# Supplementary material for: Comparison of histone-like HU protein DNA-binding properties and HU/IHF protein sequence alignment
Source: PLoS One. 2017 Nov 13;12(11):e0188037. doi: 10.1371/journal.pone.0188037 (PMC5683647; doi:10.1371/journal.pone.0188037)
Supplement: S3 File — (ZIP) [file pone.0188037.s003.zip]

Archive with 103 entries (103 files):
- A2_1.pdb
- A2_2.pdb
- A2_3.pdb
- A2_4.pdb
- A3_1.pdb
- A3_2.pdb
- A3_3.pdb
- A3_4.pdb
- A4_1!!.pdb
- A4_2!!.pdb
- A4_3!!.pdb
- A4_4!!.pdb
- A_1.pdb
- A_2.pdb
- A_3.pdb
- A_4.pdb
- A_5.pdb
- B2_1.pdb
- B2_2.pdb
- B2_3.pdb
- B2_4.pdb
- B3_1.pdb
- B3_2.pdb
- B3_3.pdb
- B3_4.pdb
- B4_1.pdb
- B4_10.pdb
- B4_2.pdb
- B4_3.pdb
- B4_4.pdb
- B4_5.pdb
- B4_6.pdb
- B4_7.pdb
- B4_8.pdb
- B4_9.pdb
- B_1.pdb
- B_2.pdb
- B_3.pdb
- B_4.pdb
- C2_1.pdb
- C2_2.pdb
- C2_3.pdb
- C2_4.pdb
- C3_1!!.pdb
- C3_2!!.pdb
- C3_3!!.pdb
- C3_4!!.pdb
- C4_2.pdb
- C4_3.pdb
- C4_4.pdb
- C_1.pdb
- C_2.pdb
- C_3.pdb
- C_4.pdb
- C_5.pdb
- C_6.pdb
- D2_1.pdb
- D2_2.pdb
- D2_3.pdb
- D2_4.pdb
- D3_1.pdb
- D3_2.pdb
- D3_3.pdb
- D3_4.pdb
- D4_1.pdb
- D4_2.pdb
- D4_3.pdb
- D4_4.pdb
- D4_5.pdb
- D4_6.pdb
- D4_7.pdb
- D4_8.pdb
- D_1.pdb
- D_2.pdb
- D_3.pdb
- D_4.pdb
- E2_1.pdb
- E2_2.pdb
- E2_3.pdb
- E2_4.pdb
- E3_1.pdb
- E3_10.pdb
- E3_11.pdb
- E3_12.pdb
- E3_2.pdb
- E3_3.pdb
- E3_4.pdb
- E3_5.pdb
- E3_6.pdb
- E3_7.pdb
- E3_8.pdb
- E3_9.pdb
- E4_1.pdb
- E4_2.pdb
- E4_3.pdb
- E4_4.pdb
- E_1.pdb
- E_2.pdb
- E_3.pdb
- E_4.pdb
- M_1.pdb
- S_1.pdb
- æ4_1.pdb
