# Supplementary material for: Comparison of histone-like HU protein DNA-binding properties and HU/IHF protein sequence alignment
Source: PLoS One. 2017 Nov 13;12(11):e0188037. doi: 10.1371/journal.pone.0188037 (PMC5683647; doi:10.1371/journal.pone.0188037)
Supplement: S3 File — (ZIP) [file pone.0188037.s003.zip › A2_1.pdb]

EXPDTA    THEORETICAL MODEL, MODELLER 9.17 2017/01/19 00:31:19
REMARK   6 MODELLER OBJECTIVE FUNCTION:       774.7584
REMARK   6 MODELLER BEST TEMPLATE % SEQ ID:  55.000
REMARK   6 SEQUENCE: A2_1
REMARK   6 DOPE score: -16273.32031
REMARK   6 GA341 score: 0.99171
REMARK   6 TEMPLATE: 1p71 1:A - 90:B MODELS 1:A - 180:B AT 55.0%
ATOM      1  N   MET A   1      10.223  22.152  86.327  1.00 81.48           N
ATOM      2  CA  MET A   1      10.514  21.709  87.712  1.00 81.48           C
ATOM      3  CB  MET A   1      10.376  20.175  87.798  1.00 81.48           C
ATOM      4  CG  MET A   1      10.389  19.574  89.210  1.00 81.48           C
ATOM      5  SD  MET A   1      10.249  17.758  89.196  1.00 81.48           S
ATOM      6  CE  MET A   1       9.702  17.551  90.915  1.00 81.48           C
ATOM      7  C   MET A   1      11.904  22.105  88.103  1.00 81.48           C
ATOM      8  O   MET A   1      12.875  21.760  87.430  1.00 81.48           O
ATOM      9  N   ASN A   2      12.014  22.899  89.187  1.00 57.26           N
ATOM     10  CA  ASN A   2      13.288  23.318  89.697  1.00 57.26           C
ATOM     11  CB  ASN A   2      13.329  24.783  90.197  1.00 57.26           C
ATOM     12  CG  ASN A   2      12.341  25.010  91.333  1.00 57.26           C
ATOM     13  OD1 ASN A   2      11.630  24.098  91.754  1.00 57.26           O
ATOM     14  ND2 ASN A   2      12.280  26.272  91.835  1.00 57.26           N
ATOM     15  C   ASN A   2      13.663  22.374  90.799  1.00 57.26           C
ATOM     16  O   ASN A   2      12.936  21.425  91.082  1.00 57.26           O
ATOM     17  N   LYS A   3      14.836  22.594  91.430  1.00 61.90           N
ATOM     18  CA  LYS A   3      15.296  21.710  92.464  1.00 61.90           C
ATOM     19  CB  LYS A   3      16.667  22.103  93.035  1.00 61.90           C
ATOM     20  CG  LYS A   3      17.148  21.165  94.151  0.00 61.90           C
ATOM     21  CD  LYS A   3      18.641  21.305  94.466  0.00 61.90           C
ATOM     22  CE  LYS A   3      19.062  20.634  95.772  0.00 61.90           C
ATOM     23  NZ  LYS A   3      18.509  21.385  96.924  0.00 61.90           N
ATOM     24  C   LYS A   3      14.318  21.688  93.595  1.00 61.90           C
ATOM     25  O   LYS A   3      14.032  20.631  94.156  1.00 61.90           O
ATOM     26  N   THR A   4      13.765  22.857  93.955  1.00 30.47           N
ATOM     27  CA  THR A   4      12.860  22.942  95.066  1.00 30.47           C
ATOM     28  CB  THR A   4      12.406  24.357  95.299  1.00 30.47           C
ATOM     29  OG1 THR A   4      13.528  25.192  95.547  1.00 30.47           O
ATOM     30  CG2 THR A   4      11.455  24.389  96.509  1.00 30.47           C
ATOM     31  C   THR A   4      11.655  22.089  94.791  1.00 30.47           C
ATOM     32  O   THR A   4      11.185  21.368  95.669  1.00 30.47           O
ATOM     33  N   GLU A   5      11.123  22.137  93.556  1.00 81.73           N
ATOM     34  CA  GLU A   5       9.944  21.386  93.203  1.00 81.73           C
ATOM     35  CB  GLU A   5       9.431  21.709  91.793  1.00 81.73           C
ATOM     36  CG  GLU A   5       8.834  23.109  91.703  1.00 81.73           C
ATOM     37  CD  GLU A   5       7.645  23.146  92.648  1.00 81.73           C
ATOM     38  OE1 GLU A   5       6.806  22.209  92.587  1.00 81.73           O
ATOM     39  OE2 GLU A   5       7.567  24.112  93.454  1.00 81.73           O
ATOM     40  C   GLU A   5      10.234  19.922  93.230  1.00 81.73           C
ATOM     41  O   GLU A   5       9.376  19.115  93.578  1.00 81.73           O
ATOM     42  N   LEU A   6      11.452  19.555  92.815  1.00 61.53           N
ATOM     43  CA  LEU A   6      11.904  18.198  92.769  1.00 61.53           C
ATOM     44  CB  LEU A   6      13.344  18.153  92.257  1.00 61.53           C
ATOM     45  CG  LEU A   6      13.985  16.765  92.237  1.00 61.53           C
ATOM     46  CD1 LEU A   6      13.358  15.863  91.162  1.00 61.53           C
ATOM     47  CD2 LEU A   6      15.510  16.909  92.132  1.00 61.53           C
ATOM     48  C   LEU A   6      11.933  17.636  94.154  1.00 61.53           C
ATOM     49  O   LEU A   6      11.490  16.512  94.385  1.00 61.53           O
ATOM     50  N   THR A   7      12.463  18.419  95.117  1.00100.54           N
ATOM     51  CA  THR A   7      12.581  17.937  96.460  1.00100.54           C
ATOM     52  CB  THR A   7      13.325  18.860  97.400  1.00100.54           C
ATOM     53  OG1 THR A   7      13.637  18.176  98.606  1.00100.54           O
ATOM     54  CG2 THR A   7      12.473  20.098  97.719  1.00100.54           C
ATOM     55  C   THR A   7      11.210  17.696  96.997  1.00100.54           C
ATOM     56  O   THR A   7      10.977  16.680  97.653  1.00100.54           O
ATOM     57  N   LYS A   8      10.250  18.597  96.702  1.00 93.49           N
ATOM     58  CA  LYS A   8       8.942  18.432  97.269  1.00 93.49           C
ATOM     59  CB  LYS A   8       7.929  19.545  96.946  1.00 93.49           C
ATOM     60  CG  LYS A   8       7.223  19.410  95.600  1.00 93.49           C
ATOM     61  CD  LYS A   8       5.915  20.200  95.569  1.00 93.49           C
ATOM     62  CE  LYS A   8       5.091  19.978  94.306  1.00 93.49           C
ATOM     63  NZ  LYS A   8       3.768  20.621  94.458  1.00 93.49           N
ATOM     64  C   LYS A   8       8.349  17.143  96.798  1.00 93.49           C
ATOM     65  O   LYS A   8       7.764  16.409  97.592  1.00 93.49           O
ATOM     66  N   ALA A   9       8.482  16.834  95.493  1.00 33.62           N
ATOM     67  CA  ALA A   9       7.932  15.632  94.925  1.00 33.62           C
ATOM     68  CB  ALA A   9       8.119  15.547  93.399  1.00 33.62           C
ATOM     69  C   ALA A   9       8.609  14.430  95.515  1.00 33.62           C
ATOM     70  O   ALA A   9       7.961  13.424  95.794  1.00 33.62           O
ATOM     71  N   VAL A  10       9.943  14.498  95.690  1.00 43.37           N
ATOM     72  CA  VAL A  10      10.712  13.395  96.197  1.00 43.37           C
ATOM     73  CB  VAL A  10      12.186  13.648  96.102  1.00 43.37           C
ATOM     74  CG1 VAL A  10      12.937  12.486  96.773  1.00 43.37           C
ATOM     75  CG2 VAL A  10      12.543  13.846  94.616  1.00 43.37           C
ATOM     76  C   VAL A  10      10.361  13.119  97.627  1.00 43.37           C
ATOM     77  O   VAL A  10      10.125  11.972  98.009  1.00 43.37           O
ATOM     78  N   ALA A  11      10.264  14.178  98.453  1.00 38.59           N
ATOM     79  CA  ALA A  11       9.992  14.001  99.851  1.00 38.59           C
ATOM     80  CB  ALA A  11       9.843  15.340 100.599  1.00 38.59           C
ATOM     81  C   ALA A  11       8.691  13.273  99.949  1.00 38.59           C
ATOM     82  O   ALA A  11       8.517  12.414 100.812  1.00 38.59           O
ATOM     83  N   GLU A  12       7.734  13.611  99.069  1.00 80.64           N
ATOM     84  CA  GLU A  12       6.459  12.962  99.090  1.00 80.64           C
ATOM     85  CB  GLU A  12       5.450  13.675  98.175  1.00 80.64           C
ATOM     86  CG  GLU A  12       3.998  13.250  98.404  0.00 80.64           C
ATOM     87  CD  GLU A  12       3.105  14.263  97.698  0.00 80.64           C
ATOM     88  OE1 GLU A  12       3.643  15.302  97.230  0.00 80.64           O
ATOM     89  OE2 GLU A  12       1.872  14.014  97.620  0.00 80.64           O
ATOM     90  C   GLU A  12       6.578  11.513  98.678  1.00 80.64           C
ATOM     91  O   GLU A  12       6.018  10.640  99.340  1.00 80.64           O
ATOM     92  N   LYS A  13       7.308  11.201  97.581  1.00 65.25           N
ATOM     93  CA  LYS A  13       7.379   9.829  97.131  1.00 65.25           C
ATOM     94  CB  LYS A  13       7.944   9.665  95.701  1.00 65.25           C
ATOM     95  CG  LYS A  13       6.930  10.041  94.602  1.00 65.25           C
ATOM     96  CD  LYS A  13       7.532  10.191  93.195  0.00 65.25           C
ATOM     97  CE  LYS A  13       6.493  10.531  92.120  0.00 65.25           C
ATOM     98  NZ  LYS A  13       7.164  10.893  90.847  0.00 65.25           N
ATOM     99  C   LYS A  13       8.167   8.951  98.075  1.00 65.25           C
ATOM    100  O   LYS A  13       7.767   7.821  98.354  1.00 65.25           O
ATOM    101  N   ALA A  14       9.333   9.435  98.543  1.00 70.45           N
ATOM    102  CA  ALA A  14      10.270   8.800  99.438  1.00 70.45           C
ATOM    103  CB  ALA A  14      11.623   9.530  99.486  1.00 70.45           C
ATOM    104  C   ALA A  14       9.767   8.732 100.845  1.00 70.45           C
ATOM    105  O   ALA A  14      10.193   7.860 101.599  1.00 70.45           O
ATOM    106  N   GLU A  15       8.898   9.689 101.233  1.00124.93           N
ATOM    107  CA  GLU A  15       8.412   9.904 102.569  1.00124.93           C
ATOM    108  CB  GLU A  15       7.584   8.758 103.189  1.00124.93           C
ATOM    109  CG  GLU A  15       8.331   7.481 103.570  1.00124.93           C
ATOM    110  CD  GLU A  15       7.289   6.547 104.165  1.00124.93           C
ATOM    111  OE1 GLU A  15       6.077   6.798 103.926  1.00124.93           O
ATOM    112  OE2 GLU A  15       7.686   5.581 104.868  1.00124.93           O
ATOM    113  C   GLU A  15       9.547  10.283 103.470  1.00124.93           C
ATOM    114  O   GLU A  15       9.682   9.774 104.582  1.00124.93           O
ATOM    115  N   LEU A  16      10.398  11.204 102.971  1.00 58.97           N
ATOM    116  CA  LEU A  16      11.485  11.795 103.700  1.00 58.97           C
ATOM    117  CB  LEU A  16      12.825  11.658 102.964  1.00 58.97           C
ATOM    118  CG  LEU A  16      13.274  10.201 102.763  1.00 58.97           C
ATOM    119  CD1 LEU A  16      14.565  10.126 101.932  1.00 58.97           C
ATOM    120  CD2 LEU A  16      13.404   9.467 104.108  1.00 58.97           C
ATOM    121  C   LEU A  16      11.175  13.261 103.776  1.00 58.97           C
ATOM    122  O   LEU A  16      10.464  13.795 102.925  1.00 58.97           O
ATOM    123  N   THR A  17      11.722  13.958 104.797  1.00 46.63           N
ATOM    124  CA  THR A  17      11.415  15.350 104.983  1.00 46.63           C
ATOM    125  CB  THR A  17      11.957  15.912 106.269  1.00 46.63           C
ATOM    126  OG1 THR A  17      11.463  15.150 107.359  1.00 46.63           O
ATOM    127  CG2 THR A  17      11.499  17.374 106.426  1.00 46.63           C
ATOM    128  C   THR A  17      11.982  16.122 103.830  1.00 46.63           C
ATOM    129  O   THR A  17      12.887  15.669 103.130  1.00 46.63           O
ATOM    130  N   GLN A  18      11.440  17.334 103.614  1.00110.32           N
ATOM    131  CA  GLN A  18      11.856  18.189 102.546  1.00110.32           C
ATOM    132  CB  GLN A  18      11.100  19.525 102.543  1.00110.32           C
ATOM    133  CG  GLN A  18      11.630  20.520 101.514  1.00110.32           C
ATOM    134  CD  GLN A  18      12.579  21.471 102.229  1.00110.32           C
ATOM    135  OE1 GLN A  18      12.159  22.259 103.076  1.00110.32           O
ATOM    136  NE2 GLN A  18      13.893  21.402 101.882  1.00110.32           N
ATOM    137  C   GLN A  18      13.309  18.477 102.728  1.00110.32           C
ATOM    138  O   GLN A  18      14.044  18.599 101.748  1.00110.32           O
ATOM    139  N   LYS A  19      13.762  18.627 103.989  1.00 76.29           N
ATOM    140  CA  LYS A  19      15.153  18.913 104.198  1.00 76.29           C
ATOM    141  CB  LYS A  19      15.502  19.224 105.670  1.00 76.29           C
ATOM    142  CG  LYS A  19      15.355  18.063 106.654  0.00 76.29           C
ATOM    143  CD  LYS A  19      15.982  18.354 108.022  0.00 76.29           C
ATOM    144  CE  LYS A  19      16.090  17.126 108.925  0.00 76.29           C
ATOM    145  NZ  LYS A  19      16.988  17.425 110.063  0.00 76.29           N
ATOM    146  C   LYS A  19      15.985  17.746 103.748  1.00 76.29           C
ATOM    147  O   LYS A  19      16.978  17.932 103.049  1.00 76.29           O
ATOM    148  N   ASP A  20      15.577  16.511 104.108  1.00 51.67           N
ATOM    149  CA  ASP A  20      16.323  15.318 103.813  1.00 51.67           C
ATOM    150  CB  ASP A  20      15.675  14.054 104.417  1.00 51.67           C
ATOM    151  CG  ASP A  20      16.004  14.002 105.903  1.00 51.67           C
ATOM    152  OD1 ASP A  20      17.216  13.887 106.219  1.00 51.67           O
ATOM    153  OD2 ASP A  20      15.061  14.061 106.737  1.00 51.67           O
ATOM    154  C   ASP A  20      16.410  15.102 102.337  1.00 51.67           C
ATOM    155  O   ASP A  20      17.464  14.745 101.811  1.00 51.67           O
ATOM    156  N   ALA A  21      15.290  15.307 101.624  1.00 29.40           N
ATOM    157  CA  ALA A  21      15.313  15.105 100.207  1.00 29.40           C
ATOM    158  CB  ALA A  21      13.951  15.379  99.556  1.00 29.40           C
ATOM    159  C   ALA A  21      16.303  16.070  99.645  1.00 29.40           C
ATOM    160  O   ALA A  21      17.133  15.716  98.805  1.00 29.40           O
ATOM    161  N   ALA A  22      16.260  17.323 100.128  1.00 28.56           N
ATOM    162  CA  ALA A  22      17.170  18.309  99.630  1.00 28.56           C
ATOM    163  CB  ALA A  22      16.920  19.708 100.218  1.00 28.56           C
ATOM    164  C   ALA A  22      18.568  17.910  99.984  1.00 28.56           C
ATOM    165  O   ALA A  22      19.475  18.018  99.165  1.00 28.56           O
ATOM    166  N   ALA A  23      18.781  17.428 101.225  1.00 34.23           N
ATOM    167  CA  ALA A  23      20.115  17.107 101.650  1.00 34.23           C
ATOM    168  CB  ALA A  23      20.176  16.635 103.113  1.00 34.23           C
ATOM    169  C   ALA A  23      20.667  15.998 100.813  1.00 34.23           C
ATOM    170  O   ALA A  23      21.784  16.089 100.304  1.00 34.23           O
ATOM    171  N   ALA A  24      19.882  14.920 100.634  1.00 37.68           N
ATOM    172  CA  ALA A  24      20.345  13.779  99.893  1.00 37.68           C
ATOM    173  CB  ALA A  24      19.353  12.604  99.939  1.00 37.68           C
ATOM    174  C   ALA A  24      20.550  14.133  98.454  1.00 37.68           C
ATOM    175  O   ALA A  24      21.527  13.710  97.841  1.00 37.68           O
ATOM    176  N   THR A  25      19.621  14.909  97.866  1.00111.53           N
ATOM    177  CA  THR A  25      19.726  15.221  96.469  1.00111.53           C
ATOM    178  CB  THR A  25      18.497  15.880  95.906  1.00111.53           C
ATOM    179  OG1 THR A  25      18.644  16.077  94.507  1.00111.53           O
ATOM    180  CG2 THR A  25      18.253  17.213  96.626  1.00111.53           C
ATOM    181  C   THR A  25      20.937  16.069  96.189  1.00111.53           C
ATOM    182  O   THR A  25      21.639  15.822  95.210  1.00111.53           O
ATOM    183  N   GLN A  26      21.236  17.076  97.042  1.00 43.26           N
ATOM    184  CA  GLN A  26      22.354  17.950  96.791  1.00 43.26           C
ATOM    185  CB  GLN A  26      22.509  19.096  97.813  1.00 43.26           C
ATOM    186  CG  GLN A  26      21.412  20.161  97.738  1.00 43.26           C
ATOM    187  CD  GLN A  26      21.783  21.324  98.655  1.00 43.26           C
ATOM    188  OE1 GLN A  26      22.092  22.420  98.189  1.00 43.26           O
ATOM    189  NE2 GLN A  26      21.748  21.088  99.994  1.00 43.26           N
ATOM    190  C   GLN A  26      23.626  17.157  96.821  1.00 43.26           C
ATOM    191  O   GLN A  26      24.512  17.352  95.989  1.00 43.26           O
ATOM    192  N   ALA A  27      23.746  16.234  97.788  1.00 34.85           N
ATOM    193  CA  ALA A  27      24.927  15.433  97.926  1.00 34.85           C
ATOM    194  CB  ALA A  27      24.885  14.510  99.156  1.00 34.85           C
ATOM    195  C   ALA A  27      25.089  14.573  96.708  1.00 34.85           C
ATOM    196  O   ALA A  27      26.207  14.313  96.264  1.00 34.85           O
ATOM    197  N   LEU A  28      23.967  14.084  96.154  1.00102.90           N
ATOM    198  CA  LEU A  28      23.966  13.178  95.039  1.00102.90           C
ATOM    199  CB  LEU A  28      22.518  12.780  94.698  1.00102.90           C
ATOM    200  CG  LEU A  28      22.362  11.537  93.810  1.00102.90           C
ATOM    201  CD1 LEU A  28      23.143  11.666  92.495  1.00102.90           C
ATOM    202  CD2 LEU A  28      22.664  10.261  94.610  1.00102.90           C
ATOM    203  C   LEU A  28      24.554  13.878  93.844  1.00102.90           C
ATOM    204  O   LEU A  28      25.397  13.319  93.136  1.00102.90           O
ATOM    205  N   LEU A  29      24.114  15.131  93.598  1.00 69.23           N
ATOM    206  CA  LEU A  29      24.560  15.933  92.489  1.00 69.23           C
ATOM    207  CB  LEU A  29      23.917  17.333  92.450  1.00 69.23           C
ATOM    208  CG  LEU A  29      22.421  17.396  92.110  1.00 69.23           C
ATOM    209  CD1 LEU A  29      21.927  18.855  92.118  1.00 69.23           C
ATOM    210  CD2 LEU A  29      22.131  16.693  90.777  1.00 69.23           C
ATOM    211  C   LEU A  29      26.014  16.242  92.647  1.00 69.23           C
ATOM    212  O   LEU A  29      26.770  16.195  91.677  1.00 69.23           O
ATOM    213  N   ASP A  30      26.440  16.603  93.876  1.00113.13           N
ATOM    214  CA  ASP A  30      27.807  17.002  94.046  1.00113.13           C
ATOM    215  CB  ASP A  30      28.196  17.520  95.453  1.00113.13           C
ATOM    216  CG  ASP A  30      28.343  16.387  96.471  1.00113.13           C
ATOM    217  OD1 ASP A  30      29.357  15.639  96.415  1.00113.13           O
ATOM    218  OD2 ASP A  30      27.454  16.281  97.354  1.00113.13           O
ATOM    219  C   ASP A  30      28.675  15.820  93.781  1.00113.13           C
ATOM    220  O   ASP A  30      29.769  15.951  93.236  1.00113.13           O
ATOM    221  N   THR A  31      28.218  14.627  94.210  1.00 39.54           N
ATOM    222  CA  THR A  31      29.007  13.437  94.064  1.00 39.54           C
ATOM    223  CB  THR A  31      28.408  12.235  94.738  1.00 39.54           C
ATOM    224  OG1 THR A  31      28.246  12.477  96.130  1.00 39.54           O
ATOM    225  CG2 THR A  31      29.360  11.044  94.518  1.00 39.54           C
ATOM    226  C   THR A  31      29.173  13.102  92.618  1.00 39.54           C
ATOM    227  O   THR A  31      30.251  12.687  92.200  1.00 39.54           O
ATOM    228  N   ILE A  32      28.111  13.261  91.811  1.00 47.82           N
ATOM    229  CA  ILE A  32      28.221  12.926  90.420  1.00 47.82           C
ATOM    230  CB  ILE A  32      26.933  13.019  89.664  1.00 47.82           C
ATOM    231  CG1 ILE A  32      25.983  11.920  90.164  1.00 47.82           C
ATOM    232  CG2 ILE A  32      27.251  12.938  88.163  1.00 47.82           C
ATOM    233  CD1 ILE A  32      24.565  12.024  89.608  1.00 47.82           C
ATOM    234  C   ILE A  32      29.225  13.818  89.760  1.00 47.82           C
ATOM    235  O   ILE A  32      30.034  13.346  88.966  1.00 47.82           O
ATOM    236  N   THR A  33      29.214  15.132  90.070  1.00111.38           N
ATOM    237  CA  THR A  33      30.143  16.021  89.433  1.00111.38           C
ATOM    238  CB  THR A  33      30.005  17.468  89.823  1.00111.38           C
ATOM    239  OG1 THR A  33      30.272  17.637  91.207  1.00111.38           O
ATOM    240  CG2 THR A  33      28.587  17.966  89.482  1.00111.38           C
ATOM    241  C   THR A  33      31.543  15.617  89.800  1.00111.38           C
ATOM    242  O   THR A  33      32.441  15.691  88.964  1.00111.38           O
ATOM    243  N   ASN A  34      31.766  15.206  91.070  1.00 78.51           N
ATOM    244  CA  ASN A  34      33.069  14.838  91.575  1.00 78.51           C
ATOM    245  CB  ASN A  34      33.047  14.505  93.082  1.00 78.51           C
ATOM    246  CG  ASN A  34      34.468  14.246  93.580  1.00 78.51           C
ATOM    247  OD1 ASN A  34      34.914  13.104  93.682  1.00 78.51           O
ATOM    248  ND2 ASN A  34      35.201  15.343  93.908  1.00 78.51           N
ATOM    249  C   ASN A  34      33.608  13.626  90.878  1.00 78.51           C
ATOM    250  O   ASN A  34      34.777  13.587  90.496  1.00 78.51           O
ATOM    251  N   ALA A  35      32.769  12.589  90.720  1.00 39.84           N
ATOM    252  CA  ALA A  35      33.167  11.351  90.109  1.00 39.84           C
ATOM    253  CB  ALA A  35      32.022  10.325  90.184  1.00 39.84           C
ATOM    254  C   ALA A  35      33.502  11.587  88.666  1.00 39.84           C
ATOM    255  O   ALA A  35      34.477  11.059  88.136  1.00 39.84           O
ATOM    256  N   LEU A  36      32.672  12.403  87.999  1.00 66.69           N
ATOM    257  CA  LEU A  36      32.788  12.699  86.605  1.00 66.69           C
ATOM    258  CB  LEU A  36      31.629  13.636  86.200  1.00 66.69           C
ATOM    259  CG  LEU A  36      31.263  13.605  84.712  1.00 66.69           C
ATOM    260  CD1 LEU A  36      30.620  12.249  84.399  1.00 66.69           C
ATOM    261  CD2 LEU A  36      30.355  14.777  84.305  1.00 66.69           C
ATOM    262  C   LEU A  36      34.089  13.435  86.402  1.00 66.69           C
ATOM    263  O   LEU A  36      34.876  13.110  85.513  1.00 66.69           O
ATOM    264  N   ALA A  37      34.360  14.431  87.270  1.00 45.96           N
ATOM    265  CA  ALA A  37      35.512  15.297  87.193  1.00 45.96           C
ATOM    266  CB  ALA A  37      35.511  16.381  88.286  1.00 45.96           C
ATOM    267  C   ALA A  37      36.768  14.497  87.356  1.00 45.96           C
ATOM    268  O   ALA A  37      37.793  14.809  86.749  1.00 45.96           O
ATOM    269  N   ASN A  38      36.716  13.480  88.235  1.00113.48           N
ATOM    270  CA  ASN A  38      37.794  12.577  88.521  1.00113.48           C
ATOM    271  CB  ASN A  38      37.505  11.664  89.731  1.00113.48           C
ATOM    272  CG  ASN A  38      37.457  12.517  90.998  1.00113.48           C
ATOM    273  OD1 ASN A  38      37.878  13.675  90.999  1.00113.48           O
ATOM    274  ND2 ASN A  38      36.939  11.933  92.111  1.00113.48           N
ATOM    275  C   ASN A  38      38.023  11.710  87.320  1.00113.48           C
ATOM    276  O   ASN A  38      39.125  11.205  87.123  1.00113.48           O
ATOM    277  N   GLY A  39      36.991  11.492  86.479  1.00 39.98           N
ATOM    278  CA  GLY A  39      37.206  10.659  85.327  1.00 39.98           C
ATOM    279  C   GLY A  39      36.509   9.343  85.470  1.00 39.98           C
ATOM    280  O   GLY A  39      36.761   8.427  84.689  1.00 39.98           O
ATOM    281  N   GLU A  40      35.647   9.183  86.492  1.00102.92           N
ATOM    282  CA  GLU A  40      34.900   7.960  86.594  1.00102.92           C
ATOM    283  CB  GLU A  40      34.678   7.483  88.036  1.00102.92           C
ATOM    284  CG  GLU A  40      33.893   8.474  88.885  1.00102.92           C
ATOM    285  CD  GLU A  40      34.170   8.132  90.341  1.00102.92           C
ATOM    286  OE1 GLU A  40      35.364   8.245  90.734  1.00102.92           O
ATOM    287  OE2 GLU A  40      33.217   7.758  91.074  1.00102.92           O
ATOM    288  C   GLU A  40      33.573   8.147  85.913  1.00102.92           C
ATOM    289  O   GLU A  40      33.136   9.269  85.655  1.00102.92           O
ATOM    290  N   LYS A  41      32.908   7.022  85.572  1.00 55.97           N
ATOM    291  CA  LYS A  41      31.647   7.059  84.887  1.00 55.97           C
ATOM    292  CB  LYS A  41      31.574   5.986  83.789  1.00 55.97           C
ATOM    293  CG  LYS A  41      30.412   6.088  82.796  1.00 55.97           C
ATOM    294  CD  LYS A  41      30.662   5.217  81.559  1.00 55.97           C
ATOM    295  CE  LYS A  41      29.569   5.263  80.487  1.00 55.97           C
ATOM    296  NZ  LYS A  41      30.020   4.509  79.292  1.00 55.97           N
ATOM    297  C   LYS A  41      30.589   6.758  85.903  1.00 55.97           C
ATOM    298  O   LYS A  41      30.722   5.814  86.676  1.00 55.97           O
ATOM    299  N   VAL A  42      29.509   7.572  85.939  1.00 46.58           N
ATOM    300  CA  VAL A  42      28.455   7.314  86.885  1.00 46.58           C
ATOM    301  CB  VAL A  42      27.911   8.553  87.541  1.00 46.58           C
ATOM    302  CG1 VAL A  42      26.762   8.147  88.482  1.00 46.58           C
ATOM    303  CG2 VAL A  42      29.064   9.268  88.266  1.00 46.58           C
ATOM    304  C   VAL A  42      27.330   6.670  86.141  1.00 46.58           C
ATOM    305  O   VAL A  42      26.827   7.198  85.149  1.00 46.58           O
ATOM    306  N   GLN A  43      26.892   5.487  86.613  1.00 51.38           N
ATOM    307  CA  GLN A  43      25.868   4.831  85.859  1.00 51.38           C
ATOM    308  CB  GLN A  43      26.356   3.530  85.210  1.00 51.38           C
ATOM    309  CG  GLN A  43      27.447   3.783  84.169  1.00 51.38           C
ATOM    310  CD  GLN A  43      27.898   2.432  83.646  1.00 51.38           C
ATOM    311  OE1 GLN A  43      27.343   1.399  84.015  1.00 51.38           O
ATOM    312  NE2 GLN A  43      28.936   2.435  82.767  1.00 51.38           N
ATOM    313  C   GLN A  43      24.694   4.511  86.725  1.00 51.38           C
ATOM    314  O   GLN A  43      24.833   3.992  87.830  1.00 51.38           O
ATOM    315  N   ILE A  44      23.487   4.854  86.236  1.00168.83           N
ATOM    316  CA  ILE A  44      22.303   4.500  86.960  1.00168.83           C
ATOM    317  CB  ILE A  44      21.600   5.673  87.616  1.00168.83           C
ATOM    318  CG1 ILE A  44      20.457   5.213  88.554  1.00168.83           C
ATOM    319  CG2 ILE A  44      21.174   6.666  86.525  1.00168.83           C
ATOM    320  CD1 ILE A  44      19.224   4.616  87.870  1.00168.83           C
ATOM    321  C   ILE A  44      21.361   3.819  86.024  1.00168.83           C
ATOM    322  O   ILE A  44      20.969   4.396  85.014  1.00168.83           O
ATOM    323  N   LEU A  45      20.941   2.596  86.431  1.00280.12           N
ATOM    324  CA  LEU A  45      20.074   1.640  85.783  1.00280.12           C
ATOM    325  CB  LEU A  45      18.892   1.189  86.675  1.00280.12           C
ATOM    326  CG  LEU A  45      19.266   0.400  87.952  1.00280.12           C
ATOM    327  CD1 LEU A  45      19.982  -0.915  87.610  1.00280.12           C
ATOM    328  CD2 LEU A  45      20.019   1.260  88.978  1.00280.12           C
ATOM    329  C   LEU A  45      19.487   2.166  84.520  1.00280.12           C
ATOM    330  O   LEU A  45      20.224   2.459  83.598  1.00280.12           O
ATOM    331  N   GLY A  46      18.156   2.248  84.426  1.00127.66           N
ATOM    332  CA  GLY A  46      17.380   2.679  83.296  1.00127.66           C
ATOM    333  C   GLY A  46      17.556   4.142  83.004  1.00127.66           C
ATOM    334  O   GLY A  46      17.200   4.607  81.920  1.00127.66           O
ATOM    335  N   PHE A  47      17.963   4.927  84.019  1.00 86.54           N
ATOM    336  CA  PHE A  47      18.057   6.360  83.921  1.00 86.54           C
ATOM    337  CB  PHE A  47      18.410   6.961  85.291  1.00 86.54           C
ATOM    338  CG  PHE A  47      18.394   8.434  85.166  1.00 86.54           C
ATOM    339  CD1 PHE A  47      17.195   9.097  85.059  1.00 86.54           C
ATOM    340  CD2 PHE A  47      19.567   9.151  85.175  1.00 86.54           C
ATOM    341  CE1 PHE A  47      17.163  10.467  84.946  1.00 86.54           C
ATOM    342  CE2 PHE A  47      19.540  10.521  85.063  1.00 86.54           C
ATOM    343  CZ  PHE A  47      18.337  11.177  84.947  1.00 86.54           C
ATOM    344  C   PHE A  47      19.079   6.834  82.917  1.00 86.54           C
ATOM    345  O   PHE A  47      18.736   7.560  81.983  1.00 86.54           O
ATOM    346  N   GLY A  48      20.361   6.428  83.060  1.00 32.60           N
ATOM    347  CA  GLY A  48      21.357   6.887  82.123  1.00 32.60           C
ATOM    348  C   GLY A  48      22.706   6.906  82.783  1.00 32.60           C
ATOM    349  O   GLY A  48      22.856   6.486  83.930  1.00 32.60           O
ATOM    350  N   THR A  49      23.735   7.408  82.054  1.00 41.69           N
ATOM    351  CA  THR A  49      25.066   7.430  82.583  1.00 41.69           C
ATOM    352  CB  THR A  49      25.962   6.402  81.949  1.00 41.69           C
ATOM    353  OG1 THR A  49      25.441   5.099  82.171  1.00 41.69           O
ATOM    354  CG2 THR A  49      27.371   6.520  82.546  1.00 41.69           C
ATOM    355  C   THR A  49      25.669   8.779  82.323  1.00 41.69           C
ATOM    356  O   THR A  49      25.277   9.476  81.386  1.00 41.69           O
ATOM    357  N   PHE A  50      26.636   9.173  83.180  1.00 66.00           N
ATOM    358  CA  PHE A  50      27.325  10.429  83.070  1.00 66.00           C
ATOM    359  CB  PHE A  50      27.235  11.302  84.335  1.00 66.00           C
ATOM    360  CG  PHE A  50      25.825  11.687  84.621  1.00 66.00           C
ATOM    361  CD1 PHE A  50      24.964  10.799  85.223  1.00 66.00           C
ATOM    362  CD2 PHE A  50      25.373  12.949  84.312  1.00 66.00           C
ATOM    363  CE1 PHE A  50      23.666  11.160  85.496  1.00 66.00           C
ATOM    364  CE2 PHE A  50      24.075  13.316  84.582  1.00 66.00           C
ATOM    365  CZ  PHE A  50      23.218  12.420  85.175  1.00 66.00           C
ATOM    366  C   PHE A  50      28.785  10.103  82.984  1.00 66.00           C
ATOM    367  O   PHE A  50      29.274   9.234  83.706  1.00 66.00           O
ATOM    368  N   GLU A  51      29.528  10.787  82.091  1.00 60.34           N
ATOM    369  CA  GLU A  51      30.938  10.545  82.030  1.00 60.34           C
ATOM    370  CB  GLU A  51      31.340   9.314  81.212  1.00 60.34           C
ATOM    371  CG  GLU A  51      30.944   9.368  79.741  1.00 60.34           C
ATOM    372  CD  GLU A  51      31.524   8.110  79.121  1.00 60.34           C
ATOM    373  OE1 GLU A  51      32.272   7.403  79.850  1.00 60.34           O
ATOM    374  OE2 GLU A  51      31.233   7.833  77.927  1.00 60.34           O
ATOM    375  C   GLU A  51      31.603  11.736  81.422  1.00 60.34           C
ATOM    376  O   GLU A  51      30.945  12.648  80.925  1.00 60.34           O
ATOM    377  N   VAL A  52      32.949  11.775  81.495  1.00 48.85           N
ATOM    378  CA  VAL A  52      33.682  12.838  80.875  1.00 48.85           C
ATOM    379  CB  VAL A  52      34.928  13.264  81.600  1.00 48.85           C
ATOM    380  CG1 VAL A  52      35.708  14.214  80.680  1.00 48.85           C
ATOM    381  CG2 VAL A  52      34.533  13.931  82.929  1.00 48.85           C
ATOM    382  C   VAL A  52      34.100  12.330  79.534  1.00 48.85           C
ATOM    383  O   VAL A  52      34.493  11.173  79.393  1.00 48.85           O
ATOM    384  N   ARG A  53      33.995  13.183  78.495  1.00 58.27           N
ATOM    385  CA  ARG A  53      34.385  12.722  77.197  1.00 58.27           C
ATOM    386  CB  ARG A  53      33.295  12.839  76.127  1.00 58.27           C
ATOM    387  CG  ARG A  53      32.065  11.995  76.443  1.00 58.27           C
ATOM    388  CD  ARG A  53      31.103  11.875  75.267  1.00 58.27           C
ATOM    389  NE  ARG A  53      29.953  11.046  75.724  1.00 58.27           N
ATOM    390  CZ  ARG A  53      30.033   9.687  75.690  1.00 58.27           C
ATOM    391  NH1 ARG A  53      31.171   9.077  75.264  1.00 58.27           N
ATOM    392  NH2 ARG A  53      28.966   8.938  76.097  1.00 58.27           N
ATOM    393  C   ARG A  53      35.520  13.559  76.738  1.00 58.27           C
ATOM    394  O   ARG A  53      35.599  14.752  77.027  1.00 58.27           O
ATOM    395  N   GLU A  54      36.455  12.916  76.019  1.00 98.76           N
ATOM    396  CA  GLU A  54      37.597  13.613  75.527  1.00 98.76           C
ATOM    397  CB  GLU A  54      38.764  12.668  75.191  1.00 98.76           C
ATOM    398  CG  GLU A  54      39.112  11.721  76.337  1.00 98.76           C
ATOM    399  CD  GLU A  54      39.193  12.550  77.605  1.00 98.76           C
ATOM    400  OE1 GLU A  54      40.198  13.292  77.761  1.00 98.76           O
ATOM    401  OE2 GLU A  54      38.247  12.462  78.431  1.00 98.76           O
ATOM    402  C   GLU A  54      37.194  14.251  74.242  1.00 98.76           C
ATOM    403  O   GLU A  54      36.429  13.676  73.470  1.00 98.76           O
ATOM    404  N   ARG A  55      37.683  15.481  74.001  1.00 77.39           N
ATOM    405  CA  ARG A  55      37.474  16.121  72.738  1.00 77.39           C
ATOM    406  CB  ARG A  55      36.643  17.420  72.810  1.00 77.39           C
ATOM    407  CG  ARG A  55      35.214  17.230  73.339  1.00 77.39           C
ATOM    408  CD  ARG A  55      34.155  16.893  72.285  1.00 77.39           C
ATOM    409  NE  ARG A  55      32.835  16.958  72.974  1.00 77.39           N
ATOM    410  CZ  ARG A  55      32.305  15.852  73.578  1.00 77.39           C
ATOM    411  NH1 ARG A  55      32.948  14.649  73.484  1.00 77.39           N
ATOM    412  NH2 ARG A  55      31.139  15.953  74.273  1.00 77.39           N
ATOM    413  C   ARG A  55      38.856  16.471  72.285  1.00 77.39           C
ATOM    414  O   ARG A  55      39.652  16.987  73.066  1.00 77.39           O
ATOM    415  N   SER A  56      39.198  16.182  71.015  1.00 73.89           N
ATOM    416  CA  SER A  56      40.546  16.437  70.592  1.00 73.89           C
ATOM    417  CB  SER A  56      41.007  15.596  69.387  1.00 73.89           C
ATOM    418  OG  SER A  56      41.149  14.237  69.778  1.00 73.89           O
ATOM    419  C   SER A  56      40.700  17.879  70.247  1.00 73.89           C
ATOM    420  O   SER A  56      39.734  18.640  70.226  1.00 73.89           O
ATOM    421  N   ALA A  57      41.959  18.282  69.987  1.00 26.11           N
ATOM    422  CA  ALA A  57      42.275  19.639  69.652  1.00 26.11           C
ATOM    423  CB  ALA A  57      43.779  19.875  69.427  1.00 26.11           C
ATOM    424  C   ALA A  57      41.579  19.951  68.369  1.00 26.11           C
ATOM    425  O   ALA A  57      41.383  19.071  67.532  1.00 26.11           O
ATOM    426  N   ARG A  58      41.160  21.225  68.202  1.00198.65           N
ATOM    427  CA  ARG A  58      40.456  21.628  67.020  1.00198.65           C
ATOM    428  CB  ARG A  58      38.949  21.839  67.251  1.00198.65           C
ATOM    429  CG  ARG A  58      38.218  20.524  67.498  1.00198.65           C
ATOM    430  CD  ARG A  58      36.693  20.576  67.356  1.00198.65           C
ATOM    431  NE  ARG A  58      36.087  21.003  68.650  1.00198.65           N
ATOM    432  CZ  ARG A  58      35.639  22.279  68.836  1.00198.65           C
ATOM    433  NH1 ARG A  58      35.822  23.225  67.875  1.00198.65           N
ATOM    434  NH2 ARG A  58      34.977  22.596  69.989  1.00198.65           N
ATOM    435  C   ARG A  58      41.003  22.936  66.563  1.00198.65           C
ATOM    436  O   ARG A  58      41.659  23.653  67.317  1.00198.65           O
ATOM    437  N   THR A  59      40.774  23.263  65.281  1.00101.92           N
ATOM    438  CA  THR A  59      41.213  24.524  64.779  1.00101.92           C
ATOM    439  CB  THR A  59      41.570  24.493  63.322  1.00101.92           C
ATOM    440  OG1 THR A  59      40.439  24.124  62.548  1.00101.92           O
ATOM    441  CG2 THR A  59      42.710  23.478  63.117  1.00101.92           C
ATOM    442  C   THR A  59      40.087  25.489  64.962  1.00101.92           C
ATOM    443  O   THR A  59      38.915  25.115  64.949  1.00101.92           O
ATOM    444  N   GLY A  60      40.434  26.772  65.149  1.00 47.73           N
ATOM    445  CA  GLY A  60      39.450  27.800  65.310  1.00 47.73           C
ATOM    446  C   GLY A  60      40.043  29.016  64.680  1.00 47.73           C
ATOM    447  O   GLY A  60      41.191  28.990  64.247  1.00 47.73           O
ATOM    448  N   ARG A  61      39.269  30.116  64.594  1.00123.94           N
ATOM    449  CA  ARG A  61      39.807  31.304  63.992  1.00123.94           C
ATOM    450  CB  ARG A  61      39.171  31.627  62.626  1.00123.94           C
ATOM    451  CG  ARG A  61      39.988  32.554  61.725  1.00123.94           C
ATOM    452  CD  ARG A  61      41.062  31.812  60.928  1.00123.94           C
ATOM    453  NE  ARG A  61      40.364  30.691  60.235  1.00123.94           N
ATOM    454  CZ  ARG A  61      41.035  29.540  59.925  1.00123.94           C
ATOM    455  NH1 ARG A  61      42.367  29.434  60.179  1.00123.94           N
ATOM    456  NH2 ARG A  61      40.358  28.492  59.370  1.00123.94           N
ATOM    457  C   ARG A  61      39.468  32.447  64.903  1.00123.94           C
ATOM    458  O   ARG A  61      38.408  32.454  65.528  1.00123.94           O
ATOM    459  N   ASN A  62      40.365  33.452  64.996  1.00 57.66           N
ATOM    460  CA  ASN A  62      40.112  34.606  65.819  1.00 57.66           C
ATOM    461  CB  ASN A  62      41.405  35.274  66.337  1.00 57.66           C
ATOM    462  CG  ASN A  62      41.028  36.456  67.219  1.00 57.66           C
ATOM    463  OD1 ASN A  62      40.882  37.581  66.741  1.00 57.66           O
ATOM    464  ND2 ASN A  62      40.851  36.198  68.542  1.00 57.66           N
ATOM    465  C   ASN A  62      39.370  35.588  64.965  1.00 57.66           C
ATOM    466  O   ASN A  62      39.845  36.010  63.917  1.00 57.66           O
ATOM    467  N   PRO A  63      38.194  35.944  65.393  1.00 80.72           N
ATOM    468  CA  PRO A  63      37.325  36.785  64.618  1.00 80.72           C
ATOM    469  CD  PRO A  63      37.888  35.991  66.812  1.00 80.72           C
ATOM    470  CB  PRO A  63      36.140  37.082  65.536  1.00 80.72           C
ATOM    471  CG  PRO A  63      36.764  37.036  66.943  1.00 80.72           C
ATOM    472  C   PRO A  63      37.941  38.044  64.079  1.00 80.72           C
ATOM    473  O   PRO A  63      37.819  38.287  62.880  1.00 80.72           O
ATOM    474  N   GLN A  64      38.559  38.891  64.926  1.00 71.62           N
ATOM    475  CA  GLN A  64      39.084  40.108  64.366  1.00 71.62           C
ATOM    476  CB  GLN A  64      39.398  41.202  65.393  1.00 71.62           C
ATOM    477  CG  GLN A  64      38.144  41.784  66.043  1.00 71.62           C
ATOM    478  CD  GLN A  64      38.488  43.215  66.410  1.00 71.62           C
ATOM    479  OE1 GLN A  64      39.620  43.524  66.779  1.00 71.62           O
ATOM    480  NE2 GLN A  64      37.489  44.124  66.260  1.00 71.62           N
ATOM    481  C   GLN A  64      40.340  39.914  63.583  1.00 71.62           C
ATOM    482  O   GLN A  64      40.453  40.393  62.455  1.00 71.62           O
ATOM    483  N   THR A  65      41.317  39.199  64.176  1.00 41.12           N
ATOM    484  CA  THR A  65      42.619  39.025  63.599  1.00 41.12           C
ATOM    485  CB  THR A  65      43.585  38.402  64.566  1.00 41.12           C
ATOM    486  OG1 THR A  65      43.139  37.111  64.955  1.00 41.12           O
ATOM    487  CG2 THR A  65      43.680  39.318  65.800  1.00 41.12           C
ATOM    488  C   THR A  65      42.527  38.164  62.381  1.00 41.12           C
ATOM    489  O   THR A  65      43.191  38.414  61.377  1.00 41.12           O
ATOM    490  N   GLY A  66      41.683  37.123  62.441  1.00 18.49           N
ATOM    491  CA  GLY A  66      41.507  36.235  61.332  1.00 18.49           C
ATOM    492  C   GLY A  66      42.580  35.196  61.415  1.00 18.49           C
ATOM    493  O   GLY A  66      42.731  34.370  60.516  1.00 18.49           O
ATOM    494  N   GLU A  67      43.343  35.207  62.523  1.00 75.13           N
ATOM    495  CA  GLU A  67      44.448  34.311  62.676  1.00 75.13           C
ATOM    496  CB  GLU A  67      45.364  34.662  63.851  1.00 75.13           C
ATOM    497  CG  GLU A  67      44.666  34.485  65.201  1.00 75.13           C
ATOM    498  CD  GLU A  67      45.753  34.389  66.256  1.00 75.13           C
ATOM    499  OE1 GLU A  67      46.945  34.549  65.886  1.00 75.13           O
ATOM    500  OE2 GLU A  67      45.404  34.142  67.441  1.00 75.13           O
ATOM    501  C   GLU A  67      43.951  32.932  62.952  1.00 75.13           C
ATOM    502  O   GLU A  67      42.845  32.730  63.450  1.00 75.13           O
ATOM    503  N   GLU A  68      44.794  31.937  62.615  1.00 53.37           N
ATOM    504  CA  GLU A  68      44.503  30.565  62.884  1.00 53.37           C
ATOM    505  CB  GLU A  68      45.519  29.581  62.293  1.00 53.37           C
ATOM    506  CG  GLU A  68      45.295  28.157  62.798  1.00 53.37           C
ATOM    507  CD  GLU A  68      46.505  27.329  62.399  1.00 53.37           C
ATOM    508  OE1 GLU A  68      46.956  27.479  61.231  1.00 53.37           O
ATOM    509  OE2 GLU A  68      46.997  26.547  63.254  1.00 53.37           O
ATOM    510  C   GLU A  68      44.604  30.381  64.357  1.00 53.37           C
ATOM    511  O   GLU A  68      45.439  30.996  65.021  1.00 53.37           O
ATOM    512  N   MET A  69      43.754  29.497  64.906  1.00129.57           N
ATOM    513  CA  MET A  69      43.744  29.288  66.320  1.00129.57           C
ATOM    514  CB  MET A  69      42.470  29.867  66.962  1.00129.57           C
ATOM    515  CG  MET A  69      42.549  30.040  68.477  1.00129.57           C
ATOM    516  SD  MET A  69      43.531  31.476  68.994  1.00129.57           S
ATOM    517  CE  MET A  69      43.817  30.858  70.677  1.00129.57           C
ATOM    518  C   MET A  69      43.695  27.817  66.547  1.00129.57           C
ATOM    519  O   MET A  69      43.155  27.074  65.728  1.00129.57           O
ATOM    520  N   GLN A  70      44.284  27.351  67.665  1.00 55.00           N
ATOM    521  CA  GLN A  70      44.183  25.958  67.962  1.00 55.00           C
ATOM    522  CB  GLN A  70      45.534  25.227  68.055  1.00 55.00           C
ATOM    523  CG  GLN A  70      45.392  23.722  68.282  1.00 55.00           C
ATOM    524  CD  GLN A  70      46.789  23.120  68.298  1.00 55.00           C
ATOM    525  OE1 GLN A  70      47.019  22.034  67.767  1.00 55.00           O
ATOM    526  NE2 GLN A  70      47.753  23.843  68.927  1.00 55.00           N
ATOM    527  C   GLN A  70      43.533  25.848  69.293  1.00 55.00           C
ATOM    528  O   GLN A  70      44.029  26.358  70.296  1.00 55.00           O
ATOM    529  N   ILE A  71      42.380  25.165  69.333  1.00122.20           N
ATOM    530  CA  ILE A  71      41.760  24.974  70.600  1.00122.20           C
ATOM    531  CB  ILE A  71      40.256  24.951  70.564  1.00122.20           C
ATOM    532  CG1 ILE A  71      39.733  23.808  69.693  1.00122.20           C
ATOM    533  CG2 ILE A  71      39.779  26.335  70.093  1.00122.20           C
ATOM    534  CD1 ILE A  71      38.243  23.527  69.912  1.00122.20           C
ATOM    535  C   ILE A  71      42.260  23.644  71.043  1.00122.20           C
ATOM    536  O   ILE A  71      42.124  22.646  70.338  1.00122.20           O
ATOM    537  N   ALA A  72      42.906  23.617  72.223  1.00 36.57           N
ATOM    538  CA  ALA A  72      43.510  22.409  72.690  1.00 36.57           C
ATOM    539  CB  ALA A  72      44.465  22.610  73.881  1.00 36.57           C
ATOM    540  C   ALA A  72      42.442  21.462  73.108  1.00 36.57           C
ATOM    541  O   ALA A  72      41.286  21.839  73.287  1.00 36.57           O
ATOM    542  N   ALA A  73      42.825  20.179  73.246  1.00 29.09           N
ATOM    543  CA  ALA A  73      41.900  19.160  73.636  1.00 29.09           C
ATOM    544  CB  ALA A  73      42.500  17.741  73.637  1.00 29.09           C
ATOM    545  C   ALA A  73      41.444  19.471  75.027  1.00 29.09           C
ATOM    546  O   ALA A  73      42.183  20.043  75.828  1.00 29.09           O
ATOM    547  N   SER A  74      40.179  19.121  75.335  1.00 45.66           N
ATOM    548  CA  SER A  74      39.643  19.379  76.637  1.00 45.66           C
ATOM    549  CB  SER A  74      38.834  20.689  76.730  1.00 45.66           C
ATOM    550  OG  SER A  74      38.483  20.966  78.078  1.00 45.66           O
ATOM    551  C   SER A  74      38.726  18.244  76.960  1.00 45.66           C
ATOM    552  O   SER A  74      38.681  17.255  76.231  1.00 45.66           O
ATOM    553  N   LYS A  75      38.004  18.348  78.092  1.00 58.58           N
ATOM    554  CA  LYS A  75      37.080  17.338  78.515  1.00 58.58           C
ATOM    555  CB  LYS A  75      37.428  16.721  79.887  1.00 58.58           C
ATOM    556  CG  LYS A  75      38.750  15.950  79.993  1.00 58.58           C
ATOM    557  CD  LYS A  75      39.115  15.605  81.443  1.00 58.58           C
ATOM    558  CE  LYS A  75      40.309  14.656  81.601  1.00 58.58           C
ATOM    559  NZ  LYS A  75      40.442  14.232  83.014  1.00 58.58           N
ATOM    560  C   LYS A  75      35.747  18.003  78.718  1.00 58.58           C
ATOM    561  O   LYS A  75      35.681  19.176  79.082  1.00 58.58           O
ATOM    562  N   ALA A  76      34.641  17.261  78.478  1.00 42.07           N
ATOM    563  CA  ALA A  76      33.315  17.781  78.715  1.00 42.07           C
ATOM    564  CB  ALA A  76      32.590  18.242  77.433  1.00 42.07           C
ATOM    565  C   ALA A  76      32.484  16.688  79.333  1.00 42.07           C
ATOM    566  O   ALA A  76      32.751  15.499  79.131  1.00 42.07           O
ATOM    567  N   PRO A  77      31.499  17.051  80.117  1.00 77.90           N
ATOM    568  CA  PRO A  77      30.603  16.097  80.726  1.00 77.90           C
ATOM    569  CD  PRO A  77      31.469  18.346  80.775  1.00 77.90           C
ATOM    570  CB  PRO A  77      29.924  16.842  81.877  1.00 77.90           C
ATOM    571  CG  PRO A  77      30.147  18.335  81.559  1.00 77.90           C
ATOM    572  C   PRO A  77      29.630  15.576  79.700  1.00 77.90           C
ATOM    573  O   PRO A  77      29.240  16.343  78.820  1.00 77.90           O
ATOM    574  N   ALA A  78      29.210  14.291  79.787  1.00 38.04           N
ATOM    575  CA  ALA A  78      28.266  13.800  78.815  1.00 38.04           C
ATOM    576  CB  ALA A  78      28.914  12.996  77.671  1.00 38.04           C
ATOM    577  C   ALA A  78      27.271  12.899  79.487  1.00 38.04           C
ATOM    578  O   ALA A  78      27.581  12.222  80.467  1.00 38.04           O
ATOM    579  N   PHE A  79      26.027  12.883  78.964  1.00 69.23           N
ATOM    580  CA  PHE A  79      24.974  12.074  79.523  1.00 69.23           C
ATOM    581  CB  PHE A  79      23.812  12.947  80.047  1.00 69.23           C
ATOM    582  CG  PHE A  79      22.715  12.120  80.630  1.00 69.23           C
ATOM    583  CD1 PHE A  79      22.851  11.551  81.875  1.00 69.23           C
ATOM    584  CD2 PHE A  79      21.531  11.952  79.949  1.00 69.23           C
ATOM    585  CE1 PHE A  79      21.835  10.799  82.418  1.00 69.23           C
ATOM    586  CE2 PHE A  79      20.510  11.201  80.486  1.00 69.23           C
ATOM    587  CZ  PHE A  79      20.663  10.626  81.724  1.00 69.23           C
ATOM    588  C   PHE A  79      24.430  11.196  78.436  1.00 69.23           C
ATOM    589  O   PHE A  79      24.224  11.649  77.313  1.00 69.23           O
ATOM    590  N   LYS A  80      24.232   9.892  78.731  1.00168.16           N
ATOM    591  CA  LYS A  80      23.556   9.040  77.792  1.00168.16           C
ATOM    592  CB  LYS A  80      24.376   7.890  77.145  1.00168.16           C
ATOM    593  CG  LYS A  80      25.333   7.063  78.010  1.00168.16           C
ATOM    594  CD  LYS A  80      26.668   7.752  78.302  1.00168.16           C
ATOM    595  CE  LYS A  80      27.840   6.765  78.341  1.00168.16           C
ATOM    596  NZ  LYS A  80      27.997   6.132  77.007  1.00168.16           N
ATOM    597  C   LYS A  80      22.369   8.463  78.493  1.00168.16           C
ATOM    598  O   LYS A  80      22.497   7.781  79.510  1.00168.16           O
ATOM    599  N   ALA A  81      21.166   8.729  77.943  1.00 40.97           N
ATOM    600  CA  ALA A  81      19.947   8.308  78.579  1.00 40.97           C
ATOM    601  CB  ALA A  81      18.682   8.925  77.950  1.00 40.97           C
ATOM    602  C   ALA A  81      19.813   6.825  78.497  1.00 40.97           C
ATOM    603  O   ALA A  81      20.243   6.196  77.535  1.00 40.97           O
ATOM    604  N   GLY A  82      19.207   6.225  79.542  1.00 23.90           N
ATOM    605  CA  GLY A  82      18.995   4.802  79.589  1.00 23.90           C
ATOM    606  C   GLY A  82      17.749   4.519  78.810  1.00 23.90           C
ATOM    607  O   GLY A  82      17.014   5.435  78.451  1.00 23.90           O
ATOM    608  N   LYS A  83      17.466   3.224  78.556  1.00120.12           N
ATOM    609  CA  LYS A  83      16.347   2.833  77.747  1.00120.12           C
ATOM    610  CB  LYS A  83      16.323   1.325  77.416  1.00120.12           C
ATOM    611  CG  LYS A  83      15.856   0.398  78.537  1.00120.12           C
ATOM    612  CD  LYS A  83      14.335   0.355  78.701  1.00120.12           C
ATOM    613  CE  LYS A  83      13.854  -0.776  79.605  1.00120.12           C
ATOM    614  NZ  LYS A  83      12.409  -1.011  79.385  1.00120.12           N
ATOM    615  C   LYS A  83      15.053   3.220  78.400  1.00120.12           C
ATOM    616  O   LYS A  83      14.114   3.619  77.715  1.00120.12           O
ATOM    617  N   GLU A  84      14.956   3.120  79.739  1.00 77.04           N
ATOM    618  CA  GLU A  84      13.714   3.447  80.377  1.00 77.04           C
ATOM    619  CB  GLU A  84      13.719   3.225  81.900  1.00 77.04           C
ATOM    620  CG  GLU A  84      12.373   3.570  82.554  1.00 77.04           C
ATOM    621  CD  GLU A  84      12.439   3.195  84.026  1.00 77.04           C
ATOM    622  OE1 GLU A  84      13.090   3.942  84.804  1.00 77.04           O
ATOM    623  OE2 GLU A  84      11.835   2.153  84.391  1.00 77.04           O
ATOM    624  C   GLU A  84      13.402   4.892  80.138  1.00 77.04           C
ATOM    625  O   GLU A  84      12.255   5.243  79.869  1.00 77.04           O
ATOM    626  N   LEU A  85      14.417   5.774  80.218  1.00104.10           N
ATOM    627  CA  LEU A  85      14.185   7.183  80.060  1.00104.10           C
ATOM    628  CB  LEU A  85      15.482   8.003  80.240  1.00104.10           C
ATOM    629  CG  LEU A  85      15.338   9.536  80.428  1.00104.10           C
ATOM    630  CD1 LEU A  85      16.710  10.217  80.311  1.00104.10           C
ATOM    631  CD2 LEU A  85      14.265  10.170  79.525  1.00104.10           C
ATOM    632  C   LEU A  85      13.677   7.424  78.660  1.00104.10           C
ATOM    633  O   LEU A  85      12.720   8.162  78.448  1.00104.10           O
ATOM    634  N   LYS A  86      14.307   6.788  77.657  1.00106.66           N
ATOM    635  CA  LYS A  86      13.971   6.985  76.268  1.00106.66           C
ATOM    636  CB  LYS A  86      14.887   6.172  75.349  1.00106.66           C
ATOM    637  CG  LYS A  86      16.369   6.475  75.529  1.00106.66           C
ATOM    638  CD  LYS A  86      17.244   5.325  75.039  1.00106.66           C
ATOM    639  CE  LYS A  86      18.719   5.497  75.372  1.00106.66           C
ATOM    640  NZ  LYS A  86      19.367   4.171  75.497  1.00106.66           N
ATOM    641  C   LYS A  86      12.586   6.475  75.954  1.00106.66           C
ATOM    642  O   LYS A  86      11.838   7.109  75.209  1.00106.66           O
ATOM    643  N   GLU A  87      12.244   5.322  76.565  1.00292.73           N
ATOM    644  CA  GLU A  87      11.145   4.392  76.389  1.00292.73           C
ATOM    645  CB  GLU A  87      10.543   3.851  77.702  1.00292.73           C
ATOM    646  CG  GLU A  87       9.668   2.615  77.473  1.00292.73           C
ATOM    647  CD  GLU A  87       8.823   2.364  78.714  1.00292.73           C
ATOM    648  OE1 GLU A  87       8.545   3.357  79.442  1.00292.73           O
ATOM    649  OE2 GLU A  87       8.428   1.190  78.944  1.00292.73           O
ATOM    650  C   GLU A  87       9.993   4.784  75.515  1.00292.73           C
ATOM    651  O   GLU A  87       9.381   5.835  75.691  1.00292.73           O
ATOM    652  N   ALA A  88       9.641   3.860  74.577  1.00109.71           N
ATOM    653  CA  ALA A  88       8.576   4.065  73.630  1.00109.71           C
ATOM    654  CB  ALA A  88       8.991   4.982  72.465  1.00109.71           C
ATOM    655  C   ALA A  88       8.150   2.765  73.037  1.00109.71           C
ATOM    656  O   ALA A  88       8.621   1.696  73.422  1.00109.71           O
ATOM    657  N   VAL A  89       7.186   2.846  72.100  1.00218.39           N
ATOM    658  CA  VAL A  89       6.673   1.696  71.422  1.00218.39           C
ATOM    659  CB  VAL A  89       5.279   1.882  70.911  1.00218.39           C
ATOM    660  CG1 VAL A  89       5.309   2.970  69.824  1.00218.39           C
ATOM    661  CG2 VAL A  89       4.753   0.518  70.433  1.00218.39           C
ATOM    662  C   VAL A  89       7.546   1.424  70.244  1.00218.39           C
ATOM    663  O   VAL A  89       8.136   2.337  69.668  1.00218.39           O
ATOM    664  N   LYS A  90       7.664   0.136  69.873  1.00 78.13           N
ATOM    665  CA  LYS A  90       8.477  -0.231  68.756  1.00 78.13           C
ATOM    666  CB  LYS A  90       9.326  -1.480  69.046  1.00 78.13           C
ATOM    667  CG  LYS A  90      10.295  -1.249  70.210  1.00 78.13           C
ATOM    668  CD  LYS A  90      10.901  -2.523  70.801  1.00 78.13           C
ATOM    669  CE  LYS A  90      11.828  -2.274  71.996  1.00 78.13           C
ATOM    670  NZ  LYS A  90      12.237  -3.565  72.594  1.00 78.13           N
ATOM    671  C   LYS A  90       7.510  -0.544  67.625  1.00 78.13           C
ATOM    672  O   LYS A  90       6.695   0.357  67.291  1.00 78.13           O
ATOM    673  OXT LYS A  90       7.566  -1.681  67.083  1.00 78.13           O
TER     674      LYS A  90
ATOM    675  N   MET B  91      31.153   4.461  88.988  1.00 42.22           N
ATOM    676  CA  MET B  91      30.225   4.375  90.143  1.00 42.22           C
ATOM    677  CB  MET B  91      30.167   5.718  90.886  1.00 42.22           C
ATOM    678  CG  MET B  91      29.381   5.640  92.195  1.00 42.22           C
ATOM    679  SD  MET B  91      29.218   7.239  93.038  1.00 42.22           S
ATOM    680  CE  MET B  91      30.997   7.391  93.361  1.00 42.22           C
ATOM    681  C   MET B  91      28.838   4.039  89.715  1.00 42.22           C
ATOM    682  O   MET B  91      28.271   4.685  88.836  1.00 42.22           O
ATOM    683  N   ASN B  92      28.264   2.985  90.324  1.00 58.00           N
ATOM    684  CA  ASN B  92      26.925   2.596  89.994  1.00 58.00           C
ATOM    685  CB  ASN B  92      26.711   1.073  89.879  1.00 58.00           C
ATOM    686  CG  ASN B  92      27.042   0.418  91.209  1.00 58.00           C
ATOM    687  OD1 ASN B  92      27.526   1.066  92.133  1.00 58.00           O
ATOM    688  ND2 ASN B  92      26.790  -0.915  91.301  1.00 58.00           N
ATOM    689  C   ASN B  92      25.985   3.156  91.015  1.00 58.00           C
ATOM    690  O   ASN B  92      26.394   3.829  91.961  1.00 58.00           O
ATOM    691  N   LYS B  93      24.679   2.875  90.837  1.00 42.79           N
ATOM    692  CA  LYS B  93      23.668   3.433  91.688  1.00 42.79           C
ATOM    693  CB  LYS B  93      22.252   2.917  91.366  0.00 42.79           C
ATOM    694  CG  LYS B  93      21.198   3.454  92.344  0.00 42.79           C
ATOM    695  CD  LYS B  93      19.751   3.252  91.882  0.00 42.79           C
ATOM    696  CE  LYS B  93      18.708   3.753  92.884  0.00 42.79           C
ATOM    697  NZ  LYS B  93      17.347   3.524  92.349  0.00 42.79           N
ATOM    698  C   LYS B  93      23.942   3.066  93.109  1.00 42.79           C
ATOM    699  O   LYS B  93      23.877   3.911  93.997  1.00 42.79           O
ATOM    700  N   THR B  94      24.289   1.795  93.359  1.00110.72           N
ATOM    701  CA  THR B  94      24.473   1.320  94.698  1.00110.72           C
ATOM    702  CB  THR B  94      24.807  -0.135  94.744  1.00110.72           C
ATOM    703  OG1 THR B  94      26.080  -0.369  94.162  1.00110.72           O
ATOM    704  CG2 THR B  94      23.725  -0.892  93.948  1.00110.72           C
ATOM    705  C   THR B  94      25.592   2.071  95.356  1.00110.72           C
ATOM    706  O   THR B  94      25.502   2.408  96.536  1.00110.72           O
ATOM    707  N   GLU B  95      26.693   2.319  94.618  1.00 55.67           N
ATOM    708  CA  GLU B  95      27.850   3.006  95.126  1.00 55.67           C
ATOM    709  CB  GLU B  95      29.063   2.919  94.179  1.00 55.67           C
ATOM    710  CG  GLU B  95      29.697   1.515  94.122  1.00 55.67           C
ATOM    711  CD  GLU B  95      30.525   1.386  92.848  1.00 55.67           C
ATOM    712  OE1 GLU B  95      31.126   2.398  92.406  1.00 55.67           O
ATOM    713  OE2 GLU B  95      30.551   0.254  92.291  1.00 55.67           O
ATOM    714  C   GLU B  95      27.538   4.452  95.395  1.00 55.67           C
ATOM    715  O   GLU B  95      28.055   5.030  96.350  1.00 55.67           O
ATOM    716  N   LEU B  96      26.708   5.086  94.539  1.00 53.03           N
ATOM    717  CA  LEU B  96      26.336   6.469  94.707  1.00 53.03           C
ATOM    718  CB  LEU B  96      25.494   6.986  93.525  1.00 53.03           C
ATOM    719  CG  LEU B  96      24.951   8.415  93.693  1.00 53.03           C
ATOM    720  CD1 LEU B  96      26.074   9.434  93.944  1.00 53.03           C
ATOM    721  CD2 LEU B  96      24.079   8.797  92.482  1.00 53.03           C
ATOM    722  C   LEU B  96      25.531   6.640  95.960  1.00 53.03           C
ATOM    723  O   LEU B  96      25.733   7.597  96.709  1.00 53.03           O
ATOM    724  N   THR B  97      24.587   5.717  96.226  1.00102.58           N
ATOM    725  CA  THR B  97      23.748   5.866  97.380  1.00102.58           C
ATOM    726  CB  THR B  97      22.595   4.905  97.463  1.00102.58           C
ATOM    727  OG1 THR B  97      21.623   5.403  98.374  1.00102.58           O
ATOM    728  CG2 THR B  97      23.110   3.544  97.948  1.00102.58           C
ATOM    729  C   THR B  97      24.578   5.736  98.624  1.00102.58           C
ATOM    730  O   THR B  97      24.318   6.416  99.614  1.00102.58           O
ATOM    731  N   LYS B  98      25.597   4.852  98.612  1.00 36.61           N
ATOM    732  CA  LYS B  98      26.416   4.667  99.780  1.00 36.61           C
ATOM    733  CB  LYS B  98      27.553   3.646  99.584  1.00 36.61           C
ATOM    734  CG  LYS B  98      27.115   2.188  99.398  1.00 36.61           C
ATOM    735  CD  LYS B  98      28.281   1.273  99.003  1.00 36.61           C
ATOM    736  CE  LYS B  98      27.942  -0.218  99.010  1.00 36.61           C
ATOM    737  NZ  LYS B  98      29.138  -1.006  98.638  1.00 36.61           N
ATOM    738  C   LYS B  98      27.097   5.964 100.103  1.00 36.61           C
ATOM    739  O   LYS B  98      27.143   6.380 101.260  1.00 36.61           O
ATOM    740  N   ALA B  99      27.645   6.638  99.075  1.00 35.47           N
ATOM    741  CA  ALA B  99      28.389   7.854  99.254  1.00 35.47           C
ATOM    742  CB  ALA B  99      29.012   8.365  97.944  1.00 35.47           C
ATOM    743  C   ALA B  99      27.508   8.944  99.787  1.00 35.47           C
ATOM    744  O   ALA B  99      27.939   9.760 100.600  1.00 35.47           O
ATOM    745  N   VAL B 100      26.265   9.012  99.279  1.00 61.34           N
ATOM    746  CA  VAL B 100      25.287  10.015  99.605  1.00 61.34           C
ATOM    747  CB  VAL B 100      24.181  10.033  98.593  1.00 61.34           C
ATOM    748  CG1 VAL B 100      23.153  11.100  98.994  1.00 61.34           C
ATOM    749  CG2 VAL B 100      24.816  10.279  97.211  1.00 61.34           C
ATOM    750  C   VAL B 100      24.724   9.843 100.989  1.00 61.34           C
ATOM    751  O   VAL B 100      24.356  10.821 101.639  1.00 61.34           O
ATOM    752  N   ALA B 101      24.585   8.592 101.468  1.00 41.49           N
ATOM    753  CA  ALA B 101      24.071   8.378 102.793  1.00 41.49           C
ATOM    754  CB  ALA B 101      23.924   6.888 103.155  1.00 41.49           C
ATOM    755  C   ALA B 101      25.047   8.981 103.752  1.00 41.49           C
ATOM    756  O   ALA B 101      24.666   9.549 104.773  1.00 41.49           O
ATOM    757  N   GLU B 102      26.347   8.854 103.440  1.00120.65           N
ATOM    758  CA  GLU B 102      27.381   9.313 104.316  1.00120.65           C
ATOM    759  CB  GLU B 102      28.766   8.900 103.810  1.00120.65           C
ATOM    760  CG  GLU B 102      29.845   9.080 104.871  1.00120.65           C
ATOM    761  CD  GLU B 102      29.628   7.972 105.885  0.00120.65           C
ATOM    762  OE1 GLU B 102      28.894   7.004 105.548  0.00120.65           O
ATOM    763  OE2 GLU B 102      30.189   8.079 107.008  0.00120.65           O
ATOM    764  C   GLU B 102      27.388  10.811 104.484  1.00120.65           C
ATOM    765  O   GLU B 102      27.427  11.304 105.610  1.00120.65           O
ATOM    766  N   LYS B 103      27.348  11.577 103.371  1.00 55.37           N
ATOM    767  CA  LYS B 103      27.458  13.017 103.400  1.00 55.37           C
ATOM    768  CB  LYS B 103      27.622  13.615 101.990  1.00 55.37           C
ATOM    769  CG  LYS B 103      28.988  13.279 101.384  1.00 55.37           C
ATOM    770  CD  LYS B 103      29.138  13.565  99.888  1.00 55.37           C
ATOM    771  CE  LYS B 103      30.578  13.376  99.395  1.00 55.37           C
ATOM    772  NZ  LYS B 103      30.676  13.672  97.947  1.00 55.37           N
ATOM    773  C   LYS B 103      26.276  13.658 104.075  1.00 55.37           C
ATOM    774  O   LYS B 103      26.428  14.612 104.837  1.00 55.37           O
ATOM    775  N   ALA B 104      25.064  13.167 103.760  1.00 57.58           N
ATOM    776  CA  ALA B 104      23.792  13.605 104.276  1.00 57.58           C
ATOM    777  CB  ALA B 104      22.604  12.981 103.523  1.00 57.58           C
ATOM    778  C   ALA B 104      23.650  13.227 105.716  1.00 57.58           C
ATOM    779  O   ALA B 104      22.946  13.898 106.469  1.00 57.58           O
ATOM    780  N   GLU B 105      24.318  12.128 106.119  1.00141.02           N
ATOM    781  CA  GLU B 105      24.210  11.553 107.431  1.00141.02           C
ATOM    782  CB  GLU B 105      24.557  12.544 108.558  1.00141.02           C
ATOM    783  CG  GLU B 105      24.597  11.905 109.948  1.00141.02           C
ATOM    784  CD  GLU B 105      25.922  11.174 110.134  1.00141.02           C
ATOM    785  OE1 GLU B 105      26.747  11.167 109.181  1.00141.02           O
ATOM    786  OE2 GLU B 105      26.127  10.614 111.244  1.00141.02           O
ATOM    787  C   GLU B 105      22.837  10.984 107.659  1.00141.02           C
ATOM    788  O   GLU B 105      22.200  11.242 108.680  1.00141.02           O
ATOM    789  N   LEU B 106      22.347  10.193 106.676  1.00115.16           N
ATOM    790  CA  LEU B 106      21.101   9.481 106.769  1.00115.16           C
ATOM    791  CB  LEU B 106      20.069   9.874 105.693  1.00115.16           C
ATOM    792  CG  LEU B 106      19.506  11.303 105.866  1.00115.16           C
ATOM    793  CD1 LEU B 106      20.607  12.368 105.751  1.00115.16           C
ATOM    794  CD2 LEU B 106      18.334  11.561 104.903  1.00115.16           C
ATOM    795  C   LEU B 106      21.390   8.008 106.634  1.00115.16           C
ATOM    796  O   LEU B 106      22.540   7.578 106.749  1.00115.16           O
ATOM    797  N   THR B 107      20.319   7.205 106.445  1.00 72.54           N
ATOM    798  CA  THR B 107      20.375   5.776 106.284  1.00 72.54           C
ATOM    799  CB  THR B 107      19.035   5.145 106.530  1.00 72.54           C
ATOM    800  OG1 THR B 107      18.541   5.511 107.803  1.00 72.54           O
ATOM    801  CG2 THR B 107      19.166   3.617 106.458  1.00 72.54           C
ATOM    802  C   THR B 107      20.672   5.504 104.836  1.00 72.54           C
ATOM    803  O   THR B 107      20.543   6.384 103.986  1.00 72.54           O
ATOM    804  N   GLN B 108      21.113   4.265 104.526  1.00 49.75           N
ATOM    805  CA  GLN B 108      21.349   3.844 103.172  1.00 49.75           C
ATOM    806  CB  GLN B 108      21.936   2.423 103.077  1.00 49.75           C
ATOM    807  CG  GLN B 108      23.302   2.252 103.749  1.00 49.75           C
ATOM    808  CD  GLN B 108      23.707   0.790 103.604  0.00 49.75           C
ATOM    809  OE1 GLN B 108      23.636   0.214 102.520  1.00 49.75           O
ATOM    810  NE2 GLN B 108      24.135   0.165 104.734  1.00 49.75           N
ATOM    811  C   GLN B 108      20.016   3.782 102.496  1.00 49.75           C
ATOM    812  O   GLN B 108      19.877   4.130 101.325  1.00 49.75           O
ATOM    813  N   LYS B 109      18.989   3.324 103.238  1.00173.06           N
ATOM    814  CA  LYS B 109      17.682   3.138 102.678  1.00173.06           C
ATOM    815  CB  LYS B 109      16.672   2.509 103.650  1.00173.06           C
ATOM    816  CG  LYS B 109      17.174   1.187 104.220  1.00173.06           C
ATOM    817  CD  LYS B 109      17.735   0.250 103.150  1.00173.06           C
ATOM    818  CE  LYS B 109      18.254  -1.065 103.727  1.00173.06           C
ATOM    819  NZ  LYS B 109      18.935  -0.805 105.015  1.00173.06           N
ATOM    820  C   LYS B 109      17.117   4.452 102.247  1.00173.06           C
ATOM    821  O   LYS B 109      16.393   4.508 101.257  1.00173.06           O
ATOM    822  N   ASP B 110      17.374   5.531 103.013  1.00 45.16           N
ATOM    823  CA  ASP B 110      16.852   6.833 102.691  1.00 45.16           C
ATOM    824  CB  ASP B 110      17.076   7.868 103.811  1.00 45.16           C
ATOM    825  CG  ASP B 110      16.127   7.540 104.953  1.00 45.16           C
ATOM    826  OD1 ASP B 110      15.219   6.698 104.730  1.00 45.16           O
ATOM    827  OD2 ASP B 110      16.294   8.121 106.057  1.00 45.16           O
ATOM    828  C   ASP B 110      17.501   7.387 101.460  1.00 45.16           C
ATOM    829  O   ASP B 110      16.838   7.966 100.599  1.00 45.16           O
ATOM    830  N   ALA B 111      18.830   7.223 101.347  1.00 38.16           N
ATOM    831  CA  ALA B 111      19.505   7.781 100.213  1.00 38.16           C
ATOM    832  CB  ALA B 111      21.015   7.476 100.212  1.00 38.16           C
ATOM    833  C   ALA B 111      18.923   7.151  98.990  1.00 38.16           C
ATOM    834  O   ALA B 111      18.569   7.842  98.036  1.00 38.16           O
ATOM    835  N   ALA B 112      18.762   5.816  99.022  1.00 34.60           N
ATOM    836  CA  ALA B 112      18.291   5.078  97.887  1.00 34.60           C
ATOM    837  CB  ALA B 112      18.305   3.559  98.126  1.00 34.60           C
ATOM    838  C   ALA B 112      16.890   5.474  97.521  1.00 34.60           C
ATOM    839  O   ALA B 112      16.597   5.687  96.344  1.00 34.60           O
ATOM    840  N   ALA B 113      15.989   5.591  98.517  1.00 34.21           N
ATOM    841  CA  ALA B 113      14.609   5.919  98.270  1.00 34.21           C
ATOM    842  CB  ALA B 113      13.752   5.924  99.550  1.00 34.21           C
ATOM    843  C   ALA B 113      14.525   7.294  97.689  1.00 34.21           C
ATOM    844  O   ALA B 113      13.713   7.556  96.802  1.00 34.21           O
ATOM    845  N   ALA B 114      15.333   8.229  98.226  1.00 37.50           N
ATOM    846  CA  ALA B 114      15.335   9.581  97.741  1.00 37.50           C
ATOM    847  CB  ALA B 114      16.222  10.509  98.591  1.00 37.50           C
ATOM    848  C   ALA B 114      15.858   9.626  96.334  1.00 37.50           C
ATOM    849  O   ALA B 114      15.261  10.260  95.468  1.00 37.50           O
ATOM    850  N   THR B 115      16.981   8.928  96.060  1.00 42.21           N
ATOM    851  CA  THR B 115      17.554   8.995  94.744  1.00 42.21           C
ATOM    852  CB  THR B 115      18.856   8.265  94.603  1.00 42.21           C
ATOM    853  OG1 THR B 115      19.818   8.798  95.501  1.00 42.21           O
ATOM    854  CG2 THR B 115      19.339   8.433  93.152  1.00 42.21           C
ATOM    855  C   THR B 115      16.608   8.407  93.746  1.00 42.21           C
ATOM    856  O   THR B 115      16.355   8.997  92.701  1.00 42.21           O
ATOM    857  N   GLN B 116      16.023   7.240  94.071  1.00 94.33           N
ATOM    858  CA  GLN B 116      15.146   6.537  93.179  1.00 94.33           C
ATOM    859  CB  GLN B 116      14.581   5.270  93.848  1.00 94.33           C
ATOM    860  CG  GLN B 116      13.687   4.405  92.965  1.00 94.33           C
ATOM    861  CD  GLN B 116      13.357   3.149  93.766  1.00 94.33           C
ATOM    862  OE1 GLN B 116      12.990   2.117  93.206  1.00 94.33           O
ATOM    863  NE2 GLN B 116      13.496   3.235  95.117  1.00 94.33           N
ATOM    864  C   GLN B 116      13.995   7.433  92.836  1.00 94.33           C
ATOM    865  O   GLN B 116      13.581   7.524  91.683  1.00 94.33           O
ATOM    866  N   ALA B 117      13.452   8.137  93.844  1.00 37.05           N
ATOM    867  CA  ALA B 117      12.326   9.005  93.640  1.00 37.05           C
ATOM    868  CB  ALA B 117      11.837   9.656  94.944  1.00 37.05           C
ATOM    869  C   ALA B 117      12.721  10.111  92.711  1.00 37.05           C
ATOM    870  O   ALA B 117      11.989  10.459  91.784  1.00 37.05           O
ATOM    871  N   LEU B 118      13.923  10.673  92.920  1.00114.61           N
ATOM    872  CA  LEU B 118      14.397  11.764  92.117  1.00114.61           C
ATOM    873  CB  LEU B 118      15.850  12.142  92.438  1.00114.61           C
ATOM    874  CG  LEU B 118      16.528  12.887  91.267  1.00114.61           C
ATOM    875  CD1 LEU B 118      15.880  14.240  90.974  1.00114.61           C
ATOM    876  CD2 LEU B 118      18.052  12.949  91.432  1.00114.61           C
ATOM    877  C   LEU B 118      14.450  11.385  90.673  1.00114.61           C
ATOM    878  O   LEU B 118      13.998  12.149  89.822  1.00114.61           O
ATOM    879  N   LEU B 119      15.022  10.208  90.359  1.00112.21           N
ATOM    880  CA  LEU B 119      15.193   9.813  88.993  1.00112.21           C
ATOM    881  CB  LEU B 119      15.986   8.504  88.844  1.00112.21           C
ATOM    882  CG  LEU B 119      17.504   8.658  89.060  1.00112.21           C
ATOM    883  CD1 LEU B 119      17.852   9.272  90.420  1.00112.21           C
ATOM    884  CD2 LEU B 119      18.214   7.322  88.834  1.00112.21           C
ATOM    885  C   LEU B 119      13.875   9.623  88.318  1.00112.21           C
ATOM    886  O   LEU B 119      13.677  10.086  87.194  1.00112.21           O
ATOM    887  N   ASP B 120      12.928   8.936  88.981  1.00106.98           N
ATOM    888  CA  ASP B 120      11.666   8.695  88.342  1.00106.98           C
ATOM    889  CB  ASP B 120      10.717   7.766  89.118  1.00106.98           C
ATOM    890  CG  ASP B 120      10.289   8.450  90.401  1.00106.98           C
ATOM    891  OD1 ASP B 120       9.312   9.243  90.363  1.00106.98           O
ATOM    892  OD2 ASP B 120      10.932   8.169  91.444  1.00106.98           O
ATOM    893  C   ASP B 120      10.952   9.992  88.124  1.00106.98           C
ATOM    894  O   ASP B 120      10.281  10.170  87.111  1.00106.98           O
ATOM    895  N   THR B 121      11.062  10.936  89.074  1.00 41.10           N
ATOM    896  CA  THR B 121      10.356  12.178  88.931  1.00 41.10           C
ATOM    897  CB  THR B 121      10.465  13.046  90.152  1.00 41.10           C
ATOM    898  OG1 THR B 121       9.985  12.338  91.286  1.00 41.10           O
ATOM    899  CG2 THR B 121       9.612  14.313  89.943  1.00 41.10           C
ATOM    900  C   THR B 121      10.897  12.923  87.748  1.00 41.10           C
ATOM    901  O   THR B 121      10.135  13.488  86.965  1.00 41.10           O
ATOM    902  N   ILE B 122      12.235  12.931  87.573  1.00 47.55           N
ATOM    903  CA  ILE B 122      12.818  13.648  86.475  1.00 47.55           C
ATOM    904  CB  ILE B 122      14.319  13.631  86.482  1.00 47.55           C
ATOM    905  CG1 ILE B 122      14.861  14.290  87.764  1.00 47.55           C
ATOM    906  CG2 ILE B 122      14.802  14.327  85.199  1.00 47.55           C
ATOM    907  CD1 ILE B 122      16.343  14.014  88.020  1.00 47.55           C
ATOM    908  C   ILE B 122      12.352  13.037  85.188  1.00 47.55           C
ATOM    909  O   ILE B 122      11.965  13.747  84.265  1.00 47.55           O
ATOM    910  N   THR B 123      12.345  11.693  85.093  1.00111.24           N
ATOM    911  CA  THR B 123      11.954  11.077  83.857  1.00111.24           C
ATOM    912  CB  THR B 123      12.186   9.591  83.823  1.00111.24           C
ATOM    913  OG1 THR B 123      11.784   9.071  82.562  1.00111.24           O
ATOM    914  CG2 THR B 123      11.439   8.903  84.976  1.00111.24           C
ATOM    915  C   THR B 123      10.520  11.398  83.555  1.00111.24           C
ATOM    916  O   THR B 123      10.175  11.644  82.400  1.00111.24           O
ATOM    917  N   ASN B 124       9.641  11.405  84.575  1.00 83.58           N
ATOM    918  CA  ASN B 124       8.260  11.721  84.336  1.00 83.58           C
ATOM    919  CB  ASN B 124       7.374  11.611  85.587  1.00 83.58           C
ATOM    920  CG  ASN B 124       5.990  12.118  85.199  1.00 83.58           C
ATOM    921  OD1 ASN B 124       5.177  11.386  84.637  1.00 83.58           O
ATOM    922  ND2 ASN B 124       5.718  13.417  85.501  1.00 83.58           N
ATOM    923  C   ASN B 124       8.125  13.134  83.860  1.00 83.58           C
ATOM    924  O   ASN B 124       7.410  13.398  82.895  1.00 83.58           O
ATOM    925  N   ALA B 125       8.827  14.078  84.520  1.00 32.59           N
ATOM    926  CA  ALA B 125       8.704  15.470  84.191  1.00 32.59           C
ATOM    927  CB  ALA B 125       9.572  16.380  85.082  1.00 32.59           C
ATOM    928  C   ALA B 125       9.135  15.678  82.771  1.00 32.59           C
ATOM    929  O   ALA B 125       8.474  16.391  82.018  1.00 32.59           O
ATOM    930  N   LEU B 126      10.253  15.044  82.363  1.00150.85           N
ATOM    931  CA  LEU B 126      10.761  15.158  81.020  1.00150.85           C
ATOM    932  CB  LEU B 126      12.066  14.361  80.805  1.00150.85           C
ATOM    933  CG  LEU B 126      13.379  15.025  81.269  1.00150.85           C
ATOM    934  CD1 LEU B 126      13.780  16.128  80.295  1.00150.85           C
ATOM    935  CD2 LEU B 126      13.328  15.541  82.716  1.00150.85           C
ATOM    936  C   LEU B 126       9.765  14.594  80.045  1.00150.85           C
ATOM    937  O   LEU B 126       9.460  15.215  79.031  1.00150.85           O
ATOM    938  N   ALA B 127       9.197  13.412  80.352  1.00 46.76           N
ATOM    939  CA  ALA B 127       8.288  12.743  79.459  1.00 46.76           C
ATOM    940  CB  ALA B 127       7.756  11.412  80.025  1.00 46.76           C
ATOM    941  C   ALA B 127       7.107  13.632  79.229  1.00 46.76           C
ATOM    942  O   ALA B 127       6.520  13.650  78.148  1.00 46.76           O
ATOM    943  N   ASN B 128       6.734  14.373  80.283  1.00119.50           N
ATOM    944  CA  ASN B 128       5.642  15.297  80.333  1.00119.50           C
ATOM    945  CB  ASN B 128       5.490  15.885  81.747  1.00119.50           C
ATOM    946  CG  ASN B 128       4.104  16.483  81.888  1.00119.50           C
ATOM    947  OD1 ASN B 128       3.944  17.648  82.243  1.00119.50           O
ATOM    948  ND2 ASN B 128       3.067  15.648  81.610  1.00119.50           N
ATOM    949  C   ASN B 128       5.917  16.434  79.393  1.00119.50           C
ATOM    950  O   ASN B 128       4.990  17.034  78.854  1.00119.50           O
ATOM    951  N   GLY B 129       7.205  16.767  79.167  1.00 30.63           N
ATOM    952  CA  GLY B 129       7.522  17.872  78.308  1.00 30.63           C
ATOM    953  C   GLY B 129       7.969  19.022  79.151  1.00 30.63           C
ATOM    954  O   GLY B 129       8.103  20.145  78.669  1.00 30.63           O
ATOM    955  N   GLU B 130       8.202  18.772  80.450  1.00 85.97           N
ATOM    956  CA  GLU B 130       8.647  19.816  81.321  1.00 85.97           C
ATOM    957  CB  GLU B 130       8.083  19.658  82.738  1.00 85.97           C
ATOM    958  CG  GLU B 130       8.474  20.777  83.699  1.00 85.97           C
ATOM    959  CD  GLU B 130       7.651  20.565  84.956  1.00 85.97           C
ATOM    960  OE1 GLU B 130       7.027  19.477  85.072  1.00 85.97           O
ATOM    961  OE2 GLU B 130       7.628  21.487  85.815  1.00 85.97           O
ATOM    962  C   GLU B 130      10.138  19.745  81.378  1.00 85.97           C
ATOM    963  O   GLU B 130      10.728  18.692  81.137  1.00 85.97           O
ATOM    964  N   LYS B 131      10.812  20.882  81.655  1.00127.69           N
ATOM    965  CA  LYS B 131      12.236  20.778  81.749  1.00127.69           C
ATOM    966  CB  LYS B 131      13.027  21.782  80.891  1.00127.69           C
ATOM    967  CG  LYS B 131      12.890  23.249  81.283  1.00127.69           C
ATOM    968  CD  LYS B 131      13.860  24.140  80.503  1.00127.69           C
ATOM    969  CE  LYS B 131      13.846  23.860  78.997  1.00127.69           C
ATOM    970  NZ  LYS B 131      14.760  24.784  78.293  1.00127.69           N
ATOM    971  C   LYS B 131      12.622  20.886  83.188  1.00127.69           C
ATOM    972  O   LYS B 131      12.043  21.656  83.956  1.00127.69           O
ATOM    973  N   VAL B 132      13.608  20.062  83.591  1.00 53.91           N
ATOM    974  CA  VAL B 132      14.057  20.017  84.952  1.00 53.91           C
ATOM    975  CB  VAL B 132      14.365  18.617  85.406  1.00 53.91           C
ATOM    976  CG1 VAL B 132      14.992  18.674  86.808  1.00 53.91           C
ATOM    977  CG2 VAL B 132      13.081  17.777  85.325  1.00 53.91           C
ATOM    978  C   VAL B 132      15.339  20.786  85.032  1.00 53.91           C
ATOM    979  O   VAL B 132      16.308  20.449  84.357  1.00 53.91           O
ATOM    980  N   GLN B 133      15.377  21.837  85.881  1.00 76.06           N
ATOM    981  CA  GLN B 133      16.562  22.643  86.011  1.00 76.06           C
ATOM    982  CB  GLN B 133      16.276  24.150  85.879  1.00 76.06           C
ATOM    983  CG  GLN B 133      15.655  24.565  84.541  1.00 76.06           C
ATOM    984  CD  GLN B 133      16.755  25.065  83.617  1.00 76.06           C
ATOM    985  OE1 GLN B 133      17.848  25.415  84.058  1.00 76.06           O
ATOM    986  NE2 GLN B 133      16.447  25.120  82.294  1.00 76.06           N
ATOM    987  C   GLN B 133      17.074  22.463  87.408  1.00 76.06           C
ATOM    988  O   GLN B 133      16.352  22.702  88.374  1.00 76.06           O
ATOM    989  N   ILE B 134      18.342  22.034  87.564  1.00102.29           N
ATOM    990  CA  ILE B 134      18.822  21.879  88.902  1.00102.29           C
ATOM    991  CB  ILE B 134      19.075  20.426  89.242  1.00102.29           C
ATOM    992  CG1 ILE B 134      19.077  20.197  90.756  1.00102.29           C
ATOM    993  CG2 ILE B 134      20.329  19.919  88.512  1.00102.29           C
ATOM    994  CD1 ILE B 134      18.910  18.723  91.126  1.00102.29           C
ATOM    995  C   ILE B 134      20.032  22.751  89.052  1.00102.29           C
ATOM    996  O   ILE B 134      21.067  22.549  88.416  1.00102.29           O
ATOM    997  N   LEU B 135      19.930  23.771  89.928  1.00 98.13           N
ATOM    998  CA  LEU B 135      21.003  24.712  90.034  1.00 98.13           C
ATOM    999  CB  LEU B 135      20.750  25.855  91.031  1.00 98.13           C
ATOM   1000  CG  LEU B 135      19.675  26.858  90.575  1.00 98.13           C
ATOM   1001  CD1 LEU B 135      18.277  26.219  90.521  1.00 98.13           C
ATOM   1002  CD2 LEU B 135      19.728  28.141  91.417  1.00 98.13           C
ATOM   1003  C   LEU B 135      22.229  23.999  90.475  1.00 98.13           C
ATOM   1004  O   LEU B 135      22.205  23.197  91.406  1.00 98.13           O
ATOM   1005  N   GLY B 136      23.337  24.269  89.765  1.00 65.22           N
ATOM   1006  CA  GLY B 136      24.617  23.745  90.117  1.00 65.22           C
ATOM   1007  C   GLY B 136      24.860  22.422  89.441  1.00 65.22           C
ATOM   1008  O   GLY B 136      25.983  21.924  89.490  1.00 65.22           O
ATOM   1009  N   PHE B 137      23.810  21.695  88.995  1.00130.43           N
ATOM   1010  CA  PHE B 137      24.084  20.498  88.236  1.00130.43           C
ATOM   1011  CB  PHE B 137      23.214  19.321  88.709  1.00130.43           C
ATOM   1012  CG  PHE B 137      23.733  18.071  88.092  1.00130.43           C
ATOM   1013  CD1 PHE B 137      24.865  17.466  88.592  1.00130.43           C
ATOM   1014  CD2 PHE B 137      23.081  17.491  87.031  1.00130.43           C
ATOM   1015  CE1 PHE B 137      25.349  16.303  88.029  1.00130.43           C
ATOM   1016  CE2 PHE B 137      23.556  16.334  86.467  1.00130.43           C
ATOM   1017  CZ  PHE B 137      24.692  15.739  86.960  1.00130.43           C
ATOM   1018  C   PHE B 137      23.946  20.630  86.732  1.00130.43           C
ATOM   1019  O   PHE B 137      24.860  20.306  85.971  1.00130.43           O
ATOM   1020  N   GLY B 138      22.779  21.158  86.267  1.00 41.08           N
ATOM   1021  CA  GLY B 138      22.443  21.179  84.854  1.00 41.08           C
ATOM   1022  C   GLY B 138      20.953  20.954  84.698  1.00 41.08           C
ATOM   1023  O   GLY B 138      20.217  20.971  85.683  1.00 41.08           O
ATOM   1024  N   THR B 139      20.466  20.733  83.443  1.00 53.63           N
ATOM   1025  CA  THR B 139      19.052  20.595  83.149  1.00 53.63           C
ATOM   1026  CB  THR B 139      18.496  21.824  82.463  1.00 53.63           C
ATOM   1027  OG1 THR B 139      18.566  22.943  83.334  1.00 53.63           O
ATOM   1028  CG2 THR B 139      17.052  21.591  81.986  1.00 53.63           C
ATOM   1029  C   THR B 139      18.769  19.419  82.237  1.00 53.63           C
ATOM   1030  O   THR B 139      19.616  19.019  81.438  1.00 53.63           O
ATOM   1031  N   PHE B 140      17.544  18.838  82.347  1.00 61.54           N
ATOM   1032  CA  PHE B 140      17.093  17.742  81.516  1.00 61.54           C
ATOM   1033  CB  PHE B 140      16.620  16.505  82.315  1.00 61.54           C
ATOM   1034  CG  PHE B 140      17.754  15.943  83.111  1.00 61.54           C
ATOM   1035  CD1 PHE B 140      18.077  16.481  84.335  1.00 61.54           C
ATOM   1036  CD2 PHE B 140      18.483  14.874  82.643  1.00 61.54           C
ATOM   1037  CE1 PHE B 140      19.116  15.969  85.078  1.00 61.54           C
ATOM   1038  CE2 PHE B 140      19.523  14.355  83.378  1.00 61.54           C
ATOM   1039  CZ  PHE B 140      19.845  14.906  84.597  1.00 61.54           C
ATOM   1040  C   PHE B 140      15.881  18.217  80.754  1.00 61.54           C
ATOM   1041  O   PHE B 140      14.992  18.846  81.330  1.00 61.54           O
ATOM   1042  N   GLU B 141      15.805  17.928  79.431  1.00 58.66           N
ATOM   1043  CA  GLU B 141      14.682  18.364  78.635  1.00 58.66           C
ATOM   1044  CB  GLU B 141      14.912  19.720  77.942  1.00 58.66           C
ATOM   1045  CG  GLU B 141      16.059  19.666  76.935  1.00 58.66           C
ATOM   1046  CD  GLU B 141      16.199  21.019  76.251  1.00 58.66           C
ATOM   1047  OE1 GLU B 141      15.351  21.916  76.501  1.00 58.66           O
ATOM   1048  OE2 GLU B 141      17.167  21.165  75.457  1.00 58.66           O
ATOM   1049  C   GLU B 141      14.433  17.379  77.527  1.00 58.66           C
ATOM   1050  O   GLU B 141      15.267  16.523  77.232  1.00 58.66           O
ATOM   1051  N   VAL B 142      13.247  17.481  76.887  1.00 43.73           N
ATOM   1052  CA  VAL B 142      12.924  16.631  75.771  1.00 43.73           C
ATOM   1053  CB  VAL B 142      11.489  16.187  75.740  1.00 43.73           C
ATOM   1054  CG1 VAL B 142      11.209  15.457  74.416  1.00 43.73           C
ATOM   1055  CG2 VAL B 142      11.256  15.305  76.973  1.00 43.73           C
ATOM   1056  C   VAL B 142      13.175  17.422  74.526  1.00 43.73           C
ATOM   1057  O   VAL B 142      12.931  18.626  74.479  1.00 43.73           O
ATOM   1058  N   ARG B 143      13.720  16.753  73.488  1.00 80.62           N
ATOM   1059  CA  ARG B 143      13.983  17.424  72.249  1.00 80.62           C
ATOM   1060  CB  ARG B 143      15.459  17.440  71.825  1.00 80.62           C
ATOM   1061  CG  ARG B 143      16.355  18.280  72.734  1.00 80.62           C
ATOM   1062  CD  ARG B 143      17.726  18.534  72.113  1.00 80.62           C
ATOM   1063  NE  ARG B 143      18.561  19.203  73.142  1.00 80.62           N
ATOM   1064  CZ  ARG B 143      19.840  19.560  72.837  1.00 80.62           C
ATOM   1065  NH1 ARG B 143      20.326  19.340  71.582  1.00 80.62           N
ATOM   1066  NH2 ARG B 143      20.630  20.138  73.789  1.00 80.62           N
ATOM   1067  C   ARG B 143      13.252  16.717  71.154  1.00 80.62           C
ATOM   1068  O   ARG B 143      12.912  15.541  71.268  1.00 80.62           O
ATOM   1069  N   GLU B 144      12.979  17.451  70.055  1.00 94.18           N
ATOM   1070  CA  GLU B 144      12.289  16.901  68.925  1.00 94.18           C
ATOM   1071  CB  GLU B 144      11.368  17.916  68.213  1.00 94.18           C
ATOM   1072  CG  GLU B 144      10.165  18.386  69.040  1.00 94.18           C
ATOM   1073  CD  GLU B 144      10.609  19.515  69.962  1.00 94.18           C
ATOM   1074  OE1 GLU B 144      11.044  20.574  69.441  1.00 94.18           O
ATOM   1075  OE2 GLU B 144      10.511  19.331  71.206  1.00 94.18           O
ATOM   1076  C   GLU B 144      13.331  16.495  67.927  1.00 94.18           C
ATOM   1077  O   GLU B 144      14.281  17.234  67.671  1.00 94.18           O
ATOM   1078  N   ARG B 145      13.171  15.288  67.342  1.00193.22           N
ATOM   1079  CA  ARG B 145      14.107  14.793  66.372  1.00193.22           C
ATOM   1080  CB  ARG B 145      14.836  13.500  66.778  1.00193.22           C
ATOM   1081  CG  ARG B 145      16.072  13.730  67.644  1.00193.22           C
ATOM   1082  CD  ARG B 145      15.757  14.415  68.970  1.00193.22           C
ATOM   1083  NE  ARG B 145      17.049  14.698  69.653  1.00193.22           N
ATOM   1084  CZ  ARG B 145      17.794  15.783  69.282  1.00193.22           C
ATOM   1085  NH1 ARG B 145      17.443  16.508  68.183  1.00193.22           N
ATOM   1086  NH2 ARG B 145      18.889  16.135  70.014  1.00193.22           N
ATOM   1087  C   ARG B 145      13.380  14.480  65.114  1.00193.22           C
ATOM   1088  O   ARG B 145      12.241  14.015  65.122  1.00193.22           O
ATOM   1089  N   SER B 146      14.061  14.741  63.984  1.00 72.68           N
ATOM   1090  CA  SER B 146      13.527  14.487  62.683  1.00 72.68           C
ATOM   1091  CB  SER B 146      14.343  15.155  61.558  1.00 72.68           C
ATOM   1092  OG  SER B 146      14.463  16.553  61.773  1.00 72.68           O
ATOM   1093  C   SER B 146      13.666  13.020  62.446  1.00 72.68           C
ATOM   1094  O   SER B 146      14.459  12.349  63.105  1.00 72.68           O
ATOM   1095  N   ALA B 147      12.878  12.484  61.495  1.00 32.66           N
ATOM   1096  CA  ALA B 147      13.038  11.107  61.138  1.00 32.66           C
ATOM   1097  CB  ALA B 147      11.965  10.579  60.168  1.00 32.66           C
ATOM   1098  C   ALA B 147      14.354  11.047  60.443  1.00 32.66           C
ATOM   1099  O   ALA B 147      14.813  12.043  59.884  1.00 32.66           O
ATOM   1100  N   ARG B 148      15.029   9.886  60.494  1.00108.53           N
ATOM   1101  CA  ARG B 148      16.317   9.808  59.878  1.00108.53           C
ATOM   1102  CB  ARG B 148      17.460  10.029  60.882  1.00108.53           C
ATOM   1103  CG  ARG B 148      17.377   9.103  62.092  1.00108.53           C
ATOM   1104  CD  ARG B 148      18.116   9.652  63.315  1.00108.53           C
ATOM   1105  NE  ARG B 148      17.599   8.914  64.500  1.00108.53           N
ATOM   1106  CZ  ARG B 148      18.271   7.845  65.024  1.00108.53           C
ATOM   1107  NH1 ARG B 148      19.524   7.528  64.577  1.00108.53           N
ATOM   1108  NH2 ARG B 148      17.692   7.102  66.006  1.00108.53           N
ATOM   1109  C   ARG B 148      16.459   8.481  59.223  1.00108.53           C
ATOM   1110  O   ARG B 148      15.668   7.566  59.449  1.00108.53           O
ATOM   1111  N   THR B 149      17.491   8.361  58.368  1.00103.97           N
ATOM   1112  CA  THR B 149      17.689   7.155  57.628  1.00103.97           C
ATOM   1113  CB  THR B 149      18.227   7.391  56.242  1.00103.97           C
ATOM   1114  OG1 THR B 149      18.331   6.165  55.531  1.00103.97           O
ATOM   1115  CG2 THR B 149      19.608   8.058  56.359  1.00103.97           C
ATOM   1116  C   THR B 149      18.680   6.312  58.350  1.00103.97           C
ATOM   1117  O   THR B 149      19.558   6.810  59.059  1.00103.97           O
ATOM   1118  N   GLY B 150      18.514   4.987  58.193  1.00 26.36           N
ATOM   1119  CA  GLY B 150      19.377   4.000  58.761  1.00 26.36           C
ATOM   1120  C   GLY B 150      19.273   2.832  57.837  1.00 26.36           C
ATOM   1121  O   GLY B 150      18.420   2.816  56.950  1.00 26.36           O
ATOM   1122  N   ARG B 151      20.147   1.824  57.992  1.00 87.25           N
ATOM   1123  CA  ARG B 151      20.052   0.688  57.125  1.00 87.25           C
ATOM   1124  CB  ARG B 151      21.200   0.543  56.113  1.00 87.25           C
ATOM   1125  CG  ARG B 151      20.963   1.326  54.822  1.00 87.25           C
ATOM   1126  CD  ARG B 151      22.024   1.093  53.745  1.00 87.25           C
ATOM   1127  NE  ARG B 151      23.159   2.025  54.002  1.00 87.25           N
ATOM   1128  CZ  ARG B 151      23.149   3.258  53.412  1.00 87.25           C
ATOM   1129  NH1 ARG B 151      22.077   3.625  52.652  1.00 87.25           N
ATOM   1130  NH2 ARG B 151      24.194   4.109  53.572  1.00 87.25           N
ATOM   1131  C   ARG B 151      20.026  -0.549  57.950  1.00 87.25           C
ATOM   1132  O   ARG B 151      20.482  -0.565  59.093  1.00 87.25           O
ATOM   1133  N   ASN B 152      19.459  -1.626  57.373  1.00 67.46           N
ATOM   1134  CA  ASN B 152      19.362  -2.884  58.055  1.00 67.46           C
ATOM   1135  CB  ASN B 152      18.030  -3.603  57.776  1.00 67.46           C
ATOM   1136  CG  ASN B 152      17.848  -4.711  58.800  1.00 67.46           C
ATOM   1137  OD1 ASN B 152      17.269  -4.499  59.863  1.00 67.46           O
ATOM   1138  ND2 ASN B 152      18.347  -5.934  58.474  1.00 67.46           N
ATOM   1139  C   ASN B 152      20.479  -3.744  57.538  1.00 67.46           C
ATOM   1140  O   ASN B 152      20.609  -3.947  56.335  1.00 67.46           O
ATOM   1141  N   PRO B 153      21.321  -4.240  58.401  1.00160.68           N
ATOM   1142  CA  PRO B 153      22.417  -5.035  57.924  1.00160.68           C
ATOM   1143  CD  PRO B 153      21.641  -3.558  59.645  1.00160.68           C
ATOM   1144  CB  PRO B 153      23.363  -5.195  59.109  1.00160.68           C
ATOM   1145  CG  PRO B 153      23.104  -3.929  59.948  1.00160.68           C
ATOM   1146  C   PRO B 153      22.036  -6.329  57.274  1.00160.68           C
ATOM   1147  O   PRO B 153      22.699  -6.725  56.316  1.00160.68           O
ATOM   1148  N   GLN B 154      21.015  -7.035  57.795  1.00 90.05           N
ATOM   1149  CA  GLN B 154      20.674  -8.291  57.193  1.00 90.05           C
ATOM   1150  CB  GLN B 154      19.665  -9.098  58.028  1.00 90.05           C
ATOM   1151  CG  GLN B 154      20.224  -9.652  59.340  1.00 90.05           C
ATOM   1152  CD  GLN B 154      20.816 -11.031  59.074  1.00 90.05           C
ATOM   1153  OE1 GLN B 154      20.673 -11.944  59.888  1.00 90.05           O
ATOM   1154  NE2 GLN B 154      21.502 -11.193  57.911  1.00 90.05           N
ATOM   1155  C   GLN B 154      20.049  -8.079  55.850  1.00 90.05           C
ATOM   1156  O   GLN B 154      20.494  -8.643  54.851  1.00 90.05           O
ATOM   1157  N   THR B 155      18.991  -7.243  55.814  1.00 45.81           N
ATOM   1158  CA  THR B 155      18.233  -6.987  54.619  1.00 45.81           C
ATOM   1159  CB  THR B 155      16.939  -6.292  54.916  1.00 45.81           C
ATOM   1160  OG1 THR B 155      17.184  -5.031  55.522  1.00 45.81           O
ATOM   1161  CG2 THR B 155      16.117  -7.181  55.866  1.00 45.81           C
ATOM   1162  C   THR B 155      19.006  -6.136  53.665  1.00 45.81           C
ATOM   1163  O   THR B 155      19.065  -6.417  52.468  1.00 45.81           O
ATOM   1164  N   GLY B 156      19.635  -5.071  54.185  1.00 22.45           N
ATOM   1165  CA  GLY B 156      20.387  -4.172  53.365  1.00 22.45           C
ATOM   1166  C   GLY B 156      19.477  -3.091  52.874  1.00 22.45           C
ATOM   1167  O   GLY B 156      19.916  -2.183  52.167  1.00 22.45           O
ATOM   1168  N   GLU B 157      18.174  -3.146  53.218  1.00 72.97           N
ATOM   1169  CA  GLU B 157      17.331  -2.091  52.731  1.00 72.97           C
ATOM   1170  CB  GLU B 157      15.826  -2.430  52.643  1.00 72.97           C
ATOM   1171  CG  GLU B 157      15.081  -2.541  53.973  0.00 72.97           C
ATOM   1172  CD  GLU B 157      13.626  -2.841  53.628  0.00 72.97           C
ATOM   1173  OE1 GLU B 157      13.407  -3.649  52.685  0.00 72.97           O
ATOM   1174  OE2 GLU B 157      12.719  -2.266  54.286  0.00 72.97           O
ATOM   1175  C   GLU B 157      17.468  -0.919  53.639  1.00 72.97           C
ATOM   1176  O   GLU B 157      17.636  -1.070  54.850  1.00 72.97           O
ATOM   1177  N   GLU B 158      17.412   0.298  53.067  1.00127.62           N
ATOM   1178  CA  GLU B 158      17.510   1.438  53.922  1.00127.62           C
ATOM   1179  CB  GLU B 158      17.798   2.777  53.215  1.00127.62           C
ATOM   1180  CG  GLU B 158      16.606   3.378  52.470  1.00127.62           C
ATOM   1181  CD  GLU B 158      16.343   2.583  51.202  1.00127.62           C
ATOM   1182  OE1 GLU B 158      15.833   1.438  51.313  1.00127.62           O
ATOM   1183  OE2 GLU B 158      16.642   3.119  50.099  1.00127.62           O
ATOM   1184  C   GLU B 158      16.183   1.540  54.586  1.00127.62           C
ATOM   1185  O   GLU B 158      15.178   1.072  54.056  1.00127.62           O
ATOM   1186  N   MET B 159      16.152   2.120  55.794  1.00117.48           N
ATOM   1187  CA  MET B 159      14.925   2.206  56.520  1.00117.48           C
ATOM   1188  CB  MET B 159      14.886   1.209  57.682  1.00117.48           C
ATOM   1189  CG  MET B 159      16.031   1.467  58.661  1.00117.48           C
ATOM   1190  SD  MET B 159      16.284   0.181  59.914  1.00117.48           S
ATOM   1191  CE  MET B 159      17.673   1.034  60.715  1.00117.48           C
ATOM   1192  C   MET B 159      14.888   3.561  57.126  1.00117.48           C
ATOM   1193  O   MET B 159      15.902   4.254  57.182  1.00117.48           O
ATOM   1194  N   GLN B 160      13.703   4.012  57.572  1.00 98.18           N
ATOM   1195  CA  GLN B 160      13.779   5.270  58.237  1.00 98.18           C
ATOM   1196  CB  GLN B 160      12.911   6.413  57.674  1.00 98.18           C
ATOM   1197  CG  GLN B 160      11.405   6.275  57.895  1.00 98.18           C
ATOM   1198  CD  GLN B 160      10.784   7.585  57.428  1.00 98.18           C
ATOM   1199  OE1 GLN B 160      11.002   8.640  58.022  1.00 98.18           O
ATOM   1200  NE2 GLN B 160       9.996   7.526  56.322  1.00 98.18           N
ATOM   1201  C   GLN B 160      13.333   5.050  59.631  1.00 98.18           C
ATOM   1202  O   GLN B 160      12.419   4.273  59.901  1.00 98.18           O
ATOM   1203  N   ILE B 161      14.001   5.731  60.573  1.00 67.58           N
ATOM   1204  CA  ILE B 161      13.518   5.628  61.907  1.00 67.58           C
ATOM   1205  CB  ILE B 161      14.595   5.516  62.951  1.00 67.58           C
ATOM   1206  CG1 ILE B 161      15.368   4.202  62.729  1.00 67.58           C
ATOM   1207  CG2 ILE B 161      13.937   5.594  64.342  1.00 67.58           C
ATOM   1208  CD1 ILE B 161      16.634   4.070  63.568  1.00 67.58           C
ATOM   1209  C   ILE B 161      12.714   6.872  62.097  1.00 67.58           C
ATOM   1210  O   ILE B 161      13.171   7.974  61.802  1.00 67.58           O
ATOM   1211  N   ALA B 162      11.467   6.698  62.570  1.00 45.92           N
ATOM   1212  CA  ALA B 162      10.483   7.737  62.664  1.00 45.92           C
ATOM   1213  CB  ALA B 162       9.111   7.240  63.167  1.00 45.92           C
ATOM   1214  C   ALA B 162      10.927   8.827  63.579  1.00 45.92           C
ATOM   1215  O   ALA B 162      11.845   8.661  64.378  1.00 45.92           O
ATOM   1216  N   ALA B 163      10.285  10.003  63.431  1.00 31.61           N
ATOM   1217  CA  ALA B 163      10.593  11.142  64.241  1.00 31.61           C
ATOM   1218  CB  ALA B 163       9.822  12.417  63.848  1.00 31.61           C
ATOM   1219  C   ALA B 163      10.203  10.797  65.637  1.00 31.61           C
ATOM   1220  O   ALA B 163       9.303   9.993  65.871  1.00 31.61           O
ATOM   1221  N   SER B 164      10.914  11.375  66.616  1.00 83.68           N
ATOM   1222  CA  SER B 164      10.599  11.054  67.971  1.00 83.68           C
ATOM   1223  CB  SER B 164      11.235   9.721  68.415  1.00 83.68           C
ATOM   1224  OG  SER B 164      10.899   9.418  69.759  1.00 83.68           O
ATOM   1225  C   SER B 164      11.175  12.146  68.808  1.00 83.68           C
ATOM   1226  O   SER B 164      11.709  13.120  68.279  1.00 83.68           O
ATOM   1227  N   LYS B 165      11.026  12.044  70.143  1.00 79.99           N
ATOM   1228  CA  LYS B 165      11.645  13.021  70.987  1.00 79.99           C
ATOM   1229  CB  LYS B 165      10.648  13.881  71.788  1.00 79.99           C
ATOM   1230  CG  LYS B 165       9.901  14.837  70.841  1.00 79.99           C
ATOM   1231  CD  LYS B 165       8.781  15.682  71.454  1.00 79.99           C
ATOM   1232  CE  LYS B 165       8.188  16.687  70.455  1.00 79.99           C
ATOM   1233  NZ  LYS B 165       7.375  17.703  71.164  1.00 79.99           N
ATOM   1234  C   LYS B 165      12.607  12.293  71.874  1.00 79.99           C
ATOM   1235  O   LYS B 165      12.419  11.114  72.173  1.00 79.99           O
ATOM   1236  N   ALA B 166      13.705  12.964  72.273  1.00 50.28           N
ATOM   1237  CA  ALA B 166      14.702  12.306  73.066  1.00 50.28           C
ATOM   1238  CB  ALA B 166      16.021  12.063  72.315  1.00 50.28           C
ATOM   1239  C   ALA B 166      15.020  13.180  74.234  1.00 50.28           C
ATOM   1240  O   ALA B 166      14.826  14.389  74.213  1.00 50.28           O
ATOM   1241  N   PRO B 167      15.460  12.530  75.280  1.00 85.31           N
ATOM   1242  CA  PRO B 167      15.883  13.232  76.455  1.00 85.31           C
ATOM   1243  CD  PRO B 167      14.936  11.214  75.592  1.00 85.31           C
ATOM   1244  CB  PRO B 167      15.838  12.217  77.599  1.00 85.31           C
ATOM   1245  CG  PRO B 167      15.633  10.853  76.908  1.00 85.31           C
ATOM   1246  C   PRO B 167      17.225  13.856  76.223  1.00 85.31           C
ATOM   1247  O   PRO B 167      18.043  13.267  75.516  1.00 85.31           O
ATOM   1248  N   ALA B 168      17.476  15.040  76.813  1.00 39.68           N
ATOM   1249  CA  ALA B 168      18.740  15.684  76.596  1.00 39.68           C
ATOM   1250  CB  ALA B 168      18.670  16.808  75.547  1.00 39.68           C
ATOM   1251  C   ALA B 168      19.165  16.295  77.885  1.00 39.68           C
ATOM   1252  O   ALA B 168      18.344  16.698  78.711  1.00 39.68           O
ATOM   1253  N   PHE B 169      20.494  16.368  78.077  1.00 77.23           N
ATOM   1254  CA  PHE B 169      21.074  16.860  79.287  1.00 77.23           C
ATOM   1255  CB  PHE B 169      21.841  15.713  79.976  1.00 77.23           C
ATOM   1256  CG  PHE B 169      22.564  16.190  81.176  1.00 77.23           C
ATOM   1257  CD1 PHE B 169      21.876  16.673  82.261  1.00 77.23           C
ATOM   1258  CD2 PHE B 169      23.937  16.109  81.230  1.00 77.23           C
ATOM   1259  CE1 PHE B 169      22.551  17.099  83.376  1.00 77.23           C
ATOM   1260  CE2 PHE B 169      24.621  16.533  82.345  1.00 77.23           C
ATOM   1261  CZ  PHE B 169      23.924  17.039  83.417  1.00 77.23           C
ATOM   1262  C   PHE B 169      22.010  17.972  78.934  1.00 77.23           C
ATOM   1263  O   PHE B 169      22.797  17.859  77.995  1.00 77.23           O
ATOM   1264  N   LYS B 170      21.908  19.105  79.656  1.00141.33           N
ATOM   1265  CA  LYS B 170      22.831  20.184  79.457  1.00141.33           C
ATOM   1266  CB  LYS B 170      22.178  21.504  79.000  1.00141.33           C
ATOM   1267  CG  LYS B 170      23.208  22.627  78.844  1.00141.33           C
ATOM   1268  CD  LYS B 170      24.292  22.314  77.810  1.00141.33           C
ATOM   1269  CE  LYS B 170      25.506  23.240  77.882  1.00141.33           C
ATOM   1270  NZ  LYS B 170      25.228  24.516  77.188  1.00141.33           N
ATOM   1271  C   LYS B 170      23.490  20.410  80.779  1.00141.33           C
ATOM   1272  O   LYS B 170      22.828  20.703  81.775  1.00141.33           O
ATOM   1273  N   ALA B 171      24.824  20.249  80.820  1.00 35.75           N
ATOM   1274  CA  ALA B 171      25.526  20.381  82.063  1.00 35.75           C
ATOM   1275  CB  ALA B 171      26.969  19.851  82.025  1.00 35.75           C
ATOM   1276  C   ALA B 171      25.603  21.821  82.423  1.00 35.75           C
ATOM   1277  O   ALA B 171      25.722  22.688  81.561  1.00 35.75           O
ATOM   1278  N   GLY B 172      25.551  22.103  83.739  1.00 20.65           N
ATOM   1279  CA  GLY B 172      25.613  23.459  84.200  1.00 20.65           C
ATOM   1280  C   GLY B 172      27.040  23.907  84.132  1.00 20.65           C
ATOM   1281  O   GLY B 172      27.941  23.118  83.866  1.00 20.65           O
ATOM   1282  N   LYS B 173      27.249  25.213  84.398  1.00108.96           N
ATOM   1283  CA  LYS B 173      28.516  25.885  84.330  1.00108.96           C
ATOM   1284  CB  LYS B 173      28.397  27.384  84.664  1.00108.96           C
ATOM   1285  CG  LYS B 173      27.487  28.164  83.712  0.00108.96           C
ATOM   1286  CD  LYS B 173      27.952  28.124  82.254  0.00108.96           C
ATOM   1287  CE  LYS B 173      29.138  29.054  81.978  0.00108.96           C
ATOM   1288  NZ  LYS B 173      29.549  28.960  80.565  0.00108.96           N
ATOM   1289  C   LYS B 173      29.465  25.294  85.327  1.00108.96           C
ATOM   1290  O   LYS B 173      30.644  25.111  85.028  1.00108.96           O
ATOM   1291  N   GLU B 174      28.972  24.989  86.543  1.00 33.15           N
ATOM   1292  CA  GLU B 174      29.802  24.470  87.593  1.00 33.15           C
ATOM   1293  CB  GLU B 174      29.026  24.236  88.904  1.00 33.15           C
ATOM   1294  CG  GLU B 174      29.927  23.921  90.098  1.00 33.15           C
ATOM   1295  CD  GLU B 174      29.053  23.564  91.292  1.00 33.15           C
ATOM   1296  OE1 GLU B 174      27.869  23.994  91.316  1.00 33.15           O
ATOM   1297  OE2 GLU B 174      29.559  22.849  92.197  1.00 33.15           O
ATOM   1298  C   GLU B 174      30.348  23.148  87.158  1.00 33.15           C
ATOM   1299  O   GLU B 174      31.541  22.878  87.303  1.00 33.15           O
ATOM   1300  N   LEU B 175      29.486  22.293  86.581  1.00 48.60           N
ATOM   1301  CA  LEU B 175      29.880  20.981  86.157  1.00 48.60           C
ATOM   1302  CB  LEU B 175      28.730  20.162  85.561  1.00 48.60           C
ATOM   1303  CG  LEU B 175      29.246  18.862  84.915  1.00 48.60           C
ATOM   1304  CD1 LEU B 175      29.939  17.964  85.951  1.00 48.60           C
ATOM   1305  CD2 LEU B 175      28.141  18.141  84.134  1.00 48.60           C
ATOM   1306  C   LEU B 175      30.917  21.059  85.080  1.00 48.60           C
ATOM   1307  O   LEU B 175      31.879  20.295  85.083  1.00 48.60           O
ATOM   1308  N   LYS B 176      30.734  21.977  84.112  1.00 69.18           N
ATOM   1309  CA  LYS B 176      31.644  22.088  83.006  1.00 69.18           C
ATOM   1310  CB  LYS B 176      31.199  23.137  81.974  1.00 69.18           C
ATOM   1311  CG  LYS B 176      30.047  22.652  81.094  1.00 69.18           C
ATOM   1312  CD  LYS B 176      29.287  23.780  80.397  1.00 69.18           C
ATOM   1313  CE  LYS B 176      28.372  24.545  81.353  1.00 69.18           C
ATOM   1314  NZ  LYS B 176      27.316  25.244  80.589  1.00 69.18           N
ATOM   1315  C   LYS B 176      32.996  22.490  83.500  1.00 69.18           C
ATOM   1316  O   LYS B 176      34.011  21.950  83.066  1.00 69.18           O
ATOM   1317  N   GLU B 177      33.035  23.455  84.435  1.00 42.82           N
ATOM   1318  CA  GLU B 177      34.274  23.975  84.948  1.00 42.82           C
ATOM   1319  CB  GLU B 177      34.072  25.118  85.943  1.00 42.82           C
ATOM   1320  CG  GLU B 177      33.603  26.414  85.300  1.00 42.82           C
ATOM   1321  CD  GLU B 177      33.272  27.341  86.453  1.00 42.82           C
ATOM   1322  OE1 GLU B 177      33.110  26.819  87.590  1.00 42.82           O
ATOM   1323  OE2 GLU B 177      33.174  28.573  86.219  1.00 42.82           O
ATOM   1324  C   GLU B 177      35.006  22.926  85.707  1.00 42.82           C
ATOM   1325  O   GLU B 177      36.235  22.862  85.654  1.00 42.82           O
ATOM   1326  N   ALA B 178      34.276  22.096  86.466  1.00 26.19           N
ATOM   1327  CA  ALA B 178      34.928  21.108  87.268  1.00 26.19           C
ATOM   1328  CB  ALA B 178      33.930  20.268  88.087  1.00 26.19           C
ATOM   1329  C   ALA B 178      35.656  20.173  86.355  1.00 26.19           C
ATOM   1330  O   ALA B 178      36.808  19.817  86.599  1.00 26.19           O
ATOM   1331  N   VAL B 179      34.983  19.762  85.265  1.00 40.85           N
ATOM   1332  CA  VAL B 179      35.523  18.844  84.305  1.00 40.85           C
ATOM   1333  CB  VAL B 179      34.487  18.445  83.294  1.00 40.85           C
ATOM   1334  CG1 VAL B 179      35.142  17.551  82.234  1.00 40.85           C
ATOM   1335  CG2 VAL B 179      33.317  17.778  84.039  1.00 40.85           C
ATOM   1336  C   VAL B 179      36.674  19.479  83.586  1.00 40.85           C
ATOM   1337  O   VAL B 179      37.708  18.847  83.377  1.00 40.85           O
ATOM   1338  N   LYS B 180      36.518  20.753  83.176  1.00 87.18           N
ATOM   1339  CA  LYS B 180      37.557  21.427  82.448  1.00 87.18           C
ATOM   1340  CB  LYS B 180      37.036  22.459  81.438  1.00 87.18           C
ATOM   1341  CG  LYS B 180      38.148  23.383  80.946  1.00 87.18           C
ATOM   1342  CD  LYS B 180      37.760  24.242  79.746  1.00 87.18           C
ATOM   1343  CE  LYS B 180      38.762  25.361  79.474  1.00 87.18           C
ATOM   1344  NZ  LYS B 180      38.747  25.693  78.035  1.00 87.18           N
ATOM   1345  C   LYS B 180      38.435  22.220  83.392  1.00 87.18           C
ATOM   1346  O   LYS B 180      37.951  23.292  83.838  1.00 87.18           O
ATOM   1347  OXT LYS B 180      39.598  21.804  83.644  1.00 87.18           O
TER    1348      LYS B 180
END
