# Supplementary material for: Comparison of histone-like HU protein DNA-binding properties and HU/IHF protein sequence alignment
Source: PLoS One. 2017 Nov 13;12(11):e0188037. doi: 10.1371/journal.pone.0188037 (PMC5683647; doi:10.1371/journal.pone.0188037)
Supplement: S3 File — (ZIP) [file pone.0188037.s003.zip › A2_2.pdb]

EXPDTA    THEORETICAL MODEL, MODELLER 9.17 2017/01/19 00:31:54
REMARK   6 MODELLER OBJECTIVE FUNCTION:       708.3494
REMARK   6 MODELLER BEST TEMPLATE % SEQ ID:  52.778
REMARK   6 SEQUENCE: A2_2
REMARK   6 DOPE score: -15867.54785
REMARK   6 GA341 score: 0.96797
REMARK   6 TEMPLATE: 1p71 1:A - 90:B MODELS 1:A - 180:B AT 52.8%
ATOM      1  N   MET A   1       9.348  21.708  84.862  1.00 72.27           N
ATOM      2  CA  MET A   1       9.647  21.183  86.210  1.00 72.27           C
ATOM      3  CB  MET A   1       9.795  19.654  86.166  1.00 72.27           C
ATOM      4  CG  MET A   1      10.121  19.027  87.523  1.00 72.27           C
ATOM      5  SD  MET A   1      10.292  17.217  87.490  1.00 72.27           S
ATOM      6  CE  MET A   1       8.504  16.902  87.426  1.00 72.27           C
ATOM      7  C   MET A   1      10.919  21.754  86.734  1.00 72.27           C
ATOM      8  O   MET A   1      11.979  21.601  86.129  1.00 72.27           O
ATOM      9  N   ASN A   2      10.825  22.466  87.870  1.00 50.10           N
ATOM     10  CA  ASN A   2      11.970  23.039  88.509  1.00 50.10           C
ATOM     11  CB  ASN A   2      11.722  24.459  89.049  1.00 50.10           C
ATOM     12  CG  ASN A   2      10.557  24.415  90.025  1.00 50.10           C
ATOM     13  OD1 ASN A   2       9.991  23.357  90.294  1.00 50.10           O
ATOM     14  ND2 ASN A   2      10.174  25.608  90.553  1.00 50.10           N
ATOM     15  C   ASN A   2      12.376  22.131  89.628  1.00 50.10           C
ATOM     16  O   ASN A   2      11.789  21.070  89.829  1.00 50.10           O
ATOM     17  N   LYS A   3      13.427  22.525  90.372  1.00 36.79           N
ATOM     18  CA  LYS A   3      13.943  21.728  91.448  1.00 36.79           C
ATOM     19  CB  LYS A   3      15.147  22.400  92.132  1.00 36.79           C
ATOM     20  CG  LYS A   3      15.905  21.496  93.104  0.00 36.79           C
ATOM     21  CD  LYS A   3      17.274  22.056  93.493  0.00 36.79           C
ATOM     22  CE  LYS A   3      18.086  21.133  94.403  0.00 36.79           C
ATOM     23  NZ  LYS A   3      19.407  21.738  94.685  0.00 36.79           N
ATOM     24  C   LYS A   3      12.874  21.536  92.484  1.00 36.79           C
ATOM     25  O   LYS A   3      12.688  20.431  92.992  1.00 36.79           O
ATOM     26  N   THR A   4      12.124  22.605  92.814  1.00 93.12           N
ATOM     27  CA  THR A   4      11.132  22.504  93.848  1.00 93.12           C
ATOM     28  CB  THR A   4      10.470  23.812  94.182  1.00 93.12           C
ATOM     29  OG1 THR A   4       9.684  23.666  95.355  1.00 93.12           O
ATOM     30  CG2 THR A   4       9.587  24.257  93.007  1.00 93.12           C
ATOM     31  C   THR A   4      10.067  21.530  93.447  1.00 93.12           C
ATOM     32  O   THR A   4       9.607  20.737  94.265  1.00 93.12           O
ATOM     33  N   GLU A   5       9.640  21.561  92.172  1.00 30.52           N
ATOM     34  CA  GLU A   5       8.594  20.692  91.715  1.00 30.52           C
ATOM     35  CB  GLU A   5       8.172  20.976  90.265  1.00 30.52           C
ATOM     36  CG  GLU A   5       7.425  22.301  90.098  1.00 30.52           C
ATOM     37  CD  GLU A   5       7.072  22.452  88.627  1.00 30.52           C
ATOM     38  OE1 GLU A   5       7.456  21.555  87.832  1.00 30.52           O
ATOM     39  OE2 GLU A   5       6.414  23.467  88.277  1.00 30.52           O
ATOM     40  C   GLU A   5       9.063  19.273  91.781  1.00 30.52           C
ATOM     41  O   GLU A   5       8.292  18.373  92.112  1.00 30.52           O
ATOM     42  N   LEU A   6      10.344  19.035  91.440  1.00 44.30           N
ATOM     43  CA  LEU A   6      10.902  17.712  91.442  1.00 44.30           C
ATOM     44  CB  LEU A   6      12.350  17.684  90.920  1.00 44.30           C
ATOM     45  CG  LEU A   6      12.987  16.284  90.905  1.00 44.30           C
ATOM     46  CD1 LEU A   6      12.198  15.311  90.017  1.00 44.30           C
ATOM     47  CD2 LEU A   6      14.473  16.357  90.520  1.00 44.30           C
ATOM     48  C   LEU A   6      10.912  17.171  92.839  1.00 44.30           C
ATOM     49  O   LEU A   6      10.589  16.005  93.059  1.00 44.30           O
ATOM     50  N   THR A   7      11.281  18.009  93.824  1.00 99.47           N
ATOM     51  CA  THR A   7      11.343  17.552  95.180  1.00 99.47           C
ATOM     52  CB  THR A   7      11.830  18.594  96.148  1.00 99.47           C
ATOM     53  OG1 THR A   7      10.919  19.679  96.214  1.00 99.47           O
ATOM     54  CG2 THR A   7      13.211  19.087  95.683  1.00 99.47           C
ATOM     55  C   THR A   7       9.968  17.142  95.606  1.00 99.47           C
ATOM     56  O   THR A   7       9.792  16.116  96.260  1.00 99.47           O
ATOM     57  N   LYS A   8       8.945  17.924  95.214  1.00 77.79           N
ATOM     58  CA  LYS A   8       7.599  17.644  95.627  1.00 77.79           C
ATOM     59  CB  LYS A   8       6.583  18.656  95.072  1.00 77.79           C
ATOM     60  CG  LYS A   8       6.768  20.067  95.635  1.00 77.79           C
ATOM     61  CD  LYS A   8       5.970  21.139  94.889  1.00 77.79           C
ATOM     62  CE  LYS A   8       4.502  21.215  95.313  1.00 77.79           C
ATOM     63  NZ  LYS A   8       4.401  21.763  96.684  1.00 77.79           N
ATOM     64  C   LYS A   8       7.204  16.283  95.141  1.00 77.79           C
ATOM     65  O   LYS A   8       6.632  15.496  95.893  1.00 77.79           O
ATOM     66  N   VAL A   9       7.501  15.967  93.868  1.00 34.91           N
ATOM     67  CA  VAL A   9       7.143  14.700  93.297  1.00 34.91           C
ATOM     68  CB  VAL A   9       7.448  14.621  91.829  1.00 34.91           C
ATOM     69  CG1 VAL A   9       7.108  13.206  91.331  1.00 34.91           C
ATOM     70  CG2 VAL A   9       6.672  15.739  91.112  1.00 34.91           C
ATOM     71  C   VAL A   9       7.904  13.598  93.977  1.00 34.91           C
ATOM     72  O   VAL A   9       7.346  12.537  94.253  1.00 34.91           O
ATOM     73  N   VAL A  10       9.212  13.810  94.235  1.00118.75           N
ATOM     74  CA  VAL A  10      10.029  12.791  94.839  1.00118.75           C
ATOM     75  CB  VAL A  10      11.506  13.075  94.789  1.00118.75           C
ATOM     76  CG1 VAL A  10      11.964  12.905  93.340  1.00118.75           C
ATOM     77  CG2 VAL A  10      11.785  14.489  95.313  1.00118.75           C
ATOM     78  C   VAL A  10       9.623  12.516  96.251  1.00118.75           C
ATOM     79  O   VAL A  10       9.524  11.357  96.651  1.00118.75           O
ATOM     80  N   ALA A  11       9.332  13.568  97.035  1.00 38.48           N
ATOM     81  CA  ALA A  11       8.988  13.375  98.413  1.00 38.48           C
ATOM     82  CB  ALA A  11       8.621  14.686  99.127  1.00 38.48           C
ATOM     83  C   ALA A  11       7.791  12.479  98.451  1.00 38.48           C
ATOM     84  O   ALA A  11       7.682  11.615  99.319  1.00 38.48           O
ATOM     85  N   GLU A  12       6.849  12.676  97.514  1.00 36.88           N
ATOM     86  CA  GLU A  12       5.672  11.857  97.469  1.00 36.88           C
ATOM     87  CB  GLU A  12       4.651  12.368  96.441  1.00 36.88           C
ATOM     88  CG  GLU A  12       4.047  13.716  96.827  0.00 36.88           C
ATOM     89  CD  GLU A  12       3.060  14.111  95.740  0.00 36.88           C
ATOM     90  OE1 GLU A  12       3.027  13.414  94.692  0.00 36.88           O
ATOM     91  OE2 GLU A  12       2.327  15.115  95.942  0.00 36.88           O
ATOM     92  C   GLU A  12       6.015  10.443  97.092  1.00 36.88           C
ATOM     93  O   GLU A  12       5.535   9.496  97.713  1.00 36.88           O
ATOM     94  N   LYS A  13       6.856  10.265  96.056  1.00120.33           N
ATOM     95  CA  LYS A  13       7.167   8.955  95.545  1.00120.33           C
ATOM     96  CB  LYS A  13       8.020   9.046  94.268  1.00120.33           C
ATOM     97  CG  LYS A  13       8.025   7.778  93.418  1.00120.33           C
ATOM     98  CD  LYS A  13       8.694   7.977  92.055  0.00120.33           C
ATOM     99  CE  LYS A  13       8.181   9.199  91.288  0.00120.33           C
ATOM    100  NZ  LYS A  13       8.890   9.319  89.995  0.00120.33           N
ATOM    101  C   LYS A  13       7.937   8.143  96.555  1.00120.33           C
ATOM    102  O   LYS A  13       7.642   6.973  96.785  1.00120.33           O
ATOM    103  N   ALA A  14       8.993   8.751  97.125  1.00 72.29           N
ATOM    104  CA  ALA A  14       9.913   8.224  98.103  1.00 72.29           C
ATOM    105  CB  ALA A  14      11.191   9.069  98.216  1.00 72.29           C
ATOM    106  C   ALA A  14       9.313   8.114  99.472  1.00 72.29           C
ATOM    107  O   ALA A  14       9.761   7.297 100.275  1.00 72.29           O
ATOM    108  N   GLU A  15       8.314   8.962  99.786  1.00136.08           N
ATOM    109  CA  GLU A  15       7.713   9.041 101.091  1.00136.08           C
ATOM    110  CB  GLU A  15       7.244   7.668 101.619  1.00136.08           C
ATOM    111  CG  GLU A  15       6.010   7.697 102.537  1.00136.08           C
ATOM    112  CD  GLU A  15       6.341   8.333 103.878  1.00136.08           C
ATOM    113  OE1 GLU A  15       6.215   9.581 103.985  1.00136.08           O
ATOM    114  OE2 GLU A  15       6.731   7.582 104.812  1.00136.08           O
ATOM    115  C   GLU A  15       8.713   9.630 102.056  1.00136.08           C
ATOM    116  O   GLU A  15       8.845   9.182 103.195  1.00136.08           O
ATOM    117  N   LEU A  16       9.471  10.655 101.599  1.00105.04           N
ATOM    118  CA  LEU A  16      10.382  11.378 102.448  1.00105.04           C
ATOM    119  CB  LEU A  16      11.845  11.351 101.970  1.00105.04           C
ATOM    120  CG  LEU A  16      12.093  12.125 100.661  1.00105.04           C
ATOM    121  CD1 LEU A  16      13.565  12.039 100.232  1.00105.04           C
ATOM    122  CD2 LEU A  16      11.123  11.695  99.554  1.00105.04           C
ATOM    123  C   LEU A  16       9.941  12.814 102.461  1.00105.04           C
ATOM    124  O   LEU A  16       9.259  13.273 101.544  1.00105.04           O
ATOM    125  N   THR A  17      10.345  13.565 103.511  1.00 37.05           N
ATOM    126  CA  THR A  17       9.940  14.934 103.685  1.00 37.05           C
ATOM    127  CB  THR A  17      10.488  15.553 104.942  1.00 37.05           C
ATOM    128  OG1 THR A  17      10.074  14.803 106.073  1.00 37.05           O
ATOM    129  CG2 THR A  17       9.980  17.000 105.060  1.00 37.05           C
ATOM    130  C   THR A  17      10.441  15.732 102.520  1.00 37.05           C
ATOM    131  O   THR A  17      11.402  15.353 101.852  1.00 37.05           O
ATOM    132  N   GLN A  18       9.771  16.872 102.246  1.00 78.75           N
ATOM    133  CA  GLN A  18      10.133  17.732 101.158  1.00 78.75           C
ATOM    134  CB  GLN A  18       9.224  18.967 101.016  1.00 78.75           C
ATOM    135  CG  GLN A  18       7.828  18.652 100.474  1.00 78.75           C
ATOM    136  CD  GLN A  18       7.053  17.887 101.535  1.00 78.75           C
ATOM    137  OE1 GLN A  18       7.140  16.663 101.625  1.00 78.75           O
ATOM    138  NE2 GLN A  18       6.266  18.628 102.360  1.00 78.75           N
ATOM    139  C   GLN A  18      11.518  18.223 101.411  1.00 78.75           C
ATOM    140  O   GLN A  18      12.300  18.409 100.480  1.00 78.75           O
ATOM    141  N   LYS A  19      11.852  18.480 102.687  1.00 69.64           N
ATOM    142  CA  LYS A  19      13.168  18.947 102.996  1.00 69.64           C
ATOM    143  CB  LYS A  19      13.345  19.294 104.483  1.00 69.64           C
ATOM    144  CG  LYS A  19      14.555  20.192 104.757  0.00 69.64           C
ATOM    145  CD  LYS A  19      14.378  21.614 104.218  0.00 69.64           C
ATOM    146  CE  LYS A  19      15.574  22.530 104.482  0.00 69.64           C
ATOM    147  NZ  LYS A  19      15.311  23.875 103.924  0.00 69.64           N
ATOM    148  C   LYS A  19      14.155  17.865 102.660  1.00 69.64           C
ATOM    149  O   LYS A  19      15.196  18.136 102.066  1.00 69.64           O
ATOM    150  N   ASP A  20      13.842  16.603 103.025  1.00 36.29           N
ATOM    151  CA  ASP A  20      14.741  15.495 102.839  1.00 36.29           C
ATOM    152  CB  ASP A  20      14.221  14.193 103.472  1.00 36.29           C
ATOM    153  CG  ASP A  20      14.288  14.354 104.985  1.00 36.29           C
ATOM    154  OD1 ASP A  20      14.852  15.383 105.443  1.00 36.29           O
ATOM    155  OD2 ASP A  20      13.781  13.449 105.701  1.00 36.29           O
ATOM    156  C   ASP A  20      14.962  15.231 101.385  1.00 36.29           C
ATOM    157  O   ASP A  20      16.082  14.949 100.962  1.00 36.29           O
ATOM    158  N   ALA A  21      13.893  15.299 100.574  1.00 29.16           N
ATOM    159  CA  ALA A  21      14.071  15.060  99.174  1.00 29.16           C
ATOM    160  CB  ALA A  21      12.763  15.174  98.370  1.00 29.16           C
ATOM    161  C   ALA A  21      15.003  16.118  98.683  1.00 29.16           C
ATOM    162  O   ALA A  21      15.935  15.845  97.928  1.00 29.16           O
ATOM    163  N   ALA A  22      14.783  17.366  99.135  1.00 27.52           N
ATOM    164  CA  ALA A  22      15.602  18.461  98.707  1.00 27.52           C
ATOM    165  CB  ALA A  22      15.140  19.811  99.283  1.00 27.52           C
ATOM    166  C   ALA A  22      17.011  18.235  99.163  1.00 27.52           C
ATOM    167  O   ALA A  22      17.954  18.453  98.406  1.00 27.52           O
ATOM    168  N   ALA A  23      17.193  17.785 100.420  1.00 33.98           N
ATOM    169  CA  ALA A  23      18.513  17.612 100.953  1.00 33.98           C
ATOM    170  CB  ALA A  23      18.507  17.178 102.429  1.00 33.98           C
ATOM    171  C   ALA A  23      19.244  16.555 100.183  1.00 33.98           C
ATOM    172  O   ALA A  23      20.387  16.755  99.774  1.00 33.98           O
ATOM    173  N   ALA A  24      18.595  15.399  99.953  1.00 35.21           N
ATOM    174  CA  ALA A  24      19.223  14.307  99.263  1.00 35.21           C
ATOM    175  CB  ALA A  24      18.351  13.040  99.238  1.00 35.21           C
ATOM    176  C   ALA A  24      19.499  14.687  97.841  1.00 35.21           C
ATOM    177  O   ALA A  24      20.556  14.367  97.301  1.00 35.21           O
ATOM    178  N   THR A  25      18.542  15.369  97.186  1.00106.81           N
ATOM    179  CA  THR A  25      18.709  15.724  95.803  1.00106.81           C
ATOM    180  CB  THR A  25      17.485  16.349  95.200  1.00106.81           C
ATOM    181  OG1 THR A  25      17.144  17.540  95.894  1.00106.81           O
ATOM    182  CG2 THR A  25      16.329  15.336  95.260  1.00106.81           C
ATOM    183  C   THR A  25      19.840  16.694  95.637  1.00106.81           C
ATOM    184  O   THR A  25      20.652  16.552  94.726  1.00106.81           O
ATOM    185  N   GLN A  26      19.947  17.704  96.518  1.00 70.21           N
ATOM    186  CA  GLN A  26      20.965  18.702  96.344  1.00 70.21           C
ATOM    187  CB  GLN A  26      20.884  19.818  97.399  1.00 70.21           C
ATOM    188  CG  GLN A  26      21.951  20.899  97.230  1.00 70.21           C
ATOM    189  CD  GLN A  26      21.748  21.925  98.333  1.00 70.21           C
ATOM    190  OE1 GLN A  26      21.412  21.582  99.466  1.00 70.21           O
ATOM    191  NE2 GLN A  26      21.948  23.227  97.992  1.00 70.21           N
ATOM    192  C   GLN A  26      22.312  18.058  96.458  1.00 70.21           C
ATOM    193  O   GLN A  26      23.218  18.344  95.676  1.00 70.21           O
ATOM    194  N   ALA A  27      22.471  17.149  97.437  1.00 32.79           N
ATOM    195  CA  ALA A  27      23.723  16.489  97.668  1.00 32.79           C
ATOM    196  CB  ALA A  27      23.678  15.553  98.888  1.00 32.79           C
ATOM    197  C   ALA A  27      24.084  15.658  96.476  1.00 32.79           C
ATOM    198  O   ALA A  27      25.257  15.566  96.117  1.00 32.79           O
ATOM    199  N   VAL A  28      23.091  15.003  95.842  1.00100.10           N
ATOM    200  CA  VAL A  28      23.404  14.130  94.746  1.00100.10           C
ATOM    201  CB  VAL A  28      22.240  13.300  94.266  1.00100.10           C
ATOM    202  CG1 VAL A  28      21.234  14.176  93.507  1.00100.10           C
ATOM    203  CG2 VAL A  28      22.797  12.141  93.427  1.00100.10           C
ATOM    204  C   VAL A  28      23.952  14.919  93.602  1.00100.10           C
ATOM    205  O   VAL A  28      24.944  14.529  92.991  1.00100.10           O
ATOM    206  N   LEU A  29      23.322  16.067  93.306  1.00153.94           N
ATOM    207  CA  LEU A  29      23.653  16.906  92.197  1.00153.94           C
ATOM    208  CB  LEU A  29      22.642  18.052  92.147  1.00153.94           C
ATOM    209  CG  LEU A  29      22.624  18.687  90.779  1.00153.94           C
ATOM    210  CD1 LEU A  29      23.904  19.488  90.496  1.00153.94           C
ATOM    211  CD2 LEU A  29      22.344  17.552  89.784  1.00153.94           C
ATOM    212  C   LEU A  29      25.028  17.461  92.411  1.00153.94           C
ATOM    213  O   LEU A  29      25.837  17.528  91.485  1.00153.94           O
ATOM    214  N   ASP A  30      25.321  17.875  93.659  1.00 27.75           N
ATOM    215  CA  ASP A  30      26.601  18.432  93.986  1.00 27.75           C
ATOM    216  CB  ASP A  30      26.698  18.901  95.448  1.00 27.75           C
ATOM    217  CG  ASP A  30      25.834  20.144  95.607  1.00 27.75           C
ATOM    218  OD1 ASP A  30      25.392  20.695  94.564  1.00 27.75           O
ATOM    219  OD2 ASP A  30      25.609  20.562  96.774  1.00 27.75           O
ATOM    220  C   ASP A  30      27.636  17.368  93.796  1.00 27.75           C
ATOM    221  O   ASP A  30      28.741  17.638  93.333  1.00 27.75           O
ATOM    222  N   THR A  31      27.298  16.121  94.169  1.00 39.61           N
ATOM    223  CA  THR A  31      28.210  15.018  94.073  1.00 39.61           C
ATOM    224  CB  THR A  31      27.643  13.753  94.650  1.00 39.61           C
ATOM    225  OG1 THR A  31      27.294  13.948  96.013  1.00 39.61           O
ATOM    226  CG2 THR A  31      28.699  12.640  94.532  1.00 39.61           C
ATOM    227  C   THR A  31      28.534  14.744  92.634  1.00 39.61           C
ATOM    228  O   THR A  31      29.688  14.477  92.302  1.00 39.61           O
ATOM    229  N   ILE A  32      27.534  14.792  91.727  1.00 98.35           N
ATOM    230  CA  ILE A  32      27.853  14.503  90.354  1.00 98.35           C
ATOM    231  CB  ILE A  32      26.713  14.539  89.358  1.00 98.35           C
ATOM    232  CG1 ILE A  32      25.769  13.328  89.454  1.00 98.35           C
ATOM    233  CG2 ILE A  32      27.345  14.682  87.963  1.00 98.35           C
ATOM    234  CD1 ILE A  32      24.677  13.431  90.507  1.00 98.35           C
ATOM    235  C   ILE A  32      28.831  15.510  89.835  1.00 98.35           C
ATOM    236  O   ILE A  32      29.793  15.146  89.160  1.00 98.35           O
ATOM    237  N   THR A  33      28.616  16.807  90.130  1.00100.34           N
ATOM    238  CA  THR A  33      29.478  17.817  89.584  1.00100.34           C
ATOM    239  CB  THR A  33      29.072  19.226  89.918  1.00100.34           C
ATOM    240  OG1 THR A  33      29.825  20.140  89.136  1.00100.34           O
ATOM    241  CG2 THR A  33      29.328  19.492  91.408  1.00100.34           C
ATOM    242  C   THR A  33      30.874  17.612  90.087  1.00100.34           C
ATOM    243  O   THR A  33      31.833  17.812  89.341  1.00100.34           O
ATOM    244  N   THR A  34      31.030  17.232  91.372  1.00 99.60           N
ATOM    245  CA  THR A  34      32.344  17.053  91.926  1.00 99.60           C
ATOM    246  CB  THR A  34      32.357  16.845  93.416  1.00 99.60           C
ATOM    247  OG1 THR A  34      33.686  16.956  93.905  1.00 99.60           O
ATOM    248  CG2 THR A  34      31.791  15.458  93.756  1.00 99.60           C
ATOM    249  C   THR A  34      33.048  15.895  91.276  1.00 99.60           C
ATOM    250  O   THR A  34      34.228  15.996  90.944  1.00 99.60           O
ATOM    251  N   ALA A  35      32.350  14.758  91.077  1.00 33.91           N
ATOM    252  CA  ALA A  35      32.967  13.590  90.506  1.00 33.91           C
ATOM    253  CB  ALA A  35      32.016  12.382  90.463  1.00 33.91           C
ATOM    254  C   ALA A  35      33.399  13.870  89.097  1.00 33.91           C
ATOM    255  O   ALA A  35      34.485  13.470  88.682  1.00 33.91           O
ATOM    256  N   LEU A  36      32.548  14.562  88.315  1.00134.67           N
ATOM    257  CA  LEU A  36      32.857  14.855  86.942  1.00134.67           C
ATOM    258  CB  LEU A  36      31.696  15.539  86.198  1.00134.67           C
ATOM    259  CG  LEU A  36      30.450  14.645  86.052  1.00134.67           C
ATOM    260  CD1 LEU A  36      29.320  15.370  85.303  1.00134.67           C
ATOM    261  CD2 LEU A  36      30.812  13.289  85.428  1.00134.67           C
ATOM    262  C   LEU A  36      34.037  15.778  86.875  1.00134.67           C
ATOM    263  O   LEU A  36      34.921  15.616  86.034  1.00134.67           O
ATOM    264  N   ALA A  37      34.082  16.768  87.786  1.00 50.29           N
ATOM    265  CA  ALA A  37      35.101  17.780  87.817  1.00 50.29           C
ATOM    266  CB  ALA A  37      34.887  18.798  88.951  1.00 50.29           C
ATOM    267  C   ALA A  37      36.443  17.148  88.028  1.00 50.29           C
ATOM    268  O   ALA A  37      37.442  17.640  87.501  1.00 50.29           O
ATOM    269  N   ASN A  38      36.514  16.071  88.841  1.00134.03           N
ATOM    270  CA  ASN A  38      37.787  15.451  89.086  1.00134.03           C
ATOM    271  CB  ASN A  38      37.952  14.949  90.531  1.00134.03           C
ATOM    272  CG  ASN A  38      38.040  16.160  91.451  1.00134.03           C
ATOM    273  OD1 ASN A  38      38.306  16.029  92.645  1.00134.03           O
ATOM    274  ND2 ASN A  38      37.811  17.373  90.882  1.00134.03           N
ATOM    275  C   ASN A  38      37.957  14.256  88.188  1.00134.03           C
ATOM    276  O   ASN A  38      38.676  13.318  88.530  1.00134.03           O
ATOM    277  N   GLU A  39      37.348  14.303  86.987  1.00223.56           N
ATOM    278  CA  GLU A  39      37.511  13.315  85.951  1.00223.56           C
ATOM    279  CB  GLU A  39      38.995  13.079  85.623  1.00223.56           C
ATOM    280  CG  GLU A  39      39.713  14.305  85.060  1.00223.56           C
ATOM    281  CD  GLU A  39      41.209  14.038  85.154  1.00223.56           C
ATOM    282  OE1 GLU A  39      41.610  13.255  86.056  1.00223.56           O
ATOM    283  OE2 GLU A  39      41.970  14.614  84.332  1.00223.56           O
ATOM    284  C   GLU A  39      36.926  11.962  86.254  1.00223.56           C
ATOM    285  O   GLU A  39      37.359  10.975  85.660  1.00223.56           O
ATOM    286  N   GLU A  40      35.929  11.844  87.149  1.00102.97           N
ATOM    287  CA  GLU A  40      35.328  10.550  87.335  1.00102.97           C
ATOM    288  CB  GLU A  40      34.886  10.286  88.785  1.00102.97           C
ATOM    289  CG  GLU A  40      34.454   8.843  89.053  1.00102.97           C
ATOM    290  CD  GLU A  40      34.049   8.747  90.516  1.00102.97           C
ATOM    291  OE1 GLU A  40      34.090   9.799  91.207  1.00102.97           O
ATOM    292  OE2 GLU A  40      33.697   7.621  90.961  1.00102.97           O
ATOM    293  C   GLU A  40      34.109  10.498  86.462  1.00102.97           C
ATOM    294  O   GLU A  40      33.562  11.537  86.095  1.00102.97           O
ATOM    295  N   LYS A  41      33.654   9.286  86.079  1.00103.31           N
ATOM    296  CA  LYS A  41      32.456   9.217  85.290  1.00103.31           C
ATOM    297  CB  LYS A  41      32.535   8.258  84.089  1.00103.31           C
ATOM    298  CG  LYS A  41      31.258   8.260  83.242  1.00103.31           C
ATOM    299  CD  LYS A  41      31.426   7.644  81.852  1.00103.31           C
ATOM    300  CE  LYS A  41      31.719   6.144  81.870  1.00103.31           C
ATOM    301  NZ  LYS A  41      33.053   5.902  82.459  1.00103.31           N
ATOM    302  C   LYS A  41      31.363   8.741  86.190  1.00103.31           C
ATOM    303  O   LYS A  41      31.547   7.801  86.963  1.00103.31           O
ATOM    304  N   VAL A  42      30.188   9.398  86.119  1.00 37.90           N
ATOM    305  CA  VAL A  42      29.091   9.004  86.954  1.00 37.90           C
ATOM    306  CB  VAL A  42      28.315  10.170  87.497  1.00 37.90           C
ATOM    307  CG1 VAL A  42      27.107   9.636  88.283  1.00 37.90           C
ATOM    308  CG2 VAL A  42      29.264  11.040  88.338  1.00 37.90           C
ATOM    309  C   VAL A  42      28.169   8.191  86.106  1.00 37.90           C
ATOM    310  O   VAL A  42      27.708   8.640  85.057  1.00 37.90           O
ATOM    311  N   GLN A  43      27.875   6.952  86.547  1.00 86.78           N
ATOM    312  CA  GLN A  43      27.050   6.118  85.725  1.00 86.78           C
ATOM    313  CB  GLN A  43      27.795   4.879  85.197  1.00 86.78           C
ATOM    314  CG  GLN A  43      28.270   3.926  86.295  1.00 86.78           C
ATOM    315  CD  GLN A  43      29.061   2.805  85.634  1.00 86.78           C
ATOM    316  OE1 GLN A  43      29.188   2.753  84.412  1.00 86.78           O
ATOM    317  NE2 GLN A  43      29.615   1.882  86.465  1.00 86.78           N
ATOM    318  C   GLN A  43      25.857   5.658  86.498  1.00 86.78           C
ATOM    319  O   GLN A  43      25.977   5.112  87.594  1.00 86.78           O
ATOM    320  N   ILE A  44      24.654   5.905  85.938  1.00111.73           N
ATOM    321  CA  ILE A  44      23.454   5.425  86.556  1.00111.73           C
ATOM    322  CB  ILE A  44      22.590   6.521  87.110  1.00111.73           C
ATOM    323  CG1 ILE A  44      22.138   7.506  86.024  1.00111.73           C
ATOM    324  CG2 ILE A  44      23.375   7.188  88.253  1.00111.73           C
ATOM    325  CD1 ILE A  44      21.254   8.618  86.586  1.00111.73           C
ATOM    326  C   ILE A  44      22.723   4.620  85.531  1.00111.73           C
ATOM    327  O   ILE A  44      22.223   5.147  84.538  1.00111.73           O
ATOM    328  N   LEU A  45      22.607   3.303  85.783  1.00142.63           N
ATOM    329  CA  LEU A  45      22.076   2.416  84.792  1.00142.63           C
ATOM    330  CB  LEU A  45      22.078   0.937  85.220  1.00142.63           C
ATOM    331  CG  LEU A  45      21.098   0.616  86.364  1.00142.63           C
ATOM    332  CD1 LEU A  45      21.153  -0.874  86.738  1.00142.63           C
ATOM    333  CD2 LEU A  45      21.314   1.539  87.573  1.00142.63           C
ATOM    334  C   LEU A  45      20.671   2.784  84.458  1.00142.63           C
ATOM    335  O   LEU A  45      19.823   2.963  85.330  1.00142.63           O
ATOM    336  N   GLY A  46      20.419   2.926  83.143  1.00 38.71           N
ATOM    337  CA  GLY A  46      19.121   3.180  82.600  1.00 38.71           C
ATOM    338  C   GLY A  46      18.957   4.649  82.363  1.00 38.71           C
ATOM    339  O   GLY A  46      18.425   5.057  81.331  1.00 38.71           O
ATOM    340  N   PHE A  47      19.356   5.481  83.348  1.00 64.39           N
ATOM    341  CA  PHE A  47      19.222   6.906  83.214  1.00 64.39           C
ATOM    342  CB  PHE A  47      19.355   7.628  84.564  1.00 64.39           C
ATOM    343  CG  PHE A  47      19.117   9.084  84.350  1.00 64.39           C
ATOM    344  CD1 PHE A  47      17.836   9.585  84.316  1.00 64.39           C
ATOM    345  CD2 PHE A  47      20.173   9.951  84.189  1.00 64.39           C
ATOM    346  CE1 PHE A  47      17.610  10.928  84.122  1.00 64.39           C
ATOM    347  CE2 PHE A  47      19.954  11.294  83.996  1.00 64.39           C
ATOM    348  CZ  PHE A  47      18.671  11.786  83.961  1.00 64.39           C
ATOM    349  C   PHE A  47      20.252   7.475  82.282  1.00 64.39           C
ATOM    350  O   PHE A  47      19.914   8.136  81.301  1.00 64.39           O
ATOM    351  N   GLY A  48      21.550   7.200  82.539  1.00 29.16           N
ATOM    352  CA  GLY A  48      22.560   7.767  81.686  1.00 29.16           C
ATOM    353  C   GLY A  48      23.825   7.989  82.465  1.00 29.16           C
ATOM    354  O   GLY A  48      23.910   7.673  83.651  1.00 29.16           O
ATOM    355  N   THR A  49      24.852   8.558  81.791  1.00101.76           N
ATOM    356  CA  THR A  49      26.121   8.781  82.425  1.00101.76           C
ATOM    357  CB  THR A  49      27.206   7.887  81.895  1.00101.76           C
ATOM    358  OG1 THR A  49      28.402   8.071  82.638  1.00101.76           O
ATOM    359  CG2 THR A  49      27.441   8.218  80.411  1.00101.76           C
ATOM    360  C   THR A  49      26.564  10.197  82.193  1.00101.76           C
ATOM    361  O   THR A  49      26.181  10.832  81.211  1.00101.76           O
ATOM    362  N   PHE A  50      27.387  10.722  83.129  1.00 62.24           N
ATOM    363  CA  PHE A  50      27.933  12.047  83.046  1.00 62.24           C
ATOM    364  CB  PHE A  50      27.621  12.944  84.257  1.00 62.24           C
ATOM    365  CG  PHE A  50      26.157  13.212  84.338  1.00 62.24           C
ATOM    366  CD1 PHE A  50      25.325  12.346  85.010  1.00 62.24           C
ATOM    367  CD2 PHE A  50      25.617  14.335  83.751  1.00 62.24           C
ATOM    368  CE1 PHE A  50      23.975  12.592  85.091  1.00 62.24           C
ATOM    369  CE2 PHE A  50      24.267  14.587  83.829  1.00 62.24           C
ATOM    370  CZ  PHE A  50      23.444  13.714  84.500  1.00 62.24           C
ATOM    371  C   PHE A  50      29.422  11.890  83.048  1.00 62.24           C
ATOM    372  O   PHE A  50      29.966  11.060  83.776  1.00 62.24           O
ATOM    373  N   GLU A  51      30.122  12.704  82.234  1.00127.19           N
ATOM    374  CA  GLU A  51      31.543  12.546  82.134  1.00127.19           C
ATOM    375  CB  GLU A  51      31.877  11.473  81.085  1.00127.19           C
ATOM    376  CG  GLU A  51      33.357  11.188  80.863  1.00127.19           C
ATOM    377  CD  GLU A  51      33.438  10.086  79.815  1.00127.19           C
ATOM    378  OE1 GLU A  51      33.061  10.349  78.643  1.00127.19           O
ATOM    379  OE2 GLU A  51      33.867   8.959  80.181  1.00127.19           O
ATOM    380  C   GLU A  51      32.138  13.844  81.681  1.00127.19           C
ATOM    381  O   GLU A  51      31.437  14.732  81.199  1.00127.19           O
ATOM    382  N   VAL A  52      33.467  13.992  81.857  1.00 97.11           N
ATOM    383  CA  VAL A  52      34.146  15.162  81.386  1.00 97.11           C
ATOM    384  CB  VAL A  52      35.241  15.627  82.301  1.00 97.11           C
ATOM    385  CG1 VAL A  52      36.300  14.516  82.399  1.00 97.11           C
ATOM    386  CG2 VAL A  52      35.791  16.961  81.770  1.00 97.11           C
ATOM    387  C   VAL A  52      34.775  14.772  80.087  1.00 97.11           C
ATOM    388  O   VAL A  52      35.338  13.685  79.964  1.00 97.11           O
ATOM    389  N   ARG A  53      34.660  15.632  79.056  1.00 88.39           N
ATOM    390  CA  ARG A  53      35.254  15.279  77.801  1.00 88.39           C
ATOM    391  CB  ARG A  53      34.238  15.143  76.657  1.00 88.39           C
ATOM    392  CG  ARG A  53      33.330  13.942  76.907  1.00 88.39           C
ATOM    393  CD  ARG A  53      32.303  13.646  75.819  1.00 88.39           C
ATOM    394  NE  ARG A  53      31.560  12.451  76.302  1.00 88.39           N
ATOM    395  CZ  ARG A  53      30.323  12.154  75.810  1.00 88.39           C
ATOM    396  NH1 ARG A  53      29.789  12.903  74.804  1.00 88.39           N
ATOM    397  NH2 ARG A  53      29.624  11.108  76.338  1.00 88.39           N
ATOM    398  C   ARG A  53      36.255  16.324  77.453  1.00 88.39           C
ATOM    399  O   ARG A  53      36.025  17.516  77.646  1.00 88.39           O
ATOM    400  N   GLU A  54      37.424  15.882  76.954  1.00 79.75           N
ATOM    401  CA  GLU A  54      38.457  16.813  76.628  1.00 79.75           C
ATOM    402  CB  GLU A  54      39.863  16.186  76.567  1.00 79.75           C
ATOM    403  CG  GLU A  54      40.394  15.746  77.933  1.00 79.75           C
ATOM    404  CD  GLU A  54      40.719  16.997  78.738  1.00 79.75           C
ATOM    405  OE1 GLU A  54      41.460  17.868  78.209  1.00 79.75           O
ATOM    406  OE2 GLU A  54      40.224  17.101  79.892  1.00 79.75           O
ATOM    407  C   GLU A  54      38.162  17.408  75.296  1.00 79.75           C
ATOM    408  O   GLU A  54      37.581  16.762  74.425  1.00 79.75           O
ATOM    409  N   ARG A  55      38.537  18.692  75.135  1.00153.07           N
ATOM    410  CA  ARG A  55      38.413  19.369  73.880  1.00153.07           C
ATOM    411  CB  ARG A  55      37.685  20.722  73.967  1.00153.07           C
ATOM    412  CG  ARG A  55      36.353  20.673  74.720  1.00153.07           C
ATOM    413  CD  ARG A  55      35.539  19.393  74.511  1.00153.07           C
ATOM    414  NE  ARG A  55      34.969  19.404  73.137  1.00153.07           N
ATOM    415  CZ  ARG A  55      34.245  18.327  72.714  1.00153.07           C
ATOM    416  NH1 ARG A  55      34.078  17.255  73.540  1.00153.07           N
ATOM    417  NH2 ARG A  55      33.691  18.321  71.468  1.00153.07           N
ATOM    418  C   ARG A  55      39.829  19.671  73.520  1.00153.07           C
ATOM    419  O   ARG A  55      40.572  20.221  74.332  1.00153.07           O
ATOM    420  N   SER A  56      40.244  19.309  72.294  1.00 63.48           N
ATOM    421  CA  SER A  56      41.616  19.499  71.932  1.00 63.48           C
ATOM    422  CB  SER A  56      42.043  18.706  70.686  1.00 63.48           C
ATOM    423  OG  SER A  56      43.411  18.955  70.396  1.00 63.48           O
ATOM    424  C   SER A  56      41.839  20.940  71.635  1.00 63.48           C
ATOM    425  O   SER A  56      40.901  21.697  71.386  1.00 63.48           O
ATOM    426  N   ALA A  57      43.119  21.353  71.680  1.00 34.11           N
ATOM    427  CA  ALA A  57      43.437  22.701  71.349  1.00 34.11           C
ATOM    428  CB  ALA A  57      44.909  23.073  71.602  1.00 34.11           C
ATOM    429  C   ALA A  57      43.177  22.825  69.885  1.00 34.11           C
ATOM    430  O   ALA A  57      43.253  21.838  69.153  1.00 34.11           O
ATOM    431  N   ARG A  58      42.825  24.046  69.434  1.00189.25           N
ATOM    432  CA  ARG A  58      42.531  24.272  68.049  1.00189.25           C
ATOM    433  CB  ARG A  58      41.056  24.619  67.792  1.00189.25           C
ATOM    434  CG  ARG A  58      40.112  23.452  68.065  1.00189.25           C
ATOM    435  CD  ARG A  58      38.635  23.768  67.820  1.00189.25           C
ATOM    436  NE  ARG A  58      38.153  24.621  68.944  1.00189.25           N
ATOM    437  CZ  ARG A  58      38.285  25.979  68.891  1.00189.25           C
ATOM    438  NH1 ARG A  58      38.899  26.567  67.822  1.00189.25           N
ATOM    439  NH2 ARG A  58      37.794  26.750  69.903  1.00189.25           N
ATOM    440  C   ARG A  58      43.325  25.455  67.618  1.00189.25           C
ATOM    441  O   ARG A  58      43.681  26.302  68.431  1.00189.25           O
ATOM    442  N   THR A  59      43.641  25.539  66.315  1.00 95.08           N
ATOM    443  CA  THR A  59      44.400  26.659  65.849  1.00 95.08           C
ATOM    444  CB  THR A  59      45.153  26.382  64.579  1.00 95.08           C
ATOM    445  OG1 THR A  59      46.027  27.460  64.279  1.00 95.08           O
ATOM    446  CG2 THR A  59      44.143  26.176  63.438  1.00 95.08           C
ATOM    447  C   THR A  59      43.451  27.784  65.595  1.00 95.08           C
ATOM    448  O   THR A  59      42.284  27.577  65.266  1.00 95.08           O
ATOM    449  N   GLY A  60      43.951  29.021  65.757  1.00 42.30           N
ATOM    450  CA  GLY A  60      43.171  30.201  65.529  1.00 42.30           C
ATOM    451  C   GLY A  60      44.101  31.167  64.875  1.00 42.30           C
ATOM    452  O   GLY A  60      45.279  30.865  64.696  1.00 42.30           O
ATOM    453  N   ARG A  61      43.593  32.354  64.486  1.00 76.89           N
ATOM    454  CA  ARG A  61      44.445  33.308  63.841  1.00 76.89           C
ATOM    455  CB  ARG A  61      44.181  33.400  62.329  1.00 76.89           C
ATOM    456  CG  ARG A  61      45.201  34.238  61.558  1.00 76.89           C
ATOM    457  CD  ARG A  61      45.057  34.087  60.044  1.00 76.89           C
ATOM    458  NE  ARG A  61      45.284  32.648  59.735  1.00 76.89           N
ATOM    459  CZ  ARG A  61      44.734  32.088  58.618  1.00 76.89           C
ATOM    460  NH1 ARG A  61      43.993  32.856  57.767  1.00 76.89           N
ATOM    461  NH2 ARG A  61      44.922  30.762  58.357  1.00 76.89           N
ATOM    462  C   ARG A  61      44.178  34.650  64.447  1.00 76.89           C
ATOM    463  O   ARG A  61      43.060  34.953  64.859  1.00 76.89           O
ATOM    464  N   ASN A  62      45.223  35.496  64.523  1.00 48.85           N
ATOM    465  CA  ASN A  62      45.077  36.802  65.098  1.00 48.85           C
ATOM    466  CB  ASN A  62      46.341  37.242  65.864  1.00 48.85           C
ATOM    467  CG  ASN A  62      46.061  38.515  66.650  1.00 48.85           C
ATOM    468  OD1 ASN A  62      45.637  39.525  66.092  1.00 48.85           O
ATOM    469  ND2 ASN A  62      46.309  38.470  67.986  1.00 48.85           N
ATOM    470  C   ASN A  62      44.865  37.749  63.958  1.00 48.85           C
ATOM    471  O   ASN A  62      45.728  37.907  63.103  1.00 48.85           O
ATOM    472  N   PRO A  63      43.723  38.368  63.905  1.00 75.31           N
ATOM    473  CA  PRO A  63      43.402  39.250  62.817  1.00 75.31           C
ATOM    474  CD  PRO A  63      42.940  38.652  65.095  1.00 75.31           C
ATOM    475  CB  PRO A  63      42.049  39.853  63.185  1.00 75.31           C
ATOM    476  CG  PRO A  63      42.090  39.880  64.725  1.00 75.31           C
ATOM    477  C   PRO A  63      44.424  40.327  62.592  1.00 75.31           C
ATOM    478  O   PRO A  63      44.766  40.582  61.439  1.00 75.31           O
ATOM    479  N   GLN A  64      44.876  41.017  63.659  1.00 56.68           N
ATOM    480  CA  GLN A  64      45.810  42.097  63.488  1.00 56.68           C
ATOM    481  CB  GLN A  64      45.966  42.950  64.756  1.00 56.68           C
ATOM    482  CG  GLN A  64      44.685  43.677  65.170  1.00 56.68           C
ATOM    483  CD  GLN A  64      44.982  44.477  66.430  1.00 56.68           C
ATOM    484  OE1 GLN A  64      44.118  44.645  67.290  1.00 56.68           O
ATOM    485  NE2 GLN A  64      46.234  44.993  66.540  1.00 56.68           N
ATOM    486  C   GLN A  64      47.178  41.603  63.130  1.00 56.68           C
ATOM    487  O   GLN A  64      47.781  42.061  62.159  1.00 56.68           O
ATOM    488  N   THR A  65      47.698  40.647  63.926  1.00114.39           N
ATOM    489  CA  THR A  65      49.036  40.144  63.770  1.00114.39           C
ATOM    490  CB  THR A  65      49.434  39.208  64.869  1.00114.39           C
ATOM    491  OG1 THR A  65      49.281  39.824  66.135  1.00114.39           O
ATOM    492  CG2 THR A  65      50.907  38.840  64.659  1.00114.39           C
ATOM    493  C   THR A  65      49.138  39.337  62.519  1.00114.39           C
ATOM    494  O   THR A  65      50.088  39.464  61.751  1.00114.39           O
ATOM    495  N   GLY A  66      48.140  38.468  62.294  1.00 21.51           N
ATOM    496  CA  GLY A  66      48.142  37.580  61.172  1.00 21.51           C
ATOM    497  C   GLY A  66      48.811  36.318  61.617  1.00 21.51           C
ATOM    498  O   GLY A  66      48.886  35.346  60.867  1.00 21.51           O
ATOM    499  N   GLU A  67      49.313  36.301  62.866  1.00 75.05           N
ATOM    500  CA  GLU A  67      49.995  35.138  63.355  1.00 75.05           C
ATOM    501  CB  GLU A  67      50.797  35.366  64.646  1.00 75.05           C
ATOM    502  CG  GLU A  67      52.091  36.147  64.457  1.00 75.05           C
ATOM    503  CD  GLU A  67      52.745  36.275  65.826  1.00 75.05           C
ATOM    504  OE1 GLU A  67      52.243  35.629  66.784  1.00 75.05           O
ATOM    505  OE2 GLU A  67      53.753  37.024  65.932  1.00 75.05           O
ATOM    506  C   GLU A  67      49.004  34.080  63.687  1.00 75.05           C
ATOM    507  O   GLU A  67      47.902  34.354  64.162  1.00 75.05           O
ATOM    508  N   GLU A  68      49.385  32.815  63.424  1.00104.01           N
ATOM    509  CA  GLU A  68      48.529  31.742  63.818  1.00104.01           C
ATOM    510  CB  GLU A  68      48.797  30.412  63.088  1.00104.01           C
ATOM    511  CG  GLU A  68      48.443  30.428  61.599  1.00104.01           C
ATOM    512  CD  GLU A  68      49.595  31.066  60.837  1.00104.01           C
ATOM    513  OE1 GLU A  68      50.577  31.494  61.499  1.00104.01           O
ATOM    514  OE2 GLU A  68      49.509  31.130  59.581  1.00104.01           O
ATOM    515  C   GLU A  68      48.786  31.539  65.277  1.00104.01           C
ATOM    516  O   GLU A  68      49.898  31.766  65.753  1.00104.01           O
ATOM    517  N   MET A  69      47.753  31.127  66.038  1.00 94.02           N
ATOM    518  CA  MET A  69      47.941  30.925  67.446  1.00 94.02           C
ATOM    519  CB  MET A  69      47.548  32.143  68.300  1.00 94.02           C
ATOM    520  CG  MET A  69      46.050  32.444  68.315  1.00 94.02           C
ATOM    521  SD  MET A  69      45.607  33.912  69.293  1.00 94.02           S
ATOM    522  CE  MET A  69      46.185  33.246  70.881  1.00 94.02           C
ATOM    523  C   MET A  69      47.111  29.757  67.868  1.00 94.02           C
ATOM    524  O   MET A  69      46.324  29.227  67.085  1.00 94.02           O
ATOM    525  N   GLN A  70      47.285  29.303  69.128  1.00 98.21           N
ATOM    526  CA  GLN A  70      46.547  28.153  69.562  1.00 98.21           C
ATOM    527  CB  GLN A  70      47.373  27.057  70.256  1.00 98.21           C
ATOM    528  CG  GLN A  70      48.209  26.194  69.317  1.00 98.21           C
ATOM    529  CD  GLN A  70      48.936  25.164  70.169  1.00 98.21           C
ATOM    530  OE1 GLN A  70      48.735  25.087  71.380  1.00 98.21           O
ATOM    531  NE2 GLN A  70      49.805  24.345  69.519  1.00 98.21           N
ATOM    532  C   GLN A  70      45.499  28.520  70.557  1.00 98.21           C
ATOM    533  O   GLN A  70      45.671  29.379  71.420  1.00 98.21           O
ATOM    534  N   ILE A  71      44.367  27.807  70.445  1.00123.13           N
ATOM    535  CA  ILE A  71      43.250  27.892  71.331  1.00123.13           C
ATOM    536  CB  ILE A  71      41.947  27.549  70.665  1.00123.13           C
ATOM    537  CG1 ILE A  71      41.649  28.486  69.483  1.00123.13           C
ATOM    538  CG2 ILE A  71      40.855  27.563  71.747  1.00123.13           C
ATOM    539  CD1 ILE A  71      41.406  29.935  69.892  1.00123.13           C
ATOM    540  C   ILE A  71      43.519  26.779  72.284  1.00123.13           C
ATOM    541  O   ILE A  71      43.704  25.635  71.872  1.00123.13           O
ATOM    542  N   ALA A  72      43.569  27.094  73.588  1.00 35.99           N
ATOM    543  CA  ALA A  72      43.908  26.105  74.563  1.00 35.99           C
ATOM    544  CB  ALA A  72      44.123  26.682  75.972  1.00 35.99           C
ATOM    545  C   ALA A  72      42.818  25.090  74.649  1.00 35.99           C
ATOM    546  O   ALA A  72      41.658  25.353  74.332  1.00 35.99           O
ATOM    547  N   ALA A  73      43.195  23.871  75.071  1.00 30.09           N
ATOM    548  CA  ALA A  73      42.242  22.815  75.203  1.00 30.09           C
ATOM    549  CB  ALA A  73      42.877  21.444  75.495  1.00 30.09           C
ATOM    550  C   ALA A  73      41.353  23.156  76.352  1.00 30.09           C
ATOM    551  O   ALA A  73      41.747  23.888  77.259  1.00 30.09           O
ATOM    552  N   SER A  74      40.104  22.649  76.314  1.00 31.85           N
ATOM    553  CA  SER A  74      39.166  22.894  77.371  1.00 31.85           C
ATOM    554  CB  SER A  74      38.084  23.926  77.013  1.00 31.85           C
ATOM    555  OG  SER A  74      37.202  24.110  78.110  1.00 31.85           O
ATOM    556  C   SER A  74      38.473  21.597  77.648  1.00 31.85           C
ATOM    557  O   SER A  74      38.610  20.637  76.893  1.00 31.85           O
ATOM    558  N   LYS A  75      37.730  21.535  78.772  1.00 45.90           N
ATOM    559  CA  LYS A  75      37.020  20.344  79.148  1.00 45.90           C
ATOM    560  CB  LYS A  75      37.447  19.802  80.519  1.00 45.90           C
ATOM    561  CG  LYS A  75      38.940  19.505  80.638  1.00 45.90           C
ATOM    562  CD  LYS A  75      39.393  19.366  82.091  1.00 45.90           C
ATOM    563  CE  LYS A  75      40.892  19.119  82.256  1.00 45.90           C
ATOM    564  NZ  LYS A  75      41.250  19.164  83.691  1.00 45.90           N
ATOM    565  C   LYS A  75      35.587  20.738  79.317  1.00 45.90           C
ATOM    566  O   LYS A  75      35.294  21.857  79.733  1.00 45.90           O
ATOM    567  N   ALA A  76      34.648  19.826  78.992  1.00 39.42           N
ATOM    568  CA  ALA A  76      33.262  20.153  79.166  1.00 39.42           C
ATOM    569  CB  ALA A  76      32.559  20.544  77.855  1.00 39.42           C
ATOM    570  C   ALA A  76      32.552  18.945  79.715  1.00 39.42           C
ATOM    571  O   ALA A  76      32.976  17.812  79.490  1.00 39.42           O
ATOM    572  N   PRO A  77      31.491  19.149  80.464  1.00 76.94           N
ATOM    573  CA  PRO A  77      30.716  18.048  80.982  1.00 76.94           C
ATOM    574  CD  PRO A  77      31.325  20.354  81.257  1.00 76.94           C
ATOM    575  CB  PRO A  77      29.904  18.610  82.151  1.00 76.94           C
ATOM    576  CG  PRO A  77      29.988  20.139  81.985  1.00 76.94           C
ATOM    577  C   PRO A  77      29.887  17.451  79.883  1.00 76.94           C
ATOM    578  O   PRO A  77      29.480  18.187  78.985  1.00 76.94           O
ATOM    579  N   ALA A  78      29.618  16.127  79.928  1.00 33.60           N
ATOM    580  CA  ALA A  78      28.848  15.512  78.879  1.00 33.60           C
ATOM    581  CB  ALA A  78      29.711  14.756  77.855  1.00 33.60           C
ATOM    582  C   ALA A  78      27.902  14.512  79.480  1.00 33.60           C
ATOM    583  O   ALA A  78      28.196  13.884  80.496  1.00 33.60           O
ATOM    584  N   PHE A  79      26.724  14.343  78.841  1.00 62.35           N
ATOM    585  CA  PHE A  79      25.709  13.441  79.316  1.00 62.35           C
ATOM    586  CB  PHE A  79      24.433  14.213  79.714  1.00 62.35           C
ATOM    587  CG  PHE A  79      23.335  13.286  80.111  1.00 62.35           C
ATOM    588  CD1 PHE A  79      23.329  12.676  81.344  1.00 62.35           C
ATOM    589  CD2 PHE A  79      22.288  13.052  79.249  1.00 62.35           C
ATOM    590  CE1 PHE A  79      22.304  11.832  81.701  1.00 62.35           C
ATOM    591  CE2 PHE A  79      21.260  12.209  79.601  1.00 62.35           C
ATOM    592  CZ  PHE A  79      21.268  11.596  80.830  1.00 62.35           C
ATOM    593  C   PHE A  79      25.357  12.492  78.208  1.00 62.35           C
ATOM    594  O   PHE A  79      25.201  12.896  77.058  1.00 62.35           O
ATOM    595  N   LYS A  80      25.258  11.183  78.527  1.00 54.30           N
ATOM    596  CA  LYS A  80      24.813  10.216  77.560  1.00 54.30           C
ATOM    597  CB  LYS A  80      25.834   9.116  77.219  1.00 54.30           C
ATOM    598  CG  LYS A  80      26.958   9.549  76.275  1.00 54.30           C
ATOM    599  CD  LYS A  80      28.024   8.465  76.090  1.00 54.30           C
ATOM    600  CE  LYS A  80      28.969   8.711  74.912  1.00 54.30           C
ATOM    601  NZ  LYS A  80      29.946   7.604  74.808  1.00 54.30           N
ATOM    602  C   LYS A  80      23.636   9.525  78.173  1.00 54.30           C
ATOM    603  O   LYS A  80      23.745   8.921  79.239  1.00 54.30           O
ATOM    604  N   ALA A  81      22.472   9.591  77.500  1.00 30.32           N
ATOM    605  CA  ALA A  81      21.271   9.019  78.042  1.00 30.32           C
ATOM    606  CB  ALA A  81      19.991   9.494  77.329  1.00 30.32           C
ATOM    607  C   ALA A  81      21.327   7.528  77.937  1.00 30.32           C
ATOM    608  O   ALA A  81      21.878   6.979  76.985  1.00 30.32           O
ATOM    609  N   GLY A  82      20.735   6.840  78.936  1.00 16.18           N
ATOM    610  CA  GLY A  82      20.708   5.404  78.972  1.00 16.18           C
ATOM    611  C   GLY A  82      19.573   4.942  78.116  1.00 16.18           C
ATOM    612  O   GLY A  82      18.770   5.743  77.644  1.00 16.18           O
ATOM    613  N   LYS A  83      19.466   3.613  77.923  1.00 51.58           N
ATOM    614  CA  LYS A  83      18.464   3.053  77.060  1.00 51.58           C
ATOM    615  CB  LYS A  83      18.521   1.525  76.941  1.00 51.58           C
ATOM    616  CG  LYS A  83      17.377   0.993  76.075  1.00 51.58           C
ATOM    617  CD  LYS A  83      17.400  -0.516  75.845  1.00 51.58           C
ATOM    618  CE  LYS A  83      16.122  -1.034  75.183  1.00 51.58           C
ATOM    619  NZ  LYS A  83      16.206  -2.499  75.002  1.00 51.58           N
ATOM    620  C   LYS A  83      17.088   3.355  77.562  1.00 51.58           C
ATOM    621  O   LYS A  83      16.198   3.679  76.777  1.00 51.58           O
ATOM    622  N   GLU A  84      16.867   3.247  78.883  1.00 33.27           N
ATOM    623  CA  GLU A  84      15.545   3.434  79.401  1.00 33.27           C
ATOM    624  CB  GLU A  84      15.452   3.195  80.918  1.00 33.27           C
ATOM    625  CG  GLU A  84      15.712   1.740  81.320  1.00 33.27           C
ATOM    626  CD  GLU A  84      15.592   1.634  82.835  1.00 33.27           C
ATOM    627  OE1 GLU A  84      14.435   1.666  83.338  1.00 33.27           O
ATOM    628  OE2 GLU A  84      16.648   1.520  83.510  1.00 33.27           O
ATOM    629  C   GLU A  84      15.105   4.837  79.127  1.00 33.27           C
ATOM    630  O   GLU A  84      13.966   5.066  78.722  1.00 33.27           O
ATOM    631  N   LEU A  85      16.000   5.824  79.327  1.00145.87           N
ATOM    632  CA  LEU A  85      15.581   7.175  79.093  1.00145.87           C
ATOM    633  CB  LEU A  85      16.620   8.251  79.461  1.00145.87           C
ATOM    634  CG  LEU A  85      16.877   8.380  80.973  1.00145.87           C
ATOM    635  CD1 LEU A  85      17.645   9.671  81.295  1.00145.87           C
ATOM    636  CD2 LEU A  85      15.578   8.242  81.781  1.00145.87           C
ATOM    637  C   LEU A  85      15.241   7.346  77.643  1.00145.87           C
ATOM    638  O   LEU A  85      14.240   7.977  77.308  1.00145.87           O
ATOM    639  N   LYS A  86      16.058   6.785  76.735  1.00119.13           N
ATOM    640  CA  LYS A  86      15.776   6.948  75.337  1.00119.13           C
ATOM    641  CB  LYS A  86      16.836   6.330  74.411  1.00119.13           C
ATOM    642  CG  LYS A  86      18.215   6.984  74.522  1.00119.13           C
ATOM    643  CD  LYS A  86      19.252   6.345  73.597  1.00119.13           C
ATOM    644  CE  LYS A  86      19.220   4.814  73.609  1.00119.13           C
ATOM    645  NZ  LYS A  86      19.996   4.284  72.466  1.00119.13           N
ATOM    646  C   LYS A  86      14.460   6.288  75.022  1.00119.13           C
ATOM    647  O   LYS A  86      13.658   6.823  74.257  1.00119.13           O
ATOM    648  N   GLU A  87      14.229   5.111  75.639  1.00340.92           N
ATOM    649  CA  GLU A  87      13.091   4.223  75.568  1.00340.92           C
ATOM    650  CB  GLU A  87      11.977   4.567  76.571  1.00340.92           C
ATOM    651  CG  GLU A  87      10.968   3.430  76.727  1.00340.92           C
ATOM    652  CD  GLU A  87      11.718   2.247  77.325  1.00340.92           C
ATOM    653  OE1 GLU A  87      12.888   2.443  77.750  1.00340.92           O
ATOM    654  OE2 GLU A  87      11.136   1.131  77.360  1.00340.92           O
ATOM    655  C   GLU A  87      12.490   4.084  74.207  1.00340.92           C
ATOM    656  O   GLU A  87      11.952   5.040  73.654  1.00340.92           O
ATOM    657  N   ALA A  88      12.504   2.831  73.682  1.00 86.51           N
ATOM    658  CA  ALA A  88      12.043   2.520  72.357  1.00 86.51           C
ATOM    659  CB  ALA A  88      13.057   1.707  71.534  1.00 86.51           C
ATOM    660  C   ALA A  88      10.786   1.724  72.404  1.00 86.51           C
ATOM    661  O   ALA A  88      10.594   0.873  73.271  1.00 86.51           O
ATOM    662  N   VAL A  89       9.877   2.030  71.458  1.00 87.85           N
ATOM    663  CA  VAL A  89       8.663   1.291  71.322  1.00 87.85           C
ATOM    664  CB  VAL A  89       7.722   1.867  70.304  1.00 87.85           C
ATOM    665  CG1 VAL A  89       8.402   1.882  68.927  1.00 87.85           C
ATOM    666  CG2 VAL A  89       6.421   1.048  70.343  1.00 87.85           C
ATOM    667  C   VAL A  89       9.052  -0.084  70.896  1.00 87.85           C
ATOM    668  O   VAL A  89       8.521  -1.075  71.394  1.00 87.85           O
ATOM    669  N   LYS A  90      10.030  -0.171  69.973  1.00 62.38           N
ATOM    670  CA  LYS A  90      10.479  -1.444  69.500  1.00 62.38           C
ATOM    671  CB  LYS A  90      10.794  -2.425  70.646  1.00 62.38           C
ATOM    672  CG  LYS A  90      11.303  -3.794  70.188  1.00 62.38           C
ATOM    673  CD  LYS A  90      11.727  -4.699  71.348  1.00 62.38           C
ATOM    674  CE  LYS A  90      12.900  -4.161  72.171  1.00 62.38           C
ATOM    675  NZ  LYS A  90      13.168  -5.057  73.319  1.00 62.38           N
ATOM    676  C   LYS A  90       9.355  -2.047  68.666  1.00 62.38           C
ATOM    677  O   LYS A  90       9.534  -2.136  67.422  1.00 62.38           O
ATOM    678  OXT LYS A  90       8.309  -2.429  69.256  1.00 62.38           O
TER     679      LYS A  90
ATOM    680  N   MET B  91      31.928   6.397  89.323  1.00 30.07           N
ATOM    681  CA  MET B  91      30.914   6.365  90.398  1.00 30.07           C
ATOM    682  CB  MET B  91      30.707   7.775  90.973  1.00 30.07           C
ATOM    683  CG  MET B  91      29.678   7.844  92.099  1.00 30.07           C
ATOM    684  SD  MET B  91      29.433   9.511  92.784  1.00 30.07           S
ATOM    685  CE  MET B  91      30.988   9.521  93.718  1.00 30.07           C
ATOM    686  C   MET B  91      29.616   5.865  89.861  1.00 30.07           C
ATOM    687  O   MET B  91      29.047   6.446  88.938  1.00 30.07           O
ATOM    688  N   ASN B  92      29.138   4.738  90.419  1.00 60.53           N
ATOM    689  CA  ASN B  92      27.907   4.140  89.995  1.00 60.53           C
ATOM    690  CB  ASN B  92      27.968   2.599  89.931  1.00 60.53           C
ATOM    691  CG  ASN B  92      28.325   2.026  91.296  1.00 60.53           C
ATOM    692  OD1 ASN B  92      27.824   2.468  92.326  1.00 60.53           O
ATOM    693  ND2 ASN B  92      29.233   1.013  91.309  1.00 60.53           N
ATOM    694  C   ASN B  92      26.800   4.576  90.911  1.00 60.53           C
ATOM    695  O   ASN B  92      27.013   5.333  91.858  1.00 60.53           O
ATOM    696  N   LYS B  93      25.570   4.095  90.637  1.00102.39           N
ATOM    697  CA  LYS B  93      24.425   4.484  91.411  1.00102.39           C
ATOM    698  CB  LYS B  93      23.114   3.838  90.930  0.00102.39           C
ATOM    699  CG  LYS B  93      21.923   4.155  91.840  0.00102.39           C
ATOM    700  CD  LYS B  93      21.553   5.640  91.911  0.00102.39           C
ATOM    701  CE  LYS B  93      20.436   6.047  90.950  0.00102.39           C
ATOM    702  NZ  LYS B  93      20.015   7.439  91.229  0.00102.39           N
ATOM    703  C   LYS B  93      24.608   4.114  92.854  1.00102.39           C
ATOM    704  O   LYS B  93      24.328   4.922  93.738  1.00102.39           O
ATOM    705  N   THR B  94      25.105   2.898  93.146  1.00105.11           N
ATOM    706  CA  THR B  94      25.217   2.483  94.519  1.00105.11           C
ATOM    707  CB  THR B  94      25.684   1.065  94.682  1.00105.11           C
ATOM    708  OG1 THR B  94      27.013   0.913  94.211  1.00105.11           O
ATOM    709  CG2 THR B  94      24.735   0.153  93.889  1.00105.11           C
ATOM    710  C   THR B  94      26.192   3.374  95.231  1.00105.11           C
ATOM    711  O   THR B  94      26.012   3.681  96.409  1.00105.11           O
ATOM    712  N   GLU B  95      27.268   3.781  94.530  1.00 85.22           N
ATOM    713  CA  GLU B  95      28.318   4.605  95.068  1.00 85.22           C
ATOM    714  CB  GLU B  95      29.441   4.842  94.044  1.00 85.22           C
ATOM    715  CG  GLU B  95      30.063   3.567  93.469  1.00 85.22           C
ATOM    716  CD  GLU B  95      31.221   3.114  94.337  1.00 85.22           C
ATOM    717  OE1 GLU B  95      31.107   3.191  95.588  1.00 85.22           O
ATOM    718  OE2 GLU B  95      32.245   2.680  93.746  1.00 85.22           O
ATOM    719  C   GLU B  95      27.785   5.971  95.380  1.00 85.22           C
ATOM    720  O   GLU B  95      28.136   6.568  96.395  1.00 85.22           O
ATOM    721  N   LEU B  96      26.948   6.515  94.475  1.00 48.02           N
ATOM    722  CA  LEU B  96      26.388   7.832  94.599  1.00 48.02           C
ATOM    723  CB  LEU B  96      25.584   8.206  93.339  1.00 48.02           C
ATOM    724  CG  LEU B  96      24.936   9.601  93.361  1.00 48.02           C
ATOM    725  CD1 LEU B  96      25.990  10.712  93.491  1.00 48.02           C
ATOM    726  CD2 LEU B  96      24.027   9.793  92.138  1.00 48.02           C
ATOM    727  C   LEU B  96      25.474   7.884  95.788  1.00 48.02           C
ATOM    728  O   LEU B  96      25.476   8.850  96.548  1.00 48.02           O
ATOM    729  N   THR B  97      24.667   6.829  95.986  1.00100.32           N
ATOM    730  CA  THR B  97      23.731   6.795  97.077  1.00100.32           C
ATOM    731  CB  THR B  97      22.866   5.564  97.076  1.00100.32           C
ATOM    732  OG1 THR B  97      23.665   4.400  97.217  1.00100.32           O
ATOM    733  CG2 THR B  97      22.077   5.511  95.756  1.00100.32           C
ATOM    734  C   THR B  97      24.477   6.816  98.376  1.00100.32           C
ATOM    735  O   THR B  97      24.055   7.468  99.330  1.00100.32           O
ATOM    736  N   LYS B  98      25.611   6.093  98.449  1.00 33.66           N
ATOM    737  CA  LYS B  98      26.371   6.022  99.664  1.00 33.66           C
ATOM    738  CB  LYS B  98      27.638   5.162  99.517  1.00 33.66           C
ATOM    739  CG  LYS B  98      27.375   3.694  99.180  1.00 33.66           C
ATOM    740  CD  LYS B  98      28.626   2.958  98.696  1.00 33.66           C
ATOM    741  CE  LYS B  98      28.387   1.485  98.360  1.00 33.66           C
ATOM    742  NZ  LYS B  98      29.620   0.886  97.805  1.00 33.66           N
ATOM    743  C   LYS B  98      26.846   7.398 100.022  1.00 33.66           C
ATOM    744  O   LYS B  98      26.763   7.803 101.180  1.00 33.66           O
ATOM    745  N   VAL B  99      27.355   8.157  99.030  1.00103.78           N
ATOM    746  CA  VAL B  99      27.918   9.450  99.305  1.00103.78           C
ATOM    747  CB  VAL B  99      28.627  10.075  98.134  1.00103.78           C
ATOM    748  CG1 VAL B  99      29.727   9.108  97.663  1.00103.78           C
ATOM    749  CG2 VAL B  99      27.612  10.482  97.057  1.00103.78           C
ATOM    750  C   VAL B  99      26.854  10.406  99.764  1.00103.78           C
ATOM    751  O   VAL B  99      27.105  11.248 100.623  1.00103.78           O
ATOM    752  N   VAL B 100      25.652  10.323  99.158  1.00 52.33           N
ATOM    753  CA  VAL B 100      24.532  11.192  99.427  1.00 52.33           C
ATOM    754  CB  VAL B 100      23.444  11.060  98.403  1.00 52.33           C
ATOM    755  CG1 VAL B 100      22.267  11.957  98.821  1.00 52.33           C
ATOM    756  CG2 VAL B 100      24.031  11.410  97.024  1.00 52.33           C
ATOM    757  C   VAL B 100      23.922  10.941 100.774  1.00 52.33           C
ATOM    758  O   VAL B 100      23.399  11.858 101.406  1.00 52.33           O
ATOM    759  N   ALA B 101      23.915   9.678 101.233  1.00 33.34           N
ATOM    760  CA  ALA B 101      23.342   9.376 102.512  1.00 33.34           C
ATOM    761  CB  ALA B 101      23.416   7.879 102.857  1.00 33.34           C
ATOM    762  C   ALA B 101      24.131  10.117 103.547  1.00 33.34           C
ATOM    763  O   ALA B 101      23.576  10.620 104.522  1.00 33.34           O
ATOM    764  N   GLU B 102      25.463  10.179 103.361  1.00 83.56           N
ATOM    765  CA  GLU B 102      26.338  10.789 104.323  1.00 83.56           C
ATOM    766  CB  GLU B 102      27.819  10.546 103.993  1.00 83.56           C
ATOM    767  CG  GLU B 102      28.203   9.065 104.025  1.00 83.56           C
ATOM    768  CD  GLU B 102      27.965   8.539 105.434  0.00 83.56           C
ATOM    769  OE1 GLU B 102      26.798   8.595 105.904  0.00 83.56           O
ATOM    770  OE2 GLU B 102      28.954   8.072 106.060  0.00 83.56           O
ATOM    771  C   GLU B 102      26.139  12.277 104.438  1.00 83.56           C
ATOM    772  O   GLU B 102      26.001  12.799 105.543  1.00 83.56           O
ATOM    773  N   LYS B 103      26.105  13.003 103.303  1.00 42.00           N
ATOM    774  CA  LYS B 103      26.024  14.442 103.334  1.00 42.00           C
ATOM    775  CB  LYS B 103      26.128  15.077 101.936  1.00 42.00           C
ATOM    776  CG  LYS B 103      27.510  14.926 101.296  1.00 42.00           C
ATOM    777  CD  LYS B 103      27.536  15.267  99.805  1.00 42.00           C
ATOM    778  CE  LYS B 103      28.918  15.118  99.166  1.00 42.00           C
ATOM    779  NZ  LYS B 103      28.852  15.465  97.729  1.00 42.00           N
ATOM    780  C   LYS B 103      24.723  14.892 103.934  1.00 42.00           C
ATOM    781  O   LYS B 103      24.686  15.837 104.718  1.00 42.00           O
ATOM    782  N   ALA B 104      23.620  14.239 103.529  1.00 59.34           N
ATOM    783  CA  ALA B 104      22.262  14.495 103.935  1.00 59.34           C
ATOM    784  CB  ALA B 104      21.235  13.730 103.082  1.00 59.34           C
ATOM    785  C   ALA B 104      22.032  14.110 105.363  1.00 59.34           C
ATOM    786  O   ALA B 104      21.182  14.696 106.032  1.00 59.34           O
ATOM    787  N   GLU B 105      22.786  13.109 105.860  1.00143.71           N
ATOM    788  CA  GLU B 105      22.592  12.553 107.171  1.00143.71           C
ATOM    789  CB  GLU B 105      22.613  13.603 108.295  1.00143.71           C
ATOM    790  CG  GLU B 105      22.558  12.977 109.689  1.00143.71           C
ATOM    791  CD  GLU B 105      23.832  12.164 109.879  1.00143.71           C
ATOM    792  OE1 GLU B 105      24.923  12.675 109.510  1.00143.71           O
ATOM    793  OE2 GLU B 105      23.729  11.016 110.387  1.00143.71           O
ATOM    794  C   GLU B 105      21.301  11.792 107.248  1.00143.71           C
ATOM    795  O   GLU B 105      20.504  11.974 108.168  1.00143.71           O
ATOM    796  N   LEU B 106      21.067  10.919 106.246  1.00 71.66           N
ATOM    797  CA  LEU B 106      19.926  10.047 106.222  1.00 71.66           C
ATOM    798  CB  LEU B 106      19.000  10.324 105.031  1.00 71.66           C
ATOM    799  CG  LEU B 106      18.352  11.719 105.071  1.00 71.66           C
ATOM    800  CD1 LEU B 106      17.434  11.942 103.859  1.00 71.66           C
ATOM    801  CD2 LEU B 106      17.641  11.964 106.414  1.00 71.66           C
ATOM    802  C   LEU B 106      20.449   8.639 106.119  1.00 71.66           C
ATOM    803  O   LEU B 106      21.645   8.406 106.298  1.00 71.66           O
ATOM    804  N   THR B 107      19.541   7.655 105.899  1.00113.74           N
ATOM    805  CA  THR B 107      19.903   6.269 105.722  1.00113.74           C
ATOM    806  CB  THR B 107      18.794   5.311 106.057  1.00113.74           C
ATOM    807  OG1 THR B 107      19.232   3.973 105.881  1.00113.74           O
ATOM    808  CG2 THR B 107      17.593   5.594 105.141  1.00113.74           C
ATOM    809  C   THR B 107      20.231   6.056 104.274  1.00113.74           C
ATOM    810  O   THR B 107      19.988   6.918 103.431  1.00113.74           O
ATOM    811  N   GLN B 108      20.837   4.892 103.958  1.00 40.94           N
ATOM    812  CA  GLN B 108      21.179   4.530 102.607  1.00 40.94           C
ATOM    813  CB  GLN B 108      22.001   3.231 102.527  1.00 40.94           C
ATOM    814  CG  GLN B 108      23.379   3.333 103.181  1.00 40.94           C
ATOM    815  CD  GLN B 108      24.076   1.989 103.028  0.00 40.94           C
ATOM    816  OE1 GLN B 108      25.179   1.906 102.483  1.00 40.94           O
ATOM    817  NE2 GLN B 108      23.427   0.905 103.526  1.00 40.94           N
ATOM    818  C   GLN B 108      19.907   4.293 101.855  1.00 40.94           C
ATOM    819  O   GLN B 108      19.791   4.614 100.674  1.00 40.94           O
ATOM    820  N   LYS B 109      18.915   3.709 102.549  1.00 97.47           N
ATOM    821  CA  LYS B 109      17.664   3.334 101.964  1.00 97.47           C
ATOM    822  CB  LYS B 109      16.736   2.648 102.980  1.00 97.47           C
ATOM    823  CG  LYS B 109      17.325   1.358 103.551  1.00 97.47           C
ATOM    824  CD  LYS B 109      16.603   0.858 104.802  1.00 97.47           C
ATOM    825  CE  LYS B 109      17.269  -0.359 105.445  1.00 97.47           C
ATOM    826  NZ  LYS B 109      18.531   0.047 106.101  1.00 97.47           N
ATOM    827  C   LYS B 109      16.953   4.549 101.458  1.00 97.47           C
ATOM    828  O   LYS B 109      16.314   4.492 100.409  1.00 97.47           O
ATOM    829  N   ASP B 110      16.987   5.664 102.218  1.00114.80           N
ATOM    830  CA  ASP B 110      16.303   6.855 101.794  1.00114.80           C
ATOM    831  CB  ASP B 110      15.960   7.831 102.941  1.00114.80           C
ATOM    832  CG  ASP B 110      17.203   8.294 103.676  1.00114.80           C
ATOM    833  OD1 ASP B 110      18.198   8.671 103.009  1.00114.80           O
ATOM    834  OD2 ASP B 110      17.155   8.298 104.937  1.00114.80           O
ATOM    835  C   ASP B 110      17.010   7.556 100.672  1.00114.80           C
ATOM    836  O   ASP B 110      16.368   8.122  99.788  1.00114.80           O
ATOM    837  N   ALA B 111      18.356   7.549 100.667  1.00 37.86           N
ATOM    838  CA  ALA B 111      19.049   8.232  99.621  1.00 37.86           C
ATOM    839  CB  ALA B 111      20.578   8.130  99.755  1.00 37.86           C
ATOM    840  C   ALA B 111      18.657   7.567  98.341  1.00 37.86           C
ATOM    841  O   ALA B 111      18.306   8.230  97.366  1.00 37.86           O
ATOM    842  N   ALA B 112      18.661   6.220  98.343  1.00 32.57           N
ATOM    843  CA  ALA B 112      18.375   5.444  97.170  1.00 32.57           C
ATOM    844  CB  ALA B 112      18.530   3.934  97.413  1.00 32.57           C
ATOM    845  C   ALA B 112      16.969   5.678  96.704  1.00 32.57           C
ATOM    846  O   ALA B 112      16.735   5.863  95.511  1.00 32.57           O
ATOM    847  N   ALA B 113      15.994   5.679  97.634  1.00 32.41           N
ATOM    848  CA  ALA B 113      14.612   5.842  97.278  1.00 32.41           C
ATOM    849  CB  ALA B 113      13.668   5.717  98.487  1.00 32.41           C
ATOM    850  C   ALA B 113      14.410   7.203  96.689  1.00 32.41           C
ATOM    851  O   ALA B 113      13.651   7.371  95.736  1.00 32.41           O
ATOM    852  N   ALA B 114      15.050   8.229  97.280  1.00 36.45           N
ATOM    853  CA  ALA B 114      14.919   9.565  96.773  1.00 36.45           C
ATOM    854  CB  ALA B 114      15.593  10.616  97.669  1.00 36.45           C
ATOM    855  C   ALA B 114      15.549   9.666  95.417  1.00 36.45           C
ATOM    856  O   ALA B 114      14.972  10.245  94.499  1.00 36.45           O
ATOM    857  N   THR B 115      16.758   9.091  95.252  1.00106.48           N
ATOM    858  CA  THR B 115      17.465   9.195  94.006  1.00106.48           C
ATOM    859  CB  THR B 115      18.820   8.553  94.055  1.00106.48           C
ATOM    860  OG1 THR B 115      18.696   7.161  94.308  1.00106.48           O
ATOM    861  CG2 THR B 115      19.642   9.224  95.169  1.00106.48           C
ATOM    862  C   THR B 115      16.685   8.513  92.928  1.00106.48           C
ATOM    863  O   THR B 115      16.485   9.067  91.849  1.00106.48           O
ATOM    864  N   GLN B 116      16.188   7.297  93.201  1.00 81.61           N
ATOM    865  CA  GLN B 116      15.497   6.557  92.190  1.00 81.61           C
ATOM    866  CB  GLN B 116      15.016   5.187  92.692  1.00 81.61           C
ATOM    867  CG  GLN B 116      13.985   5.287  93.818  1.00 81.61           C
ATOM    868  CD  GLN B 116      13.590   3.876  94.227  1.00 81.61           C
ATOM    869  OE1 GLN B 116      13.789   3.473  95.371  1.00 81.61           O
ATOM    870  NE2 GLN B 116      13.010   3.099  93.272  1.00 81.61           N
ATOM    871  C   GLN B 116      14.292   7.333  91.762  1.00 81.61           C
ATOM    872  O   GLN B 116      14.007   7.444  90.570  1.00 81.61           O
ATOM    873  N   ALA B 117      13.565   7.916  92.730  1.00 29.25           N
ATOM    874  CA  ALA B 117      12.365   8.631  92.411  1.00 29.25           C
ATOM    875  CB  ALA B 117      11.663   9.196  93.659  1.00 29.25           C
ATOM    876  C   ALA B 117      12.699   9.795  91.530  1.00 29.25           C
ATOM    877  O   ALA B 117      12.013  10.047  90.541  1.00 29.25           O
ATOM    878  N   VAL B 118      13.783  10.527  91.849  1.00105.86           N
ATOM    879  CA  VAL B 118      14.092  11.712  91.100  1.00105.86           C
ATOM    880  CB  VAL B 118      15.235  12.521  91.653  1.00105.86           C
ATOM    881  CG1 VAL B 118      14.907  12.898  93.108  1.00105.86           C
ATOM    882  CG2 VAL B 118      16.560  11.772  91.456  1.00105.86           C
ATOM    883  C   VAL B 118      14.412  11.380  89.669  1.00105.86           C
ATOM    884  O   VAL B 118      14.003  12.110  88.767  1.00105.86           O
ATOM    885  N   LEU B 119      15.165  10.289  89.421  1.00 42.35           N
ATOM    886  CA  LEU B 119      15.544   9.938  88.074  1.00 42.35           C
ATOM    887  CB  LEU B 119      16.511   8.741  88.006  1.00 42.35           C
ATOM    888  CG  LEU B 119      17.905   9.032  88.590  1.00 42.35           C
ATOM    889  CD1 LEU B 119      18.825   7.805  88.481  1.00 42.35           C
ATOM    890  CD2 LEU B 119      18.519  10.295  87.960  1.00 42.35           C
ATOM    891  C   LEU B 119      14.333   9.573  87.277  1.00 42.35           C
ATOM    892  O   LEU B 119      14.204   9.974  86.122  1.00 42.35           O
ATOM    893  N   ASP B 120      13.414   8.792  87.876  1.00 29.15           N
ATOM    894  CA  ASP B 120      12.236   8.358  87.182  1.00 29.15           C
ATOM    895  CB  ASP B 120      11.375   7.392  88.018  1.00 29.15           C
ATOM    896  CG  ASP B 120      12.127   6.073  88.143  1.00 29.15           C
ATOM    897  OD1 ASP B 120      13.027   5.819  87.299  1.00 29.15           O
ATOM    898  OD2 ASP B 120      11.809   5.300  89.086  1.00 29.15           O
ATOM    899  C   ASP B 120      11.393   9.552  86.850  1.00 29.15           C
ATOM    900  O   ASP B 120      10.814   9.634  85.769  1.00 29.15           O
ATOM    901  N   THR B 121      11.300  10.519  87.779  1.00 37.39           N
ATOM    902  CA  THR B 121      10.479  11.676  87.557  1.00 37.39           C
ATOM    903  CB  THR B 121      10.417  12.576  88.759  1.00 37.39           C
ATOM    904  OG1 THR B 121       9.916  11.866  89.883  1.00 37.39           O
ATOM    905  CG2 THR B 121       9.490  13.759  88.435  1.00 37.39           C
ATOM    906  C   THR B 121      11.027  12.471  86.409  1.00 37.39           C
ATOM    907  O   THR B 121      10.276  12.935  85.551  1.00 37.39           O
ATOM    908  N   ILE B 122      12.360  12.646  86.353  1.00 42.03           N
ATOM    909  CA  ILE B 122      12.944  13.427  85.298  1.00 42.03           C
ATOM    910  CB  ILE B 122      14.429  13.610  85.440  1.00 42.03           C
ATOM    911  CG1 ILE B 122      14.749  14.430  86.703  1.00 42.03           C
ATOM    912  CG2 ILE B 122      14.953  14.249  84.144  1.00 42.03           C
ATOM    913  CD1 ILE B 122      16.232  14.438  87.069  1.00 42.03           C
ATOM    914  C   ILE B 122      12.678  12.767  83.976  1.00 42.03           C
ATOM    915  O   ILE B 122      12.327  13.441  83.008  1.00 42.03           O
ATOM    916  N   THR B 123      12.825  11.429  83.893  1.00 97.70           N
ATOM    917  CA  THR B 123      12.626  10.773  82.630  1.00 97.70           C
ATOM    918  CB  THR B 123      12.925   9.298  82.635  1.00 97.70           C
ATOM    919  OG1 THR B 123      12.891   8.800  81.306  1.00 97.70           O
ATOM    920  CG2 THR B 123      11.885   8.558  83.491  1.00 97.70           C
ATOM    921  C   THR B 123      11.206  10.949  82.188  1.00 97.70           C
ATOM    922  O   THR B 123      10.942  11.174  81.008  1.00 97.70           O
ATOM    923  N   THR B 124      10.250  10.837  83.129  1.00 28.20           N
ATOM    924  CA  THR B 124       8.857  10.960  82.805  1.00 28.20           C
ATOM    925  CB  THR B 124       7.966  10.702  83.982  1.00 28.20           C
ATOM    926  OG1 THR B 124       8.193   9.396  84.489  1.00 28.20           O
ATOM    927  CG2 THR B 124       6.503  10.849  83.533  1.00 28.20           C
ATOM    928  C   THR B 124       8.572  12.351  82.333  1.00 28.20           C
ATOM    929  O   THR B 124       7.878  12.543  81.336  1.00 28.20           O
ATOM    930  N   ALA B 125       9.116  13.363  83.035  1.00 30.01           N
ATOM    931  CA  ALA B 125       8.847  14.731  82.688  1.00 30.01           C
ATOM    932  CB  ALA B 125       9.540  15.729  83.633  1.00 30.01           C
ATOM    933  C   ALA B 125       9.359  15.003  81.307  1.00 30.01           C
ATOM    934  O   ALA B 125       8.674  15.619  80.491  1.00 30.01           O
ATOM    935  N   LEU B 126      10.582  14.533  81.002  1.00136.50           N
ATOM    936  CA  LEU B 126      11.164  14.776  79.713  1.00136.50           C
ATOM    937  CB  LEU B 126      12.618  14.284  79.611  1.00136.50           C
ATOM    938  CG  LEU B 126      13.576  15.022  80.564  1.00136.50           C
ATOM    939  CD1 LEU B 126      15.016  14.507  80.418  1.00136.50           C
ATOM    940  CD2 LEU B 126      13.467  16.546  80.400  1.00136.50           C
ATOM    941  C   LEU B 126      10.358  14.073  78.663  1.00136.50           C
ATOM    942  O   LEU B 126      10.101  14.618  77.591  1.00136.50           O
ATOM    943  N   ALA B 127       9.906  12.844  78.964  1.00 56.24           N
ATOM    944  CA  ALA B 127       9.171  12.052  78.027  1.00 56.24           C
ATOM    945  CB  ALA B 127       8.747  10.688  78.600  1.00 56.24           C
ATOM    946  C   ALA B 127       7.923  12.780  77.630  1.00 56.24           C
ATOM    947  O   ALA B 127       7.496  12.681  76.480  1.00 56.24           O
ATOM    948  N   ASN B 128       7.276  13.509  78.565  1.00170.87           N
ATOM    949  CA  ASN B 128       6.060  14.175  78.178  1.00170.87           C
ATOM    950  CB  ASN B 128       5.007  14.248  79.300  1.00170.87           C
ATOM    951  CG  ASN B 128       5.558  15.097  80.436  1.00170.87           C
ATOM    952  OD1 ASN B 128       6.426  14.662  81.190  1.00170.87           O
ATOM    953  ND2 ASN B 128       5.041  16.349  80.564  1.00170.87           N
ATOM    954  C   ASN B 128       6.346  15.590  77.752  1.00170.87           C
ATOM    955  O   ASN B 128       5.488  16.465  77.871  1.00170.87           O
ATOM    956  N   GLU B 129       7.539  15.811  77.164  1.00223.67           N
ATOM    957  CA  GLU B 129       8.002  17.060  76.615  1.00223.67           C
ATOM    958  CB  GLU B 129       7.187  17.551  75.407  1.00223.67           C
ATOM    959  CG  GLU B 129       7.393  16.701  74.151  1.00223.67           C
ATOM    960  CD  GLU B 129       6.713  17.412  72.991  1.00223.67           C
ATOM    961  OE1 GLU B 129       7.047  18.604  72.754  1.00223.67           O
ATOM    962  OE2 GLU B 129       5.851  16.777  72.328  1.00223.67           O
ATOM    963  C   GLU B 129       8.086  18.178  77.610  1.00223.67           C
ATOM    964  O   GLU B 129       7.867  19.334  77.252  1.00223.67           O
ATOM    965  N   GLU B 130       8.458  17.891  78.871  1.00102.96           N
ATOM    966  CA  GLU B 130       8.614  18.956  79.820  1.00102.96           C
ATOM    967  CB  GLU B 130       8.021  18.641  81.206  1.00102.96           C
ATOM    968  CG  GLU B 130       8.008  19.842  82.154  1.00102.96           C
ATOM    969  CD  GLU B 130       7.402  19.385  83.473  1.00102.96           C
ATOM    970  OE1 GLU B 130       7.974  18.452  84.095  1.00102.96           O
ATOM    971  OE2 GLU B 130       6.355  19.963  83.876  1.00102.96           O
ATOM    972  C   GLU B 130      10.088  19.154  79.997  1.00102.96           C
ATOM    973  O   GLU B 130      10.869  18.217  79.830  1.00102.96           O
ATOM    974  N   LYS B 131      10.513  20.398  80.296  1.00 69.60           N
ATOM    975  CA  LYS B 131      11.909  20.660  80.500  1.00 69.60           C
ATOM    976  CB  LYS B 131      12.360  22.042  79.997  1.00 69.60           C
ATOM    977  CG  LYS B 131      13.851  22.317  80.213  1.00 69.60           C
ATOM    978  CD  LYS B 131      14.342  23.618  79.575  1.00 69.60           C
ATOM    979  CE  LYS B 131      14.528  23.538  78.060  1.00 69.60           C
ATOM    980  NZ  LYS B 131      15.006  24.839  77.539  1.00 69.60           N
ATOM    981  C   LYS B 131      12.144  20.645  81.976  1.00 69.60           C
ATOM    982  O   LYS B 131      11.386  21.245  82.739  1.00 69.60           O
ATOM    983  N   VAL B 132      13.200  19.939  82.424  1.00122.22           N
ATOM    984  CA  VAL B 132      13.458  19.935  83.830  1.00122.22           C
ATOM    985  CB  VAL B 132      13.651  18.553  84.404  1.00122.22           C
ATOM    986  CG1 VAL B 132      14.998  17.965  83.967  1.00122.22           C
ATOM    987  CG2 VAL B 132      13.459  18.632  85.920  1.00122.22           C
ATOM    988  C   VAL B 132      14.674  20.784  84.053  1.00122.22           C
ATOM    989  O   VAL B 132      15.734  20.551  83.472  1.00122.22           O
ATOM    990  N   GLN B 133      14.539  21.833  84.891  1.00 87.33           N
ATOM    991  CA  GLN B 133      15.657  22.702  85.114  1.00 87.33           C
ATOM    992  CB  GLN B 133      15.379  24.180  84.790  1.00 87.33           C
ATOM    993  CG  GLN B 133      14.328  24.814  85.702  1.00 87.33           C
ATOM    994  CD  GLN B 133      14.304  26.308  85.418  1.00 87.33           C
ATOM    995  OE1 GLN B 133      15.249  26.860  84.857  1.00 87.33           O
ATOM    996  NE2 GLN B 133      13.197  26.987  85.821  1.00 87.33           N
ATOM    997  C   GLN B 133      16.013  22.650  86.561  1.00 87.33           C
ATOM    998  O   GLN B 133      15.165  22.848  87.430  1.00 87.33           O
ATOM    999  N   ILE B 134      17.297  22.373  86.858  1.00 93.42           N
ATOM   1000  CA  ILE B 134      17.715  22.340  88.227  1.00 93.42           C
ATOM   1001  CB  ILE B 134      18.251  21.000  88.652  1.00 93.42           C
ATOM   1002  CG1 ILE B 134      18.609  21.010  90.147  1.00 93.42           C
ATOM   1003  CG2 ILE B 134      19.394  20.605  87.707  1.00 93.42           C
ATOM   1004  CD1 ILE B 134      18.859  19.617  90.724  1.00 93.42           C
ATOM   1005  C   ILE B 134      18.774  23.374  88.419  1.00 93.42           C
ATOM   1006  O   ILE B 134      19.856  23.304  87.839  1.00 93.42           O
ATOM   1007  N   LEU B 135      18.489  24.362  89.284  1.00 41.58           N
ATOM   1008  CA  LEU B 135      19.426  25.422  89.472  1.00 41.58           C
ATOM   1009  CB  LEU B 135      18.934  26.506  90.446  1.00 41.58           C
ATOM   1010  CG  LEU B 135      19.936  27.657  90.656  1.00 41.58           C
ATOM   1011  CD1 LEU B 135      20.202  28.411  89.346  1.00 41.58           C
ATOM   1012  CD2 LEU B 135      19.475  28.592  91.787  1.00 41.58           C
ATOM   1013  C   LEU B 135      20.676  24.827  90.021  1.00 41.58           C
ATOM   1014  O   LEU B 135      20.649  24.028  90.954  1.00 41.58           O
ATOM   1015  N   GLY B 136      21.812  25.188  89.401  1.00 67.23           N
ATOM   1016  CA  GLY B 136      23.092  24.754  89.861  1.00 67.23           C
ATOM   1017  C   GLY B 136      23.520  23.492  89.154  1.00 67.23           C
ATOM   1018  O   GLY B 136      24.688  23.122  89.230  1.00 67.23           O
ATOM   1019  N   PHE B 137      22.594  22.663  88.628  1.00148.81           N
ATOM   1020  CA  PHE B 137      23.072  21.540  87.855  1.00148.81           C
ATOM   1021  CB  PHE B 137      22.287  20.260  88.151  1.00148.81           C
ATOM   1022  CG  PHE B 137      22.866  19.124  87.376  1.00148.81           C
ATOM   1023  CD1 PHE B 137      24.117  18.640  87.685  1.00148.81           C
ATOM   1024  CD2 PHE B 137      22.141  18.494  86.393  1.00148.81           C
ATOM   1025  CE1 PHE B 137      24.664  17.579  87.005  1.00148.81           C
ATOM   1026  CE2 PHE B 137      22.681  17.431  85.708  1.00148.81           C
ATOM   1027  CZ  PHE B 137      23.941  16.972  86.009  1.00148.81           C
ATOM   1028  C   PHE B 137      23.047  21.725  86.358  1.00148.81           C
ATOM   1029  O   PHE B 137      24.058  21.572  85.674  1.00148.81           O
ATOM   1030  N   GLY B 138      21.862  22.102  85.816  1.00 41.76           N
ATOM   1031  CA  GLY B 138      21.658  22.136  84.386  1.00 41.76           C
ATOM   1032  C   GLY B 138      20.229  21.735  84.091  1.00 41.76           C
ATOM   1033  O   GLY B 138      19.402  21.671  85.000  1.00 41.76           O
ATOM   1034  N   THR B 139      19.899  21.443  82.804  1.00110.64           N
ATOM   1035  CA  THR B 139      18.535  21.128  82.437  1.00110.64           C
ATOM   1036  CB  THR B 139      17.863  22.261  81.714  1.00110.64           C
ATOM   1037  OG1 THR B 139      16.503  21.950  81.448  1.00110.64           O
ATOM   1038  CG2 THR B 139      18.617  22.514  80.399  1.00110.64           C
ATOM   1039  C   THR B 139      18.468  19.933  81.515  1.00110.64           C
ATOM   1040  O   THR B 139      19.436  19.595  80.834  1.00110.64           O
ATOM   1041  N   PHE B 140      17.287  19.261  81.485  1.00 58.49           N
ATOM   1042  CA  PHE B 140      17.042  18.113  80.642  1.00 58.49           C
ATOM   1043  CB  PHE B 140      16.676  16.837  81.424  1.00 58.49           C
ATOM   1044  CG  PHE B 140      17.844  16.397  82.240  1.00 58.49           C
ATOM   1045  CD1 PHE B 140      18.064  16.922  83.493  1.00 58.49           C
ATOM   1046  CD2 PHE B 140      18.718  15.449  81.757  1.00 58.49           C
ATOM   1047  CE1 PHE B 140      19.138  16.514  84.249  1.00 58.49           C
ATOM   1048  CE2 PHE B 140      19.794  15.037  82.508  1.00 58.49           C
ATOM   1049  CZ  PHE B 140      20.006  15.569  83.757  1.00 58.49           C
ATOM   1050  C   PHE B 140      15.847  18.417  79.775  1.00 58.49           C
ATOM   1051  O   PHE B 140      14.841  18.942  80.254  1.00 58.49           O
ATOM   1052  N   GLU B 141      15.923  18.073  78.467  1.00 54.65           N
ATOM   1053  CA  GLU B 141      14.840  18.359  77.559  1.00 54.65           C
ATOM   1054  CB  GLU B 141      14.994  19.726  76.872  1.00 54.65           C
ATOM   1055  CG  GLU B 141      16.274  19.822  76.034  1.00 54.65           C
ATOM   1056  CD  GLU B 141      16.339  21.203  75.396  1.00 54.65           C
ATOM   1057  OE1 GLU B 141      15.286  21.894  75.372  1.00 54.65           O
ATOM   1058  OE2 GLU B 141      17.442  21.584  74.922  1.00 54.65           O
ATOM   1059  C   GLU B 141      14.831  17.342  76.453  1.00 54.65           C
ATOM   1060  O   GLU B 141      15.789  16.595  76.265  1.00 54.65           O
ATOM   1061  N   VAL B 142      13.719  17.295  75.684  1.00 46.19           N
ATOM   1062  CA  VAL B 142      13.613  16.384  74.578  1.00 46.19           C
ATOM   1063  CB  VAL B 142      12.268  15.733  74.462  1.00 46.19           C
ATOM   1064  CG1 VAL B 142      12.208  14.964  73.132  1.00 46.19           C
ATOM   1065  CG2 VAL B 142      12.068  14.837  75.695  1.00 46.19           C
ATOM   1066  C   VAL B 142      13.854  17.143  73.305  1.00 46.19           C
ATOM   1067  O   VAL B 142      13.448  18.295  73.167  1.00 46.19           O
ATOM   1068  N   ARG B 143      14.559  16.507  72.343  1.00 85.23           N
ATOM   1069  CA  ARG B 143      14.841  17.123  71.072  1.00 85.23           C
ATOM   1070  CB  ARG B 143      16.339  17.393  70.847  1.00 85.23           C
ATOM   1071  CG  ARG B 143      16.888  18.463  71.790  1.00 85.23           C
ATOM   1072  CD  ARG B 143      18.376  18.759  71.608  1.00 85.23           C
ATOM   1073  NE  ARG B 143      18.726  19.817  72.596  1.00 85.23           N
ATOM   1074  CZ  ARG B 143      20.031  20.096  72.883  1.00 85.23           C
ATOM   1075  NH1 ARG B 143      21.030  19.395  72.273  1.00 85.23           N
ATOM   1076  NH2 ARG B 143      20.335  21.080  73.778  1.00 85.23           N
ATOM   1077  C   ARG B 143      14.377  16.192  69.987  1.00 85.23           C
ATOM   1078  O   ARG B 143      14.284  14.983  70.185  1.00 85.23           O
ATOM   1079  N   GLU B 144      14.058  16.718  68.788  1.00132.96           N
ATOM   1080  CA  GLU B 144      13.570  15.796  67.801  1.00132.96           C
ATOM   1081  CB  GLU B 144      12.212  16.178  67.196  1.00132.96           C
ATOM   1082  CG  GLU B 144      12.183  17.526  66.486  1.00132.96           C
ATOM   1083  CD  GLU B 144      10.734  17.737  66.093  1.00132.96           C
ATOM   1084  OE1 GLU B 144       9.851  17.302  66.881  1.00132.96           O
ATOM   1085  OE2 GLU B 144      10.486  18.328  65.009  1.00132.96           O
ATOM   1086  C   GLU B 144      14.562  15.603  66.698  1.00132.96           C
ATOM   1087  O   GLU B 144      15.285  16.523  66.320  1.00132.96           O
ATOM   1088  N   ARG B 145      14.621  14.355  66.179  1.00203.34           N
ATOM   1089  CA  ARG B 145      15.497  13.964  65.110  1.00203.34           C
ATOM   1090  CB  ARG B 145      16.421  12.781  65.453  1.00203.34           C
ATOM   1091  CG  ARG B 145      17.494  13.085  66.502  1.00203.34           C
ATOM   1092  CD  ARG B 145      18.695  13.861  65.957  1.00203.34           C
ATOM   1093  NE  ARG B 145      18.360  15.313  66.019  1.00203.34           N
ATOM   1094  CZ  ARG B 145      18.645  16.036  67.142  1.00203.34           C
ATOM   1095  NH1 ARG B 145      19.261  15.437  68.203  1.00203.34           N
ATOM   1096  NH2 ARG B 145      18.317  17.359  67.204  1.00203.34           N
ATOM   1097  C   ARG B 145      14.643  13.497  63.972  1.00203.34           C
ATOM   1098  O   ARG B 145      13.589  12.895  64.168  1.00203.34           O
ATOM   1099  N   SER B 146      15.090  13.774  62.734  1.00 67.24           N
ATOM   1100  CA  SER B 146      14.336  13.390  61.577  1.00 67.24           C
ATOM   1101  CB  SER B 146      14.690  14.197  60.315  1.00 67.24           C
ATOM   1102  OG  SER B 146      13.900  13.757  59.220  1.00 67.24           O
ATOM   1103  C   SER B 146      14.598  11.950  61.273  1.00 67.24           C
ATOM   1104  O   SER B 146      15.542  11.348  61.778  1.00 67.24           O
ATOM   1105  N   ALA B 147      13.731  11.361  60.426  1.00 27.60           N
ATOM   1106  CA  ALA B 147      13.871   9.992  60.029  1.00 27.60           C
ATOM   1107  CB  ALA B 147      12.663   9.445  59.248  1.00 27.60           C
ATOM   1108  C   ALA B 147      15.059   9.919  59.139  1.00 27.60           C
ATOM   1109  O   ALA B 147      15.416  10.893  58.479  1.00 27.60           O
ATOM   1110  N   ARG B 148      15.724   8.752  59.123  1.00 87.25           N
ATOM   1111  CA  ARG B 148      16.891   8.616  58.312  1.00 87.25           C
ATOM   1112  CB  ARG B 148      18.180   8.954  59.076  1.00 87.25           C
ATOM   1113  CG  ARG B 148      18.330   8.188  60.389  1.00 87.25           C
ATOM   1114  CD  ARG B 148      19.393   8.797  61.303  1.00 87.25           C
ATOM   1115  NE  ARG B 148      19.205   8.229  62.666  1.00 87.25           N
ATOM   1116  CZ  ARG B 148      20.198   8.356  63.592  1.00 87.25           C
ATOM   1117  NH1 ARG B 148      21.380   8.941  63.240  1.00 87.25           N
ATOM   1118  NH2 ARG B 148      20.010   7.905  64.867  1.00 87.25           N
ATOM   1119  C   ARG B 148      16.960   7.225  57.783  1.00 87.25           C
ATOM   1120  O   ARG B 148      16.204   6.343  58.188  1.00 87.25           O
ATOM   1121  N   THR B 149      17.877   7.002  56.828  1.00 30.50           N
ATOM   1122  CA  THR B 149      17.976   5.708  56.232  1.00 30.50           C
ATOM   1123  CB  THR B 149      18.169   5.751  54.745  1.00 30.50           C
ATOM   1124  OG1 THR B 149      17.089   6.442  54.133  1.00 30.50           O
ATOM   1125  CG2 THR B 149      18.240   4.309  54.215  1.00 30.50           C
ATOM   1126  C   THR B 149      19.166   5.036  56.820  1.00 30.50           C
ATOM   1127  O   THR B 149      20.157   5.676  57.168  1.00 30.50           O
ATOM   1128  N   GLY B 150      19.064   3.705  56.970  1.00 18.79           N
ATOM   1129  CA  GLY B 150      20.131   2.922  57.506  1.00 18.79           C
ATOM   1130  C   GLY B 150      20.075   1.619  56.783  1.00 18.79           C
ATOM   1131  O   GLY B 150      19.189   1.393  55.960  1.00 18.79           O
ATOM   1132  N   ARG B 151      21.041   0.728  57.055  1.00118.30           N
ATOM   1133  CA  ARG B 151      21.036  -0.539  56.392  1.00118.30           C
ATOM   1134  CB  ARG B 151      22.083  -0.594  55.267  1.00118.30           C
ATOM   1135  CG  ARG B 151      21.858  -1.672  54.206  1.00118.30           C
ATOM   1136  CD  ARG B 151      22.904  -1.611  53.089  1.00118.30           C
ATOM   1137  NE  ARG B 151      22.444  -2.477  51.969  1.00118.30           N
ATOM   1138  CZ  ARG B 151      21.616  -1.969  51.009  1.00118.30           C
ATOM   1139  NH1 ARG B 151      21.207  -0.670  51.079  1.00118.30           N
ATOM   1140  NH2 ARG B 151      21.200  -2.757  49.974  1.00118.30           N
ATOM   1141  C   ARG B 151      21.413  -1.537  57.435  1.00118.30           C
ATOM   1142  O   ARG B 151      22.217  -1.234  58.314  1.00118.30           O
ATOM   1143  N   ASN B 152      20.839  -2.754  57.398  1.00 99.02           N
ATOM   1144  CA  ASN B 152      21.264  -3.652  58.428  1.00 99.02           C
ATOM   1145  CB  ASN B 152      20.148  -4.452  59.123  1.00 99.02           C
ATOM   1146  CG  ASN B 152      19.558  -5.426  58.132  1.00 99.02           C
ATOM   1147  OD1 ASN B 152      18.845  -5.035  57.211  1.00 99.02           O
ATOM   1148  ND2 ASN B 152      19.869  -6.735  58.335  1.00 99.02           N
ATOM   1149  C   ASN B 152      22.231  -4.609  57.823  1.00 99.02           C
ATOM   1150  O   ASN B 152      21.972  -5.253  56.809  1.00 99.02           O
ATOM   1151  N   PRO B 153      23.362  -4.683  58.451  1.00 69.92           N
ATOM   1152  CA  PRO B 153      24.467  -5.470  57.983  1.00 69.92           C
ATOM   1153  CD  PRO B 153      23.476  -4.351  59.863  1.00 69.92           C
ATOM   1154  CB  PRO B 153      25.545  -5.312  59.052  1.00 69.92           C
ATOM   1155  CG  PRO B 153      24.735  -5.092  60.343  1.00 69.92           C
ATOM   1156  C   PRO B 153      24.135  -6.916  57.776  1.00 69.92           C
ATOM   1157  O   PRO B 153      24.751  -7.535  56.908  1.00 69.92           O
ATOM   1158  N   GLN B 154      23.229  -7.501  58.581  1.00101.39           N
ATOM   1159  CA  GLN B 154      23.003  -8.907  58.420  1.00101.39           C
ATOM   1160  CB  GLN B 154      22.060  -9.458  59.503  1.00101.39           C
ATOM   1161  CG  GLN B 154      21.786 -10.959  59.402  1.00101.39           C
ATOM   1162  CD  GLN B 154      20.841 -11.320  60.539  1.00101.39           C
ATOM   1163  OE1 GLN B 154      20.597 -12.494  60.814  1.00101.39           O
ATOM   1164  NE2 GLN B 154      20.297 -10.282  61.228  1.00101.39           N
ATOM   1165  C   GLN B 154      22.377  -9.202  57.089  1.00101.39           C
ATOM   1166  O   GLN B 154      22.948  -9.934  56.282  1.00101.39           O
ATOM   1167  N   THR B 155      21.180  -8.631  56.838  1.00 59.41           N
ATOM   1168  CA  THR B 155      20.461  -8.870  55.617  1.00 59.41           C
ATOM   1169  CB  THR B 155      18.978  -8.653  55.730  1.00 59.41           C
ATOM   1170  OG1 THR B 155      18.681  -7.290  55.976  1.00 59.41           O
ATOM   1171  CG2 THR B 155      18.464  -9.524  56.890  1.00 59.41           C
ATOM   1172  C   THR B 155      20.984  -8.038  54.489  1.00 59.41           C
ATOM   1173  O   THR B 155      21.041  -8.488  53.346  1.00 59.41           O
ATOM   1174  N   GLY B 156      21.393  -6.792  54.781  1.00 20.05           N
ATOM   1175  CA  GLY B 156      21.843  -5.910  53.745  1.00 20.05           C
ATOM   1176  C   GLY B 156      20.649  -5.158  53.248  1.00 20.05           C
ATOM   1177  O   GLY B 156      20.710  -4.476  52.227  1.00 20.05           O
ATOM   1178  N   GLU B 157      19.513  -5.285  53.958  1.00 70.51           N
ATOM   1179  CA  GLU B 157      18.318  -4.597  53.569  1.00 70.51           C
ATOM   1180  CB  GLU B 157      17.056  -5.185  54.225  1.00 70.51           C
ATOM   1181  CG  GLU B 157      15.745  -4.664  53.636  0.00 70.51           C
ATOM   1182  CD  GLU B 157      15.461  -5.474  52.382  0.00 70.51           C
ATOM   1183  OE1 GLU B 157      16.300  -6.352  52.047  0.00 70.51           O
ATOM   1184  OE2 GLU B 157      14.402  -5.230  51.744  0.00 70.51           O
ATOM   1185  C   GLU B 157      18.419  -3.174  54.018  1.00 70.51           C
ATOM   1186  O   GLU B 157      18.950  -2.883  55.090  1.00 70.51           O
ATOM   1187  N   GLU B 158      17.915  -2.235  53.193  1.00106.29           N
ATOM   1188  CA  GLU B 158      17.909  -0.871  53.627  1.00106.29           C
ATOM   1189  CB  GLU B 158      17.713   0.161  52.502  1.00106.29           C
ATOM   1190  CG  GLU B 158      16.449  -0.054  51.669  1.00106.29           C
ATOM   1191  CD  GLU B 158      16.788  -1.043  50.563  1.00106.29           C
ATOM   1192  OE1 GLU B 158      17.973  -1.463  50.488  1.00106.29           O
ATOM   1193  OE2 GLU B 158      15.868  -1.387  49.774  1.00106.29           O
ATOM   1194  C   GLU B 158      16.770  -0.756  54.580  1.00106.29           C
ATOM   1195  O   GLU B 158      15.778  -1.473  54.463  1.00106.29           O
ATOM   1196  N   MET B 159      16.900   0.132  55.580  1.00 84.90           N
ATOM   1197  CA  MET B 159      15.845   0.275  56.536  1.00 84.90           C
ATOM   1198  CB  MET B 159      16.135  -0.467  57.852  1.00 84.90           C
ATOM   1199  CG  MET B 159      17.419  -0.006  58.543  1.00 84.90           C
ATOM   1200  SD  MET B 159      18.017  -1.132  59.840  1.00 84.90           S
ATOM   1201  CE  MET B 159      16.690  -0.762  61.022  1.00 84.90           C
ATOM   1202  C   MET B 159      15.691   1.728  56.820  1.00 84.90           C
ATOM   1203  O   MET B 159      16.600   2.523  56.587  1.00 84.90           O
ATOM   1204  N   GLN B 160      14.501   2.128  57.300  1.00 46.98           N
ATOM   1205  CA  GLN B 160      14.333   3.509  57.609  1.00 46.98           C
ATOM   1206  CB  GLN B 160      13.059   4.130  57.012  1.00 46.98           C
ATOM   1207  CG  GLN B 160      12.891   5.613  57.349  1.00 46.98           C
ATOM   1208  CD  GLN B 160      11.651   6.121  56.629  1.00 46.98           C
ATOM   1209  OE1 GLN B 160      11.335   7.309  56.671  1.00 46.98           O
ATOM   1210  NE2 GLN B 160      10.930   5.196  55.939  1.00 46.98           N
ATOM   1211  C   GLN B 160      14.242   3.601  59.087  1.00 46.98           C
ATOM   1212  O   GLN B 160      13.532   2.831  59.732  1.00 46.98           O
ATOM   1213  N   ILE B 161      14.991   4.550  59.667  1.00 52.57           N
ATOM   1214  CA  ILE B 161      14.911   4.732  61.078  1.00 52.57           C
ATOM   1215  CB  ILE B 161      16.212   5.145  61.710  1.00 52.57           C
ATOM   1216  CG1 ILE B 161      17.275   4.051  61.503  1.00 52.57           C
ATOM   1217  CG2 ILE B 161      15.947   5.466  63.191  1.00 52.57           C
ATOM   1218  CD1 ILE B 161      18.691   4.493  61.869  1.00 52.57           C
ATOM   1219  C   ILE B 161      13.929   5.845  61.237  1.00 52.57           C
ATOM   1220  O   ILE B 161      14.108   6.930  60.686  1.00 52.57           O
ATOM   1221  N   ALA B 162      12.844   5.579  61.986  1.00 36.18           N
ATOM   1222  CA  ALA B 162      11.763   6.508  62.122  1.00 36.18           C
ATOM   1223  CB  ALA B 162      10.554   5.934  62.881  1.00 36.18           C
ATOM   1224  C   ALA B 162      12.226   7.719  62.857  1.00 36.18           C
ATOM   1225  O   ALA B 162      13.235   7.695  63.560  1.00 36.18           O
ATOM   1226  N   ALA B 163      11.494   8.835  62.668  1.00 31.30           N
ATOM   1227  CA  ALA B 163      11.827  10.046  63.346  1.00 31.30           C
ATOM   1228  CB  ALA B 163      10.948  11.245  62.951  1.00 31.30           C
ATOM   1229  C   ALA B 163      11.611   9.782  64.794  1.00 31.30           C
ATOM   1230  O   ALA B 163      10.748   8.991  65.176  1.00 31.30           O
ATOM   1231  N   SER B 164      12.428  10.422  65.644  1.00101.33           N
ATOM   1232  CA  SER B 164      12.281  10.195  67.043  1.00101.33           C
ATOM   1233  CB  SER B 164      13.156   9.059  67.601  1.00101.33           C
ATOM   1234  OG  SER B 164      12.702   7.801  67.130  1.00101.33           O
ATOM   1235  C   SER B 164      12.744  11.417  67.748  1.00101.33           C
ATOM   1236  O   SER B 164      13.184  12.385  67.133  1.00101.33           O
ATOM   1237  N   LYS B 165      12.613  11.404  69.083  1.00115.97           N
ATOM   1238  CA  LYS B 165      13.096  12.482  69.888  1.00115.97           C
ATOM   1239  CB  LYS B 165      12.003  13.184  70.715  1.00115.97           C
ATOM   1240  CG  LYS B 165      11.144  14.149  69.886  1.00115.97           C
ATOM   1241  CD  LYS B 165      10.273  13.473  68.824  1.00115.97           C
ATOM   1242  CE  LYS B 165       9.433  14.454  68.004  1.00115.97           C
ATOM   1243  NZ  LYS B 165       8.690  13.729  66.950  1.00115.97           N
ATOM   1244  C   LYS B 165      14.124  11.899  70.808  1.00115.97           C
ATOM   1245  O   LYS B 165      14.105  10.702  71.091  1.00115.97           O
ATOM   1246  N   ALA B 166      15.083  12.732  71.267  1.00 45.56           N
ATOM   1247  CA  ALA B 166      16.117  12.236  72.130  1.00 45.56           C
ATOM   1248  CB  ALA B 166      17.497  12.169  71.454  1.00 45.56           C
ATOM   1249  C   ALA B 166      16.243  13.166  73.299  1.00 45.56           C
ATOM   1250  O   ALA B 166      15.929  14.351  73.205  1.00 45.56           O
ATOM   1251  N   PRO B 167      16.661  12.635  74.421  1.00 78.61           N
ATOM   1252  CA  PRO B 167      16.868  13.452  75.585  1.00 78.61           C
ATOM   1253  CD  PRO B 167      16.347  11.261  74.773  1.00 78.61           C
ATOM   1254  CB  PRO B 167      16.817  12.508  76.791  1.00 78.61           C
ATOM   1255  CG  PRO B 167      16.929  11.096  76.185  1.00 78.61           C
ATOM   1256  C   PRO B 167      18.147  14.215  75.451  1.00 78.61           C
ATOM   1257  O   PRO B 167      19.089  13.693  74.857  1.00 78.61           O
ATOM   1258  N   ALA B 168      18.208  15.447  75.995  1.00 33.04           N
ATOM   1259  CA  ALA B 168      19.417  16.214  75.894  1.00 33.04           C
ATOM   1260  CB  ALA B 168      19.359  17.316  74.823  1.00 33.04           C
ATOM   1261  C   ALA B 168      19.650  16.886  77.208  1.00 33.04           C
ATOM   1262  O   ALA B 168      18.709  17.225  77.925  1.00 33.04           O
ATOM   1263  N   PHE B 169      20.936  17.091  77.551  1.00 68.49           N
ATOM   1264  CA  PHE B 169      21.299  17.699  78.797  1.00 68.49           C
ATOM   1265  CB  PHE B 169      22.139  16.739  79.662  1.00 68.49           C
ATOM   1266  CG  PHE B 169      22.603  17.438  80.888  1.00 68.49           C
ATOM   1267  CD1 PHE B 169      21.709  17.810  81.863  1.00 68.49           C
ATOM   1268  CD2 PHE B 169      23.943  17.689  81.073  1.00 68.49           C
ATOM   1269  CE1 PHE B 169      22.147  18.449  82.996  1.00 68.49           C
ATOM   1270  CE2 PHE B 169      24.387  18.327  82.207  1.00 68.49           C
ATOM   1271  CZ  PHE B 169      23.485  18.711  83.169  1.00 68.49           C
ATOM   1272  C   PHE B 169      22.110  18.923  78.501  1.00 68.49           C
ATOM   1273  O   PHE B 169      22.966  18.915  77.619  1.00 68.49           O
ATOM   1274  N   LYS B 170      21.820  20.029  79.217  1.00 67.56           N
ATOM   1275  CA  LYS B 170      22.579  21.239  79.070  1.00 67.56           C
ATOM   1276  CB  LYS B 170      21.725  22.447  78.649  1.00 67.56           C
ATOM   1277  CG  LYS B 170      21.105  22.301  77.258  1.00 67.56           C
ATOM   1278  CD  LYS B 170      20.001  23.318  76.965  1.00 67.56           C
ATOM   1279  CE  LYS B 170      20.524  24.709  76.598  1.00 67.56           C
ATOM   1280  NZ  LYS B 170      19.390  25.624  76.332  1.00 67.56           N
ATOM   1281  C   LYS B 170      23.123  21.535  80.430  1.00 67.56           C
ATOM   1282  O   LYS B 170      22.364  21.763  81.371  1.00 67.56           O
ATOM   1283  N   ALA B 171      24.462  21.537  80.563  1.00 36.49           N
ATOM   1284  CA  ALA B 171      25.086  21.748  81.839  1.00 36.49           C
ATOM   1285  CB  ALA B 171      26.597  21.448  81.832  1.00 36.49           C
ATOM   1286  C   ALA B 171      24.929  23.181  82.227  1.00 36.49           C
ATOM   1287  O   ALA B 171      24.977  24.074  81.384  1.00 36.49           O
ATOM   1288  N   GLY B 172      24.754  23.429  83.541  1.00 19.95           N
ATOM   1289  CA  GLY B 172      24.593  24.762  84.043  1.00 19.95           C
ATOM   1290  C   GLY B 172      25.942  25.404  84.093  1.00 19.95           C
ATOM   1291  O   GLY B 172      26.968  24.750  83.914  1.00 19.95           O
ATOM   1292  N   LYS B 173      25.956  26.721  84.367  1.00 96.42           N
ATOM   1293  CA  LYS B 173      27.149  27.513  84.375  1.00 96.42           C
ATOM   1294  CB  LYS B 173      26.855  28.993  84.667  1.00 96.42           C
ATOM   1295  CG  LYS B 173      27.962  29.945  84.216  0.00 96.42           C
ATOM   1296  CD  LYS B 173      28.047  30.081  82.694  0.00 96.42           C
ATOM   1297  CE  LYS B 173      29.027  31.159  82.227  0.00 96.42           C
ATOM   1298  NZ  LYS B 173      29.003  31.254  80.750  0.00 96.42           N
ATOM   1299  C   LYS B 173      28.080  27.022  85.439  1.00 96.42           C
ATOM   1300  O   LYS B 173      29.288  26.946  85.220  1.00 96.42           O
ATOM   1301  N   GLU B 174      27.552  26.680  86.629  1.00 67.31           N
ATOM   1302  CA  GLU B 174      28.428  26.270  87.689  1.00 67.31           C
ATOM   1303  CB  GLU B 174      27.743  26.102  89.056  1.00 67.31           C
ATOM   1304  CG  GLU B 174      26.717  24.975  89.134  1.00 67.31           C
ATOM   1305  CD  GLU B 174      26.302  24.855  90.593  1.00 67.31           C
ATOM   1306  OE1 GLU B 174      25.904  25.891  91.189  1.00 67.31           O
ATOM   1307  OE2 GLU B 174      26.373  23.717  91.129  1.00 67.31           O
ATOM   1308  C   GLU B 174      29.094  24.977  87.333  1.00 67.31           C
ATOM   1309  O   GLU B 174      30.285  24.803  87.583  1.00 67.31           O
ATOM   1310  N   LEU B 175      28.352  24.030  86.730  1.00146.13           N
ATOM   1311  CA  LEU B 175      28.952  22.768  86.403  1.00146.13           C
ATOM   1312  CB  LEU B 175      27.996  21.742  85.777  1.00146.13           C
ATOM   1313  CG  LEU B 175      26.887  21.241  86.714  1.00146.13           C
ATOM   1314  CD1 LEU B 175      26.236  19.978  86.135  1.00146.13           C
ATOM   1315  CD2 LEU B 175      27.388  21.059  88.154  1.00146.13           C
ATOM   1316  C   LEU B 175      30.036  22.985  85.398  1.00146.13           C
ATOM   1317  O   LEU B 175      31.093  22.360  85.471  1.00146.13           O
ATOM   1318  N   LYS B 176      29.791  23.869  84.416  1.00119.91           N
ATOM   1319  CA  LYS B 176      30.761  24.089  83.388  1.00119.91           C
ATOM   1320  CB  LYS B 176      30.247  25.007  82.270  1.00119.91           C
ATOM   1321  CG  LYS B 176      31.176  25.037  81.059  1.00119.91           C
ATOM   1322  CD  LYS B 176      30.520  25.595  79.796  1.00119.91           C
ATOM   1323  CE  LYS B 176      29.667  24.564  79.055  1.00119.91           C
ATOM   1324  NZ  LYS B 176      30.532  23.485  78.527  1.00119.91           N
ATOM   1325  C   LYS B 176      31.999  24.696  83.978  1.00119.91           C
ATOM   1326  O   LYS B 176      33.112  24.313  83.622  1.00119.91           O
ATOM   1327  N   GLU B 177      31.836  25.657  84.908  1.00 78.56           N
ATOM   1328  CA  GLU B 177      32.961  26.343  85.483  1.00 78.56           C
ATOM   1329  CB  GLU B 177      32.571  27.505  86.417  1.00 78.56           C
ATOM   1330  CG  GLU B 177      31.829  27.066  87.680  1.00 78.56           C
ATOM   1331  CD  GLU B 177      31.617  28.286  88.566  1.00 78.56           C
ATOM   1332  OE1 GLU B 177      32.100  29.386  88.187  1.00 78.56           O
ATOM   1333  OE2 GLU B 177      30.973  28.132  89.638  1.00 78.56           O
ATOM   1334  C   GLU B 177      33.789  25.391  86.288  1.00 78.56           C
ATOM   1335  O   GLU B 177      35.015  25.484  86.293  1.00 78.56           O
ATOM   1336  N   ALA B 178      33.140  24.458  87.011  1.00 25.96           N
ATOM   1337  CA  ALA B 178      33.870  23.551  87.850  1.00 25.96           C
ATOM   1338  CB  ALA B 178      32.951  22.605  88.642  1.00 25.96           C
ATOM   1339  C   ALA B 178      34.762  22.704  86.999  1.00 25.96           C
ATOM   1340  O   ALA B 178      35.922  22.471  87.335  1.00 25.96           O
ATOM   1341  N   VAL B 179      34.229  22.213  85.868  1.00 37.54           N
ATOM   1342  CA  VAL B 179      34.969  21.366  84.982  1.00 37.54           C
ATOM   1343  CB  VAL B 179      34.117  20.803  83.884  1.00 37.54           C
ATOM   1344  CG1 VAL B 179      35.005  19.961  82.952  1.00 37.54           C
ATOM   1345  CG2 VAL B 179      32.966  20.012  84.528  1.00 37.54           C
ATOM   1346  C   VAL B 179      36.077  22.146  84.351  1.00 37.54           C
ATOM   1347  O   VAL B 179      37.187  21.640  84.195  1.00 37.54           O
ATOM   1348  N   LYS B 180      35.807  23.404  83.954  1.00105.69           N
ATOM   1349  CA  LYS B 180      36.840  24.157  83.304  1.00105.69           C
ATOM   1350  CB  LYS B 180      36.489  24.513  81.846  1.00105.69           C
ATOM   1351  CG  LYS B 180      37.681  24.989  81.011  1.00105.69           C
ATOM   1352  CD  LYS B 180      38.363  26.246  81.553  1.00105.69           C
ATOM   1353  CE  LYS B 180      39.552  26.709  80.707  1.00105.69           C
ATOM   1354  NZ  LYS B 180      40.153  27.923  81.302  1.00105.69           N
ATOM   1355  C   LYS B 180      37.027  25.462  84.063  1.00105.69           C
ATOM   1356  O   LYS B 180      36.243  26.412  83.799  1.00105.69           O
ATOM   1357  OXT LYS B 180      37.961  25.529  84.906  1.00105.69           O
TER    1358      LYS B 180
END
