# Supplementary material for: Comparison of histone-like HU protein DNA-binding properties and HU/IHF protein sequence alignment
Source: PLoS One. 2017 Nov 13;12(11):e0188037. doi: 10.1371/journal.pone.0188037 (PMC5683647; doi:10.1371/journal.pone.0188037)
Supplement: S3 File — (ZIP) [file pone.0188037.s003.zip › A2_3.pdb]

EXPDTA    THEORETICAL MODEL, MODELLER 9.17 2017/01/19 00:32:34
REMARK   6 MODELLER OBJECTIVE FUNCTION:       684.4573
REMARK   6 MODELLER BEST TEMPLATE % SEQ ID:  52.778
REMARK   6 SEQUENCE: A2_3
REMARK   6 DOPE score: -16429.54492
REMARK   6 GA341 score: 0.95141
REMARK   6 TEMPLATE: 1p71 1:A - 90:B MODELS 1:A - 180:B AT 52.8%
ATOM      1  N   MET A   1      10.144  28.368  92.345  1.00109.22           N
ATOM      2  CA  MET A   1      11.049  27.778  93.356  1.00109.22           C
ATOM      3  CB  MET A   1      11.040  26.240  93.311  1.00109.22           C
ATOM      4  CG  MET A   1       9.697  25.586  93.628  1.00109.22           C
ATOM      5  SD  MET A   1       9.804  23.789  93.893  1.00109.22           S
ATOM      6  CE  MET A   1      10.650  23.429  92.329  1.00109.22           C
ATOM      7  C   MET A   1      12.462  28.188  93.122  1.00109.22           C
ATOM      8  O   MET A   1      12.947  28.192  91.991  1.00109.22           O
ATOM      9  N   ASN A   2      13.141  28.576  94.215  1.00 55.59           N
ATOM     10  CA  ASN A   2      14.525  28.932  94.189  1.00 55.59           C
ATOM     11  CB  ASN A   2      14.846  30.174  95.040  1.00 55.59           C
ATOM     12  CG  ASN A   2      14.349  29.921  96.454  1.00 55.59           C
ATOM     13  OD1 ASN A   2      13.844  28.844  96.766  1.00 55.59           O
ATOM     14  ND2 ASN A   2      14.467  30.957  97.327  1.00 55.59           N
ATOM     15  C   ASN A   2      15.296  27.753  94.695  1.00 55.59           C
ATOM     16  O   ASN A   2      14.727  26.698  94.972  1.00 55.59           O
ATOM     17  N   LYS A   3      16.630  27.898  94.798  1.00 34.64           N
ATOM     18  CA  LYS A   3      17.472  26.820  95.230  1.00 34.64           C
ATOM     19  CB  LYS A   3      18.962  27.213  95.234  1.00 34.64           C
ATOM     20  CG  LYS A   3      19.918  26.029  95.396  0.00 34.64           C
ATOM     21  CD  LYS A   3      21.373  26.367  95.063  0.00 34.64           C
ATOM     22  CE  LYS A   3      22.317  25.165  95.148  0.00 34.64           C
ATOM     23  NZ  LYS A   3      23.694  25.576  94.794  0.00 34.64           N
ATOM     24  C   LYS A   3      17.094  26.416  96.626  1.00 34.64           C
ATOM     25  O   LYS A   3      16.994  25.226  96.924  1.00 34.64           O
ATOM     26  N   THR A   4      16.847  27.394  97.520  1.00 95.82           N
ATOM     27  CA  THR A   4      16.551  27.078  98.892  1.00 95.82           C
ATOM     28  CB  THR A   4      16.415  28.289  99.775  1.00 95.82           C
ATOM     29  OG1 THR A   4      16.335  27.890 101.136  1.00 95.82           O
ATOM     30  CG2 THR A   4      15.154  29.076  99.381  1.00 95.82           C
ATOM     31  C   THR A   4      15.275  26.296  98.985  1.00 95.82           C
ATOM     32  O   THR A   4      15.176  25.353  99.768  1.00 95.82           O
ATOM     33  N   GLU A   5      14.258  26.678  98.193  1.00 80.14           N
ATOM     34  CA  GLU A   5      12.975  26.040  98.245  1.00 80.14           C
ATOM     35  CB  GLU A   5      11.950  26.778  97.368  1.00 80.14           C
ATOM     36  CG  GLU A   5      10.493  26.426  97.658  1.00 80.14           C
ATOM     37  CD  GLU A   5       9.640  27.542  97.069  1.00 80.14           C
ATOM     38  OE1 GLU A   5       9.814  27.848  95.859  1.00 80.14           O
ATOM     39  OE2 GLU A   5       8.806  28.109  97.823  1.00 80.14           O
ATOM     40  C   GLU A   5      13.105  24.622  97.775  1.00 80.14           C
ATOM     41  O   GLU A   5      12.458  23.717  98.300  1.00 80.14           O
ATOM     42  N   LEU A   6      13.942  24.405  96.745  1.00 49.69           N
ATOM     43  CA  LEU A   6      14.165  23.109  96.175  1.00 49.69           C
ATOM     44  CB  LEU A   6      15.035  23.220  94.911  1.00 49.69           C
ATOM     45  CG  LEU A   6      15.307  21.898  94.179  1.00 49.69           C
ATOM     46  CD1 LEU A   6      14.001  21.237  93.709  1.00 49.69           C
ATOM     47  CD2 LEU A   6      16.296  22.123  93.025  1.00 49.69           C
ATOM     48  C   LEU A   6      14.846  22.237  97.188  1.00 49.69           C
ATOM     49  O   LEU A   6      14.502  21.067  97.346  1.00 49.69           O
ATOM     50  N   THR A   7      15.826  22.785  97.929  1.00 99.85           N
ATOM     51  CA  THR A   7      16.511  21.980  98.897  1.00 99.85           C
ATOM     52  CB  THR A   7      17.626  22.699  99.604  1.00 99.85           C
ATOM     53  OG1 THR A   7      17.120  23.772 100.382  1.00 99.85           O
ATOM     54  CG2 THR A   7      18.610  23.227  98.547  1.00 99.85           C
ATOM     55  C   THR A   7      15.519  21.535  99.925  1.00 99.85           C
ATOM     56  O   THR A   7      15.533  20.380 100.347  1.00 99.85           O
ATOM     57  N   LYS A   8      14.607  22.438 100.335  1.00 68.41           N
ATOM     58  CA  LYS A   8      13.664  22.109 101.365  1.00 68.41           C
ATOM     59  CB  LYS A   8      12.704  23.255 101.713  1.00 68.41           C
ATOM     60  CG  LYS A   8      11.741  22.879 102.841  1.00 68.41           C
ATOM     61  CD  LYS A   8      11.023  24.069 103.476  1.00 68.41           C
ATOM     62  CE  LYS A   8      10.078  23.667 104.609  1.00 68.41           C
ATOM     63  NZ  LYS A   8       9.474  24.870 105.221  1.00 68.41           N
ATOM     64  C   LYS A   8      12.831  20.942 100.931  1.00 68.41           C
ATOM     65  O   LYS A   8      12.606  20.022 101.715  1.00 68.41           O
ATOM     66  N   VAL A   9      12.344  20.943  99.675  1.00 87.38           N
ATOM     67  CA  VAL A   9      11.514  19.867  99.206  1.00 87.38           C
ATOM     68  CB  VAL A   9      10.907  20.112  97.849  1.00 87.38           C
ATOM     69  CG1 VAL A   9      12.006  20.090  96.776  1.00 87.38           C
ATOM     70  CG2 VAL A   9       9.803  19.068  97.617  1.00 87.38           C
ATOM     71  C   VAL A   9      12.312  18.598  99.135  1.00 87.38           C
ATOM     72  O   VAL A   9      11.806  17.531  99.481  1.00 87.38           O
ATOM     73  N   ILE A  10      13.573  18.674  98.656  1.00 88.25           N
ATOM     74  CA  ILE A  10      14.402  17.504  98.522  1.00 88.25           C
ATOM     75  CB  ILE A  10      15.682  17.734  97.766  1.00 88.25           C
ATOM     76  CG1 ILE A  10      15.428  17.753  96.246  1.00 88.25           C
ATOM     77  CG2 ILE A  10      16.676  16.642  98.194  1.00 88.25           C
ATOM     78  CD1 ILE A  10      14.491  18.848  95.748  1.00 88.25           C
ATOM     79  C   ILE A  10      14.744  16.914  99.851  1.00 88.25           C
ATOM     80  O   ILE A  10      14.649  15.700 100.030  1.00 88.25           O
ATOM     81  N   ALA A  11      15.112  17.755 100.833  1.00 35.58           N
ATOM     82  CA  ALA A  11      15.512  17.254 102.115  1.00 35.58           C
ATOM     83  CB  ALA A  11      15.815  18.375 103.124  1.00 35.58           C
ATOM     84  C   ALA A  11      14.371  16.449 102.648  1.00 35.58           C
ATOM     85  O   ALA A  11      14.573  15.402 103.261  1.00 35.58           O
ATOM     86  N   GLU A  12      13.136  16.930 102.431  1.00 78.27           N
ATOM     87  CA  GLU A  12      11.975  16.224 102.886  1.00 78.27           C
ATOM     88  CB  GLU A  12      10.684  17.020 102.645  1.00 78.27           C
ATOM     89  CG  GLU A  12       9.429  16.294 103.126  0.00 78.27           C
ATOM     90  CD  GLU A  12       8.229  17.185 102.837  0.00 78.27           C
ATOM     91  OE1 GLU A  12       8.443  18.347 102.399  0.00 78.27           O
ATOM     92  OE2 GLU A  12       7.080  16.715 103.051  0.00 78.27           O
ATOM     93  C   GLU A  12      11.819  14.913 102.165  1.00 78.27           C
ATOM     94  O   GLU A  12      11.590  13.879 102.792  1.00 78.27           O
ATOM     95  N   LYS A  13      11.935  14.922 100.821  1.00 75.12           N
ATOM     96  CA  LYS A  13      11.689  13.742 100.030  1.00 75.12           C
ATOM     97  CB  LYS A  13      11.639  14.061  98.527  1.00 75.12           C
ATOM     98  CG  LYS A  13      10.501  15.026  98.178  1.00 75.12           C
ATOM     99  CD  LYS A  13      10.604  15.641  96.781  0.00 75.12           C
ATOM    100  CE  LYS A  13       9.676  14.994  95.752  0.00 75.12           C
ATOM    101  NZ  LYS A  13       9.825  15.666  94.443  0.00 75.12           N
ATOM    102  C   LYS A  13      12.733  12.683 100.263  1.00 75.12           C
ATOM    103  O   LYS A  13      12.416  11.503 100.386  1.00 75.12           O
ATOM    104  N   ALA A  14      14.013  13.092 100.255  1.00 69.83           N
ATOM    105  CA  ALA A  14      15.202  12.301 100.448  1.00 69.83           C
ATOM    106  CB  ALA A  14      16.478  13.045 100.018  1.00 69.83           C
ATOM    107  C   ALA A  14      15.388  11.878 101.875  1.00 69.83           C
ATOM    108  O   ALA A  14      16.038  10.867 102.135  1.00 69.83           O
ATOM    109  N   GLU A  15      14.858  12.666 102.833  1.00 68.75           N
ATOM    110  CA  GLU A  15      15.078  12.472 104.243  1.00 68.75           C
ATOM    111  CB  GLU A  15      14.747  11.063 104.766  1.00 68.75           C
ATOM    112  CG  GLU A  15      13.250  10.760 104.843  1.00 68.75           C
ATOM    113  CD  GLU A  15      13.093   9.450 105.601  1.00 68.75           C
ATOM    114  OE1 GLU A  15      13.855   9.239 106.583  1.00 68.75           O
ATOM    115  OE2 GLU A  15      12.210   8.641 105.209  1.00 68.75           O
ATOM    116  C   GLU A  15      16.511  12.751 104.577  1.00 68.75           C
ATOM    117  O   GLU A  15      17.121  12.045 105.381  1.00 68.75           O
ATOM    118  N   LEU A  16      17.079  13.807 103.956  1.00137.93           N
ATOM    119  CA  LEU A  16      18.424  14.230 104.227  1.00137.93           C
ATOM    120  CB  LEU A  16      19.295  14.175 102.962  1.00137.93           C
ATOM    121  CG  LEU A  16      20.785  14.451 103.189  1.00137.93           C
ATOM    122  CD1 LEU A  16      21.390  13.447 104.184  1.00137.93           C
ATOM    123  CD2 LEU A  16      21.536  14.465 101.848  1.00137.93           C
ATOM    124  C   LEU A  16      18.351  15.645 104.734  1.00137.93           C
ATOM    125  O   LEU A  16      17.393  16.365 104.448  1.00137.93           O
ATOM    126  N   THR A  17      19.377  16.078 105.502  1.00 38.92           N
ATOM    127  CA  THR A  17      19.394  17.377 106.123  1.00 38.92           C
ATOM    128  CB  THR A  17      20.631  17.617 106.944  1.00 38.92           C
ATOM    129  OG1 THR A  17      20.745  16.627 107.955  1.00 38.92           O
ATOM    130  CG2 THR A  17      20.555  19.013 107.587  1.00 38.92           C
ATOM    131  C   THR A  17      19.332  18.425 105.055  1.00 38.92           C
ATOM    132  O   THR A  17      19.700  18.192 103.904  1.00 38.92           O
ATOM    133  N   GLN A  18      18.841  19.624 105.431  1.00 72.09           N
ATOM    134  CA  GLN A  18      18.701  20.728 104.527  1.00 72.09           C
ATOM    135  CB  GLN A  18      18.160  22.002 105.198  1.00 72.09           C
ATOM    136  CG  GLN A  18      18.019  23.170 104.217  1.00 72.09           C
ATOM    137  CD  GLN A  18      17.560  24.399 104.986  1.00 72.09           C
ATOM    138  OE1 GLN A  18      17.263  24.332 106.177  1.00 72.09           O
ATOM    139  NE2 GLN A  18      17.507  25.562 104.283  1.00 72.09           N
ATOM    140  C   GLN A  18      20.061  21.069 104.021  1.00 72.09           C
ATOM    141  O   GLN A  18      20.232  21.425 102.856  1.00 72.09           O
ATOM    142  N   LYS A  19      21.071  20.999 104.905  1.00 57.03           N
ATOM    143  CA  LYS A  19      22.404  21.316 104.494  1.00 57.03           C
ATOM    144  CB  LYS A  19      23.411  21.261 105.655  1.00 57.03           C
ATOM    145  CG  LYS A  19      24.802  21.774 105.276  0.00 57.03           C
ATOM    146  CD  LYS A  19      25.724  22.001 106.475  0.00 57.03           C
ATOM    147  CE  LYS A  19      26.372  20.718 106.998  0.00 57.03           C
ATOM    148  NZ  LYS A  19      27.380  21.045 108.030  0.00 57.03           N
ATOM    149  C   LYS A  19      22.850  20.317 103.469  1.00 57.03           C
ATOM    150  O   LYS A  19      23.418  20.689 102.445  1.00 57.03           O
ATOM    151  N   ASP A  20      22.587  19.018 103.716  1.00 39.04           N
ATOM    152  CA  ASP A  20      23.054  17.963 102.861  1.00 39.04           C
ATOM    153  CB  ASP A  20      22.806  16.574 103.463  1.00 39.04           C
ATOM    154  CG  ASP A  20      23.727  16.408 104.663  1.00 39.04           C
ATOM    155  OD1 ASP A  20      24.669  17.231 104.811  1.00 39.04           O
ATOM    156  OD2 ASP A  20      23.499  15.449 105.448  1.00 39.04           O
ATOM    157  C   ASP A  20      22.397  18.029 101.520  1.00 39.04           C
ATOM    158  O   ASP A  20      23.037  17.798 100.494  1.00 39.04           O
ATOM    159  N   ALA A  21      21.089  18.335 101.482  1.00 29.05           N
ATOM    160  CA  ALA A  21      20.442  18.431 100.209  1.00 29.05           C
ATOM    161  CB  ALA A  21      18.956  18.810 100.322  1.00 29.05           C
ATOM    162  C   ALA A  21      21.137  19.529  99.474  1.00 29.05           C
ATOM    163  O   ALA A  21      21.461  19.403  98.295  1.00 29.05           O
ATOM    164  N   ALA A  22      21.416  20.638 100.182  1.00 26.47           N
ATOM    165  CA  ALA A  22      22.058  21.764  99.573  1.00 26.47           C
ATOM    166  CB  ALA A  22      22.224  22.945 100.545  1.00 26.47           C
ATOM    167  C   ALA A  22      23.428  21.366  99.110  1.00 26.47           C
ATOM    168  O   ALA A  22      23.844  21.724  98.010  1.00 26.47           O
ATOM    169  N   ALA A  23      24.167  20.610  99.945  1.00 33.67           N
ATOM    170  CA  ALA A  23      25.513  20.244  99.611  1.00 33.67           C
ATOM    171  CB  ALA A  23      26.207  19.457 100.736  1.00 33.67           C
ATOM    172  C   ALA A  23      25.521  19.380  98.388  1.00 33.67           C
ATOM    173  O   ALA A  23      26.282  19.623  97.453  1.00 33.67           O
ATOM    174  N   ALA A  24      24.655  18.351  98.356  1.00 34.32           N
ATOM    175  CA  ALA A  24      24.608  17.434  97.252  1.00 34.32           C
ATOM    176  CB  ALA A  24      23.633  16.268  97.495  1.00 34.32           C
ATOM    177  C   ALA A  24      24.152  18.141  96.013  1.00 34.32           C
ATOM    178  O   ALA A  24      24.682  17.910  94.927  1.00 34.32           O
ATOM    179  N   THR A  25      23.139  19.017  96.140  1.00105.97           N
ATOM    180  CA  THR A  25      22.606  19.698  94.993  1.00105.97           C
ATOM    181  CB  THR A  25      21.417  20.561  95.311  1.00105.97           C
ATOM    182  OG1 THR A  25      21.769  21.550  96.266  1.00105.97           O
ATOM    183  CG2 THR A  25      20.271  19.682  95.839  1.00105.97           C
ATOM    184  C   THR A  25      23.638  20.596  94.384  1.00105.97           C
ATOM    185  O   THR A  25      23.809  20.604  93.167  1.00105.97           O
ATOM    186  N   GLN A  26      24.369  21.370  95.210  1.00 75.88           N
ATOM    187  CA  GLN A  26      25.303  22.319  94.670  1.00 75.88           C
ATOM    188  CB  GLN A  26      25.968  23.207  95.738  1.00 75.88           C
ATOM    189  CG  GLN A  26      26.860  22.459  96.729  1.00 75.88           C
ATOM    190  CD  GLN A  26      27.421  23.493  97.696  1.00 75.88           C
ATOM    191  OE1 GLN A  26      27.008  24.652  97.691  1.00 75.88           O
ATOM    192  NE2 GLN A  26      28.388  23.067  98.552  1.00 75.88           N
ATOM    193  C   GLN A  26      26.375  21.599  93.916  1.00 75.88           C
ATOM    194  O   GLN A  26      26.784  22.032  92.841  1.00 75.88           O
ATOM    195  N   ALA A  27      26.854  20.469  94.460  1.00 33.30           N
ATOM    196  CA  ALA A  27      27.894  19.706  93.832  1.00 33.30           C
ATOM    197  CB  ALA A  27      28.322  18.485  94.662  1.00 33.30           C
ATOM    198  C   ALA A  27      27.403  19.194  92.513  1.00 33.30           C
ATOM    199  O   ALA A  27      28.166  19.125  91.551  1.00 33.30           O
ATOM    200  N   VAL A  28      26.121  18.785  92.443  1.00 39.76           N
ATOM    201  CA  VAL A  28      25.572  18.215  91.243  1.00 39.76           C
ATOM    202  CB  VAL A  28      24.157  17.744  91.418  1.00 39.76           C
ATOM    203  CG1 VAL A  28      23.632  17.244  90.061  1.00 39.76           C
ATOM    204  CG2 VAL A  28      24.128  16.681  92.528  1.00 39.76           C
ATOM    205  C   VAL A  28      25.566  19.225  90.135  1.00 39.76           C
ATOM    206  O   VAL A  28      25.964  18.922  89.011  1.00 39.76           O
ATOM    207  N   LEU A  29      25.094  20.454  90.415  1.00102.42           N
ATOM    208  CA  LEU A  29      25.038  21.448  89.385  1.00102.42           C
ATOM    209  CB  LEU A  29      24.198  22.682  89.741  1.00102.42           C
ATOM    210  CG  LEU A  29      22.696  22.347  89.802  1.00102.42           C
ATOM    211  CD1 LEU A  29      22.338  21.518  91.042  1.00102.42           C
ATOM    212  CD2 LEU A  29      21.832  23.596  89.636  1.00102.42           C
ATOM    213  C   LEU A  29      26.414  21.871  88.987  1.00102.42           C
ATOM    214  O   LEU A  29      26.671  22.132  87.813  1.00102.42           O
ATOM    215  N   ASP A  30      27.338  21.963  89.959  1.00 30.86           N
ATOM    216  CA  ASP A  30      28.673  22.390  89.655  1.00 30.86           C
ATOM    217  CB  ASP A  30      29.565  22.500  90.904  1.00 30.86           C
ATOM    218  CG  ASP A  30      29.045  23.650  91.754  1.00 30.86           C
ATOM    219  OD1 ASP A  30      28.066  24.313  91.319  1.00 30.86           O
ATOM    220  OD2 ASP A  30      29.622  23.885  92.849  1.00 30.86           O
ATOM    221  C   ASP A  30      29.303  21.387  88.739  1.00 30.86           C
ATOM    222  O   ASP A  30      30.008  21.750  87.798  1.00 30.86           O
ATOM    223  N   THR A  31      29.066  20.089  88.998  1.00116.97           N
ATOM    224  CA  THR A  31      29.664  19.050  88.213  1.00116.97           C
ATOM    225  CB  THR A  31      29.534  17.692  88.842  1.00116.97           C
ATOM    226  OG1 THR A  31      30.407  16.776  88.202  1.00116.97           O
ATOM    227  CG2 THR A  31      28.086  17.210  88.744  1.00116.97           C
ATOM    228  C   THR A  31      29.101  19.052  86.817  1.00116.97           C
ATOM    229  O   THR A  31      29.824  18.786  85.859  1.00116.97           O
ATOM    230  N   ILE A  32      27.795  19.352  86.654  1.00 46.83           N
ATOM    231  CA  ILE A  32      27.200  19.369  85.343  1.00 46.83           C
ATOM    232  CB  ILE A  32      25.727  19.681  85.352  1.00 46.83           C
ATOM    233  CG1 ILE A  32      24.934  18.578  86.073  1.00 46.83           C
ATOM    234  CG2 ILE A  32      25.279  19.912  83.897  1.00 46.83           C
ATOM    235  CD1 ILE A  32      23.469  18.948  86.307  1.00 46.83           C
ATOM    236  C   ILE A  32      27.865  20.427  84.513  1.00 46.83           C
ATOM    237  O   ILE A  32      28.200  20.192  83.353  1.00 46.83           O
ATOM    238  N   THR A  33      28.089  21.623  85.093  1.00102.14           N
ATOM    239  CA  THR A  33      28.678  22.709  84.362  1.00102.14           C
ATOM    240  CB  THR A  33      28.786  23.976  85.162  1.00102.14           C
ATOM    241  OG1 THR A  33      29.662  23.794  86.264  1.00102.14           O
ATOM    242  CG2 THR A  33      27.384  24.365  85.658  1.00102.14           C
ATOM    243  C   THR A  33      30.063  22.319  83.938  1.00102.14           C
ATOM    244  O   THR A  33      30.490  22.651  82.833  1.00102.14           O
ATOM    245  N   ASN A  34      30.807  21.620  84.819  1.00 32.98           N
ATOM    246  CA  ASN A  34      32.160  21.223  84.532  1.00 32.98           C
ATOM    247  CB  ASN A  34      32.863  20.570  85.736  1.00 32.98           C
ATOM    248  CG  ASN A  34      33.141  21.658  86.765  1.00 32.98           C
ATOM    249  OD1 ASN A  34      33.338  22.822  86.419  1.00 32.98           O
ATOM    250  ND2 ASN A  34      33.159  21.274  88.070  1.00 32.98           N
ATOM    251  C   ASN A  34      32.202  20.243  83.396  1.00 32.98           C
ATOM    252  O   ASN A  34      33.028  20.376  82.494  1.00 32.98           O
ATOM    253  N   ALA A  35      31.314  19.229  83.407  1.00 33.12           N
ATOM    254  CA  ALA A  35      31.310  18.211  82.391  1.00 33.12           C
ATOM    255  CB  ALA A  35      30.280  17.101  82.666  1.00 33.12           C
ATOM    256  C   ALA A  35      30.977  18.815  81.060  1.00 33.12           C
ATOM    257  O   ALA A  35      31.581  18.472  80.045  1.00 33.12           O
ATOM    258  N   LEU A  36      29.986  19.725  81.023  1.00138.85           N
ATOM    259  CA  LEU A  36      29.581  20.331  79.785  1.00138.85           C
ATOM    260  CB  LEU A  36      28.332  21.220  79.924  1.00138.85           C
ATOM    261  CG  LEU A  36      27.061  20.424  80.276  1.00138.85           C
ATOM    262  CD1 LEU A  36      25.835  21.344  80.380  1.00138.85           C
ATOM    263  CD2 LEU A  36      26.846  19.254  79.301  1.00138.85           C
ATOM    264  C   LEU A  36      30.686  21.187  79.238  1.00138.85           C
ATOM    265  O   LEU A  36      30.950  21.172  78.037  1.00138.85           O
ATOM    266  N   ALA A  37      31.371  21.946  80.114  1.00 40.34           N
ATOM    267  CA  ALA A  37      32.403  22.865  79.714  1.00 40.34           C
ATOM    268  CB  ALA A  37      33.009  23.636  80.900  1.00 40.34           C
ATOM    269  C   ALA A  37      33.513  22.109  79.046  1.00 40.34           C
ATOM    270  O   ALA A  37      34.141  22.610  78.114  1.00 40.34           O
ATOM    271  N   ASN A  38      33.808  20.900  79.559  1.00109.70           N
ATOM    272  CA  ASN A  38      34.814  20.010  79.047  1.00109.70           C
ATOM    273  CB  ASN A  38      35.100  18.820  79.980  1.00109.70           C
ATOM    274  CG  ASN A  38      35.831  19.356  81.202  1.00109.70           C
ATOM    275  OD1 ASN A  38      36.743  20.173  81.086  1.00109.70           O
ATOM    276  ND2 ASN A  38      35.419  18.889  82.411  1.00109.70           N
ATOM    277  C   ASN A  38      34.369  19.464  77.724  1.00109.70           C
ATOM    278  O   ASN A  38      35.196  19.063  76.909  1.00109.70           O
ATOM    279  N   GLY A  39      33.046  19.405  77.472  1.00 35.82           N
ATOM    280  CA  GLY A  39      32.609  18.882  76.208  1.00 35.82           C
ATOM    281  C   GLY A  39      31.960  17.545  76.385  1.00 35.82           C
ATOM    282  O   GLY A  39      31.672  16.864  75.401  1.00 35.82           O
ATOM    283  N   GLU A  40      31.743  17.106  77.639  1.00 73.35           N
ATOM    284  CA  GLU A  40      31.051  15.863  77.838  1.00 73.35           C
ATOM    285  CB  GLU A  40      31.436  15.142  79.141  1.00 73.35           C
ATOM    286  CG  GLU A  40      30.906  13.709  79.220  1.00 73.35           C
ATOM    287  CD  GLU A  40      31.417  13.086  80.510  1.00 73.35           C
ATOM    288  OE1 GLU A  40      31.951  13.845  81.363  1.00 73.35           O
ATOM    289  OE2 GLU A  40      31.280  11.843  80.659  1.00 73.35           O
ATOM    290  C   GLU A  40      29.577  16.147  77.868  1.00 73.35           C
ATOM    291  O   GLU A  40      29.153  17.279  78.098  1.00 73.35           O
ATOM    292  N   LYS A  41      28.749  15.116  77.601  1.00 72.06           N
ATOM    293  CA  LYS A  41      27.329  15.316  77.641  1.00 72.06           C
ATOM    294  CB  LYS A  41      26.580  14.695  76.449  1.00 72.06           C
ATOM    295  CG  LYS A  41      25.074  14.968  76.472  1.00 72.06           C
ATOM    296  CD  LYS A  41      24.384  14.757  75.124  1.00 72.06           C
ATOM    297  CE  LYS A  41      24.397  13.311  74.629  1.00 72.06           C
ATOM    298  NZ  LYS A  41      23.711  13.222  73.322  1.00 72.06           N
ATOM    299  C   LYS A  41      26.822  14.685  78.898  1.00 72.06           C
ATOM    300  O   LYS A  41      27.216  13.576  79.253  1.00 72.06           O
ATOM    301  N   VAL A  42      25.937  15.402  79.620  1.00 43.68           N
ATOM    302  CA  VAL A  42      25.392  14.878  80.840  1.00 43.68           C
ATOM    303  CB  VAL A  42      25.251  15.921  81.913  1.00 43.68           C
ATOM    304  CG1 VAL A  42      24.520  15.311  83.121  1.00 43.68           C
ATOM    305  CG2 VAL A  42      26.656  16.451  82.247  1.00 43.68           C
ATOM    306  C   VAL A  42      24.028  14.360  80.523  1.00 43.68           C
ATOM    307  O   VAL A  42      23.176  15.088  80.015  1.00 43.68           O
ATOM    308  N   GLN A  43      23.778  13.069  80.816  1.00 93.26           N
ATOM    309  CA  GLN A  43      22.496  12.549  80.453  1.00 93.26           C
ATOM    310  CB  GLN A  43      22.574  11.478  79.349  1.00 93.26           C
ATOM    311  CG  GLN A  43      21.210  10.917  78.943  1.00 93.26           C
ATOM    312  CD  GLN A  43      21.420   9.970  77.770  1.00 93.26           C
ATOM    313  OE1 GLN A  43      20.797  10.117  76.720  1.00 93.26           O
ATOM    314  NE2 GLN A  43      22.321   8.967  77.950  1.00 93.26           N
ATOM    315  C   GLN A  43      21.831  11.938  81.642  1.00 93.26           C
ATOM    316  O   GLN A  43      22.415  11.109  82.340  1.00 93.26           O
ATOM    317  N   ILE A  44      20.583  12.370  81.927  1.00105.95           N
ATOM    318  CA  ILE A  44      19.859  11.710  82.970  1.00105.95           C
ATOM    319  CB  ILE A  44      19.674  12.503  84.233  1.00105.95           C
ATOM    320  CG1 ILE A  44      19.274  11.532  85.359  1.00105.95           C
ATOM    321  CG2 ILE A  44      18.684  13.653  83.985  1.00105.95           C
ATOM    322  CD1 ILE A  44      19.539  12.062  86.766  1.00105.95           C
ATOM    323  C   ILE A  44      18.551  11.267  82.398  1.00105.95           C
ATOM    324  O   ILE A  44      17.727  12.071  81.962  1.00105.95           O
ATOM    325  N   LEU A  45      18.319   9.942  82.414  1.00143.45           N
ATOM    326  CA  LEU A  45      17.181   9.407  81.726  1.00143.45           C
ATOM    327  CB  LEU A  45      17.100   7.868  81.740  1.00143.45           C
ATOM    328  CG  LEU A  45      16.822   7.277  83.135  1.00143.45           C
ATOM    329  CD1 LEU A  45      16.754   5.742  83.085  1.00143.45           C
ATOM    330  CD2 LEU A  45      17.824   7.792  84.178  1.00143.45           C
ATOM    331  C   LEU A  45      15.911   9.924  82.309  1.00143.45           C
ATOM    332  O   LEU A  45      15.699   9.917  83.521  1.00143.45           O
ATOM    333  N   GLY A  46      15.037  10.412  81.409  1.00 36.84           N
ATOM    334  CA  GLY A  46      13.716  10.863  81.731  1.00 36.84           C
ATOM    335  C   GLY A  46      13.729  12.348  81.909  1.00 36.84           C
ATOM    336  O   GLY A  46      12.822  13.038  81.444  1.00 36.84           O
ATOM    337  N   PHE A  47      14.733  12.866  82.646  1.00 69.03           N
ATOM    338  CA  PHE A  47      14.840  14.277  82.898  1.00 69.03           C
ATOM    339  CB  PHE A  47      15.839  14.566  84.037  1.00 69.03           C
ATOM    340  CG  PHE A  47      15.903  16.033  84.288  1.00 69.03           C
ATOM    341  CD1 PHE A  47      14.920  16.656  85.023  1.00 69.03           C
ATOM    342  CD2 PHE A  47      16.954  16.784  83.813  1.00 69.03           C
ATOM    343  CE1 PHE A  47      14.973  18.008  85.266  1.00 69.03           C
ATOM    344  CE2 PHE A  47      17.014  18.137  84.052  1.00 69.03           C
ATOM    345  CZ  PHE A  47      16.021  18.752  84.775  1.00 69.03           C
ATOM    346  C   PHE A  47      15.299  15.017  81.675  1.00 69.03           C
ATOM    347  O   PHE A  47      14.612  15.913  81.185  1.00 69.03           O
ATOM    348  N   GLY A  48      16.464  14.628  81.111  1.00 36.75           N
ATOM    349  CA  GLY A  48      16.954  15.348  79.967  1.00 36.75           C
ATOM    350  C   GLY A  48      18.456  15.325  79.953  1.00 36.75           C
ATOM    351  O   GLY A  48      19.096  14.755  80.836  1.00 36.75           O
ATOM    352  N   THR A  49      19.056  15.971  78.928  1.00105.48           N
ATOM    353  CA  THR A  49      20.483  15.953  78.778  1.00105.48           C
ATOM    354  CB  THR A  49      20.932  15.176  77.574  1.00105.48           C
ATOM    355  OG1 THR A  49      22.344  15.034  77.571  1.00105.48           O
ATOM    356  CG2 THR A  49      20.472  15.926  76.313  1.00105.48           C
ATOM    357  C   THR A  49      20.986  17.352  78.598  1.00105.48           C
ATOM    358  O   THR A  49      20.269  18.232  78.121  1.00105.48           O
ATOM    359  N   PHE A  50      22.257  17.574  78.998  1.00143.48           N
ATOM    360  CA  PHE A  50      22.918  18.839  78.863  1.00143.48           C
ATOM    361  CB  PHE A  50      23.433  19.431  80.190  1.00143.48           C
ATOM    362  CG  PHE A  50      22.273  19.868  81.021  1.00143.48           C
ATOM    363  CD1 PHE A  50      21.522  20.945  80.634  1.00143.48           C
ATOM    364  CD2 PHE A  50      21.946  19.242  82.200  1.00143.48           C
ATOM    365  CE1 PHE A  50      20.455  21.372  81.388  1.00143.48           C
ATOM    366  CE2 PHE A  50      20.878  19.667  82.960  1.00143.48           C
ATOM    367  CZ  PHE A  50      20.123  20.734  82.555  1.00143.48           C
ATOM    368  C   PHE A  50      24.128  18.607  78.012  1.00143.48           C
ATOM    369  O   PHE A  50      24.812  17.592  78.151  1.00143.48           O
ATOM    370  N   GLU A  51      24.426  19.558  77.106  1.00112.75           N
ATOM    371  CA  GLU A  51      25.519  19.368  76.197  1.00112.75           C
ATOM    372  CB  GLU A  51      25.045  18.590  74.954  1.00112.75           C
ATOM    373  CG  GLU A  51      26.094  18.326  73.878  1.00112.75           C
ATOM    374  CD  GLU A  51      25.409  17.545  72.758  1.00112.75           C
ATOM    375  OE1 GLU A  51      25.046  16.365  73.000  1.00112.75           O
ATOM    376  OE2 GLU A  51      25.234  18.116  71.649  1.00112.75           O
ATOM    377  C   GLU A  51      25.985  20.712  75.735  1.00112.75           C
ATOM    378  O   GLU A  51      25.294  21.715  75.907  1.00112.75           O
ATOM    379  N   VAL A  52      27.202  20.770  75.158  1.00 51.74           N
ATOM    380  CA  VAL A  52      27.669  22.003  74.599  1.00 51.74           C
ATOM    381  CB  VAL A  52      29.114  22.293  74.866  1.00 51.74           C
ATOM    382  CG1 VAL A  52      29.542  23.491  74.003  1.00 51.74           C
ATOM    383  CG2 VAL A  52      29.267  22.551  76.371  1.00 51.74           C
ATOM    384  C   VAL A  52      27.476  21.898  73.122  1.00 51.74           C
ATOM    385  O   VAL A  52      27.739  20.856  72.523  1.00 51.74           O
ATOM    386  N   ARG A  53      26.963  22.974  72.491  1.00 94.83           N
ATOM    387  CA  ARG A  53      26.775  22.903  71.072  1.00 94.83           C
ATOM    388  CB  ARG A  53      25.309  22.976  70.611  1.00 94.83           C
ATOM    389  CG  ARG A  53      24.517  21.718  70.971  1.00 94.83           C
ATOM    390  CD  ARG A  53      23.247  21.520  70.142  1.00 94.83           C
ATOM    391  NE  ARG A  53      22.699  20.179  70.495  1.00 94.83           N
ATOM    392  CZ  ARG A  53      21.722  20.062  71.439  1.00 94.83           C
ATOM    393  NH1 ARG A  53      21.145  21.183  71.960  1.00 94.83           N
ATOM    394  NH2 ARG A  53      21.315  18.828  71.856  1.00 94.83           N
ATOM    395  C   ARG A  53      27.512  24.030  70.430  1.00 94.83           C
ATOM    396  O   ARG A  53      27.612  25.127  70.976  1.00 94.83           O
ATOM    397  N   GLU A  54      28.072  23.764  69.235  1.00 71.09           N
ATOM    398  CA  GLU A  54      28.806  24.780  68.544  1.00 71.09           C
ATOM    399  CB  GLU A  54      29.777  24.233  67.482  1.00 71.09           C
ATOM    400  CG  GLU A  54      30.997  23.526  68.076  1.00 71.09           C
ATOM    401  CD  GLU A  54      31.970  24.597  68.553  1.00 71.09           C
ATOM    402  OE1 GLU A  54      32.482  25.359  67.689  1.00 71.09           O
ATOM    403  OE2 GLU A  54      32.212  24.669  69.787  1.00 71.09           O
ATOM    404  C   GLU A  54      27.842  25.696  67.861  1.00 71.09           C
ATOM    405  O   GLU A  54      26.766  25.283  67.430  1.00 71.09           O
ATOM    406  N   ARG A  55      28.213  26.989  67.768  1.00 63.38           N
ATOM    407  CA  ARG A  55      27.392  27.954  67.099  1.00 63.38           C
ATOM    408  CB  ARG A  55      26.834  29.054  68.019  1.00 63.38           C
ATOM    409  CG  ARG A  55      25.714  28.546  68.932  1.00 63.38           C
ATOM    410  CD  ARG A  55      24.362  28.439  68.221  1.00 63.38           C
ATOM    411  NE  ARG A  55      23.375  27.887  69.190  1.00 63.38           N
ATOM    412  CZ  ARG A  55      23.187  26.538  69.276  1.00 63.38           C
ATOM    413  NH1 ARG A  55      23.909  25.697  68.480  1.00 63.38           N
ATOM    414  NH2 ARG A  55      22.277  26.028  70.156  1.00 63.38           N
ATOM    415  C   ARG A  55      28.231  28.593  66.048  1.00 63.38           C
ATOM    416  O   ARG A  55      29.421  28.833  66.244  1.00 63.38           O
ATOM    417  N   SER A  56      27.609  28.877  64.889  1.00 64.62           N
ATOM    418  CA  SER A  56      28.319  29.425  63.774  1.00 64.62           C
ATOM    419  CB  SER A  56      27.560  29.293  62.442  1.00 64.62           C
ATOM    420  OG  SER A  56      28.319  29.857  61.383  1.00 64.62           O
ATOM    421  C   SER A  56      28.571  30.874  64.012  1.00 64.62           C
ATOM    422  O   SER A  56      27.998  31.495  64.907  1.00 64.62           O
ATOM    423  N   ALA A  57      29.467  31.445  63.189  1.00 31.84           N
ATOM    424  CA  ALA A  57      29.814  32.827  63.305  1.00 31.84           C
ATOM    425  CB  ALA A  57      30.966  33.259  62.377  1.00 31.84           C
ATOM    426  C   ALA A  57      28.612  33.642  62.951  1.00 31.84           C
ATOM    427  O   ALA A  57      27.729  33.187  62.225  1.00 31.84           O
ATOM    428  N   ARG A  58      28.541  34.872  63.502  1.00 86.41           N
ATOM    429  CA  ARG A  58      27.436  35.755  63.261  1.00 86.41           C
ATOM    430  CB  ARG A  58      26.348  35.612  64.336  1.00 86.41           C
ATOM    431  CG  ARG A  58      26.896  35.818  65.749  1.00 86.41           C
ATOM    432  CD  ARG A  58      25.988  35.294  66.862  1.00 86.41           C
ATOM    433  NE  ARG A  58      24.889  36.279  67.047  1.00 86.41           N
ATOM    434  CZ  ARG A  58      25.040  37.296  67.947  1.00 86.41           C
ATOM    435  NH1 ARG A  58      26.189  37.407  68.675  1.00 86.41           N
ATOM    436  NH2 ARG A  58      24.035  38.202  68.123  1.00 86.41           N
ATOM    437  C   ARG A  58      27.960  37.158  63.271  1.00 86.41           C
ATOM    438  O   ARG A  58      29.052  37.418  63.771  1.00 86.41           O
ATOM    439  N   THR A  59      27.193  38.107  62.697  1.00102.04           N
ATOM    440  CA  THR A  59      27.647  39.466  62.600  1.00102.04           C
ATOM    441  CB  THR A  59      26.934  40.251  61.540  1.00102.04           C
ATOM    442  OG1 THR A  59      25.556  40.366  61.861  1.00102.04           O
ATOM    443  CG2 THR A  59      27.101  39.522  60.197  1.00102.04           C
ATOM    444  C   THR A  59      27.415  40.168  63.899  1.00102.04           C
ATOM    445  O   THR A  59      26.499  39.842  64.653  1.00102.04           O
ATOM    446  N   GLY A  60      28.262  41.176  64.181  1.00 43.86           N
ATOM    447  CA  GLY A  60      28.163  41.950  65.384  1.00 43.86           C
ATOM    448  C   GLY A  60      28.689  43.309  65.056  1.00 43.86           C
ATOM    449  O   GLY A  60      29.079  43.571  63.920  1.00 43.86           O
ATOM    450  N   ARG A  61      28.691  44.222  66.046  1.00117.98           N
ATOM    451  CA  ARG A  61      29.179  45.548  65.804  1.00117.98           C
ATOM    452  CB  ARG A  61      28.043  46.580  65.725  1.00117.98           C
ATOM    453  CG  ARG A  61      28.436  47.929  65.125  1.00117.98           C
ATOM    454  CD  ARG A  61      27.280  48.930  65.128  1.00117.98           C
ATOM    455  NE  ARG A  61      27.637  50.034  64.197  1.00117.98           N
ATOM    456  CZ  ARG A  61      27.317  49.929  62.874  1.00117.98           C
ATOM    457  NH1 ARG A  61      26.635  48.835  62.424  1.00117.98           N
ATOM    458  NH2 ARG A  61      27.673  50.917  62.003  1.00117.98           N
ATOM    459  C   ARG A  61      30.022  45.913  66.983  1.00117.98           C
ATOM    460  O   ARG A  61      29.708  45.538  68.112  1.00117.98           O
ATOM    461  N   ASN A  62      31.129  46.653  66.774  1.00105.00           N
ATOM    462  CA  ASN A  62      31.885  46.984  67.945  1.00105.00           C
ATOM    463  CB  ASN A  62      33.408  46.811  67.811  1.00105.00           C
ATOM    464  CG  ASN A  62      33.923  47.812  66.803  1.00105.00           C
ATOM    465  OD1 ASN A  62      34.540  48.808  67.176  1.00105.00           O
ATOM    466  ND2 ASN A  62      33.665  47.543  65.495  1.00105.00           N
ATOM    467  C   ASN A  62      31.582  48.400  68.290  1.00105.00           C
ATOM    468  O   ASN A  62      31.660  49.306  67.466  1.00105.00           O
ATOM    469  N   PRO A  63      31.211  48.580  69.521  1.00 71.36           N
ATOM    470  CA  PRO A  63      30.783  49.855  70.021  1.00 71.36           C
ATOM    471  CD  PRO A  63      31.641  47.688  70.584  1.00 71.36           C
ATOM    472  CB  PRO A  63      30.523  49.629  71.508  1.00 71.36           C
ATOM    473  CG  PRO A  63      31.526  48.520  71.872  1.00 71.36           C
ATOM    474  C   PRO A  63      31.785  50.949  69.819  1.00 71.36           C
ATOM    475  O   PRO A  63      31.365  52.088  69.619  1.00 71.36           O
ATOM    476  N   GLN A  64      33.099  50.662  69.926  1.00125.18           N
ATOM    477  CA  GLN A  64      34.042  51.740  69.828  1.00125.18           C
ATOM    478  CB  GLN A  64      35.471  51.293  70.179  1.00125.18           C
ATOM    479  CG  GLN A  64      36.501  52.422  70.115  1.00125.18           C
ATOM    480  CD  GLN A  64      36.328  53.286  71.358  1.00125.18           C
ATOM    481  OE1 GLN A  64      35.532  52.975  72.243  1.00125.18           O
ATOM    482  NE2 GLN A  64      37.097  54.405  71.430  1.00125.18           N
ATOM    483  C   GLN A  64      34.090  52.320  68.445  1.00125.18           C
ATOM    484  O   GLN A  64      33.836  53.510  68.264  1.00125.18           O
ATOM    485  N   THR A  65      34.420  51.491  67.428  1.00 62.97           N
ATOM    486  CA  THR A  65      34.530  51.990  66.082  1.00 62.97           C
ATOM    487  CB  THR A  65      35.391  51.164  65.165  1.00 62.97           C
ATOM    488  OG1 THR A  65      34.781  49.920  64.867  1.00 62.97           O
ATOM    489  CG2 THR A  65      36.745  50.935  65.857  1.00 62.97           C
ATOM    490  C   THR A  65      33.180  52.132  65.457  1.00 62.97           C
ATOM    491  O   THR A  65      32.936  53.046  64.673  1.00 62.97           O
ATOM    492  N   GLY A  66      32.260  51.208  65.780  1.00 17.63           N
ATOM    493  CA  GLY A  66      30.957  51.226  65.183  1.00 17.63           C
ATOM    494  C   GLY A  66      31.036  50.399  63.940  1.00 17.63           C
ATOM    495  O   GLY A  66      30.078  50.304  63.174  1.00 17.63           O
ATOM    496  N   GLU A  67      32.206  49.776  63.711  1.00 37.34           N
ATOM    497  CA  GLU A  67      32.403  48.970  62.546  1.00 37.34           C
ATOM    498  CB  GLU A  67      33.883  48.645  62.298  1.00 37.34           C
ATOM    499  CG  GLU A  67      34.141  47.832  61.030  1.00 37.34           C
ATOM    500  CD  GLU A  67      35.641  47.596  60.944  1.00 37.34           C
ATOM    501  OE1 GLU A  67      36.339  47.859  61.960  1.00 37.34           O
ATOM    502  OE2 GLU A  67      36.110  47.143  59.867  1.00 37.34           O
ATOM    503  C   GLU A  67      31.684  47.672  62.718  1.00 37.34           C
ATOM    504  O   GLU A  67      31.652  47.099  63.806  1.00 37.34           O
ATOM    505  N   GLU A  68      31.074  47.177  61.626  1.00 62.91           N
ATOM    506  CA  GLU A  68      30.407  45.911  61.681  1.00 62.91           C
ATOM    507  CB  GLU A  68      29.386  45.718  60.548  1.00 62.91           C
ATOM    508  CG  GLU A  68      28.196  46.676  60.650  1.00 62.91           C
ATOM    509  CD  GLU A  68      27.257  46.394  59.486  1.00 62.91           C
ATOM    510  OE1 GLU A  68      27.576  45.486  58.673  1.00 62.91           O
ATOM    511  OE2 GLU A  68      26.209  47.087  59.393  1.00 62.91           O
ATOM    512  C   GLU A  68      31.464  44.863  61.548  1.00 62.91           C
ATOM    513  O   GLU A  68      32.465  45.069  60.864  1.00 62.91           O
ATOM    514  N   MET A  69      31.286  43.711  62.223  1.00125.42           N
ATOM    515  CA  MET A  69      32.279  42.684  62.110  1.00125.42           C
ATOM    516  CB  MET A  69      33.389  42.755  63.168  1.00125.42           C
ATOM    517  CG  MET A  69      32.892  42.507  64.592  1.00125.42           C
ATOM    518  SD  MET A  69      34.215  42.169  65.790  1.00125.42           S
ATOM    519  CE  MET A  69      35.037  43.768  65.551  1.00125.42           C
ATOM    520  C   MET A  69      31.618  41.357  62.285  1.00125.42           C
ATOM    521  O   MET A  69      30.438  41.271  62.621  1.00125.42           O
ATOM    522  N   GLN A  70      32.369  40.265  62.032  1.00 95.55           N
ATOM    523  CA  GLN A  70      31.768  38.981  62.231  1.00 95.55           C
ATOM    524  CB  GLN A  70      31.901  37.998  61.055  1.00 95.55           C
ATOM    525  CG  GLN A  70      33.320  37.497  60.791  1.00 95.55           C
ATOM    526  CD  GLN A  70      33.233  36.545  59.603  1.00 95.55           C
ATOM    527  OE1 GLN A  70      32.175  35.988  59.317  1.00 95.55           O
ATOM    528  NE2 GLN A  70      34.374  36.358  58.885  1.00 95.55           N
ATOM    529  C   GLN A  70      32.422  38.351  63.411  1.00 95.55           C
ATOM    530  O   GLN A  70      33.638  38.415  63.587  1.00 95.55           O
ATOM    531  N   ILE A  71      31.603  37.703  64.251  1.00124.06           N
ATOM    532  CA  ILE A  71      32.105  37.074  65.430  1.00124.06           C
ATOM    533  CB  ILE A  71      31.199  37.159  66.629  1.00124.06           C
ATOM    534  CG1 ILE A  71      29.881  36.417  66.383  1.00124.06           C
ATOM    535  CG2 ILE A  71      31.006  38.640  66.986  1.00124.06           C
ATOM    536  CD1 ILE A  71      29.100  36.179  67.675  1.00124.06           C
ATOM    537  C   ILE A  71      32.275  35.634  65.111  1.00124.06           C
ATOM    538  O   ILE A  71      31.431  35.014  64.465  1.00124.06           O
ATOM    539  N   ALA A  72      33.417  35.084  65.552  1.00 44.26           N
ATOM    540  CA  ALA A  72      33.754  33.722  65.291  1.00 44.26           C
ATOM    541  CB  ALA A  72      35.188  33.350  65.705  1.00 44.26           C
ATOM    542  C   ALA A  72      32.820  32.839  66.047  1.00 44.26           C
ATOM    543  O   ALA A  72      32.106  33.267  66.953  1.00 44.26           O
ATOM    544  N   ALA A  73      32.805  31.554  65.657  1.00 40.23           N
ATOM    545  CA  ALA A  73      31.931  30.589  66.246  1.00 40.23           C
ATOM    546  CB  ALA A  73      32.075  29.180  65.642  1.00 40.23           C
ATOM    547  C   ALA A  73      32.229  30.490  67.710  1.00 40.23           C
ATOM    548  O   ALA A  73      33.341  30.771  68.157  1.00 40.23           O
ATOM    549  N   SER A  74      31.201  30.106  68.498  1.00 43.44           N
ATOM    550  CA  SER A  74      31.303  29.993  69.926  1.00 43.44           C
ATOM    551  CB  SER A  74      30.665  31.193  70.654  1.00 43.44           C
ATOM    552  OG  SER A  74      30.788  31.063  72.063  1.00 43.44           O
ATOM    553  C   SER A  74      30.559  28.752  70.321  1.00 43.44           C
ATOM    554  O   SER A  74      30.041  28.037  69.466  1.00 43.44           O
ATOM    555  N   LYS A  75      30.531  28.452  71.638  1.00 54.52           N
ATOM    556  CA  LYS A  75      29.873  27.285  72.162  1.00 54.52           C
ATOM    557  CB  LYS A  75      30.808  26.396  72.998  1.00 54.52           C
ATOM    558  CG  LYS A  75      32.049  25.911  72.254  1.00 54.52           C
ATOM    559  CD  LYS A  75      33.143  25.401  73.196  1.00 54.52           C
ATOM    560  CE  LYS A  75      34.411  24.926  72.485  1.00 54.52           C
ATOM    561  NZ  LYS A  75      35.468  24.638  73.481  1.00 54.52           N
ATOM    562  C   LYS A  75      28.843  27.752  73.149  1.00 54.52           C
ATOM    563  O   LYS A  75      29.026  28.776  73.804  1.00 54.52           O
ATOM    564  N   ALA A  76      27.725  27.005  73.280  1.00 38.98           N
ATOM    565  CA  ALA A  76      26.723  27.359  74.248  1.00 38.98           C
ATOM    566  CB  ALA A  76      25.510  28.086  73.640  1.00 38.98           C
ATOM    567  C   ALA A  76      26.209  26.090  74.870  1.00 38.98           C
ATOM    568  O   ALA A  76      26.237  25.027  74.254  1.00 38.98           O
ATOM    569  N   PRO A  77      25.763  26.167  76.101  1.00 78.30           N
ATOM    570  CA  PRO A  77      25.193  25.020  76.760  1.00 78.30           C
ATOM    571  CD  PRO A  77      26.275  27.143  77.045  1.00 78.30           C
ATOM    572  CB  PRO A  77      25.242  25.324  78.260  1.00 78.30           C
ATOM    573  CG  PRO A  77      25.515  26.837  78.344  1.00 78.30           C
ATOM    574  C   PRO A  77      23.817  24.762  76.221  1.00 78.30           C
ATOM    575  O   PRO A  77      23.135  25.715  75.845  1.00 78.30           O
ATOM    576  N   ALA A  78      23.381  23.486  76.171  1.00 36.47           N
ATOM    577  CA  ALA A  78      22.078  23.198  75.637  1.00 36.47           C
ATOM    578  CB  ALA A  78      22.125  22.696  74.186  1.00 36.47           C
ATOM    579  C   ALA A  78      21.438  22.119  76.458  1.00 36.47           C
ATOM    580  O   ALA A  78      22.112  21.233  76.980  1.00 36.47           O
ATOM    581  N   PHE A  79      20.095  22.178  76.587  1.00 70.22           N
ATOM    582  CA  PHE A  79      19.362  21.203  77.349  1.00 70.22           C
ATOM    583  CB  PHE A  79      18.694  21.824  78.593  1.00 70.22           C
ATOM    584  CG  PHE A  79      17.825  20.834  79.296  1.00 70.22           C
ATOM    585  CD1 PHE A  79      18.358  19.806  80.038  1.00 70.22           C
ATOM    586  CD2 PHE A  79      16.456  20.960  79.232  1.00 70.22           C
ATOM    587  CE1 PHE A  79      17.544  18.911  80.692  1.00 70.22           C
ATOM    588  CE2 PHE A  79      15.634  20.070  79.884  1.00 70.22           C
ATOM    589  CZ  PHE A  79      16.178  19.039  80.612  1.00 70.22           C
ATOM    590  C   PHE A  79      18.301  20.618  76.470  1.00 70.22           C
ATOM    591  O   PHE A  79      17.642  21.331  75.715  1.00 70.22           O
ATOM    592  N   LYS A  80      18.138  19.280  76.520  1.00128.21           N
ATOM    593  CA  LYS A  80      17.089  18.636  75.781  1.00128.21           C
ATOM    594  CB  LYS A  80      17.588  17.640  74.720  1.00128.21           C
ATOM    595  CG  LYS A  80      16.448  16.987  73.935  1.00128.21           C
ATOM    596  CD  LYS A  80      16.907  16.222  72.692  1.00128.21           C
ATOM    597  CE  LYS A  80      17.406  17.122  71.561  1.00128.21           C
ATOM    598  NZ  LYS A  80      18.803  17.534  71.823  1.00128.21           N
ATOM    599  C   LYS A  80      16.299  17.859  76.784  1.00128.21           C
ATOM    600  O   LYS A  80      16.828  16.969  77.449  1.00128.21           O
ATOM    601  N   ALA A  81      14.997  18.179  76.913  1.00 33.45           N
ATOM    602  CA  ALA A  81      14.170  17.553  77.906  1.00 33.45           C
ATOM    603  CB  ALA A  81      12.798  18.231  78.078  1.00 33.45           C
ATOM    604  C   ALA A  81      13.917  16.134  77.529  1.00 33.45           C
ATOM    605  O   ALA A  81      13.782  15.803  76.352  1.00 33.45           O
ATOM    606  N   GLY A  82      13.838  15.261  78.552  1.00 17.80           N
ATOM    607  CA  GLY A  82      13.587  13.868  78.341  1.00 17.80           C
ATOM    608  C   GLY A  82      12.119  13.707  78.133  1.00 17.80           C
ATOM    609  O   GLY A  82      11.340  14.635  78.337  1.00 17.80           O
ATOM    610  N   LYS A  83      11.715  12.486  77.744  1.00134.68           N
ATOM    611  CA  LYS A  83      10.357  12.173  77.421  1.00134.68           C
ATOM    612  CB  LYS A  83      10.238  10.741  76.860  1.00134.68           C
ATOM    613  CG  LYS A  83      10.753   9.651  77.804  1.00134.68           C
ATOM    614  CD  LYS A  83      10.637   8.234  77.234  1.00134.68           C
ATOM    615  CE  LYS A  83       9.313   7.939  76.530  1.00134.68           C
ATOM    616  NZ  LYS A  83       8.279   7.590  77.523  1.00134.68           N
ATOM    617  C   LYS A  83       9.474  12.351  78.618  1.00134.68           C
ATOM    618  O   LYS A  83       8.365  12.869  78.494  1.00134.68           O
ATOM    619  N   GLU A  84       9.935  11.941  79.814  1.00 75.37           N
ATOM    620  CA  GLU A  84       9.102  12.040  80.980  1.00 75.37           C
ATOM    621  CB  GLU A  84       9.715  11.347  82.208  1.00 75.37           C
ATOM    622  CG  GLU A  84       8.745  11.241  83.385  1.00 75.37           C
ATOM    623  CD  GLU A  84       9.331  10.259  84.388  1.00 75.37           C
ATOM    624  OE1 GLU A  84      10.409   9.680  84.085  1.00 75.37           O
ATOM    625  OE2 GLU A  84       8.708  10.069  85.467  1.00 75.37           O
ATOM    626  C   GLU A  84       8.842  13.477  81.323  1.00 75.37           C
ATOM    627  O   GLU A  84       7.718  13.843  81.670  1.00 75.37           O
ATOM    628  N   LEU A  85       9.869  14.344  81.240  1.00152.86           N
ATOM    629  CA  LEU A  85       9.630  15.708  81.615  1.00152.86           C
ATOM    630  CB  LEU A  85      10.888  16.591  81.628  1.00152.86           C
ATOM    631  CG  LEU A  85      11.908  16.180  82.704  1.00152.86           C
ATOM    632  CD1 LEU A  85      12.968  17.273  82.900  1.00152.86           C
ATOM    633  CD2 LEU A  85      11.216  15.774  84.015  1.00152.86           C
ATOM    634  C   LEU A  85       8.649  16.327  80.671  1.00152.86           C
ATOM    635  O   LEU A  85       7.734  17.039  81.081  1.00152.86           O
ATOM    636  N   LYS A  86       8.816  16.078  79.365  1.00122.69           N
ATOM    637  CA  LYS A  86       7.964  16.691  78.391  1.00122.69           C
ATOM    638  CB  LYS A  86       8.486  16.534  76.952  1.00122.69           C
ATOM    639  CG  LYS A  86       8.504  15.090  76.453  1.00122.69           C
ATOM    640  CD  LYS A  86       8.692  14.975  74.938  1.00122.69           C
ATOM    641  CE  LYS A  86       8.684  13.532  74.427  1.00122.69           C
ATOM    642  NZ  LYS A  86       8.779  13.518  72.950  1.00122.69           N
ATOM    643  C   LYS A  86       6.558  16.166  78.420  1.00122.69           C
ATOM    644  O   LYS A  86       5.613  16.932  78.241  1.00122.69           O
ATOM    645  N   GLU A  87       6.382  14.857  78.682  1.00262.38           N
ATOM    646  CA  GLU A  87       5.135  14.215  78.356  1.00262.38           C
ATOM    647  CB  GLU A  87       5.312  12.772  77.847  1.00262.38           C
ATOM    648  CG  GLU A  87       5.865  11.810  78.897  1.00262.38           C
ATOM    649  CD  GLU A  87       5.980  10.441  78.255  1.00262.38           C
ATOM    650  OE1 GLU A  87       4.959   9.938  77.717  1.00262.38           O
ATOM    651  OE2 GLU A  87       7.105   9.883  78.289  1.00262.38           O
ATOM    652  C   GLU A  87       4.043  14.157  79.376  1.00262.38           C
ATOM    653  O   GLU A  87       4.213  14.443  80.561  1.00262.38           O
ATOM    654  N   ALA A  88       2.848  13.792  78.837  1.00109.36           N
ATOM    655  CA  ALA A  88       1.606  13.544  79.515  1.00109.36           C
ATOM    656  CB  ALA A  88       1.192  14.663  80.486  1.00109.36           C
ATOM    657  C   ALA A  88       0.556  13.446  78.459  1.00109.36           C
ATOM    658  O   ALA A  88       0.783  13.810  77.306  1.00109.36           O
ATOM    659  N   VAL A  89      -0.631  12.932  78.831  1.00233.00           N
ATOM    660  CA  VAL A  89      -1.697  12.805  77.888  1.00233.00           C
ATOM    661  CB  VAL A  89      -1.769  11.451  77.240  1.00233.00           C
ATOM    662  CG1 VAL A  89      -2.218  10.421  78.288  1.00233.00           C
ATOM    663  CG2 VAL A  89      -2.675  11.538  76.000  1.00233.00           C
ATOM    664  C   VAL A  89      -2.961  13.035  78.647  1.00233.00           C
ATOM    665  O   VAL A  89      -2.928  13.265  79.855  1.00233.00           O
ATOM    666  N   LYS A  90      -4.106  13.017  77.935  1.00 80.14           N
ATOM    667  CA  LYS A  90      -5.393  13.216  78.532  1.00 80.14           C
ATOM    668  CB  LYS A  90      -6.548  12.854  77.580  1.00 80.14           C
ATOM    669  CG  LYS A  90      -6.409  11.443  77.002  1.00 80.14           C
ATOM    670  CD  LYS A  90      -7.661  10.908  76.307  1.00 80.14           C
ATOM    671  CE  LYS A  90      -7.467   9.499  75.740  1.00 80.14           C
ATOM    672  NZ  LYS A  90      -8.732   9.003  75.156  1.00 80.14           N
ATOM    673  C   LYS A  90      -5.504  12.343  79.777  1.00 80.14           C
ATOM    674  O   LYS A  90      -5.379  12.912  80.894  1.00 80.14           O
ATOM    675  OXT LYS A  90      -5.709  11.109  79.635  1.00 80.14           O
TER     676      LYS A  90
ATOM    677  N   MET B  91      28.581  11.680  80.759  1.00 33.71           N
ATOM    678  CA  MET B  91      28.261  11.376  82.173  1.00 33.71           C
ATOM    679  CB  MET B  91      28.619  12.572  83.073  1.00 33.71           C
ATOM    680  CG  MET B  91      28.421  12.309  84.568  1.00 33.71           C
ATOM    681  SD  MET B  91      28.801  13.732  85.638  1.00 33.71           S
ATOM    682  CE  MET B  91      30.604  13.625  85.451  1.00 33.71           C
ATOM    683  C   MET B  91      26.805  11.086  82.339  1.00 33.71           C
ATOM    684  O   MET B  91      25.952  11.895  81.978  1.00 33.71           O
ATOM    685  N   ASN B  92      26.491   9.890  82.871  1.00 57.56           N
ATOM    686  CA  ASN B  92      25.130   9.498  83.091  1.00 57.56           C
ATOM    687  CB  ASN B  92      24.828   8.025  82.737  1.00 57.56           C
ATOM    688  CG  ASN B  92      25.626   7.074  83.621  1.00 57.56           C
ATOM    689  OD1 ASN B  92      26.315   7.484  84.553  1.00 57.56           O
ATOM    690  ND2 ASN B  92      25.534   5.753  83.312  1.00 57.56           N
ATOM    691  C   ASN B  92      24.773   9.745  84.523  1.00 57.56           C
ATOM    692  O   ASN B  92      25.571  10.254  85.309  1.00 57.56           O
ATOM    693  N   LYS B  93      23.534   9.373  84.892  1.00 62.41           N
ATOM    694  CA  LYS B  93      23.022   9.597  86.212  1.00 62.41           C
ATOM    695  CB  LYS B  93      21.588   9.058  86.355  0.00 62.41           C
ATOM    696  CG  LYS B  93      20.907   9.368  87.688  0.00 62.41           C
ATOM    697  CD  LYS B  93      19.392   9.153  87.638  0.00 62.41           C
ATOM    698  CE  LYS B  93      18.683   9.324  88.984  0.00 62.41           C
ATOM    699  NZ  LYS B  93      18.830   8.095  89.797  0.00 62.41           N
ATOM    700  C   LYS B  93      23.894   8.898  87.216  1.00 62.41           C
ATOM    701  O   LYS B  93      24.253   9.477  88.240  1.00 62.41           O
ATOM    702  N   THR B  94      24.286   7.640  86.937  1.00 34.08           N
ATOM    703  CA  THR B  94      25.062   6.873  87.874  1.00 34.08           C
ATOM    704  CB  THR B  94      25.356   5.483  87.394  1.00 34.08           C
ATOM    705  OG1 THR B  94      24.148   4.777  87.156  1.00 34.08           O
ATOM    706  CG2 THR B  94      26.193   4.765  88.466  1.00 34.08           C
ATOM    707  C   THR B  94      26.389   7.525  88.107  1.00 34.08           C
ATOM    708  O   THR B  94      26.871   7.570  89.237  1.00 34.08           O
ATOM    709  N   GLU B  95      27.037   8.013  87.033  1.00 92.81           N
ATOM    710  CA  GLU B  95      28.325   8.635  87.161  1.00 92.81           C
ATOM    711  CB  GLU B  95      29.049   8.871  85.823  1.00 92.81           C
ATOM    712  CG  GLU B  95      29.843   7.658  85.318  1.00 92.81           C
ATOM    713  CD  GLU B  95      28.896   6.590  84.799  1.00 92.81           C
ATOM    714  OE1 GLU B  95      28.458   5.733  85.612  1.00 92.81           O
ATOM    715  OE2 GLU B  95      28.602   6.616  83.575  1.00 92.81           O
ATOM    716  C   GLU B  95      28.225   9.943  87.885  1.00 92.81           C
ATOM    717  O   GLU B  95      29.142  10.319  88.610  1.00 92.81           O
ATOM    718  N   LEU B  96      27.124  10.690  87.679  1.00 50.40           N
ATOM    719  CA  LEU B  96      26.929  11.970  88.304  1.00 50.40           C
ATOM    720  CB  LEU B  96      25.604  12.603  87.833  1.00 50.40           C
ATOM    721  CG  LEU B  96      25.285  13.981  88.436  1.00 50.40           C
ATOM    722  CD1 LEU B  96      26.288  15.028  87.943  1.00 50.40           C
ATOM    723  CD2 LEU B  96      23.831  14.396  88.161  1.00 50.40           C
ATOM    724  C   LEU B  96      26.841  11.782  89.793  1.00 50.40           C
ATOM    725  O   LEU B  96      27.447  12.526  90.565  1.00 50.40           O
ATOM    726  N   THR B  97      26.084  10.758  90.232  1.00 96.69           N
ATOM    727  CA  THR B  97      25.874  10.518  91.633  1.00 96.69           C
ATOM    728  CB  THR B  97      24.883   9.425  91.920  1.00 96.69           C
ATOM    729  OG1 THR B  97      24.530   9.445  93.295  1.00 96.69           O
ATOM    730  CG2 THR B  97      25.501   8.065  91.560  1.00 96.69           C
ATOM    731  C   THR B  97      27.169  10.153  92.292  1.00 96.69           C
ATOM    732  O   THR B  97      27.435  10.560  93.422  1.00 96.69           O
ATOM    733  N   LYS B  98      28.014   9.361  91.609  1.00106.52           N
ATOM    734  CA  LYS B  98      29.254   8.949  92.200  1.00106.52           C
ATOM    735  CB  LYS B  98      30.048   7.981  91.302  1.00106.52           C
ATOM    736  CG  LYS B  98      31.262   7.357  91.991  1.00106.52           C
ATOM    737  CD  LYS B  98      31.817   6.138  91.251  1.00106.52           C
ATOM    738  CE  LYS B  98      32.521   6.484  89.936  1.00106.52           C
ATOM    739  NZ  LYS B  98      33.907   6.924  90.207  1.00106.52           N
ATOM    740  C   LYS B  98      30.101  10.162  92.447  1.00106.52           C
ATOM    741  O   LYS B  98      30.735  10.283  93.494  1.00106.52           O
ATOM    742  N   VAL B  99      30.124  11.099  91.482  1.00 37.28           N
ATOM    743  CA  VAL B  99      30.947  12.274  91.573  1.00 37.28           C
ATOM    744  CB  VAL B  99      30.896  13.097  90.320  1.00 37.28           C
ATOM    745  CG1 VAL B  99      31.794  14.331  90.503  1.00 37.28           C
ATOM    746  CG2 VAL B  99      31.290  12.199  89.135  1.00 37.28           C
ATOM    747  C   VAL B  99      30.498  13.146  92.713  1.00 37.28           C
ATOM    748  O   VAL B  99      31.322  13.729  93.413  1.00 37.28           O
ATOM    749  N   ILE B 100      29.171  13.285  92.888  1.00113.64           N
ATOM    750  CA  ILE B 100      28.541  14.115  93.883  1.00113.64           C
ATOM    751  CB  ILE B 100      27.069  14.338  93.632  1.00113.64           C
ATOM    752  CG1 ILE B 100      26.274  13.026  93.696  1.00113.64           C
ATOM    753  CG2 ILE B 100      26.936  15.068  92.284  1.00113.64           C
ATOM    754  CD1 ILE B 100      24.761  13.238  93.633  1.00113.64           C
ATOM    755  C   ILE B 100      28.719  13.582  95.272  1.00113.64           C
ATOM    756  O   ILE B 100      28.796  14.347  96.233  1.00113.64           O
ATOM    757  N   ALA B 101      28.720  12.249  95.433  1.00 39.70           N
ATOM    758  CA  ALA B 101      28.877  11.681  96.741  1.00 39.70           C
ATOM    759  CB  ALA B 101      28.850  10.144  96.727  1.00 39.70           C
ATOM    760  C   ALA B 101      30.211  12.103  97.272  1.00 39.70           C
ATOM    761  O   ALA B 101      30.355  12.384  98.461  1.00 39.70           O
ATOM    762  N   GLU B 102      31.234  12.131  96.400  1.00128.98           N
ATOM    763  CA  GLU B 102      32.555  12.453  96.852  1.00128.98           C
ATOM    764  CB  GLU B 102      33.642  12.156  95.813  1.00128.98           C
ATOM    765  CG  GLU B 102      35.043  12.422  96.362  1.00128.98           C
ATOM    766  CD  GLU B 102      35.306  11.442  97.499  0.00128.98           C
ATOM    767  OE1 GLU B 102      34.511  11.428  98.477  0.00128.98           O
ATOM    768  OE2 GLU B 102      36.316  10.695  97.403  0.00128.98           O
ATOM    769  C   GLU B 102      32.711  13.887  97.285  1.00128.98           C
ATOM    770  O   GLU B 102      33.268  14.149  98.351  1.00128.98           O
ATOM    771  N   LYS B 103      32.221  14.860  96.489  1.00 69.63           N
ATOM    772  CA  LYS B 103      32.436  16.249  96.811  1.00 69.63           C
ATOM    773  CB  LYS B 103      31.855  17.222  95.767  1.00 69.63           C
ATOM    774  CG  LYS B 103      32.550  17.213  94.403  1.00 69.63           C
ATOM    775  CD  LYS B 103      31.820  18.068  93.361  1.00 69.63           C
ATOM    776  CE  LYS B 103      32.540  18.173  92.015  1.00 69.63           C
ATOM    777  NZ  LYS B 103      31.995  17.174  91.072  1.00 69.63           N
ATOM    778  C   LYS B 103      31.766  16.595  98.110  1.00 69.63           C
ATOM    779  O   LYS B 103      32.330  17.298  98.945  1.00 69.63           O
ATOM    780  N   ALA B 104      30.516  16.135  98.272  1.00 60.34           N
ATOM    781  CA  ALA B 104      29.651  16.355  99.400  1.00 60.34           C
ATOM    782  CB  ALA B 104      28.204  15.914  99.125  1.00 60.34           C
ATOM    783  C   ALA B 104      30.125  15.629 100.623  1.00 60.34           C
ATOM    784  O   ALA B 104      29.846  16.065 101.738  1.00 60.34           O
ATOM    785  N   GLU B 105      30.837  14.498 100.427  1.00130.30           N
ATOM    786  CA  GLU B 105      31.280  13.566 101.433  1.00130.30           C
ATOM    787  CB  GLU B 105      32.268  14.129 102.484  1.00130.30           C
ATOM    788  CG  GLU B 105      31.702  15.123 103.501  1.00130.30           C
ATOM    789  CD  GLU B 105      32.836  15.546 104.426  1.00130.30           C
ATOM    790  OE1 GLU B 105      33.515  14.642 104.979  1.00130.30           O
ATOM    791  OE2 GLU B 105      33.046  16.779 104.583  1.00130.30           O
ATOM    792  C   GLU B 105      30.123  12.898 102.117  1.00130.30           C
ATOM    793  O   GLU B 105      30.018  12.895 103.343  1.00130.30           O
ATOM    794  N   LEU B 106      29.206  12.329 101.299  1.00107.10           N
ATOM    795  CA  LEU B 106      28.091  11.539 101.750  1.00107.10           C
ATOM    796  CB  LEU B 106      26.719  12.092 101.325  1.00107.10           C
ATOM    797  CG  LEU B 106      26.367  13.436 101.988  1.00107.10           C
ATOM    798  CD1 LEU B 106      26.220  13.289 103.510  1.00107.10           C
ATOM    799  CD2 LEU B 106      27.369  14.533 101.594  1.00107.10           C
ATOM    800  C   LEU B 106      28.241  10.175 101.128  1.00107.10           C
ATOM    801  O   LEU B 106      29.295   9.852 100.578  1.00107.10           O
ATOM    802  N   THR B 107      27.199   9.319 101.268  1.00113.94           N
ATOM    803  CA  THR B 107      27.166   8.009 100.666  1.00113.94           C
ATOM    804  CB  THR B 107      26.264   7.045 101.385  1.00113.94           C
ATOM    805  OG1 THR B 107      26.279   5.777 100.745  1.00113.94           O
ATOM    806  CG2 THR B 107      24.838   7.620 101.402  1.00113.94           C
ATOM    807  C   THR B 107      26.616   8.152  99.277  1.00113.94           C
ATOM    808  O   THR B 107      26.126   9.213  98.894  1.00113.94           O
ATOM    809  N   GLN B 108      26.734   7.076  98.469  1.00 42.64           N
ATOM    810  CA  GLN B 108      26.227   7.049  97.126  1.00 42.64           C
ATOM    811  CB  GLN B 108      26.606   5.773  96.358  1.00 42.64           C
ATOM    812  CG  GLN B 108      28.102   5.623  96.079  1.00 42.64           C
ATOM    813  CD  GLN B 108      28.297   4.319  95.319  0.00 42.64           C
ATOM    814  OE1 GLN B 108      29.387   4.027  94.829  1.00 42.64           O
ATOM    815  NE2 GLN B 108      27.207   3.513  95.209  1.00 42.64           N
ATOM    816  C   GLN B 108      24.733   7.085  97.180  1.00 42.64           C
ATOM    817  O   GLN B 108      24.083   7.712  96.345  1.00 42.64           O
ATOM    818  N   LYS B 109      24.152   6.387  98.174  1.00 50.04           N
ATOM    819  CA  LYS B 109      22.729   6.276  98.291  1.00 50.04           C
ATOM    820  CB  LYS B 109      22.272   5.341  99.422  1.00 50.04           C
ATOM    821  CG  LYS B 109      20.752   5.169  99.443  1.00 50.04           C
ATOM    822  CD  LYS B 109      20.262   3.989 100.278  1.00 50.04           C
ATOM    823  CE  LYS B 109      18.740   3.840 100.267  1.00 50.04           C
ATOM    824  NZ  LYS B 109      18.350   2.647 101.046  1.00 50.04           N
ATOM    825  C   LYS B 109      22.122   7.621  98.549  1.00 50.04           C
ATOM    826  O   LYS B 109      21.011   7.885  98.095  1.00 50.04           O
ATOM    827  N   ASP B 110      22.802   8.475  99.342  1.00 43.54           N
ATOM    828  CA  ASP B 110      22.307   9.789  99.661  1.00 43.54           C
ATOM    829  CB  ASP B 110      23.128  10.482 100.763  1.00 43.54           C
ATOM    830  CG  ASP B 110      22.889   9.747 102.074  1.00 43.54           C
ATOM    831  OD1 ASP B 110      22.028   8.827 102.091  1.00 43.54           O
ATOM    832  OD2 ASP B 110      23.565  10.099 103.078  1.00 43.54           O
ATOM    833  C   ASP B 110      22.357  10.682  98.460  1.00 43.54           C
ATOM    834  O   ASP B 110      21.430  11.448  98.197  1.00 43.54           O
ATOM    835  N   ALA B 111      23.459  10.614  97.694  1.00 38.53           N
ATOM    836  CA  ALA B 111      23.587  11.474  96.559  1.00 38.53           C
ATOM    837  CB  ALA B 111      24.900  11.242  95.796  1.00 38.53           C
ATOM    838  C   ALA B 111      22.462  11.159  95.627  1.00 38.53           C
ATOM    839  O   ALA B 111      21.771  12.060  95.154  1.00 38.53           O
ATOM    840  N   ALA B 112      22.220   9.855  95.385  1.00 34.74           N
ATOM    841  CA  ALA B 112      21.218   9.421  94.450  1.00 34.74           C
ATOM    842  CB  ALA B 112      21.186   7.894  94.276  1.00 34.74           C
ATOM    843  C   ALA B 112      19.848   9.837  94.895  1.00 34.74           C
ATOM    844  O   ALA B 112      19.059  10.329  94.090  1.00 34.74           O
ATOM    845  N   ALA B 113      19.527   9.648  96.189  1.00 32.67           N
ATOM    846  CA  ALA B 113      18.218   9.963  96.691  1.00 32.67           C
ATOM    847  CB  ALA B 113      18.036   9.576  98.169  1.00 32.67           C
ATOM    848  C   ALA B 113      17.990  11.438  96.578  1.00 32.67           C
ATOM    849  O   ALA B 113      16.887  11.883  96.263  1.00 32.67           O
ATOM    850  N   ALA B 114      19.022  12.244  96.887  1.00 35.52           N
ATOM    851  CA  ALA B 114      18.892  13.669  96.791  1.00 35.52           C
ATOM    852  CB  ALA B 114      20.127  14.414  97.324  1.00 35.52           C
ATOM    853  C   ALA B 114      18.711  14.071  95.357  1.00 35.52           C
ATOM    854  O   ALA B 114      17.849  14.890  95.042  1.00 35.52           O
ATOM    855  N   THR B 115      19.517  13.492  94.446  1.00107.67           N
ATOM    856  CA  THR B 115      19.463  13.858  93.057  1.00107.67           C
ATOM    857  CB  THR B 115      20.483  13.133  92.229  1.00107.67           C
ATOM    858  OG1 THR B 115      20.236  11.735  92.261  1.00107.67           O
ATOM    859  CG2 THR B 115      21.882  13.441  92.784  1.00107.67           C
ATOM    860  C   THR B 115      18.124  13.505  92.494  1.00107.67           C
ATOM    861  O   THR B 115      17.482  14.318  91.833  1.00107.67           O
ATOM    862  N   GLN B 116      17.642  12.284  92.768  1.00 81.59           N
ATOM    863  CA  GLN B 116      16.403  11.857  92.192  1.00 81.59           C
ATOM    864  CB  GLN B 116      16.063  10.404  92.564  1.00 81.59           C
ATOM    865  CG  GLN B 116      15.878  10.180  94.065  1.00 81.59           C
ATOM    866  CD  GLN B 116      15.726   8.684  94.290  1.00 81.59           C
ATOM    867  OE1 GLN B 116      14.637   8.127  94.162  1.00 81.59           O
ATOM    868  NE2 GLN B 116      16.858   8.010  94.628  1.00 81.59           N
ATOM    869  C   GLN B 116      15.308  12.757  92.667  1.00 81.59           C
ATOM    870  O   GLN B 116      14.449  13.164  91.886  1.00 81.59           O
ATOM    871  N   ALA B 117      15.322  13.116  93.962  1.00 26.36           N
ATOM    872  CA  ALA B 117      14.280  13.942  94.499  1.00 26.36           C
ATOM    873  CB  ALA B 117      14.446  14.201  96.006  1.00 26.36           C
ATOM    874  C   ALA B 117      14.299  15.272  93.813  1.00 26.36           C
ATOM    875  O   ALA B 117      13.253  15.799  93.438  1.00 26.36           O
ATOM    876  N   VAL B 118      15.499  15.845  93.604  1.00 91.85           N
ATOM    877  CA  VAL B 118      15.582  17.164  93.041  1.00 91.85           C
ATOM    878  CB  VAL B 118      16.976  17.728  93.012  1.00 91.85           C
ATOM    879  CG1 VAL B 118      17.802  17.029  91.924  1.00 91.85           C
ATOM    880  CG2 VAL B 118      16.867  19.244  92.816  1.00 91.85           C
ATOM    881  C   VAL B 118      15.031  17.198  91.644  1.00 91.85           C
ATOM    882  O   VAL B 118      14.344  18.150  91.278  1.00 91.85           O
ATOM    883  N   LEU B 119      15.334  16.175  90.817  1.00 47.18           N
ATOM    884  CA  LEU B 119      14.882  16.166  89.449  1.00 47.18           C
ATOM    885  CB  LEU B 119      15.459  15.010  88.621  1.00 47.18           C
ATOM    886  CG  LEU B 119      16.976  15.119  88.393  1.00 47.18           C
ATOM    887  CD1 LEU B 119      17.454  14.026  87.433  1.00 47.18           C
ATOM    888  CD2 LEU B 119      17.383  16.528  87.934  1.00 47.18           C
ATOM    889  C   LEU B 119      13.392  16.057  89.390  1.00 47.18           C
ATOM    890  O   LEU B 119      12.747  16.735  88.592  1.00 47.18           O
ATOM    891  N   ASP B 120      12.807  15.185  90.230  1.00 34.55           N
ATOM    892  CA  ASP B 120      11.384  14.998  90.224  1.00 34.55           C
ATOM    893  CB  ASP B 120      10.923  13.854  91.147  1.00 34.55           C
ATOM    894  CG  ASP B 120      11.274  12.544  90.455  1.00 34.55           C
ATOM    895  OD1 ASP B 120      11.418  12.565  89.204  1.00 34.55           O
ATOM    896  OD2 ASP B 120      11.402  11.507  91.160  1.00 34.55           O
ATOM    897  C   ASP B 120      10.721  16.268  90.666  1.00 34.55           C
ATOM    898  O   ASP B 120       9.663  16.634  90.157  1.00 34.55           O
ATOM    899  N   THR B 121      11.322  16.975  91.639  1.00 34.87           N
ATOM    900  CA  THR B 121      10.744  18.189  92.142  1.00 34.87           C
ATOM    901  CB  THR B 121      11.522  18.756  93.294  1.00 34.87           C
ATOM    902  OG1 THR B 121      11.609  17.802  94.342  1.00 34.87           O
ATOM    903  CG2 THR B 121      10.806  20.023  93.792  1.00 34.87           C
ATOM    904  C   THR B 121      10.722  19.223  91.057  1.00 34.87           C
ATOM    905  O   THR B 121       9.726  19.919  90.873  1.00 34.87           O
ATOM    906  N   ILE B 122      11.826  19.346  90.296  1.00 41.66           N
ATOM    907  CA  ILE B 122      11.896  20.334  89.257  1.00 41.66           C
ATOM    908  CB  ILE B 122      13.240  20.387  88.586  1.00 41.66           C
ATOM    909  CG1 ILE B 122      14.313  20.832  89.595  1.00 41.66           C
ATOM    910  CG2 ILE B 122      13.135  21.300  87.353  1.00 41.66           C
ATOM    911  CD1 ILE B 122      15.743  20.627  89.100  1.00 41.66           C
ATOM    912  C   ILE B 122      10.858  20.045  88.213  1.00 41.66           C
ATOM    913  O   ILE B 122      10.180  20.960  87.746  1.00 41.66           O
ATOM    914  N   THR B 123      10.697  18.767  87.819  1.00 98.21           N
ATOM    915  CA  THR B 123       9.755  18.453  86.782  1.00 98.21           C
ATOM    916  CB  THR B 123       9.761  17.010  86.361  1.00 98.21           C
ATOM    917  OG1 THR B 123       8.942  16.848  85.213  1.00 98.21           O
ATOM    918  CG2 THR B 123       9.223  16.134  87.501  1.00 98.21           C
ATOM    919  C   THR B 123       8.375  18.794  87.243  1.00 98.21           C
ATOM    920  O   THR B 123       7.566  19.305  86.469  1.00 98.21           O
ATOM    921  N   ASN B 124       8.065  18.502  88.521  1.00 49.92           N
ATOM    922  CA  ASN B 124       6.756  18.744  89.056  1.00 49.92           C
ATOM    923  CB  ASN B 124       6.596  18.204  90.487  1.00 49.92           C
ATOM    924  CG  ASN B 124       6.686  16.684  90.436  1.00 49.92           C
ATOM    925  OD1 ASN B 124       7.252  16.053  91.327  1.00 49.92           O
ATOM    926  ND2 ASN B 124       6.111  16.075  89.364  1.00 49.92           N
ATOM    927  C   ASN B 124       6.494  20.217  89.097  1.00 49.92           C
ATOM    928  O   ASN B 124       5.418  20.673  88.714  1.00 49.92           O
ATOM    929  N   ALA B 125       7.486  21.004  89.556  1.00 31.10           N
ATOM    930  CA  ALA B 125       7.310  22.425  89.679  1.00 31.10           C
ATOM    931  CB  ALA B 125       8.549  23.128  90.256  1.00 31.10           C
ATOM    932  C   ALA B 125       7.066  23.008  88.323  1.00 31.10           C
ATOM    933  O   ALA B 125       6.192  23.854  88.143  1.00 31.10           O
ATOM    934  N   LEU B 126       7.838  22.543  87.329  1.00 58.48           N
ATOM    935  CA  LEU B 126       7.774  23.004  85.974  1.00 58.48           C
ATOM    936  CB  LEU B 126       8.752  22.190  85.111  1.00 58.48           C
ATOM    937  CG  LEU B 126       8.798  22.609  83.640  1.00 58.48           C
ATOM    938  CD1 LEU B 126       9.461  23.981  83.526  1.00 58.48           C
ATOM    939  CD2 LEU B 126       9.469  21.542  82.762  1.00 58.48           C
ATOM    940  C   LEU B 126       6.407  22.715  85.439  1.00 58.48           C
ATOM    941  O   LEU B 126       5.749  23.575  84.855  1.00 58.48           O
ATOM    942  N   ALA B 127       5.927  21.483  85.670  1.00 49.87           N
ATOM    943  CA  ALA B 127       4.661  21.046  85.165  1.00 49.87           C
ATOM    944  CB  ALA B 127       4.341  19.586  85.529  1.00 49.87           C
ATOM    945  C   ALA B 127       3.576  21.904  85.739  1.00 49.87           C
ATOM    946  O   ALA B 127       2.572  22.181  85.084  1.00 49.87           O
ATOM    947  N   ASN B 128       3.753  22.311  87.005  1.00109.14           N
ATOM    948  CA  ASN B 128       2.828  23.128  87.738  1.00109.14           C
ATOM    949  CB  ASN B 128       3.258  23.313  89.207  1.00109.14           C
ATOM    950  CG  ASN B 128       2.095  23.884  90.011  1.00109.14           C
ATOM    951  OD1 ASN B 128       1.553  24.940  89.691  1.00109.14           O
ATOM    952  ND2 ASN B 128       1.699  23.162  91.093  1.00109.14           N
ATOM    953  C   ASN B 128       2.762  24.481  87.095  1.00109.14           C
ATOM    954  O   ASN B 128       1.736  25.154  87.168  1.00109.14           O
ATOM    955  N   GLY B 129       3.849  24.927  86.435  1.00 33.51           N
ATOM    956  CA  GLY B 129       3.828  26.237  85.853  1.00 33.51           C
ATOM    957  C   GLY B 129       4.710  27.136  86.656  1.00 33.51           C
ATOM    958  O   GLY B 129       4.694  28.354  86.482  1.00 33.51           O
ATOM    959  N   GLU B 130       5.500  26.551  87.574  1.00104.17           N
ATOM    960  CA  GLU B 130       6.388  27.338  88.375  1.00104.17           C
ATOM    961  CB  GLU B 130       6.613  26.755  89.782  1.00104.17           C
ATOM    962  CG  GLU B 130       7.189  27.758  90.783  1.00104.17           C
ATOM    963  CD  GLU B 130       6.054  28.682  91.206  1.00104.17           C
ATOM    964  OE1 GLU B 130       5.113  28.191  91.884  1.00104.17           O
ATOM    965  OE2 GLU B 130       6.112  29.890  90.853  1.00104.17           O
ATOM    966  C   GLU B 130       7.712  27.375  87.678  1.00104.17           C
ATOM    967  O   GLU B 130       8.042  26.484  86.895  1.00104.17           O
ATOM    968  N   LYS B 131       8.491  28.447  87.923  1.00 63.88           N
ATOM    969  CA  LYS B 131       9.797  28.566  87.346  1.00 63.88           C
ATOM    970  CB  LYS B 131      10.151  29.996  86.901  1.00 63.88           C
ATOM    971  CG  LYS B 131      11.549  30.107  86.291  1.00 63.88           C
ATOM    972  CD  LYS B 131      11.835  31.449  85.615  1.00 63.88           C
ATOM    973  CE  LYS B 131      11.380  31.512  84.157  1.00 63.88           C
ATOM    974  NZ  LYS B 131      11.831  32.778  83.540  1.00 63.88           N
ATOM    975  C   LYS B 131      10.782  28.186  88.405  1.00 63.88           C
ATOM    976  O   LYS B 131      10.679  28.630  89.547  1.00 63.88           O
ATOM    977  N   VAL B 132      11.763  27.330  88.050  1.00 46.72           N
ATOM    978  CA  VAL B 132      12.751  26.940  89.012  1.00 46.72           C
ATOM    979  CB  VAL B 132      13.040  25.463  88.992  1.00 46.72           C
ATOM    980  CG1 VAL B 132      14.139  25.146  90.019  1.00 46.72           C
ATOM    981  CG2 VAL B 132      11.727  24.705  89.245  1.00 46.72           C
ATOM    982  C   VAL B 132      14.013  27.670  88.664  1.00 46.72           C
ATOM    983  O   VAL B 132      14.562  27.492  87.577  1.00 46.72           O
ATOM    984  N   GLN B 133      14.512  28.520  89.588  1.00 38.79           N
ATOM    985  CA  GLN B 133      15.702  29.269  89.294  1.00 38.79           C
ATOM    986  CB  GLN B 133      15.511  30.795  89.382  1.00 38.79           C
ATOM    987  CG  GLN B 133      14.507  31.348  88.368  1.00 38.79           C
ATOM    988  CD  GLN B 133      14.417  32.856  88.563  1.00 38.79           C
ATOM    989  OE1 GLN B 133      15.283  33.463  89.192  1.00 38.79           O
ATOM    990  NE2 GLN B 133      13.351  33.482  87.996  1.00 38.79           N
ATOM    991  C   GLN B 133      16.760  28.894  90.283  1.00 38.79           C
ATOM    992  O   GLN B 133      16.553  28.986  91.493  1.00 38.79           O
ATOM    993  N   ILE B 134      17.936  28.457  89.784  1.00 93.31           N
ATOM    994  CA  ILE B 134      18.994  28.103  90.683  1.00 93.31           C
ATOM    995  CB  ILE B 134      19.408  26.659  90.611  1.00 93.31           C
ATOM    996  CG1 ILE B 134      20.403  26.347  91.743  1.00 93.31           C
ATOM    997  CG2 ILE B 134      19.927  26.359  89.196  1.00 93.31           C
ATOM    998  CD1 ILE B 134      20.604  24.855  91.997  1.00 93.31           C
ATOM    999  C   ILE B 134      20.180  28.972  90.411  1.00 93.31           C
ATOM   1000  O   ILE B 134      20.749  28.971  89.319  1.00 93.31           O
ATOM   1001  N   LEU B 135      20.606  29.726  91.441  1.00 39.74           N
ATOM   1002  CA  LEU B 135      21.686  30.645  91.262  1.00 39.74           C
ATOM   1003  CB  LEU B 135      22.022  31.446  92.534  1.00 39.74           C
ATOM   1004  CG  LEU B 135      23.187  32.439  92.365  1.00 39.74           C
ATOM   1005  CD1 LEU B 135      22.818  33.568  91.388  1.00 39.74           C
ATOM   1006  CD2 LEU B 135      23.679  32.964  93.723  1.00 39.74           C
ATOM   1007  C   LEU B 135      22.898  29.859  90.894  1.00 39.74           C
ATOM   1008  O   LEU B 135      23.209  28.839  91.505  1.00 39.74           O
ATOM   1009  N   GLY B 136      23.587  30.314  89.833  1.00 64.19           N
ATOM   1010  CA  GLY B 136      24.819  29.724  89.418  1.00 64.19           C
ATOM   1011  C   GLY B 136      24.593  28.654  88.385  1.00 64.19           C
ATOM   1012  O   GLY B 136      25.550  28.232  87.741  1.00 64.19           O
ATOM   1013  N   PHE B 137      23.401  28.020  88.330  1.00133.40           N
ATOM   1014  CA  PHE B 137      23.167  27.071  87.265  1.00133.40           C
ATOM   1015  CB  PHE B 137      22.470  25.811  87.803  1.00133.40           C
ATOM   1016  CG  PHE B 137      22.467  24.751  86.757  1.00133.40           C
ATOM   1017  CD1 PHE B 137      23.624  24.070  86.451  1.00133.40           C
ATOM   1018  CD2 PHE B 137      21.305  24.416  86.103  1.00133.40           C
ATOM   1019  CE1 PHE B 137      23.628  23.084  85.494  1.00133.40           C
ATOM   1020  CE2 PHE B 137      21.303  23.431  85.145  1.00133.40           C
ATOM   1021  CZ  PHE B 137      22.464  22.765  84.838  1.00133.40           C
ATOM   1022  C   PHE B 137      22.371  27.589  86.084  1.00133.40           C
ATOM   1023  O   PHE B 137      22.813  27.524  84.936  1.00133.40           O
ATOM   1024  N   GLY B 138      21.172  28.168  86.358  1.00 39.15           N
ATOM   1025  CA  GLY B 138      20.244  28.542  85.311  1.00 39.15           C
ATOM   1026  C   GLY B 138      18.830  28.297  85.799  1.00 39.15           C
ATOM   1027  O   GLY B 138      18.619  28.040  86.984  1.00 39.15           O
ATOM   1028  N   THR B 139      17.817  28.365  84.893  1.00108.15           N
ATOM   1029  CA  THR B 139      16.435  28.223  85.299  1.00108.15           C
ATOM   1030  CB  THR B 139      15.698  29.532  85.302  1.00108.15           C
ATOM   1031  OG1 THR B 139      14.386  29.364  85.815  1.00108.15           O
ATOM   1032  CG2 THR B 139      15.637  30.063  83.859  1.00108.15           C
ATOM   1033  C   THR B 139      15.671  27.314  84.365  1.00108.15           C
ATOM   1034  O   THR B 139      16.047  27.127  83.208  1.00108.15           O
ATOM   1035  N   PHE B 140      14.556  26.725  84.872  1.00 62.59           N
ATOM   1036  CA  PHE B 140      13.696  25.858  84.099  1.00 62.59           C
ATOM   1037  CB  PHE B 140      13.560  24.436  84.680  1.00 62.59           C
ATOM   1038  CG  PHE B 140      14.870  23.727  84.610  1.00 62.59           C
ATOM   1039  CD1 PHE B 140      15.812  23.900  85.599  1.00 62.59           C
ATOM   1040  CD2 PHE B 140      15.154  22.878  83.564  1.00 62.59           C
ATOM   1041  CE1 PHE B 140      17.019  23.242  85.542  1.00 62.59           C
ATOM   1042  CE2 PHE B 140      16.359  22.218  83.502  1.00 62.59           C
ATOM   1043  CZ  PHE B 140      17.297  22.403  84.490  1.00 62.59           C
ATOM   1044  C   PHE B 140      12.303  26.428  84.129  1.00 62.59           C
ATOM   1045  O   PHE B 140      11.808  26.805  85.191  1.00 62.59           O
ATOM   1046  N   GLU B 141      11.623  26.498  82.959  1.00 93.89           N
ATOM   1047  CA  GLU B 141      10.281  27.020  82.939  1.00 93.89           C
ATOM   1048  CB  GLU B 141      10.175  28.534  82.665  1.00 93.89           C
ATOM   1049  CG  GLU B 141      10.401  28.938  81.203  1.00 93.89           C
ATOM   1050  CD  GLU B 141      11.891  29.089  80.935  1.00 93.89           C
ATOM   1051  OE1 GLU B 141      12.694  28.715  81.831  1.00 93.89           O
ATOM   1052  OE2 GLU B 141      12.245  29.584  79.831  1.00 93.89           O
ATOM   1053  C   GLU B 141       9.520  26.367  81.826  1.00 93.89           C
ATOM   1054  O   GLU B 141      10.091  25.710  80.957  1.00 93.89           O
ATOM   1055  N   VAL B 142       8.180  26.514  81.849  1.00102.02           N
ATOM   1056  CA  VAL B 142       7.366  25.940  80.818  1.00102.02           C
ATOM   1057  CB  VAL B 142       6.053  25.413  81.310  1.00102.02           C
ATOM   1058  CG1 VAL B 142       6.332  24.242  82.264  1.00102.02           C
ATOM   1059  CG2 VAL B 142       5.265  26.567  81.953  1.00102.02           C
ATOM   1060  C   VAL B 142       7.074  27.009  79.810  1.00102.02           C
ATOM   1061  O   VAL B 142       6.920  28.178  80.164  1.00102.02           O
ATOM   1062  N   ARG B 143       7.017  26.625  78.513  1.00112.72           N
ATOM   1063  CA  ARG B 143       6.746  27.559  77.451  1.00112.72           C
ATOM   1064  CB  ARG B 143       7.829  27.549  76.362  1.00112.72           C
ATOM   1065  CG  ARG B 143       9.226  27.756  76.949  1.00112.72           C
ATOM   1066  CD  ARG B 143      10.323  27.996  75.914  1.00112.72           C
ATOM   1067  NE  ARG B 143      10.623  29.455  75.934  1.00112.72           N
ATOM   1068  CZ  ARG B 143      11.907  29.890  75.772  1.00112.72           C
ATOM   1069  NH1 ARG B 143      12.920  28.993  75.600  1.00112.72           N
ATOM   1070  NH2 ARG B 143      12.174  31.229  75.784  1.00112.72           N
ATOM   1071  C   ARG B 143       5.448  27.158  76.812  1.00112.72           C
ATOM   1072  O   ARG B 143       5.149  25.972  76.683  1.00112.72           O
ATOM   1073  N   GLU B 144       4.636  28.155  76.400  1.00 91.11           N
ATOM   1074  CA  GLU B 144       3.324  27.897  75.873  1.00 91.11           C
ATOM   1075  CB  GLU B 144       2.353  29.076  76.051  1.00 91.11           C
ATOM   1076  CG  GLU B 144       1.930  29.316  77.502  1.00 91.11           C
ATOM   1077  CD  GLU B 144       0.922  28.239  77.879  1.00 91.11           C
ATOM   1078  OE1 GLU B 144       0.777  27.261  77.098  1.00 91.11           O
ATOM   1079  OE2 GLU B 144       0.279  28.384  78.953  1.00 91.11           O
ATOM   1080  C   GLU B 144       3.352  27.575  74.414  1.00 91.11           C
ATOM   1081  O   GLU B 144       4.188  28.067  73.659  1.00 91.11           O
ATOM   1082  N   ARG B 145       2.402  26.710  74.001  1.00141.06           N
ATOM   1083  CA  ARG B 145       2.178  26.337  72.633  1.00141.06           C
ATOM   1084  CB  ARG B 145       2.443  24.846  72.360  1.00141.06           C
ATOM   1085  CG  ARG B 145       2.834  24.509  70.920  1.00141.06           C
ATOM   1086  CD  ARG B 145       4.345  24.606  70.673  1.00141.06           C
ATOM   1087  NE  ARG B 145       4.778  26.021  70.874  1.00141.06           N
ATOM   1088  CZ  ARG B 145       5.880  26.314  71.629  1.00141.06           C
ATOM   1089  NH1 ARG B 145       6.514  25.336  72.342  1.00141.06           N
ATOM   1090  NH2 ARG B 145       6.349  27.596  71.679  1.00141.06           N
ATOM   1091  C   ARG B 145       0.698  26.536  72.464  1.00141.06           C
ATOM   1092  O   ARG B 145      -0.077  26.155  73.341  1.00141.06           O
ATOM   1093  N   SER B 146       0.257  27.142  71.343  1.00 73.12           N
ATOM   1094  CA  SER B 146      -1.147  27.423  71.193  1.00 73.12           C
ATOM   1095  CB  SER B 146      -1.447  28.537  70.174  1.00 73.12           C
ATOM   1096  OG  SER B 146      -2.848  28.752  70.082  1.00 73.12           O
ATOM   1097  C   SER B 146      -1.881  26.196  70.742  1.00 73.12           C
ATOM   1098  O   SER B 146      -1.301  25.275  70.171  1.00 73.12           O
ATOM   1099  N   ALA B 147      -3.204  26.165  71.022  1.00 35.25           N
ATOM   1100  CA  ALA B 147      -4.031  25.074  70.604  1.00 35.25           C
ATOM   1101  CB  ALA B 147      -5.401  25.028  71.304  1.00 35.25           C
ATOM   1102  C   ALA B 147      -4.273  25.262  69.149  1.00 35.25           C
ATOM   1103  O   ALA B 147      -4.272  26.387  68.653  1.00 35.25           O
ATOM   1104  N   ARG B 148      -4.466  24.153  68.415  1.00 69.52           N
ATOM   1105  CA  ARG B 148      -4.698  24.317  67.015  1.00 69.52           C
ATOM   1106  CB  ARG B 148      -3.409  24.427  66.181  1.00 69.52           C
ATOM   1107  CG  ARG B 148      -2.451  23.238  66.279  1.00 69.52           C
ATOM   1108  CD  ARG B 148      -1.112  23.526  65.593  1.00 69.52           C
ATOM   1109  NE  ARG B 148      -0.362  22.244  65.475  1.00 69.52           N
ATOM   1110  CZ  ARG B 148       0.557  21.883  66.416  1.00 69.52           C
ATOM   1111  NH1 ARG B 148       0.790  22.688  67.493  1.00 69.52           N
ATOM   1112  NH2 ARG B 148       1.247  20.715  66.271  1.00 69.52           N
ATOM   1113  C   ARG B 148      -5.528  23.181  66.516  1.00 69.52           C
ATOM   1114  O   ARG B 148      -5.961  22.320  67.279  1.00 69.52           O
ATOM   1115  N   THR B 149      -5.791  23.175  65.197  1.00103.86           N
ATOM   1116  CA  THR B 149      -6.628  22.174  64.606  1.00103.86           C
ATOM   1117  CB  THR B 149      -7.497  22.713  63.508  1.00103.86           C
ATOM   1118  OG1 THR B 149      -8.392  21.712  63.048  1.00103.86           O
ATOM   1119  CG2 THR B 149      -6.594  23.195  62.357  1.00103.86           C
ATOM   1120  C   THR B 149      -5.749  21.140  63.992  1.00103.86           C
ATOM   1121  O   THR B 149      -4.660  21.433  63.501  1.00103.86           O
ATOM   1122  N   GLY B 150      -6.211  19.879  64.028  1.00 17.10           N
ATOM   1123  CA  GLY B 150      -5.454  18.811  63.455  1.00 17.10           C
ATOM   1124  C   GLY B 150      -6.430  17.751  63.081  1.00 17.10           C
ATOM   1125  O   GLY B 150      -7.623  17.858  63.354  1.00 17.10           O
ATOM   1126  N   ARG B 151      -5.941  16.694  62.416  1.00101.71           N
ATOM   1127  CA  ARG B 151      -6.821  15.636  62.038  1.00101.71           C
ATOM   1128  CB  ARG B 151      -7.175  15.691  60.545  1.00101.71           C
ATOM   1129  CG  ARG B 151      -8.295  14.744  60.131  1.00101.71           C
ATOM   1130  CD  ARG B 151      -8.629  14.846  58.645  1.00101.71           C
ATOM   1131  NE  ARG B 151      -9.723  13.878  58.379  1.00101.71           N
ATOM   1132  CZ  ARG B 151     -10.411  13.938  57.204  1.00101.71           C
ATOM   1133  NH1 ARG B 151     -10.068  14.865  56.264  1.00101.71           N
ATOM   1134  NH2 ARG B 151     -11.436  13.068  56.968  1.00101.71           N
ATOM   1135  C   ARG B 151      -6.073  14.378  62.305  1.00101.71           C
ATOM   1136  O   ARG B 151      -4.852  14.347  62.174  1.00101.71           O
ATOM   1137  N   ASN B 152      -6.765  13.299  62.717  1.00 95.79           N
ATOM   1138  CA  ASN B 152      -5.984  12.119  62.939  1.00 95.79           C
ATOM   1139  CB  ASN B 152      -6.286  11.351  64.239  1.00 95.79           C
ATOM   1140  CG  ASN B 152      -7.679  10.778  64.165  1.00 95.79           C
ATOM   1141  OD1 ASN B 152      -8.662  11.503  64.023  1.00 95.79           O
ATOM   1142  ND2 ASN B 152      -7.762   9.426  64.264  1.00 95.79           N
ATOM   1143  C   ASN B 152      -6.207  11.218  61.778  1.00 95.79           C
ATOM   1144  O   ASN B 152      -7.331  10.991  61.342  1.00 95.79           O
ATOM   1145  N   PRO B 153      -5.131  10.728  61.242  1.00157.18           N
ATOM   1146  CA  PRO B 153      -5.237   9.892  60.084  1.00157.18           C
ATOM   1147  CD  PRO B 153      -3.880  11.467  61.266  1.00157.18           C
ATOM   1148  CB  PRO B 153      -3.820   9.761  59.536  1.00157.18           C
ATOM   1149  CG  PRO B 153      -3.148  11.074  59.972  1.00157.18           C
ATOM   1150  C   PRO B 153      -5.912   8.587  60.339  1.00157.18           C
ATOM   1151  O   PRO B 153      -6.414   7.993  59.385  1.00157.18           O
ATOM   1152  N   GLN B 154      -5.900   8.081  61.585  1.00102.85           N
ATOM   1153  CA  GLN B 154      -6.507   6.796  61.752  1.00102.85           C
ATOM   1154  CB  GLN B 154      -6.310   6.239  63.171  1.00102.85           C
ATOM   1155  CG  GLN B 154      -4.839   6.069  63.555  1.00102.85           C
ATOM   1156  CD  GLN B 154      -4.209   5.052  62.615  1.00102.85           C
ATOM   1157  OE1 GLN B 154      -3.054   5.192  62.216  1.00102.85           O
ATOM   1158  NE2 GLN B 154      -4.984   3.994  62.255  1.00102.85           N
ATOM   1159  C   GLN B 154      -7.987   6.891  61.523  1.00102.85           C
ATOM   1160  O   GLN B 154      -8.529   6.239  60.632  1.00102.85           O
ATOM   1161  N   THR B 155      -8.681   7.717  62.334  1.00 62.52           N
ATOM   1162  CA  THR B 155     -10.107   7.864  62.222  1.00 62.52           C
ATOM   1163  CB  THR B 155     -10.782   8.305  63.484  1.00 62.52           C
ATOM   1164  OG1 THR B 155     -10.423   9.636  63.810  1.00 62.52           O
ATOM   1165  CG2 THR B 155     -10.354   7.349  64.608  1.00 62.52           C
ATOM   1166  C   THR B 155     -10.477   8.822  61.136  1.00 62.52           C
ATOM   1167  O   THR B 155     -11.487   8.647  60.458  1.00 62.52           O
ATOM   1168  N   GLY B 156      -9.667   9.879  60.950  1.00 21.74           N
ATOM   1169  CA  GLY B 156     -10.000  10.885  59.984  1.00 21.74           C
ATOM   1170  C   GLY B 156     -10.853  11.905  60.672  1.00 21.74           C
ATOM   1171  O   GLY B 156     -11.474  12.752  60.033  1.00 21.74           O
ATOM   1172  N   GLU B 157     -10.921  11.827  62.013  1.00 44.83           N
ATOM   1173  CA  GLU B 157     -11.695  12.761  62.773  1.00 44.83           C
ATOM   1174  CB  GLU B 157     -12.015  12.225  64.180  1.00 44.83           C
ATOM   1175  CG  GLU B 157     -13.025  13.046  64.982  0.00 44.83           C
ATOM   1176  CD  GLU B 157     -13.223  12.322  66.306  0.00 44.83           C
ATOM   1177  OE1 GLU B 157     -12.328  11.514  66.673  0.00 44.83           O
ATOM   1178  OE2 GLU B 157     -14.269  12.562  66.965  0.00 44.83           O
ATOM   1179  C   GLU B 157     -10.894  14.018  62.920  1.00 44.83           C
ATOM   1180  O   GLU B 157      -9.676  13.974  63.091  1.00 44.83           O
ATOM   1181  N   GLU B 158     -11.561  15.187  62.837  1.00 77.22           N
ATOM   1182  CA  GLU B 158     -10.840  16.408  63.040  1.00 77.22           C
ATOM   1183  CB  GLU B 158     -11.580  17.660  62.539  1.00 77.22           C
ATOM   1184  CG  GLU B 158     -11.784  17.693  61.023  1.00 77.22           C
ATOM   1185  CD  GLU B 158     -12.972  16.801  60.692  1.00 77.22           C
ATOM   1186  OE1 GLU B 158     -14.027  16.954  61.363  1.00 77.22           O
ATOM   1187  OE2 GLU B 158     -12.845  15.961  59.761  1.00 77.22           O
ATOM   1188  C   GLU B 158     -10.674  16.515  64.517  1.00 77.22           C
ATOM   1189  O   GLU B 158     -11.532  16.060  65.271  1.00 77.22           O
ATOM   1190  N   MET B 159      -9.549  17.091  64.978  1.00 50.75           N
ATOM   1191  CA  MET B 159      -9.371  17.187  66.395  1.00 50.75           C
ATOM   1192  CB  MET B 159      -8.338  16.208  66.982  1.00 50.75           C
ATOM   1193  CG  MET B 159      -8.763  14.744  66.938  1.00 50.75           C
ATOM   1194  SD  MET B 159      -7.546  13.584  67.628  1.00 50.75           S
ATOM   1195  CE  MET B 159      -6.295  13.877  66.345  1.00 50.75           C
ATOM   1196  C   MET B 159      -8.843  18.539  66.722  1.00 50.75           C
ATOM   1197  O   MET B 159      -8.240  19.213  65.889  1.00 50.75           O
ATOM   1198  N   GLN B 160      -9.094  18.978  67.967  1.00 52.49           N
ATOM   1199  CA  GLN B 160      -8.512  20.199  68.412  1.00 52.49           C
ATOM   1200  CB  GLN B 160      -9.422  21.064  69.301  1.00 52.49           C
ATOM   1201  CG  GLN B 160      -8.727  22.344  69.774  1.00 52.49           C
ATOM   1202  CD  GLN B 160      -9.696  23.131  70.643  1.00 52.49           C
ATOM   1203  OE1 GLN B 160     -10.787  23.490  70.207  1.00 52.49           O
ATOM   1204  NE2 GLN B 160      -9.288  23.407  71.911  1.00 52.49           N
ATOM   1205  C   GLN B 160      -7.372  19.775  69.254  1.00 52.49           C
ATOM   1206  O   GLN B 160      -7.503  18.893  70.101  1.00 52.49           O
ATOM   1207  N   ILE B 161      -6.206  20.388  69.030  1.00115.23           N
ATOM   1208  CA  ILE B 161      -5.096  20.020  69.837  1.00115.23           C
ATOM   1209  CB  ILE B 161      -3.793  20.018  69.082  1.00115.23           C
ATOM   1210  CG1 ILE B 161      -2.732  19.252  69.874  1.00115.23           C
ATOM   1211  CG2 ILE B 161      -3.399  21.460  68.720  1.00115.23           C
ATOM   1212  CD1 ILE B 161      -1.469  18.950  69.069  1.00115.23           C
ATOM   1213  C   ILE B 161      -5.077  21.037  70.930  1.00115.23           C
ATOM   1214  O   ILE B 161      -5.138  22.241  70.685  1.00115.23           O
ATOM   1215  N   ALA B 162      -5.062  20.556  72.186  1.00 39.27           N
ATOM   1216  CA  ALA B 162      -5.103  21.443  73.305  1.00 39.27           C
ATOM   1217  CB  ALA B 162      -5.285  20.726  74.654  1.00 39.27           C
ATOM   1218  C   ALA B 162      -3.809  22.169  73.346  1.00 39.27           C
ATOM   1219  O   ALA B 162      -2.831  21.747  72.731  1.00 39.27           O
ATOM   1220  N   ALA B 163      -3.790  23.313  74.053  1.00 38.85           N
ATOM   1221  CA  ALA B 163      -2.571  24.046  74.154  1.00 38.85           C
ATOM   1222  CB  ALA B 163      -2.667  25.285  75.062  1.00 38.85           C
ATOM   1223  C   ALA B 163      -1.585  23.105  74.757  1.00 38.85           C
ATOM   1224  O   ALA B 163      -1.936  22.266  75.588  1.00 38.85           O
ATOM   1225  N   SER B 164      -0.319  23.204  74.314  1.00 92.86           N
ATOM   1226  CA  SER B 164       0.691  22.315  74.794  1.00 92.86           C
ATOM   1227  CB  SER B 164       1.291  21.416  73.702  1.00 92.86           C
ATOM   1228  OG  SER B 164       2.281  20.565  74.261  1.00 92.86           O
ATOM   1229  C   SER B 164       1.783  23.164  75.332  1.00 92.86           C
ATOM   1230  O   SER B 164       1.894  24.341  75.000  1.00 92.86           O
ATOM   1231  N   LYS B 165       2.607  22.597  76.223  1.00119.82           N
ATOM   1232  CA  LYS B 165       3.677  23.378  76.759  1.00119.82           C
ATOM   1233  CB  LYS B 165       3.546  23.687  78.262  1.00119.82           C
ATOM   1234  CG  LYS B 165       2.370  24.595  78.635  1.00119.82           C
ATOM   1235  CD  LYS B 165       1.003  23.911  78.549  1.00119.82           C
ATOM   1236  CE  LYS B 165      -0.161  24.819  78.951  1.00119.82           C
ATOM   1237  NZ  LYS B 165      -0.052  25.182  80.383  1.00119.82           N
ATOM   1238  C   LYS B 165       4.918  22.572  76.598  1.00119.82           C
ATOM   1239  O   LYS B 165       4.860  21.360  76.400  1.00119.82           O
ATOM   1240  N   ALA B 166       6.083  23.240  76.642  1.00 42.05           N
ATOM   1241  CA  ALA B 166       7.323  22.535  76.543  1.00 42.05           C
ATOM   1242  CB  ALA B 166       8.049  22.758  75.206  1.00 42.05           C
ATOM   1243  C   ALA B 166       8.217  23.063  77.627  1.00 42.05           C
ATOM   1244  O   ALA B 166       8.115  24.227  78.013  1.00 42.05           O
ATOM   1245  N   PRO B 167       9.062  22.219  78.165  1.00 80.81           N
ATOM   1246  CA  PRO B 167      10.008  22.642  79.166  1.00 80.81           C
ATOM   1247  CD  PRO B 167       8.767  20.799  78.255  1.00 80.81           C
ATOM   1248  CB  PRO B 167      10.445  21.371  79.899  1.00 80.81           C
ATOM   1249  CG  PRO B 167       9.978  20.214  78.995  1.00 80.81           C
ATOM   1250  C   PRO B 167      11.130  23.383  78.509  1.00 80.81           C
ATOM   1251  O   PRO B 167      11.489  23.032  77.386  1.00 80.81           O
ATOM   1252  N   ALA B 168      11.706  24.401  79.185  1.00 36.53           N
ATOM   1253  CA  ALA B 168      12.787  25.144  78.600  1.00 36.53           C
ATOM   1254  CB  ALA B 168      12.358  26.507  78.029  1.00 36.53           C
ATOM   1255  C   ALA B 168      13.803  25.412  79.667  1.00 36.53           C
ATOM   1256  O   ALA B 168      13.468  25.586  80.839  1.00 36.53           O
ATOM   1257  N   PHE B 169      15.089  25.453  79.263  1.00 77.97           N
ATOM   1258  CA  PHE B 169      16.176  25.665  80.175  1.00 77.97           C
ATOM   1259  CB  PHE B 169      17.131  24.453  80.172  1.00 77.97           C
ATOM   1260  CG  PHE B 169      18.308  24.665  81.062  1.00 77.97           C
ATOM   1261  CD1 PHE B 169      18.168  24.733  82.428  1.00 77.97           C
ATOM   1262  CD2 PHE B 169      19.572  24.746  80.520  1.00 77.97           C
ATOM   1263  CE1 PHE B 169      19.268  24.916  83.233  1.00 77.97           C
ATOM   1264  CE2 PHE B 169      20.674  24.928  81.320  1.00 77.97           C
ATOM   1265  CZ  PHE B 169      20.522  25.014  82.681  1.00 77.97           C
ATOM   1266  C   PHE B 169      16.916  26.885  79.727  1.00 77.97           C
ATOM   1267  O   PHE B 169      17.147  27.084  78.535  1.00 77.97           O
ATOM   1268  N   LYS B 170      17.272  27.758  80.690  1.00 98.30           N
ATOM   1269  CA  LYS B 170      18.036  28.937  80.403  1.00 98.30           C
ATOM   1270  CB  LYS B 170      17.352  30.232  80.870  1.00 98.30           C
ATOM   1271  CG  LYS B 170      16.058  30.559  80.127  1.00 98.30           C
ATOM   1272  CD  LYS B 170      15.208  31.616  80.834  1.00 98.30           C
ATOM   1273  CE  LYS B 170      15.949  32.925  81.110  1.00 98.30           C
ATOM   1274  NZ  LYS B 170      16.873  32.749  82.254  1.00 98.30           N
ATOM   1275  C   LYS B 170      19.271  28.806  81.228  1.00 98.30           C
ATOM   1276  O   LYS B 170      19.199  28.751  82.454  1.00 98.30           O
ATOM   1277  N   ALA B 171      20.443  28.745  80.574  1.00 31.40           N
ATOM   1278  CA  ALA B 171      21.657  28.598  81.319  1.00 31.40           C
ATOM   1279  CB  ALA B 171      22.860  28.170  80.460  1.00 31.40           C
ATOM   1280  C   ALA B 171      21.990  29.915  81.940  1.00 31.40           C
ATOM   1281  O   ALA B 171      21.734  30.971  81.364  1.00 31.40           O
ATOM   1282  N   GLY B 172      22.587  29.875  83.147  1.00 17.37           N
ATOM   1283  CA  GLY B 172      22.953  31.081  83.833  1.00 17.37           C
ATOM   1284  C   GLY B 172      24.213  31.593  83.212  1.00 17.37           C
ATOM   1285  O   GLY B 172      24.840  30.914  82.401  1.00 17.37           O
ATOM   1286  N   LYS B 173      24.619  32.818  83.606  1.00 93.99           N
ATOM   1287  CA  LYS B 173      25.774  33.476  83.063  1.00 93.99           C
ATOM   1288  CB  LYS B 173      25.971  34.907  83.605  1.00 93.99           C
ATOM   1289  CG  LYS B 173      26.171  34.987  85.120  0.00 93.99           C
ATOM   1290  CD  LYS B 173      26.678  36.349  85.600  0.00 93.99           C
ATOM   1291  CE  LYS B 173      26.876  36.427  87.115  0.00 93.99           C
ATOM   1292  NZ  LYS B 173      25.567  36.368  87.803  0.00 93.99           N
ATOM   1293  C   LYS B 173      27.010  32.690  83.373  1.00 93.99           C
ATOM   1294  O   LYS B 173      27.907  32.590  82.538  1.00 93.99           O
ATOM   1295  N   GLU B 174      27.093  32.112  84.584  1.00 66.41           N
ATOM   1296  CA  GLU B 174      28.268  31.385  84.975  1.00 66.41           C
ATOM   1297  CB  GLU B 174      28.153  30.807  86.397  1.00 66.41           C
ATOM   1298  CG  GLU B 174      29.353  29.956  86.817  1.00 66.41           C
ATOM   1299  CD  GLU B 174      30.511  30.886  87.133  1.00 66.41           C
ATOM   1300  OE1 GLU B 174      30.478  31.519  88.222  1.00 66.41           O
ATOM   1301  OE2 GLU B 174      31.442  30.980  86.289  1.00 66.41           O
ATOM   1302  C   GLU B 174      28.458  30.225  84.052  1.00 66.41           C
ATOM   1303  O   GLU B 174      29.561  29.984  83.562  1.00 66.41           O
ATOM   1304  N   LEU B 175      27.369  29.485  83.778  1.00 38.14           N
ATOM   1305  CA  LEU B 175      27.442  28.315  82.954  1.00 38.14           C
ATOM   1306  CB  LEU B 175      26.096  27.582  82.840  1.00 38.14           C
ATOM   1307  CG  LEU B 175      26.157  26.321  81.958  1.00 38.14           C
ATOM   1308  CD1 LEU B 175      27.038  25.236  82.594  1.00 38.14           C
ATOM   1309  CD2 LEU B 175      24.748  25.819  81.604  1.00 38.14           C
ATOM   1310  C   LEU B 175      27.847  28.714  81.569  1.00 38.14           C
ATOM   1311  O   LEU B 175      28.661  28.042  80.938  1.00 38.14           O
ATOM   1312  N   LYS B 176      27.277  29.819  81.054  1.00 58.72           N
ATOM   1313  CA  LYS B 176      27.587  30.237  79.716  1.00 58.72           C
ATOM   1314  CB  LYS B 176      26.737  31.421  79.227  1.00 58.72           C
ATOM   1315  CG  LYS B 176      25.295  31.027  78.902  1.00 58.72           C
ATOM   1316  CD  LYS B 176      24.374  32.219  78.646  1.00 58.72           C
ATOM   1317  CE  LYS B 176      22.959  31.820  78.226  1.00 58.72           C
ATOM   1318  NZ  LYS B 176      22.988  31.181  76.890  1.00 58.72           N
ATOM   1319  C   LYS B 176      29.027  30.630  79.627  1.00 58.72           C
ATOM   1320  O   LYS B 176      29.701  30.330  78.643  1.00 58.72           O
ATOM   1321  N   GLU B 177      29.536  31.319  80.659  1.00101.73           N
ATOM   1322  CA  GLU B 177      30.886  31.804  80.651  1.00101.73           C
ATOM   1323  CB  GLU B 177      31.208  32.682  81.871  1.00101.73           C
ATOM   1324  CG  GLU B 177      32.523  33.448  81.731  1.00101.73           C
ATOM   1325  CD  GLU B 177      32.310  34.545  80.697  1.00101.73           C
ATOM   1326  OE1 GLU B 177      31.711  34.241  79.631  1.00101.73           O
ATOM   1327  OE2 GLU B 177      32.736  35.702  80.959  1.00101.73           O
ATOM   1328  C   GLU B 177      31.845  30.654  80.656  1.00101.73           C
ATOM   1329  O   GLU B 177      32.887  30.709  80.004  1.00101.73           O
ATOM   1330  N   ALA B 178      31.528  29.585  81.410  1.00 29.73           N
ATOM   1331  CA  ALA B 178      32.411  28.458  81.509  1.00 29.73           C
ATOM   1332  CB  ALA B 178      31.900  27.387  82.489  1.00 29.73           C
ATOM   1333  C   ALA B 178      32.556  27.802  80.169  1.00 29.73           C
ATOM   1334  O   ALA B 178      33.660  27.446  79.761  1.00 29.73           O
ATOM   1335  N   VAL B 179      31.435  27.609  79.448  1.00104.43           N
ATOM   1336  CA  VAL B 179      31.489  26.955  78.169  1.00104.43           C
ATOM   1337  CB  VAL B 179      30.145  26.605  77.594  1.00104.43           C
ATOM   1338  CG1 VAL B 179      29.507  25.516  78.468  1.00104.43           C
ATOM   1339  CG2 VAL B 179      29.297  27.878  77.485  1.00104.43           C
ATOM   1340  C   VAL B 179      32.204  27.823  77.188  1.00104.43           C
ATOM   1341  O   VAL B 179      32.954  27.331  76.346  1.00104.43           O
ATOM   1342  N   LYS B 180      31.967  29.144  77.253  1.00 83.44           N
ATOM   1343  CA  LYS B 180      32.615  30.036  76.340  1.00 83.44           C
ATOM   1344  CB  LYS B 180      31.628  30.732  75.387  1.00 83.44           C
ATOM   1345  CG  LYS B 180      30.474  31.441  76.100  1.00 83.44           C
ATOM   1346  CD  LYS B 180      29.671  32.375  75.192  1.00 83.44           C
ATOM   1347  CE  LYS B 180      28.445  32.979  75.879  1.00 83.44           C
ATOM   1348  NZ  LYS B 180      28.869  33.905  76.953  1.00 83.44           N
ATOM   1349  C   LYS B 180      33.316  31.103  77.166  1.00 83.44           C
ATOM   1350  O   LYS B 180      32.891  32.286  77.087  1.00 83.44           O
ATOM   1351  OXT LYS B 180      34.288  30.749  77.887  1.00 83.44           O
TER    1352      LYS B 180
END
