# Supplementary material for: Comparison of histone-like HU protein DNA-binding properties and HU/IHF protein sequence alignment
Source: PLoS One. 2017 Nov 13;12(11):e0188037. doi: 10.1371/journal.pone.0188037 (PMC5683647; doi:10.1371/journal.pone.0188037)
Supplement: S3 File — (ZIP) [file pone.0188037.s003.zip › A2_4.pdb]

EXPDTA    THEORETICAL MODEL, MODELLER 9.17 2017/01/19 00:32:55
REMARK   6 MODELLER OBJECTIVE FUNCTION:       743.2527
REMARK   6 MODELLER BEST TEMPLATE % SEQ ID:  51.667
REMARK   6 SEQUENCE: A2_4
REMARK   6 DOPE score: -15814.34277
REMARK   6 GA341 score: 0.97148
REMARK   6 TEMPLATE: 1p71 1:A - 90:B MODELS 1:A - 180:B AT 51.7%
ATOM      1  N   MET A   1       9.817  26.435  87.091  1.00 70.42           N
ATOM      2  CA  MET A   1      10.073  26.057  88.501  1.00 70.42           C
ATOM      3  CB  MET A   1       9.739  24.572  88.723  1.00 70.42           C
ATOM      4  CG  MET A   1       9.972  24.098  90.158  1.00 70.42           C
ATOM      5  SD  MET A   1       9.572  22.347  90.440  1.00 70.42           S
ATOM      6  CE  MET A   1       7.774  22.593  90.452  1.00 70.42           C
ATOM      7  C   MET A   1      11.505  26.276  88.870  1.00 70.42           C
ATOM      8  O   MET A   1      12.416  25.780  88.208  1.00 70.42           O
ATOM      9  N   ASN A   2      11.730  27.070  89.935  1.00 46.45           N
ATOM     10  CA  ASN A   2      13.052  27.327  90.420  1.00 46.45           C
ATOM     11  CB  ASN A   2      13.275  28.780  90.873  1.00 46.45           C
ATOM     12  CG  ASN A   2      12.321  29.098  92.012  1.00 46.45           C
ATOM     13  OD1 ASN A   2      11.463  28.292  92.363  1.00 46.45           O
ATOM     14  ND2 ASN A   2      12.460  30.320  92.592  1.00 46.45           N
ATOM     15  C   ASN A   2      13.296  26.406  91.573  1.00 46.45           C
ATOM     16  O   ASN A   2      12.458  25.568  91.900  1.00 46.45           O
ATOM     17  N   LYS A   3      14.480  26.519  92.206  1.00 98.83           N
ATOM     18  CA  LYS A   3      14.811  25.641  93.292  1.00 98.83           C
ATOM     19  CB  LYS A   3      16.245  25.824  93.824  1.00 98.83           C
ATOM     20  CG  LYS A   3      16.497  27.125  94.586  0.00 98.83           C
ATOM     21  CD  LYS A   3      17.848  27.132  95.307  0.00 98.83           C
ATOM     22  CE  LYS A   3      18.070  25.916  96.210  0.00 98.83           C
ATOM     23  NZ  LYS A   3      19.398  26.001  96.860  0.00 98.83           N
ATOM     24  C   LYS A   3      13.852  25.842  94.429  1.00 98.83           C
ATOM     25  O   LYS A   3      13.414  24.874  95.049  1.00 98.83           O
ATOM     26  N   THR A   4      13.478  27.101  94.725  1.00 99.13           N
ATOM     27  CA  THR A   4      12.611  27.359  95.842  1.00 99.13           C
ATOM     28  CB  THR A   4      12.346  28.819  96.068  1.00 99.13           C
ATOM     29  OG1 THR A   4      11.623  29.364  94.976  1.00 99.13           O
ATOM     30  CG2 THR A   4      13.695  29.542  96.229  1.00 99.13           C
ATOM     31  C   THR A   4      11.288  26.695  95.613  1.00 99.13           C
ATOM     32  O   THR A   4      10.708  26.120  96.532  1.00 99.13           O
ATOM     33  N   GLU A   5      10.767  26.761  94.376  1.00 33.20           N
ATOM     34  CA  GLU A   5       9.488  26.183  94.061  1.00 33.20           C
ATOM     35  CB  GLU A   5       9.034  26.487  92.624  1.00 33.20           C
ATOM     36  CG  GLU A   5       8.730  27.967  92.386  1.00 33.20           C
ATOM     37  CD  GLU A   5       8.371  28.150  90.920  1.00 33.20           C
ATOM     38  OE1 GLU A   5       7.532  27.361  90.411  1.00 33.20           O
ATOM     39  OE2 GLU A   5       8.933  29.082  90.286  1.00 33.20           O
ATOM     40  C   GLU A   5       9.571  24.694  94.205  1.00 33.20           C
ATOM     41  O   GLU A   5       8.621  24.048  94.638  1.00 33.20           O
ATOM     42  N   LEU A   6      10.711  24.101  93.813  1.00 42.46           N
ATOM     43  CA  LEU A   6      10.874  22.679  93.890  1.00 42.46           C
ATOM     44  CB  LEU A   6      12.201  22.217  93.262  1.00 42.46           C
ATOM     45  CG  LEU A   6      12.425  20.696  93.319  1.00 42.46           C
ATOM     46  CD1 LEU A   6      11.346  19.942  92.530  1.00 42.46           C
ATOM     47  CD2 LEU A   6      13.847  20.332  92.864  1.00 42.46           C
ATOM     48  C   LEU A   6      10.866  22.258  95.327  1.00 42.46           C
ATOM     49  O   LEU A   6      10.272  21.241  95.683  1.00 42.46           O
ATOM     50  N   THR A   7      11.527  23.036  96.207  1.00101.03           N
ATOM     51  CA  THR A   7      11.580  22.662  97.590  1.00101.03           C
ATOM     52  CB  THR A   7      12.412  23.583  98.435  1.00101.03           C
ATOM     53  OG1 THR A   7      11.831  24.875  98.489  1.00101.03           O
ATOM     54  CG2 THR A   7      13.822  23.659  97.828  1.00101.03           C
ATOM     55  C   THR A   7      10.188  22.664  98.143  1.00101.03           C
ATOM     56  O   THR A   7       9.819  21.763  98.894  1.00101.03           O
ATOM     57  N   LYS A   8       9.368  23.666  97.766  1.00104.75           N
ATOM     58  CA  LYS A   8       8.048  23.773  98.323  1.00104.75           C
ATOM     59  CB  LYS A   8       7.259  25.009  97.841  1.00104.75           C
ATOM     60  CG  LYS A   8       6.735  24.925  96.408  1.00104.75           C
ATOM     61  CD  LYS A   8       5.796  26.069  96.018  1.00104.75           C
ATOM     62  CE  LYS A   8       4.344  25.863  96.451  1.00104.75           C
ATOM     63  NZ  LYS A   8       3.523  27.022  96.029  1.00104.75           N
ATOM     64  C   LYS A   8       7.261  22.544  97.986  1.00104.75           C
ATOM     65  O   LYS A   8       6.582  21.990  98.849  1.00104.75           O
ATOM     66  N   VAL A   9       7.329  22.076  96.725  1.00 86.67           N
ATOM     67  CA  VAL A   9       6.583  20.911  96.338  1.00 86.67           C
ATOM     68  CB  VAL A   9       6.611  20.631  94.863  1.00 86.67           C
ATOM     69  CG1 VAL A   9       8.039  20.244  94.449  1.00 86.67           C
ATOM     70  CG2 VAL A   9       5.566  19.541  94.566  1.00 86.67           C
ATOM     71  C   VAL A   9       7.119  19.697  97.042  1.00 86.67           C
ATOM     72  O   VAL A   9       6.352  18.823  97.442  1.00 86.67           O
ATOM     73  N   VAL A  10       8.459  19.600  97.180  1.00 37.38           N
ATOM     74  CA  VAL A  10       9.097  18.463  97.792  1.00 37.38           C
ATOM     75  CB  VAL A  10      10.596  18.529  97.712  1.00 37.38           C
ATOM     76  CG1 VAL A  10      11.180  17.322  98.463  1.00 37.38           C
ATOM     77  CG2 VAL A  10      11.009  18.596  96.233  1.00 37.38           C
ATOM     78  C   VAL A  10       8.737  18.372  99.244  1.00 37.38           C
ATOM     79  O   VAL A  10       8.362  17.309  99.735  1.00 37.38           O
ATOM     80  N   ALA A  11       8.798  19.506  99.965  1.00 34.05           N
ATOM     81  CA  ALA A  11       8.540  19.497 101.375  1.00 34.05           C
ATOM     82  CB  ALA A  11       8.588  20.901 102.001  1.00 34.05           C
ATOM     83  C   ALA A  11       7.162  18.955 101.572  1.00 34.05           C
ATOM     84  O   ALA A  11       6.909  18.215 102.521  1.00 34.05           O
ATOM     85  N   GLU A  12       6.225  19.331 100.685  1.00 37.43           N
ATOM     86  CA  GLU A  12       4.873  18.860 100.787  1.00 37.43           C
ATOM     87  CB  GLU A  12       3.943  19.549  99.776  1.00 37.43           C
ATOM     88  CG  GLU A  12       3.780  21.049 100.025  0.00 37.43           C
ATOM     89  CD  GLU A  12       2.840  21.598  98.961  0.00 37.43           C
ATOM     90  OE1 GLU A  12       1.779  20.960  98.721  0.00 37.43           O
ATOM     91  OE2 GLU A  12       3.173  22.659  98.370  0.00 37.43           O
ATOM     92  C   GLU A  12       4.803  17.381 100.517  1.00 37.43           C
ATOM     93  O   GLU A  12       4.145  16.644 101.250  1.00 37.43           O
ATOM     94  N   LYS A  13       5.482  16.910  99.450  1.00131.76           N
ATOM     95  CA  LYS A  13       5.409  15.531  99.036  1.00131.76           C
ATOM     96  CB  LYS A  13       6.230  15.271  97.759  1.00131.76           C
ATOM     97  CG  LYS A  13       5.810  16.082  96.529  1.00131.76           C
ATOM     98  CD  LYS A  13       4.415  15.756  95.997  0.00131.76           C
ATOM     99  CE  LYS A  13       4.058  16.529  94.725  0.00131.76           C
ATOM    100  NZ  LYS A  13       4.896  16.062  93.596  0.00131.76           N
ATOM    101  C   LYS A  13       6.004  14.627 100.081  1.00131.76           C
ATOM    102  O   LYS A  13       5.421  13.610 100.449  1.00131.76           O
ATOM    103  N   ALA A  14       7.227  14.969 100.520  1.00 71.37           N
ATOM    104  CA  ALA A  14       8.062  14.294 101.480  1.00 71.37           C
ATOM    105  CB  ALA A  14       9.518  14.790 101.442  1.00 71.37           C
ATOM    106  C   ALA A  14       7.577  14.440 102.887  1.00 71.37           C
ATOM    107  O   ALA A  14       7.864  13.586 103.724  1.00 71.37           O
ATOM    108  N   GLU A  15       6.868  15.544 103.196  1.00 63.90           N
ATOM    109  CA  GLU A  15       6.459  15.856 104.539  1.00 63.90           C
ATOM    110  CB  GLU A  15       5.749  14.689 105.248  1.00 63.90           C
ATOM    111  CG  GLU A  15       4.348  14.403 104.704  1.00 63.90           C
ATOM    112  CD  GLU A  15       3.773  13.225 105.482  1.00 63.90           C
ATOM    113  OE1 GLU A  15       4.578  12.368 105.934  1.00 63.90           O
ATOM    114  OE2 GLU A  15       2.523  13.163 105.631  1.00 63.90           O
ATOM    115  C   GLU A  15       7.651  16.245 105.367  1.00 63.90           C
ATOM    116  O   GLU A  15       7.727  15.911 106.549  1.00 63.90           O
ATOM    117  N   LEU A  16       8.614  16.971 104.753  1.00 51.88           N
ATOM    118  CA  LEU A  16       9.758  17.488 105.458  1.00 51.88           C
ATOM    119  CB  LEU A  16      11.107  17.025 104.879  1.00 51.88           C
ATOM    120  CG  LEU A  16      11.329  15.504 104.981  1.00 51.88           C
ATOM    121  CD1 LEU A  16      12.708  15.103 104.433  1.00 51.88           C
ATOM    122  CD2 LEU A  16      11.082  14.995 106.410  1.00 51.88           C
ATOM    123  C   LEU A  16       9.720  18.989 105.368  1.00 51.88           C
ATOM    124  O   LEU A  16       9.096  19.553 104.467  1.00 51.88           O
ATOM    125  N   THR A  17      10.414  19.668 106.310  1.00 36.99           N
ATOM    126  CA  THR A  17      10.416  21.103 106.398  1.00 36.99           C
ATOM    127  CB  THR A  17      11.254  21.621 107.536  1.00 36.99           C
ATOM    128  OG1 THR A  17      10.791  21.084 108.766  1.00 36.99           O
ATOM    129  CG2 THR A  17      11.168  23.157 107.572  1.00 36.99           C
ATOM    130  C   THR A  17      10.980  21.656 105.127  1.00 36.99           C
ATOM    131  O   THR A  17      11.731  20.992 104.416  1.00 36.99           O
ATOM    132  N   GLN A  18      10.604  22.912 104.814  1.00 78.75           N
ATOM    133  CA  GLN A  18      11.040  23.579 103.623  1.00 78.75           C
ATOM    134  CB  GLN A  18      10.453  24.993 103.477  1.00 78.75           C
ATOM    135  CG  GLN A  18      10.853  25.679 102.169  1.00 78.75           C
ATOM    136  CD  GLN A  18      10.210  27.058 102.148  1.00 78.75           C
ATOM    137  OE1 GLN A  18      10.298  27.783 101.160  1.00 78.75           O
ATOM    138  NE2 GLN A  18       9.539  27.431 103.272  1.00 78.75           N
ATOM    139  C   GLN A  18      12.526  23.704 103.703  1.00 78.75           C
ATOM    140  O   GLN A  18      13.222  23.620 102.692  1.00 78.75           O
ATOM    141  N   LYS A  19      13.049  23.943 104.917  1.00 54.66           N
ATOM    142  CA  LYS A  19      14.466  24.049 105.084  1.00 54.66           C
ATOM    143  CB  LYS A  19      14.866  24.410 106.524  1.00 54.66           C
ATOM    144  CG  LYS A  19      16.378  24.553 106.719  0.00 54.66           C
ATOM    145  CD  LYS A  19      16.766  25.196 108.053  0.00 54.66           C
ATOM    146  CE  LYS A  19      16.641  24.252 109.250  0.00 54.66           C
ATOM    147  NZ  LYS A  19      17.052  24.950 110.489  0.00 54.66           N
ATOM    148  C   LYS A  19      15.093  22.722 104.765  1.00 54.66           C
ATOM    149  O   LYS A  19      16.100  22.661 104.063  1.00 54.66           O
ATOM    150  N   ASP A  20      14.496  21.620 105.265  1.00 35.15           N
ATOM    151  CA  ASP A  20      15.049  20.299 105.117  1.00 35.15           C
ATOM    152  CB  ASP A  20      14.247  19.233 105.880  1.00 35.15           C
ATOM    153  CG  ASP A  20      14.446  19.476 107.368  1.00 35.15           C
ATOM    154  OD1 ASP A  20      15.318  20.315 107.718  1.00 35.15           O
ATOM    155  OD2 ASP A  20      13.733  18.823 108.176  1.00 35.15           O
ATOM    156  C   ASP A  20      15.061  19.892 103.680  1.00 35.15           C
ATOM    157  O   ASP A  20      16.026  19.298 103.201  1.00 35.15           O
ATOM    158  N   ALA A  21      13.975  20.189 102.949  1.00 27.18           N
ATOM    159  CA  ALA A  21      13.946  19.816 101.568  1.00 27.18           C
ATOM    160  CB  ALA A  21      12.643  20.236 100.866  1.00 27.18           C
ATOM    161  C   ALA A  21      15.071  20.543 100.910  1.00 27.18           C
ATOM    162  O   ALA A  21      15.824  19.972 100.121  1.00 27.18           O
ATOM    163  N   ALA A  22      15.230  21.833 101.255  1.00 27.39           N
ATOM    164  CA  ALA A  22      16.262  22.629 100.662  1.00 27.39           C
ATOM    165  CB  ALA A  22      16.228  24.092 101.135  1.00 27.39           C
ATOM    166  C   ALA A  22      17.600  22.069 101.033  1.00 27.39           C
ATOM    167  O   ALA A  22      18.488  21.961 100.189  1.00 27.39           O
ATOM    168  N   ALA A  23      17.782  21.688 102.312  1.00 32.87           N
ATOM    169  CA  ALA A  23      19.057  21.207 102.759  1.00 32.87           C
ATOM    170  CB  ALA A  23      19.078  20.899 104.266  1.00 32.87           C
ATOM    171  C   ALA A  23      19.407  19.941 102.039  1.00 32.87           C
ATOM    172  O   ALA A  23      20.515  19.797 101.528  1.00 32.87           O
ATOM    173  N   ALA A  24      18.457  18.990 101.968  1.00 35.08           N
ATOM    174  CA  ALA A  24      18.710  17.722 101.343  1.00 35.08           C
ATOM    175  CB  ALA A  24      17.535  16.742 101.498  1.00 35.08           C
ATOM    176  C   ALA A  24      18.944  17.911  99.877  1.00 35.08           C
ATOM    177  O   ALA A  24      19.829  17.283  99.298  1.00 35.08           O
ATOM    178  N   THR A  25      18.143  18.777  99.230  1.00102.62           N
ATOM    179  CA  THR A  25      18.261  18.963  97.812  1.00102.62           C
ATOM    180  CB  THR A  25      17.189  19.845  97.238  1.00102.62           C
ATOM    181  OG1 THR A  25      17.266  19.840  95.821  1.00102.62           O
ATOM    182  CG2 THR A  25      17.355  21.275  97.778  1.00102.62           C
ATOM    183  C   THR A  25      19.592  19.559  97.461  1.00102.62           C
ATOM    184  O   THR A  25      20.235  19.114  96.512  1.00102.62           O
ATOM    185  N   GLN A  26      20.054  20.569  98.224  1.00 75.69           N
ATOM    186  CA  GLN A  26      21.282  21.236  97.886  1.00 75.69           C
ATOM    187  CB  GLN A  26      21.618  22.411  98.821  1.00 75.69           C
ATOM    188  CG  GLN A  26      21.917  21.988 100.260  1.00 75.69           C
ATOM    189  CD  GLN A  26      22.248  23.243 101.057  1.00 75.69           C
ATOM    190  OE1 GLN A  26      21.952  24.360 100.635  1.00 75.69           O
ATOM    191  NE2 GLN A  26      22.884  23.055 102.244  1.00 75.69           N
ATOM    192  C   GLN A  26      22.414  20.261  97.970  1.00 75.69           C
ATOM    193  O   GLN A  26      23.295  20.240  97.112  1.00 75.69           O
ATOM    194  N   ALA A  27      22.410  19.416  99.012  1.00 31.48           N
ATOM    195  CA  ALA A  27      23.457  18.458  99.212  1.00 31.48           C
ATOM    196  CB  ALA A  27      23.277  17.640 100.503  1.00 31.48           C
ATOM    197  C   ALA A  27      23.469  17.490  98.068  1.00 31.48           C
ATOM    198  O   ALA A  27      24.533  17.056  97.632  1.00 31.48           O
ATOM    199  N   VAL A  28      22.279  17.103  97.569  1.00 37.47           N
ATOM    200  CA  VAL A  28      22.186  16.126  96.520  1.00 37.47           C
ATOM    201  CB  VAL A  28      20.767  15.791  96.167  1.00 37.47           C
ATOM    202  CG1 VAL A  28      20.777  14.854  94.948  1.00 37.47           C
ATOM    203  CG2 VAL A  28      20.079  15.193  97.405  1.00 37.47           C
ATOM    204  C   VAL A  28      22.838  16.634  95.269  1.00 37.47           C
ATOM    205  O   VAL A  28      23.612  15.919  94.632  1.00 37.47           O
ATOM    206  N   LEU A  29      22.528  17.887  94.883  1.00 46.96           N
ATOM    207  CA  LEU A  29      23.056  18.459  93.676  1.00 46.96           C
ATOM    208  CB  LEU A  29      22.464  19.837  93.359  1.00 46.96           C
ATOM    209  CG  LEU A  29      20.955  19.793  93.077  1.00 46.96           C
ATOM    210  CD1 LEU A  29      20.430  21.199  92.768  1.00 46.96           C
ATOM    211  CD2 LEU A  29      20.610  18.765  91.988  1.00 46.96           C
ATOM    212  C   LEU A  29      24.533  18.631  93.804  1.00 46.96           C
ATOM    213  O   LEU A  29      25.274  18.400  92.849  1.00 46.96           O
ATOM    214  N   ASP A  30      25.000  19.060  94.990  1.00 25.28           N
ATOM    215  CA  ASP A  30      26.402  19.286  95.198  1.00 25.28           C
ATOM    216  CB  ASP A  30      26.710  19.843  96.599  1.00 25.28           C
ATOM    217  CG  ASP A  30      26.161  21.261  96.672  1.00 25.28           C
ATOM    218  OD1 ASP A  30      25.743  21.789  95.607  1.00 25.28           O
ATOM    219  OD2 ASP A  30      26.147  21.833  97.794  1.00 25.28           O
ATOM    220  C   ASP A  30      27.126  17.981  95.063  1.00 25.28           C
ATOM    221  O   ASP A  30      28.223  17.923  94.512  1.00 25.28           O
ATOM    222  N   ALA A  31      26.532  16.894  95.584  1.00 32.14           N
ATOM    223  CA  ALA A  31      27.139  15.593  95.542  1.00 32.14           C
ATOM    224  CB  ALA A  31      26.325  14.535  96.307  1.00 32.14           C
ATOM    225  C   ALA A  31      27.264  15.122  94.125  1.00 32.14           C
ATOM    226  O   ALA A  31      28.274  14.530  93.747  1.00 32.14           O
ATOM    227  N   ILE A  32      26.229  15.370  93.301  1.00 39.87           N
ATOM    228  CA  ILE A  32      26.223  14.917  91.939  1.00 39.87           C
ATOM    229  CB  ILE A  32      24.942  15.254  91.230  1.00 39.87           C
ATOM    230  CG1 ILE A  32      23.769  14.489  91.869  1.00 39.87           C
ATOM    231  CG2 ILE A  32      25.129  14.976  89.729  1.00 39.87           C
ATOM    232  CD1 ILE A  32      22.396  14.980  91.415  1.00 39.87           C
ATOM    233  C   ILE A  32      27.352  15.561  91.192  1.00 39.87           C
ATOM    234  O   ILE A  32      28.069  14.889  90.451  1.00 39.87           O
ATOM    235  N   THR A  33      27.558  16.879  91.380  1.00100.60           N
ATOM    236  CA  THR A  33      28.599  17.556  90.661  1.00100.60           C
ATOM    237  CB  THR A  33      28.656  19.039  90.892  1.00100.60           C
ATOM    238  OG1 THR A  33      29.572  19.627  89.980  1.00100.60           O
ATOM    239  CG2 THR A  33      29.112  19.319  92.332  1.00100.60           C
ATOM    240  C   THR A  33      29.928  16.993  91.063  1.00100.60           C
ATOM    241  O   THR A  33      30.825  16.864  90.231  1.00100.60           O
ATOM    242  N   ASN A  34      30.094  16.666  92.360  1.00 69.13           N
ATOM    243  CA  ASN A  34      31.340  16.159  92.870  1.00 69.13           C
ATOM    244  CB  ASN A  34      31.325  15.964  94.395  1.00 69.13           C
ATOM    245  CG  ASN A  34      32.757  15.718  94.853  1.00 69.13           C
ATOM    246  OD1 ASN A  34      33.710  16.005  94.132  1.00 69.13           O
ATOM    247  ND2 ASN A  34      32.915  15.168  96.087  1.00 69.13           N
ATOM    248  C   ASN A  34      31.652  14.821  92.266  1.00 69.13           C
ATOM    249  O   ASN A  34      32.782  14.571  91.848  1.00 69.13           O
ATOM    250  N   ALA A  35      30.654  13.918  92.212  1.00 32.68           N
ATOM    251  CA  ALA A  35      30.861  12.587  91.712  1.00 32.68           C
ATOM    252  CB  ALA A  35      29.612  11.700  91.850  1.00 32.68           C
ATOM    253  C   ALA A  35      31.227  12.636  90.257  1.00 32.68           C
ATOM    254  O   ALA A  35      32.116  11.915  89.808  1.00 32.68           O
ATOM    255  N   LEU A  36      30.536  13.487  89.480  1.00139.50           N
ATOM    256  CA  LEU A  36      30.773  13.585  88.067  1.00139.50           C
ATOM    257  CB  LEU A  36      29.778  14.523  87.366  1.00139.50           C
ATOM    258  CG  LEU A  36      28.322  14.034  87.466  1.00139.50           C
ATOM    259  CD1 LEU A  36      27.364  14.973  86.718  1.00139.50           C
ATOM    260  CD2 LEU A  36      28.196  12.568  87.022  1.00139.50           C
ATOM    261  C   LEU A  36      32.151  14.124  87.813  1.00139.50           C
ATOM    262  O   LEU A  36      32.855  13.654  86.920  1.00139.50           O
ATOM    263  N   ALA A  37      32.572  15.127  88.607  1.00 44.06           N
ATOM    264  CA  ALA A  37      33.834  15.795  88.430  1.00 44.06           C
ATOM    265  CB  ALA A  37      34.047  16.935  89.439  1.00 44.06           C
ATOM    266  C   ALA A  37      34.964  14.819  88.598  1.00 44.06           C
ATOM    267  O   ALA A  37      35.982  14.925  87.916  1.00 44.06           O
ATOM    268  N   ASN A  38      34.824  13.881  89.556  1.00152.11           N
ATOM    269  CA  ASN A  38      35.782  12.846  89.847  1.00152.11           C
ATOM    270  CB  ASN A  38      35.668  12.210  91.248  1.00152.11           C
ATOM    271  CG  ASN A  38      34.325  11.530  91.425  1.00152.11           C
ATOM    272  OD1 ASN A  38      33.488  11.996  92.194  1.00152.11           O
ATOM    273  ND2 ASN A  38      34.111  10.394  90.711  1.00152.11           N
ATOM    274  C   ASN A  38      35.737  11.771  88.799  1.00152.11           C
ATOM    275  O   ASN A  38      36.585  10.881  88.796  1.00152.11           O
ATOM    276  N   GLU A  39      34.739  11.822  87.892  1.00229.98           N
ATOM    277  CA  GLU A  39      34.538  10.854  86.841  1.00229.98           C
ATOM    278  CB  GLU A  39      35.852  10.356  86.212  1.00229.98           C
ATOM    279  CG  GLU A  39      36.616  11.439  85.447  1.00229.98           C
ATOM    280  CD  GLU A  39      37.919  10.829  84.949  1.00229.98           C
ATOM    281  OE1 GLU A  39      37.852   9.784  84.250  1.00229.98           O
ATOM    282  OE2 GLU A  39      38.999  11.398  85.264  1.00229.98           O
ATOM    283  C   GLU A  39      33.756   9.648  87.267  1.00229.98           C
ATOM    284  O   GLU A  39      33.875   8.586  86.656  1.00229.98           O
ATOM    285  N   GLU A  40      32.922   9.766  88.319  1.00 79.29           N
ATOM    286  CA  GLU A  40      32.004   8.699  88.621  1.00 79.29           C
ATOM    287  CB  GLU A  40      31.591   8.590  90.098  1.00 79.29           C
ATOM    288  CG  GLU A  40      32.644   7.950  90.995  1.00 79.29           C
ATOM    289  CD  GLU A  40      32.093   7.917  92.412  1.00 79.29           C
ATOM    290  OE1 GLU A  40      31.457   8.920  92.825  1.00 79.29           O
ATOM    291  OE2 GLU A  40      32.306   6.882  93.102  1.00 79.29           O
ATOM    292  C   GLU A  40      30.743   8.980  87.864  1.00 79.29           C
ATOM    293  O   GLU A  40      30.493  10.115  87.456  1.00 79.29           O
ATOM    294  N   LYS A  41      29.914   7.942  87.630  1.00107.20           N
ATOM    295  CA  LYS A  41      28.666   8.189  86.966  1.00107.20           C
ATOM    296  CB  LYS A  41      28.334   7.197  85.835  1.00107.20           C
ATOM    297  CG  LYS A  41      27.006   7.520  85.142  1.00107.20           C
ATOM    298  CD  LYS A  41      26.823   6.870  83.767  1.00107.20           C
ATOM    299  CE  LYS A  41      27.145   5.378  83.734  1.00107.20           C
ATOM    300  NZ  LYS A  41      28.612   5.189  83.748  1.00107.20           N
ATOM    301  C   LYS A  41      27.593   8.102  88.004  1.00107.20           C
ATOM    302  O   LYS A  41      27.606   7.212  88.852  1.00107.20           O
ATOM    303  N   VAL A  42      26.641   9.057  87.975  1.00 41.30           N
ATOM    304  CA  VAL A  42      25.565   9.053  88.927  1.00 41.30           C
ATOM    305  CB  VAL A  42      25.194  10.429  89.412  1.00 41.30           C
ATOM    306  CG1 VAL A  42      23.970  10.323  90.338  1.00 41.30           C
ATOM    307  CG2 VAL A  42      26.425  11.060  90.089  1.00 41.30           C
ATOM    308  C   VAL A  42      24.370   8.480  88.235  1.00 41.30           C
ATOM    309  O   VAL A  42      23.947   8.975  87.191  1.00 41.30           O
ATOM    310  N   GLN A  43      23.784   7.410  88.809  1.00 86.26           N
ATOM    311  CA  GLN A  43      22.684   6.805  88.120  1.00 86.26           C
ATOM    312  CB  GLN A  43      22.991   5.376  87.642  1.00 86.26           C
ATOM    313  CG  GLN A  43      21.831   4.711  86.902  1.00 86.26           C
ATOM    314  CD  GLN A  43      22.286   3.317  86.495  1.00 86.26           C
ATOM    315  OE1 GLN A  43      23.466   2.983  86.592  1.00 86.26           O
ATOM    316  NE2 GLN A  43      21.329   2.481  86.010  1.00 86.26           N
ATOM    317  C   GLN A  43      21.490   6.723  89.014  1.00 86.26           C
ATOM    318  O   GLN A  43      21.569   6.229  90.139  1.00 86.26           O
ATOM    319  N   ILE A  44      20.340   7.247  88.536  1.00109.90           N
ATOM    320  CA  ILE A  44      19.139   7.039  89.285  1.00109.90           C
ATOM    321  CB  ILE A  44      18.540   8.248  89.950  1.00109.90           C
ATOM    322  CG1 ILE A  44      17.475   7.768  90.955  1.00109.90           C
ATOM    323  CG2 ILE A  44      18.017   9.228  88.887  1.00109.90           C
ATOM    324  CD1 ILE A  44      17.068   8.812  91.991  1.00109.90           C
ATOM    325  C   ILE A  44      18.142   6.408  88.366  1.00109.90           C
ATOM    326  O   ILE A  44      17.744   6.975  87.351  1.00109.90           O
ATOM    327  N   ILE A  45      17.682   5.201  88.736  1.00111.23           N
ATOM    328  CA  ILE A  45      16.849   4.439  87.856  1.00111.23           C
ATOM    329  CB  ILE A  45      16.521   3.077  88.391  1.00111.23           C
ATOM    330  CG1 ILE A  45      15.734   3.194  89.706  0.00111.23           C
ATOM    331  CG2 ILE A  45      17.832   2.284  88.520  0.00111.23           C
ATOM    332  CD1 ILE A  45      15.157   1.866  90.191  1.00111.23           C
ATOM    333  C   ILE A  45      15.566   5.152  87.584  1.00111.23           C
ATOM    334  O   ILE A  45      14.861   5.592  88.491  1.00111.23           O
ATOM    335  N   GLY A  46      15.264   5.299  86.279  1.00 41.99           N
ATOM    336  CA  GLY A  46      14.041   5.865  85.795  1.00 41.99           C
ATOM    337  C   GLY A  46      14.265   7.302  85.445  1.00 41.99           C
ATOM    338  O   GLY A  46      13.808   7.769  84.402  1.00 41.99           O
ATOM    339  N   PHE A  47      14.936   8.054  86.338  1.00 65.97           N
ATOM    340  CA  PHE A  47      15.182   9.450  86.100  1.00 65.97           C
ATOM    341  CB  PHE A  47      15.642  10.171  87.379  1.00 65.97           C
ATOM    342  CG  PHE A  47      15.831  11.620  87.083  1.00 65.97           C
ATOM    343  CD1 PHE A  47      14.746  12.459  86.968  1.00 65.97           C
ATOM    344  CD2 PHE A  47      17.095  12.142  86.942  1.00 65.97           C
ATOM    345  CE1 PHE A  47      14.918  13.797  86.703  1.00 65.97           C
ATOM    346  CE2 PHE A  47      17.273  13.479  86.677  1.00 65.97           C
ATOM    347  CZ  PHE A  47      16.184  14.309  86.556  1.00 65.97           C
ATOM    348  C   PHE A  47      16.232   9.648  85.046  1.00 65.97           C
ATOM    349  O   PHE A  47      15.988  10.303  84.034  1.00 65.97           O
ATOM    350  N   GLY A  48      17.429   9.049  85.231  1.00 28.78           N
ATOM    351  CA  GLY A  48      18.465   9.259  84.255  1.00 28.78           C
ATOM    352  C   GLY A  48      19.812   9.171  84.912  1.00 28.78           C
ATOM    353  O   GLY A  48      19.920   8.905  86.109  1.00 28.78           O
ATOM    354  N   THR A  49      20.887   9.400  84.124  1.00102.10           N
ATOM    355  CA  THR A  49      22.219   9.311  84.654  1.00102.10           C
ATOM    356  CB  THR A  49      23.005   8.152  84.113  1.00102.10           C
ATOM    357  OG1 THR A  49      24.229   8.008  84.818  1.00102.10           O
ATOM    358  CG2 THR A  49      23.294   8.417  82.628  1.00102.10           C
ATOM    359  C   THR A  49      22.988  10.541  84.277  1.00102.10           C
ATOM    360  O   THR A  49      22.681  11.211  83.290  1.00102.10           O
ATOM    361  N   PHE A  50      24.019  10.865  85.088  1.00 53.25           N
ATOM    362  CA  PHE A  50      24.887  11.979  84.837  1.00 53.25           C
ATOM    363  CB  PHE A  50      24.944  13.009  85.981  1.00 53.25           C
ATOM    364  CG  PHE A  50      23.631  13.696  86.144  1.00 53.25           C
ATOM    365  CD1 PHE A  50      22.629  13.130  86.898  1.00 53.25           C
ATOM    366  CD2 PHE A  50      23.406  14.919  85.554  1.00 53.25           C
ATOM    367  CE1 PHE A  50      21.420  13.768  87.055  1.00 53.25           C
ATOM    368  CE2 PHE A  50      22.199  15.562  85.707  1.00 53.25           C
ATOM    369  CZ  PHE A  50      21.203  14.986  86.458  1.00 53.25           C
ATOM    370  C   PHE A  50      26.276  11.421  84.761  1.00 53.25           C
ATOM    371  O   PHE A  50      26.643  10.551  85.550  1.00 53.25           O
ATOM    372  N   GLU A  51      27.090  11.910  83.804  1.00 48.49           N
ATOM    373  CA  GLU A  51      28.432  11.414  83.686  1.00 48.49           C
ATOM    374  CB  GLU A  51      28.527  10.138  82.834  1.00 48.49           C
ATOM    375  CG  GLU A  51      27.988  10.319  81.413  1.00 48.49           C
ATOM    376  CD  GLU A  51      28.142   8.994  80.682  1.00 48.49           C
ATOM    377  OE1 GLU A  51      28.590   8.012  81.332  1.00 48.49           O
ATOM    378  OE2 GLU A  51      27.806   8.944  79.468  1.00 48.49           O
ATOM    379  C   GLU A  51      29.272  12.452  83.009  1.00 48.49           C
ATOM    380  O   GLU A  51      28.765  13.441  82.483  1.00 48.49           O
ATOM    381  N   VAL A  52      30.606  12.251  83.034  1.00 92.85           N
ATOM    382  CA  VAL A  52      31.490  13.146  82.353  1.00 92.85           C
ATOM    383  CB  VAL A  52      32.787  13.386  83.069  1.00 92.85           C
ATOM    384  CG1 VAL A  52      33.567  12.063  83.126  1.00 92.85           C
ATOM    385  CG2 VAL A  52      33.537  14.519  82.348  1.00 92.85           C
ATOM    386  C   VAL A  52      31.807  12.504  81.038  1.00 92.85           C
ATOM    387  O   VAL A  52      31.989  11.289  80.959  1.00 92.85           O
ATOM    388  N   ARG A  53      31.850  13.309  79.958  1.00 69.59           N
ATOM    389  CA  ARG A  53      32.126  12.766  78.659  1.00 69.59           C
ATOM    390  CB  ARG A  53      31.014  13.036  77.630  1.00 69.59           C
ATOM    391  CG  ARG A  53      29.728  12.263  77.926  1.00 69.59           C
ATOM    392  CD  ARG A  53      28.602  12.507  76.920  1.00 69.59           C
ATOM    393  NE  ARG A  53      27.476  11.613  77.313  1.00 69.59           N
ATOM    394  CZ  ARG A  53      26.204  11.848  76.875  1.00 69.59           C
ATOM    395  NH1 ARG A  53      25.937  12.913  76.065  1.00 69.59           N
ATOM    396  NH2 ARG A  53      25.196  11.010  77.255  1.00 69.59           N
ATOM    397  C   ARG A  53      33.375  13.399  78.139  1.00 69.59           C
ATOM    398  O   ARG A  53      33.635  14.578  78.368  1.00 69.59           O
ATOM    399  N   GLU A  54      34.191  12.601  77.425  1.00 73.61           N
ATOM    400  CA  GLU A  54      35.424  13.078  76.874  1.00 73.61           C
ATOM    401  CB  GLU A  54      36.388  11.947  76.476  1.00 73.61           C
ATOM    402  CG  GLU A  54      36.915  11.145  77.666  1.00 73.61           C
ATOM    403  CD  GLU A  54      37.947  12.001  78.382  1.00 73.61           C
ATOM    404  OE1 GLU A  54      38.948  12.395  77.725  1.00 73.61           O
ATOM    405  OE2 GLU A  54      37.747  12.278  79.594  1.00 73.61           O
ATOM    406  C   GLU A  54      35.126  13.857  75.633  1.00 73.61           C
ATOM    407  O   GLU A  54      34.162  13.579  74.921  1.00 73.61           O
ATOM    408  N   ARG A  55      35.961  14.880  75.357  1.00127.36           N
ATOM    409  CA  ARG A  55      35.798  15.669  74.173  1.00127.36           C
ATOM    410  CB  ARG A  55      35.314  17.093  74.480  1.00127.36           C
ATOM    411  CG  ARG A  55      34.094  17.058  75.399  1.00127.36           C
ATOM    412  CD  ARG A  55      33.165  18.264  75.310  1.00127.36           C
ATOM    413  NE  ARG A  55      32.060  17.871  74.392  1.00127.36           N
ATOM    414  CZ  ARG A  55      31.056  17.064  74.848  1.00127.36           C
ATOM    415  NH1 ARG A  55      31.093  16.584  76.126  1.00127.36           N
ATOM    416  NH2 ARG A  55      30.024  16.723  74.022  1.00127.36           N
ATOM    417  C   ARG A  55      37.149  15.750  73.537  1.00127.36           C
ATOM    418  O   ARG A  55      38.149  15.970  74.218  1.00127.36           O
ATOM    419  N   SER A  56      37.209  15.566  72.203  1.00 25.73           N
ATOM    420  CA  SER A  56      38.471  15.553  71.520  1.00 25.73           C
ATOM    421  CB  SER A  56      38.433  14.835  70.158  1.00 25.73           C
ATOM    422  OG  SER A  56      37.590  15.536  69.257  1.00 25.73           O
ATOM    423  C   SER A  56      38.936  16.953  71.280  1.00 25.73           C
ATOM    424  O   SER A  56      38.171  17.912  71.379  1.00 25.73           O
ATOM    425  N   ALA A  57      40.239  17.087  70.955  1.00 29.80           N
ATOM    426  CA  ALA A  57      40.845  18.362  70.696  1.00 29.80           C
ATOM    427  CB  ALA A  57      42.373  18.297  70.518  1.00 29.80           C
ATOM    428  C   ALA A  57      40.265  18.901  69.429  1.00 29.80           C
ATOM    429  O   ALA A  57      39.827  18.146  68.562  1.00 29.80           O
ATOM    430  N   ARG A  58      40.221  20.244  69.311  1.00 93.88           N
ATOM    431  CA  ARG A  58      39.647  20.867  68.153  1.00 93.88           C
ATOM    432  CB  ARG A  58      38.132  21.041  68.331  1.00 93.88           C
ATOM    433  CG  ARG A  58      37.801  21.833  69.598  1.00 93.88           C
ATOM    434  CD  ARG A  58      36.421  21.531  70.181  1.00 93.88           C
ATOM    435  NE  ARG A  58      35.398  22.082  69.252  1.00 93.88           N
ATOM    436  CZ  ARG A  58      34.953  23.360  69.427  1.00 93.88           C
ATOM    437  NH1 ARG A  58      35.491  24.139  70.409  1.00 93.88           N
ATOM    438  NH2 ARG A  58      33.966  23.855  68.626  1.00 93.88           N
ATOM    439  C   ARG A  58      40.267  22.224  68.003  1.00 93.88           C
ATOM    440  O   ARG A  58      40.710  22.818  68.982  1.00 93.88           O
ATOM    441  N   THR A  59      40.329  22.754  66.764  1.00 31.70           N
ATOM    442  CA  THR A  59      40.895  24.060  66.568  1.00 31.70           C
ATOM    443  CB  THR A  59      41.326  24.328  65.154  1.00 31.70           C
ATOM    444  OG1 THR A  59      42.296  23.375  64.745  1.00 31.70           O
ATOM    445  CG2 THR A  59      41.915  25.746  65.080  1.00 31.70           C
ATOM    446  C   THR A  59      39.828  25.047  66.898  1.00 31.70           C
ATOM    447  O   THR A  59      38.639  24.747  66.807  1.00 31.70           O
ATOM    448  N   GLY A  60      40.225  26.264  67.301  1.00 51.23           N
ATOM    449  CA  GLY A  60      39.215  27.222  67.625  1.00 51.23           C
ATOM    450  C   GLY A  60      39.851  28.566  67.653  1.00 51.23           C
ATOM    451  O   GLY A  60      41.044  28.710  67.391  1.00 51.23           O
ATOM    452  N   ARG A  61      39.042  29.600  67.946  1.00 57.54           N
ATOM    453  CA  ARG A  61      39.561  30.928  68.048  1.00 57.54           C
ATOM    454  CB  ARG A  61      39.214  31.818  66.842  1.00 57.54           C
ATOM    455  CG  ARG A  61      39.784  33.233  66.959  1.00 57.54           C
ATOM    456  CD  ARG A  61      39.518  34.123  65.743  1.00 57.54           C
ATOM    457  NE  ARG A  61      40.402  33.653  64.641  1.00 57.54           N
ATOM    458  CZ  ARG A  61      40.839  34.545  63.703  1.00 57.54           C
ATOM    459  NH1 ARG A  61      40.471  35.855  63.790  1.00 57.54           N
ATOM    460  NH2 ARG A  61      41.648  34.130  62.684  1.00 57.54           N
ATOM    461  C   ARG A  61      38.950  31.532  69.270  1.00 57.54           C
ATOM    462  O   ARG A  61      37.820  31.211  69.635  1.00 57.54           O
ATOM    463  N   ASN A  62      39.692  32.423  69.953  1.00 52.37           N
ATOM    464  CA  ASN A  62      39.152  33.013  71.143  1.00 52.37           C
ATOM    465  CB  ASN A  62      40.220  33.270  72.224  1.00 52.37           C
ATOM    466  CG  ASN A  62      39.529  33.606  73.539  1.00 52.37           C
ATOM    467  OD1 ASN A  62      38.773  34.571  73.632  1.00 52.37           O
ATOM    468  ND2 ASN A  62      39.793  32.780  74.587  1.00 52.37           N
ATOM    469  C   ASN A  62      38.552  34.321  70.740  1.00 52.37           C
ATOM    470  O   ASN A  62      39.235  35.180  70.195  1.00 52.37           O
ATOM    471  N   PRO A  63      37.281  34.492  70.950  1.00 74.61           N
ATOM    472  CA  PRO A  63      36.612  35.694  70.539  1.00 74.61           C
ATOM    473  CD  PRO A  63      36.562  33.790  71.999  1.00 74.61           C
ATOM    474  CB  PRO A  63      35.182  35.545  71.049  1.00 74.61           C
ATOM    475  CG  PRO A  63      35.355  34.689  72.318  1.00 74.61           C
ATOM    476  C   PRO A  63      37.248  36.941  71.081  1.00 74.61           C
ATOM    477  O   PRO A  63      37.339  37.923  70.344  1.00 74.61           O
ATOM    478  N   GLN A  64      37.631  36.957  72.373  1.00 49.40           N
ATOM    479  CA  GLN A  64      38.182  38.156  72.945  1.00 49.40           C
ATOM    480  CB  GLN A  64      38.235  38.089  74.482  1.00 49.40           C
ATOM    481  CG  GLN A  64      36.848  37.988  75.125  1.00 49.40           C
ATOM    482  CD  GLN A  64      37.019  37.923  76.637  1.00 49.40           C
ATOM    483  OE1 GLN A  64      37.770  38.704  77.221  1.00 49.40           O
ATOM    484  NE2 GLN A  64      36.306  36.969  77.291  1.00 49.40           N
ATOM    485  C   GLN A  64      39.570  38.435  72.441  1.00 49.40           C
ATOM    486  O   GLN A  64      39.855  39.535  71.970  1.00 49.40           O
ATOM    487  N   THR A  65      40.466  37.429  72.533  1.00 44.40           N
ATOM    488  CA  THR A  65      41.849  37.565  72.157  1.00 44.40           C
ATOM    489  CB  THR A  65      42.684  36.417  72.642  1.00 44.40           C
ATOM    490  OG1 THR A  65      42.244  35.199  72.059  1.00 44.40           O
ATOM    491  CG2 THR A  65      42.559  36.343  74.174  1.00 44.40           C
ATOM    492  C   THR A  65      41.988  37.658  70.669  1.00 44.40           C
ATOM    493  O   THR A  65      42.764  38.457  70.149  1.00 44.40           O
ATOM    494  N   GLY A  66      41.233  36.820  69.940  1.00 21.00           N
ATOM    495  CA  GLY A  66      41.251  36.807  68.506  1.00 21.00           C
ATOM    496  C   GLY A  66      42.278  35.825  68.040  1.00 21.00           C
ATOM    497  O   GLY A  66      42.413  35.582  66.841  1.00 21.00           O
ATOM    498  N   GLU A  67      43.031  35.222  68.978  1.00 67.30           N
ATOM    499  CA  GLU A  67      44.056  34.314  68.558  1.00 67.30           C
ATOM    500  CB  GLU A  67      45.100  34.004  69.646  1.00 67.30           C
ATOM    501  CG  GLU A  67      44.544  33.231  70.845  1.00 67.30           C
ATOM    502  CD  GLU A  67      45.690  33.000  71.825  1.00 67.30           C
ATOM    503  OE1 GLU A  67      46.860  33.266  71.442  1.00 67.30           O
ATOM    504  OE2 GLU A  67      45.410  32.551  72.970  1.00 67.30           O
ATOM    505  C   GLU A  67      43.438  33.012  68.168  1.00 67.30           C
ATOM    506  O   GLU A  67      42.473  32.554  68.779  1.00 67.30           O
ATOM    507  N   GLU A  68      43.979  32.388  67.103  1.00 80.37           N
ATOM    508  CA  GLU A  68      43.523  31.084  66.724  1.00 80.37           C
ATOM    509  CB  GLU A  68      43.883  30.710  65.274  1.00 80.37           C
ATOM    510  CG  GLU A  68      45.386  30.712  64.990  1.00 80.37           C
ATOM    511  CD  GLU A  68      45.576  30.490  63.496  1.00 80.37           C
ATOM    512  OE1 GLU A  68      45.034  31.309  62.706  1.00 80.37           O
ATOM    513  OE2 GLU A  68      46.261  29.500  63.125  1.00 80.37           O
ATOM    514  C   GLU A  68      44.216  30.150  67.658  1.00 80.37           C
ATOM    515  O   GLU A  68      45.348  30.412  68.061  1.00 80.37           O
ATOM    516  N   MET A  69      43.557  29.046  68.060  1.00 88.03           N
ATOM    517  CA  MET A  69      44.211  28.169  68.991  1.00 88.03           C
ATOM    518  CB  MET A  69      43.861  28.430  70.468  1.00 88.03           C
ATOM    519  CG  MET A  69      44.457  29.699  71.070  1.00 88.03           C
ATOM    520  SD  MET A  69      43.900  30.052  72.764  1.00 88.03           S
ATOM    521  CE  MET A  69      44.714  28.607  73.493  1.00 88.03           C
ATOM    522  C   MET A  69      43.786  26.762  68.754  1.00 88.03           C
ATOM    523  O   MET A  69      42.820  26.482  68.044  1.00 88.03           O
ATOM    524  N   GLN A  70      44.545  25.825  69.351  1.00 57.47           N
ATOM    525  CA  GLN A  70      44.176  24.446  69.320  1.00 57.47           C
ATOM    526  CB  GLN A  70      45.329  23.470  69.040  1.00 57.47           C
ATOM    527  CG  GLN A  70      44.871  22.007  69.019  1.00 57.47           C
ATOM    528  CD  GLN A  70      46.077  21.124  68.739  1.00 57.47           C
ATOM    529  OE1 GLN A  70      45.977  19.898  68.737  1.00 57.47           O
ATOM    530  NE2 GLN A  70      47.254  21.760  68.496  1.00 57.47           N
ATOM    531  C   GLN A  70      43.668  24.148  70.683  1.00 57.47           C
ATOM    532  O   GLN A  70      44.284  24.493  71.691  1.00 57.47           O
ATOM    533  N   ILE A  71      42.512  23.481  70.748  1.00 59.97           N
ATOM    534  CA  ILE A  71      41.918  23.208  72.013  1.00 59.97           C
ATOM    535  CB  ILE A  71      40.422  23.378  72.005  1.00 59.97           C
ATOM    536  CG1 ILE A  71      40.049  24.836  71.691  1.00 59.97           C
ATOM    537  CG2 ILE A  71      39.861  22.878  73.344  1.00 59.97           C
ATOM    538  CD1 ILE A  71      38.560  25.031  71.407  1.00 59.97           C
ATOM    539  C   ILE A  71      42.212  21.787  72.336  1.00 59.97           C
ATOM    540  O   ILE A  71      41.921  20.882  71.556  1.00 59.97           O
ATOM    541  N   ALA A  72      42.837  21.570  73.506  1.00 33.02           N
ATOM    542  CA  ALA A  72      43.152  20.246  73.940  1.00 33.02           C
ATOM    543  CB  ALA A  72      44.109  20.199  75.145  1.00 33.02           C
ATOM    544  C   ALA A  72      41.865  19.609  74.348  1.00 33.02           C
ATOM    545  O   ALA A  72      40.854  20.283  74.539  1.00 33.02           O
ATOM    546  N   ALA A  73      41.869  18.272  74.469  1.00 35.47           N
ATOM    547  CA  ALA A  73      40.667  17.575  74.816  1.00 35.47           C
ATOM    548  CB  ALA A  73      40.845  16.048  74.894  1.00 35.47           C
ATOM    549  C   ALA A  73      40.199  18.057  76.158  1.00 35.47           C
ATOM    550  O   ALA A  73      41.004  18.456  77.002  1.00 35.47           O
ATOM    551  N   SER A  74      38.864  18.051  76.364  1.00 41.62           N
ATOM    552  CA  SER A  74      38.272  18.514  77.588  1.00 41.62           C
ATOM    553  CB  SER A  74      37.708  19.945  77.478  1.00 41.62           C
ATOM    554  OG  SER A  74      37.134  20.357  78.711  1.00 41.62           O
ATOM    555  C   SER A  74      37.135  17.594  77.903  1.00 41.62           C
ATOM    556  O   SER A  74      36.842  16.672  77.140  1.00 41.62           O
ATOM    557  N   LYS A  75      36.483  17.804  79.066  1.00 42.92           N
ATOM    558  CA  LYS A  75      35.394  16.962  79.474  1.00 42.92           C
ATOM    559  CB  LYS A  75      35.679  16.192  80.774  1.00 42.92           C
ATOM    560  CG  LYS A  75      36.847  15.209  80.661  1.00 42.92           C
ATOM    561  CD  LYS A  75      37.334  14.686  82.014  1.00 42.92           C
ATOM    562  CE  LYS A  75      38.502  13.702  81.911  1.00 42.92           C
ATOM    563  NZ  LYS A  75      38.907  13.257  83.263  1.00 42.92           N
ATOM    564  C   LYS A  75      34.202  17.826  79.743  1.00 42.92           C
ATOM    565  O   LYS A  75      34.335  19.000  80.081  1.00 42.92           O
ATOM    566  N   ALA A  76      32.989  17.256  79.577  1.00 36.14           N
ATOM    567  CA  ALA A  76      31.784  17.992  79.839  1.00 36.14           C
ATOM    568  CB  ALA A  76      31.084  18.496  78.566  1.00 36.14           C
ATOM    569  C   ALA A  76      30.818  17.079  80.541  1.00 36.14           C
ATOM    570  O   ALA A  76      30.869  15.860  80.381  1.00 36.14           O
ATOM    571  N   PRO A  77      29.947  17.643  81.346  1.00158.39           N
ATOM    572  CA  PRO A  77      28.955  16.839  82.018  1.00158.39           C
ATOM    573  CD  PRO A  77      30.313  18.815  82.125  1.00158.39           C
ATOM    574  CB  PRO A  77      28.420  17.701  83.159  1.00158.39           C
ATOM    575  CG  PRO A  77      29.578  18.666  83.467  1.00158.39           C
ATOM    576  C   PRO A  77      27.897  16.406  81.045  1.00158.39           C
ATOM    577  O   PRO A  77      27.626  17.141  80.096  1.00158.39           O
ATOM    578  N   ALA A  78      27.279  15.222  81.252  1.00 33.92           N
ATOM    579  CA  ALA A  78      26.271  14.780  80.326  1.00 33.92           C
ATOM    580  CB  ALA A  78      26.798  13.765  79.299  1.00 33.92           C
ATOM    581  C   ALA A  78      25.163  14.109  81.083  1.00 33.92           C
ATOM    582  O   ALA A  78      25.385  13.483  82.119  1.00 33.92           O
ATOM    583  N   PHE A  79      23.922  14.231  80.564  1.00 63.47           N
ATOM    584  CA  PHE A  79      22.766  13.652  81.195  1.00 63.47           C
ATOM    585  CB  PHE A  79      21.782  14.742  81.667  1.00 63.47           C
ATOM    586  CG  PHE A  79      20.533  14.146  82.222  1.00 63.47           C
ATOM    587  CD1 PHE A  79      20.513  13.571  83.472  1.00 63.47           C
ATOM    588  CD2 PHE A  79      19.365  14.193  81.495  1.00 63.47           C
ATOM    589  CE1 PHE A  79      19.352  13.035  83.979  1.00 63.47           C
ATOM    590  CE2 PHE A  79      18.201  13.659  81.996  1.00 63.47           C
ATOM    591  CZ  PHE A  79      18.194  13.076  83.240  1.00 63.47           C
ATOM    592  C   PHE A  79      22.063  12.785  80.195  1.00 63.47           C
ATOM    593  O   PHE A  79      21.910  13.164  79.036  1.00 63.47           O
ATOM    594  N   LYS A  80      21.651  11.565  80.607  1.00147.71           N
ATOM    595  CA  LYS A  80      20.849  10.767  79.722  1.00147.71           C
ATOM    596  CB  LYS A  80      21.490   9.461  79.213  1.00147.71           C
ATOM    597  CG  LYS A  80      21.572   8.334  80.240  1.00147.71           C
ATOM    598  CD  LYS A  80      21.820   6.963  79.608  1.00147.71           C
ATOM    599  CE  LYS A  80      23.057   6.911  78.708  1.00147.71           C
ATOM    600  NZ  LYS A  80      24.285   6.981  79.531  1.00147.71           N
ATOM    601  C   LYS A  80      19.617  10.412  80.491  1.00147.71           C
ATOM    602  O   LYS A  80      19.688   9.824  81.569  1.00147.71           O
ATOM    603  N   ALA A  81      18.444  10.773  79.939  1.00 31.17           N
ATOM    604  CA  ALA A  81      17.200  10.573  80.625  1.00 31.17           C
ATOM    605  CB  ALA A  81      16.017  11.324  79.987  1.00 31.17           C
ATOM    606  C   ALA A  81      16.857   9.120  80.643  1.00 31.17           C
ATOM    607  O   ALA A  81      17.148   8.382  79.704  1.00 31.17           O
ATOM    608  N   GLY A  82      16.209   8.687  81.743  1.00 16.86           N
ATOM    609  CA  GLY A  82      15.806   7.321  81.902  1.00 16.86           C
ATOM    610  C   GLY A  82      14.510   7.138  81.178  1.00 16.86           C
ATOM    611  O   GLY A  82      13.906   8.097  80.704  1.00 16.86           O
ATOM    612  N   LYS A  83      14.040   5.878  81.113  1.00103.61           N
ATOM    613  CA  LYS A  83      12.853   5.530  80.386  1.00103.61           C
ATOM    614  CB  LYS A  83      12.553   4.022  80.414  1.00103.61           C
ATOM    615  CG  LYS A  83      11.188   3.670  79.815  1.00103.61           C
ATOM    616  CD  LYS A  83      11.064   3.940  78.315  1.00103.61           C
ATOM    617  CE  LYS A  83      11.425   2.734  77.448  1.00103.61           C
ATOM    618  NZ  LYS A  83      11.183   3.045  76.022  1.00103.61           N
ATOM    619  C   LYS A  83      11.651   6.219  80.943  1.00103.61           C
ATOM    620  O   LYS A  83      10.815   6.709  80.186  1.00103.61           O
ATOM    621  N   GLU A  84      11.515   6.281  82.280  1.00 78.07           N
ATOM    622  CA  GLU A  84      10.312   6.857  82.811  1.00 78.07           C
ATOM    623  CB  GLU A  84      10.190   6.772  84.345  1.00 78.07           C
ATOM    624  CG  GLU A  84      11.164   7.669  85.102  1.00 78.07           C
ATOM    625  CD  GLU A  84      10.922   7.476  86.592  1.00 78.07           C
ATOM    626  OE1 GLU A  84      10.117   6.576  86.951  1.00 78.07           O
ATOM    627  OE2 GLU A  84      11.539   8.229  87.392  1.00 78.07           O
ATOM    628  C   GLU A  84      10.253   8.303  82.438  1.00 78.07           C
ATOM    629  O   GLU A  84       9.192   8.814  82.084  1.00 78.07           O
ATOM    630  N   LEU A  85      11.394   9.015  82.497  1.00156.67           N
ATOM    631  CA  LEU A  85      11.315  10.415  82.200  1.00156.67           C
ATOM    632  CB  LEU A  85      12.629  11.189  82.386  1.00156.67           C
ATOM    633  CG  LEU A  85      13.158  11.165  83.828  1.00156.67           C
ATOM    634  CD1 LEU A  85      14.141  12.322  84.070  1.00156.67           C
ATOM    635  CD2 LEU A  85      12.016  11.095  84.849  1.00156.67           C
ATOM    636  C   LEU A  85      10.891  10.614  80.774  1.00156.67           C
ATOM    637  O   LEU A  85      10.050  11.460  80.479  1.00156.67           O
ATOM    638  N   LYS A  86      11.470   9.839  79.842  1.00115.47           N
ATOM    639  CA  LYS A  86      11.194  10.001  78.440  1.00115.47           C
ATOM    640  CB  LYS A  86      12.120   9.161  77.541  1.00115.47           C
ATOM    641  CG  LYS A  86      13.602   9.526  77.640  1.00115.47           C
ATOM    642  CD  LYS A  86      14.513   8.563  76.871  1.00115.47           C
ATOM    643  CE  LYS A  86      14.325   7.092  77.250  1.00115.47           C
ATOM    644  NZ  LYS A  86      15.192   6.238  76.407  1.00115.47           N
ATOM    645  C   LYS A  86       9.787   9.598  78.071  1.00115.47           C
ATOM    646  O   LYS A  86       9.172  10.218  77.205  1.00115.47           O
ATOM    647  N   GLU A  87       9.247   8.583  78.773  1.00268.63           N
ATOM    648  CA  GLU A  87       8.106   7.762  78.430  1.00268.63           C
ATOM    649  CB  GLU A  87       7.778   6.694  79.487  1.00268.63           C
ATOM    650  CG  GLU A  87       7.309   7.264  80.824  1.00268.63           C
ATOM    651  CD  GLU A  87       7.025   6.084  81.739  1.00268.63           C
ATOM    652  OE1 GLU A  87       7.897   5.179  81.820  1.00268.63           O
ATOM    653  OE2 GLU A  87       5.928   6.067  82.360  1.00268.63           O
ATOM    654  C   GLU A  87       6.795   8.383  78.044  1.00268.63           C
ATOM    655  O   GLU A  87       6.398   9.447  78.517  1.00268.63           O
ATOM    656  N   ALA A  88       6.086   7.633  77.148  1.00103.87           N
ATOM    657  CA  ALA A  88       4.795   7.936  76.584  1.00103.87           C
ATOM    658  CB  ALA A  88       4.831   9.067  75.542  1.00103.87           C
ATOM    659  C   ALA A  88       4.273   6.719  75.885  1.00103.87           C
ATOM    660  O   ALA A  88       4.838   5.631  75.991  1.00103.87           O
ATOM    661  N   VAL A  89       3.145   6.893  75.162  1.00214.82           N
ATOM    662  CA  VAL A  89       2.486   5.829  74.460  1.00214.82           C
ATOM    663  CB  VAL A  89       1.171   6.226  73.852  1.00214.82           C
ATOM    664  CG1 VAL A  89       1.428   7.287  72.769  1.00214.82           C
ATOM    665  CG2 VAL A  89       0.476   4.962  73.321  1.00214.82           C
ATOM    666  C   VAL A  89       3.364   5.351  73.354  1.00214.82           C
ATOM    667  O   VAL A  89       4.131   6.122  72.779  1.00214.82           O
ATOM    668  N   LYS A  90       3.249   4.038  73.056  1.00110.35           N
ATOM    669  CA  LYS A  90       3.997   3.340  72.049  1.00110.35           C
ATOM    670  CB  LYS A  90       3.376   3.438  70.643  1.00110.35           C
ATOM    671  CG  LYS A  90       3.325   4.858  70.076  1.00110.35           C
ATOM    672  CD  LYS A  90       2.982   4.898  68.585  1.00110.35           C
ATOM    673  CE  LYS A  90       4.047   4.253  67.698  1.00110.35           C
ATOM    674  NZ  LYS A  90       3.635   4.324  66.278  1.00110.35           N
ATOM    675  C   LYS A  90       5.430   3.850  72.007  1.00110.35           C
ATOM    676  O   LYS A  90       6.095   3.800  73.074  1.00110.35           O
ATOM    677  OXT LYS A  90       5.878   4.294  70.915  1.00110.35           O
TER     678      LYS A  90
ATOM    679  N   MET B  91      27.861   6.006  91.318  1.00 38.73           N
ATOM    680  CA  MET B  91      26.946   6.316  92.440  1.00 38.73           C
ATOM    681  CB  MET B  91      27.134   7.774  92.893  1.00 38.73           C
ATOM    682  CG  MET B  91      26.285   8.160  94.105  1.00 38.73           C
ATOM    683  SD  MET B  91      26.504   9.880  94.649  1.00 38.73           S
ATOM    684  CE  MET B  91      28.109   9.575  95.443  1.00 38.73           C
ATOM    685  C   MET B  91      25.521   6.106  92.054  1.00 38.73           C
ATOM    686  O   MET B  91      25.013   6.702  91.104  1.00 38.73           O
ATOM    687  N   ASN B  92      24.862   5.212  92.807  1.00130.95           N
ATOM    688  CA  ASN B  92      23.504   4.795  92.639  1.00130.95           C
ATOM    689  CB  ASN B  92      23.369   3.331  93.098  1.00130.95           C
ATOM    690  CG  ASN B  92      21.952   2.826  92.951  1.00130.95           C
ATOM    691  OD1 ASN B  92      21.134   2.996  93.852  1.00130.95           O
ATOM    692  ND2 ASN B  92      21.657   2.166  91.802  1.00130.95           N
ATOM    693  C   ASN B  92      22.630   5.669  93.495  1.00130.95           C
ATOM    694  O   ASN B  92      23.120   6.453  94.304  1.00130.95           O
ATOM    695  N   LYS B  93      21.294   5.554  93.324  1.00159.84           N
ATOM    696  CA  LYS B  93      20.369   6.363  94.071  1.00159.84           C
ATOM    697  CB  LYS B  93      18.894   6.140  93.665  0.00159.84           C
ATOM    698  CG  LYS B  93      18.249   4.843  94.158  0.00159.84           C
ATOM    699  CD  LYS B  93      17.833   4.886  95.630  0.00159.84           C
ATOM    700  CE  LYS B  93      16.756   5.935  95.930  0.00159.84           C
ATOM    701  NZ  LYS B  93      15.470   5.550  95.306  0.00159.84           N
ATOM    702  C   LYS B  93      20.533   6.070  95.534  1.00159.84           C
ATOM    703  O   LYS B  93      20.552   6.984  96.357  1.00159.84           O
ATOM    704  N   THR B  94      20.693   4.784  95.898  1.00103.18           N
ATOM    705  CA  THR B  94      20.809   4.402  97.279  1.00103.18           C
ATOM    706  CB  THR B  94      20.954   2.919  97.454  1.00103.18           C
ATOM    707  OG1 THR B  94      22.143   2.466  96.823  1.00103.18           O
ATOM    708  CG2 THR B  94      19.728   2.225  96.837  1.00103.18           C
ATOM    709  C   THR B  94      22.038   5.036  97.849  1.00103.18           C
ATOM    710  O   THR B  94      22.055   5.464  99.001  1.00103.18           O
ATOM    711  N   GLU B  95      23.113   5.074  97.046  1.00 66.66           N
ATOM    712  CA  GLU B  95      24.395   5.598  97.423  1.00 66.66           C
ATOM    713  CB  GLU B  95      25.421   5.297  96.316  1.00 66.66           C
ATOM    714  CG  GLU B  95      25.575   3.791  96.068  1.00 66.66           C
ATOM    715  CD  GLU B  95      26.245   3.571  94.718  1.00 66.66           C
ATOM    716  OE1 GLU B  95      27.153   4.371  94.368  1.00 66.66           O
ATOM    717  OE2 GLU B  95      25.853   2.601  94.016  1.00 66.66           O
ATOM    718  C   GLU B  95      24.324   7.088  97.623  1.00 66.66           C
ATOM    719  O   GLU B  95      24.944   7.629  98.538  1.00 66.66           O
ATOM    720  N   LEU B  96      23.583   7.796  96.748  1.00105.51           N
ATOM    721  CA  LEU B  96      23.467   9.229  96.799  1.00105.51           C
ATOM    722  CB  LEU B  96      22.688   9.763  95.579  1.00105.51           C
ATOM    723  CG  LEU B  96      22.711  11.293  95.386  1.00105.51           C
ATOM    724  CD1 LEU B  96      22.008  12.037  96.527  1.00105.51           C
ATOM    725  CD2 LEU B  96      24.139  11.797  95.128  1.00105.51           C
ATOM    726  C   LEU B  96      22.735   9.622  98.052  1.00105.51           C
ATOM    727  O   LEU B  96      23.090  10.594  98.720  1.00105.51           O
ATOM    728  N   THR B  97      21.685   8.858  98.406  1.00103.60           N
ATOM    729  CA  THR B  97      20.871   9.163  99.551  1.00103.60           C
ATOM    730  CB  THR B  97      19.698   8.239  99.702  1.00103.60           C
ATOM    731  OG1 THR B  97      20.138   6.910  99.934  1.00103.60           O
ATOM    732  CG2 THR B  97      18.861   8.303  98.414  1.00103.60           C
ATOM    733  C   THR B  97      21.696   9.068 100.797  1.00103.60           C
ATOM    734  O   THR B  97      21.545   9.878 101.711  1.00103.60           O
ATOM    735  N   LYS B  98      22.589   8.064 100.872  1.00131.23           N
ATOM    736  CA  LYS B  98      23.390   7.881 102.048  1.00131.23           C
ATOM    737  CB  LYS B  98      24.304   6.645 101.953  1.00131.23           C
ATOM    738  CG  LYS B  98      24.909   6.211 103.292  1.00131.23           C
ATOM    739  CD  LYS B  98      25.805   7.259 103.953  1.00131.23           C
ATOM    740  CE  LYS B  98      26.396   6.797 105.288  1.00131.23           C
ATOM    741  NZ  LYS B  98      27.383   5.718 105.061  1.00131.23           N
ATOM    742  C   LYS B  98      24.263   9.087 102.227  1.00131.23           C
ATOM    743  O   LYS B  98      24.424   9.582 103.340  1.00131.23           O
ATOM    744  N   VAL B  99      24.845   9.594 101.124  1.00 36.57           N
ATOM    745  CA  VAL B  99      25.744  10.712 101.176  1.00 36.57           C
ATOM    746  CB  VAL B  99      26.392  11.015  99.857  1.00 36.57           C
ATOM    747  CG1 VAL B  99      27.282  12.259 100.023  1.00 36.57           C
ATOM    748  CG2 VAL B  99      27.153   9.766  99.383  1.00 36.57           C
ATOM    749  C   VAL B  99      25.031  11.960 101.619  1.00 36.57           C
ATOM    750  O   VAL B  99      25.587  12.781 102.348  1.00 36.57           O
ATOM    751  N   VAL B 100      23.793  12.156 101.135  1.00 54.70           N
ATOM    752  CA  VAL B 100      22.986  13.318 101.410  1.00 54.70           C
ATOM    753  CB  VAL B 100      21.795  13.413 100.505  1.00 54.70           C
ATOM    754  CG1 VAL B 100      20.932  14.607 100.946  1.00 54.70           C
ATOM    755  CG2 VAL B 100      22.305  13.523  99.059  1.00 54.70           C
ATOM    756  C   VAL B 100      22.488  13.336 102.820  1.00 54.70           C
ATOM    757  O   VAL B 100      22.285  14.401 103.403  1.00 54.70           O
ATOM    758  N   ALA B 101      22.212  12.153 103.393  1.00 40.61           N
ATOM    759  CA  ALA B 101      21.732  12.106 104.740  1.00 40.61           C
ATOM    760  CB  ALA B 101      21.451  10.674 105.226  1.00 40.61           C
ATOM    761  C   ALA B 101      22.794  12.683 105.626  1.00 40.61           C
ATOM    762  O   ALA B 101      22.484  13.396 106.579  1.00 40.61           O
ATOM    763  N   GLU B 102      24.080  12.378 105.356  1.00128.55           N
ATOM    764  CA  GLU B 102      25.099  12.859 106.250  1.00128.55           C
ATOM    765  CB  GLU B 102      26.497  12.227 106.083  1.00128.55           C
ATOM    766  CG  GLU B 102      27.228  12.538 104.777  1.00128.55           C
ATOM    767  CD  GLU B 102      27.224  11.275 103.938  0.00128.55           C
ATOM    768  OE1 GLU B 102      26.627  10.266 104.399  0.00128.55           O
ATOM    769  OE2 GLU B 102      27.829  11.303 102.832  0.00128.55           O
ATOM    770  C   GLU B 102      25.289  14.350 106.194  1.00128.55           C
ATOM    771  O   GLU B 102      25.371  14.995 107.238  1.00128.55           O
ATOM    772  N   LYS B 103      25.362  14.952 104.989  1.00 49.35           N
ATOM    773  CA  LYS B 103      25.651  16.362 104.904  1.00 49.35           C
ATOM    774  CB  LYS B 103      25.816  16.882 103.464  1.00 49.35           C
ATOM    775  CG  LYS B 103      27.144  16.494 102.811  1.00 49.35           C
ATOM    776  CD  LYS B 103      27.208  16.828 101.318  1.00 49.35           C
ATOM    777  CE  LYS B 103      28.583  16.588 100.689  1.00 49.35           C
ATOM    778  NZ  LYS B 103      28.550  16.937  99.251  1.00 49.35           N
ATOM    779  C   LYS B 103      24.557  17.170 105.537  1.00 49.35           C
ATOM    780  O   LYS B 103      24.821  18.150 106.230  1.00 49.35           O
ATOM    781  N   ALA B 104      23.299  16.785 105.268  1.00 60.78           N
ATOM    782  CA  ALA B 104      22.084  17.407 105.724  1.00 60.78           C
ATOM    783  CB  ALA B 104      20.836  16.852 105.016  1.00 60.78           C
ATOM    784  C   ALA B 104      21.882  17.237 107.200  1.00 60.78           C
ATOM    785  O   ALA B 104      21.261  18.090 107.835  1.00 60.78           O
ATOM    786  N   GLU B 105      22.401  16.135 107.783  1.00 73.76           N
ATOM    787  CA  GLU B 105      22.173  15.811 109.168  1.00 73.76           C
ATOM    788  CB  GLU B 105      22.345  17.018 110.110  1.00 73.76           C
ATOM    789  CG  GLU B 105      23.740  17.642 110.110  1.00 73.76           C
ATOM    790  CD  GLU B 105      23.640  18.962 110.865  1.00 73.76           C
ATOM    791  OE1 GLU B 105      22.531  19.263 111.385  1.00 73.76           O
ATOM    792  OE2 GLU B 105      24.667  19.688 110.929  1.00 73.76           O
ATOM    793  C   GLU B 105      20.763  15.332 109.378  1.00 73.76           C
ATOM    794  O   GLU B 105      20.109  15.727 110.343  1.00 73.76           O
ATOM    795  N   LEU B 106      20.253  14.473 108.468  1.00111.77           N
ATOM    796  CA  LEU B 106      18.940  13.909 108.621  1.00111.77           C
ATOM    797  CB  LEU B 106      17.974  14.352 107.516  1.00111.77           C
ATOM    798  CG  LEU B 106      17.667  15.861 107.544  1.00111.77           C
ATOM    799  CD1 LEU B 106      18.930  16.697 107.283  1.00111.77           C
ATOM    800  CD2 LEU B 106      16.515  16.209 106.589  1.00111.77           C
ATOM    801  C   LEU B 106      19.069  12.407 108.593  1.00111.77           C
ATOM    802  O   LEU B 106      20.178  11.874 108.684  1.00111.77           O
ATOM    803  N   THR B 107      17.918  11.691 108.545  1.00114.18           N
ATOM    804  CA  THR B 107      17.886  10.253 108.460  1.00114.18           C
ATOM    805  CB  THR B 107      16.613   9.646 108.987  1.00114.18           C
ATOM    806  OG1 THR B 107      16.659   8.231 108.871  1.00114.18           O
ATOM    807  CG2 THR B 107      15.420  10.205 108.192  1.00114.18           C
ATOM    808  C   THR B 107      17.981   9.868 107.015  1.00114.18           C
ATOM    809  O   THR B 107      17.872  10.711 106.121  1.00114.18           O
ATOM    810  N   GLN B 108      18.239   8.570 106.751  1.00 87.46           N
ATOM    811  CA  GLN B 108      18.332   8.050 105.416  1.00 87.46           C
ATOM    812  CB  GLN B 108      18.841   6.599 105.367  1.00 87.46           C
ATOM    813  CG  GLN B 108      17.906   5.586 106.026  1.00 87.46           C
ATOM    814  CD  GLN B 108      18.553   4.215 105.896  0.00 87.46           C
ATOM    815  OE1 GLN B 108      18.067   3.229 106.445  1.00 87.46           O
ATOM    816  NE2 GLN B 108      19.689   4.152 105.148  1.00 87.46           N
ATOM    817  C   GLN B 108      16.972   8.093 104.794  1.00 87.46           C
ATOM    818  O   GLN B 108      16.823   8.344 103.601  1.00 87.46           O
ATOM    819  N   LYS B 109      15.938   7.837 105.614  1.00 43.33           N
ATOM    820  CA  LYS B 109      14.589   7.779 105.143  1.00 43.33           C
ATOM    821  CB  LYS B 109      13.585   7.400 106.244  1.00 43.33           C
ATOM    822  CG  LYS B 109      12.142   7.333 105.744  1.00 43.33           C
ATOM    823  CD  LYS B 109      11.169   6.714 106.746  1.00 43.33           C
ATOM    824  CE  LYS B 109       9.724   6.678 106.246  1.00 43.33           C
ATOM    825  NZ  LYS B 109       8.847   6.100 107.286  1.00 43.33           N
ATOM    826  C   LYS B 109      14.176   9.112 104.598  1.00 43.33           C
ATOM    827  O   LYS B 109      13.440   9.166 103.616  1.00 43.33           O
ATOM    828  N   ASP B 110      14.572  10.222 105.253  1.00116.31           N
ATOM    829  CA  ASP B 110      14.186  11.523 104.775  1.00116.31           C
ATOM    830  CB  ASP B 110      14.215  12.632 105.850  1.00116.31           C
ATOM    831  CG  ASP B 110      15.597  12.796 106.453  1.00116.31           C
ATOM    832  OD1 ASP B 110      16.593  12.859 105.685  1.00116.31           O
ATOM    833  OD2 ASP B 110      15.664  12.894 107.707  1.00116.31           O
ATOM    834  C   ASP B 110      14.947  11.935 103.548  1.00116.31           C
ATOM    835  O   ASP B 110      14.397  12.592 102.664  1.00116.31           O
ATOM    836  N   ALA B 111      16.238  11.567 103.447  1.00 38.97           N
ATOM    837  CA  ALA B 111      16.982  11.961 102.290  1.00 38.97           C
ATOM    838  CB  ALA B 111      18.432  11.451 102.315  1.00 38.97           C
ATOM    839  C   ALA B 111      16.306  11.339 101.110  1.00 38.97           C
ATOM    840  O   ALA B 111      16.048  12.003 100.107  1.00 38.97           O
ATOM    841  N   ALA B 112      15.956  10.044 101.237  1.00 33.91           N
ATOM    842  CA  ALA B 112      15.369   9.296 100.161  1.00 33.91           C
ATOM    843  CB  ALA B 112      15.153   7.815 100.519  1.00 33.91           C
ATOM    844  C   ALA B 112      14.034   9.861  99.776  1.00 33.91           C
ATOM    845  O   ALA B 112      13.745  10.018  98.591  1.00 33.91           O
ATOM    846  N   ALA B 113      13.183  10.186 100.769  1.00 32.47           N
ATOM    847  CA  ALA B 113      11.863  10.688 100.499  1.00 32.47           C
ATOM    848  CB  ALA B 113      11.033  10.906 101.777  1.00 32.47           C
ATOM    849  C   ALA B 113      11.971  12.010  99.806  1.00 32.47           C
ATOM    850  O   ALA B 113      11.193  12.316  98.904  1.00 32.47           O
ATOM    851  N   ALA B 114      12.914  12.858 100.254  1.00 35.70           N
ATOM    852  CA  ALA B 114      13.098  14.144  99.646  1.00 35.70           C
ATOM    853  CB  ALA B 114      14.122  15.012 100.396  1.00 35.70           C
ATOM    854  C   ALA B 114      13.593  13.981  98.240  1.00 35.70           C
ATOM    855  O   ALA B 114      13.092  14.629  97.322  1.00 35.70           O
ATOM    856  N   THR B 115      14.588  13.093  98.031  1.00 38.07           N
ATOM    857  CA  THR B 115      15.167  12.919  96.726  1.00 38.07           C
ATOM    858  CB  THR B 115      16.311  11.948  96.709  1.00 38.07           C
ATOM    859  OG1 THR B 115      17.344  12.387  97.579  1.00 38.07           O
ATOM    860  CG2 THR B 115      16.839  11.846  95.267  1.00 38.07           C
ATOM    861  C   THR B 115      14.137  12.392  95.781  1.00 38.07           C
ATOM    862  O   THR B 115      13.980  12.899  94.673  1.00 38.07           O
ATOM    863  N   GLN B 116      13.374  11.370  96.204  1.00 78.99           N
ATOM    864  CA  GLN B 116      12.428  10.774  95.311  1.00 78.99           C
ATOM    865  CB  GLN B 116      11.677   9.583  95.937  1.00 78.99           C
ATOM    866  CG  GLN B 116      10.792   9.968  97.124  1.00 78.99           C
ATOM    867  CD  GLN B 116      10.120   8.703  97.639  1.00 78.99           C
ATOM    868  OE1 GLN B 116      10.778   7.785  98.119  1.00 78.99           O
ATOM    869  NE2 GLN B 116       8.763   8.653  97.531  1.00 78.99           N
ATOM    870  C   GLN B 116      11.421  11.805  94.914  1.00 78.99           C
ATOM    871  O   GLN B 116      11.048  11.901  93.746  1.00 78.99           O
ATOM    872  N   ALA B 117      10.967  12.625  95.878  1.00 27.19           N
ATOM    873  CA  ALA B 117       9.964  13.604  95.578  1.00 27.19           C
ATOM    874  CB  ALA B 117       9.522  14.404  96.815  1.00 27.19           C
ATOM    875  C   ALA B 117      10.503  14.580  94.577  1.00 27.19           C
ATOM    876  O   ALA B 117       9.814  14.941  93.624  1.00 27.19           O
ATOM    877  N   VAL B 118      11.763  15.020  94.751  1.00103.82           N
ATOM    878  CA  VAL B 118      12.296  16.029  93.879  1.00103.82           C
ATOM    879  CB  VAL B 118      13.647  16.554  94.289  1.00103.82           C
ATOM    880  CG1 VAL B 118      13.537  17.131  95.711  1.00103.82           C
ATOM    881  CG2 VAL B 118      14.715  15.468  94.108  1.00103.82           C
ATOM    882  C   VAL B 118      12.393  15.533  92.465  1.00103.82           C
ATOM    883  O   VAL B 118      12.089  16.278  91.535  1.00103.82           O
ATOM    884  N   LEU B 119      12.836  14.276  92.251  1.00 53.46           N
ATOM    885  CA  LEU B 119      12.981  13.782  90.906  1.00 53.46           C
ATOM    886  CB  LEU B 119      13.722  12.440  90.803  1.00 53.46           C
ATOM    887  CG  LEU B 119      15.212  12.559  91.176  1.00 53.46           C
ATOM    888  CD1 LEU B 119      15.981  11.282  90.816  1.00 53.46           C
ATOM    889  CD2 LEU B 119      15.845  13.818  90.564  1.00 53.46           C
ATOM    890  C   LEU B 119      11.647  13.653  90.244  1.00 53.46           C
ATOM    891  O   LEU B 119      11.506  13.962  89.061  1.00 53.46           O
ATOM    892  N   ASP B 120      10.629  13.180  90.987  1.00 27.29           N
ATOM    893  CA  ASP B 120       9.321  13.008  90.422  1.00 27.29           C
ATOM    894  CB  ASP B 120       8.328  12.366  91.407  1.00 27.29           C
ATOM    895  CG  ASP B 120       8.748  10.918  91.623  1.00 27.29           C
ATOM    896  OD1 ASP B 120       9.682  10.460  90.912  1.00 27.29           O
ATOM    897  OD2 ASP B 120       8.139  10.249  92.500  1.00 27.29           O
ATOM    898  C   ASP B 120       8.778  14.351  90.034  1.00 27.29           C
ATOM    899  O   ASP B 120       8.158  14.495  88.982  1.00 27.29           O
ATOM    900  N   ALA B 121       9.000  15.374  90.882  1.00 30.82           N
ATOM    901  CA  ALA B 121       8.489  16.693  90.624  1.00 30.82           C
ATOM    902  CB  ALA B 121       8.765  17.674  91.778  1.00 30.82           C
ATOM    903  C   ALA B 121       9.113  17.250  89.379  1.00 30.82           C
ATOM    904  O   ALA B 121       8.432  17.864  88.559  1.00 30.82           O
ATOM    905  N   ILE B 122      10.431  17.050  89.195  1.00 42.19           N
ATOM    906  CA  ILE B 122      11.084  17.576  88.028  1.00 42.19           C
ATOM    907  CB  ILE B 122      12.569  17.352  88.024  1.00 42.19           C
ATOM    908  CG1 ILE B 122      13.222  18.151  89.165  1.00 42.19           C
ATOM    909  CG2 ILE B 122      13.105  17.712  86.628  1.00 42.19           C
ATOM    910  CD1 ILE B 122      14.687  17.795  89.402  1.00 42.19           C
ATOM    911  C   ILE B 122      10.511  16.925  86.808  1.00 42.19           C
ATOM    912  O   ILE B 122      10.237  17.592  85.813  1.00 42.19           O
ATOM    913  N   THR B 123      10.291  15.600  86.859  1.00 35.98           N
ATOM    914  CA  THR B 123       9.809  14.864  85.726  1.00 35.98           C
ATOM    915  CB  THR B 123       9.584  13.423  86.072  1.00 35.98           C
ATOM    916  OG1 THR B 123      10.776  12.861  86.597  1.00 35.98           O
ATOM    917  CG2 THR B 123       9.151  12.665  84.807  1.00 35.98           C
ATOM    918  C   THR B 123       8.473  15.410  85.333  1.00 35.98           C
ATOM    919  O   THR B 123       8.195  15.616  84.151  1.00 35.98           O
ATOM    920  N   ASN B 124       7.607  15.644  86.335  1.00 66.29           N
ATOM    921  CA  ASN B 124       6.271  16.112  86.110  1.00 66.29           C
ATOM    922  CB  ASN B 124       5.453  16.134  87.414  1.00 66.29           C
ATOM    923  CG  ASN B 124       3.976  16.257  87.075  1.00 66.29           C
ATOM    924  OD1 ASN B 124       3.497  17.328  86.711  1.00 66.29           O
ATOM    925  ND2 ASN B 124       3.226  15.129  87.203  1.00 66.29           N
ATOM    926  C   ASN B 124       6.316  17.497  85.539  1.00 66.29           C
ATOM    927  O   ASN B 124       5.599  17.807  84.590  1.00 66.29           O
ATOM    928  N   ALA B 125       7.183  18.365  86.096  1.00 32.53           N
ATOM    929  CA  ALA B 125       7.264  19.729  85.652  1.00 32.53           C
ATOM    930  CB  ALA B 125       8.294  20.549  86.449  1.00 32.53           C
ATOM    931  C   ALA B 125       7.688  19.766  84.214  1.00 32.53           C
ATOM    932  O   ALA B 125       7.109  20.493  83.410  1.00 32.53           O
ATOM    933  N   LEU B 126       8.711  18.970  83.848  1.00 91.12           N
ATOM    934  CA  LEU B 126       9.190  18.964  82.493  1.00 91.12           C
ATOM    935  CB  LEU B 126      10.481  18.154  82.285  1.00 91.12           C
ATOM    936  CG  LEU B 126      11.756  18.895  82.735  1.00 91.12           C
ATOM    937  CD1 LEU B 126      11.739  19.245  84.230  1.00 91.12           C
ATOM    938  CD2 LEU B 126      13.011  18.110  82.321  1.00 91.12           C
ATOM    939  C   LEU B 126       8.141  18.429  81.570  1.00 91.12           C
ATOM    940  O   LEU B 126       7.949  18.950  80.473  1.00 91.12           O
ATOM    941  N   ALA B 127       7.412  17.385  81.997  1.00 48.67           N
ATOM    942  CA  ALA B 127       6.412  16.781  81.166  1.00 48.67           C
ATOM    943  CB  ALA B 127       5.694  15.605  81.851  1.00 48.67           C
ATOM    944  C   ALA B 127       5.376  17.814  80.833  1.00 48.67           C
ATOM    945  O   ALA B 127       4.803  17.808  79.744  1.00 48.67           O
ATOM    946  N   ASN B 128       5.100  18.708  81.798  1.00 89.41           N
ATOM    947  CA  ASN B 128       4.151  19.787  81.723  1.00 89.41           C
ATOM    948  CB  ASN B 128       3.936  20.490  83.069  1.00 89.41           C
ATOM    949  CG  ASN B 128       3.278  19.494  84.005  1.00 89.41           C
ATOM    950  OD1 ASN B 128       2.474  18.661  83.589  1.00 89.41           O
ATOM    951  ND2 ASN B 128       3.635  19.584  85.313  1.00 89.41           N
ATOM    952  C   ASN B 128       4.640  20.825  80.759  1.00 89.41           C
ATOM    953  O   ASN B 128       3.873  21.688  80.333  1.00 89.41           O
ATOM    954  N   GLU B 129       5.931  20.757  80.382  1.00273.50           N
ATOM    955  CA  GLU B 129       6.570  21.728  79.539  1.00273.50           C
ATOM    956  CB  GLU B 129       5.703  22.163  78.343  1.00273.50           C
ATOM    957  CG  GLU B 129       6.444  23.038  77.330  1.00273.50           C
ATOM    958  CD  GLU B 129       5.667  22.993  76.022  1.00273.50           C
ATOM    959  OE1 GLU B 129       5.740  21.937  75.340  1.00273.50           O
ATOM    960  OE2 GLU B 129       4.996  24.006  75.687  1.00273.50           O
ATOM    961  C   GLU B 129       6.987  22.928  80.329  1.00273.50           C
ATOM    962  O   GLU B 129       7.081  24.037  79.805  1.00273.50           O
ATOM    963  N   GLU B 130       7.290  22.712  81.624  1.00129.85           N
ATOM    964  CA  GLU B 130       7.817  23.751  82.458  1.00129.85           C
ATOM    965  CB  GLU B 130       7.295  23.694  83.903  1.00129.85           C
ATOM    966  CG  GLU B 130       7.554  24.972  84.702  1.00129.85           C
ATOM    967  CD  GLU B 130       6.516  26.001  84.273  1.00129.85           C
ATOM    968  OE1 GLU B 130       5.680  25.659  83.394  1.00129.85           O
ATOM    969  OE2 GLU B 130       6.540  27.138  84.816  1.00129.85           O
ATOM    970  C   GLU B 130       9.299  23.524  82.502  1.00129.85           C
ATOM    971  O   GLU B 130       9.767  22.399  82.328  1.00129.85           O
ATOM    972  N   LYS B 131      10.086  24.600  82.697  1.00 44.67           N
ATOM    973  CA  LYS B 131      11.510  24.440  82.751  1.00 44.67           C
ATOM    974  CB  LYS B 131      12.271  25.545  81.996  1.00 44.67           C
ATOM    975  CG  LYS B 131      13.765  25.270  81.815  1.00 44.67           C
ATOM    976  CD  LYS B 131      14.419  26.174  80.766  1.00 44.67           C
ATOM    977  CE  LYS B 131      15.902  25.881  80.528  1.00 44.67           C
ATOM    978  NZ  LYS B 131      16.370  26.592  79.316  1.00 44.67           N
ATOM    979  C   LYS B 131      11.908  24.508  84.190  1.00 44.67           C
ATOM    980  O   LYS B 131      11.461  25.385  84.926  1.00 44.67           O
ATOM    981  N   VAL B 132      12.749  23.551  84.635  1.00119.63           N
ATOM    982  CA  VAL B 132      13.202  23.566  85.995  1.00119.63           C
ATOM    983  CB  VAL B 132      13.195  22.223  86.669  1.00119.63           C
ATOM    984  CG1 VAL B 132      11.746  21.793  86.920  1.00119.63           C
ATOM    985  CG2 VAL B 132      13.954  21.236  85.778  1.00119.63           C
ATOM    986  C   VAL B 132      14.607  24.065  86.002  1.00119.63           C
ATOM    987  O   VAL B 132      15.495  23.475  85.388  1.00119.63           O
ATOM    988  N   GLN B 133      14.848  25.179  86.717  1.00 97.02           N
ATOM    989  CA  GLN B 133      16.174  25.717  86.740  1.00 97.02           C
ATOM    990  CB  GLN B 133      16.251  27.137  86.154  1.00 97.02           C
ATOM    991  CG  GLN B 133      15.415  28.161  86.922  1.00 97.02           C
ATOM    992  CD  GLN B 133      15.523  29.487  86.186  1.00 97.02           C
ATOM    993  OE1 GLN B 133      14.944  30.490  86.599  1.00 97.02           O
ATOM    994  NE2 GLN B 133      16.282  29.491  85.058  1.00 97.02           N
ATOM    995  C   GLN B 133      16.643  25.751  88.155  1.00 97.02           C
ATOM    996  O   GLN B 133      15.986  26.321  89.025  1.00 97.02           O
ATOM    997  N   ILE B 134      17.803  25.117  88.427  1.00101.78           N
ATOM    998  CA  ILE B 134      18.290  25.153  89.770  1.00101.78           C
ATOM    999  CB  ILE B 134      18.315  23.813  90.449  1.00101.78           C
ATOM   1000  CG1 ILE B 134      18.455  24.013  91.967  1.00101.78           C
ATOM   1001  CG2 ILE B 134      19.403  22.937  89.806  1.00101.78           C
ATOM   1002  CD1 ILE B 134      17.975  22.816  92.785  1.00101.78           C
ATOM   1003  C   ILE B 134      19.640  25.791  89.783  1.00101.78           C
ATOM   1004  O   ILE B 134      20.591  25.323  89.157  1.00101.78           O
ATOM   1005  N   ILE B 135      19.747  26.895  90.544  1.00 56.68           N
ATOM   1006  CA  ILE B 135      20.957  27.653  90.575  1.00 56.68           C
ATOM   1007  CB  ILE B 135      20.881  28.869  91.451  1.00 56.68           C
ATOM   1008  CG1 ILE B 135      19.786  29.822  90.945  1.00 56.68           C
ATOM   1009  CG2 ILE B 135      22.279  29.509  91.505  1.00 56.68           C
ATOM   1010  CD1 ILE B 135      19.443  30.938  91.931  1.00 56.68           C
ATOM   1011  C   ILE B 135      22.045  26.783  91.099  1.00 56.68           C
ATOM   1012  O   ILE B 135      21.891  26.094  92.106  1.00 56.68           O
ATOM   1013  N   GLY B 136      23.173  26.769  90.367  1.00 66.07           N
ATOM   1014  CA  GLY B 136      24.341  26.060  90.780  1.00 66.07           C
ATOM   1015  C   GLY B 136      24.368  24.680  90.186  1.00 66.07           C
ATOM   1016  O   GLY B 136      25.411  24.032  90.230  1.00 66.07           O
ATOM   1017  N   PHE B 137      23.209  24.094  89.816  1.00125.93           N
ATOM   1018  CA  PHE B 137      23.252  22.816  89.144  1.00125.93           C
ATOM   1019  CB  PHE B 137      22.157  21.883  89.688  1.00125.93           C
ATOM   1020  CG  PHE B 137      22.377  20.509  89.159  1.00125.93           C
ATOM   1021  CD1 PHE B 137      23.378  19.719  89.676  1.00125.93           C
ATOM   1022  CD2 PHE B 137      21.572  20.004  88.167  1.00125.93           C
ATOM   1023  CE1 PHE B 137      23.583  18.446  89.199  1.00125.93           C
ATOM   1024  CE2 PHE B 137      21.772  18.732  87.687  1.00125.93           C
ATOM   1025  CZ  PHE B 137      22.780  17.952  88.200  1.00125.93           C
ATOM   1026  C   PHE B 137      23.123  22.861  87.634  1.00125.93           C
ATOM   1027  O   PHE B 137      23.976  22.364  86.899  1.00125.93           O
ATOM   1028  N   GLY B 138      22.046  23.518  87.130  1.00 40.01           N
ATOM   1029  CA  GLY B 138      21.717  23.479  85.720  1.00 40.01           C
ATOM   1030  C   GLY B 138      20.210  23.478  85.569  1.00 40.01           C
ATOM   1031  O   GLY B 138      19.490  23.732  86.533  1.00 40.01           O
ATOM   1032  N   THR B 139      19.686  23.183  84.349  1.00108.19           N
ATOM   1033  CA  THR B 139      18.258  23.241  84.119  1.00108.19           C
ATOM   1034  CB  THR B 139      17.853  24.475  83.364  1.00108.19           C
ATOM   1035  OG1 THR B 139      16.441  24.554  83.245  1.00108.19           O
ATOM   1036  CG2 THR B 139      18.499  24.430  81.970  1.00108.19           C
ATOM   1037  C   THR B 139      17.781  22.059  83.311  1.00108.19           C
ATOM   1038  O   THR B 139      18.550  21.429  82.587  1.00108.19           O
ATOM   1039  N   PHE B 140      16.467  21.733  83.431  1.00 62.47           N
ATOM   1040  CA  PHE B 140      15.856  20.647  82.700  1.00 62.47           C
ATOM   1041  CB  PHE B 140      15.243  19.557  83.596  1.00 62.47           C
ATOM   1042  CG  PHE B 140      16.306  18.872  84.382  1.00 62.47           C
ATOM   1043  CD1 PHE B 140      16.741  19.398  85.577  1.00 62.47           C
ATOM   1044  CD2 PHE B 140      16.856  17.692  83.936  1.00 62.47           C
ATOM   1045  CE1 PHE B 140      17.718  18.762  86.308  1.00 62.47           C
ATOM   1046  CE2 PHE B 140      17.832  17.053  84.664  1.00 62.47           C
ATOM   1047  CZ  PHE B 140      18.267  17.588  85.852  1.00 62.47           C
ATOM   1048  C   PHE B 140      14.693  21.200  81.922  1.00 62.47           C
ATOM   1049  O   PHE B 140      13.902  21.981  82.451  1.00 62.47           O
ATOM   1050  N   GLU B 141      14.551  20.796  80.638  1.00 87.29           N
ATOM   1051  CA  GLU B 141      13.448  21.281  79.851  1.00 87.29           C
ATOM   1052  CB  GLU B 141      13.745  22.566  79.056  1.00 87.29           C
ATOM   1053  CG  GLU B 141      14.668  22.364  77.846  1.00 87.29           C
ATOM   1054  CD  GLU B 141      16.120  22.390  78.300  1.00 87.29           C
ATOM   1055  OE1 GLU B 141      16.355  22.349  79.537  1.00 87.29           O
ATOM   1056  OE2 GLU B 141      17.015  22.454  77.414  1.00 87.29           O
ATOM   1057  C   GLU B 141      13.092  20.250  78.822  1.00 87.29           C
ATOM   1058  O   GLU B 141      13.828  19.291  78.594  1.00 87.29           O
ATOM   1059  N   VAL B 142      11.924  20.433  78.169  1.00 99.81           N
ATOM   1060  CA  VAL B 142      11.516  19.530  77.132  1.00 99.81           C
ATOM   1061  CB  VAL B 142      10.044  19.241  77.124  1.00 99.81           C
ATOM   1062  CG1 VAL B 142       9.701  18.484  78.416  1.00 99.81           C
ATOM   1063  CG2 VAL B 142       9.277  20.564  76.954  1.00 99.81           C
ATOM   1064  C   VAL B 142      11.877  20.149  75.814  1.00 99.81           C
ATOM   1065  O   VAL B 142      11.805  21.366  75.646  1.00 99.81           O
ATOM   1066  N   ARG B 143      12.313  19.308  74.850  1.00 40.76           N
ATOM   1067  CA  ARG B 143      12.682  19.778  73.542  1.00 40.76           C
ATOM   1068  CB  ARG B 143      14.104  19.377  73.118  1.00 40.76           C
ATOM   1069  CG  ARG B 143      15.212  20.004  73.964  1.00 40.76           C
ATOM   1070  CD  ARG B 143      16.608  19.579  73.508  1.00 40.76           C
ATOM   1071  NE  ARG B 143      17.598  20.244  74.398  1.00 40.76           N
ATOM   1072  CZ  ARG B 143      18.063  21.489  74.098  1.00 40.76           C
ATOM   1073  NH1 ARG B 143      17.611  22.134  72.983  1.00 40.76           N
ATOM   1074  NH2 ARG B 143      18.978  22.088  74.914  1.00 40.76           N
ATOM   1075  C   ARG B 143      11.758  19.147  72.544  1.00 40.76           C
ATOM   1076  O   ARG B 143      11.350  17.999  72.700  1.00 40.76           O
ATOM   1077  N   GLU B 144      11.395  19.904  71.487  1.00 75.07           N
ATOM   1078  CA  GLU B 144      10.499  19.403  70.482  1.00 75.07           C
ATOM   1079  CB  GLU B 144       9.727  20.515  69.749  1.00 75.07           C
ATOM   1080  CG  GLU B 144       8.742  21.268  70.643  1.00 75.07           C
ATOM   1081  CD  GLU B 144       7.576  20.336  70.939  1.00 75.07           C
ATOM   1082  OE1 GLU B 144       6.921  19.881  69.964  1.00 75.07           O
ATOM   1083  OE2 GLU B 144       7.327  20.065  72.144  1.00 75.07           O
ATOM   1084  C   GLU B 144      11.274  18.655  69.444  1.00 75.07           C
ATOM   1085  O   GLU B 144      12.398  19.020  69.103  1.00 75.07           O
ATOM   1086  N   ARG B 145      10.666  17.571  68.919  1.00195.95           N
ATOM   1087  CA  ARG B 145      11.239  16.787  67.862  1.00195.95           C
ATOM   1088  CB  ARG B 145      11.447  15.300  68.206  1.00195.95           C
ATOM   1089  CG  ARG B 145      12.544  15.004  69.225  1.00195.95           C
ATOM   1090  CD  ARG B 145      13.952  15.020  68.631  1.00195.95           C
ATOM   1091  NE  ARG B 145      14.443  16.424  68.701  1.00195.95           N
ATOM   1092  CZ  ARG B 145      15.030  16.873  69.849  1.00195.95           C
ATOM   1093  NH1 ARG B 145      15.168  16.030  70.914  1.00195.95           N
ATOM   1094  NH2 ARG B 145      15.479  18.159  69.929  1.00195.95           N
ATOM   1095  C   ARG B 145      10.219  16.770  66.769  1.00195.95           C
ATOM   1096  O   ARG B 145       9.029  16.597  67.027  1.00195.95           O
ATOM   1097  N   SER B 146      10.661  16.952  65.511  1.00 25.77           N
ATOM   1098  CA  SER B 146       9.737  16.921  64.415  1.00 25.77           C
ATOM   1099  CB  SER B 146      10.246  17.646  63.158  1.00 25.77           C
ATOM   1100  OG  SER B 146      11.392  16.983  62.643  1.00 25.77           O
ATOM   1101  C   SER B 146       9.517  15.490  64.047  1.00 25.77           C
ATOM   1102  O   SER B 146      10.271  14.610  64.460  1.00 25.77           O
ATOM   1103  N   ALA B 147       8.455  15.221  63.262  1.00 28.48           N
ATOM   1104  CA  ALA B 147       8.186  13.878  62.840  1.00 28.48           C
ATOM   1105  CB  ALA B 147       6.848  13.713  62.098  1.00 28.48           C
ATOM   1106  C   ALA B 147       9.287  13.495  61.909  1.00 28.48           C
ATOM   1107  O   ALA B 147       9.855  14.344  61.224  1.00 28.48           O
ATOM   1108  N   ARG B 148       9.632  12.194  61.883  1.00185.28           N
ATOM   1109  CA  ARG B 148      10.707  11.746  61.048  1.00185.28           C
ATOM   1110  CB  ARG B 148      11.963  11.335  61.839  1.00185.28           C
ATOM   1111  CG  ARG B 148      12.646  12.483  62.581  1.00185.28           C
ATOM   1112  CD  ARG B 148      13.850  12.052  63.422  1.00185.28           C
ATOM   1113  NE  ARG B 148      13.338  11.282  64.591  1.00185.28           N
ATOM   1114  CZ  ARG B 148      14.088  10.272  65.122  1.00185.28           C
ATOM   1115  NH1 ARG B 148      15.283   9.941  64.554  1.00185.28           N
ATOM   1116  NH2 ARG B 148      13.642   9.594  66.220  1.00185.28           N
ATOM   1117  C   ARG B 148      10.259  10.513  60.342  1.00185.28           C
ATOM   1118  O   ARG B 148       9.270   9.882  60.710  1.00185.28           O
ATOM   1119  N   THR B 149      10.986  10.148  59.273  1.00107.19           N
ATOM   1120  CA  THR B 149      10.684   8.932  58.589  1.00107.19           C
ATOM   1121  CB  THR B 149      10.708   9.039  57.092  1.00107.19           C
ATOM   1122  OG1 THR B 149      12.010   9.379  56.641  1.00107.19           O
ATOM   1123  CG2 THR B 149       9.697  10.115  56.660  1.00107.19           C
ATOM   1124  C   THR B 149      11.774   8.001  58.985  1.00107.19           C
ATOM   1125  O   THR B 149      12.910   8.417  59.202  1.00107.19           O
ATOM   1126  N   GLY B 150      11.443   6.710  59.135  1.00 24.71           N
ATOM   1127  CA  GLY B 150      12.459   5.780  59.516  1.00 24.71           C
ATOM   1128  C   GLY B 150      11.920   4.427  59.229  1.00 24.71           C
ATOM   1129  O   GLY B 150      10.765   4.281  58.842  1.00 24.71           O
ATOM   1130  N   ARG B 151      12.757   3.391  59.391  1.00147.87           N
ATOM   1131  CA  ARG B 151      12.269   2.066  59.160  1.00147.87           C
ATOM   1132  CB  ARG B 151      12.849   1.348  57.930  1.00147.87           C
ATOM   1133  CG  ARG B 151      12.299   1.809  56.585  1.00147.87           C
ATOM   1134  CD  ARG B 151      12.861   3.148  56.117  1.00147.87           C
ATOM   1135  NE  ARG B 151      12.278   3.420  54.773  1.00147.87           N
ATOM   1136  CZ  ARG B 151      12.852   2.871  53.662  1.00147.87           C
ATOM   1137  NH1 ARG B 151      13.949   2.070  53.787  1.00147.87           N
ATOM   1138  NH2 ARG B 151      12.320   3.111  52.427  1.00147.87           N
ATOM   1139  C   ARG B 151      12.689   1.221  60.305  1.00147.87           C
ATOM   1140  O   ARG B 151      13.633   1.537  61.027  1.00147.87           O
ATOM   1141  N   ASN B 152      11.955   0.116  60.509  1.00 94.37           N
ATOM   1142  CA  ASN B 152      12.352  -0.834  61.500  1.00 94.37           C
ATOM   1143  CB  ASN B 152      11.161  -1.501  62.215  1.00 94.37           C
ATOM   1144  CG  ASN B 152      11.639  -2.476  63.288  1.00 94.37           C
ATOM   1145  OD1 ASN B 152      11.432  -2.244  64.478  1.00 94.37           O
ATOM   1146  ND2 ASN B 152      12.271  -3.607  62.871  1.00 94.37           N
ATOM   1147  C   ASN B 152      13.070  -1.889  60.728  1.00 94.37           C
ATOM   1148  O   ASN B 152      12.466  -2.691  60.022  1.00 94.37           O
ATOM   1149  N   PRO B 153      14.361  -1.896  60.861  1.00 83.86           N
ATOM   1150  CA  PRO B 153      15.192  -2.781  60.103  1.00 83.86           C
ATOM   1151  CD  PRO B 153      15.027  -1.378  62.043  1.00 83.86           C
ATOM   1152  CB  PRO B 153      16.606  -2.563  60.640  1.00 83.86           C
ATOM   1153  CG  PRO B 153      16.370  -2.125  62.098  1.00 83.86           C
ATOM   1154  C   PRO B 153      14.780  -4.216  60.164  1.00 83.86           C
ATOM   1155  O   PRO B 153      14.835  -4.879  59.129  1.00 83.86           O
ATOM   1156  N   GLN B 154      14.426  -4.769  61.336  1.00 84.04           N
ATOM   1157  CA  GLN B 154      14.133  -6.163  61.210  1.00 84.04           C
ATOM   1158  CB  GLN B 154      13.989  -6.852  62.576  1.00 84.04           C
ATOM   1159  CG  GLN B 154      15.285  -6.870  63.388  1.00 84.04           C
ATOM   1160  CD  GLN B 154      15.001  -7.554  64.718  1.00 84.04           C
ATOM   1161  OE1 GLN B 154      15.910  -7.802  65.507  1.00 84.04           O
ATOM   1162  NE2 GLN B 154      13.701  -7.862  64.978  1.00 84.04           N
ATOM   1163  C   GLN B 154      12.845  -6.403  60.479  1.00 84.04           C
ATOM   1164  O   GLN B 154      12.835  -6.902  59.354  1.00 84.04           O
ATOM   1165  N   THR B 155      11.723  -6.079  61.156  1.00138.15           N
ATOM   1166  CA  THR B 155      10.380  -6.304  60.687  1.00138.15           C
ATOM   1167  CB  THR B 155       9.452  -6.642  61.804  1.00138.15           C
ATOM   1168  OG1 THR B 155       9.232  -5.493  62.609  1.00138.15           O
ATOM   1169  CG2 THR B 155      10.098  -7.748  62.650  1.00138.15           C
ATOM   1170  C   THR B 155       9.719  -5.140  60.058  1.00138.15           C
ATOM   1171  O   THR B 155       8.939  -5.266  59.114  1.00138.15           O
ATOM   1172  N   GLY B 156      10.058  -3.968  60.599  1.00151.18           N
ATOM   1173  CA  GLY B 156       9.157  -2.862  60.555  1.00151.18           C
ATOM   1174  C   GLY B 156       8.691  -2.395  59.226  1.00151.18           C
ATOM   1175  O   GLY B 156       7.488  -2.186  59.087  1.00151.18           O
ATOM   1176  N   GLU B 157       9.590  -2.217  58.241  1.00208.22           N
ATOM   1177  CA  GLU B 157       9.230  -1.603  56.991  1.00208.22           C
ATOM   1178  CB  GLU B 157       7.845  -1.950  56.413  1.00208.22           C
ATOM   1179  CG  GLU B 157       7.674  -3.419  56.044  0.00208.22           C
ATOM   1180  CD  GLU B 157       6.194  -3.644  55.779  0.00208.22           C
ATOM   1181  OE1 GLU B 157       5.443  -2.635  55.711  0.00208.22           O
ATOM   1182  OE2 GLU B 157       5.794  -4.832  55.649  0.00208.22           O
ATOM   1183  C   GLU B 157       9.273  -0.129  57.263  1.00208.22           C
ATOM   1184  O   GLU B 157       9.713   0.285  58.335  1.00208.22           O
ATOM   1185  N   GLU B 158       8.827   0.703  56.295  1.00105.16           N
ATOM   1186  CA  GLU B 158       8.879   2.132  56.445  1.00105.16           C
ATOM   1187  CB  GLU B 158       8.431   2.898  55.188  1.00105.16           C
ATOM   1188  CG  GLU B 158       8.491   4.417  55.347  1.00105.16           C
ATOM   1189  CD  GLU B 158       8.025   5.045  54.043  1.00105.16           C
ATOM   1190  OE1 GLU B 158       7.678   4.278  53.106  1.00105.16           O
ATOM   1191  OE2 GLU B 158       8.002   6.302  53.970  1.00105.16           O
ATOM   1192  C   GLU B 158       7.967   2.524  57.558  1.00105.16           C
ATOM   1193  O   GLU B 158       6.986   1.840  57.841  1.00105.16           O
ATOM   1194  N   MET B 159       8.301   3.641  58.242  1.00 95.91           N
ATOM   1195  CA  MET B 159       7.514   4.039  59.368  1.00 95.91           C
ATOM   1196  CB  MET B 159       8.032   3.376  60.659  1.00 95.91           C
ATOM   1197  CG  MET B 159       7.095   3.437  61.862  1.00 95.91           C
ATOM   1198  SD  MET B 159       7.678   2.460  63.282  1.00 95.91           S
ATOM   1199  CE  MET B 159       7.280   0.850  62.543  1.00 95.91           C
ATOM   1200  C   MET B 159       7.622   5.527  59.527  1.00 95.91           C
ATOM   1201  O   MET B 159       8.601   6.144  59.108  1.00 95.91           O
ATOM   1202  N   GLN B 160       6.581   6.148  60.120  1.00 53.46           N
ATOM   1203  CA  GLN B 160       6.626   7.548  60.407  1.00 53.46           C
ATOM   1204  CB  GLN B 160       5.326   8.308  60.091  1.00 53.46           C
ATOM   1205  CG  GLN B 160       5.415   9.801  60.422  1.00 53.46           C
ATOM   1206  CD  GLN B 160       4.086  10.467  60.086  1.00 53.46           C
ATOM   1207  OE1 GLN B 160       3.523  11.195  60.901  1.00 53.46           O
ATOM   1208  NE2 GLN B 160       3.571  10.221  58.852  1.00 53.46           N
ATOM   1209  C   GLN B 160       6.807   7.636  61.880  1.00 53.46           C
ATOM   1210  O   GLN B 160       6.104   6.980  62.647  1.00 53.46           O
ATOM   1211  N   ILE B 161       7.775   8.451  62.315  1.00 52.63           N
ATOM   1212  CA  ILE B 161       7.970   8.613  63.717  1.00 52.63           C
ATOM   1213  CB  ILE B 161       9.417   8.781  64.090  1.00 52.63           C
ATOM   1214  CG1 ILE B 161      10.212   7.532  63.675  1.00 52.63           C
ATOM   1215  CG2 ILE B 161       9.503   9.091  65.595  1.00 52.63           C
ATOM   1216  CD1 ILE B 161      11.727   7.724  63.722  1.00 52.63           C
ATOM   1217  C   ILE B 161       7.258   9.886  64.020  1.00 52.63           C
ATOM   1218  O   ILE B 161       7.554  10.924  63.430  1.00 52.63           O
ATOM   1219  N   ALA B 162       6.269   9.822  64.931  1.00 33.87           N
ATOM   1220  CA  ALA B 162       5.461  10.963  65.238  1.00 33.87           C
ATOM   1221  CB  ALA B 162       4.267  10.640  66.153  1.00 33.87           C
ATOM   1222  C   ALA B 162       6.306  11.970  65.935  1.00 33.87           C
ATOM   1223  O   ALA B 162       7.356  11.644  66.487  1.00 33.87           O
ATOM   1224  N   ALA B 163       5.869  13.244  65.895  1.00 28.73           N
ATOM   1225  CA  ALA B 163       6.604  14.273  66.561  1.00 28.73           C
ATOM   1226  CB  ALA B 163       5.990  15.675  66.405  1.00 28.73           C
ATOM   1227  C   ALA B 163       6.590  13.922  68.007  1.00 28.73           C
ATOM   1228  O   ALA B 163       5.629  13.339  68.511  1.00 28.73           O
ATOM   1229  N   SER B 164       7.688  14.243  68.712  1.00 82.38           N
ATOM   1230  CA  SER B 164       7.743  13.878  70.089  1.00 82.38           C
ATOM   1231  CB  SER B 164       8.371  12.489  70.312  1.00 82.38           C
ATOM   1232  OG  SER B 164       8.407  12.165  71.694  1.00 82.38           O
ATOM   1233  C   SER B 164       8.593  14.892  70.782  1.00 82.38           C
ATOM   1234  O   SER B 164       9.127  15.806  70.157  1.00 82.38           O
ATOM   1235  N   LYS B 165       8.705  14.772  72.117  1.00 52.57           N
ATOM   1236  CA  LYS B 165       9.495  15.692  72.880  1.00 52.57           C
ATOM   1237  CB  LYS B 165       8.670  16.461  73.926  1.00 52.57           C
ATOM   1238  CG  LYS B 165       7.577  17.334  73.308  1.00 52.57           C
ATOM   1239  CD  LYS B 165       6.506  17.775  74.306  1.00 52.57           C
ATOM   1240  CE  LYS B 165       5.395  18.621  73.678  1.00 52.57           C
ATOM   1241  NZ  LYS B 165       4.380  18.969  74.696  1.00 52.57           N
ATOM   1242  C   LYS B 165      10.505  14.879  73.627  1.00 52.57           C
ATOM   1243  O   LYS B 165      10.299  13.692  73.869  1.00 52.57           O
ATOM   1244  N   ALA B 166      11.648  15.495  73.990  1.00 38.58           N
ATOM   1245  CA  ALA B 166      12.648  14.783  74.735  1.00 38.58           C
ATOM   1246  CB  ALA B 166      13.902  14.444  73.911  1.00 38.58           C
ATOM   1247  C   ALA B 166      13.092  15.671  75.860  1.00 38.58           C
ATOM   1248  O   ALA B 166      13.090  16.893  75.738  1.00 38.58           O
ATOM   1249  N   PRO B 167      13.436  15.074  76.975  1.00155.55           N
ATOM   1250  CA  PRO B 167      13.934  15.844  78.084  1.00155.55           C
ATOM   1251  CD  PRO B 167      12.723  13.886  77.416  1.00155.55           C
ATOM   1252  CB  PRO B 167      13.801  14.948  79.314  1.00155.55           C
ATOM   1253  CG  PRO B 167      12.654  13.991  78.948  1.00155.55           C
ATOM   1254  C   PRO B 167      15.346  16.253  77.802  1.00155.55           C
ATOM   1255  O   PRO B 167      16.059  15.491  77.150  1.00155.55           O
ATOM   1256  N   ALA B 168      15.780  17.435  78.285  1.00 36.34           N
ATOM   1257  CA  ALA B 168      17.132  17.848  78.032  1.00 36.34           C
ATOM   1258  CB  ALA B 168      17.260  18.867  76.891  1.00 36.34           C
ATOM   1259  C   ALA B 168      17.661  18.506  79.267  1.00 36.34           C
ATOM   1260  O   ALA B 168      16.917  19.116  80.034  1.00 36.34           O
ATOM   1261  N   PHE B 169      18.986  18.385  79.481  1.00 63.96           N
ATOM   1262  CA  PHE B 169      19.633  18.937  80.635  1.00 63.96           C
ATOM   1263  CB  PHE B 169      20.268  17.822  81.491  1.00 63.96           C
ATOM   1264  CG  PHE B 169      21.057  18.380  82.625  1.00 63.96           C
ATOM   1265  CD1 PHE B 169      20.436  18.956  83.707  1.00 63.96           C
ATOM   1266  CD2 PHE B 169      22.430  18.285  82.617  1.00 63.96           C
ATOM   1267  CE1 PHE B 169      21.178  19.454  84.753  1.00 63.96           C
ATOM   1268  CE2 PHE B 169      23.177  18.780  83.659  1.00 63.96           C
ATOM   1269  CZ  PHE B 169      22.550  19.371  84.729  1.00 63.96           C
ATOM   1270  C   PHE B 169      20.712  19.861  80.160  1.00 63.96           C
ATOM   1271  O   PHE B 169      21.439  19.549  79.218  1.00 63.96           O
ATOM   1272  N   LYS B 170      20.810  21.054  80.782  1.00 75.22           N
ATOM   1273  CA  LYS B 170      21.860  21.983  80.471  1.00 75.22           C
ATOM   1274  CB  LYS B 170      21.352  23.367  80.029  1.00 75.22           C
ATOM   1275  CG  LYS B 170      20.658  23.393  78.665  1.00 75.22           C
ATOM   1276  CD  LYS B 170      19.792  24.640  78.461  1.00 75.22           C
ATOM   1277  CE  LYS B 170      20.578  25.898  78.081  1.00 75.22           C
ATOM   1278  NZ  LYS B 170      19.783  27.107  78.407  1.00 75.22           N
ATOM   1279  C   LYS B 170      22.585  22.190  81.761  1.00 75.22           C
ATOM   1280  O   LYS B 170      22.001  22.657  82.738  1.00 75.22           O
ATOM   1281  N   ALA B 171      23.884  21.840  81.801  1.00 31.79           N
ATOM   1282  CA  ALA B 171      24.630  21.971  83.020  1.00 31.79           C
ATOM   1283  CB  ALA B 171      25.980  21.228  83.002  1.00 31.79           C
ATOM   1284  C   ALA B 171      24.918  23.418  83.249  1.00 31.79           C
ATOM   1285  O   ALA B 171      25.120  24.180  82.306  1.00 31.79           O
ATOM   1286  N   GLY B 172      24.954  23.826  84.533  1.00 19.30           N
ATOM   1287  CA  GLY B 172      25.222  25.193  84.873  1.00 19.30           C
ATOM   1288  C   GLY B 172      26.697  25.417  84.762  1.00 19.30           C
ATOM   1289  O   GLY B 172      27.470  24.479  84.574  1.00 19.30           O
ATOM   1290  N   LYS B 173      27.114  26.690  84.901  1.00 97.36           N
ATOM   1291  CA  LYS B 173      28.481  27.103  84.759  1.00 97.36           C
ATOM   1292  CB  LYS B 173      28.656  28.619  84.953  1.00 97.36           C
ATOM   1293  CG  LYS B 173      30.088  29.110  84.725  0.00 97.36           C
ATOM   1294  CD  LYS B 173      30.210  30.636  84.710  0.00 97.36           C
ATOM   1295  CE  LYS B 173      29.355  31.316  83.639  0.00 97.36           C
ATOM   1296  NZ  LYS B 173      29.430  32.787  83.792  0.00 97.36           N
ATOM   1297  C   LYS B 173      29.326  26.437  85.798  1.00 97.36           C
ATOM   1298  O   LYS B 173      30.439  25.998  85.510  1.00 97.36           O
ATOM   1299  N   GLU B 174      28.822  26.348  87.041  1.00 87.29           N
ATOM   1300  CA  GLU B 174      29.609  25.784  88.098  1.00 87.29           C
ATOM   1301  CB  GLU B 174      28.918  25.853  89.472  1.00 87.29           C
ATOM   1302  CG  GLU B 174      28.860  27.268  90.055  1.00 87.29           C
ATOM   1303  CD  GLU B 174      27.779  28.055  89.326  1.00 87.29           C
ATOM   1304  OE1 GLU B 174      26.988  27.422  88.576  1.00 87.29           O
ATOM   1305  OE2 GLU B 174      27.729  29.300  89.514  1.00 87.29           O
ATOM   1306  C   GLU B 174      29.896  24.348  87.796  1.00 87.29           C
ATOM   1307  O   GLU B 174      31.028  23.895  87.954  1.00 87.29           O
ATOM   1308  N   LEU B 175      28.881  23.594  87.335  1.00144.75           N
ATOM   1309  CA  LEU B 175      29.085  22.198  87.077  1.00144.75           C
ATOM   1310  CB  LEU B 175      27.814  21.429  86.670  1.00144.75           C
ATOM   1311  CG  LEU B 175      26.744  21.339  87.776  1.00144.75           C
ATOM   1312  CD1 LEU B 175      25.681  20.285  87.426  1.00144.75           C
ATOM   1313  CD2 LEU B 175      27.370  21.119  89.161  1.00144.75           C
ATOM   1314  C   LEU B 175      30.077  22.027  85.969  1.00144.75           C
ATOM   1315  O   LEU B 175      30.936  21.148  86.031  1.00144.75           O
ATOM   1316  N   LYS B 176      29.982  22.856  84.911  1.00 38.01           N
ATOM   1317  CA  LYS B 176      30.880  22.711  83.802  1.00 38.01           C
ATOM   1318  CB  LYS B 176      30.555  23.633  82.615  1.00 38.01           C
ATOM   1319  CG  LYS B 176      29.337  23.176  81.809  1.00 38.01           C
ATOM   1320  CD  LYS B 176      28.854  24.209  80.788  1.00 38.01           C
ATOM   1321  CE  LYS B 176      27.742  23.689  79.874  1.00 38.01           C
ATOM   1322  NZ  LYS B 176      27.339  24.742  78.915  1.00 38.01           N
ATOM   1323  C   LYS B 176      32.282  22.998  84.234  1.00 38.01           C
ATOM   1324  O   LYS B 176      33.217  22.300  83.844  1.00 38.01           O
ATOM   1325  N   GLU B 177      32.465  24.038  85.063  1.00 70.07           N
ATOM   1326  CA  GLU B 177      33.779  24.437  85.474  1.00 70.07           C
ATOM   1327  CB  GLU B 177      33.776  25.733  86.297  1.00 70.07           C
ATOM   1328  CG  GLU B 177      35.175  26.299  86.537  1.00 70.07           C
ATOM   1329  CD  GLU B 177      35.013  27.669  87.177  1.00 70.07           C
ATOM   1330  OE1 GLU B 177      33.960  27.895  87.830  1.00 70.07           O
ATOM   1331  OE2 GLU B 177      35.938  28.510  87.014  1.00 70.07           O
ATOM   1332  C   GLU B 177      34.405  23.360  86.304  1.00 70.07           C
ATOM   1333  O   GLU B 177      35.607  23.119  86.210  1.00 70.07           O
ATOM   1334  N   ALA B 178      33.606  22.695  87.159  1.00 28.90           N
ATOM   1335  CA  ALA B 178      34.138  21.682  88.024  1.00 28.90           C
ATOM   1336  CB  ALA B 178      33.077  21.090  88.967  1.00 28.90           C
ATOM   1337  C   ALA B 178      34.675  20.552  87.201  1.00 28.90           C
ATOM   1338  O   ALA B 178      35.761  20.041  87.471  1.00 28.90           O
ATOM   1339  N   VAL B 179      33.919  20.122  86.174  1.00 97.87           N
ATOM   1340  CA  VAL B 179      34.352  19.020  85.366  1.00 97.87           C
ATOM   1341  CB  VAL B 179      33.298  18.505  84.422  1.00 97.87           C
ATOM   1342  CG1 VAL B 179      33.107  19.498  83.267  1.00 97.87           C
ATOM   1343  CG2 VAL B 179      33.702  17.094  83.972  1.00 97.87           C
ATOM   1344  C   VAL B 179      35.542  19.442  84.572  1.00 97.87           C
ATOM   1345  O   VAL B 179      36.472  18.669  84.359  1.00 97.87           O
ATOM   1346  N   LYS B 180      35.522  20.699  84.092  1.00 66.74           N
ATOM   1347  CA  LYS B 180      36.599  21.221  83.315  1.00 66.74           C
ATOM   1348  CB  LYS B 180      36.115  21.911  82.028  1.00 66.74           C
ATOM   1349  CG  LYS B 180      37.232  22.488  81.157  1.00 66.74           C
ATOM   1350  CD  LYS B 180      36.751  22.923  79.771  1.00 66.74           C
ATOM   1351  CE  LYS B 180      37.839  23.565  78.908  1.00 66.74           C
ATOM   1352  NZ  LYS B 180      37.296  23.904  77.574  1.00 66.74           N
ATOM   1353  C   LYS B 180      37.252  22.286  84.171  1.00 66.74           C
ATOM   1354  O   LYS B 180      37.238  23.463  83.724  1.00 66.74           O
ATOM   1355  OXT LYS B 180      37.760  21.949  85.272  1.00 66.74           O
TER    1356      LYS B 180
END
