# Supplementary material for: Comparison of histone-like HU protein DNA-binding properties and HU/IHF protein sequence alignment
Source: PLoS One. 2017 Nov 13;12(11):e0188037. doi: 10.1371/journal.pone.0188037 (PMC5683647; doi:10.1371/journal.pone.0188037)
Supplement: S3 File — (ZIP) [file pone.0188037.s003.zip › A3_1.pdb]

EXPDTA    THEORETICAL MODEL, MODELLER 9.17 2017/01/19 01:25:17
REMARK   6 MODELLER OBJECTIVE FUNCTION:      8433.0205
REMARK   6 MODELLER BEST TEMPLATE % SEQ ID:  24.599
REMARK   6 SEQUENCE: A3_1
REMARK   6 DOPE score: -15383.66992
REMARK   6 GA341 score: 0.37991
REMARK   6 TEMPLATE: 1p71 1:A - 93:B MODELS 1:A - 280:B AT 24.6%
ATOM      1  N   MET A   1      17.299  19.661  89.875  1.00275.21           N
ATOM      2  CA  MET A   1      18.154  18.743  89.141  1.00275.21           C
ATOM      3  CB  MET A   1      17.335  17.964  88.115  1.00275.21           C
ATOM      4  CG  MET A   1      16.455  16.924  88.787  1.00275.21           C
ATOM      5  SD  MET A   1      15.580  15.821  87.658  1.00275.21           S
ATOM      6  CE  MET A   1      15.786  14.525  88.903  1.00275.21           C
ATOM      7  C   MET A   1      19.349  19.347  88.486  1.00275.21           C
ATOM      8  O   MET A   1      20.044  18.613  87.792  1.00275.21           O
ATOM      9  N   ALA A   2      19.620  20.666  88.697  1.00316.64           N
ATOM     10  CA  ALA A   2      20.751  21.338  88.086  1.00316.64           C
ATOM     11  CB  ALA A   2      20.886  20.939  86.632  1.00316.64           C
ATOM     12  C   ALA A   2      20.655  22.870  88.122  1.00316.64           C
ATOM     13  O   ALA A   2      19.641  23.468  88.467  1.00316.64           O
ATOM     14  N   LYS A   3      21.730  23.583  87.718  1.00321.77           N
ATOM     15  CA  LYS A   3      21.719  25.018  87.770  1.00321.77           C
ATOM     16  CB  LYS A   3      21.788  25.603  89.198  1.00321.77           C
ATOM     17  CG  LYS A   3      21.550  27.118  89.249  1.00321.77           C
ATOM     18  CD  LYS A   3      21.190  27.669  90.636  1.00321.77           C
ATOM     19  CE  LYS A   3      22.280  28.530  91.282  1.00321.77           C
ATOM     20  NZ  LYS A   3      21.784  29.112  92.552  1.00321.77           N
ATOM     21  C   LYS A   3      22.912  25.503  87.016  1.00321.77           C
ATOM     22  O   LYS A   3      23.710  24.708  86.526  1.00321.77           O
ATOM     23  N   LYS A   4      23.059  26.832  86.875  1.00321.98           N
ATOM     24  CA  LYS A   4      24.241  27.326  86.236  1.00321.98           C
ATOM     25  CB  LYS A   4      23.959  28.366  85.132  1.00321.98           C
ATOM     26  CG  LYS A   4      23.015  29.495  85.554  1.00321.98           C
ATOM     27  CD  LYS A   4      21.591  29.021  85.857  1.00321.98           C
ATOM     28  CE  LYS A   4      20.668  30.120  86.390  1.00321.98           C
ATOM     29  NZ  LYS A   4      20.954  30.367  87.820  1.00321.98           N
ATOM     30  C   LYS A   4      25.078  27.970  87.297  1.00321.98           C
ATOM     31  O   LYS A   4      24.707  28.999  87.858  1.00321.98           O
ATOM     32  N   ALA A   5      26.240  27.360  87.613  1.00277.08           N
ATOM     33  CA  ALA A   5      27.097  27.915  88.621  1.00277.08           C
ATOM     34  CB  ALA A   5      26.682  27.546  90.057  1.00277.08           C
ATOM     35  C   ALA A   5      28.463  27.347  88.417  1.00277.08           C
ATOM     36  O   ALA A   5      28.622  26.303  87.787  1.00277.08           O
ATOM     37  N   ALA A   6      29.492  28.035  88.948  1.00241.18           N
ATOM     38  CA  ALA A   6      30.830  27.541  88.823  1.00241.18           C
ATOM     39  CB  ALA A   6      31.905  28.551  89.262  1.00241.18           C
ATOM     40  C   ALA A   6      30.923  26.350  89.714  1.00241.18           C
ATOM     41  O   ALA A   6      30.185  26.244  90.692  1.00241.18           O
ATOM     42  N   ALA A   7      31.823  25.401  89.391  1.00227.97           N
ATOM     43  CA  ALA A   7      31.894  24.230  90.213  1.00227.97           C
ATOM     44  CB  ALA A   7      31.782  22.918  89.418  1.00227.97           C
ATOM     45  C   ALA A   7      33.210  24.201  90.919  1.00227.97           C
ATOM     46  O   ALA A   7      34.269  24.435  90.339  1.00227.97           O
ATOM     47  N   PRO A   8      33.122  23.949  92.194  1.00258.09           N
ATOM     48  CA  PRO A   8      34.292  23.800  93.017  1.00258.09           C
ATOM     49  CD  PRO A   8      31.978  24.428  92.954  1.00258.09           C
ATOM     50  CB  PRO A   8      33.804  23.905  94.461  1.00258.09           C
ATOM     51  CG  PRO A   8      32.520  24.745  94.356  1.00258.09           C
ATOM     52  C   PRO A   8      34.930  22.484  92.716  1.00258.09           C
ATOM     53  O   PRO A   8      36.071  22.258  93.116  1.00258.09           O
ATOM     54  N   ALA A   9      34.196  21.610  92.008  1.00224.20           N
ATOM     55  CA  ALA A   9      34.618  20.265  91.764  1.00224.20           C
ATOM     56  CB  ALA A   9      33.593  19.441  90.966  1.00224.20           C
ATOM     57  C   ALA A   9      35.887  20.242  90.989  1.00224.20           C
ATOM     58  O   ALA A   9      36.196  21.151  90.221  1.00224.20           O
ATOM     59  N   LYS A  10      36.673  19.178  91.237  1.00288.71           N
ATOM     60  CA  LYS A  10      37.883  18.902  90.525  1.00288.71           C
ATOM     61  CB  LYS A  10      38.973  18.263  91.402  1.00288.71           C
ATOM     62  CG  LYS A  10      39.652  19.213  92.393  1.00288.71           C
ATOM     63  CD  LYS A  10      40.607  20.229  91.758  1.00288.71           C
ATOM     64  CE  LYS A  10      39.942  21.510  91.256  1.00288.71           C
ATOM     65  NZ  LYS A  10      40.976  22.442  90.754  1.00288.71           N
ATOM     66  C   LYS A  10      37.484  17.863  89.534  1.00288.71           C
ATOM     67  O   LYS A  10      36.531  17.122  89.768  1.00288.71           O
ATOM     68  N   LYS A  11      38.181  17.782  88.386  1.00237.09           N
ATOM     69  CA  LYS A  11      37.780  16.780  87.447  1.00237.09           C
ATOM     70  CB  LYS A  11      37.876  17.224  85.977  1.00237.09           C
ATOM     71  CG  LYS A  11      36.828  18.271  85.601  1.00237.09           C
ATOM     72  CD  LYS A  11      37.023  19.602  86.326  1.00237.09           C
ATOM     73  CE  LYS A  11      35.904  20.609  86.058  1.00237.09           C
ATOM     74  NZ  LYS A  11      34.670  20.173  86.747  1.00237.09           N
ATOM     75  C   LYS A  11      38.673  15.602  87.620  1.00237.09           C
ATOM     76  O   LYS A  11      39.880  15.675  87.395  1.00237.09           O
ATOM     77  N   VAL A  12      38.081  14.476  88.056  1.00 73.03           N
ATOM     78  CA  VAL A  12      38.811  13.256  88.191  1.00 73.03           C
ATOM     79  CB  VAL A  12      38.817  12.717  89.593  1.00 73.03           C
ATOM     80  CG1 VAL A  12      39.494  11.334  89.593  1.00 73.03           C
ATOM     81  CG2 VAL A  12      39.500  13.744  90.513  1.00 73.03           C
ATOM     82  C   VAL A  12      38.081  12.268  87.349  1.00 73.03           C
ATOM     83  O   VAL A  12      36.858  12.157  87.434  1.00 73.03           O
ATOM     84  N   ALA A  13      38.805  11.537  86.484  1.00222.10           N
ATOM     85  CA  ALA A  13      38.118  10.561  85.694  1.00222.10           C
ATOM     86  CB  ALA A  13      38.912  10.086  84.463  1.00222.10           C
ATOM     87  C   ALA A  13      37.885   9.378  86.573  1.00222.10           C
ATOM     88  O   ALA A  13      38.750   9.006  87.363  1.00222.10           O
ATOM     89  N   ALA A  14      36.698   8.752  86.465  1.00223.39           N
ATOM     90  CA  ALA A  14      36.463   7.600  87.280  1.00223.39           C
ATOM     91  CB  ALA A  14      35.088   7.589  87.970  1.00223.39           C
ATOM     92  C   ALA A  14      36.518   6.424  86.371  1.00223.39           C
ATOM     93  O   ALA A  14      35.842   6.384  85.343  1.00223.39           O
ATOM     94  N   LYS A  15      37.348   5.429  86.728  1.00295.04           N
ATOM     95  CA  LYS A  15      37.453   4.271  85.895  1.00295.04           C
ATOM     96  CB  LYS A  15      38.921   3.884  85.618  1.00295.04           C
ATOM     97  CG  LYS A  15      39.141   2.922  84.446  1.00295.04           C
ATOM     98  CD  LYS A  15      38.694   1.482  84.693  1.00295.04           C
ATOM     99  CE  LYS A  15      39.830   0.583  85.190  1.00295.04           C
ATOM    100  NZ  LYS A  15      40.929   0.568  84.197  1.00295.04           N
ATOM    101  C   LYS A  15      36.781   3.178  86.651  1.00295.04           C
ATOM    102  O   LYS A  15      37.278   2.725  87.680  1.00295.04           O
ATOM    103  N   LYS A  16      35.613   2.732  86.149  1.00314.15           N
ATOM    104  CA  LYS A  16      34.842   1.736  86.827  1.00314.15           C
ATOM    105  CB  LYS A  16      35.659   0.498  87.235  1.00314.15           C
ATOM    106  CG  LYS A  16      34.798  -0.728  87.541  1.00314.15           C
ATOM    107  CD  LYS A  16      34.058  -1.259  86.309  1.00314.15           C
ATOM    108  CE  LYS A  16      34.968  -1.485  85.098  1.00314.15           C
ATOM    109  NZ  LYS A  16      34.167  -1.897  83.923  1.00314.15           N
ATOM    110  C   LYS A  16      34.284   2.390  88.050  1.00314.15           C
ATOM    111  O   LYS A  16      34.950   3.202  88.691  1.00314.15           O
ATOM    112  N   ALA A  17      33.025   2.070  88.405  1.00249.25           N
ATOM    113  CA  ALA A  17      32.463   2.740  89.537  1.00249.25           C
ATOM    114  CB  ALA A  17      30.967   2.447  89.755  1.00249.25           C
ATOM    115  C   ALA A  17      33.199   2.304  90.757  1.00249.25           C
ATOM    116  O   ALA A  17      33.390   1.112  90.995  1.00249.25           O
ATOM    117  N   ALA A  18      33.648   3.288  91.560  1.00285.15           N
ATOM    118  CA  ALA A  18      34.309   2.980  92.790  1.00285.15           C
ATOM    119  CB  ALA A  18      35.745   2.461  92.606  1.00285.15           C
ATOM    120  C   ALA A  18      34.394   4.250  93.568  1.00285.15           C
ATOM    121  O   ALA A  18      34.564   5.336  93.012  1.00285.15           O
ATOM    122  N   PRO A  19      34.244   4.128  94.854  1.00201.98           N
ATOM    123  CA  PRO A  19      34.360   5.295  95.683  1.00201.98           C
ATOM    124  CD  PRO A  19      33.216   3.224  95.350  1.00201.98           C
ATOM    125  CB  PRO A  19      33.549   5.007  96.944  1.00201.98           C
ATOM    126  CG  PRO A  19      32.508   3.975  96.487  1.00201.98           C
ATOM    127  C   PRO A  19      35.794   5.578  95.979  1.00201.98           C
ATOM    128  O   PRO A  19      36.628   4.690  95.805  1.00201.98           O
ATOM    129  N   ALA A  20      36.101   6.812  96.419  1.00183.24           N
ATOM    130  CA  ALA A  20      37.439   7.120  96.815  1.00183.24           C
ATOM    131  CB  ALA A  20      37.915   8.518  96.379  1.00183.24           C
ATOM    132  C   ALA A  20      37.408   7.086  98.306  1.00183.24           C
ATOM    133  O   ALA A  20      36.545   7.694  98.936  1.00183.24           O
ATOM    134  N   LYS A  21      38.365   6.356  98.905  1.00173.76           N
ATOM    135  CA  LYS A  21      38.414   6.155 100.322  1.00173.76           C
ATOM    136  CB  LYS A  21      39.480   5.150 100.779  1.00173.76           C
ATOM    137  CG  LYS A  21      39.141   3.711 100.395  1.00173.76           C
ATOM    138  CD  LYS A  21      37.766   3.258 100.894  1.00173.76           C
ATOM    139  CE  LYS A  21      37.394   3.793 102.281  1.00173.76           C
ATOM    140  NZ  LYS A  21      38.331   3.272 103.301  1.00173.76           N
ATOM    141  C   LYS A  21      38.688   7.436 101.027  1.00173.76           C
ATOM    142  O   LYS A  21      38.275   7.571 102.178  1.00173.76           O
ATOM    143  N   LYS A  22      39.379   8.379 100.340  1.00210.25           N
ATOM    144  CA  LYS A  22      39.899   9.628 100.839  1.00210.25           C
ATOM    145  CB  LYS A  22      39.922  10.772  99.807  1.00210.25           C
ATOM    146  CG  LYS A  22      40.917  10.610  98.656  1.00210.25           C
ATOM    147  CD  LYS A  22      40.805  11.744  97.633  1.00210.25           C
ATOM    148  CE  LYS A  22      40.878  13.135  98.274  1.00210.25           C
ATOM    149  NZ  LYS A  22      40.734  14.189  97.245  1.00210.25           N
ATOM    150  C   LYS A  22      39.115  10.131 102.004  1.00210.25           C
ATOM    151  O   LYS A  22      37.886  10.116 102.025  1.00210.25           O
ATOM    152  N   VAL A  23      39.849  10.557 103.042  1.00107.83           N
ATOM    153  CA  VAL A  23      39.227  11.028 104.235  1.00107.83           C
ATOM    154  CB  VAL A  23      39.954  10.599 105.469  1.00107.83           C
ATOM    155  CG1 VAL A  23      39.913   9.065 105.558  1.00107.83           C
ATOM    156  CG2 VAL A  23      41.380  11.171 105.395  1.00107.83           C
ATOM    157  C   VAL A  23      39.310  12.512 104.197  1.00107.83           C
ATOM    158  O   VAL A  23      40.294  13.074 103.718  1.00107.83           O
ATOM    159  N   VAL A  24      38.250  13.190 104.666  1.00 54.76           N
ATOM    160  CA  VAL A  24      38.299  14.620 104.705  1.00 54.76           C
ATOM    161  CB  VAL A  24      37.349  15.295 103.762  1.00 54.76           C
ATOM    162  CG1 VAL A  24      37.391  16.807 104.036  1.00 54.76           C
ATOM    163  CG2 VAL A  24      37.736  14.923 102.321  1.00 54.76           C
ATOM    164  C   VAL A  24      37.917  15.035 106.083  1.00 54.76           C
ATOM    165  O   VAL A  24      37.048  14.432 106.712  1.00 54.76           O
ATOM    166  N   ALA A  25      38.579  16.086 106.596  1.00241.54           N
ATOM    167  CA  ALA A  25      38.268  16.546 107.913  1.00241.54           C
ATOM    168  CB  ALA A  25      39.050  15.816 109.018  1.00241.54           C
ATOM    169  C   ALA A  25      38.668  17.977 107.968  1.00241.54           C
ATOM    170  O   ALA A  25      39.351  18.470 107.072  1.00241.54           O
ATOM    171  N   LYS A  26      38.231  18.705 109.012  1.00310.89           N
ATOM    172  CA  LYS A  26      38.686  20.056 109.047  1.00310.89           C
ATOM    173  CB  LYS A  26      37.985  20.955 110.095  1.00310.89           C
ATOM    174  CG  LYS A  26      37.893  20.422 111.531  1.00310.89           C
ATOM    175  CD  LYS A  26      39.201  20.421 112.325  1.00310.89           C
ATOM    176  CE  LYS A  26      39.881  21.785 112.435  1.00310.89           C
ATOM    177  NZ  LYS A  26      41.163  21.640 113.162  1.00310.89           N
ATOM    178  C   LYS A  26      40.158  20.010 109.274  1.00310.89           C
ATOM    179  O   LYS A  26      40.647  19.419 110.236  1.00310.89           O
ATOM    180  N   LYS A  27      40.907  20.607 108.331  1.00288.24           N
ATOM    181  CA  LYS A  27      42.333  20.648 108.418  1.00288.24           C
ATOM    182  CB  LYS A  27      43.023  19.336 108.004  1.00288.24           C
ATOM    183  CG  LYS A  27      42.924  18.989 106.521  1.00288.24           C
ATOM    184  CD  LYS A  27      43.694  17.713 106.171  1.00288.24           C
ATOM    185  CE  LYS A  27      45.023  17.578 106.921  1.00288.24           C
ATOM    186  NZ  LYS A  27      45.596  16.228 106.715  1.00288.24           N
ATOM    187  C   LYS A  27      42.767  21.740 107.502  1.00288.24           C
ATOM    188  O   LYS A  27      41.932  22.410 106.897  1.00288.24           O
ATOM    189  N   ALA A  28      44.086  21.974 107.386  1.00200.17           N
ATOM    190  CA  ALA A  28      44.486  23.052 106.536  1.00200.17           C
ATOM    191  CB  ALA A  28      45.720  23.809 107.049  1.00200.17           C
ATOM    192  C   ALA A  28      44.848  22.493 105.203  1.00200.17           C
ATOM    193  O   ALA A  28      45.780  21.703 105.077  1.00200.17           O
ATOM    194  N   VAL A  29      44.089  22.907 104.170  1.00142.86           N
ATOM    195  CA  VAL A  29      44.320  22.541 102.804  1.00142.86           C
ATOM    196  CB  VAL A  29      43.819  21.175 102.414  1.00142.86           C
ATOM    197  CG1 VAL A  29      44.622  20.104 103.172  1.00142.86           C
ATOM    198  CG2 VAL A  29      42.305  21.119 102.669  1.00142.86           C
ATOM    199  C   VAL A  29      43.537  23.527 102.007  1.00142.86           C
ATOM    200  O   VAL A  29      42.887  24.409 102.567  1.00142.86           O
ATOM    201  N   ALA A  30      43.587  23.429 100.664  1.00223.34           N
ATOM    202  CA  ALA A  30      42.798  24.344  99.903  1.00223.34           C
ATOM    203  CB  ALA A  30      42.920  24.167  98.378  1.00223.34           C
ATOM    204  C   ALA A  30      41.387  24.043 100.285  1.00223.34           C
ATOM    205  O   ALA A  30      41.023  22.878 100.442  1.00223.34           O
ATOM    206  N   LYS A  31      40.554  25.084 100.468  1.00271.70           N
ATOM    207  CA  LYS A  31      39.218  24.789 100.887  1.00271.70           C
ATOM    208  CB  LYS A  31      38.982  24.993 102.393  1.00271.70           C
ATOM    209  CG  LYS A  31      39.745  23.973 103.241  1.00271.70           C
ATOM    210  CD  LYS A  31      39.804  24.318 104.731  1.00271.70           C
ATOM    211  CE  LYS A  31      38.606  23.803 105.532  1.00271.70           C
ATOM    212  NZ  LYS A  31      38.813  24.056 106.977  1.00271.70           N
ATOM    213  C   LYS A  31      38.251  25.649 100.143  1.00271.70           C
ATOM    214  O   LYS A  31      38.617  26.658  99.543  1.00271.70           O
ATOM    215  N   ALA A  32      36.975  25.222 100.166  1.00250.29           N
ATOM    216  CA  ALA A  32      35.886  25.887  99.519  1.00250.29           C
ATOM    217  CB  ALA A  32      35.615  25.397  98.084  1.00250.29           C
ATOM    218  C   ALA A  32      34.686  25.544 100.337  1.00250.29           C
ATOM    219  O   ALA A  32      34.801  24.890 101.373  1.00250.29           O
ATOM    220  N   PRO A  33      33.545  26.009  99.933  1.00203.03           N
ATOM    221  CA  PRO A  33      32.337  25.715 100.647  1.00203.03           C
ATOM    222  CD  PRO A  33      33.431  27.229  99.157  1.00203.03           C
ATOM    223  CB  PRO A  33      31.261  26.641 100.068  1.00203.03           C
ATOM    224  CG  PRO A  33      31.927  27.302  98.845  1.00203.03           C
ATOM    225  C   PRO A  33      32.011  24.259 100.598  1.00203.03           C
ATOM    226  O   PRO A  33      31.339  23.782 101.513  1.00203.03           O
ATOM    227  N   ALA A  34      32.444  23.530  99.552  1.00284.59           N
ATOM    228  CA  ALA A  34      32.144  22.128  99.532  1.00284.59           C
ATOM    229  CB  ALA A  34      30.694  21.810  99.130  1.00284.59           C
ATOM    230  C   ALA A  34      33.030  21.471  98.526  1.00284.59           C
ATOM    231  O   ALA A  34      33.585  22.127  97.647  1.00284.59           O
ATOM    232  N   ALA A  35      33.200  20.141  98.652  1.00264.34           N
ATOM    233  CA  ALA A  35      34.001  19.427  97.707  1.00264.34           C
ATOM    234  CB  ALA A  35      35.284  18.833  98.318  1.00264.34           C
ATOM    235  C   ALA A  35      33.175  18.285  97.220  1.00264.34           C
ATOM    236  O   ALA A  35      32.427  17.667  97.980  1.00264.34           O
ATOM    237  N   PRO A  36      33.262  18.028  95.950  1.00198.47           N
ATOM    238  CA  PRO A  36      32.556  16.894  95.414  1.00198.47           C
ATOM    239  CD  PRO A  36      33.271  19.141  95.012  1.00198.47           C
ATOM    240  CB  PRO A  36      32.348  17.179  93.930  1.00198.47           C
ATOM    241  CG  PRO A  36      32.355  18.714  93.854  1.00198.47           C
ATOM    242  C   PRO A  36      33.341  15.645  95.671  1.00198.47           C
ATOM    243  O   PRO A  36      34.515  15.743  96.026  1.00198.47           O
ATOM    244  N   THR A  37      32.702  14.466  95.515  1.00256.73           N
ATOM    245  CA  THR A  37      33.355  13.200  95.714  1.00256.73           C
ATOM    246  CB  THR A  37      32.865  12.474  96.930  1.00256.73           C
ATOM    247  OG1 THR A  37      31.477  12.194  96.807  1.00256.73           O
ATOM    248  CG2 THR A  37      33.125  13.355  98.164  1.00256.73           C
ATOM    249  C   THR A  37      33.049  12.338  94.525  1.00256.73           C
ATOM    250  O   THR A  37      32.008  12.485  93.887  1.00256.73           O
ATOM    251  N   PRO A  38      33.948  11.441  94.211  1.00186.50           N
ATOM    252  CA  PRO A  38      33.766  10.586  93.065  1.00186.50           C
ATOM    253  CD  PRO A  38      35.356  11.713  94.462  1.00186.50           C
ATOM    254  CB  PRO A  38      35.147  10.027  92.725  1.00186.50           C
ATOM    255  CG  PRO A  38      36.116  11.085  93.282  1.00186.50           C
ATOM    256  C   PRO A  38      32.758   9.510  93.307  1.00186.50           C
ATOM    257  O   PRO A  38      32.549   9.130  94.457  1.00186.50           O
ATOM    258  N   LEU A  39      32.112   9.023  92.229  1.00201.05           N
ATOM    259  CA  LEU A  39      31.156   7.962  92.346  1.00201.05           C
ATOM    260  CB  LEU A  39      29.708   8.433  92.578  1.00201.05           C
ATOM    261  CG  LEU A  39      29.492   9.030  93.981  1.00201.05           C
ATOM    262  CD1 LEU A  39      28.022   9.421  94.217  1.00201.05           C
ATOM    263  CD2 LEU A  39      30.039   8.088  95.068  1.00201.05           C
ATOM    264  C   LEU A  39      31.206   7.155  91.090  1.00201.05           C
ATOM    265  O   LEU A  39      32.198   7.155  90.364  1.00201.05           O
ATOM    266  N   LYS A  40      30.107   6.433  90.812  1.00177.74           N
ATOM    267  CA  LYS A  40      30.030   5.571  89.670  1.00177.74           C
ATOM    268  CB  LYS A  40      28.625   4.972  89.480  1.00177.74           C
ATOM    269  CG  LYS A  40      28.281   3.935  90.551  1.00177.74           C
ATOM    270  CD  LYS A  40      26.787   3.641  90.691  1.00177.74           C
ATOM    271  CE  LYS A  40      26.084   4.550  91.701  1.00177.74           C
ATOM    272  NZ  LYS A  40      24.704   4.070  91.929  1.00177.74           N
ATOM    273  C   LYS A  40      30.392   6.357  88.453  1.00177.74           C
ATOM    274  O   LYS A  40      30.232   7.575  88.404  1.00177.74           O
ATOM    275  N   ASP A  41      30.927   5.649  87.437  1.00108.76           N
ATOM    276  CA  ASP A  41      31.393   6.262  86.229  1.00108.76           C
ATOM    277  CB  ASP A  41      31.933   5.236  85.213  1.00108.76           C
ATOM    278  CG  ASP A  41      32.552   5.999  84.051  1.00108.76           C
ATOM    279  OD1 ASP A  41      33.437   6.855  84.318  1.00108.76           O
ATOM    280  OD2 ASP A  41      32.161   5.727  82.884  1.00108.76           O
ATOM    281  C   ASP A  41      30.241   6.949  85.576  1.00108.76           C
ATOM    282  O   ASP A  41      30.355   8.089  85.133  1.00108.76           O
ATOM    283  N   LYS A  42      29.085   6.272  85.511  1.00173.73           N
ATOM    284  CA  LYS A  42      27.955   6.862  84.862  1.00173.73           C
ATOM    285  CB  LYS A  42      26.854   5.828  84.608  1.00173.73           C
ATOM    286  CG  LYS A  42      27.337   4.661  83.748  1.00173.73           C
ATOM    287  CD  LYS A  42      26.473   3.413  83.911  1.00173.73           C
ATOM    288  CE  LYS A  42      26.628   2.768  85.290  1.00173.73           C
ATOM    289  NZ  LYS A  42      25.666   1.655  85.449  1.00173.73           N
ATOM    290  C   LYS A  42      27.403   7.903  85.780  1.00173.73           C
ATOM    291  O   LYS A  42      27.258   7.667  86.978  1.00173.73           O
ATOM    292  N   PHE A  43      27.099   9.102  85.248  1.00162.00           N
ATOM    293  CA  PHE A  43      26.539  10.091  86.120  1.00162.00           C
ATOM    294  CB  PHE A  43      27.406  11.346  86.206  1.00162.00           C
ATOM    295  CG  PHE A  43      28.618  10.984  86.999  1.00162.00           C
ATOM    296  CD1 PHE A  43      29.740  10.483  86.381  1.00162.00           C
ATOM    297  CD2 PHE A  43      28.632  11.143  88.365  1.00162.00           C
ATOM    298  CE1 PHE A  43      30.856  10.144  87.111  1.00162.00           C
ATOM    299  CE2 PHE A  43      29.743  10.807  89.102  1.00162.00           C
ATOM    300  CZ  PHE A  43      30.861  10.313  88.473  1.00162.00           C
ATOM    301  C   PHE A  43      25.167  10.455  85.640  1.00162.00           C
ATOM    302  O   PHE A  43      24.897  11.568  85.193  1.00162.00           O
ATOM    303  N   THR A  44      24.266   9.474  85.766  1.00356.72           N
ATOM    304  CA  THR A  44      22.882   9.421  85.467  1.00356.72           C
ATOM    305  CB  THR A  44      22.755   8.314  84.448  1.00356.72           C
ATOM    306  OG1 THR A  44      21.581   8.413  83.668  1.00356.72           O
ATOM    307  CG2 THR A  44      22.824   6.951  85.155  1.00356.72           C
ATOM    308  C   THR A  44      22.461   8.971  86.818  1.00356.72           C
ATOM    309  O   THR A  44      21.445   8.334  87.072  1.00356.72           O
ATOM    310  N   LYS A  45      23.252   9.365  87.800  1.00352.02           N
ATOM    311  CA  LYS A  45      22.959   8.693  89.015  1.00352.02           C
ATOM    312  CB  LYS A  45      24.116   8.569  90.023  1.00352.02           C
ATOM    313  CG  LYS A  45      24.812   9.881  90.334  0.00352.02           C
ATOM    314  CD  LYS A  45      25.556   9.936  91.672  0.00352.02           C
ATOM    315  CE  LYS A  45      24.930  10.957  92.621  0.00352.02           C
ATOM    316  NZ  LYS A  45      25.493  10.834  93.981  0.00352.02           N
ATOM    317  C   LYS A  45      21.783   9.137  89.741  1.00352.02           C
ATOM    318  O   LYS A  45      21.179   8.320  90.446  1.00352.02           O
ATOM    319  N   ALA A  46      21.465  10.433  89.602  1.00155.82           N
ATOM    320  CA  ALA A  46      20.406  10.950  90.383  1.00155.82           C
ATOM    321  CB  ALA A  46      20.029  12.401  90.099  1.00155.82           C
ATOM    322  C   ALA A  46      19.285  10.107  90.045  1.00155.82           C
ATOM    323  O   ALA A  46      18.637   9.585  90.955  1.00155.82           O
ATOM    324  N   SER A  47      19.174   9.851  88.722  1.00253.04           N
ATOM    325  CA  SER A  47      18.235   8.913  88.218  1.00253.04           C
ATOM    326  CB  SER A  47      18.490   7.456  88.663  1.00253.04           C
ATOM    327  OG  SER A  47      19.587   6.853  88.001  1.00253.04           O
ATOM    328  C   SER A  47      16.990   9.231  88.896  1.00253.04           C
ATOM    329  O   SER A  47      16.698  10.345  89.304  1.00253.04           O
ATOM    330  N   LEU A  48      16.162   8.243  88.957  1.00529.40           N
ATOM    331  CA  LEU A  48      15.048   8.334  89.788  1.00529.40           C
ATOM    332  CB  LEU A  48      13.769   7.728  89.240  1.00529.40           C
ATOM    333  CG  LEU A  48      13.151   8.789  88.320  1.00529.40           C
ATOM    334  CD1 LEU A  48      12.670  10.023  89.115  1.00529.40           C
ATOM    335  CD2 LEU A  48      14.159   9.181  87.236  1.00529.40           C
ATOM    336  C   LEU A  48      15.396   7.947  91.224  1.00529.40           C
ATOM    337  O   LEU A  48      14.538   7.551  92.006  1.00529.40           O
ATOM    338  N   ALA A  49      16.701   7.959  91.645  1.00238.33           N
ATOM    339  CA  ALA A  49      17.059   7.739  93.053  1.00238.33           C
ATOM    340  CB  ALA A  49      18.545   8.003  93.347  1.00238.33           C
ATOM    341  C   ALA A  49      16.290   8.770  93.727  1.00238.33           C
ATOM    342  O   ALA A  49      15.681   8.630  94.792  1.00238.33           O
ATOM    343  N   THR A  50      16.318   9.815  92.934  1.00269.13           N
ATOM    344  CA  THR A  50      15.574  10.976  92.897  1.00269.13           C
ATOM    345  CB  THR A  50      15.931  11.562  91.574  1.00269.13           C
ATOM    346  OG1 THR A  50      17.254  12.063  91.569  1.00269.13           O
ATOM    347  CG2 THR A  50      14.925  12.507  90.992  1.00269.13           C
ATOM    348  C   THR A  50      14.101  10.666  92.967  1.00269.13           C
ATOM    349  O   THR A  50      13.501  11.025  93.967  1.00269.13           O
ATOM    350  N   HIS A  51      13.478   9.849  92.069  1.00230.25           N
ATOM    351  CA  HIS A  51      12.042   9.506  92.075  1.00230.25           C
ATOM    352  ND1 HIS A  51       9.162   8.225  90.873  1.00230.25           N
ATOM    353  CG  HIS A  51      10.304   7.744  91.481  1.00230.25           C
ATOM    354  CB  HIS A  51      11.692   8.263  91.247  1.00230.25           C
ATOM    355  NE2 HIS A  51       8.518   6.572  92.217  1.00230.25           N
ATOM    356  CD2 HIS A  51       9.888   6.736  92.297  1.00230.25           C
ATOM    357  CE1 HIS A  51       8.127   7.489  91.349  1.00230.25           C
ATOM    358  C   HIS A  51      11.723   9.096  93.441  1.00230.25           C
ATOM    359  O   HIS A  51      10.619   9.219  93.982  1.00230.25           O
ATOM    360  N   ILE A  52      12.753   8.524  94.017  1.00355.04           N
ATOM    361  CA  ILE A  52      12.545   8.118  95.305  1.00355.04           C
ATOM    362  CB  ILE A  52      13.589   7.141  95.737  1.00355.04           C
ATOM    363  CG1 ILE A  52      13.499   5.861  94.893  1.00355.04           C
ATOM    364  CG2 ILE A  52      13.422   6.911  97.247  1.00355.04           C
ATOM    365  CD1 ILE A  52      12.159   5.142  95.038  1.00355.04           C
ATOM    366  C   ILE A  52      12.433   9.030  96.410  1.00355.04           C
ATOM    367  O   ILE A  52      11.376   9.199  97.013  1.00355.04           O
ATOM    368  N   ALA A  53      13.510   9.744  96.654  1.00211.26           N
ATOM    369  CA  ALA A  53      13.481  10.610  97.773  1.00211.26           C
ATOM    370  CB  ALA A  53      14.707  11.481  97.896  1.00211.26           C
ATOM    371  C   ALA A  53      12.376  11.605  97.531  1.00211.26           C
ATOM    372  O   ALA A  53      11.921  12.244  98.462  1.00211.26           O
ATOM    373  N   GLU A  54      11.964  11.738  96.252  1.00241.75           N
ATOM    374  CA  GLU A  54      10.972  12.569  95.622  1.00241.75           C
ATOM    375  CB  GLU A  54      10.758  12.070  94.183  1.00241.75           C
ATOM    376  CG  GLU A  54       9.423  12.473  93.551  0.00241.75           C
ATOM    377  CD  GLU A  54       9.349  11.841  92.169  0.00241.75           C
ATOM    378  OE1 GLU A  54      10.140  12.261  91.282  0.00241.75           O
ATOM    379  OE2 GLU A  54       8.504  10.926  91.982  0.00241.75           O
ATOM    380  C   GLU A  54       9.640  12.510  96.211  1.00241.75           C
ATOM    381  O   GLU A  54       9.062  13.527  96.603  1.00241.75           O
ATOM    382  N   ARG A  55       9.088  11.299  96.293  1.00244.40           N
ATOM    383  CA  ARG A  55       7.847  11.311  96.943  1.00244.40           C
ATOM    384  CB  ARG A  55       7.145   9.948  96.894  1.00244.40           C
ATOM    385  CG  ARG A  55       5.789   9.935  97.596  1.00244.40           C
ATOM    386  CD  ARG A  55       5.910   9.987  99.119  0.00244.40           C
ATOM    387  NE  ARG A  55       4.536   9.875  99.683  1.00244.40           N
ATOM    388  CZ  ARG A  55       4.292   9.033 100.727  1.00244.40           C
ATOM    389  NH1 ARG A  55       5.316   8.291 101.252  1.00244.40           N
ATOM    390  NH2 ARG A  55       3.036   8.916 101.242  1.00244.40           N
ATOM    391  C   ARG A  55       8.235  11.616  98.335  1.00244.40           C
ATOM    392  O   ARG A  55       7.553  12.313  99.078  1.00244.40           O
ATOM    393  N   ALA A  56       9.464  11.175  98.622  1.00272.84           N
ATOM    394  CA  ALA A  56       9.983  11.024  99.914  1.00272.84           C
ATOM    395  CB  ALA A  56      11.197  10.098  99.940  1.00272.84           C
ATOM    396  C   ALA A  56      10.196  12.102 100.881  1.00272.84           C
ATOM    397  O   ALA A  56       9.817  11.944 102.027  1.00272.84           O
ATOM    398  N   ALA A  57      10.774  13.226 100.544  1.00177.24           N
ATOM    399  CA  ALA A  57      11.192  14.000 101.658  1.00177.24           C
ATOM    400  CB  ALA A  57      10.081  14.583 102.566  1.00177.24           C
ATOM    401  C   ALA A  57      12.193  13.192 102.470  1.00177.24           C
ATOM    402  O   ALA A  57      12.367  13.521 103.643  1.00177.24           O
ATOM    403  N   VAL A  58      12.810  12.102 101.886  1.00346.20           N
ATOM    404  CA  VAL A  58      13.928  11.403 102.498  1.00346.20           C
ATOM    405  CB  VAL A  58      13.922  11.335 103.983  1.00346.20           C
ATOM    406  CG1 VAL A  58      12.988  10.211 104.429  1.00346.20           C
ATOM    407  CG2 VAL A  58      15.380  11.338 104.457  1.00346.20           C
ATOM    408  C   VAL A  58      14.190  10.028 101.925  1.00346.20           C
ATOM    409  O   VAL A  58      13.710   9.652 100.861  1.00346.20           O
ATOM    410  N   GLU A  59      15.166   9.288 102.551  1.00225.40           N
ATOM    411  CA  GLU A  59      15.792   8.032 102.130  1.00225.40           C
ATOM    412  CB  GLU A  59      14.783   7.075 101.481  1.00225.40           C
ATOM    413  CG  GLU A  59      13.657   6.630 102.418  1.00225.40           C
ATOM    414  CD  GLU A  59      12.516   6.106 101.558  1.00225.40           C
ATOM    415  OE1 GLU A  59      11.964   6.911 100.762  1.00225.40           O
ATOM    416  OE2 GLU A  59      12.175   4.899 101.689  1.00225.40           O
ATOM    417  C   GLU A  59      16.735   8.448 101.053  1.00225.40           C
ATOM    418  O   GLU A  59      17.504   7.735 100.416  1.00225.40           O
ATOM    419  N   VAL A  60      16.621   9.733 100.889  1.00307.47           N
ATOM    420  CA  VAL A  60      17.166  10.756 100.168  1.00307.47           C
ATOM    421  CB  VAL A  60      16.373  12.015 100.251  1.00307.47           C
ATOM    422  CG1 VAL A  60      16.500  12.582 101.675  1.00307.47           C
ATOM    423  CG2 VAL A  60      16.890  12.965  99.165  1.00307.47           C
ATOM    424  C   VAL A  60      18.373  11.049 100.889  1.00307.47           C
ATOM    425  O   VAL A  60      19.109  11.889 100.398  1.00307.47           O
ATOM    426  N   LYS A  61      18.542  10.427 102.082  1.00233.39           N
ATOM    427  CA  LYS A  61      19.784  10.590 102.769  1.00233.39           C
ATOM    428  CB  LYS A  61      20.026   9.582 103.910  1.00233.39           C
ATOM    429  CG  LYS A  61      19.267   9.885 105.202  0.00233.39           C
ATOM    430  CD  LYS A  61      17.755   9.705 105.078  0.00233.39           C
ATOM    431  CE  LYS A  61      17.273   8.272 105.309  0.00233.39           C
ATOM    432  NZ  LYS A  61      15.802   8.212 105.155  0.00233.39           N
ATOM    433  C   LYS A  61      20.695  10.231 101.696  1.00233.39           C
ATOM    434  O   LYS A  61      21.593  10.972 101.295  1.00233.39           O
ATOM    435  N   ALA A  62      20.378   9.108 101.083  1.00234.17           N
ATOM    436  CA  ALA A  62      21.134   8.956  99.924  1.00234.17           C
ATOM    437  CB  ALA A  62      20.982   7.546  99.337  1.00234.17           C
ATOM    438  C   ALA A  62      20.712   9.917  98.871  1.00234.17           C
ATOM    439  O   ALA A  62      21.532  10.747  98.497  1.00234.17           O
ATOM    440  N   VAL A  63      19.388   9.964  98.550  1.00255.44           N
ATOM    441  CA  VAL A  63      18.922  10.510  97.299  1.00255.44           C
ATOM    442  CB  VAL A  63      17.451  10.731  97.243  1.00255.44           C
ATOM    443  CG1 VAL A  63      17.097  11.374  95.891  1.00255.44           C
ATOM    444  CG2 VAL A  63      16.749   9.387  97.500  1.00255.44           C
ATOM    445  C   VAL A  63      19.545  11.798  97.044  1.00255.44           C
ATOM    446  O   VAL A  63      20.204  12.000  96.043  1.00255.44           O
ATOM    447  N   LYS A  64      19.424  12.689  97.989  1.00350.88           N
ATOM    448  CA  LYS A  64      19.975  13.984  97.869  1.00350.88           C
ATOM    449  CB  LYS A  64      19.428  15.032  98.840  1.00350.88           C
ATOM    450  CG  LYS A  64      19.267  14.593 100.298  1.00350.88           C
ATOM    451  CD  LYS A  64      20.525  14.248 101.103  1.00350.88           C
ATOM    452  CE  LYS A  64      20.234  13.469 102.386  1.00350.88           C
ATOM    453  NZ  LYS A  64      21.453  13.346 103.217  1.00350.88           N
ATOM    454  C   LYS A  64      21.406  14.110  98.058  1.00350.88           C
ATOM    455  O   LYS A  64      22.010  14.915  97.353  1.00350.88           O
ATOM    456  N   ALA A  65      22.017  13.267  98.943  1.00198.22           N
ATOM    457  CA  ALA A  65      23.430  13.334  99.276  1.00198.22           C
ATOM    458  CB  ALA A  65      23.911  12.159 100.143  1.00198.22           C
ATOM    459  C   ALA A  65      24.004  13.193  97.968  1.00198.22           C
ATOM    460  O   ALA A  65      24.966  13.792  97.487  1.00198.22           O
ATOM    461  N   VAL A  66      23.267  12.340  97.347  1.00480.88           N
ATOM    462  CA  VAL A  66      23.443  12.085  96.046  1.00480.88           C
ATOM    463  CB  VAL A  66      22.625  10.907  95.726  1.00480.88           C
ATOM    464  CG1 VAL A  66      22.479  10.734  94.213  1.00480.88           C
ATOM    465  CG2 VAL A  66      23.194   9.768  96.566  1.00480.88           C
ATOM    466  C   VAL A  66      23.204  13.036  94.997  1.00480.88           C
ATOM    467  O   VAL A  66      24.198  13.488  94.453  1.00480.88           O
ATOM    468  N   LEU A  67      21.941  13.445  94.774  1.00459.25           N
ATOM    469  CA  LEU A  67      21.596  14.035  93.521  1.00459.25           C
ATOM    470  CB  LEU A  67      20.147  14.501  93.507  1.00459.25           C
ATOM    471  CG  LEU A  67      19.273  13.283  93.835  1.00459.25           C
ATOM    472  CD1 LEU A  67      17.799  13.607  93.811  1.00459.25           C
ATOM    473  CD2 LEU A  67      19.643  12.062  92.990  1.00459.25           C
ATOM    474  C   LEU A  67      22.507  15.157  93.380  1.00459.25           C
ATOM    475  O   LEU A  67      23.183  15.283  92.390  1.00459.25           O
ATOM    476  N   ALA A  68      22.782  15.762  94.518  1.00297.58           N
ATOM    477  CA  ALA A  68      23.606  16.896  94.752  1.00297.58           C
ATOM    478  CB  ALA A  68      23.767  17.052  96.257  1.00297.58           C
ATOM    479  C   ALA A  68      25.006  16.806  94.348  1.00297.58           C
ATOM    480  O   ALA A  68      25.540  17.666  93.637  1.00297.58           O
ATOM    481  N   ALA A  69      25.619  15.663  94.706  1.00189.04           N
ATOM    482  CA  ALA A  69      26.986  15.433  94.438  1.00189.04           C
ATOM    483  CB  ALA A  69      27.482  14.059  94.905  1.00189.04           C
ATOM    484  C   ALA A  69      26.960  15.507  92.988  1.00189.04           C
ATOM    485  O   ALA A  69      27.882  16.054  92.398  1.00189.04           O
ATOM    486  N   LEU A  70      25.786  15.126  92.427  1.00415.40           N
ATOM    487  CA  LEU A  70      25.738  15.181  91.054  1.00415.40           C
ATOM    488  CB  LEU A  70      24.569  14.608  90.255  1.00415.40           C
ATOM    489  CG  LEU A  70      24.542  13.107  90.494  1.00415.40           C
ATOM    490  CD1 LEU A  70      23.507  12.416  89.603  1.00415.40           C
ATOM    491  CD2 LEU A  70      25.978  12.565  90.392  1.00415.40           C
ATOM    492  C   LEU A  70      26.121  16.416  90.344  1.00415.40           C
ATOM    493  O   LEU A  70      27.140  16.343  89.699  1.00415.40           O
ATOM    494  N   GLU A  71      25.495  17.583  90.436  1.00364.93           N
ATOM    495  CA  GLU A  71      25.925  18.607  89.489  1.00364.93           C
ATOM    496  CB  GLU A  71      25.236  19.951  89.610  1.00364.93           C
ATOM    497  CG  GLU A  71      25.993  21.159  89.019  1.00364.93           C
ATOM    498  CD  GLU A  71      26.760  21.893  90.125  1.00364.93           C
ATOM    499  OE1 GLU A  71      26.403  21.702  91.318  1.00364.93           O
ATOM    500  OE2 GLU A  71      27.705  22.655  89.790  1.00364.93           O
ATOM    501  C   GLU A  71      27.341  19.074  89.584  1.00364.93           C
ATOM    502  O   GLU A  71      27.967  19.377  88.567  1.00364.93           O
ATOM    503  N   ASN A  72      27.863  19.260  90.802  1.00155.12           N
ATOM    504  CA  ASN A  72      29.196  19.787  90.891  1.00155.12           C
ATOM    505  CB  ASN A  72      29.666  19.920  92.346  1.00155.12           C
ATOM    506  CG  ASN A  72      28.779  20.969  93.004  1.00155.12           C
ATOM    507  OD1 ASN A  72      27.653  20.681  93.412  1.00155.12           O
ATOM    508  ND2 ASN A  72      29.296  22.222  93.106  1.00155.12           N
ATOM    509  C   ASN A  72      29.999  18.763  90.234  1.00155.12           C
ATOM    510  O   ASN A  72      30.946  19.012  89.488  1.00155.12           O
ATOM    511  N   VAL A  73      29.532  17.547  90.474  1.00175.29           N
ATOM    512  CA  VAL A  73      30.113  16.475  89.800  1.00175.29           C
ATOM    513  CB  VAL A  73      29.606  15.128  90.216  1.00175.29           C
ATOM    514  CG1 VAL A  73      30.082  14.106  89.171  1.00175.29           C
ATOM    515  CG2 VAL A  73      30.182  14.811  91.608  1.00175.29           C
ATOM    516  C   VAL A  73      29.921  16.608  88.309  1.00175.29           C
ATOM    517  O   VAL A  73      30.852  16.386  87.560  1.00175.29           O
ATOM    518  N   VAL A  74      28.755  17.036  87.815  1.00201.90           N
ATOM    519  CA  VAL A  74      28.395  17.003  86.423  1.00201.90           C
ATOM    520  CB  VAL A  74      27.082  17.628  86.162  1.00201.90           C
ATOM    521  CG1 VAL A  74      26.761  17.556  84.661  1.00201.90           C
ATOM    522  CG2 VAL A  74      26.109  16.924  87.081  1.00201.90           C
ATOM    523  C   VAL A  74      29.317  17.736  85.529  1.00201.90           C
ATOM    524  O   VAL A  74      29.672  17.217  84.469  1.00201.90           O
ATOM    525  N   LEU A  75      29.693  18.964  85.911  1.00124.15           N
ATOM    526  CA  LEU A  75      30.506  19.720  85.012  1.00124.15           C
ATOM    527  CB  LEU A  75      30.887  21.104  85.565  1.00124.15           C
ATOM    528  CG  LEU A  75      29.687  22.049  85.745  1.00124.15           C
ATOM    529  CD1 LEU A  75      30.132  23.414  86.296  1.00124.15           C
ATOM    530  CD2 LEU A  75      28.870  22.164  84.450  1.00124.15           C
ATOM    531  C   LEU A  75      31.756  18.947  84.868  1.00124.15           C
ATOM    532  O   LEU A  75      32.287  18.786  83.769  1.00124.15           O
ATOM    533  N   GLY A  76      32.232  18.420  86.007  1.00 50.02           N
ATOM    534  CA  GLY A  76      33.424  17.641  86.007  1.00 50.02           C
ATOM    535  C   GLY A  76      33.185  16.434  85.156  1.00 50.02           C
ATOM    536  O   GLY A  76      34.061  16.002  84.407  1.00 50.02           O
ATOM    537  N   SER A  77      31.976  15.858  85.258  1.00164.01           N
ATOM    538  CA  SER A  77      31.641  14.662  84.549  1.00164.01           C
ATOM    539  CB  SER A  77      30.207  14.168  84.835  1.00164.01           C
ATOM    540  OG  SER A  77      30.102  13.698  86.171  1.00164.01           O
ATOM    541  C   SER A  77      31.768  14.885  83.067  1.00164.01           C
ATOM    542  O   SER A  77      32.466  14.139  82.383  1.00164.01           O
ATOM    543  N   ILE A  78      31.093  15.915  82.522  1.00138.15           N
ATOM    544  CA  ILE A  78      31.102  16.144  81.101  1.00138.15           C
ATOM    545  CB  ILE A  78      30.129  17.186  80.622  1.00138.15           C
ATOM    546  CG1 ILE A  78      30.503  18.578  81.156  1.00138.15           C
ATOM    547  CG2 ILE A  78      28.711  16.737  81.016  1.00138.15           C
ATOM    548  CD1 ILE A  78      29.930  19.714  80.314  1.00138.15           C
ATOM    549  C   ILE A  78      32.445  16.596  80.608  1.00138.15           C
ATOM    550  O   ILE A  78      32.905  16.133  79.566  1.00138.15           O
ATOM    551  N   HIS A  79      33.108  17.524  81.329  1.00134.37           N
ATOM    552  CA  HIS A  79      34.343  18.076  80.848  1.00134.37           C
ATOM    553  ND1 HIS A  79      36.619  20.437  80.265  1.00134.37           N
ATOM    554  CG  HIS A  79      36.352  19.502  81.245  1.00134.37           C
ATOM    555  CB  HIS A  79      34.980  19.146  81.747  1.00134.37           C
ATOM    556  NE2 HIS A  79      38.578  19.566  80.862  1.00134.37           N
ATOM    557  CD2 HIS A  79      37.559  18.984  81.596  1.00134.37           C
ATOM    558  CE1 HIS A  79      37.962  20.432  80.077  1.00134.37           C
ATOM    559  C   HIS A  79      35.361  17.002  80.735  1.00134.37           C
ATOM    560  O   HIS A  79      36.165  17.005  79.805  1.00134.37           O
ATOM    561  N   LYS A  80      35.342  16.051  81.681  1.00174.74           N
ATOM    562  CA  LYS A  80      36.326  15.015  81.720  1.00174.74           C
ATOM    563  CB  LYS A  80      36.084  14.013  82.868  1.00174.74           C
ATOM    564  CG  LYS A  80      37.181  12.957  83.057  1.00174.74           C
ATOM    565  CD  LYS A  80      37.310  11.963  81.899  1.00174.74           C
ATOM    566  CE  LYS A  80      36.180  10.932  81.858  1.00174.74           C
ATOM    567  NZ  LYS A  80      36.372  10.013  80.713  1.00174.74           N
ATOM    568  C   LYS A  80      36.267  14.291  80.420  1.00174.74           C
ATOM    569  O   LYS A  80      37.311  13.890  79.909  1.00174.74           O
ATOM    570  N   LYS A  81      35.041  14.103  79.880  1.00194.29           N
ATOM    571  CA  LYS A  81      34.790  13.463  78.616  1.00194.29           C
ATOM    572  CB  LYS A  81      35.956  13.417  77.608  1.00194.29           C
ATOM    573  CG  LYS A  81      36.354  14.783  77.047  1.00194.29           C
ATOM    574  CD  LYS A  81      37.751  14.779  76.424  1.00194.29           C
ATOM    575  CE  LYS A  81      38.126  13.431  75.807  1.00194.29           C
ATOM    576  NZ  LYS A  81      39.568  13.408  75.482  1.00194.29           N
ATOM    577  C   LYS A  81      34.377  12.061  78.886  1.00194.29           C
ATOM    578  O   LYS A  81      33.790  11.755  79.923  1.00194.29           O
ATOM    579  N   GLY A  82      34.658  11.168  77.923  1.00 76.88           N
ATOM    580  CA  GLY A  82      34.252   9.810  78.090  1.00 76.88           C
ATOM    581  C   GLY A  82      32.777   9.854  77.950  1.00 76.88           C
ATOM    582  O   GLY A  82      32.247  10.724  77.259  1.00 76.88           O
ATOM    583  N   ALA A  83      32.062   8.908  78.584  1.00 37.05           N
ATOM    584  CA  ALA A  83      30.643   9.021  78.496  1.00 37.05           C
ATOM    585  CB  ALA A  83      29.902   7.902  79.250  1.00 37.05           C
ATOM    586  C   ALA A  83      30.317  10.317  79.161  1.00 37.05           C
ATOM    587  O   ALA A  83      29.605  11.148  78.598  1.00 37.05           O
ATOM    588  N   GLY A  84      30.881  10.518  80.375  1.00 94.76           N
ATOM    589  CA  GLY A  84      30.714  11.726  81.124  1.00 94.76           C
ATOM    590  C   GLY A  84      29.255  12.013  81.167  1.00 94.76           C
ATOM    591  O   GLY A  84      28.843  13.170  81.117  1.00 94.76           O
ATOM    592  N   GLU A  85      28.431  10.956  81.257  1.00113.50           N
ATOM    593  CA  GLU A  85      27.020  11.179  81.170  1.00113.50           C
ATOM    594  CB  GLU A  85      26.186   9.891  81.051  1.00113.50           C
ATOM    595  CG  GLU A  85      26.371   9.122  79.742  1.00113.50           C
ATOM    596  CD  GLU A  85      25.464   7.901  79.807  1.00113.50           C
ATOM    597  OE1 GLU A  85      24.232   8.098  79.995  1.00113.50           O
ATOM    598  OE2 GLU A  85      25.982   6.759  79.677  1.00113.50           O
ATOM    599  C   GLU A  85      26.531  11.875  82.395  1.00113.50           C
ATOM    600  O   GLU A  85      26.796  11.456  83.519  1.00113.50           O
ATOM    601  N   PHE A  86      25.791  12.982  82.201  1.00244.86           N
ATOM    602  CA  PHE A  86      25.210  13.602  83.352  1.00244.86           C
ATOM    603  CB  PHE A  86      25.855  14.898  83.777  1.00244.86           C
ATOM    604  CG  PHE A  86      26.032  14.618  85.219  1.00244.86           C
ATOM    605  CD1 PHE A  86      24.943  14.447  86.038  1.00244.86           C
ATOM    606  CD2 PHE A  86      27.289  14.409  85.723  1.00244.86           C
ATOM    607  CE1 PHE A  86      25.113  14.174  87.375  1.00244.86           C
ATOM    608  CE2 PHE A  86      27.475  14.145  87.057  1.00244.86           C
ATOM    609  CZ  PHE A  86      26.382  14.038  87.881  1.00244.86           C
ATOM    610  C   PHE A  86      23.814  13.877  82.976  1.00244.86           C
ATOM    611  O   PHE A  86      23.518  14.185  81.825  1.00244.86           O
ATOM    612  N   THR A  87      22.873  13.789  83.919  1.00264.69           N
ATOM    613  CA  THR A  87      21.617  13.667  83.270  1.00264.69           C
ATOM    614  CB  THR A  87      21.372  12.205  83.018  1.00264.69           C
ATOM    615  OG1 THR A  87      21.650  11.553  84.227  1.00264.69           O
ATOM    616  CG2 THR A  87      22.342  11.555  82.037  1.00264.69           C
ATOM    617  C   THR A  87      20.468  14.176  84.061  1.00264.69           C
ATOM    618  O   THR A  87      20.533  14.650  85.192  1.00264.69           O
ATOM    619  N   LEU A  88      19.332  14.061  83.380  1.00245.00           N
ATOM    620  CA  LEU A  88      18.031  14.271  83.890  1.00245.00           C
ATOM    621  CB  LEU A  88      17.074  15.020  82.973  1.00245.00           C
ATOM    622  CG  LEU A  88      16.991  16.480  83.361  1.00245.00           C
ATOM    623  CD1 LEU A  88      16.102  17.263  82.390  1.00245.00           C
ATOM    624  CD2 LEU A  88      16.490  16.547  84.817  1.00245.00           C
ATOM    625  C   LEU A  88      17.540  12.886  83.904  1.00245.00           C
ATOM    626  O   LEU A  88      17.803  12.127  82.976  1.00245.00           O
ATOM    627  N   PRO A  89      16.818  12.546  84.903  1.00205.37           N
ATOM    628  CA  PRO A  89      16.706  11.143  85.146  1.00205.37           C
ATOM    629  CD  PRO A  89      16.777  13.341  86.121  1.00205.37           C
ATOM    630  CB  PRO A  89      16.425  11.028  86.600  1.00205.37           C
ATOM    631  CG  PRO A  89      16.946  12.311  87.236  1.00205.37           C
ATOM    632  C   PRO A  89      15.966  10.158  84.316  1.00205.37           C
ATOM    633  O   PRO A  89      14.754  10.064  84.433  1.00205.37           O
ATOM    634  N   GLY A  90      16.659   9.378  83.438  1.00 98.64           N
ATOM    635  CA  GLY A  90      16.037   8.456  82.507  1.00 98.64           C
ATOM    636  C   GLY A  90      15.389   9.310  81.464  1.00 98.64           C
ATOM    637  O   GLY A  90      14.696   8.856  80.552  1.00 98.64           O
ATOM    638  N   LEU A  91      15.519  10.611  81.731  1.00229.61           N
ATOM    639  CA  LEU A  91      15.090  11.769  81.085  1.00229.61           C
ATOM    640  CB  LEU A  91      15.076  12.989  82.033  1.00229.61           C
ATOM    641  CG  LEU A  91      14.406  14.274  81.484  1.00229.61           C
ATOM    642  CD1 LEU A  91      15.156  14.853  80.274  1.00229.61           C
ATOM    643  CD2 LEU A  91      12.902  14.067  81.231  1.00229.61           C
ATOM    644  C   LEU A  91      15.994  12.051  79.949  1.00229.61           C
ATOM    645  O   LEU A  91      15.536  12.262  78.832  1.00229.61           O
ATOM    646  N   LEU A  92      17.316  12.031  80.208  1.00211.72           N
ATOM    647  CA  LEU A  92      18.196  12.432  79.154  1.00211.72           C
ATOM    648  CB  LEU A  92      17.769  13.813  78.581  1.00211.72           C
ATOM    649  CG  LEU A  92      18.624  14.486  77.486  1.00211.72           C
ATOM    650  CD1 LEU A  92      17.879  15.705  76.920  1.00211.72           C
ATOM    651  CD2 LEU A  92      20.012  14.912  77.994  1.00211.72           C
ATOM    652  C   LEU A  92      19.570  12.554  79.695  1.00211.72           C
ATOM    653  O   LEU A  92      19.743  12.918  80.858  1.00211.72           O
ATOM    654  N   LYS A  93      20.576  12.278  78.837  1.00196.34           N
ATOM    655  CA  LYS A  93      21.934  12.333  79.280  1.00196.34           C
ATOM    656  CB  LYS A  93      22.677  10.984  79.170  1.00196.34           C
ATOM    657  CG  LYS A  93      22.719  10.397  77.761  1.00196.34           C
ATOM    658  CD  LYS A  93      21.347   9.955  77.256  1.00196.34           C
ATOM    659  CE  LYS A  93      21.031   8.493  77.570  1.00196.34           C
ATOM    660  NZ  LYS A  93      19.683   8.157  77.069  1.00196.34           N
ATOM    661  C   LYS A  93      22.722  13.342  78.519  1.00196.34           C
ATOM    662  O   LYS A  93      22.410  13.677  77.375  1.00196.34           O
ATOM    663  N   ILE A  94      23.782  13.856  79.182  1.00152.58           N
ATOM    664  CA  ILE A  94      24.630  14.823  78.565  1.00152.58           C
ATOM    665  CB  ILE A  94      24.654  16.180  79.220  1.00152.58           C
ATOM    666  CG1 ILE A  94      25.473  17.147  78.342  1.00152.58           C
ATOM    667  CG2 ILE A  94      25.201  16.016  80.651  1.00152.58           C
ATOM    668  CD1 ILE A  94      25.298  18.630  78.661  1.00152.58           C
ATOM    669  C   ILE A  94      26.025  14.332  78.558  1.00152.58           C
ATOM    670  O   ILE A  94      26.493  13.748  79.533  1.00152.58           O
ATOM    671  N   THR A  95      26.701  14.568  77.416  1.00121.44           N
ATOM    672  CA  THR A  95      28.068  14.210  77.189  1.00121.44           C
ATOM    673  CB  THR A  95      28.232  13.024  76.282  1.00121.44           C
ATOM    674  OG1 THR A  95      29.593  12.626  76.233  1.00121.44           O
ATOM    675  CG2 THR A  95      27.733  13.402  74.877  1.00121.44           C
ATOM    676  C   THR A  95      28.681  15.382  76.493  1.00121.44           C
ATOM    677  O   THR A  95      27.992  16.340  76.145  1.00121.44           O
ATOM    678  N   ALA A  96      30.011  15.352  76.295  1.00 45.81           N
ATOM    679  CA  ALA A  96      30.627  16.444  75.605  1.00 45.81           C
ATOM    680  CB  ALA A  96      31.820  17.061  76.357  1.00 45.81           C
ATOM    681  C   ALA A  96      31.136  15.901  74.323  1.00 45.81           C
ATOM    682  O   ALA A  96      31.652  14.786  74.274  1.00 45.81           O
ATOM    683  N   GLN A  97      30.967  16.654  73.222  1.00120.33           N
ATOM    684  CA  GLN A  97      31.510  16.083  72.037  1.00120.33           C
ATOM    685  CB  GLN A  97      30.474  15.391  71.127  1.00120.33           C
ATOM    686  CG  GLN A  97      29.437  16.326  70.502  1.00120.33           C
ATOM    687  CD  GLN A  97      28.506  15.479  69.641  1.00120.33           C
ATOM    688  OE1 GLN A  97      27.286  15.631  69.687  1.00120.33           O
ATOM    689  NE2 GLN A  97      29.099  14.564  68.828  1.00120.33           N
ATOM    690  C   GLN A  97      32.193  17.132  71.229  1.00120.33           C
ATOM    691  O   GLN A  97      31.617  18.170  70.899  1.00120.33           O
ATOM    692  N   ALA A  98      33.486  16.893  70.938  1.00 95.21           N
ATOM    693  CA  ALA A  98      34.144  17.704  69.966  1.00 95.21           C
ATOM    694  CB  ALA A  98      35.609  18.021  70.308  1.00 95.21           C
ATOM    695  C   ALA A  98      34.139  16.770  68.814  1.00 95.21           C
ATOM    696  O   ALA A  98      35.041  15.954  68.656  1.00 95.21           O
ATOM    697  N   VAL A  99      33.094  16.879  67.981  1.00 84.32           N
ATOM    698  CA  VAL A  99      32.819  15.966  66.912  1.00 84.32           C
ATOM    699  CB  VAL A  99      31.874  14.889  67.418  1.00 84.32           C
ATOM    700  CG1 VAL A  99      31.708  13.736  66.417  1.00 84.32           C
ATOM    701  CG2 VAL A  99      32.381  14.412  68.790  1.00 84.32           C
ATOM    702  C   VAL A  99      32.124  16.903  65.973  1.00 84.32           C
ATOM    703  O   VAL A  99      32.417  18.092  66.109  1.00 84.32           O
ATOM    704  N   PRO A 100      31.295  16.561  65.014  1.00189.44           N
ATOM    705  CA  PRO A 100      30.629  17.656  64.378  1.00189.44           C
ATOM    706  CD  PRO A 100      31.614  15.538  64.027  1.00189.44           C
ATOM    707  CB  PRO A 100      29.912  17.070  63.171  1.00189.44           C
ATOM    708  CG  PRO A 100      30.885  15.956  62.735  1.00189.44           C
ATOM    709  C   PRO A 100      29.810  18.387  65.389  1.00189.44           C
ATOM    710  O   PRO A 100      28.993  17.783  66.083  1.00189.44           O
ATOM    711  N   ALA A 101      30.051  19.703  65.464  1.00222.18           N
ATOM    712  CA  ALA A 101      29.530  20.592  66.451  1.00222.18           C
ATOM    713  CB  ALA A 101      29.961  20.236  67.884  1.00222.18           C
ATOM    714  C   ALA A 101      30.204  21.860  66.077  1.00222.18           C
ATOM    715  O   ALA A 101      30.241  22.199  64.895  1.00222.18           O
ATOM    716  N   LYS A 102      30.712  22.631  67.057  1.00157.12           N
ATOM    717  CA  LYS A 102      31.442  23.769  66.595  1.00157.12           C
ATOM    718  CB  LYS A 102      31.687  24.852  67.662  1.00157.12           C
ATOM    719  CG  LYS A 102      30.440  25.640  68.077  1.00157.12           C
ATOM    720  CD  LYS A 102      29.441  24.838  68.912  1.00157.12           C
ATOM    721  CE  LYS A 102      28.253  25.669  69.404  1.00157.12           C
ATOM    722  NZ  LYS A 102      27.317  24.820  70.176  1.00157.12           N
ATOM    723  C   LYS A 102      32.781  23.247  66.178  1.00157.12           C
ATOM    724  O   LYS A 102      33.783  23.452  66.862  1.00157.12           O
ATOM    725  N   LYS A 103      32.822  22.542  65.033  1.00171.79           N
ATOM    726  CA  LYS A 103      34.030  21.963  64.526  1.00171.79           C
ATOM    727  CB  LYS A 103      33.790  21.151  63.246  1.00171.79           C
ATOM    728  CG  LYS A 103      35.076  20.611  62.626  1.00171.79           C
ATOM    729  CD  LYS A 103      34.834  19.730  61.402  1.00171.79           C
ATOM    730  CE  LYS A 103      36.100  19.474  60.585  1.00171.79           C
ATOM    731  NZ  LYS A 103      35.762  18.732  59.351  1.00171.79           N
ATOM    732  C   LYS A 103      34.980  23.045  64.153  1.00171.79           C
ATOM    733  O   LYS A 103      36.148  23.034  64.541  1.00171.79           O
ATOM    734  N   LYS A 104      34.495  24.025  63.378  1.00175.56           N
ATOM    735  CA  LYS A 104      35.356  25.058  62.904  1.00175.56           C
ATOM    736  CB  LYS A 104      36.356  24.517  61.870  1.00175.56           C
ATOM    737  CG  LYS A 104      37.330  25.537  61.289  1.00175.56           C
ATOM    738  CD  LYS A 104      38.404  24.882  60.414  1.00175.56           C
ATOM    739  CE  LYS A 104      39.368  23.980  61.189  1.00175.56           C
ATOM    740  NZ  LYS A 104      40.304  23.319  60.252  1.00175.56           N
ATOM    741  C   LYS A 104      34.439  25.982  62.188  1.00175.56           C
ATOM    742  O   LYS A 104      33.478  25.535  61.565  1.00175.56           O
ATOM    743  N   ARG A 105      34.679  27.297  62.270  1.00 86.56           N
ATOM    744  CA  ARG A 105      33.770  28.142  61.563  1.00 86.56           C
ATOM    745  CB  ARG A 105      32.568  28.576  62.418  1.00 86.56           C
ATOM    746  CG  ARG A 105      32.969  29.318  63.693  1.00 86.56           C
ATOM    747  CD  ARG A 105      31.793  29.583  64.635  1.00 86.56           C
ATOM    748  NE  ARG A 105      32.347  30.121  65.909  1.00 86.56           N
ATOM    749  CZ  ARG A 105      31.515  30.678  66.835  1.00 86.56           C
ATOM    750  NH1 ARG A 105      30.177  30.768  66.581  1.00 86.56           N
ATOM    751  NH2 ARG A 105      32.018  31.144  68.017  1.00 86.56           N
ATOM    752  C   ARG A 105      34.496  29.368  61.148  1.00 86.56           C
ATOM    753  O   ARG A 105      35.261  29.945  61.918  1.00 86.56           O
ATOM    754  N   PHE A 106      34.280  29.791  59.890  1.00105.85           N
ATOM    755  CA  PHE A 106      34.872  31.013  59.462  1.00105.85           C
ATOM    756  CB  PHE A 106      34.936  31.192  57.934  1.00105.85           C
ATOM    757  CG  PHE A 106      35.925  30.225  57.381  0.00105.85           C
ATOM    758  CD1 PHE A 106      35.562  28.928  57.100  1.00105.85           C
ATOM    759  CD2 PHE A 106      37.218  30.625  57.140  1.00105.85           C
ATOM    760  CE1 PHE A 106      36.481  28.044  56.583  1.00105.85           C
ATOM    761  CE2 PHE A 106      38.140  29.746  56.624  1.00105.85           C
ATOM    762  CZ  PHE A 106      37.773  28.451  56.351  1.00105.85           C
ATOM    763  C   PHE A 106      33.975  32.076  59.979  1.00105.85           C
ATOM    764  O   PHE A 106      32.758  31.909  60.041  1.00105.85           O
ATOM    765  N   GLY A 107      34.566  33.199  60.397  1.00 54.97           N
ATOM    766  CA  GLY A 107      33.764  34.287  60.852  1.00 54.97           C
ATOM    767  C   GLY A 107      34.439  35.490  60.308  1.00 54.97           C
ATOM    768  O   GLY A 107      35.555  35.399  59.806  1.00 54.97           O
ATOM    769  N   LYS A 108      33.769  36.650  60.340  1.00113.98           N
ATOM    770  CA  LYS A 108      34.456  37.815  59.886  1.00113.98           C
ATOM    771  CB  LYS A 108      34.235  38.143  58.398  1.00113.98           C
ATOM    772  CG  LYS A 108      32.786  38.432  58.010  1.00113.98           C
ATOM    773  CD  LYS A 108      32.666  39.040  56.611  1.00113.98           C
ATOM    774  CE  LYS A 108      33.395  38.233  55.534  1.00113.98           C
ATOM    775  NZ  LYS A 108      33.304  38.924  54.228  1.00113.98           N
ATOM    776  C   LYS A 108      33.954  38.943  60.710  1.00113.98           C
ATOM    777  O   LYS A 108      32.791  38.960  61.110  1.00113.98           O
ATOM    778  N   ASP A 109      34.838  39.908  61.017  1.00 52.70           N
ATOM    779  CA  ASP A 109      34.400  41.022  61.799  1.00 52.70           C
ATOM    780  CB  ASP A 109      35.519  41.631  62.666  1.00 52.70           C
ATOM    781  CG  ASP A 109      34.899  42.564  63.698  1.00 52.70           C
ATOM    782  OD1 ASP A 109      33.883  43.230  63.366  1.00 52.70           O
ATOM    783  OD2 ASP A 109      35.431  42.618  64.840  1.00 52.70           O
ATOM    784  C   ASP A 109      33.939  42.044  60.814  1.00 52.70           C
ATOM    785  O   ASP A 109      34.676  42.409  59.902  1.00 52.70           O
ATOM    786  N   PRO A 110      32.721  42.486  60.923  1.00157.97           N
ATOM    787  CA  PRO A 110      32.248  43.447  59.971  1.00157.97           C
ATOM    788  CD  PRO A 110      31.649  41.639  61.420  1.00157.97           C
ATOM    789  CB  PRO A 110      30.736  43.517  60.168  1.00157.97           C
ATOM    790  CG  PRO A 110      30.382  42.110  60.684  1.00157.97           C
ATOM    791  C   PRO A 110      32.952  44.763  60.053  1.00157.97           C
ATOM    792  O   PRO A 110      33.108  45.413  59.020  1.00157.97           O
ATOM    793  N   PHE A 111      33.340  45.200  61.265  1.00 44.80           N
ATOM    794  CA  PHE A 111      34.005  46.465  61.381  1.00 44.80           C
ATOM    795  CB  PHE A 111      34.146  46.921  62.843  1.00 44.80           C
ATOM    796  CG  PHE A 111      32.775  47.220  63.346  1.00 44.80           C
ATOM    797  CD1 PHE A 111      31.938  46.202  63.743  1.00 44.80           C
ATOM    798  CD2 PHE A 111      32.329  48.519  63.429  1.00 44.80           C
ATOM    799  CE1 PHE A 111      30.673  46.477  64.208  1.00 44.80           C
ATOM    800  CE2 PHE A 111      31.065  48.798  63.894  1.00 44.80           C
ATOM    801  CZ  PHE A 111      30.234  47.777  64.284  1.00 44.80           C
ATOM    802  C   PHE A 111      35.380  46.390  60.788  1.00 44.80           C
ATOM    803  O   PHE A 111      35.741  47.196  59.931  1.00 44.80           O
ATOM    804  N   THR A 112      36.181  45.403  61.240  1.00 39.18           N
ATOM    805  CA  THR A 112      37.538  45.248  60.796  1.00 39.18           C
ATOM    806  CB  THR A 112      38.297  44.254  61.623  1.00 39.18           C
ATOM    807  OG1 THR A 112      37.706  42.967  61.516  1.00 39.18           O
ATOM    808  CG2 THR A 112      38.274  44.724  63.088  1.00 39.18           C
ATOM    809  C   THR A 112      37.561  44.789  59.373  1.00 39.18           C
ATOM    810  O   THR A 112      38.325  45.297  58.554  1.00 39.18           O
ATOM    811  N   GLY A 113      36.704  43.808  59.043  1.00 17.62           N
ATOM    812  CA  GLY A 113      36.647  43.268  57.718  1.00 17.62           C
ATOM    813  C   GLY A 113      37.602  42.121  57.656  1.00 17.62           C
ATOM    814  O   GLY A 113      37.672  41.411  56.655  1.00 17.62           O
ATOM    815  N   ALA A 114      38.362  41.909  58.746  1.00 27.21           N
ATOM    816  CA  ALA A 114      39.326  40.852  58.762  1.00 27.21           C
ATOM    817  CB  ALA A 114      40.295  40.924  59.954  1.00 27.21           C
ATOM    818  C   ALA A 114      38.608  39.549  58.846  1.00 27.21           C
ATOM    819  O   ALA A 114      37.572  39.429  59.498  1.00 27.21           O
ATOM    820  N   GLU A 115      39.145  38.527  58.156  1.00 71.28           N
ATOM    821  CA  GLU A 115      38.535  37.241  58.240  1.00 71.28           C
ATOM    822  CB  GLU A 115      38.964  36.277  57.121  1.00 71.28           C
ATOM    823  CG  GLU A 115      38.553  36.743  55.722  1.00 71.28           C
ATOM    824  CD  GLU A 115      37.033  36.782  55.649  1.00 71.28           C
ATOM    825  OE1 GLU A 115      36.389  35.831  56.170  1.00 71.28           O
ATOM    826  OE2 GLU A 115      36.497  37.764  55.072  1.00 71.28           O
ATOM    827  C   GLU A 115      38.978  36.667  59.540  1.00 71.28           C
ATOM    828  O   GLU A 115      40.104  36.895  59.982  1.00 71.28           O
ATOM    829  N   ARG A 116      38.081  35.920  60.202  1.00176.48           N
ATOM    830  CA  ARG A 116      38.392  35.308  61.453  1.00176.48           C
ATOM    831  CB  ARG A 116      37.538  35.822  62.629  1.00176.48           C
ATOM    832  CG  ARG A 116      37.883  35.150  63.961  1.00176.48           C
ATOM    833  CD  ARG A 116      37.055  35.633  65.157  1.00176.48           C
ATOM    834  NE  ARG A 116      37.560  36.976  65.559  1.00176.48           N
ATOM    835  CZ  ARG A 116      37.018  38.112  65.029  1.00176.48           C
ATOM    836  NH1 ARG A 116      36.001  38.028  64.122  1.00176.48           N
ATOM    837  NH2 ARG A 116      37.492  39.332  65.416  1.00176.48           N
ATOM    838  C   ARG A 116      38.120  33.854  61.300  1.00176.48           C
ATOM    839  O   ARG A 116      37.226  33.441  60.561  1.00176.48           O
ATOM    840  N   TRP A 117      38.921  33.034  61.990  1.00 79.64           N
ATOM    841  CA  TRP A 117      38.761  31.622  61.885  1.00 79.64           C
ATOM    842  CB  TRP A 117      40.055  30.957  61.393  1.00 79.64           C
ATOM    843  CG  TRP A 117      40.026  29.460  61.235  1.00 79.64           C
ATOM    844  CD2 TRP A 117      41.079  28.711  60.608  1.00 79.64           C
ATOM    845  CD1 TRP A 117      39.090  28.552  61.634  1.00 79.64           C
ATOM    846  NE1 TRP A 117      39.497  27.285  61.296  1.00 79.64           N
ATOM    847  CE2 TRP A 117      40.719  27.368  60.662  1.00 79.64           C
ATOM    848  CE3 TRP A 117      42.250  29.116  60.029  1.00 79.64           C
ATOM    849  CZ2 TRP A 117      41.527  26.400  60.140  1.00 79.64           C
ATOM    850  CZ3 TRP A 117      43.063  28.137  59.501  1.00 79.64           C
ATOM    851  CH2 TRP A 117      42.708  26.805  59.557  1.00 79.64           C
ATOM    852  C   TRP A 117      38.472  31.133  63.257  1.00 79.64           C
ATOM    853  O   TRP A 117      39.208  31.431  64.197  1.00 79.64           O
ATOM    854  N   PHE A 118      37.366  30.389  63.415  1.00 76.61           N
ATOM    855  CA  PHE A 118      37.106  29.821  64.699  1.00 76.61           C
ATOM    856  CB  PHE A 118      35.615  29.694  65.056  1.00 76.61           C
ATOM    857  CG  PHE A 118      35.065  31.056  65.296  1.00 76.61           C
ATOM    858  CD1 PHE A 118      34.562  31.812  64.262  1.00 76.61           C
ATOM    859  CD2 PHE A 118      35.052  31.577  66.569  1.00 76.61           C
ATOM    860  CE1 PHE A 118      34.054  33.069  64.498  1.00 76.61           C
ATOM    861  CE2 PHE A 118      34.546  32.832  66.809  1.00 76.61           C
ATOM    862  CZ  PHE A 118      34.045  33.582  65.772  1.00 76.61           C
ATOM    863  C   PHE A 118      37.651  28.431  64.624  1.00 76.61           C
ATOM    864  O   PHE A 118      37.224  27.628  63.795  1.00 76.61           O
ATOM    865  N   PRO A 119      38.620  28.145  65.449  1.00257.59           N
ATOM    866  CA  PRO A 119      39.251  26.854  65.407  1.00257.59           C
ATOM    867  CD  PRO A 119      39.527  29.176  65.930  1.00257.59           C
ATOM    868  CB  PRO A 119      40.494  26.970  66.287  1.00257.59           C
ATOM    869  CG  PRO A 119      40.866  28.460  66.183  1.00257.59           C
ATOM    870  C   PRO A 119      38.412  25.658  65.709  1.00257.59           C
ATOM    871  O   PRO A 119      38.433  24.701  64.940  1.00257.59           O
ATOM    872  N   ALA A 120      37.652  25.661  66.808  1.00124.18           N
ATOM    873  CA  ALA A 120      36.912  24.471  67.095  1.00124.18           C
ATOM    874  CB  ALA A 120      37.771  23.197  67.138  1.00124.18           C
ATOM    875  C   ALA A 120      36.385  24.661  68.465  1.00124.18           C
ATOM    876  O   ALA A 120      36.808  25.565  69.181  1.00124.18           O
ATOM    877  N   LYS A 121      35.432  23.807  68.865  1.00200.67           N
ATOM    878  CA  LYS A 121      34.883  23.977  70.171  1.00200.67           C
ATOM    879  CB  LYS A 121      33.828  25.097  70.207  1.00200.67           C
ATOM    880  CG  LYS A 121      33.151  25.299  71.564  1.00200.67           C
ATOM    881  CD  LYS A 121      34.042  25.950  72.621  1.00200.67           C
ATOM    882  CE  LYS A 121      33.833  27.460  72.755  1.00200.67           C
ATOM    883  NZ  LYS A 121      32.615  27.735  73.549  1.00200.67           N
ATOM    884  C   LYS A 121      34.180  22.718  70.549  1.00200.67           C
ATOM    885  O   LYS A 121      33.419  22.153  69.756  1.00200.67           O
ATOM    886  N   PRO A 122      34.474  22.245  71.730  1.00144.88           N
ATOM    887  CA  PRO A 122      33.744  21.128  72.269  1.00144.88           C
ATOM    888  CD  PRO A 122      35.868  22.228  72.149  1.00144.88           C
ATOM    889  CB  PRO A 122      34.657  20.475  73.303  1.00144.88           C
ATOM    890  CG  PRO A 122      36.071  20.877  72.852  1.00144.88           C
ATOM    891  C   PRO A 122      32.488  21.677  72.868  1.00144.88           C
ATOM    892  O   PRO A 122      32.510  22.814  73.336  1.00144.88           O
ATOM    893  N   ALA A 123      31.389  20.901  72.892  1.00 53.43           N
ATOM    894  CA  ALA A 123      30.204  21.451  73.476  1.00 53.43           C
ATOM    895  CB  ALA A 123      29.242  22.087  72.455  1.00 53.43           C
ATOM    896  C   ALA A 123      29.472  20.341  74.147  1.00 53.43           C
ATOM    897  O   ALA A 123      29.631  19.171  73.803  1.00 53.43           O
ATOM    898  N   SER A 124      28.667  20.690  75.165  1.00110.33           N
ATOM    899  CA  SER A 124      27.897  19.688  75.831  1.00110.33           C
ATOM    900  CB  SER A 124      27.327  20.172  77.175  1.00110.33           C
ATOM    901  OG  SER A 124      28.383  20.513  78.060  1.00110.33           O
ATOM    902  C   SER A 124      26.736  19.349  74.932  1.00110.33           C
ATOM    903  O   SER A 124      26.217  20.214  74.228  1.00110.33           O
ATOM    904  N   VAL A 125      26.298  18.068  74.932  1.00 74.84           N
ATOM    905  CA  VAL A 125      25.202  17.662  74.082  1.00 74.84           C
ATOM    906  CB  VAL A 125      25.623  16.758  72.961  1.00 74.84           C
ATOM    907  CG1 VAL A 125      24.374  16.366  72.155  1.00 74.84           C
ATOM    908  CG2 VAL A 125      26.710  17.461  72.131  1.00 74.84           C
ATOM    909  C   VAL A 125      24.217  16.884  74.911  1.00 74.84           C
ATOM    910  O   VAL A 125      24.596  16.259  75.900  1.00 74.84           O
ATOM    911  N   ARG A 126      22.916  16.897  74.526  1.00211.35           N
ATOM    912  CA  ARG A 126      21.927  16.218  75.324  1.00211.35           C
ATOM    913  CB  ARG A 126      20.935  17.184  75.989  1.00211.35           C
ATOM    914  CG  ARG A 126      20.059  17.914  74.966  1.00211.35           C
ATOM    915  CD  ARG A 126      20.826  18.783  73.965  1.00211.35           C
ATOM    916  NE  ARG A 126      21.218  20.045  74.651  1.00211.35           N
ATOM    917  CZ  ARG A 126      22.049  20.926  74.019  1.00211.35           C
ATOM    918  NH1 ARG A 126      22.567  20.625  72.797  1.00211.35           N
ATOM    919  NH2 ARG A 126      22.357  22.117  74.615  1.00211.35           N
ATOM    920  C   ARG A 126      21.089  15.348  74.442  1.00211.35           C
ATOM    921  O   ARG A 126      20.669  15.767  73.363  1.00211.35           O
ATOM    922  N   VAL A 127      20.826  14.099  74.883  1.00105.73           N
ATOM    923  CA  VAL A 127      19.942  13.255  74.130  1.00105.73           C
ATOM    924  CB  VAL A 127      20.612  12.075  73.486  1.00105.73           C
ATOM    925  CG1 VAL A 127      21.208  11.166  74.572  1.00105.73           C
ATOM    926  CG2 VAL A 127      19.569  11.373  72.601  1.00105.73           C
ATOM    927  C   VAL A 127      18.883  12.752  75.064  1.00105.73           C
ATOM    928  O   VAL A 127      19.180  12.186  76.116  1.00105.73           O
ATOM    929  N   LYS A 128      17.605  12.932  74.669  1.00 95.00           N
ATOM    930  CA  LYS A 128      16.486  12.579  75.497  1.00 95.00           C
ATOM    931  CB  LYS A 128      15.132  12.980  74.887  1.00 95.00           C
ATOM    932  CG  LYS A 128      14.980  14.484  74.638  1.00 95.00           C
ATOM    933  CD  LYS A 128      13.841  14.827  73.672  1.00 95.00           C
ATOM    934  CE  LYS A 128      14.110  14.380  72.232  1.00 95.00           C
ATOM    935  NZ  LYS A 128      12.946  14.686  71.372  1.00 95.00           N
ATOM    936  C   LYS A 128      16.459  11.101  75.657  1.00 95.00           C
ATOM    937  O   LYS A 128      16.678  10.359  74.703  1.00 95.00           O
ATOM    938  N   ALA A 129      16.197  10.635  76.891  1.00 63.64           N
ATOM    939  CA  ALA A 129      16.113   9.229  77.119  1.00 63.64           C
ATOM    940  CB  ALA A 129      16.509   8.788  78.533  1.00 63.64           C
ATOM    941  C   ALA A 129      14.722   8.795  76.778  1.00 63.64           C
ATOM    942  O   ALA A 129      13.843   9.619  76.534  1.00 63.64           O
ATOM    943  N   ARG A 130      14.505   7.469  76.747  1.00101.59           N
ATOM    944  CA  ARG A 130      13.295   6.853  76.279  1.00101.59           C
ATOM    945  CB  ARG A 130      13.376   5.320  76.392  1.00101.59           C
ATOM    946  CG  ARG A 130      12.265   4.551  75.677  1.00101.59           C
ATOM    947  CD  ARG A 130      12.400   3.036  75.857  1.00101.59           C
ATOM    948  NE  ARG A 130      11.309   2.366  75.093  1.00101.59           N
ATOM    949  CZ  ARG A 130      11.510   2.008  73.794  1.00101.59           C
ATOM    950  NH1 ARG A 130      12.685   2.325  73.174  1.00101.59           N
ATOM    951  NH2 ARG A 130      10.546   1.315  73.116  1.00101.59           N
ATOM    952  C   ARG A 130      12.107   7.302  77.069  1.00101.59           C
ATOM    953  O   ARG A 130      11.064   7.616  76.498  1.00101.59           O
ATOM    954  N   ALA A 131      12.237   7.369  78.404  1.00 43.55           N
ATOM    955  CA  ALA A 131      11.111   7.708  79.227  1.00 43.55           C
ATOM    956  CB  ALA A 131      11.460   7.725  80.724  1.00 43.55           C
ATOM    957  C   ALA A 131      10.632   9.079  78.859  1.00 43.55           C
ATOM    958  O   ALA A 131       9.430   9.324  78.766  1.00 43.55           O
ATOM    959  N   LEU A 132      11.583   9.987  78.589  1.00134.59           N
ATOM    960  CA  LEU A 132      11.361  11.380  78.306  1.00134.59           C
ATOM    961  CB  LEU A 132      12.707  12.101  78.051  1.00134.59           C
ATOM    962  CG  LEU A 132      12.666  13.540  77.481  1.00134.59           C
ATOM    963  CD1 LEU A 132      14.039  14.213  77.615  1.00134.59           C
ATOM    964  CD2 LEU A 132      12.259  13.567  75.995  1.00134.59           C
ATOM    965  C   LEU A 132      10.483  11.527  77.105  1.00134.59           C
ATOM    966  O   LEU A 132       9.663  12.443  77.029  1.00134.59           O
ATOM    967  N   LYS A 133      10.606  10.604  76.143  1.00 82.75           N
ATOM    968  CA  LYS A 133       9.892  10.655  74.901  1.00 82.75           C
ATOM    969  CB  LYS A 133      10.153   9.410  74.038  1.00 82.75           C
ATOM    970  CG  LYS A 133      11.621   9.286  73.626  1.00 82.75           C
ATOM    971  CD  LYS A 133      12.000   7.909  73.081  1.00 82.75           C
ATOM    972  CE  LYS A 133      13.488   7.783  72.750  1.00 82.75           C
ATOM    973  NZ  LYS A 133      13.817   6.384  72.399  1.00 82.75           N
ATOM    974  C   LYS A 133       8.422  10.728  75.203  1.00 82.75           C
ATOM    975  O   LYS A 133       7.638  11.186  74.371  1.00 82.75           O
ATOM    976  N   LYS A 134       8.024  10.333  76.434  1.00116.22           N
ATOM    977  CA  LYS A 134       6.670  10.296  76.925  1.00116.22           C
ATOM    978  CB  LYS A 134       6.567   9.922  78.411  1.00116.22           C
ATOM    979  CG  LYS A 134       5.120   9.726  78.868  1.00116.22           C
ATOM    980  CD  LYS A 134       4.991   9.009  80.210  1.00116.22           C
ATOM    981  CE  LYS A 134       3.541   8.821  80.658  1.00116.22           C
ATOM    982  NZ  LYS A 134       3.497   8.072  81.933  1.00116.22           N
ATOM    983  C   LYS A 134       6.055  11.654  76.747  1.00116.22           C
ATOM    984  O   LYS A 134       4.836  11.800  76.830  1.00116.22           O
ATOM    985  N   LEU A 135       6.891  12.683  76.506  1.00135.05           N
ATOM    986  CA  LEU A 135       6.465  14.032  76.283  1.00135.05           C
ATOM    987  CB  LEU A 135       7.625  14.897  75.754  1.00135.05           C
ATOM    988  CG  LEU A 135       7.342  16.408  75.664  1.00135.05           C
ATOM    989  CD1 LEU A 135       6.195  16.730  74.694  1.00135.05           C
ATOM    990  CD2 LEU A 135       7.156  17.018  77.060  1.00135.05           C
ATOM    991  C   LEU A 135       5.427  13.931  75.214  1.00135.05           C
ATOM    992  O   LEU A 135       4.450  14.677  75.220  1.00135.05           O
ATOM    993  N   LYS A 136       5.622  13.034  74.230  1.00113.96           N
ATOM    994  CA  LYS A 136       4.503  12.817  73.364  1.00113.96           C
ATOM    995  CB  LYS A 136       4.717  13.213  71.892  1.00113.96           C
ATOM    996  CG  LYS A 136       3.432  13.104  71.064  1.00113.96           C
ATOM    997  CD  LYS A 136       3.473  13.891  69.754  1.00113.96           C
ATOM    998  CE  LYS A 136       2.195  13.778  68.921  1.00113.96           C
ATOM    999  NZ  LYS A 136       2.090  12.420  68.343  1.00113.96           N
ATOM   1000  C   LYS A 136       4.201  11.354  73.422  1.00113.96           C
ATOM   1001  O   LYS A 136       4.966  10.528  72.925  1.00113.96           O
ATOM   1002  N   ASP A 137       3.063  10.992  74.046  1.00 87.28           N
ATOM   1003  CA  ASP A 137       2.715   9.606  74.152  1.00 87.28           C
ATOM   1004  CB  ASP A 137       1.554   9.326  75.123  1.00 87.28           C
ATOM   1005  CG  ASP A 137       0.317  10.055  74.618  1.00 87.28           C
ATOM   1006  OD1 ASP A 137       0.450  11.246  74.229  1.00 87.28           O
ATOM   1007  OD2 ASP A 137      -0.776   9.428  74.609  1.00 87.28           O
ATOM   1008  C   ASP A 137       2.311   9.155  72.793  1.00 87.28           C
ATOM   1009  O   ASP A 137       1.782   9.936  72.005  1.00 87.28           O
ATOM   1010  N   ALA A 138       2.552   7.870  72.475  1.00 50.05           N
ATOM   1011  CA  ALA A 138       2.237   7.443  71.148  1.00 50.05           C
ATOM   1012  CB  ALA A 138       3.075   6.244  70.672  1.00 50.05           C
ATOM   1013  C   ALA A 138       0.804   7.034  71.099  1.00 50.05           C
ATOM   1014  O   ALA A 138       0.387   6.090  71.767  1.00 50.05           O
ATOM   1015  N   ALA A 139       0.007   7.776  70.307  1.00 24.26           N
ATOM   1016  CA  ALA A 139      -1.363   7.420  70.118  1.00 24.26           C
ATOM   1017  CB  ALA A 139      -2.131   8.437  69.257  1.00 24.26           C
ATOM   1018  C   ALA A 139      -1.345   6.123  69.385  1.00 24.26           C
ATOM   1019  O   ALA A 139      -2.084   5.195  69.708  1.00 24.26           O
ATOM   1020  N   ALA A 140      -0.458   6.036  68.376  1.00 12.14           N
ATOM   1021  CA  ALA A 140      -0.340   4.844  67.595  1.00 12.14           C
ATOM   1022  CB  ALA A 140      -0.060   5.117  66.107  1.00 12.14           C
ATOM   1023  C   ALA A 140       0.857   4.082  68.146  1.00 12.14           C
ATOM   1024  O   ALA A 140       1.835   3.890  67.375  1.00 12.14           O
ATOM   1025  OXT ALA A 140       0.813   3.687  69.341  1.00 12.14           O
TER    1026      ALA A 140
ATOM   1027  N   MET B 141      22.590  11.926  86.899  1.00243.15           N
ATOM   1028  CA  MET B 141      21.224  12.186  87.424  1.00243.15           C
ATOM   1029  CB  MET B 141      21.099  13.714  87.693  1.00243.15           C
ATOM   1030  CG  MET B 141      19.693  14.307  87.905  1.00243.15           C
ATOM   1031  SD  MET B 141      19.627  15.910  88.748  1.00243.15           S
ATOM   1032  CE  MET B 141      18.936  15.139  90.242  1.00243.15           C
ATOM   1033  C   MET B 141      20.164  11.681  86.483  1.00243.15           C
ATOM   1034  O   MET B 141      19.429  12.483  85.925  1.00243.15           O
ATOM   1035  N   ALA B 142      20.141  10.355  86.175  1.00253.30           N
ATOM   1036  CA  ALA B 142      19.186   9.734  85.288  1.00253.30           C
ATOM   1037  CB  ALA B 142      19.372  10.049  83.795  1.00253.30           C
ATOM   1038  C   ALA B 142      18.981   8.240  85.390  1.00253.30           C
ATOM   1039  O   ALA B 142      19.901   7.429  85.335  1.00253.30           O
ATOM   1040  N   LYS B 143      17.702   7.813  85.453  1.00245.96           N
ATOM   1041  CA  LYS B 143      17.441   6.399  85.475  1.00245.96           C
ATOM   1042  CB  LYS B 143      16.846   5.893  86.799  1.00245.96           C
ATOM   1043  CG  LYS B 143      16.821   4.368  86.924  1.00245.96           C
ATOM   1044  CD  LYS B 143      16.620   3.869  88.359  1.00245.96           C
ATOM   1045  CE  LYS B 143      15.163   3.873  88.829  1.00245.96           C
ATOM   1046  NZ  LYS B 143      15.082   3.324  90.201  1.00245.96           N
ATOM   1047  C   LYS B 143      16.428   6.120  84.416  1.00245.96           C
ATOM   1048  O   LYS B 143      15.327   6.666  84.449  1.00245.96           O
ATOM   1049  N   LYS B 144      16.758   5.237  83.452  1.00226.04           N
ATOM   1050  CA  LYS B 144      15.799   5.009  82.413  1.00226.04           C
ATOM   1051  CB  LYS B 144      16.390   4.444  81.108  1.00226.04           C
ATOM   1052  CG  LYS B 144      17.206   5.448  80.286  1.00226.04           C
ATOM   1053  CD  LYS B 144      18.591   5.780  80.848  1.00226.04           C
ATOM   1054  CE  LYS B 144      19.367   6.786  79.992  1.00226.04           C
ATOM   1055  NZ  LYS B 144      20.738   6.966  80.525  1.00226.04           N
ATOM   1056  C   LYS B 144      14.791   4.029  82.904  1.00226.04           C
ATOM   1057  O   LYS B 144      14.826   2.847  82.565  1.00226.04           O
ATOM   1058  N   ALA B 145      13.849   4.525  83.726  1.00296.19           N
ATOM   1059  CA  ALA B 145      12.758   3.746  84.220  1.00296.19           C
ATOM   1060  CB  ALA B 145      13.021   3.115  85.597  1.00296.19           C
ATOM   1061  C   ALA B 145      11.665   4.742  84.389  1.00296.19           C
ATOM   1062  O   ALA B 145      11.927   5.886  84.753  1.00296.19           O
ATOM   1063  N   ALA B 146      10.404   4.362  84.121  1.00309.39           N
ATOM   1064  CA  ALA B 146       9.423   5.390  84.272  1.00309.39           C
ATOM   1065  CB  ALA B 146       9.148   6.167  82.974  1.00309.39           C
ATOM   1066  C   ALA B 146       8.133   4.793  84.712  1.00309.39           C
ATOM   1067  O   ALA B 146       7.806   3.652  84.390  1.00309.39           O
ATOM   1068  N   ALA B 147       7.375   5.587  85.489  1.00260.51           N
ATOM   1069  CA  ALA B 147       6.074   5.213  85.949  1.00260.51           C
ATOM   1070  CB  ALA B 147       6.008   4.927  87.458  1.00260.51           C
ATOM   1071  C   ALA B 147       5.219   6.406  85.678  1.00260.51           C
ATOM   1072  O   ALA B 147       5.700   7.536  85.663  1.00260.51           O
ATOM   1073  N   PRO B 148       3.963   6.186  85.431  1.00121.34           N
ATOM   1074  CA  PRO B 148       3.110   7.300  85.137  1.00121.34           C
ATOM   1075  CD  PRO B 148       3.524   4.975  84.760  1.00121.34           C
ATOM   1076  CB  PRO B 148       1.916   6.735  84.362  1.00121.34           C
ATOM   1077  CG  PRO B 148       2.025   5.208  84.532  1.00121.34           C
ATOM   1078  C   PRO B 148       2.725   8.054  86.364  1.00121.34           C
ATOM   1079  O   PRO B 148       2.683   7.464  87.443  1.00121.34           O
ATOM   1080  N   ALA B 149       2.457   9.366  86.214  1.00193.98           N
ATOM   1081  CA  ALA B 149       1.985  10.178  87.296  1.00193.98           C
ATOM   1082  CB  ALA B 149       2.822  11.446  87.534  1.00193.98           C
ATOM   1083  C   ALA B 149       0.627  10.618  86.862  1.00193.98           C
ATOM   1084  O   ALA B 149       0.431  10.977  85.702  1.00193.98           O
ATOM   1085  N   LYS B 150      -0.364  10.590  87.774  1.00195.27           N
ATOM   1086  CA  LYS B 150      -1.685  10.913  87.328  1.00195.27           C
ATOM   1087  CB  LYS B 150      -2.740  10.799  88.444  1.00195.27           C
ATOM   1088  CG  LYS B 150      -4.180  10.798  87.925  1.00195.27           C
ATOM   1089  CD  LYS B 150      -4.614  12.096  87.245  1.00195.27           C
ATOM   1090  CE  LYS B 150      -5.245  13.107  88.205  1.00195.27           C
ATOM   1091  NZ  LYS B 150      -6.508  12.565  88.755  1.00195.27           N
ATOM   1092  C   LYS B 150      -1.696  12.318  86.819  1.00195.27           C
ATOM   1093  O   LYS B 150      -2.011  12.548  85.653  1.00195.27           O
ATOM   1094  N   LYS B 151      -1.298  13.286  87.670  1.00256.81           N
ATOM   1095  CA  LYS B 151      -1.289  14.666  87.266  1.00256.81           C
ATOM   1096  CB  LYS B 151      -2.686  15.314  87.170  1.00256.81           C
ATOM   1097  CG  LYS B 151      -3.602  14.731  86.089  1.00256.81           C
ATOM   1098  CD  LYS B 151      -3.074  14.874  84.658  1.00256.81           C
ATOM   1099  CE  LYS B 151      -3.395  16.219  84.001  1.00256.81           C
ATOM   1100  NZ  LYS B 151      -2.874  16.241  82.615  1.00256.81           N
ATOM   1101  C   LYS B 151      -0.553  15.433  88.320  1.00256.81           C
ATOM   1102  O   LYS B 151      -0.190  14.887  89.361  1.00256.81           O
ATOM   1103  N   VAL B 152      -0.301  16.732  88.050  1.00142.59           N
ATOM   1104  CA  VAL B 152       0.359  17.595  88.988  1.00142.59           C
ATOM   1105  CB  VAL B 152       1.805  17.835  88.679  1.00142.59           C
ATOM   1106  CG1 VAL B 152       2.556  16.500  88.805  1.00142.59           C
ATOM   1107  CG2 VAL B 152       1.908  18.475  87.286  1.00142.59           C
ATOM   1108  C   VAL B 152      -0.331  18.922  88.922  1.00142.59           C
ATOM   1109  O   VAL B 152      -1.157  19.158  88.042  1.00142.59           O
ATOM   1110  N   ALA B 153      -0.023  19.822  89.878  1.00246.29           N
ATOM   1111  CA  ALA B 153      -0.664  21.107  89.883  1.00246.29           C
ATOM   1112  CB  ALA B 153      -1.677  21.284  91.027  1.00246.29           C
ATOM   1113  C   ALA B 153       0.380  22.164  90.059  1.00246.29           C
ATOM   1114  O   ALA B 153       1.466  21.912  90.578  1.00246.29           O
ATOM   1115  N   ALA B 154       0.063  23.391  89.595  1.00265.42           N
ATOM   1116  CA  ALA B 154       0.958  24.502  89.728  1.00265.42           C
ATOM   1117  CB  ALA B 154       1.266  25.223  88.404  1.00265.42           C
ATOM   1118  C   ALA B 154       0.279  25.490  90.615  1.00265.42           C
ATOM   1119  O   ALA B 154      -0.947  25.600  90.621  1.00265.42           O
ATOM   1120  N   LYS B 155       1.069  26.234  91.409  1.00290.03           N
ATOM   1121  CA  LYS B 155       0.474  27.162  92.319  1.00290.03           C
ATOM   1122  CB  LYS B 155       1.010  27.040  93.753  1.00290.03           C
ATOM   1123  CG  LYS B 155       0.227  27.878  94.764  1.00290.03           C
ATOM   1124  CD  LYS B 155      -1.153  27.299  95.081  1.00290.03           C
ATOM   1125  CE  LYS B 155      -2.094  27.255  93.876  1.00290.03           C
ATOM   1126  NZ  LYS B 155      -3.324  26.507  94.225  1.00290.03           N
ATOM   1127  C   LYS B 155       0.806  28.546  91.870  1.00290.03           C
ATOM   1128  O   LYS B 155       1.743  28.758  91.102  1.00290.03           O
ATOM   1129  N   LYS B 156       0.005  29.525  92.337  1.00325.61           N
ATOM   1130  CA  LYS B 156       0.249  30.911  92.069  1.00325.61           C
ATOM   1131  CB  LYS B 156      -0.911  31.812  92.549  1.00325.61           C
ATOM   1132  CG  LYS B 156      -0.690  33.330  92.483  1.00325.61           C
ATOM   1133  CD  LYS B 156       0.318  33.865  93.505  1.00325.61           C
ATOM   1134  CE  LYS B 156       0.093  33.329  94.921  1.00325.61           C
ATOM   1135  NZ  LYS B 156      -1.229  33.763  95.428  1.00325.61           N
ATOM   1136  C   LYS B 156       1.481  31.247  92.837  1.00325.61           C
ATOM   1137  O   LYS B 156       1.675  30.755  93.947  1.00325.61           O
ATOM   1138  N   ALA B 157       2.361  32.091  92.266  1.00220.81           N
ATOM   1139  CA  ALA B 157       3.576  32.355  92.973  1.00220.81           C
ATOM   1140  CB  ALA B 157       4.787  32.587  92.053  1.00220.81           C
ATOM   1141  C   ALA B 157       3.398  33.592  93.783  1.00220.81           C
ATOM   1142  O   ALA B 157       3.112  34.666  93.256  1.00220.81           O
ATOM   1143  N   ALA B 158       3.553  33.450  95.111  1.00200.70           N
ATOM   1144  CA  ALA B 158       3.490  34.577  95.988  1.00200.70           C
ATOM   1145  CB  ALA B 158       3.192  34.215  97.452  1.00200.70           C
ATOM   1146  C   ALA B 158       4.850  35.171  95.941  1.00200.70           C
ATOM   1147  O   ALA B 158       5.779  34.549  95.429  1.00200.70           O
ATOM   1148  N   PRO B 159       5.013  36.363  96.426  1.00203.28           N
ATOM   1149  CA  PRO B 159       6.331  36.913  96.387  1.00203.28           C
ATOM   1150  CD  PRO B 159       3.986  37.387  96.337  1.00203.28           C
ATOM   1151  CB  PRO B 159       6.180  38.384  96.752  1.00203.28           C
ATOM   1152  CG  PRO B 159       4.758  38.718  96.251  1.00203.28           C
ATOM   1153  C   PRO B 159       7.205  36.099  97.275  1.00203.28           C
ATOM   1154  O   PRO B 159       6.825  35.831  98.413  1.00203.28           O
ATOM   1155  N   ALA B 160       8.379  35.695  96.761  1.00255.78           N
ATOM   1156  CA  ALA B 160       9.291  34.866  97.487  1.00255.78           C
ATOM   1157  CB  ALA B 160       8.626  33.649  98.151  1.00255.78           C
ATOM   1158  C   ALA B 160      10.214  34.341  96.446  1.00255.78           C
ATOM   1159  O   ALA B 160      10.089  34.700  95.277  1.00255.78           O
ATOM   1160  N   LYS B 161      11.192  33.501  96.834  1.00121.69           N
ATOM   1161  CA  LYS B 161      12.019  32.963  95.800  1.00121.69           C
ATOM   1162  CB  LYS B 161      13.134  32.040  96.320  1.00121.69           C
ATOM   1163  CG  LYS B 161      14.250  32.814  97.029  1.00121.69           C
ATOM   1164  CD  LYS B 161      15.234  31.940  97.810  1.00121.69           C
ATOM   1165  CE  LYS B 161      14.645  31.371  99.100  1.00121.69           C
ATOM   1166  NZ  LYS B 161      14.193  32.476  99.975  1.00121.69           N
ATOM   1167  C   LYS B 161      11.104  32.180  94.919  1.00121.69           C
ATOM   1168  O   LYS B 161      11.154  32.332  93.702  1.00121.69           O
ATOM   1169  N   LYS B 162      10.243  31.342  95.537  1.00304.93           N
ATOM   1170  CA  LYS B 162       9.194  30.578  94.911  1.00304.93           C
ATOM   1171  CB  LYS B 162       9.512  29.914  93.550  1.00304.93           C
ATOM   1172  CG  LYS B 162       9.362  30.819  92.322  1.00304.93           C
ATOM   1173  CD  LYS B 162       8.006  31.521  92.232  1.00304.93           C
ATOM   1174  CE  LYS B 162       7.982  32.872  92.951  1.00304.93           C
ATOM   1175  NZ  LYS B 162       8.893  33.823  92.272  1.00304.93           N
ATOM   1176  C   LYS B 162       8.861  29.453  95.834  1.00304.93           C
ATOM   1177  O   LYS B 162       9.755  28.777  96.342  1.00304.93           O
ATOM   1178  N   VAL B 163       7.560  29.226  96.102  1.00124.71           N
ATOM   1179  CA  VAL B 163       7.245  28.097  96.924  1.00124.71           C
ATOM   1180  CB  VAL B 163       6.879  28.465  98.338  1.00124.71           C
ATOM   1181  CG1 VAL B 163       8.138  29.024  99.022  1.00124.71           C
ATOM   1182  CG2 VAL B 163       5.712  29.469  98.330  1.00124.71           C
ATOM   1183  C   VAL B 163       6.107  27.345  96.303  1.00124.71           C
ATOM   1184  O   VAL B 163       4.967  27.805  96.292  1.00124.71           O
ATOM   1185  N   VAL B 164       6.410  26.147  95.764  1.00125.15           N
ATOM   1186  CA  VAL B 164       5.415  25.287  95.188  1.00125.15           C
ATOM   1187  CB  VAL B 164       4.977  25.649  93.793  1.00125.15           C
ATOM   1188  CG1 VAL B 164       4.195  26.970  93.807  1.00125.15           C
ATOM   1189  CG2 VAL B 164       6.225  25.672  92.893  1.00125.15           C
ATOM   1190  C   VAL B 164       6.045  23.944  95.046  1.00125.15           C
ATOM   1191  O   VAL B 164       7.261  23.800  95.161  1.00125.15           O
ATOM   1192  N   ALA B 165       5.215  22.912  94.813  1.00256.96           N
ATOM   1193  CA  ALA B 165       5.747  21.611  94.554  1.00256.96           C
ATOM   1194  CB  ALA B 165       5.596  20.630  95.726  1.00256.96           C
ATOM   1195  C   ALA B 165       4.938  21.071  93.426  1.00256.96           C
ATOM   1196  O   ALA B 165       3.731  21.294  93.359  1.00256.96           O
ATOM   1197  N   LYS B 166       5.581  20.357  92.488  1.00276.79           N
ATOM   1198  CA  LYS B 166       4.806  19.827  91.413  1.00276.79           C
ATOM   1199  CB  LYS B 166       5.601  19.652  90.108  1.00276.79           C
ATOM   1200  CG  LYS B 166       6.081  20.998  89.556  1.00276.79           C
ATOM   1201  CD  LYS B 166       7.109  20.891  88.429  1.00276.79           C
ATOM   1202  CE  LYS B 166       6.532  21.181  87.042  1.00276.79           C
ATOM   1203  NZ  LYS B 166       5.598  20.106  86.642  1.00276.79           N
ATOM   1204  C   LYS B 166       4.278  18.507  91.861  1.00276.79           C
ATOM   1205  O   LYS B 166       4.918  17.804  92.643  1.00276.79           O
ATOM   1206  N   LYS B 167       3.064  18.162  91.393  1.00302.41           N
ATOM   1207  CA  LYS B 167       2.434  16.924  91.739  1.00302.41           C
ATOM   1208  CB  LYS B 167       3.374  15.707  91.790  1.00302.41           C
ATOM   1209  CG  LYS B 167       2.631  14.424  92.168  1.00302.41           C
ATOM   1210  CD  LYS B 167       3.399  13.140  91.870  1.00302.41           C
ATOM   1211  CE  LYS B 167       3.289  12.703  90.409  1.00302.41           C
ATOM   1212  NZ  LYS B 167       4.270  13.447  89.591  1.00302.41           N
ATOM   1213  C   LYS B 167       1.784  17.069  93.074  1.00302.41           C
ATOM   1214  O   LYS B 167       2.218  17.856  93.913  1.00302.41           O
ATOM   1215  N   ALA B 168       0.692  16.310  93.285  1.00242.29           N
ATOM   1216  CA  ALA B 168      -0.016  16.362  94.530  1.00242.29           C
ATOM   1217  CB  ALA B 168      -1.190  17.354  94.526  1.00242.29           C
ATOM   1218  C   ALA B 168      -0.584  15.001  94.760  1.00242.29           C
ATOM   1219  O   ALA B 168      -0.627  14.173  93.852  1.00242.29           O
ATOM   1220  N   VAL B 169      -1.005  14.721  96.005  1.00131.48           N
ATOM   1221  CA  VAL B 169      -1.567  13.433  96.268  1.00131.48           C
ATOM   1222  CB  VAL B 169      -0.739  12.605  97.208  1.00131.48           C
ATOM   1223  CG1 VAL B 169      -0.651  13.336  98.558  1.00131.48           C
ATOM   1224  CG2 VAL B 169      -1.361  11.202  97.302  1.00131.48           C
ATOM   1225  C   VAL B 169      -2.901  13.630  96.907  1.00131.48           C
ATOM   1226  O   VAL B 169      -3.101  14.570  97.675  1.00131.48           O
ATOM   1227  N   ALA B 170      -3.864  12.749  96.573  1.00204.99           N
ATOM   1228  CA  ALA B 170      -5.147  12.818  97.203  1.00204.99           C
ATOM   1229  CB  ALA B 170      -6.327  12.821  96.213  1.00204.99           C
ATOM   1230  C   ALA B 170      -5.258  11.578  98.027  1.00204.99           C
ATOM   1231  O   ALA B 170      -5.143  10.468  97.509  1.00204.99           O
ATOM   1232  N   LYS B 171      -5.464  11.743  99.345  1.00300.61           N
ATOM   1233  CA  LYS B 171      -5.571  10.615 100.220  1.00300.61           C
ATOM   1234  CB  LYS B 171      -4.494   9.537 100.003  1.00300.61           C
ATOM   1235  CG  LYS B 171      -3.070   9.994 100.321  1.00300.61           C
ATOM   1236  CD  LYS B 171      -2.059   8.844 100.323  1.00300.61           C
ATOM   1237  CE  LYS B 171      -2.307   7.803 101.419  1.00300.61           C
ATOM   1238  NZ  LYS B 171      -1.376   6.663 101.260  1.00300.61           N
ATOM   1239  C   LYS B 171      -5.385  11.155 101.591  1.00300.61           C
ATOM   1240  O   LYS B 171      -5.659  12.327 101.848  1.00300.61           O
ATOM   1241  N   ALA B 172      -4.924  10.298 102.520  1.00225.70           N
ATOM   1242  CA  ALA B 172      -4.676  10.793 103.837  1.00225.70           C
ATOM   1243  CB  ALA B 172      -4.116   9.734 104.803  1.00225.70           C
ATOM   1244  C   ALA B 172      -3.651  11.855 103.655  1.00225.70           C
ATOM   1245  O   ALA B 172      -2.704  11.709 102.885  1.00225.70           O
ATOM   1246  N   PRO B 173      -3.855  12.941 104.337  1.00122.89           N
ATOM   1247  CA  PRO B 173      -2.967  14.054 104.184  1.00122.89           C
ATOM   1248  CD  PRO B 173      -5.198  13.365 104.688  1.00122.89           C
ATOM   1249  CB  PRO B 173      -3.741  15.293 104.645  1.00122.89           C
ATOM   1250  CG  PRO B 173      -4.990  14.734 105.351  1.00122.89           C
ATOM   1251  C   PRO B 173      -1.686  13.843 104.905  1.00122.89           C
ATOM   1252  O   PRO B 173      -1.640  13.062 105.854  1.00122.89           O
ATOM   1253  N   ALA B 174      -0.629  14.527 104.440  1.00246.09           N
ATOM   1254  CA  ALA B 174       0.646  14.472 105.077  1.00246.09           C
ATOM   1255  CB  ALA B 174       1.684  13.630 104.317  1.00246.09           C
ATOM   1256  C   ALA B 174       1.117  15.882 105.071  1.00246.09           C
ATOM   1257  O   ALA B 174       0.627  16.693 104.285  1.00246.09           O
ATOM   1258  N   ALA B 175       2.063  16.225 105.963  1.00223.31           N
ATOM   1259  CA  ALA B 175       2.520  17.581 105.989  1.00223.31           C
ATOM   1260  CB  ALA B 175       3.633  17.835 107.019  1.00223.31           C
ATOM   1261  C   ALA B 175       3.081  17.854 104.640  1.00223.31           C
ATOM   1262  O   ALA B 175       3.708  16.992 104.023  1.00223.31           O
ATOM   1263  N   PRO B 176       2.841  19.031 104.148  1.00105.66           N
ATOM   1264  CA  PRO B 176       3.334  19.359 102.847  1.00105.66           C
ATOM   1265  CD  PRO B 176       1.642  19.778 104.480  1.00105.66           C
ATOM   1266  CB  PRO B 176       2.538  20.581 102.381  1.00105.66           C
ATOM   1267  CG  PRO B 176       1.768  21.052 103.631  1.00105.66           C
ATOM   1268  C   PRO B 176       4.806  19.559 102.910  1.00105.66           C
ATOM   1269  O   PRO B 176       5.297  20.044 103.928  1.00105.66           O
ATOM   1270  N   THR B 177       5.527  19.178 101.841  1.00208.71           N
ATOM   1271  CA  THR B 177       6.943  19.375 101.827  1.00208.71           C
ATOM   1272  CB  THR B 177       7.717  18.136 101.477  1.00208.71           C
ATOM   1273  OG1 THR B 177       7.393  17.715 100.162  1.00208.71           O
ATOM   1274  CG2 THR B 177       7.370  17.029 102.489  1.00208.71           C
ATOM   1275  C   THR B 177       7.197  20.379 100.756  1.00208.71           C
ATOM   1276  O   THR B 177       6.759  20.220  99.616  1.00208.71           O
ATOM   1277  N   PRO B 178       7.876  21.429 101.113  1.00105.46           N
ATOM   1278  CA  PRO B 178       8.150  22.462 100.153  1.00105.46           C
ATOM   1279  CD  PRO B 178       7.767  21.961 102.459  1.00105.46           C
ATOM   1280  CB  PRO B 178       8.458  23.727 100.960  1.00105.46           C
ATOM   1281  CG  PRO B 178       8.611  23.243 102.415  1.00105.46           C
ATOM   1282  C   PRO B 178       9.233  22.066  99.207  1.00105.46           C
ATOM   1283  O   PRO B 178      10.076  21.245  99.567  1.00105.46           O
ATOM   1284  N   LEU B 179       9.215  22.626  97.982  1.00212.33           N
ATOM   1285  CA  LEU B 179      10.248  22.350  97.028  1.00212.33           C
ATOM   1286  CB  LEU B 179       9.772  21.611  95.765  1.00212.33           C
ATOM   1287  CG  LEU B 179       9.351  20.154  96.029  1.00212.33           C
ATOM   1288  CD1 LEU B 179       8.993  19.427  94.724  1.00212.33           C
ATOM   1289  CD2 LEU B 179      10.414  19.408  96.849  1.00212.33           C
ATOM   1290  C   LEU B 179      10.816  23.663  96.598  1.00212.33           C
ATOM   1291  O   LEU B 179      10.197  24.709  96.780  1.00212.33           O
ATOM   1292  N   LYS B 180      12.039  23.632  96.031  1.00238.36           N
ATOM   1293  CA  LYS B 180      12.693  24.822  95.574  1.00238.36           C
ATOM   1294  CB  LYS B 180      14.208  24.655  95.340  1.00238.36           C
ATOM   1295  CG  LYS B 180      15.022  24.339  96.601  1.00238.36           C
ATOM   1296  CD  LYS B 180      15.062  25.463  97.643  1.00238.36           C
ATOM   1297  CE  LYS B 180      16.273  26.388  97.489  1.00238.36           C
ATOM   1298  NZ  LYS B 180      16.262  27.430  98.540  1.00238.36           N
ATOM   1299  C   LYS B 180      12.077  25.199  94.267  1.00238.36           C
ATOM   1300  O   LYS B 180      11.379  24.404  93.638  1.00238.36           O
ATOM   1301  N   ASP B 181      12.321  26.451  93.832  1.00237.70           N
ATOM   1302  CA  ASP B 181      11.764  26.959  92.614  1.00237.70           C
ATOM   1303  CB  ASP B 181      11.938  28.485  92.471  1.00237.70           C
ATOM   1304  CG  ASP B 181      13.414  28.865  92.570  1.00237.70           C
ATOM   1305  OD1 ASP B 181      14.280  28.143  92.007  1.00237.70           O
ATOM   1306  OD2 ASP B 181      13.690  29.911  93.214  1.00237.70           O
ATOM   1307  C   ASP B 181      12.392  26.243  91.459  1.00237.70           C
ATOM   1308  O   ASP B 181      13.392  25.546  91.617  1.00237.70           O
ATOM   1309  N   LYS B 182      11.795  26.374  90.257  1.00239.54           N
ATOM   1310  CA  LYS B 182      12.304  25.640  89.135  1.00239.54           C
ATOM   1311  CB  LYS B 182      11.212  25.123  88.184  1.00239.54           C
ATOM   1312  CG  LYS B 182      10.344  24.006  88.768  1.00239.54           C
ATOM   1313  CD  LYS B 182       9.126  23.671  87.902  1.00239.54           C
ATOM   1314  CE  LYS B 182       7.980  24.684  87.993  1.00239.54           C
ATOM   1315  NZ  LYS B 182       7.226  24.488  89.251  1.00239.54           N
ATOM   1316  C   LYS B 182      13.227  26.492  88.320  1.00239.54           C
ATOM   1317  O   LYS B 182      13.102  27.714  88.269  1.00239.54           O
ATOM   1318  N   PHE B 183      14.198  25.807  87.682  1.00261.65           N
ATOM   1319  CA  PHE B 183      15.196  26.315  86.780  1.00261.65           C
ATOM   1320  CB  PHE B 183      16.418  26.970  87.452  1.00261.65           C
ATOM   1321  CG  PHE B 183      16.019  28.313  87.968  1.00261.65           C
ATOM   1322  CD1 PHE B 183      16.116  29.429  87.168  1.00261.65           C
ATOM   1323  CD2 PHE B 183      15.545  28.465  89.251  1.00261.65           C
ATOM   1324  CE1 PHE B 183      15.751  30.669  87.640  1.00261.65           C
ATOM   1325  CE2 PHE B 183      15.177  29.703  89.726  1.00261.65           C
ATOM   1326  CZ  PHE B 183      15.276  30.811  88.922  1.00261.65           C
ATOM   1327  C   PHE B 183      15.677  25.096  86.060  1.00261.65           C
ATOM   1328  O   PHE B 183      14.876  24.315  85.551  1.00261.65           O
ATOM   1329  N   THR B 184      17.011  24.923  85.972  1.00326.86           N
ATOM   1330  CA  THR B 184      17.672  23.778  85.436  1.00326.86           C
ATOM   1331  CB  THR B 184      19.067  24.237  85.186  1.00326.86           C
ATOM   1332  OG1 THR B 184      20.027  23.203  85.267  1.00326.86           O
ATOM   1333  CG2 THR B 184      19.322  25.406  86.146  1.00326.86           C
ATOM   1334  C   THR B 184      17.494  22.705  86.464  1.00326.86           C
ATOM   1335  O   THR B 184      18.398  22.004  86.868  1.00326.86           O
ATOM   1336  N   LYS B 185      16.235  22.456  86.793  1.00538.57           N
ATOM   1337  CA  LYS B 185      15.733  21.712  87.889  1.00538.57           C
ATOM   1338  CB  LYS B 185      15.494  20.217  87.709  0.00538.57           C
ATOM   1339  CG  LYS B 185      14.417  19.876  88.724  0.00538.57           C
ATOM   1340  CD  LYS B 185      13.338  20.966  88.675  0.00538.57           C
ATOM   1341  CE  LYS B 185      12.353  21.008  89.846  0.00538.57           C
ATOM   1342  NZ  LYS B 185      12.983  21.491  91.083  0.00538.57           N
ATOM   1343  C   LYS B 185      16.213  22.273  89.192  1.00538.57           C
ATOM   1344  O   LYS B 185      17.164  23.053  89.199  1.00538.57           O
ATOM   1345  N   ALA B 186      15.635  21.832  90.347  1.00244.65           N
ATOM   1346  CA  ALA B 186      15.715  22.495  91.639  1.00244.65           C
ATOM   1347  CB  ALA B 186      15.265  21.680  92.854  1.00244.65           C
ATOM   1348  C   ALA B 186      17.108  22.812  91.880  1.00244.65           C
ATOM   1349  O   ALA B 186      17.409  23.738  92.634  1.00244.65           O
ATOM   1350  N   SER B 187      17.939  21.899  91.367  1.00367.22           N
ATOM   1351  CA  SER B 187      19.189  22.333  90.884  1.00367.22           C
ATOM   1352  CB  SER B 187      19.642  23.785  91.168  1.00367.22           C
ATOM   1353  OG  SER B 187      18.727  24.692  90.571  1.00367.22           O
ATOM   1354  C   SER B 187      20.254  21.557  91.385  1.00367.22           C
ATOM   1355  O   SER B 187      20.187  20.416  91.824  1.00367.22           O
ATOM   1356  N   LEU B 188      21.260  22.399  91.335  1.00465.70           N
ATOM   1357  CA  LEU B 188      22.546  22.442  91.864  1.00465.70           C
ATOM   1358  CB  LEU B 188      23.337  23.625  91.338  1.00465.70           C
ATOM   1359  CG  LEU B 188      24.089  23.105  90.134  1.00465.70           C
ATOM   1360  CD1 LEU B 188      23.245  22.062  89.463  1.00465.70           C
ATOM   1361  CD2 LEU B 188      24.454  24.177  89.130  1.00465.70           C
ATOM   1362  C   LEU B 188      22.254  22.616  93.309  1.00465.70           C
ATOM   1363  O   LEU B 188      23.155  22.557  94.121  1.00465.70           O
ATOM   1364  N   ALA B 189      20.991  22.937  93.657  1.00233.77           N
ATOM   1365  CA  ALA B 189      20.560  23.158  95.007  1.00233.77           C
ATOM   1366  CB  ALA B 189      19.065  23.512  95.128  1.00233.77           C
ATOM   1367  C   ALA B 189      20.773  21.972  95.781  1.00233.77           C
ATOM   1368  O   ALA B 189      21.255  22.007  96.921  1.00233.77           O
ATOM   1369  N   THR B 190      20.377  20.884  95.146  1.00250.51           N
ATOM   1370  CA  THR B 190      20.674  19.744  95.891  1.00250.51           C
ATOM   1371  CB  THR B 190      20.121  18.446  95.349  1.00250.51           C
ATOM   1372  OG1 THR B 190      20.257  17.419  96.318  1.00250.51           O
ATOM   1373  CG2 THR B 190      20.877  18.014  94.084  1.00250.51           C
ATOM   1374  C   THR B 190      22.127  19.663  95.866  1.00250.51           C
ATOM   1375  O   THR B 190      22.735  19.447  96.909  1.00250.51           O
ATOM   1376  N   HIS B 191      22.683  20.057  94.704  1.00317.88           N
ATOM   1377  CA  HIS B 191      24.036  19.772  94.413  1.00317.88           C
ATOM   1378  ND1 HIS B 191      23.401  17.920  92.093  1.00317.88           N
ATOM   1379  CG  HIS B 191      23.520  19.281  92.066  1.00317.88           C
ATOM   1380  CB  HIS B 191      24.402  20.115  92.969  1.00317.88           C
ATOM   1381  NE2 HIS B 191      22.079  18.617  90.455  1.00317.88           N
ATOM   1382  CD2 HIS B 191      22.697  19.664  91.062  1.00317.88           C
ATOM   1383  CE1 HIS B 191      22.542  17.585  91.100  1.00317.88           C
ATOM   1384  C   HIS B 191      24.872  20.278  95.470  1.00317.88           C
ATOM   1385  O   HIS B 191      25.889  19.731  95.908  1.00317.88           O
ATOM   1386  N   ILE B 192      24.504  21.413  95.960  1.00393.69           N
ATOM   1387  CA  ILE B 192      25.415  21.443  96.969  1.00393.69           C
ATOM   1388  CB  ILE B 192      25.875  22.819  97.289  1.00393.69           C
ATOM   1389  CG1 ILE B 192      24.689  23.680  97.752  1.00393.69           C
ATOM   1390  CG2 ILE B 192      26.631  23.377  96.073  1.00393.69           C
ATOM   1391  CD1 ILE B 192      25.111  25.014  98.361  1.00393.69           C
ATOM   1392  C   ILE B 192      25.004  20.824  98.230  1.00393.69           C
ATOM   1393  O   ILE B 192      25.671  19.857  98.548  1.00393.69           O
ATOM   1394  N   ALA B 193      23.808  21.153  98.794  1.00226.38           N
ATOM   1395  CA  ALA B 193      23.683  21.123 100.245  1.00226.38           C
ATOM   1396  CB  ALA B 193      22.261  21.280 100.800  1.00226.38           C
ATOM   1397  C   ALA B 193      24.260  19.914 100.849  1.00226.38           C
ATOM   1398  O   ALA B 193      24.990  19.948 101.840  1.00226.38           O
ATOM   1399  N   GLU B 194      23.994  18.830 100.164  1.00328.42           N
ATOM   1400  CA  GLU B 194      24.478  17.533 100.397  1.00328.42           C
ATOM   1401  CB  GLU B 194      23.738  16.436  99.631  1.00328.42           C
ATOM   1402  CG  GLU B 194      22.312  16.343 100.100  1.00328.42           C
ATOM   1403  CD  GLU B 194      22.346  16.848 101.525  0.00328.42           C
ATOM   1404  OE1 GLU B 194      22.872  16.120 102.409  0.00328.42           O
ATOM   1405  OE2 GLU B 194      21.874  17.995 101.736  0.00328.42           O
ATOM   1406  C   GLU B 194      25.879  17.326  99.984  1.00328.42           C
ATOM   1407  O   GLU B 194      25.983  16.226  99.434  1.00328.42           O
ATOM   1408  N   ARG B 195      26.879  18.299 100.127  1.00328.42           N
ATOM   1409  CA  ARG B 195      28.249  18.224  99.617  1.00328.42           C
ATOM   1410  CB  ARG B 195      29.283  19.022 100.420  1.00328.42           C
ATOM   1411  CG  ARG B 195      30.708  18.637 100.017  1.00328.42           C
ATOM   1412  CD  ARG B 195      31.795  19.197 100.935  1.00328.42           C
ATOM   1413  NE  ARG B 195      31.579  18.642 102.304  1.00328.42           N
ATOM   1414  CZ  ARG B 195      32.187  17.484 102.702  1.00328.42           C
ATOM   1415  NH1 ARG B 195      33.020  16.819 101.850  1.00328.42           N
ATOM   1416  NH2 ARG B 195      31.970  16.998 103.959  1.00328.42           N
ATOM   1417  C   ARG B 195      28.422  16.851  99.967  1.00328.42           C
ATOM   1418  O   ARG B 195      28.838  16.019  99.168  1.00328.42           O
ATOM   1419  N   ALA B 196      28.244  16.549 101.233  1.00310.84           N
ATOM   1420  CA  ALA B 196      27.458  15.400 101.584  1.00310.84           C
ATOM   1421  CB  ALA B 196      28.215  14.271 102.291  1.00310.84           C
ATOM   1422  C   ALA B 196      26.441  15.916 102.551  1.00310.84           C
ATOM   1423  O   ALA B 196      25.463  15.260 102.902  1.00310.84           O
ATOM   1424  N   ALA B 197      26.817  17.093 103.106  1.00252.49           N
ATOM   1425  CA  ALA B 197      26.438  17.529 104.426  1.00252.49           C
ATOM   1426  CB  ALA B 197      27.066  18.887 104.784  1.00252.49           C
ATOM   1427  C   ALA B 197      24.989  17.614 104.765  1.00252.49           C
ATOM   1428  O   ALA B 197      24.597  16.924 105.704  1.00252.49           O
ATOM   1429  N   VAL B 198      24.182  18.415 104.036  1.00325.34           N
ATOM   1430  CA  VAL B 198      22.761  18.607 104.240  1.00325.34           C
ATOM   1431  CB  VAL B 198      22.024  17.930 105.356  1.00325.34           C
ATOM   1432  CG1 VAL B 198      21.995  16.406 105.110  1.00325.34           C
ATOM   1433  CG2 VAL B 198      22.549  18.434 106.693  1.00325.34           C
ATOM   1434  C   VAL B 198      22.379  20.062 104.170  1.00325.34           C
ATOM   1435  O   VAL B 198      23.142  20.896 103.692  1.00325.34           O
ATOM   1436  N   GLU B 199      21.196  20.399 104.763  1.00260.02           N
ATOM   1437  CA  GLU B 199      20.399  21.551 104.393  1.00260.02           C
ATOM   1438  CB  GLU B 199      21.193  22.803 103.976  1.00260.02           C
ATOM   1439  CG  GLU B 199      20.304  24.002 103.633  1.00260.02           C
ATOM   1440  CD  GLU B 199      21.187  25.180 103.241  1.00260.02           C
ATOM   1441  OE1 GLU B 199      22.123  25.510 104.015  1.00260.02           O
ATOM   1442  OE2 GLU B 199      20.935  25.767 102.154  1.00260.02           O
ATOM   1443  C   GLU B 199      19.796  20.952 103.191  1.00260.02           C
ATOM   1444  O   GLU B 199      19.482  21.515 102.145  1.00260.02           O
ATOM   1445  N   VAL B 200      19.748  19.654 103.423  1.00275.27           N
ATOM   1446  CA  VAL B 200      19.365  18.523 102.714  1.00275.27           C
ATOM   1447  CB  VAL B 200      19.699  17.286 103.483  1.00275.27           C
ATOM   1448  CG1 VAL B 200      19.158  17.466 104.912  1.00275.27           C
ATOM   1449  CG2 VAL B 200      19.005  16.097 102.815  1.00275.27           C
ATOM   1450  C   VAL B 200      17.938  18.491 102.587  1.00275.27           C
ATOM   1451  O   VAL B 200      17.483  17.987 101.571  1.00275.27           O
ATOM   1452  N   LYS B 201      17.221  19.051 103.581  1.00188.33           N
ATOM   1453  CA  LYS B 201      15.798  18.944 103.689  1.00188.33           C
ATOM   1454  CB  LYS B 201      15.206  19.941 104.699  1.00188.33           C
ATOM   1455  CG  LYS B 201      13.696  19.812 104.908  1.00188.33           C
ATOM   1456  CD  LYS B 201      13.146  20.782 105.957  1.00188.33           C
ATOM   1457  CE  LYS B 201      13.834  20.688 107.321  1.00188.33           C
ATOM   1458  NZ  LYS B 201      13.514  19.394 107.961  1.00188.33           N
ATOM   1459  C   LYS B 201      15.325  19.326 102.370  1.00188.33           C
ATOM   1460  O   LYS B 201      14.427  18.731 101.778  1.00188.33           O
ATOM   1461  N   ALA B 202      15.976  20.359 101.864  1.00289.60           N
ATOM   1462  CA  ALA B 202      15.676  20.679 100.541  1.00289.60           C
ATOM   1463  CB  ALA B 202      16.237  22.054 100.171  1.00289.60           C
ATOM   1464  C   ALA B 202      16.229  19.737  99.559  1.00289.60           C
ATOM   1465  O   ALA B 202      15.446  18.975  99.010  1.00289.60           O
ATOM   1466  N   VAL B 203      17.584  19.600  99.532  1.00354.35           N
ATOM   1467  CA  VAL B 203      18.294  19.067  98.396  1.00354.35           C
ATOM   1468  CB  VAL B 203      19.743  18.845  98.646  1.00354.35           C
ATOM   1469  CG1 VAL B 203      20.394  20.218  98.810  1.00354.35           C
ATOM   1470  CG2 VAL B 203      19.873  17.943  99.875  1.00354.35           C
ATOM   1471  C   VAL B 203      17.656  17.790  98.073  1.00354.35           C
ATOM   1472  O   VAL B 203      17.388  17.440  96.930  1.00354.35           O
ATOM   1473  N   LYS B 204      17.278  17.152  99.162  1.00373.35           N
ATOM   1474  CA  LYS B 204      16.679  15.895  99.251  1.00373.35           C
ATOM   1475  CB  LYS B 204      16.488  15.419 100.725  1.00373.35           C
ATOM   1476  CG  LYS B 204      15.470  16.152 101.620  1.00373.35           C
ATOM   1477  CD  LYS B 204      15.119  15.432 102.924  1.00373.35           C
ATOM   1478  CE  LYS B 204      14.121  16.200 103.803  1.00373.35           C
ATOM   1479  NZ  LYS B 204      12.818  16.336 103.113  1.00373.35           N
ATOM   1480  C   LYS B 204      15.388  15.767  98.601  1.00373.35           C
ATOM   1481  O   LYS B 204      15.304  15.171  97.527  1.00373.35           O
ATOM   1482  N   ALA B 205      14.414  16.586  99.072  1.00235.38           N
ATOM   1483  CA  ALA B 205      13.021  16.555  98.707  1.00235.38           C
ATOM   1484  CB  ALA B 205      12.201  17.699  99.326  1.00235.38           C
ATOM   1485  C   ALA B 205      13.091  16.767  97.279  1.00235.38           C
ATOM   1486  O   ALA B 205      12.282  16.375  96.442  1.00235.38           O
ATOM   1487  N   VAL B 206      14.131  17.509  97.044  1.00523.61           N
ATOM   1488  CA  VAL B 206      14.472  18.026  95.858  1.00523.61           C
ATOM   1489  CB  VAL B 206      15.427  19.131  96.122  1.00523.61           C
ATOM   1490  CG1 VAL B 206      16.056  19.693  94.867  1.00523.61           C
ATOM   1491  CG2 VAL B 206      14.560  20.185  96.785  1.00523.61           C
ATOM   1492  C   VAL B 206      14.829  17.305  94.681  1.00523.61           C
ATOM   1493  O   VAL B 206      13.897  16.930  93.991  1.00523.61           O
ATOM   1494  N   LEU B 207      16.102  16.927  94.476  1.00434.91           N
ATOM   1495  CA  LEU B 207      16.400  16.596  93.115  1.00434.91           C
ATOM   1496  CB  LEU B 207      17.861  16.504  92.725  1.00434.91           C
ATOM   1497  CG  LEU B 207      18.272  17.852  92.132  1.00434.91           C
ATOM   1498  CD1 LEU B 207      18.269  18.993  93.130  1.00434.91           C
ATOM   1499  CD2 LEU B 207      19.600  17.732  91.451  1.00434.91           C
ATOM   1500  C   LEU B 207      15.663  15.400  92.722  1.00434.91           C
ATOM   1501  O   LEU B 207      15.451  15.091  91.560  1.00434.91           O
ATOM   1502  N   ALA B 208      15.261  14.722  93.774  1.00298.82           N
ATOM   1503  CA  ALA B 208      14.527  13.545  93.823  1.00298.82           C
ATOM   1504  CB  ALA B 208      14.484  13.135  95.307  1.00298.82           C
ATOM   1505  C   ALA B 208      13.137  13.657  93.357  1.00298.82           C
ATOM   1506  O   ALA B 208      12.693  12.948  92.445  1.00298.82           O
ATOM   1507  N   ALA B 209      12.438  14.703  93.860  1.00227.16           N
ATOM   1508  CA  ALA B 209      11.070  14.907  93.507  1.00227.16           C
ATOM   1509  CB  ALA B 209      10.426  16.102  94.218  1.00227.16           C
ATOM   1510  C   ALA B 209      11.202  15.164  92.087  1.00227.16           C
ATOM   1511  O   ALA B 209      10.364  14.800  91.269  1.00227.16           O
ATOM   1512  N   LEU B 210      12.404  15.681  91.807  1.00436.67           N
ATOM   1513  CA  LEU B 210      12.736  16.097  90.558  1.00436.67           C
ATOM   1514  CB  LEU B 210      13.954  17.006  90.462  1.00436.67           C
ATOM   1515  CG  LEU B 210      13.828  18.084  91.540  1.00436.67           C
ATOM   1516  CD1 LEU B 210      14.961  19.098  91.496  1.00436.67           C
ATOM   1517  CD2 LEU B 210      12.408  18.662  91.605  1.00436.67           C
ATOM   1518  C   LEU B 210      12.702  15.160  89.402  1.00436.67           C
ATOM   1519  O   LEU B 210      12.330  15.619  88.347  1.00436.67           O
ATOM   1520  N   GLU B 211      13.104  13.898  89.386  1.00367.67           N
ATOM   1521  CA  GLU B 211      12.946  13.392  88.026  1.00367.67           C
ATOM   1522  CB  GLU B 211      13.820  12.227  87.550  1.00367.67           C
ATOM   1523  CG  GLU B 211      13.638  11.995  86.028  1.00367.67           C
ATOM   1524  CD  GLU B 211      12.515  11.007  85.643  1.00367.67           C
ATOM   1525  OE1 GLU B 211      11.836  10.449  86.544  1.00367.67           O
ATOM   1526  OE2 GLU B 211      12.326  10.816  84.412  1.00367.67           O
ATOM   1527  C   GLU B 211      11.574  12.923  87.678  1.00367.67           C
ATOM   1528  O   GLU B 211      11.118  13.107  86.553  1.00367.67           O
ATOM   1529  N   ASN B 212      10.874  12.233  88.594  1.00190.21           N
ATOM   1530  CA  ASN B 212       9.598  11.719  88.154  1.00190.21           C
ATOM   1531  CB  ASN B 212       8.855  10.863  89.186  1.00190.21           C
ATOM   1532  CG  ASN B 212       7.803  10.100  88.391  1.00190.21           C
ATOM   1533  OD1 ASN B 212       7.492  10.453  87.254  1.00190.21           O
ATOM   1534  ND2 ASN B 212       7.244   9.020  88.995  1.00190.21           N
ATOM   1535  C   ASN B 212       8.821  12.921  87.935  1.00190.21           C
ATOM   1536  O   ASN B 212       7.981  13.030  87.040  1.00190.21           O
ATOM   1537  N   VAL B 213       9.165  13.886  88.777  1.00232.63           N
ATOM   1538  CA  VAL B 213       8.527  15.084  88.505  1.00232.63           C
ATOM   1539  CB  VAL B 213       8.701  16.145  89.551  1.00232.63           C
ATOM   1540  CG1 VAL B 213      10.090  16.755  89.411  1.00232.63           C
ATOM   1541  CG2 VAL B 213       7.562  17.166  89.400  1.00232.63           C
ATOM   1542  C   VAL B 213       8.990  15.575  87.153  1.00232.63           C
ATOM   1543  O   VAL B 213       8.145  15.897  86.347  1.00232.63           O
ATOM   1544  N   VAL B 214      10.291  15.543  86.777  1.00278.78           N
ATOM   1545  CA  VAL B 214      10.755  16.159  85.539  1.00278.78           C
ATOM   1546  CB  VAL B 214      12.254  16.155  85.248  1.00278.78           C
ATOM   1547  CG1 VAL B 214      12.911  14.788  85.431  1.00278.78           C
ATOM   1548  CG2 VAL B 214      12.430  16.578  83.775  1.00278.78           C
ATOM   1549  C   VAL B 214      10.060  15.637  84.318  1.00278.78           C
ATOM   1550  O   VAL B 214       9.736  16.413  83.416  1.00278.78           O
ATOM   1551  N   LEU B 215       9.812  14.324  84.213  1.00157.72           N
ATOM   1552  CA  LEU B 215       9.162  13.898  83.003  1.00157.72           C
ATOM   1553  CB  LEU B 215       9.015  12.362  82.931  1.00157.72           C
ATOM   1554  CG  LEU B 215       8.520  11.782  81.583  1.00157.72           C
ATOM   1555  CD1 LEU B 215       8.515  10.246  81.630  1.00157.72           C
ATOM   1556  CD2 LEU B 215       7.149  12.325  81.149  1.00157.72           C
ATOM   1557  C   LEU B 215       7.812  14.530  82.963  1.00157.72           C
ATOM   1558  O   LEU B 215       7.388  15.044  81.927  1.00157.72           O
ATOM   1559  N   GLY B 216       7.115  14.525  84.110  1.00 46.88           N
ATOM   1560  CA  GLY B 216       5.818  15.121  84.149  1.00 46.88           C
ATOM   1561  C   GLY B 216       5.958  16.585  83.872  1.00 46.88           C
ATOM   1562  O   GLY B 216       5.133  17.188  83.189  1.00 46.88           O
ATOM   1563  N   SER B 217       7.028  17.193  84.410  1.00128.90           N
ATOM   1564  CA  SER B 217       7.234  18.602  84.335  1.00128.90           C
ATOM   1565  CB  SER B 217       8.485  19.090  85.075  1.00128.90           C
ATOM   1566  OG  SER B 217       9.646  18.816  84.310  1.00128.90           O
ATOM   1567  C   SER B 217       7.380  19.023  82.906  1.00128.90           C
ATOM   1568  O   SER B 217       6.774  20.003  82.479  1.00128.90           O
ATOM   1569  N   ILE B 218       8.212  18.304  82.134  1.00123.69           N
ATOM   1570  CA  ILE B 218       8.455  18.641  80.765  1.00123.69           C
ATOM   1571  CB  ILE B 218       9.615  17.898  80.170  1.00123.69           C
ATOM   1572  CG1 ILE B 218      10.043  18.578  78.861  1.00123.69           C
ATOM   1573  CG2 ILE B 218       9.230  16.416  80.014  1.00123.69           C
ATOM   1574  CD1 ILE B 218      11.443  18.176  78.406  1.00123.69           C
ATOM   1575  C   ILE B 218       7.238  18.376  79.945  1.00123.69           C
ATOM   1576  O   ILE B 218       6.891  19.171  79.074  1.00123.69           O
ATOM   1577  N   HIS B 219       6.542  17.254  80.225  1.00145.31           N
ATOM   1578  CA  HIS B 219       5.416  16.852  79.436  1.00145.31           C
ATOM   1579  ND1 HIS B 219       3.576  14.220  78.221  1.00145.31           N
ATOM   1580  CG  HIS B 219       3.520  15.209  79.169  1.00145.31           C
ATOM   1581  CB  HIS B 219       4.688  15.627  80.011  1.00145.31           C
ATOM   1582  NE2 HIS B 219       1.500  15.015  78.188  1.00145.31           N
ATOM   1583  CD2 HIS B 219       2.245  15.689  79.141  1.00145.31           C
ATOM   1584  CE1 HIS B 219       2.339  14.143  77.661  1.00145.31           C
ATOM   1585  C   HIS B 219       4.451  17.982  79.444  1.00145.31           C
ATOM   1586  O   HIS B 219       3.915  18.360  78.404  1.00145.31           O
ATOM   1587  N   LYS B 220       4.209  18.571  80.624  1.00229.12           N
ATOM   1588  CA  LYS B 220       3.347  19.703  80.602  1.00229.12           C
ATOM   1589  CB  LYS B 220       2.601  19.960  81.921  1.00229.12           C
ATOM   1590  CG  LYS B 220       1.456  18.960  82.112  1.00229.12           C
ATOM   1591  CD  LYS B 220       0.845  18.931  83.513  1.00229.12           C
ATOM   1592  CE  LYS B 220      -0.311  17.935  83.640  1.00229.12           C
ATOM   1593  NZ  LYS B 220       0.213  16.550  83.645  1.00229.12           N
ATOM   1594  C   LYS B 220       4.199  20.872  80.240  1.00229.12           C
ATOM   1595  O   LYS B 220       5.381  20.938  80.572  1.00229.12           O
ATOM   1596  N   LYS B 221       3.601  21.817  79.505  1.00238.89           N
ATOM   1597  CA  LYS B 221       4.275  22.982  79.015  1.00238.89           C
ATOM   1598  CB  LYS B 221       3.384  23.880  78.138  1.00238.89           C
ATOM   1599  CG  LYS B 221       3.267  23.426  76.684  1.00238.89           C
ATOM   1600  CD  LYS B 221       4.576  23.591  75.911  1.00238.89           C
ATOM   1601  CE  LYS B 221       4.976  25.055  75.704  1.00238.89           C
ATOM   1602  NZ  LYS B 221       6.314  25.138  75.075  1.00238.89           N
ATOM   1603  C   LYS B 221       4.702  23.821  80.166  1.00238.89           C
ATOM   1604  O   LYS B 221       4.957  23.334  81.266  1.00238.89           O
ATOM   1605  N   GLY B 222       4.818  25.136  79.914  1.00 74.36           N
ATOM   1606  CA  GLY B 222       5.305  26.008  80.932  1.00 74.36           C
ATOM   1607  C   GLY B 222       6.778  25.902  80.797  1.00 74.36           C
ATOM   1608  O   GLY B 222       7.263  25.371  79.798  1.00 74.36           O
ATOM   1609  N   ALA B 223       7.543  26.418  81.775  1.00 38.13           N
ATOM   1610  CA  ALA B 223       8.952  26.259  81.609  1.00 38.13           C
ATOM   1611  CB  ALA B 223       9.763  26.905  82.744  1.00 38.13           C
ATOM   1612  C   ALA B 223       9.215  24.789  81.631  1.00 38.13           C
ATOM   1613  O   ALA B 223       9.856  24.259  80.723  1.00 38.13           O
ATOM   1614  N   GLY B 224       8.669  24.099  82.657  1.00106.79           N
ATOM   1615  CA  GLY B 224       8.810  22.681  82.788  1.00106.79           C
ATOM   1616  C   GLY B 224      10.262  22.377  82.656  1.00106.79           C
ATOM   1617  O   GLY B 224      10.640  21.397  82.016  1.00106.79           O
ATOM   1618  N   GLU B 225      11.124  23.221  83.248  1.00123.36           N
ATOM   1619  CA  GLU B 225      12.523  23.023  83.026  1.00123.36           C
ATOM   1620  CB  GLU B 225      13.281  24.356  82.901  1.00123.36           C
ATOM   1621  CG  GLU B 225      12.837  25.153  81.670  1.00123.36           C
ATOM   1622  CD  GLU B 225      13.386  26.568  81.763  1.00123.36           C
ATOM   1623  OE1 GLU B 225      14.631  26.717  81.872  1.00123.36           O
ATOM   1624  OE2 GLU B 225      12.560  27.522  81.726  1.00123.36           O
ATOM   1625  C   GLU B 225      13.111  22.234  84.149  1.00123.36           C
ATOM   1626  O   GLU B 225      13.029  22.600  85.320  1.00123.36           O
ATOM   1627  N   PHE B 226      13.705  21.075  83.810  1.00189.12           N
ATOM   1628  CA  PHE B 226      14.307  20.205  84.787  1.00189.12           C
ATOM   1629  CB  PHE B 226      13.446  18.980  85.091  1.00189.12           C
ATOM   1630  CG  PHE B 226      12.318  19.369  85.995  1.00189.12           C
ATOM   1631  CD1 PHE B 226      11.453  20.393  85.691  1.00189.12           C
ATOM   1632  CD2 PHE B 226      12.143  18.729  87.191  1.00189.12           C
ATOM   1633  CE1 PHE B 226      10.423  20.771  86.517  1.00189.12           C
ATOM   1634  CE2 PHE B 226      11.111  19.099  88.017  1.00189.12           C
ATOM   1635  CZ  PHE B 226      10.243  20.111  87.700  1.00189.12           C
ATOM   1636  C   PHE B 226      15.618  19.799  84.216  1.00189.12           C
ATOM   1637  O   PHE B 226      15.838  19.910  83.013  1.00189.12           O
ATOM   1638  N   THR B 227      16.589  19.347  85.031  1.00199.33           N
ATOM   1639  CA  THR B 227      17.833  19.344  84.332  1.00199.33           C
ATOM   1640  CB  THR B 227      18.401  20.706  84.474  1.00199.33           C
ATOM   1641  OG1 THR B 227      17.610  21.624  83.762  1.00199.33           O
ATOM   1642  CG2 THR B 227      19.795  20.780  83.966  1.00199.33           C
ATOM   1643  C   THR B 227      18.826  18.306  84.747  1.00199.33           C
ATOM   1644  O   THR B 227      18.764  17.692  85.809  1.00199.33           O
ATOM   1645  N   LEU B 228      19.751  18.022  83.817  1.00274.09           N
ATOM   1646  CA  LEU B 228      20.806  17.153  84.162  1.00274.09           C
ATOM   1647  CB  LEU B 228      21.661  16.763  82.942  1.00274.09           C
ATOM   1648  CG  LEU B 228      20.895  16.647  81.590  1.00274.09           C
ATOM   1649  CD1 LEU B 228      21.693  15.812  80.583  1.00274.09           C
ATOM   1650  CD2 LEU B 228      19.417  16.242  81.677  1.00274.09           C
ATOM   1651  C   LEU B 228      21.625  18.060  85.035  1.00274.09           C
ATOM   1652  O   LEU B 228      21.828  19.219  84.706  1.00274.09           O
ATOM   1653  N   PRO B 229      22.124  17.629  86.131  1.00238.88           N
ATOM   1654  CA  PRO B 229      22.732  18.510  87.100  1.00238.88           C
ATOM   1655  CD  PRO B 229      22.539  16.258  86.308  1.00238.88           C
ATOM   1656  CB  PRO B 229      23.378  17.582  88.116  1.00238.88           C
ATOM   1657  CG  PRO B 229      22.867  16.171  87.798  1.00238.88           C
ATOM   1658  C   PRO B 229      23.769  19.481  86.618  1.00238.88           C
ATOM   1659  O   PRO B 229      24.636  19.080  85.844  1.00238.88           O
ATOM   1660  N   GLY B 230      23.598  20.797  86.978  1.00151.18           N
ATOM   1661  CA  GLY B 230      24.305  22.054  86.789  1.00151.18           C
ATOM   1662  C   GLY B 230      24.398  22.282  85.366  1.00151.18           C
ATOM   1663  O   GLY B 230      25.048  23.215  84.910  1.00151.18           O
ATOM   1664  N   LEU B 231      23.764  21.356  84.663  1.00231.44           N
ATOM   1665  CA  LEU B 231      23.965  21.221  83.309  1.00231.44           C
ATOM   1666  CB  LEU B 231      23.598  19.827  82.773  1.00231.44           C
ATOM   1667  CG  LEU B 231      24.162  19.397  81.415  1.00231.44           C
ATOM   1668  CD1 LEU B 231      25.641  18.999  81.563  1.00231.44           C
ATOM   1669  CD2 LEU B 231      23.301  18.283  80.795  1.00231.44           C
ATOM   1670  C   LEU B 231      23.197  22.231  82.586  1.00231.44           C
ATOM   1671  O   LEU B 231      23.789  22.956  81.810  1.00231.44           O
ATOM   1672  N   LEU B 232      21.884  22.322  82.863  1.00239.25           N
ATOM   1673  CA  LEU B 232      20.934  23.210  82.238  1.00239.25           C
ATOM   1674  CB  LEU B 232      21.369  24.319  81.277  1.00239.25           C
ATOM   1675  CG  LEU B 232      21.269  25.711  81.935  1.00239.25           C
ATOM   1676  CD1 LEU B 232      21.323  26.829  80.879  1.00239.25           C
ATOM   1677  CD2 LEU B 232      20.044  25.822  82.856  1.00239.25           C
ATOM   1678  C   LEU B 232      19.729  22.524  81.677  1.00239.25           C
ATOM   1679  O   LEU B 232      19.745  21.334  81.345  1.00239.25           O
ATOM   1680  N   LYS B 233      18.665  23.348  81.595  1.00233.54           N
ATOM   1681  CA  LYS B 233      17.259  23.074  81.463  1.00233.54           C
ATOM   1682  CB  LYS B 233      16.393  24.343  81.580  1.00233.54           C
ATOM   1683  CG  LYS B 233      16.687  25.402  80.514  1.00233.54           C
ATOM   1684  CD  LYS B 233      16.207  25.027  79.113  1.00233.54           C
ATOM   1685  CE  LYS B 233      14.815  25.568  78.785  1.00233.54           C
ATOM   1686  NZ  LYS B 233      14.520  25.355  77.351  1.00233.54           N
ATOM   1687  C   LYS B 233      16.778  22.300  80.287  1.00233.54           C
ATOM   1688  O   LYS B 233      17.340  22.326  79.192  1.00233.54           O
ATOM   1689  N   ILE B 234      15.665  21.572  80.559  1.00183.77           N
ATOM   1690  CA  ILE B 234      14.957  20.789  79.599  1.00183.77           C
ATOM   1691  CB  ILE B 234      14.908  19.319  79.924  1.00183.77           C
ATOM   1692  CG1 ILE B 234      14.485  18.510  78.687  1.00183.77           C
ATOM   1693  CG2 ILE B 234      14.000  19.104  81.144  1.00183.77           C
ATOM   1694  CD1 ILE B 234      15.564  18.453  77.607  1.00183.77           C
ATOM   1695  C   ILE B 234      13.557  21.304  79.541  1.00183.77           C
ATOM   1696  O   ILE B 234      12.945  21.566  80.575  1.00183.77           O
ATOM   1697  N   THR B 235      13.041  21.487  78.307  1.00118.39           N
ATOM   1698  CA  THR B 235      11.716  21.990  78.085  1.00118.39           C
ATOM   1699  CB  THR B 235      11.692  23.428  77.658  1.00118.39           C
ATOM   1700  OG1 THR B 235      10.359  23.914  77.630  1.00118.39           O
ATOM   1701  CG2 THR B 235      12.323  23.537  76.263  1.00118.39           C
ATOM   1702  C   THR B 235      11.111  21.181  76.980  1.00118.39           C
ATOM   1703  O   THR B 235      11.786  20.363  76.356  1.00118.39           O
ATOM   1704  N   ALA B 236       9.802  21.389  76.718  1.00 50.24           N
ATOM   1705  CA  ALA B 236       9.125  20.644  75.697  1.00 50.24           C
ATOM   1706  CB  ALA B 236       7.766  20.078  76.141  1.00 50.24           C
ATOM   1707  C   ALA B 236       8.863  21.555  74.546  1.00 50.24           C
ATOM   1708  O   ALA B 236       8.510  22.720  74.721  1.00 50.24           O
ATOM   1709  N   GLN B 237       9.075  21.032  73.325  1.00164.04           N
ATOM   1710  CA  GLN B 237       8.843  21.789  72.134  1.00164.04           C
ATOM   1711  CB  GLN B 237       9.407  23.222  72.169  1.00164.04           C
ATOM   1712  CG  GLN B 237       9.128  23.995  70.876  1.00164.04           C
ATOM   1713  CD  GLN B 237       9.622  25.426  71.043  1.00164.04           C
ATOM   1714  OE1 GLN B 237       9.884  25.879  72.156  1.00164.04           O
ATOM   1715  NE2 GLN B 237       9.747  26.160  69.904  1.00164.04           N
ATOM   1716  C   GLN B 237       9.552  21.055  71.048  1.00164.04           C
ATOM   1717  O   GLN B 237       9.080  20.040  70.535  1.00164.04           O
ATOM   1718  N   ALA B 238      10.689  21.648  70.647  1.00299.84           N
ATOM   1719  CA  ALA B 238      11.627  21.175  69.677  1.00299.84           C
ATOM   1720  CB  ALA B 238      11.000  20.415  68.495  1.00299.84           C
ATOM   1721  C   ALA B 238      12.223  22.444  69.185  1.00299.84           C
ATOM   1722  O   ALA B 238      11.753  23.509  69.584  1.00299.84           O
ATOM   1723  N   VAL B 239      13.300  22.401  68.378  1.00146.22           N
ATOM   1724  CA  VAL B 239      13.720  23.692  67.935  1.00146.22           C
ATOM   1725  CB  VAL B 239      15.034  23.701  67.190  1.00146.22           C
ATOM   1726  CG1 VAL B 239      15.312  25.132  66.696  1.00146.22           C
ATOM   1727  CG2 VAL B 239      16.128  23.130  68.108  1.00146.22           C
ATOM   1728  C   VAL B 239      12.594  24.214  67.089  1.00146.22           C
ATOM   1729  O   VAL B 239      12.093  25.303  67.362  1.00146.22           O
ATOM   1730  N   PRO B 240      12.143  23.506  66.080  1.00163.27           N
ATOM   1731  CA  PRO B 240      10.957  23.951  65.405  1.00163.27           C
ATOM   1732  CD  PRO B 240      13.014  22.762  65.182  1.00163.27           C
ATOM   1733  CB  PRO B 240      11.071  23.475  63.956  1.00163.27           C
ATOM   1734  CG  PRO B 240      12.122  22.359  64.002  1.00163.27           C
ATOM   1735  C   PRO B 240       9.701  23.465  66.067  1.00163.27           C
ATOM   1736  O   PRO B 240       8.643  24.008  65.749  1.00163.27           O
ATOM   1737  N   ALA B 241       9.787  22.448  66.962  1.00171.98           N
ATOM   1738  CA  ALA B 241       8.608  21.775  67.441  1.00171.98           C
ATOM   1739  CB  ALA B 241       7.416  22.683  67.801  1.00171.98           C
ATOM   1740  C   ALA B 241       8.251  20.915  66.278  1.00171.98           C
ATOM   1741  O   ALA B 241       8.909  20.984  65.242  1.00171.98           O
ATOM   1742  N   LYS B 242       7.250  20.032  66.383  1.00126.54           N
ATOM   1743  CA  LYS B 242       7.044  19.322  65.160  1.00126.54           C
ATOM   1744  CB  LYS B 242       7.164  17.795  65.304  1.00126.54           C
ATOM   1745  CG  LYS B 242       7.583  17.081  64.015  1.00126.54           C
ATOM   1746  CD  LYS B 242       6.669  17.345  62.824  1.00126.54           C
ATOM   1747  CE  LYS B 242       7.175  16.722  61.523  1.00126.54           C
ATOM   1748  NZ  LYS B 242       6.303  17.125  60.399  1.00126.54           N
ATOM   1749  C   LYS B 242       5.659  19.648  64.698  1.00126.54           C
ATOM   1750  O   LYS B 242       4.683  19.383  65.398  1.00126.54           O
ATOM   1751  N   LYS B 243       5.541  20.257  63.501  1.00112.87           N
ATOM   1752  CA  LYS B 243       4.245  20.606  62.996  1.00112.87           C
ATOM   1753  CB  LYS B 243       4.230  21.832  62.067  1.00112.87           C
ATOM   1754  CG  LYS B 243       2.812  22.219  61.642  1.00112.87           C
ATOM   1755  CD  LYS B 243       1.941  22.669  62.818  1.00112.87           C
ATOM   1756  CE  LYS B 243       0.509  23.044  62.430  1.00112.87           C
ATOM   1757  NZ  LYS B 243      -0.258  23.429  63.638  1.00112.87           N
ATOM   1758  C   LYS B 243       3.715  19.443  62.224  1.00112.87           C
ATOM   1759  O   LYS B 243       4.474  18.593  61.764  1.00112.87           O
ATOM   1760  N   LYS B 244       2.378  19.373  62.073  1.00 59.84           N
ATOM   1761  CA  LYS B 244       1.784  18.293  61.342  1.00 59.84           C
ATOM   1762  CB  LYS B 244       0.245  18.331  61.328  1.00 59.84           C
ATOM   1763  CG  LYS B 244      -0.386  18.149  62.709  1.00 59.84           C
ATOM   1764  CD  LYS B 244      -1.881  18.475  62.746  1.00 59.84           C
ATOM   1765  CE  LYS B 244      -2.198  19.963  62.580  1.00 59.84           C
ATOM   1766  NZ  LYS B 244      -3.663  20.175  62.630  1.00 59.84           N
ATOM   1767  C   LYS B 244       2.249  18.420  59.933  1.00 59.84           C
ATOM   1768  O   LYS B 244       2.393  19.526  59.414  1.00 59.84           O
ATOM   1769  N   ARG B 245       2.526  17.279  59.276  1.00204.98           N
ATOM   1770  CA  ARG B 245       3.005  17.376  57.932  1.00204.98           C
ATOM   1771  CB  ARG B 245       4.539  17.481  57.865  1.00204.98           C
ATOM   1772  CG  ARG B 245       5.101  17.814  56.483  1.00204.98           C
ATOM   1773  CD  ARG B 245       6.600  18.123  56.507  1.00204.98           C
ATOM   1774  NE  ARG B 245       7.280  16.982  57.181  1.00204.98           N
ATOM   1775  CZ  ARG B 245       7.697  15.897  56.461  1.00204.98           C
ATOM   1776  NH1 ARG B 245       7.530  15.866  55.107  1.00204.98           N
ATOM   1777  NH2 ARG B 245       8.283  14.846  57.101  1.00204.98           N
ATOM   1778  C   ARG B 245       2.578  16.151  57.195  1.00204.98           C
ATOM   1779  O   ARG B 245       2.151  15.163  57.792  1.00204.98           O
ATOM   1780  N   PHE B 246       2.663  16.205  55.851  1.00 94.06           N
ATOM   1781  CA  PHE B 246       2.302  15.074  55.054  1.00 94.06           C
ATOM   1782  CB  PHE B 246       1.690  15.434  53.685  1.00 94.06           C
ATOM   1783  CG  PHE B 246       2.733  16.079  52.832  0.00 94.06           C
ATOM   1784  CD1 PHE B 246       2.909  17.444  52.847  1.00 94.06           C
ATOM   1785  CD2 PHE B 246       3.537  15.320  52.010  1.00 94.06           C
ATOM   1786  CE1 PHE B 246       3.870  18.035  52.059  1.00 94.06           C
ATOM   1787  CE2 PHE B 246       4.499  15.905  51.220  1.00 94.06           C
ATOM   1788  CZ  PHE B 246       4.667  17.269  51.243  1.00 94.06           C
ATOM   1789  C   PHE B 246       3.573  14.348  54.792  1.00 94.06           C
ATOM   1790  O   PHE B 246       4.616  14.961  54.570  1.00 94.06           O
ATOM   1791  N   GLY B 247       3.521  13.009  54.837  1.00 20.67           N
ATOM   1792  CA  GLY B 247       4.703  12.247  54.590  1.00 20.67           C
ATOM   1793  C   GLY B 247       4.270  11.094  53.763  1.00 20.67           C
ATOM   1794  O   GLY B 247       3.083  10.923  53.499  1.00 20.67           O
ATOM   1795  N   LYS B 248       5.233  10.285  53.300  1.00 64.00           N
ATOM   1796  CA  LYS B 248       4.848   9.150  52.527  1.00 64.00           C
ATOM   1797  CB  LYS B 248       5.024   9.354  51.011  1.00 64.00           C
ATOM   1798  CG  LYS B 248       4.464   8.206  50.169  1.00 64.00           C
ATOM   1799  CD  LYS B 248       4.278   8.557  48.692  1.00 64.00           C
ATOM   1800  CE  LYS B 248       3.185   9.600  48.451  1.00 64.00           C
ATOM   1801  NZ  LYS B 248       3.046   9.863  47.002  1.00 64.00           N
ATOM   1802  C   LYS B 248       5.732   8.029  52.946  1.00 64.00           C
ATOM   1803  O   LYS B 248       6.860   8.247  53.385  1.00 64.00           O
ATOM   1804  N   ASP B 249       5.215   6.790  52.856  1.00 66.59           N
ATOM   1805  CA  ASP B 249       6.027   5.655  53.172  1.00 66.59           C
ATOM   1806  CB  ASP B 249       5.216   4.449  53.689  1.00 66.59           C
ATOM   1807  CG  ASP B 249       6.170   3.327  54.087  1.00 66.59           C
ATOM   1808  OD1 ASP B 249       6.989   2.901  53.229  1.00 66.59           O
ATOM   1809  OD2 ASP B 249       6.078   2.870  55.257  1.00 66.59           O
ATOM   1810  C   ASP B 249       6.662   5.266  51.879  1.00 66.59           C
ATOM   1811  O   ASP B 249       5.982   4.812  50.968  1.00 66.59           O
ATOM   1812  N   PRO B 250       7.945   5.440  51.759  1.00 74.41           N
ATOM   1813  CA  PRO B 250       8.624   5.192  50.517  1.00 74.41           C
ATOM   1814  CD  PRO B 250       8.843   5.378  52.899  1.00 74.41           C
ATOM   1815  CB  PRO B 250      10.107   5.372  50.829  1.00 74.41           C
ATOM   1816  CG  PRO B 250      10.203   4.964  52.311  1.00 74.41           C
ATOM   1817  C   PRO B 250       8.349   3.832  49.948  1.00 74.41           C
ATOM   1818  O   PRO B 250       8.230   3.721  48.729  1.00 74.41           O
ATOM   1819  N   PHE B 251       8.297   2.776  50.784  1.00 59.48           N
ATOM   1820  CA  PHE B 251       8.104   1.468  50.230  1.00 59.48           C
ATOM   1821  CB  PHE B 251       8.259   0.349  51.274  1.00 59.48           C
ATOM   1822  CG  PHE B 251       9.660   0.406  51.778  1.00 59.48           C
ATOM   1823  CD1 PHE B 251       9.974   1.188  52.865  1.00 59.48           C
ATOM   1824  CD2 PHE B 251      10.661  -0.310  51.162  1.00 59.48           C
ATOM   1825  CE1 PHE B 251      11.263   1.249  53.338  1.00 59.48           C
ATOM   1826  CE2 PHE B 251      11.953  -0.252  51.631  1.00 59.48           C
ATOM   1827  CZ  PHE B 251      12.256   0.529  52.720  1.00 59.48           C
ATOM   1828  C   PHE B 251       6.732   1.334  49.642  1.00 59.48           C
ATOM   1829  O   PHE B 251       6.580   0.979  48.473  1.00 59.48           O
ATOM   1830  N   THR B 252       5.698   1.622  50.458  1.00 43.44           N
ATOM   1831  CA  THR B 252       4.324   1.465  50.070  1.00 43.44           C
ATOM   1832  CB  THR B 252       3.396   1.541  51.246  1.00 43.44           C
ATOM   1833  OG1 THR B 252       3.508   2.804  51.883  1.00 43.44           O
ATOM   1834  CG2 THR B 252       3.771   0.420  52.232  1.00 43.44           C
ATOM   1835  C   THR B 252       3.912   2.495  49.061  1.00 43.44           C
ATOM   1836  O   THR B 252       3.244   2.181  48.077  1.00 43.44           O
ATOM   1837  N   GLY B 253       4.314   3.759  49.273  1.00 17.32           N
ATOM   1838  CA  GLY B 253       3.941   4.826  48.392  1.00 17.32           C
ATOM   1839  C   GLY B 253       2.691   5.449  48.929  1.00 17.32           C
ATOM   1840  O   GLY B 253       2.169   6.405  48.358  1.00 17.32           O
ATOM   1841  N   ALA B 254       2.175   4.915  50.052  1.00 25.69           N
ATOM   1842  CA  ALA B 254       0.972   5.447  50.622  1.00 25.69           C
ATOM   1843  CB  ALA B 254       0.334   4.523  51.673  1.00 25.69           C
ATOM   1844  C   ALA B 254       1.286   6.746  51.290  1.00 25.69           C
ATOM   1845  O   ALA B 254       2.380   6.949  51.815  1.00 25.69           O
ATOM   1846  N   GLU B 255       0.313   7.678  51.268  1.00 68.40           N
ATOM   1847  CA  GLU B 255       0.508   8.942  51.912  1.00 68.40           C
ATOM   1848  CB  GLU B 255      -0.469  10.040  51.453  1.00 68.40           C
ATOM   1849  CG  GLU B 255      -0.244  11.386  52.148  1.00 68.40           C
ATOM   1850  CD  GLU B 255      -1.264  12.378  51.607  1.00 68.40           C
ATOM   1851  OE1 GLU B 255      -1.588  12.280  50.394  1.00 68.40           O
ATOM   1852  OE2 GLU B 255      -1.733  13.246  52.393  1.00 68.40           O
ATOM   1853  C   GLU B 255       0.292   8.731  53.372  1.00 68.40           C
ATOM   1854  O   GLU B 255      -0.438   7.832  53.784  1.00 68.40           O
ATOM   1855  N   ARG B 256       0.967   9.550  54.196  1.00179.46           N
ATOM   1856  CA  ARG B 256       0.808   9.444  55.611  1.00179.46           C
ATOM   1857  CB  ARG B 256       2.058   8.935  56.346  1.00179.46           C
ATOM   1858  CG  ARG B 256       1.851   8.835  57.859  1.00179.46           C
ATOM   1859  CD  ARG B 256       3.141   8.634  58.658  1.00179.46           C
ATOM   1860  NE  ARG B 256       3.714   7.310  58.288  1.00179.46           N
ATOM   1861  CZ  ARG B 256       4.568   7.205  57.228  1.00179.46           C
ATOM   1862  NH1 ARG B 256       4.880   8.313  56.492  1.00179.46           N
ATOM   1863  NH2 ARG B 256       5.117   5.997  56.911  1.00179.46           N
ATOM   1864  C   ARG B 256       0.552  10.820  56.125  1.00179.46           C
ATOM   1865  O   ARG B 256       0.983  11.811  55.537  1.00179.46           O
ATOM   1866  N   TRP B 257      -0.192  10.904  57.242  1.00 60.72           N
ATOM   1867  CA  TRP B 257      -0.473  12.155  57.874  1.00 60.72           C
ATOM   1868  CB  TRP B 257      -1.961  12.282  58.256  1.00 60.72           C
ATOM   1869  CG  TRP B 257      -2.357  13.523  59.019  1.00 60.72           C
ATOM   1870  CD2 TRP B 257      -2.604  13.544  60.435  1.00 60.72           C
ATOM   1871  CD1 TRP B 257      -2.589  14.791  58.571  1.00 60.72           C
ATOM   1872  NE1 TRP B 257      -2.959  15.602  59.618  1.00 60.72           N
ATOM   1873  CE2 TRP B 257      -2.974  14.844  60.773  1.00 60.72           C
ATOM   1874  CE3 TRP B 257      -2.533  12.555  61.375  1.00 60.72           C
ATOM   1875  CZ2 TRP B 257      -3.280  15.180  62.061  1.00 60.72           C
ATOM   1876  CZ3 TRP B 257      -2.836  12.897  62.675  1.00 60.72           C
ATOM   1877  CH2 TRP B 257      -3.202  14.184  63.011  1.00 60.72           C
ATOM   1878  C   TRP B 257       0.330  12.138  59.124  1.00 60.72           C
ATOM   1879  O   TRP B 257       0.181  11.247  59.959  1.00 60.72           O
ATOM   1880  N   PHE B 258       1.234  13.114  59.277  1.00101.01           N
ATOM   1881  CA  PHE B 258       2.013  13.118  60.474  1.00101.01           C
ATOM   1882  CB  PHE B 258       3.501  13.422  60.221  1.00101.01           C
ATOM   1883  CG  PHE B 258       4.229  13.395  61.522  1.00101.01           C
ATOM   1884  CD1 PHE B 258       4.529  12.198  62.128  1.00101.01           C
ATOM   1885  CD2 PHE B 258       4.636  14.566  62.124  1.00101.01           C
ATOM   1886  CE1 PHE B 258       5.203  12.167  63.328  1.00101.01           C
ATOM   1887  CE2 PHE B 258       5.311  14.541  63.321  1.00101.01           C
ATOM   1888  CZ  PHE B 258       5.600  13.338  63.923  1.00101.01           C
ATOM   1889  C   PHE B 258       1.442  14.191  61.338  1.00101.01           C
ATOM   1890  O   PHE B 258       1.336  15.350  60.937  1.00101.01           O
ATOM   1891  N   PRO B 259       1.032  13.811  62.510  1.00136.65           N
ATOM   1892  CA  PRO B 259       0.481  14.775  63.420  1.00136.65           C
ATOM   1893  CD  PRO B 259       0.438  12.499  62.691  1.00136.65           C
ATOM   1894  CB  PRO B 259      -0.400  13.991  64.397  1.00136.65           C
ATOM   1895  CG  PRO B 259      -0.047  12.514  64.146  1.00136.65           C
ATOM   1896  C   PRO B 259       1.587  15.543  64.066  1.00136.65           C
ATOM   1897  O   PRO B 259       2.725  15.077  64.041  1.00136.65           O
ATOM   1898  N   ALA B 260       1.283  16.721  64.643  1.00 34.76           N
ATOM   1899  CA  ALA B 260       2.311  17.504  65.267  1.00 34.76           C
ATOM   1900  CB  ALA B 260       1.813  18.854  65.812  1.00 34.76           C
ATOM   1901  C   ALA B 260       2.838  16.711  66.417  1.00 34.76           C
ATOM   1902  O   ALA B 260       2.096  15.956  67.043  1.00 34.76           O
ATOM   1903  N   LYS B 261       4.151  16.845  66.708  1.00 94.42           N
ATOM   1904  CA  LYS B 261       4.736  16.068  67.764  1.00 94.42           C
ATOM   1905  CB  LYS B 261       5.533  14.873  67.205  1.00 94.42           C
ATOM   1906  CG  LYS B 261       5.996  13.847  68.240  1.00 94.42           C
ATOM   1907  CD  LYS B 261       6.398  12.512  67.605  1.00 94.42           C
ATOM   1908  CE  LYS B 261       6.797  11.433  68.614  1.00 94.42           C
ATOM   1909  NZ  LYS B 261       7.161  10.185  67.904  1.00 94.42           N
ATOM   1910  C   LYS B 261       5.684  16.936  68.537  1.00 94.42           C
ATOM   1911  O   LYS B 261       6.503  17.655  67.963  1.00 94.42           O
ATOM   1912  N   PRO B 262       5.532  16.915  69.839  1.00148.44           N
ATOM   1913  CA  PRO B 262       6.450  17.638  70.684  1.00148.44           C
ATOM   1914  CD  PRO B 262       4.173  16.988  70.354  1.00148.44           C
ATOM   1915  CB  PRO B 262       5.679  18.005  71.948  1.00148.44           C
ATOM   1916  CG  PRO B 262       4.212  18.013  71.496  1.00148.44           C
ATOM   1917  C   PRO B 262       7.662  16.815  70.976  1.00148.44           C
ATOM   1918  O   PRO B 262       7.592  15.590  70.883  1.00148.44           O
ATOM   1919  N   ALA B 263       8.780  17.464  71.346  1.00 58.30           N
ATOM   1920  CA  ALA B 263       9.970  16.743  71.674  1.00 58.30           C
ATOM   1921  CB  ALA B 263      10.954  16.616  70.497  1.00 58.30           C
ATOM   1922  C   ALA B 263      10.652  17.519  72.757  1.00 58.30           C
ATOM   1923  O   ALA B 263      10.486  18.735  72.862  1.00 58.30           O
ATOM   1924  N   SER B 264      11.419  16.824  73.619  1.00113.81           N
ATOM   1925  CA  SER B 264      12.101  17.532  74.662  1.00113.81           C
ATOM   1926  CB  SER B 264      12.526  16.637  75.836  1.00113.81           C
ATOM   1927  OG  SER B 264      11.372  16.151  76.504  1.00113.81           O
ATOM   1928  C   SER B 264      13.334  18.164  74.071  1.00113.81           C
ATOM   1929  O   SER B 264      13.925  17.629  73.133  1.00113.81           O
ATOM   1930  N   VAL B 265      13.754  19.336  74.601  1.00136.19           N
ATOM   1931  CA  VAL B 265      14.921  20.006  74.081  1.00136.19           C
ATOM   1932  CB  VAL B 265      14.598  21.203  73.240  1.00136.19           C
ATOM   1933  CG1 VAL B 265      13.808  20.741  72.006  1.00136.19           C
ATOM   1934  CG2 VAL B 265      13.842  22.213  74.113  1.00136.19           C
ATOM   1935  C   VAL B 265      15.734  20.503  75.238  1.00136.19           C
ATOM   1936  O   VAL B 265      15.177  20.828  76.286  1.00136.19           O
ATOM   1937  N   ARG B 266      17.077  20.582  75.076  1.00107.55           N
ATOM   1938  CA  ARG B 266      17.889  21.005  76.190  1.00107.55           C
ATOM   1939  CB  ARG B 266      18.725  19.874  76.805  1.00107.55           C
ATOM   1940  CG  ARG B 266      19.601  20.358  77.959  1.00107.55           C
ATOM   1941  CD  ARG B 266      20.538  19.296  78.524  1.00107.55           C
ATOM   1942  NE  ARG B 266      21.508  20.037  79.375  1.00107.55           N
ATOM   1943  CZ  ARG B 266      22.596  20.609  78.784  1.00107.55           C
ATOM   1944  NH1 ARG B 266      22.832  20.394  77.456  1.00107.55           N
ATOM   1945  NH2 ARG B 266      23.434  21.409  79.507  1.00107.55           N
ATOM   1946  C   ARG B 266      18.841  22.088  75.803  1.00107.55           C
ATOM   1947  O   ARG B 266      19.415  22.088  74.716  1.00107.55           O
ATOM   1948  N   VAL B 267      19.018  23.053  76.730  1.00114.32           N
ATOM   1949  CA  VAL B 267      19.957  24.124  76.577  1.00114.32           C
ATOM   1950  CB  VAL B 267      19.369  25.489  76.776  1.00114.32           C
ATOM   1951  CG1 VAL B 267      18.957  25.630  78.250  1.00114.32           C
ATOM   1952  CG2 VAL B 267      20.398  26.536  76.317  1.00114.32           C
ATOM   1953  C   VAL B 267      20.989  23.934  77.641  1.00114.32           C
ATOM   1954  O   VAL B 267      20.671  23.530  78.758  1.00114.32           O
ATOM   1955  N   LYS B 268      22.262  24.212  77.296  1.00183.66           N
ATOM   1956  CA  LYS B 268      23.379  24.063  78.191  1.00183.66           C
ATOM   1957  CB  LYS B 268      24.711  24.022  77.426  1.00183.66           C
ATOM   1958  CG  LYS B 268      25.950  23.770  78.284  1.00183.66           C
ATOM   1959  CD  LYS B 268      27.236  23.616  77.465  1.00183.66           C
ATOM   1960  CE  LYS B 268      26.998  23.109  76.043  1.00183.66           C
ATOM   1961  NZ  LYS B 268      26.541  24.226  75.182  1.00183.66           N
ATOM   1962  C   LYS B 268      23.446  25.252  79.088  1.00183.66           C
ATOM   1963  O   LYS B 268      23.077  26.356  78.708  1.00183.66           O
ATOM   1964  N   ALA B 269      23.925  25.028  80.320  1.00 73.65           N
ATOM   1965  CA  ALA B 269      24.109  26.021  81.331  1.00 73.65           C
ATOM   1966  CB  ALA B 269      24.295  25.474  82.758  1.00 73.65           C
ATOM   1967  C   ALA B 269      25.354  26.729  80.974  1.00 73.65           C
ATOM   1968  O   ALA B 269      26.234  26.152  80.340  1.00 73.65           O
ATOM   1969  N   ARG B 270      25.453  28.007  81.371  1.00177.27           N
ATOM   1970  CA  ARG B 270      26.614  28.768  81.039  1.00177.27           C
ATOM   1971  CB  ARG B 270      26.534  30.238  81.483  1.00177.27           C
ATOM   1972  CG  ARG B 270      26.349  30.425  82.989  0.00177.27           C
ATOM   1973  CD  ARG B 270      24.895  30.684  83.381  0.00177.27           C
ATOM   1974  NE  ARG B 270      24.477  31.923  82.671  1.00177.27           N
ATOM   1975  CZ  ARG B 270      23.268  31.969  82.037  1.00177.27           C
ATOM   1976  NH1 ARG B 270      22.432  30.892  82.084  1.00177.27           N
ATOM   1977  NH2 ARG B 270      22.902  33.087  81.347  1.00177.27           N
ATOM   1978  C   ARG B 270      27.794  28.165  81.713  1.00177.27           C
ATOM   1979  O   ARG B 270      28.876  28.083  81.131  1.00177.27           O
ATOM   1980  N   ALA B 271      27.614  27.710  82.964  1.00 52.57           N
ATOM   1981  CA  ALA B 271      28.736  27.186  83.676  1.00 52.57           C
ATOM   1982  CB  ALA B 271      28.367  26.679  85.080  1.00 52.57           C
ATOM   1983  C   ALA B 271      29.231  26.022  82.901  1.00 52.57           C
ATOM   1984  O   ALA B 271      30.430  25.849  82.689  1.00 52.57           O
ATOM   1985  N   LEU B 272      28.276  25.222  82.412  1.00 91.18           N
ATOM   1986  CA  LEU B 272      28.568  24.006  81.731  1.00 91.18           C
ATOM   1987  CB  LEU B 272      27.275  23.284  81.315  1.00 91.18           C
ATOM   1988  CG  LEU B 272      27.492  21.852  80.808  1.00 91.18           C
ATOM   1989  CD1 LEU B 272      27.834  20.921  81.983  1.00 91.18           C
ATOM   1990  CD2 LEU B 272      26.309  21.369  79.952  1.00 91.18           C
ATOM   1991  C   LEU B 272      29.328  24.281  80.469  1.00 91.18           C
ATOM   1992  O   LEU B 272      30.308  23.604  80.160  1.00 91.18           O
ATOM   1993  N   LYS B 273      28.897  25.298  79.702  1.00 48.33           N
ATOM   1994  CA  LYS B 273      29.513  25.552  78.432  1.00 48.33           C
ATOM   1995  CB  LYS B 273      28.895  26.743  77.682  1.00 48.33           C
ATOM   1996  CG  LYS B 273      27.444  26.548  77.252  1.00 48.33           C
ATOM   1997  CD  LYS B 273      26.799  27.836  76.743  1.00 48.33           C
ATOM   1998  CE  LYS B 273      25.335  27.672  76.332  1.00 48.33           C
ATOM   1999  NZ  LYS B 273      24.792  28.969  75.868  1.00 48.33           N
ATOM   2000  C   LYS B 273      30.949  25.903  78.632  1.00 48.33           C
ATOM   2001  O   LYS B 273      31.826  25.392  77.937  1.00 48.33           O
ATOM   2002  N   LYS B 274      31.225  26.785  79.608  1.00 83.69           N
ATOM   2003  CA  LYS B 274      32.560  27.261  79.818  1.00 83.69           C
ATOM   2004  CB  LYS B 274      32.647  28.368  80.884  1.00 83.69           C
ATOM   2005  CG  LYS B 274      32.267  29.752  80.352  1.00 83.69           C
ATOM   2006  CD  LYS B 274      30.811  29.876  79.900  1.00 83.69           C
ATOM   2007  CE  LYS B 274      30.457  31.263  79.355  1.00 83.69           C
ATOM   2008  NZ  LYS B 274      29.122  31.233  78.719  1.00 83.69           N
ATOM   2009  C   LYS B 274      33.461  26.143  80.231  1.00 83.69           C
ATOM   2010  O   LYS B 274      34.613  26.089  79.807  1.00 83.69           O
ATOM   2011  N   LEU B 275      32.971  25.220  81.076  1.00133.45           N
ATOM   2012  CA  LEU B 275      33.843  24.185  81.551  1.00133.45           C
ATOM   2013  CB  LEU B 275      33.201  23.288  82.619  1.00133.45           C
ATOM   2014  CG  LEU B 275      34.179  22.230  83.159  1.00133.45           C
ATOM   2015  CD1 LEU B 275      35.399  22.898  83.816  1.00133.45           C
ATOM   2016  CD2 LEU B 275      33.470  21.240  84.096  1.00133.45           C
ATOM   2017  C   LEU B 275      34.277  23.311  80.413  1.00133.45           C
ATOM   2018  O   LEU B 275      35.447  22.937  80.329  1.00133.45           O
ATOM   2019  N   LYS B 276      33.351  22.954  79.501  1.00151.45           N
ATOM   2020  CA  LYS B 276      33.729  22.104  78.407  1.00151.45           C
ATOM   2021  CB  LYS B 276      32.568  21.747  77.463  1.00151.45           C
ATOM   2022  CG  LYS B 276      33.015  20.973  76.217  1.00151.45           C
ATOM   2023  CD  LYS B 276      33.654  19.610  76.504  1.00151.45           C
ATOM   2024  CE  LYS B 276      35.187  19.636  76.474  1.00151.45           C
ATOM   2025  NZ  LYS B 276      35.735  18.269  76.642  1.00151.45           N
ATOM   2026  C   LYS B 276      34.767  22.809  77.606  1.00151.45           C
ATOM   2027  O   LYS B 276      35.769  22.209  77.222  1.00151.45           O
ATOM   2028  N   ASP B 277      34.560  24.103  77.312  1.00 91.66           N
ATOM   2029  CA  ASP B 277      35.609  24.788  76.619  1.00 91.66           C
ATOM   2030  CB  ASP B 277      35.321  25.128  75.148  1.00 91.66           C
ATOM   2031  CG  ASP B 277      36.664  25.483  74.517  1.00 91.66           C
ATOM   2032  OD1 ASP B 277      37.703  25.232  75.185  1.00 91.66           O
ATOM   2033  OD2 ASP B 277      36.679  26.004  73.370  1.00 91.66           O
ATOM   2034  C   ASP B 277      35.834  26.079  77.328  1.00 91.66           C
ATOM   2035  O   ASP B 277      35.005  26.985  77.266  1.00 91.66           O
ATOM   2036  N   ALA B 278      36.977  26.193  78.027  1.00 24.25           N
ATOM   2037  CA  ALA B 278      37.260  27.389  78.757  1.00 24.25           C
ATOM   2038  CB  ALA B 278      38.504  27.280  79.652  1.00 24.25           C
ATOM   2039  C   ALA B 278      37.496  28.478  77.770  1.00 24.25           C
ATOM   2040  O   ALA B 278      37.985  28.240  76.666  1.00 24.25           O
ATOM   2041  N   ALA B 279      37.137  29.716  78.153  1.00 23.75           N
ATOM   2042  CA  ALA B 279      37.318  30.814  77.258  1.00 23.75           C
ATOM   2043  CB  ALA B 279      36.741  32.135  77.793  1.00 23.75           C
ATOM   2044  C   ALA B 279      38.787  30.992  77.061  1.00 23.75           C
ATOM   2045  O   ALA B 279      39.566  30.840  78.001  1.00 23.75           O
ATOM   2046  N   ALA B 280      39.182  31.324  75.813  1.00 23.72           N
ATOM   2047  CA  ALA B 280      40.548  31.520  75.413  1.00 23.72           C
ATOM   2048  CB  ALA B 280      41.083  32.926  75.732  1.00 23.72           C
ATOM   2049  C   ALA B 280      41.469  30.499  76.074  1.00 23.72           C
ATOM   2050  O   ALA B 280      41.205  29.276  75.932  1.00 23.72           O
ATOM   2051  OXT ALA B 280      42.456  30.933  76.728  1.00 23.72           O
TER    2052      ALA B 280
END
