# Supplementary material for: Comparison of histone-like HU protein DNA-binding properties and HU/IHF protein sequence alignment
Source: PLoS One. 2017 Nov 13;12(11):e0188037. doi: 10.1371/journal.pone.0188037 (PMC5683647; doi:10.1371/journal.pone.0188037)
Supplement: S3 File — (ZIP) [file pone.0188037.s003.zip › A3_2.pdb]

EXPDTA    THEORETICAL MODEL, MODELLER 9.17 2017/01/19 01:26:21
REMARK   6 MODELLER OBJECTIVE FUNCTION:      1755.1959
REMARK   6 MODELLER BEST TEMPLATE % SEQ ID:  26.738
REMARK   6 SEQUENCE: A3_2
REMARK   6 DOPE score: -17631.70312
REMARK   6 GA341 score: 0.38827
REMARK   6 TEMPLATE: 1p71 1:A - 93:B MODELS 1:A - 298:B AT 26.7%
ATOM      1  N   MET A   1       6.893  16.852 111.461  1.00172.39           N
ATOM      2  CA  MET A   1       8.270  16.329 111.315  1.00172.39           C
ATOM      3  CB  MET A   1       8.349  15.271 110.203  1.00172.39           C
ATOM      4  CG  MET A   1       7.862  13.887 110.626  1.00172.39           C
ATOM      5  SD  MET A   1       8.957  13.044 111.807  1.00172.39           S
ATOM      6  CE  MET A   1       8.237  11.395 111.558  1.00172.39           C
ATOM      7  C   MET A   1       9.266  17.373 110.960  1.00172.39           C
ATOM      8  O   MET A   1      10.417  17.285 111.381  1.00172.39           O
ATOM      9  N   ALA A   2       8.865  18.386 110.164  1.00261.39           N
ATOM     10  CA  ALA A   2       9.858  19.345 109.773  1.00261.39           C
ATOM     11  CB  ALA A   2      10.262  19.241 108.295  1.00261.39           C
ATOM     12  C   ALA A   2       9.364  20.743 109.972  1.00261.39           C
ATOM     13  O   ALA A   2       8.185  21.048 109.797  1.00261.39           O
ATOM     14  N   THR A   3      10.305  21.620 110.374  1.00288.16           N
ATOM     15  CA  THR A   3      10.117  23.032 110.522  1.00288.16           C
ATOM     16  CB  THR A   3       9.672  23.478 111.882  1.00288.16           C
ATOM     17  OG1 THR A   3       9.313  24.853 111.850  1.00288.16           O
ATOM     18  CG2 THR A   3      10.821  23.258 112.880  1.00288.16           C
ATOM     19  C   THR A   3      11.477  23.604 110.293  1.00288.16           C
ATOM     20  O   THR A   3      12.378  22.891 109.856  1.00288.16           O
ATOM     21  N   SER A   4      11.674  24.905 110.560  1.00181.63           N
ATOM     22  CA  SER A   4      12.992  25.425 110.352  1.00181.63           C
ATOM     23  CB  SER A   4      13.032  26.685 109.470  1.00181.63           C
ATOM     24  OG  SER A   4      14.372  27.131 109.322  1.00181.63           O
ATOM     25  C   SER A   4      13.560  25.794 111.679  1.00181.63           C
ATOM     26  O   SER A   4      12.901  26.435 112.495  1.00181.63           O
ATOM     27  N   ALA A   5      14.815  25.368 111.932  1.00269.36           N
ATOM     28  CA  ALA A   5      15.483  25.690 113.159  1.00269.36           C
ATOM     29  CB  ALA A   5      15.208  24.691 114.295  1.00269.36           C
ATOM     30  C   ALA A   5      16.947  25.634 112.867  1.00269.36           C
ATOM     31  O   ALA A   5      17.370  24.979 111.916  1.00269.36           O
ATOM     32  N   LYS A   6      17.765  26.344 113.670  1.00289.43           N
ATOM     33  CA  LYS A   6      19.178  26.306 113.435  1.00289.43           C
ATOM     34  CB  LYS A   6      19.771  27.646 112.964  1.00289.43           C
ATOM     35  CG  LYS A   6      19.701  28.760 114.011  1.00289.43           C
ATOM     36  CD  LYS A   6      20.584  29.963 113.673  1.00289.43           C
ATOM     37  CE  LYS A   6      22.083  29.659 113.740  1.00289.43           C
ATOM     38  NZ  LYS A   6      22.862  30.845 113.319  1.00289.43           N
ATOM     39  C   LYS A   6      19.849  25.953 114.722  1.00289.43           C
ATOM     40  O   LYS A   6      19.360  26.282 115.801  1.00289.43           O
ATOM     41  N   LYS A   7      20.989  25.239 114.631  1.00268.19           N
ATOM     42  CA  LYS A   7      21.721  24.870 115.807  1.00268.19           C
ATOM     43  CB  LYS A   7      21.555  23.392 116.196  1.00268.19           C
ATOM     44  CG  LYS A   7      22.060  22.426 115.123  1.00268.19           C
ATOM     45  CD  LYS A   7      22.202  20.982 115.608  1.00268.19           C
ATOM     46  CE  LYS A   7      22.686  20.020 114.521  1.00268.19           C
ATOM     47  NZ  LYS A   7      22.799  18.651 115.071  1.00268.19           N
ATOM     48  C   LYS A   7      23.171  25.080 115.515  1.00268.19           C
ATOM     49  O   LYS A   7      23.591  25.060 114.359  1.00268.19           O
ATOM     50  N   VAL A   8      23.978  25.313 116.569  1.00134.25           N
ATOM     51  CA  VAL A   8      25.386  25.494 116.370  1.00134.25           C
ATOM     52  CB  VAL A   8      25.851  26.904 116.583  1.00134.25           C
ATOM     53  CG1 VAL A   8      25.592  27.291 118.049  1.00134.25           C
ATOM     54  CG2 VAL A   8      27.329  26.996 116.170  1.00134.25           C
ATOM     55  C   VAL A   8      26.092  24.641 117.373  1.00134.25           C
ATOM     56  O   VAL A   8      25.564  24.370 118.451  1.00134.25           O
ATOM     57  N   ALA A   9      27.308  24.173 117.028  1.00248.02           N
ATOM     58  CA  ALA A   9      28.048  23.359 117.947  1.00248.02           C
ATOM     59  CB  ALA A   9      27.997  21.858 117.616  1.00248.02           C
ATOM     60  C   ALA A   9      29.480  23.778 117.868  1.00248.02           C
ATOM     61  O   ALA A   9      29.940  24.267 116.837  1.00248.02           O
ATOM     62  N   LYS A  10      30.222  23.612 118.981  1.00361.34           N
ATOM     63  CA  LYS A  10      31.609  23.971 118.984  1.00361.34           C
ATOM     64  CB  LYS A  10      31.945  25.133 119.943  1.00361.34           C
ATOM     65  CG  LYS A  10      31.657  24.857 121.423  1.00361.34           C
ATOM     66  CD  LYS A  10      32.662  23.925 122.107  1.00361.34           C
ATOM     67  CE  LYS A  10      33.911  24.645 122.621  1.00361.34           C
ATOM     68  NZ  LYS A  10      34.676  25.208 121.487  1.00361.34           N
ATOM     69  C   LYS A  10      32.385  22.770 119.412  1.00361.34           C
ATOM     70  O   LYS A  10      31.879  21.918 120.141  1.00361.34           O
ATOM     71  N   LYS A  11      33.643  22.661 118.944  1.00273.16           N
ATOM     72  CA  LYS A  11      34.454  21.541 119.318  1.00273.16           C
ATOM     73  CB  LYS A  11      35.005  20.749 118.120  1.00273.16           C
ATOM     74  CG  LYS A  11      33.924  20.033 117.308  1.00273.16           C
ATOM     75  CD  LYS A  11      34.416  19.523 115.952  1.00273.16           C
ATOM     76  CE  LYS A  11      35.392  18.349 116.056  1.00273.16           C
ATOM     77  NZ  LYS A  11      36.659  18.798 116.675  1.00273.16           N
ATOM     78  C   LYS A  11      35.629  22.071 120.069  1.00273.16           C
ATOM     79  O   LYS A  11      36.111  23.170 119.797  1.00273.16           O
ATOM     80  N   ALA A  12      36.110  21.297 121.061  1.00206.69           N
ATOM     81  CA  ALA A  12      37.248  21.718 121.820  1.00206.69           C
ATOM     82  CB  ALA A  12      37.491  20.880 123.088  1.00206.69           C
ATOM     83  C   ALA A  12      38.443  21.565 120.940  1.00206.69           C
ATOM     84  O   ALA A  12      38.472  20.706 120.061  1.00206.69           O
ATOM     85  N   ALA A  13      39.460  22.422 121.143  1.00 78.78           N
ATOM     86  CA  ALA A  13      40.631  22.326 120.326  1.00 78.78           C
ATOM     87  CB  ALA A  13      41.683  23.396 120.662  1.00 78.78           C
ATOM     88  C   ALA A  13      41.247  20.992 120.585  1.00 78.78           C
ATOM     89  O   ALA A  13      41.612  20.275 119.654  1.00 78.78           O
ATOM     90  N   ALA A  14      41.359  20.614 121.872  1.00249.09           N
ATOM     91  CA  ALA A  14      41.929  19.340 122.190  1.00249.09           C
ATOM     92  CB  ALA A  14      43.458  19.370 122.349  1.00249.09           C
ATOM     93  C   ALA A  14      41.360  18.920 123.503  1.00249.09           C
ATOM     94  O   ALA A  14      40.945  19.745 124.316  1.00249.09           O
ATOM     95  N   PRO A  15      41.297  17.636 123.702  1.00199.59           N
ATOM     96  CA  PRO A  15      40.822  17.098 124.942  1.00199.59           C
ATOM     97  CD  PRO A  15      41.179  16.688 122.609  1.00199.59           C
ATOM     98  CB  PRO A  15      40.564  15.609 124.687  1.00199.59           C
ATOM     99  CG  PRO A  15      41.208  15.325 123.316  1.00199.59           C
ATOM    100  C   PRO A  15      41.799  17.382 126.032  1.00199.59           C
ATOM    101  O   PRO A  15      41.401  17.417 127.195  1.00199.59           O
ATOM    102  N   ALA A  16      43.085  17.573 125.682  1.00251.10           N
ATOM    103  CA  ALA A  16      44.084  17.848 126.669  1.00251.10           C
ATOM    104  CB  ALA A  16      43.735  19.028 127.594  1.00251.10           C
ATOM    105  C   ALA A  16      44.264  16.626 127.508  1.00251.10           C
ATOM    106  O   ALA A  16      43.380  15.776 127.594  1.00251.10           O
ATOM    107  N   THR A  17      45.448  16.497 128.137  1.00305.71           N
ATOM    108  CA  THR A  17      45.689  15.364 128.979  1.00305.71           C
ATOM    109  CB  THR A  17      46.815  14.491 128.504  1.00305.71           C
ATOM    110  OG1 THR A  17      46.872  13.301 129.277  1.00305.71           O
ATOM    111  CG2 THR A  17      48.132  15.274 128.629  1.00305.71           C
ATOM    112  C   THR A  17      46.075  15.890 130.320  1.00305.71           C
ATOM    113  O   THR A  17      46.737  16.918 130.427  1.00305.71           O
ATOM    114  N   LYS A  18      45.642  15.198 131.390  1.00345.26           N
ATOM    115  CA  LYS A  18      45.985  15.641 132.706  1.00345.26           C
ATOM    116  CB  LYS A  18      44.767  16.051 133.554  1.00345.26           C
ATOM    117  CG  LYS A  18      45.137  16.533 134.958  1.00345.26           C
ATOM    118  CD  LYS A  18      45.898  17.859 134.974  1.00345.26           C
ATOM    119  CE  LYS A  18      46.263  18.338 136.380  1.00345.26           C
ATOM    120  NZ  LYS A  18      45.037  18.672 137.137  1.00345.26           N
ATOM    121  C   LYS A  18      46.645  14.503 133.408  1.00345.26           C
ATOM    122  O   LYS A  18      46.266  13.348 133.234  1.00345.26           O
ATOM    123  N   LYS A  19      47.682  14.809 134.210  1.00280.51           N
ATOM    124  CA  LYS A  19      48.346  13.778 134.947  1.00280.51           C
ATOM    125  CB  LYS A  19      49.829  13.612 134.560  1.00280.51           C
ATOM    126  CG  LYS A  19      50.524  12.395 135.180  1.00280.51           C
ATOM    127  CD  LYS A  19      50.643  12.438 136.706  1.00280.51           C
ATOM    128  CE  LYS A  19      51.665  13.457 137.212  1.00280.51           C
ATOM    129  NZ  LYS A  19      53.030  13.047 136.813  1.00280.51           N
ATOM    130  C   LYS A  19      48.290  14.181 136.383  1.00280.51           C
ATOM    131  O   LYS A  19      48.572  15.328 136.726  1.00280.51           O
ATOM    132  N   VAL A  20      47.898  13.242 137.264  1.00 75.52           N
ATOM    133  CA  VAL A  20      47.846  13.565 138.658  1.00 75.52           C
ATOM    134  CB  VAL A  20      46.451  13.753 139.177  1.00 75.52           C
ATOM    135  CG1 VAL A  20      46.520  13.982 140.697  1.00 75.52           C
ATOM    136  CG2 VAL A  20      45.791  14.904 138.400  1.00 75.52           C
ATOM    137  C   VAL A  20      48.436  12.414 139.401  1.00 75.52           C
ATOM    138  O   VAL A  20      48.301  11.262 138.990  1.00 75.52           O
ATOM    139  N   ALA A  21      49.133  12.704 140.516  1.00266.38           N
ATOM    140  CA  ALA A  21      49.694  11.644 141.297  1.00266.38           C
ATOM    141  CB  ALA A  21      51.147  11.304 140.923  1.00266.38           C
ATOM    142  C   ALA A  21      49.702  12.101 142.717  1.00266.38           C
ATOM    143  O   ALA A  21      49.790  13.296 142.996  1.00266.38           O
ATOM    144  N   ALA A  22      49.585  11.148 143.661  1.00286.33           N
ATOM    145  CA  ALA A  22      49.626  11.507 145.046  1.00286.33           C
ATOM    146  CB  ALA A  22      48.238  11.602 145.701  1.00286.33           C
ATOM    147  C   ALA A  22      50.371  10.424 145.751  1.00286.33           C
ATOM    148  O   ALA A  22      50.307   9.259 145.362  1.00286.33           O
ATOM    149  N   LYS A  23      51.124  10.789 146.806  1.00253.82           N
ATOM    150  CA  LYS A  23      51.838   9.788 147.539  1.00253.82           C
ATOM    151  CB  LYS A  23      53.357   9.811 147.296  1.00253.82           C
ATOM    152  CG  LYS A  23      54.026  11.111 147.747  1.00253.82           C
ATOM    153  CD  LYS A  23      55.552  11.022 147.813  1.00253.82           C
ATOM    154  CE  LYS A  23      56.066  10.178 148.981  1.00253.82           C
ATOM    155  NZ  LYS A  23      57.546  10.146 148.969  1.00253.82           N
ATOM    156  C   LYS A  23      51.621  10.061 148.989  1.00253.82           C
ATOM    157  O   LYS A  23      51.673  11.208 149.429  1.00253.82           O
ATOM    158  N   LYS A  24      51.347   9.002 149.772  1.00322.71           N
ATOM    159  CA  LYS A  24      51.168   9.191 151.179  1.00322.71           C
ATOM    160  CB  LYS A  24      49.696   9.362 151.607  1.00322.71           C
ATOM    161  CG  LYS A  24      48.764   8.193 151.272  1.00322.71           C
ATOM    162  CD  LYS A  24      48.985   6.931 152.110  1.00322.71           C
ATOM    163  CE  LYS A  24      49.473   5.727 151.301  1.00322.71           C
ATOM    164  NZ  LYS A  24      49.659   4.560 152.191  1.00322.71           N
ATOM    165  C   LYS A  24      51.728   7.995 151.871  1.00322.71           C
ATOM    166  O   LYS A  24      51.927   6.947 151.260  1.00322.71           O
ATOM    167  N   ALA A  25      52.046   8.142 153.170  1.00255.04           N
ATOM    168  CA  ALA A  25      52.540   7.022 153.911  1.00255.04           C
ATOM    169  CB  ALA A  25      54.009   7.167 154.344  1.00255.04           C
ATOM    170  C   ALA A  25      51.720   6.941 155.153  1.00255.04           C
ATOM    171  O   ALA A  25      51.401   7.960 155.765  1.00255.04           O
ATOM    172  N   ALA A  26      51.334   5.715 155.549  1.00267.22           N
ATOM    173  CA  ALA A  26      50.556   5.573 156.742  1.00267.22           C
ATOM    174  CB  ALA A  26      49.118   6.104 156.606  1.00267.22           C
ATOM    175  C   ALA A  26      50.460   4.115 157.033  1.00267.22           C
ATOM    176  O   ALA A  26      50.795   3.273 156.202  1.00267.22           O
ATOM    177  N   PRO A  27      50.036   3.805 158.223  1.00194.52           N
ATOM    178  CA  PRO A  27      49.861   2.423 158.557  1.00194.52           C
ATOM    179  CD  PRO A  27      50.423   4.598 159.378  1.00194.52           C
ATOM    180  CB  PRO A  27      49.759   2.367 160.078  1.00194.52           C
ATOM    181  CG  PRO A  27      50.567   3.595 160.535  1.00194.52           C
ATOM    182  C   PRO A  27      48.650   1.932 157.841  1.00194.52           C
ATOM    183  O   PRO A  27      47.742   2.726 157.599  1.00194.52           O
ATOM    184  N   ALA A  28      48.614   0.639 157.476  1.00219.32           N
ATOM    185  CA  ALA A  28      47.467   0.148 156.779  1.00219.32           C
ATOM    186  CB  ALA A  28      47.690  -1.216 156.103  1.00219.32           C
ATOM    187  C   ALA A  28      46.363  -0.016 157.768  1.00219.32           C
ATOM    188  O   ALA A  28      46.593  -0.363 158.925  1.00219.32           O
ATOM    189  N   LYS A  29      45.123   0.265 157.328  1.00281.45           N
ATOM    190  CA  LYS A  29      43.984   0.069 158.171  1.00281.45           C
ATOM    191  CB  LYS A  29      43.414   1.361 158.781  1.00281.45           C
ATOM    192  CG  LYS A  29      42.828   2.326 157.747  1.00281.45           C
ATOM    193  CD  LYS A  29      41.947   3.413 158.365  1.00281.45           C
ATOM    194  CE  LYS A  29      40.592   2.895 158.853  1.00281.45           C
ATOM    195  NZ  LYS A  29      39.803   4.003 159.437  1.00281.45           N
ATOM    196  C   LYS A  29      42.930  -0.506 157.290  1.00281.45           C
ATOM    197  O   LYS A  29      42.927  -0.269 156.084  1.00281.45           O
ATOM    198  N   LYS A  30      42.009  -1.301 157.863  1.00227.11           N
ATOM    199  CA  LYS A  30      40.995  -1.854 157.020  1.00227.11           C
ATOM    200  CB  LYS A  30      40.163  -2.959 157.691  1.00227.11           C
ATOM    201  CG  LYS A  30      39.342  -2.463 158.883  1.00227.11           C
ATOM    202  CD  LYS A  30      38.261  -3.448 159.333  1.00227.11           C
ATOM    203  CE  LYS A  30      37.440  -2.957 160.527  1.00227.11           C
ATOM    204  NZ  LYS A  30      36.417  -3.965 160.885  1.00227.11           N
ATOM    205  C   LYS A  30      40.067  -0.741 156.673  1.00227.11           C
ATOM    206  O   LYS A  30      39.530  -0.068 157.552  1.00227.11           O
ATOM    207  N   VAL A  31      39.871  -0.502 155.363  1.00 97.46           N
ATOM    208  CA  VAL A  31      38.971   0.535 154.965  1.00 97.46           C
ATOM    209  CB  VAL A  31      39.617   1.885 154.869  1.00 97.46           C
ATOM    210  CG1 VAL A  31      40.699   1.833 153.777  1.00 97.46           C
ATOM    211  CG2 VAL A  31      38.521   2.932 154.605  1.00 97.46           C
ATOM    212  C   VAL A  31      38.472   0.192 153.603  1.00 97.46           C
ATOM    213  O   VAL A  31      39.134  -0.517 152.846  1.00 97.46           O
ATOM    214  N   VAL A  32      37.264   0.677 153.266  1.00100.42           N
ATOM    215  CA  VAL A  32      36.739   0.444 151.957  1.00100.42           C
ATOM    216  CB  VAL A  32      35.504  -0.408 151.943  1.00100.42           C
ATOM    217  CG1 VAL A  32      34.389   0.333 152.699  1.00100.42           C
ATOM    218  CG2 VAL A  32      35.152  -0.735 150.481  1.00100.42           C
ATOM    219  C   VAL A  32      36.363   1.781 151.416  1.00100.42           C
ATOM    220  O   VAL A  32      35.865   2.636 152.147  1.00100.42           O
ATOM    221  N   ALA A  33      36.615   2.009 150.115  1.00213.17           N
ATOM    222  CA  ALA A  33      36.272   3.280 149.556  1.00213.17           C
ATOM    223  CB  ALA A  33      36.866   3.522 148.158  1.00213.17           C
ATOM    224  C   ALA A  33      34.787   3.326 149.434  1.00213.17           C
ATOM    225  O   ALA A  33      34.145   2.315 149.154  1.00213.17           O
ATOM    226  N   LYS A  34      34.198   4.514 149.666  1.00256.10           N
ATOM    227  CA  LYS A  34      32.779   4.638 149.537  1.00256.10           C
ATOM    228  CB  LYS A  34      32.012   4.700 150.869  1.00256.10           C
ATOM    229  CG  LYS A  34      32.030   3.386 151.653  1.00256.10           C
ATOM    230  CD  LYS A  34      31.352   3.486 153.021  1.00256.10           C
ATOM    231  CE  LYS A  34      31.995   4.510 153.958  1.00256.10           C
ATOM    232  NZ  LYS A  34      33.342   4.051 154.361  1.00256.10           N
ATOM    233  C   LYS A  34      32.504   5.913 148.819  1.00256.10           C
ATOM    234  O   LYS A  34      33.400   6.725 148.594  1.00256.10           O
ATOM    235  N   LYS A  35      31.233   6.104 148.423  1.00282.40           N
ATOM    236  CA  LYS A  35      30.849   7.292 147.728  1.00282.40           C
ATOM    237  CB  LYS A  35      31.104   8.573 148.541  1.00282.40           C
ATOM    238  CG  LYS A  35      30.571   9.843 147.875  1.00282.40           C
ATOM    239  CD  LYS A  35      30.504  11.044 148.820  1.00282.40           C
ATOM    240  CE  LYS A  35      29.423  10.915 149.896  1.00282.40           C
ATOM    241  NZ  LYS A  35      28.081  10.934 149.272  1.00282.40           N
ATOM    242  C   LYS A  35      31.651   7.347 146.474  1.00282.40           C
ATOM    243  O   LYS A  35      31.893   8.419 145.920  1.00282.40           O
ATOM    244  N   ALA A  36      32.078   6.167 145.990  1.00199.13           N
ATOM    245  CA  ALA A  36      32.814   6.102 144.766  1.00199.13           C
ATOM    246  CB  ALA A  36      33.547   4.767 144.551  1.00199.13           C
ATOM    247  C   ALA A  36      31.813   6.253 143.674  1.00199.13           C
ATOM    248  O   ALA A  36      30.621   6.037 143.883  1.00199.13           O
ATOM    249  N   VAL A  37      32.267   6.658 142.475  1.00144.99           N
ATOM    250  CA  VAL A  37      31.319   6.812 141.418  1.00144.99           C
ATOM    251  CB  VAL A  37      31.839   7.610 140.256  1.00144.99           C
ATOM    252  CG1 VAL A  37      32.148   9.034 140.748  1.00144.99           C
ATOM    253  CG2 VAL A  37      33.054   6.885 139.653  1.00144.99           C
ATOM    254  C   VAL A  37      30.971   5.445 140.931  1.00144.99           C
ATOM    255  O   VAL A  37      31.846   4.629 140.645  1.00144.99           O
ATOM    256  N   ALA A  38      29.659   5.158 140.854  1.00253.69           N
ATOM    257  CA  ALA A  38      29.207   3.887 140.379  1.00253.69           C
ATOM    258  CB  ALA A  38      28.880   2.886 141.500  1.00253.69           C
ATOM    259  C   ALA A  38      27.940   4.155 139.643  1.00253.69           C
ATOM    260  O   ALA A  38      27.264   5.149 139.904  1.00253.69           O
ATOM    261  N   LYS A  39      27.588   3.284 138.680  1.00341.73           N
ATOM    262  CA  LYS A  39      26.377   3.538 137.963  1.00341.73           C
ATOM    263  CB  LYS A  39      26.602   4.037 136.526  1.00341.73           C
ATOM    264  CG  LYS A  39      25.334   4.568 135.852  1.00341.73           C
ATOM    265  CD  LYS A  39      24.831   5.898 136.425  1.00341.73           C
ATOM    266  CE  LYS A  39      23.859   5.751 137.600  1.00341.73           C
ATOM    267  NZ  LYS A  39      24.603   5.654 138.875  1.00341.73           N
ATOM    268  C   LYS A  39      25.603   2.265 137.876  1.00341.73           C
ATOM    269  O   LYS A  39      26.153   1.171 137.987  1.00341.73           O
ATOM    270  N   ALA A  40      24.276   2.402 137.698  1.00265.46           N
ATOM    271  CA  ALA A  40      23.392   1.287 137.543  1.00265.46           C
ATOM    272  CB  ALA A  40      22.531   1.001 138.785  1.00265.46           C
ATOM    273  C   ALA A  40      22.466   1.692 136.448  1.00265.46           C
ATOM    274  O   ALA A  40      22.388   2.874 136.117  1.00265.46           O
ATOM    275  N   ALA A  41      21.770   0.728 135.813  1.00196.09           N
ATOM    276  CA  ALA A  41      20.889   1.155 134.769  1.00196.09           C
ATOM    277  CB  ALA A  41      21.057   0.352 133.468  1.00196.09           C
ATOM    278  C   ALA A  41      19.477   0.957 135.214  1.00196.09           C
ATOM    279  O   ALA A  41      18.943  -0.151 135.190  1.00196.09           O
ATOM    280  N   PRO A  42      18.873   2.031 135.638  1.00112.55           N
ATOM    281  CA  PRO A  42      17.475   1.997 135.966  1.00112.55           C
ATOM    282  CD  PRO A  42      19.595   2.954 136.498  1.00112.55           C
ATOM    283  CB  PRO A  42      17.276   2.952 137.143  1.00112.55           C
ATOM    284  CG  PRO A  42      18.517   3.855 137.114  1.00112.55           C
ATOM    285  C   PRO A  42      16.730   2.422 134.745  1.00112.55           C
ATOM    286  O   PRO A  42      17.370   2.803 133.766  1.00112.55           O
ATOM    287  N   ALA A  43      15.385   2.371 134.772  1.00212.95           N
ATOM    288  CA  ALA A  43      14.650   2.865 133.648  1.00212.95           C
ATOM    289  CB  ALA A  43      13.126   2.689 133.774  1.00212.95           C
ATOM    290  C   ALA A  43      14.945   4.329 133.608  1.00212.95           C
ATOM    291  O   ALA A  43      15.239   4.931 134.639  1.00212.95           O
ATOM    292  N   ALA A  44      14.899   4.947 132.413  1.00223.43           N
ATOM    293  CA  ALA A  44      15.275   6.329 132.361  1.00223.43           C
ATOM    294  CB  ALA A  44      16.301   6.642 131.259  1.00223.43           C
ATOM    295  C   ALA A  44      14.075   7.181 132.103  1.00223.43           C
ATOM    296  O   ALA A  44      13.182   6.858 131.322  1.00223.43           O
ATOM    297  N   PRO A  45      14.066   8.268 132.823  1.00181.30           N
ATOM    298  CA  PRO A  45      13.037   9.259 132.659  1.00181.30           C
ATOM    299  CD  PRO A  45      14.528   8.195 134.201  1.00181.30           C
ATOM    300  CB  PRO A  45      13.030  10.080 133.946  1.00181.30           C
ATOM    301  CG  PRO A  45      13.597   9.116 135.001  1.00181.30           C
ATOM    302  C   PRO A  45      13.366  10.077 131.453  1.00181.30           C
ATOM    303  O   PRO A  45      14.504  10.013 130.991  1.00181.30           O
ATOM    304  N   THR A  46      12.395  10.843 130.918  1.00212.99           N
ATOM    305  CA  THR A  46      12.690  11.641 129.766  1.00212.99           C
ATOM    306  CB  THR A  46      11.741  11.415 128.628  1.00212.99           C
ATOM    307  OG1 THR A  46      10.424  11.790 129.006  1.00212.99           O
ATOM    308  CG2 THR A  46      11.779   9.926 128.248  1.00212.99           C
ATOM    309  C   THR A  46      12.573  13.079 130.152  1.00212.99           C
ATOM    310  O   THR A  46      11.605  13.507 130.779  1.00212.99           O
ATOM    311  N   PRO A  47      13.583  13.823 129.803  1.00176.63           N
ATOM    312  CA  PRO A  47      13.553  15.231 130.082  1.00176.63           C
ATOM    313  CD  PRO A  47      14.930  13.284 129.914  1.00176.63           C
ATOM    314  CB  PRO A  47      15.006  15.700 130.077  1.00176.63           C
ATOM    315  CG  PRO A  47      15.797  14.436 130.444  1.00176.63           C
ATOM    316  C   PRO A  47      12.718  15.938 129.065  1.00176.63           C
ATOM    317  O   PRO A  47      12.462  15.377 128.003  1.00176.63           O
ATOM    318  N   LEU A  48      12.273  17.167 129.386  1.00275.55           N
ATOM    319  CA  LEU A  48      11.528  17.956 128.454  1.00275.55           C
ATOM    320  CB  LEU A  48      10.415  18.786 129.125  1.00275.55           C
ATOM    321  CG  LEU A  48       9.576  19.650 128.162  1.00275.55           C
ATOM    322  CD1 LEU A  48       8.823  18.791 127.138  1.00275.55           C
ATOM    323  CD2 LEU A  48       8.643  20.594 128.941  1.00275.55           C
ATOM    324  C   LEU A  48      12.516  18.893 127.844  1.00275.55           C
ATOM    325  O   LEU A  48      13.348  19.470 128.539  1.00275.55           O
ATOM    326  N   LYS A  49      12.470  19.041 126.504  1.00252.31           N
ATOM    327  CA  LYS A  49      13.407  19.902 125.846  1.00252.31           C
ATOM    328  CB  LYS A  49      14.313  19.164 124.843  1.00252.31           C
ATOM    329  CG  LYS A  49      15.205  18.106 125.503  1.00252.31           C
ATOM    330  CD  LYS A  49      15.910  17.173 124.514  1.00252.31           C
ATOM    331  CE  LYS A  49      16.754  16.084 125.186  1.00252.31           C
ATOM    332  NZ  LYS A  49      17.829  16.698 125.999  1.00252.31           N
ATOM    333  C   LYS A  49      12.621  20.935 125.105  1.00252.31           C
ATOM    334  O   LYS A  49      11.429  20.764 124.851  1.00252.31           O
ATOM    335  N   ASP A  50      13.283  22.054 124.756  1.00225.94           N
ATOM    336  CA  ASP A  50      12.626  23.143 124.094  1.00225.94           C
ATOM    337  CB  ASP A  50      13.264  24.507 124.444  1.00225.94           C
ATOM    338  CG  ASP A  50      12.460  25.670 123.865  1.00225.94           C
ATOM    339  OD1 ASP A  50      12.014  25.584 122.689  1.00225.94           O
ATOM    340  OD2 ASP A  50      12.288  26.676 124.604  1.00225.94           O
ATOM    341  C   ASP A  50      12.744  22.948 122.618  1.00225.94           C
ATOM    342  O   ASP A  50      13.843  22.907 122.067  1.00225.94           O
ATOM    343  N   LYS A  51      11.586  22.825 121.940  1.00293.84           N
ATOM    344  CA  LYS A  51      11.562  22.716 120.512  1.00293.84           C
ATOM    345  CB  LYS A  51      12.012  23.999 119.790  1.00293.84           C
ATOM    346  CG  LYS A  51      10.962  25.110 119.796  1.00293.84           C
ATOM    347  CD  LYS A  51       9.738  24.814 118.922  1.00293.84           C
ATOM    348  CE  LYS A  51       9.025  23.497 119.237  1.00293.84           C
ATOM    349  NZ  LYS A  51       7.964  23.246 118.234  1.00293.84           N
ATOM    350  C   LYS A  51      12.430  21.600 120.046  1.00293.84           C
ATOM    351  O   LYS A  51      12.994  20.853 120.842  1.00293.84           O
ATOM    352  N   PHE A  52      12.441  21.439 118.712  1.00401.62           N
ATOM    353  CA  PHE A  52      13.179  20.532 117.887  1.00401.62           C
ATOM    354  CB  PHE A  52      13.908  19.357 118.613  1.00401.62           C
ATOM    355  CG  PHE A  52      15.211  19.821 119.213  1.00401.62           C
ATOM    356  CD1 PHE A  52      16.228  20.293 118.410  1.00401.62           C
ATOM    357  CD2 PHE A  52      15.460  19.732 120.565  1.00401.62           C
ATOM    358  CE1 PHE A  52      17.429  20.707 118.944  1.00401.62           C
ATOM    359  CE2 PHE A  52      16.658  20.144 121.106  1.00401.62           C
ATOM    360  CZ  PHE A  52      17.650  20.639 120.297  1.00401.62           C
ATOM    361  C   PHE A  52      12.171  19.997 116.912  1.00401.62           C
ATOM    362  O   PHE A  52      11.005  19.819 117.257  1.00401.62           O
ATOM    363  N   THR A  53      12.562  19.900 115.624  1.00243.59           N
ATOM    364  CA  THR A  53      11.858  19.248 114.557  1.00243.59           C
ATOM    365  CB  THR A  53      12.224  19.968 113.313  1.00243.59           C
ATOM    366  OG1 THR A  53      11.582  19.421 112.182  1.00243.59           O
ATOM    367  CG2 THR A  53      13.756  19.998 113.213  1.00243.59           C
ATOM    368  C   THR A  53      12.198  17.785 114.630  1.00243.59           C
ATOM    369  O   THR A  53      11.416  16.869 114.347  1.00243.59           O
ATOM    370  N   LYS A  54      13.468  17.576 115.030  1.00151.06           N
ATOM    371  CA  LYS A  54      14.074  16.317 115.338  1.00151.06           C
ATOM    372  CB  LYS A  54      15.588  16.470 115.596  1.00151.06           C
ATOM    373  CG  LYS A  54      16.370  16.678 114.292  0.00151.06           C
ATOM    374  CD  LYS A  54      17.826  17.090 114.494  0.00151.06           C
ATOM    375  CE  LYS A  54      18.497  16.343 115.643  0.00151.06           C
ATOM    376  NZ  LYS A  54      18.202  17.038 116.914  0.00151.06           N
ATOM    377  C   LYS A  54      13.415  15.846 116.595  1.00151.06           C
ATOM    378  O   LYS A  54      13.391  14.651 116.864  1.00151.06           O
ATOM    379  N   ALA A  55      12.853  16.782 117.392  1.00 37.95           N
ATOM    380  CA  ALA A  55      12.246  16.438 118.655  1.00 37.95           C
ATOM    381  CB  ALA A  55      11.611  17.645 119.378  1.00 37.95           C
ATOM    382  C   ALA A  55      11.131  15.445 118.464  1.00 37.95           C
ATOM    383  O   ALA A  55      11.031  14.468 119.205  1.00 37.95           O
ATOM    384  N   SER A  56      10.258  15.656 117.461  1.00 64.38           N
ATOM    385  CA  SER A  56       9.160  14.752 117.255  1.00 64.38           C
ATOM    386  CB  SER A  56       8.222  15.200 116.121  1.00 64.38           C
ATOM    387  OG  SER A  56       8.928  15.229 114.889  1.00 64.38           O
ATOM    388  C   SER A  56       9.713  13.413 116.884  1.00 64.38           C
ATOM    389  O   SER A  56       9.185  12.375 117.278  1.00 64.38           O
ATOM    390  N   LEU A  57      10.806  13.418 116.104  1.00 53.34           N
ATOM    391  CA  LEU A  57      11.443  12.222 115.637  1.00 53.34           C
ATOM    392  CB  LEU A  57      12.577  12.578 114.659  1.00 53.34           C
ATOM    393  CG  LEU A  57      13.349  11.396 114.061  1.00 53.34           C
ATOM    394  CD1 LEU A  57      12.414  10.432 113.315  1.00 53.34           C
ATOM    395  CD2 LEU A  57      14.484  11.910 113.158  1.00 53.34           C
ATOM    396  C   LEU A  57      11.991  11.481 116.819  1.00 53.34           C
ATOM    397  O   LEU A  57      11.861  10.261 116.921  1.00 53.34           O
ATOM    398  N   ALA A  58      12.609  12.215 117.763  1.00 25.95           N
ATOM    399  CA  ALA A  58      13.176  11.599 118.927  1.00 25.95           C
ATOM    400  CB  ALA A  58      13.867  12.612 119.858  1.00 25.95           C
ATOM    401  C   ALA A  58      12.072  10.954 119.702  1.00 25.95           C
ATOM    402  O   ALA A  58      12.220   9.837 120.196  1.00 25.95           O
ATOM    403  N   THR A  59      10.916  11.638 119.800  1.00 30.51           N
ATOM    404  CA  THR A  59       9.816  11.153 120.586  1.00 30.51           C
ATOM    405  CB  THR A  59       8.620  12.054 120.522  1.00 30.51           C
ATOM    406  OG1 THR A  59       8.956  13.353 120.986  1.00 30.51           O
ATOM    407  CG2 THR A  59       7.504  11.449 121.389  1.00 30.51           C
ATOM    408  C   THR A  59       9.375   9.823 120.067  1.00 30.51           C
ATOM    409  O   THR A  59       9.181   8.885 120.839  1.00 30.51           O
ATOM    410  N   HIS A  60       9.204   9.706 118.738  1.00 99.15           N
ATOM    411  CA  HIS A  60       8.744   8.480 118.154  1.00 99.15           C
ATOM    412  ND1 HIS A  60       7.328  10.788 116.096  1.00 99.15           N
ATOM    413  CG  HIS A  60       7.287   9.427 116.296  1.00 99.15           C
ATOM    414  CB  HIS A  60       8.482   8.586 116.640  1.00 99.15           C
ATOM    415  NE2 HIS A  60       5.213  10.166 115.802  1.00 99.15           N
ATOM    416  CD2 HIS A  60       5.988   9.062 116.114  1.00 99.15           C
ATOM    417  CE1 HIS A  60       6.060  11.178 115.804  1.00 99.15           C
ATOM    418  C   HIS A  60       9.776   7.415 118.356  1.00 99.15           C
ATOM    419  O   HIS A  60       9.446   6.259 118.614  1.00 99.15           O
ATOM    420  N   ILE A  61      11.062   7.779 118.217  1.00 95.90           N
ATOM    421  CA  ILE A  61      12.128   6.825 118.321  1.00 95.90           C
ATOM    422  CB  ILE A  61      13.456   7.416 117.971  1.00 95.90           C
ATOM    423  CG1 ILE A  61      13.379   7.991 116.551  1.00 95.90           C
ATOM    424  CG2 ILE A  61      14.529   6.328 118.141  1.00 95.90           C
ATOM    425  CD1 ILE A  61      12.864   6.972 115.539  1.00 95.90           C
ATOM    426  C   ILE A  61      12.218   6.289 119.714  1.00 95.90           C
ATOM    427  O   ILE A  61      12.334   5.081 119.918  1.00 95.90           O
ATOM    428  N   ALA A  62      12.127   7.177 120.719  1.00 37.82           N
ATOM    429  CA  ALA A  62      12.284   6.757 122.078  1.00 37.82           C
ATOM    430  CB  ALA A  62      12.077   7.901 123.084  1.00 37.82           C
ATOM    431  C   ALA A  62      11.249   5.714 122.356  1.00 37.82           C
ATOM    432  O   ALA A  62      11.527   4.734 123.044  1.00 37.82           O
ATOM    433  N   GLU A  63      10.015   5.898 121.848  1.00 95.06           N
ATOM    434  CA  GLU A  63       9.005   4.912 122.109  1.00 95.06           C
ATOM    435  CB  GLU A  63       7.579   5.334 121.706  1.00 95.06           C
ATOM    436  CG  GLU A  63       7.358   5.475 120.201  0.00 95.06           C
ATOM    437  CD  GLU A  63       5.875   5.717 119.962  0.00 95.06           C
ATOM    438  OE1 GLU A  63       5.057   4.876 120.421  0.00 95.06           O
ATOM    439  OE2 GLU A  63       5.539   6.748 119.319  0.00 95.06           O
ATOM    440  C   GLU A  63       9.304   3.624 121.391  1.00 95.06           C
ATOM    441  O   GLU A  63       9.163   2.547 121.968  1.00 95.06           O
ATOM    442  N   ARG A  64       9.715   3.693 120.106  1.00133.02           N
ATOM    443  CA  ARG A  64       9.925   2.492 119.338  1.00133.02           C
ATOM    444  CB  ARG A  64      10.277   2.780 117.867  1.00133.02           C
ATOM    445  CG  ARG A  64       9.146   3.429 117.066  1.00133.02           C
ATOM    446  CD  ARG A  64       8.260   2.424 116.328  0.00133.02           C
ATOM    447  NE  ARG A  64       9.119   1.712 115.339  1.00133.02           N
ATOM    448  CZ  ARG A  64       8.698   0.534 114.794  1.00133.02           C
ATOM    449  NH1 ARG A  64       7.483   0.017 115.143  1.00133.02           N
ATOM    450  NH2 ARG A  64       9.490  -0.128 113.902  1.00133.02           N
ATOM    451  C   ARG A  64      11.061   1.692 119.905  1.00133.02           C
ATOM    452  O   ARG A  64      10.956   0.482 120.092  1.00133.02           O
ATOM    453  N   ALA A  65      12.193   2.373 120.149  1.00 64.59           N
ATOM    454  CA  ALA A  65      13.428   1.855 120.671  1.00 64.59           C
ATOM    455  CB  ALA A  65      14.592   2.850 120.528  1.00 64.59           C
ATOM    456  C   ALA A  65      13.309   1.494 122.118  1.00 64.59           C
ATOM    457  O   ALA A  65      14.026   0.617 122.598  1.00 64.59           O
ATOM    458  N   ALA A  66      12.414   2.179 122.856  1.00 56.76           N
ATOM    459  CA  ALA A  66      12.296   2.003 124.276  1.00 56.76           C
ATOM    460  CB  ALA A  66      12.147   0.531 124.698  1.00 56.76           C
ATOM    461  C   ALA A  66      13.508   2.561 124.959  1.00 56.76           C
ATOM    462  O   ALA A  66      13.974   2.012 125.958  1.00 56.76           O
ATOM    463  N   VAL A  67      14.050   3.680 124.428  1.00 47.64           N
ATOM    464  CA  VAL A  67      15.150   4.348 125.066  1.00 47.64           C
ATOM    465  CB  VAL A  67      16.387   4.455 124.219  1.00 47.64           C
ATOM    466  CG1 VAL A  67      16.902   3.034 123.931  1.00 47.64           C
ATOM    467  CG2 VAL A  67      16.064   5.272 122.960  1.00 47.64           C
ATOM    468  C   VAL A  67      14.698   5.732 125.419  1.00 47.64           C
ATOM    469  O   VAL A  67      13.732   6.250 124.859  1.00 47.64           O
ATOM    470  N   GLU A  68      15.408   6.363 126.377  1.00 82.81           N
ATOM    471  CA  GLU A  68      15.056   7.655 126.887  1.00 82.81           C
ATOM    472  CB  GLU A  68      16.010   8.151 127.988  1.00 82.81           C
ATOM    473  CG  GLU A  68      17.470   8.216 127.538  1.00 82.81           C
ATOM    474  CD  GLU A  68      18.303   8.714 128.710  1.00 82.81           C
ATOM    475  OE1 GLU A  68      18.141   8.168 129.834  1.00 82.81           O
ATOM    476  OE2 GLU A  68      19.113   9.656 128.495  1.00 82.81           O
ATOM    477  C   GLU A  68      15.072   8.650 125.773  1.00 82.81           C
ATOM    478  O   GLU A  68      15.759   8.481 124.767  1.00 82.81           O
ATOM    479  N   VAL A  69      14.269   9.718 125.939  1.00 30.18           N
ATOM    480  CA  VAL A  69      14.146  10.760 124.964  1.00 30.18           C
ATOM    481  CB  VAL A  69      13.186  11.835 125.381  1.00 30.18           C
ATOM    482  CG1 VAL A  69      13.207  12.947 124.319  1.00 30.18           C
ATOM    483  CG2 VAL A  69      11.801  11.197 125.585  1.00 30.18           C
ATOM    484  C   VAL A  69      15.494  11.382 124.793  1.00 30.18           C
ATOM    485  O   VAL A  69      15.876  11.766 123.690  1.00 30.18           O
ATOM    486  N   LYS A  70      16.248  11.527 125.896  1.00 54.69           N
ATOM    487  CA  LYS A  70      17.560  12.092 125.793  1.00 54.69           C
ATOM    488  CB  LYS A  70      18.247  12.249 127.161  1.00 54.69           C
ATOM    489  CG  LYS A  70      19.650  12.852 127.081  0.00 54.69           C
ATOM    490  CD  LYS A  70      20.221  13.258 128.441  0.00 54.69           C
ATOM    491  CE  LYS A  70      19.512  14.458 129.073  0.00 54.69           C
ATOM    492  NZ  LYS A  70      20.127  14.778 130.381  0.00 54.69           N
ATOM    493  C   LYS A  70      18.410  11.169 124.971  1.00 54.69           C
ATOM    494  O   LYS A  70      19.152  11.604 124.092  1.00 54.69           O
ATOM    495  N   ALA A  71      18.307   9.850 125.229  1.00 32.94           N
ATOM    496  CA  ALA A  71      19.134   8.886 124.561  1.00 32.94           C
ATOM    497  CB  ALA A  71      18.909   7.452 125.072  1.00 32.94           C
ATOM    498  C   ALA A  71      18.849   8.883 123.095  1.00 32.94           C
ATOM    499  O   ALA A  71      19.769   8.826 122.279  1.00 32.94           O
ATOM    500  N   VAL A  72      17.562   8.943 122.711  1.00 91.02           N
ATOM    501  CA  VAL A  72      17.270   8.920 121.309  1.00 91.02           C
ATOM    502  CB  VAL A  72      15.799   8.947 120.978  1.00 91.02           C
ATOM    503  CG1 VAL A  72      15.145   7.664 121.511  1.00 91.02           C
ATOM    504  CG2 VAL A  72      15.170  10.233 121.531  1.00 91.02           C
ATOM    505  C   VAL A  72      17.906  10.128 120.702  1.00 91.02           C
ATOM    506  O   VAL A  72      18.528  10.044 119.644  1.00 91.02           O
ATOM    507  N   LYS A  73      17.784  11.290 121.373  1.00138.98           N
ATOM    508  CA  LYS A  73      18.335  12.489 120.816  1.00138.98           C
ATOM    509  CB  LYS A  73      17.989  13.769 121.615  1.00138.98           C
ATOM    510  CG  LYS A  73      18.817  14.038 122.878  1.00138.98           C
ATOM    511  CD  LYS A  73      20.223  14.589 122.610  1.00138.98           C
ATOM    512  CE  LYS A  73      21.014  14.930 123.874  1.00138.98           C
ATOM    513  NZ  LYS A  73      20.483  16.171 124.482  1.00138.98           N
ATOM    514  C   LYS A  73      19.822  12.356 120.744  1.00138.98           C
ATOM    515  O   LYS A  73      20.438  12.737 119.751  1.00138.98           O
ATOM    516  N   ALA A  74      20.443  11.800 121.801  1.00 32.78           N
ATOM    517  CA  ALA A  74      21.874  11.719 121.831  1.00 32.78           C
ATOM    518  CB  ALA A  74      22.403  11.099 123.135  1.00 32.78           C
ATOM    519  C   ALA A  74      22.363  10.859 120.705  1.00 32.78           C
ATOM    520  O   ALA A  74      23.274  11.242 119.972  1.00 32.78           O
ATOM    521  N   VAL A  75      21.749   9.676 120.526  1.00 39.78           N
ATOM    522  CA  VAL A  75      22.173   8.750 119.514  1.00 39.78           C
ATOM    523  CB  VAL A  75      21.458   7.434 119.605  1.00 39.78           C
ATOM    524  CG1 VAL A  75      21.891   6.554 118.420  1.00 39.78           C
ATOM    525  CG2 VAL A  75      21.755   6.815 120.982  1.00 39.78           C
ATOM    526  C   VAL A  75      21.914   9.318 118.153  1.00 39.78           C
ATOM    527  O   VAL A  75      22.732   9.180 117.246  1.00 39.78           O
ATOM    528  N   LEU A  76      20.752   9.970 117.972  1.00110.13           N
ATOM    529  CA  LEU A  76      20.373  10.472 116.682  1.00110.13           C
ATOM    530  CB  LEU A  76      18.930  11.027 116.707  1.00110.13           C
ATOM    531  CG  LEU A  76      18.277  11.362 115.347  1.00110.13           C
ATOM    532  CD1 LEU A  76      16.846  11.882 115.559  1.00110.13           C
ATOM    533  CD2 LEU A  76      19.103  12.336 114.495  1.00110.13           C
ATOM    534  C   LEU A  76      21.332  11.547 116.251  1.00110.13           C
ATOM    535  O   LEU A  76      21.782  11.555 115.106  1.00110.13           O
ATOM    536  N   ALA A  77      21.695  12.469 117.164  1.00 36.09           N
ATOM    537  CA  ALA A  77      22.551  13.574 116.818  1.00 36.09           C
ATOM    538  CB  ALA A  77      22.774  14.542 117.992  1.00 36.09           C
ATOM    539  C   ALA A  77      23.892  13.068 116.382  1.00 36.09           C
ATOM    540  O   ALA A  77      24.464  13.551 115.406  1.00 36.09           O
ATOM    541  N   ALA A  78      24.428  12.067 117.098  1.00 34.00           N
ATOM    542  CA  ALA A  78      25.722  11.525 116.797  1.00 34.00           C
ATOM    543  CB  ALA A  78      26.146  10.424 117.785  1.00 34.00           C
ATOM    544  C   ALA A  78      25.692  10.909 115.432  1.00 34.00           C
ATOM    545  O   ALA A  78      26.666  10.987 114.686  1.00 34.00           O
ATOM    546  N   LEU A  79      24.563  10.266 115.086  1.00 68.61           N
ATOM    547  CA  LEU A  79      24.382   9.551 113.850  1.00 68.61           C
ATOM    548  CB  LEU A  79      22.967   8.940 113.809  1.00 68.61           C
ATOM    549  CG  LEU A  79      22.592   7.993 112.650  1.00 68.61           C
ATOM    550  CD1 LEU A  79      21.124   7.584 112.813  1.00 68.61           C
ATOM    551  CD2 LEU A  79      22.869   8.554 111.246  1.00 68.61           C
ATOM    552  C   LEU A  79      24.498  10.506 112.702  1.00 68.61           C
ATOM    553  O   LEU A  79      25.162  10.216 111.707  1.00 68.61           O
ATOM    554  N   GLU A  80      23.818  11.662 112.800  1.00 49.41           N
ATOM    555  CA  GLU A  80      23.816  12.629 111.740  1.00 49.41           C
ATOM    556  CB  GLU A  80      22.841  13.787 112.010  1.00 49.41           C
ATOM    557  CG  GLU A  80      21.374  13.358 112.051  1.00 49.41           C
ATOM    558  CD  GLU A  80      20.536  14.592 112.350  1.00 49.41           C
ATOM    559  OE1 GLU A  80      21.118  15.709 112.372  1.00 49.41           O
ATOM    560  OE2 GLU A  80      19.305  14.434 112.564  1.00 49.41           O
ATOM    561  C   GLU A  80      25.177  13.231 111.610  1.00 49.41           C
ATOM    562  O   GLU A  80      25.666  13.464 110.509  1.00 49.41           O
ATOM    563  N   ASN A  81      25.836  13.514 112.742  1.00 49.15           N
ATOM    564  CA  ASN A  81      27.118  14.141 112.649  1.00 49.15           C
ATOM    565  CB  ASN A  81      27.727  14.468 114.024  1.00 49.15           C
ATOM    566  CG  ASN A  81      26.880  15.561 114.661  1.00 49.15           C
ATOM    567  OD1 ASN A  81      26.670  15.576 115.873  1.00 49.15           O
ATOM    568  ND2 ASN A  81      26.376  16.505 113.821  1.00 49.15           N
ATOM    569  C   ASN A  81      28.055  13.215 111.941  1.00 49.15           C
ATOM    570  O   ASN A  81      28.830  13.642 111.088  1.00 49.15           O
ATOM    571  N   VAL A  82      27.999  11.912 112.277  1.00117.96           N
ATOM    572  CA  VAL A  82      28.905  10.956 111.706  1.00117.96           C
ATOM    573  CB  VAL A  82      28.897   9.624 112.400  1.00117.96           C
ATOM    574  CG1 VAL A  82      29.326   9.859 113.856  1.00117.96           C
ATOM    575  CG2 VAL A  82      27.523   8.964 112.265  1.00117.96           C
ATOM    576  C   VAL A  82      28.658  10.772 110.234  1.00117.96           C
ATOM    577  O   VAL A  82      29.604  10.572 109.473  1.00117.96           O
ATOM    578  N   VAL A  83      27.390  10.813 109.779  1.00109.12           N
ATOM    579  CA  VAL A  83      27.147  10.625 108.374  1.00109.12           C
ATOM    580  CB  VAL A  83      25.690  10.609 108.001  1.00109.12           C
ATOM    581  CG1 VAL A  83      25.058  11.974 108.302  1.00109.12           C
ATOM    582  CG2 VAL A  83      25.594  10.236 106.517  1.00109.12           C
ATOM    583  C   VAL A  83      27.808  11.724 107.597  1.00109.12           C
ATOM    584  O   VAL A  83      28.445  11.462 106.577  1.00109.12           O
ATOM    585  N   LEU A  84      27.690  12.981 108.072  1.00 98.29           N
ATOM    586  CA  LEU A  84      28.265  14.109 107.391  1.00 98.29           C
ATOM    587  CB  LEU A  84      27.957  15.453 108.081  1.00 98.29           C
ATOM    588  CG  LEU A  84      26.532  15.991 107.834  1.00 98.29           C
ATOM    589  CD1 LEU A  84      25.445  14.995 108.255  1.00 98.29           C
ATOM    590  CD2 LEU A  84      26.349  17.375 108.475  1.00 98.29           C
ATOM    591  C   LEU A  84      29.753  13.957 107.336  1.00 98.29           C
ATOM    592  O   LEU A  84      30.376  14.280 106.324  1.00 98.29           O
ATOM    593  N   GLY A  85      30.365  13.477 108.434  1.00 28.71           N
ATOM    594  CA  GLY A  85      31.792  13.332 108.486  1.00 28.71           C
ATOM    595  C   GLY A  85      32.256  12.314 107.487  1.00 28.71           C
ATOM    596  O   GLY A  85      33.252  12.525 106.797  1.00 28.71           O
ATOM    597  N   SER A  86      31.551  11.171 107.391  1.00 85.35           N
ATOM    598  CA  SER A  86      31.968  10.115 106.512  1.00 85.35           C
ATOM    599  CB  SER A  86      31.092   8.856 106.636  1.00 85.35           C
ATOM    600  OG  SER A  86      31.555   7.849 105.749  1.00 85.35           O
ATOM    601  C   SER A  86      31.896  10.573 105.095  1.00 85.35           C
ATOM    602  O   SER A  86      32.793  10.297 104.298  1.00 85.35           O
ATOM    603  N   VAL A  87      30.808  11.282 104.736  1.00100.24           N
ATOM    604  CA  VAL A  87      30.625  11.739 103.386  1.00100.24           C
ATOM    605  CB  VAL A  87      29.272  12.349 103.151  1.00100.24           C
ATOM    606  CG1 VAL A  87      29.157  13.661 103.944  1.00100.24           C
ATOM    607  CG2 VAL A  87      29.076  12.515 101.637  1.00100.24           C
ATOM    608  C   VAL A  87      31.675  12.757 103.056  1.00100.24           C
ATOM    609  O   VAL A  87      32.234  12.755 101.960  1.00100.24           O
ATOM    610  N   HIS A  88      31.982  13.638 104.027  1.00122.61           N
ATOM    611  CA  HIS A  88      32.931  14.709 103.897  1.00122.61           C
ATOM    612  ND1 HIS A  88      33.900  17.886 105.116  1.00122.61           N
ATOM    613  CG  HIS A  88      34.152  16.536 105.207  1.00122.61           C
ATOM    614  CB  HIS A  88      33.098  15.470 105.224  1.00122.61           C
ATOM    615  NE2 HIS A  88      36.107  17.664 105.262  1.00122.61           N
ATOM    616  CD2 HIS A  88      35.507  16.419 105.294  1.00122.61           C
ATOM    617  CE1 HIS A  88      35.101  18.514 105.155  1.00122.61           C
ATOM    618  C   HIS A  88      34.259  14.115 103.578  1.00122.61           C
ATOM    619  O   HIS A  88      35.021  14.662 102.782  1.00122.61           O
ATOM    620  N   LYS A  89      34.549  12.952 104.184  1.00157.68           N
ATOM    621  CA  LYS A  89      35.819  12.317 104.028  1.00157.68           C
ATOM    622  CB  LYS A  89      35.875  10.944 104.722  1.00157.68           C
ATOM    623  CG  LYS A  89      37.263  10.296 104.765  1.00157.68           C
ATOM    624  CD  LYS A  89      37.841   9.943 103.393  1.00157.68           C
ATOM    625  CE  LYS A  89      39.225   9.296 103.462  1.00157.68           C
ATOM    626  NZ  LYS A  89      39.113   7.919 103.996  1.00157.68           N
ATOM    627  C   LYS A  89      36.032  12.117 102.569  1.00157.68           C
ATOM    628  O   LYS A  89      37.149  12.280 102.082  1.00157.68           O
ATOM    629  N   LYS A  90      34.967  11.750 101.831  1.00185.12           N
ATOM    630  CA  LYS A  90      35.132  11.597 100.417  1.00185.12           C
ATOM    631  CB  LYS A  90      35.823  12.806  99.748  1.00185.12           C
ATOM    632  CG  LYS A  90      35.879  12.771  98.219  1.00185.12           C
ATOM    633  CD  LYS A  90      36.343  14.093  97.603  1.00185.12           C
ATOM    634  CE  LYS A  90      36.513  14.040  96.083  1.00185.12           C
ATOM    635  NZ  LYS A  90      37.608  13.111  95.727  1.00185.12           N
ATOM    636  C   LYS A  90      35.952  10.372 100.213  1.00185.12           C
ATOM    637  O   LYS A  90      36.235   9.650 101.168  1.00185.12           O
ATOM    638  N   GLY A  91      36.331  10.086  98.953  1.00 89.90           N
ATOM    639  CA  GLY A  91      37.085   8.896  98.712  1.00 89.90           C
ATOM    640  C   GLY A  91      36.181   7.802  99.146  1.00 89.90           C
ATOM    641  O   GLY A  91      35.048   7.702  98.679  1.00 89.90           O
ATOM    642  N   ALA A  92      36.657   6.940 100.058  1.00176.92           N
ATOM    643  CA  ALA A  92      35.734   5.963 100.530  1.00176.92           C
ATOM    644  CB  ALA A  92      36.402   4.664 101.012  1.00176.92           C
ATOM    645  C   ALA A  92      35.067   6.591 101.706  1.00176.92           C
ATOM    646  O   ALA A  92      35.672   6.759 102.764  1.00176.92           O
ATOM    647  N   GLY A  93      33.789   6.974 101.535  1.00111.30           N
ATOM    648  CA  GLY A  93      33.049   7.541 102.612  1.00111.30           C
ATOM    649  C   GLY A  93      31.631   7.553 102.167  1.00111.30           C
ATOM    650  O   GLY A  93      30.990   8.602 102.110  1.00111.30           O
ATOM    651  N   GLU A  94      31.102   6.363 101.837  1.00 87.43           N
ATOM    652  CA  GLU A  94      29.732   6.279 101.441  1.00 87.43           C
ATOM    653  CB  GLU A  94      29.509   5.448 100.166  1.00 87.43           C
ATOM    654  CG  GLU A  94      30.185   6.031  98.925  1.00 87.43           C
ATOM    655  CD  GLU A  94      31.675   5.733  99.027  1.00 87.43           C
ATOM    656  OE1 GLU A  94      32.024   4.623  99.510  1.00 87.43           O
ATOM    657  OE2 GLU A  94      32.483   6.612  98.627  1.00 87.43           O
ATOM    658  C   GLU A  94      29.068   5.547 102.549  1.00 87.43           C
ATOM    659  O   GLU A  94      29.523   4.475 102.946  1.00 87.43           O
ATOM    660  N   PHE A  95      27.979   6.100 103.112  1.00182.08           N
ATOM    661  CA  PHE A  95      27.423   5.312 104.162  1.00182.08           C
ATOM    662  CB  PHE A  95      27.051   6.076 105.450  1.00182.08           C
ATOM    663  CG  PHE A  95      25.706   6.692 105.309  1.00182.08           C
ATOM    664  CD1 PHE A  95      25.523   7.912 104.707  1.00182.08           C
ATOM    665  CD2 PHE A  95      24.607   6.012 105.783  1.00182.08           C
ATOM    666  CE1 PHE A  95      24.258   8.440 104.600  1.00182.08           C
ATOM    667  CE2 PHE A  95      23.343   6.538 105.677  1.00182.08           C
ATOM    668  CZ  PHE A  95      23.166   7.761 105.083  1.00182.08           C
ATOM    669  C   PHE A  95      26.183   4.725 103.591  1.00182.08           C
ATOM    670  O   PHE A  95      25.409   5.401 102.913  1.00182.08           O
ATOM    671  N   THR A  96      25.973   3.417 103.801  1.00121.76           N
ATOM    672  CA  THR A  96      24.773   2.922 103.221  1.00121.76           C
ATOM    673  CB  THR A  96      24.964   1.954 102.097  1.00121.76           C
ATOM    674  OG1 THR A  96      23.767   1.848 101.342  1.00121.76           O
ATOM    675  CG2 THR A  96      25.302   0.585 102.699  1.00121.76           C
ATOM    676  C   THR A  96      23.995   2.227 104.277  1.00121.76           C
ATOM    677  O   THR A  96      24.544   1.556 105.152  1.00121.76           O
ATOM    678  N   LEU A  97      22.670   2.424 104.226  1.00 70.81           N
ATOM    679  CA  LEU A  97      21.788   1.759 105.125  1.00 70.81           C
ATOM    680  CB  LEU A  97      20.919   2.729 105.941  1.00 70.81           C
ATOM    681  CG  LEU A  97      21.746   3.734 106.767  1.00 70.81           C
ATOM    682  CD1 LEU A  97      20.845   4.611 107.651  1.00 70.81           C
ATOM    683  CD2 LEU A  97      22.862   3.030 107.552  1.00 70.81           C
ATOM    684  C   LEU A  97      20.878   0.984 104.233  1.00 70.81           C
ATOM    685  O   LEU A  97      20.166   1.552 103.407  1.00 70.81           O
ATOM    686  N   PRO A  98      20.874  -0.303 104.374  1.00 79.37           N
ATOM    687  CA  PRO A  98      20.092  -1.082 103.467  1.00 79.37           C
ATOM    688  CD  PRO A  98      22.075  -1.001 104.783  1.00 79.37           C
ATOM    689  CB  PRO A  98      20.534  -2.525 103.679  1.00 79.37           C
ATOM    690  CG  PRO A  98      22.008  -2.380 104.101  1.00 79.37           C
ATOM    691  C   PRO A  98      18.624  -0.838 103.558  1.00 79.37           C
ATOM    692  O   PRO A  98      18.062  -0.891 104.651  1.00 79.37           O
ATOM    693  N   GLY A  99      18.002  -0.569 102.395  1.00 38.03           N
ATOM    694  CA  GLY A  99      16.594  -0.371 102.270  1.00 38.03           C
ATOM    695  C   GLY A  99      16.314   1.088 102.412  1.00 38.03           C
ATOM    696  O   GLY A  99      15.454   1.637 101.725  1.00 38.03           O
ATOM    697  N   LEU A 100      17.016   1.742 103.353  1.00 83.83           N
ATOM    698  CA  LEU A 100      16.812   3.139 103.591  1.00 83.83           C
ATOM    699  CB  LEU A 100      17.413   3.598 104.930  1.00 83.83           C
ATOM    700  CG  LEU A 100      17.209   5.096 105.222  1.00 83.83           C
ATOM    701  CD1 LEU A 100      15.724   5.437 105.388  1.00 83.83           C
ATOM    702  CD2 LEU A 100      18.065   5.554 106.415  1.00 83.83           C
ATOM    703  C   LEU A 100      17.403   4.021 102.545  1.00 83.83           C
ATOM    704  O   LEU A 100      16.702   4.808 101.908  1.00 83.83           O
ATOM    705  N   LEU A 101      18.716   3.876 102.285  1.00187.04           N
ATOM    706  CA  LEU A 101      19.289   4.936 101.513  1.00187.04           C
ATOM    707  CB  LEU A 101      18.996   6.285 102.204  1.00187.04           C
ATOM    708  CG  LEU A 101      19.531   7.560 101.530  1.00187.04           C
ATOM    709  CD1 LEU A 101      18.654   7.983 100.349  1.00187.04           C
ATOM    710  CD2 LEU A 101      19.729   8.688 102.555  1.00187.04           C
ATOM    711  C   LEU A 101      20.777   4.820 101.581  1.00187.04           C
ATOM    712  O   LEU A 101      21.327   4.065 102.382  1.00187.04           O
ATOM    713  N   LYS A 102      21.467   5.583 100.713  1.00129.61           N
ATOM    714  CA  LYS A 102      22.893   5.658 100.789  1.00129.61           C
ATOM    715  CB  LYS A 102      23.624   4.757  99.773  1.00129.61           C
ATOM    716  CG  LYS A 102      23.461   5.146  98.300  1.00129.61           C
ATOM    717  CD  LYS A 102      24.311   6.345  97.872  1.00129.61           C
ATOM    718  CE  LYS A 102      24.302   6.596  96.364  1.00129.61           C
ATOM    719  NZ  LYS A 102      25.144   7.769  96.040  1.00129.61           N
ATOM    720  C   LYS A 102      23.251   7.085 100.519  1.00129.61           C
ATOM    721  O   LYS A 102      22.601   7.752  99.713  1.00129.61           O
ATOM    722  N   ILE A 103      24.276   7.609 101.219  1.00 55.18           N
ATOM    723  CA  ILE A 103      24.687   8.954 100.944  1.00 55.18           C
ATOM    724  CB  ILE A 103      24.550   9.924 102.080  1.00 55.18           C
ATOM    725  CG1 ILE A 103      23.068  10.108 102.447  1.00 55.18           C
ATOM    726  CG2 ILE A 103      25.255  11.231 101.678  1.00 55.18           C
ATOM    727  CD1 ILE A 103      22.850  10.886 103.744  1.00 55.18           C
ATOM    728  C   ILE A 103      26.124   8.901 100.572  1.00 55.18           C
ATOM    729  O   ILE A 103      26.899   8.146 101.159  1.00 55.18           O
ATOM    730  N   THR A 104      26.505   9.685  99.546  1.00119.13           N
ATOM    731  CA  THR A 104      27.873   9.665  99.141  1.00119.13           C
ATOM    732  CB  THR A 104      28.147   8.792  97.951  1.00119.13           C
ATOM    733  OG1 THR A 104      29.547   8.644  97.767  1.00119.13           O
ATOM    734  CG2 THR A 104      27.517   9.431  96.704  1.00119.13           C
ATOM    735  C   THR A 104      28.311  11.048  98.793  1.00119.13           C
ATOM    736  O   THR A 104      27.514  11.979  98.680  1.00119.13           O
ATOM    737  N   ALA A 105      29.640  11.170  98.634  1.00126.75           N
ATOM    738  CA  ALA A 105      30.394  12.346  98.329  1.00126.75           C
ATOM    739  CB  ALA A 105      31.910  12.094  98.360  1.00126.75           C
ATOM    740  C   ALA A 105      30.055  12.846  96.973  1.00126.75           C
ATOM    741  O   ALA A 105      30.150  14.039  96.729  1.00126.75           O
ATOM    742  N   GLN A 106      29.713  11.953  96.034  1.00186.80           N
ATOM    743  CA  GLN A 106      29.406  12.349  94.691  1.00186.80           C
ATOM    744  CB  GLN A 106      28.097  13.168  94.617  1.00186.80           C
ATOM    745  CG  GLN A 106      27.560  13.447  93.212  1.00186.80           C
ATOM    746  CD  GLN A 106      27.727  14.926  92.894  1.00186.80           C
ATOM    747  OE1 GLN A 106      28.754  15.537  93.182  1.00186.80           O
ATOM    748  NE2 GLN A 106      26.672  15.530  92.284  1.00186.80           N
ATOM    749  C   GLN A 106      30.580  13.106  94.165  1.00186.80           C
ATOM    750  O   GLN A 106      30.689  14.328  94.279  1.00186.80           O
ATOM    751  N   VAL A 107      31.500  12.346  93.544  1.00140.72           N
ATOM    752  CA  VAL A 107      32.707  12.888  93.010  1.00140.72           C
ATOM    753  CB  VAL A 107      33.936  12.457  93.772  1.00140.72           C
ATOM    754  CG1 VAL A 107      33.868  13.122  95.157  1.00140.72           C
ATOM    755  CG2 VAL A 107      34.003  10.922  93.871  1.00140.72           C
ATOM    756  C   VAL A 107      32.790  12.448  91.586  1.00140.72           C
ATOM    757  O   VAL A 107      32.839  13.282  90.684  1.00140.72           O
ATOM    758  N   VAL A 108      32.805  11.124  91.338  1.00102.19           N
ATOM    759  CA  VAL A 108      32.853  10.688  89.979  1.00102.19           C
ATOM    760  CB  VAL A 108      32.864   9.193  89.822  1.00102.19           C
ATOM    761  CG1 VAL A 108      32.791   8.859  88.322  1.00102.19           C
ATOM    762  CG2 VAL A 108      34.112   8.634  90.526  1.00102.19           C
ATOM    763  C   VAL A 108      31.622  11.230  89.334  1.00102.19           C
ATOM    764  O   VAL A 108      31.701  11.809  88.252  1.00102.19           O
ATOM    765  N   PRO A 109      30.473  11.079  89.943  1.00157.54           N
ATOM    766  CA  PRO A 109      29.304  11.698  89.407  1.00157.54           C
ATOM    767  CD  PRO A 109      30.155  10.016  90.879  1.00157.54           C
ATOM    768  CB  PRO A 109      28.120  11.158  90.215  1.00157.54           C
ATOM    769  CG  PRO A 109      28.766  10.415  91.404  1.00157.54           C
ATOM    770  C   PRO A 109      29.512  13.170  89.473  1.00157.54           C
ATOM    771  O   PRO A 109      29.284  13.844  88.469  1.00157.54           O
ATOM    772  N   ALA A 110      29.985  13.673  90.636  1.00139.20           N
ATOM    773  CA  ALA A 110      30.287  15.063  90.816  1.00139.20           C
ATOM    774  CB  ALA A 110      31.473  15.553  89.968  1.00139.20           C
ATOM    775  C   ALA A 110      29.097  15.906  90.481  1.00139.20           C
ATOM    776  O   ALA A 110      28.064  15.428  90.014  1.00139.20           O
ATOM    777  N   LYS A 111      29.193  17.209  90.795  1.00155.58           N
ATOM    778  CA  LYS A 111      28.142  18.089  90.396  1.00155.58           C
ATOM    779  CB  LYS A 111      28.085  19.398  91.205  1.00155.58           C
ATOM    780  CG  LYS A 111      26.862  20.274  90.928  1.00155.58           C
ATOM    781  CD  LYS A 111      26.807  20.816  89.501  1.00155.58           C
ATOM    782  CE  LYS A 111      25.587  21.694  89.222  1.00155.58           C
ATOM    783  NZ  LYS A 111      25.663  22.239  87.848  1.00155.58           N
ATOM    784  C   LYS A 111      28.488  18.395  88.992  1.00155.58           C
ATOM    785  O   LYS A 111      29.631  18.735  88.689  1.00155.58           O
ATOM    786  N   LYS A 112      27.502  18.266  88.094  1.00156.84           N
ATOM    787  CA  LYS A 112      27.811  18.404  86.713  1.00156.84           C
ATOM    788  CB  LYS A 112      26.610  18.153  85.785  1.00156.84           C
ATOM    789  CG  LYS A 112      25.442  19.115  86.017  1.00156.84           C
ATOM    790  CD  LYS A 112      24.844  19.026  87.423  1.00156.84           C
ATOM    791  CE  LYS A 112      23.678  19.988  87.656  1.00156.84           C
ATOM    792  NZ  LYS A 112      22.475  19.509  86.935  1.00156.84           N
ATOM    793  C   LYS A 112      28.313  19.774  86.455  1.00156.84           C
ATOM    794  O   LYS A 112      27.773  20.769  86.936  1.00156.84           O
ATOM    795  N   LYS A 113      29.403  19.842  85.680  1.00147.75           N
ATOM    796  CA  LYS A 113      29.905  21.111  85.284  1.00147.75           C
ATOM    797  CB  LYS A 113      31.226  21.004  84.504  1.00147.75           C
ATOM    798  CG  LYS A 113      31.193  20.021  83.330  1.00147.75           C
ATOM    799  CD  LYS A 113      30.332  20.469  82.148  1.00147.75           C
ATOM    800  CE  LYS A 113      30.321  19.460  80.999  1.00147.75           C
ATOM    801  NZ  LYS A 113      29.599  18.237  81.411  1.00147.75           N
ATOM    802  C   LYS A 113      28.840  21.657  84.395  1.00147.75           C
ATOM    803  O   LYS A 113      28.052  20.896  83.835  1.00147.75           O
ATOM    804  N   ARG A 114      28.754  22.995  84.284  1.00197.41           N
ATOM    805  CA  ARG A 114      27.740  23.573  83.455  1.00197.41           C
ATOM    806  CB  ARG A 114      27.137  24.863  84.032  1.00197.41           C
ATOM    807  CG  ARG A 114      26.233  24.630  85.241  1.00197.41           C
ATOM    808  CD  ARG A 114      24.745  24.680  84.894  1.00197.41           C
ATOM    809  NE  ARG A 114      24.447  26.070  84.448  1.00197.41           N
ATOM    810  CZ  ARG A 114      23.437  26.308  83.562  1.00197.41           C
ATOM    811  NH1 ARG A 114      22.694  25.271  83.077  1.00197.41           N
ATOM    812  NH2 ARG A 114      23.174  27.585  83.156  1.00197.41           N
ATOM    813  C   ARG A 114      28.386  23.937  82.166  1.00197.41           C
ATOM    814  O   ARG A 114      29.500  24.452  82.140  1.00197.41           O
ATOM    815  N   PHE A 115      27.699  23.654  81.048  1.00109.54           N
ATOM    816  CA  PHE A 115      28.261  23.964  79.775  1.00109.54           C
ATOM    817  CB  PHE A 115      27.587  23.234  78.600  1.00109.54           C
ATOM    818  CG  PHE A 115      27.807  21.767  78.739  0.00109.54           C
ATOM    819  CD1 PHE A 115      26.981  21.011  79.539  1.00109.54           C
ATOM    820  CD2 PHE A 115      28.830  21.146  78.061  1.00109.54           C
ATOM    821  CE1 PHE A 115      27.179  19.657  79.667  1.00109.54           C
ATOM    822  CE2 PHE A 115      29.032  19.792  78.185  1.00109.54           C
ATOM    823  CZ  PHE A 115      28.203  19.045  78.987  1.00109.54           C
ATOM    824  C   PHE A 115      28.037  25.414  79.529  1.00109.54           C
ATOM    825  O   PHE A 115      27.045  25.997  79.964  1.00109.54           O
ATOM    826  N   GLY A 116      28.997  26.031  78.826  1.00 59.81           N
ATOM    827  CA  GLY A 116      28.893  27.390  78.402  1.00 59.81           C
ATOM    828  C   GLY A 116      29.444  27.336  77.022  1.00 59.81           C
ATOM    829  O   GLY A 116      30.173  26.403  76.693  1.00 59.81           O
ATOM    830  N   LYS A 117      29.103  28.296  76.149  1.00106.14           N
ATOM    831  CA  LYS A 117      29.682  28.169  74.848  1.00106.14           C
ATOM    832  CB  LYS A 117      28.857  27.298  73.885  1.00106.14           C
ATOM    833  CG  LYS A 117      27.475  27.866  73.563  1.00106.14           C
ATOM    834  CD  LYS A 117      26.786  27.149  72.403  1.00106.14           C
ATOM    835  CE  LYS A 117      25.404  27.713  72.078  1.00106.14           C
ATOM    836  NZ  LYS A 117      25.549  29.058  71.480  1.00106.14           N
ATOM    837  C   LYS A 117      29.818  29.523  74.250  1.00106.14           C
ATOM    838  O   LYS A 117      29.110  30.458  74.619  1.00106.14           O
ATOM    839  N   ASP A 118      30.774  29.658  73.314  1.00 59.32           N
ATOM    840  CA  ASP A 118      30.963  30.903  72.637  1.00 59.32           C
ATOM    841  CB  ASP A 118      32.433  31.135  72.229  1.00 59.32           C
ATOM    842  CG  ASP A 118      32.627  32.499  71.570  1.00 59.32           C
ATOM    843  OD1 ASP A 118      31.747  32.929  70.779  1.00 59.32           O
ATOM    844  OD2 ASP A 118      33.679  33.131  71.854  1.00 59.32           O
ATOM    845  C   ASP A 118      30.119  30.818  71.404  1.00 59.32           C
ATOM    846  O   ASP A 118      30.354  29.986  70.533  1.00 59.32           O
ATOM    847  N   PRO A 119      29.123  31.651  71.317  1.00 75.73           N
ATOM    848  CA  PRO A 119      28.183  31.598  70.230  1.00 75.73           C
ATOM    849  CD  PRO A 119      29.167  32.964  71.939  1.00 75.73           C
ATOM    850  CB  PRO A 119      27.279  32.813  70.426  1.00 75.73           C
ATOM    851  CG  PRO A 119      28.213  33.833  71.103  1.00 75.73           C
ATOM    852  C   PRO A 119      28.808  31.612  68.866  1.00 75.73           C
ATOM    853  O   PRO A 119      28.372  30.837  68.016  1.00 75.73           O
ATOM    854  N   PHE A 120      29.781  32.509  68.608  1.00 47.99           N
ATOM    855  CA  PHE A 120      30.349  32.586  67.290  1.00 47.99           C
ATOM    856  CB  PHE A 120      31.240  33.823  67.094  1.00 47.99           C
ATOM    857  CG  PHE A 120      30.344  35.011  67.072  1.00 47.99           C
ATOM    858  CD1 PHE A 120      29.925  35.598  68.243  1.00 47.99           C
ATOM    859  CD2 PHE A 120      29.920  35.538  65.873  1.00 47.99           C
ATOM    860  CE1 PHE A 120      29.096  36.695  68.218  1.00 47.99           C
ATOM    861  CE2 PHE A 120      29.092  36.635  65.842  1.00 47.99           C
ATOM    862  CZ  PHE A 120      28.678  37.215  67.017  1.00 47.99           C
ATOM    863  C   PHE A 120      31.176  31.382  66.966  1.00 47.99           C
ATOM    864  O   PHE A 120      30.960  30.728  65.946  1.00 47.99           O
ATOM    865  N   THR A 121      32.147  31.059  67.842  1.00101.65           N
ATOM    866  CA  THR A 121      33.059  29.978  67.599  1.00101.65           C
ATOM    867  CB  THR A 121      34.201  29.958  68.570  1.00101.65           C
ATOM    868  OG1 THR A 121      35.127  28.947  68.213  1.00101.65           O
ATOM    869  CG2 THR A 121      33.657  29.692  69.976  1.00101.65           C
ATOM    870  C   THR A 121      32.346  28.669  67.679  1.00101.65           C
ATOM    871  O   THR A 121      32.581  27.769  66.875  1.00101.65           O
ATOM    872  N   GLY A 122      31.444  28.529  68.662  1.00 16.85           N
ATOM    873  CA  GLY A 122      30.740  27.298  68.840  1.00 16.85           C
ATOM    874  C   GLY A 122      31.567  26.443  69.740  1.00 16.85           C
ATOM    875  O   GLY A 122      31.205  25.306  70.037  1.00 16.85           O
ATOM    876  N   GLU A 123      32.714  26.979  70.207  1.00 62.49           N
ATOM    877  CA  GLU A 123      33.562  26.206  71.066  1.00 62.49           C
ATOM    878  CB  GLU A 123      34.931  26.849  71.346  1.00 62.49           C
ATOM    879  CG  GLU A 123      34.842  28.128  72.179  1.00 62.49           C
ATOM    880  CD  GLU A 123      36.254  28.657  72.386  1.00 62.49           C
ATOM    881  OE1 GLU A 123      37.168  27.823  72.628  1.00 62.49           O
ATOM    882  OE2 GLU A 123      36.438  29.900  72.301  1.00 62.49           O
ATOM    883  C   GLU A 123      32.876  26.073  72.380  1.00 62.49           C
ATOM    884  O   GLU A 123      32.246  27.010  72.871  1.00 62.49           O
ATOM    885  N   GLU A 124      32.973  24.878  72.982  1.00113.30           N
ATOM    886  CA  GLU A 124      32.350  24.686  74.251  1.00113.30           C
ATOM    887  CB  GLU A 124      32.039  23.214  74.576  1.00113.30           C
ATOM    888  CG  GLU A 124      33.276  22.314  74.608  1.00113.30           C
ATOM    889  CD  GLU A 124      33.679  22.011  73.171  1.00113.30           C
ATOM    890  OE1 GLU A 124      32.894  22.360  72.249  1.00113.30           O
ATOM    891  OE2 GLU A 124      34.775  21.422  72.978  1.00113.30           O
ATOM    892  C   GLU A 124      33.270  25.216  75.300  1.00113.30           C
ATOM    893  O   GLU A 124      34.489  25.226  75.136  1.00113.30           O
ATOM    894  N   ARG A 125      32.679  25.704  76.405  1.00140.52           N
ATOM    895  CA  ARG A 125      33.404  26.214  77.529  1.00140.52           C
ATOM    896  CB  ARG A 125      33.243  27.731  77.718  1.00140.52           C
ATOM    897  CG  ARG A 125      33.892  28.545  76.597  1.00140.52           C
ATOM    898  CD  ARG A 125      33.742  30.058  76.765  1.00140.52           C
ATOM    899  NE  ARG A 125      34.444  30.702  75.619  1.00140.52           N
ATOM    900  CZ  ARG A 125      34.113  31.970  75.239  1.00140.52           C
ATOM    901  NH1 ARG A 125      33.115  32.639  75.886  1.00140.52           N
ATOM    902  NH2 ARG A 125      34.782  32.570  74.212  1.00140.52           N
ATOM    903  C   ARG A 125      32.803  25.536  78.715  1.00140.52           C
ATOM    904  O   ARG A 125      31.657  25.093  78.662  1.00140.52           O
ATOM    905  N   TRP A 126      33.554  25.419  79.827  1.00148.42           N
ATOM    906  CA  TRP A 126      32.975  24.671  80.901  1.00148.42           C
ATOM    907  CB  TRP A 126      33.761  23.389  81.226  1.00148.42           C
ATOM    908  CG  TRP A 126      33.741  22.363  80.118  1.00148.42           C
ATOM    909  CD2 TRP A 126      34.667  22.352  79.020  1.00148.42           C
ATOM    910  CD1 TRP A 126      32.902  21.305  79.927  1.00148.42           C
ATOM    911  NE1 TRP A 126      33.247  20.633  78.778  1.00148.42           N
ATOM    912  CE2 TRP A 126      34.332  21.267  78.210  1.00148.42           C
ATOM    913  CE3 TRP A 126      35.710  23.178  78.712  1.00148.42           C
ATOM    914  CZ2 TRP A 126      35.039  20.991  77.074  1.00148.42           C
ATOM    915  CZ3 TRP A 126      36.421  22.896  77.566  1.00148.42           C
ATOM    916  CH2 TRP A 126      36.091  21.824  76.763  1.00148.42           C
ATOM    917  C   TRP A 126      32.933  25.485  82.151  1.00148.42           C
ATOM    918  O   TRP A 126      33.829  26.279  82.446  1.00148.42           O
ATOM    919  N   PHE A 127      31.847  25.291  82.920  1.00114.83           N
ATOM    920  CA  PHE A 127      31.676  25.895  84.207  1.00114.83           C
ATOM    921  CB  PHE A 127      30.218  26.261  84.529  1.00114.83           C
ATOM    922  CG  PHE A 127      30.191  26.872  85.888  1.00114.83           C
ATOM    923  CD1 PHE A 127      30.471  28.215  86.053  1.00114.83           C
ATOM    924  CD2 PHE A 127      29.888  26.117  86.991  1.00114.83           C
ATOM    925  CE1 PHE A 127      30.447  28.782  87.306  1.00114.83           C
ATOM    926  CE2 PHE A 127      29.861  26.679  88.245  1.00114.83           C
ATOM    927  CZ  PHE A 127      30.143  28.015  88.404  1.00114.83           C
ATOM    928  C   PHE A 127      32.095  24.818  85.155  1.00114.83           C
ATOM    929  O   PHE A 127      31.837  23.638  84.913  1.00114.83           O
ATOM    930  N   PRO A 128      32.739  25.185  86.221  1.00167.08           N
ATOM    931  CA  PRO A 128      33.286  24.181  87.092  1.00167.08           C
ATOM    932  CD  PRO A 128      33.564  26.383  86.195  1.00167.08           C
ATOM    933  CB  PRO A 128      34.290  24.904  87.983  1.00167.08           C
ATOM    934  CG  PRO A 128      34.764  26.077  87.108  1.00167.08           C
ATOM    935  C   PRO A 128      32.324  23.325  87.845  1.00167.08           C
ATOM    936  O   PRO A 128      31.273  23.796  88.276  1.00167.08           O
ATOM    937  N   ALA A 129      32.693  22.041  88.007  1.00 46.90           N
ATOM    938  CA  ALA A 129      31.912  21.095  88.740  1.00 46.90           C
ATOM    939  CB  ALA A 129      32.204  19.633  88.358  1.00 46.90           C
ATOM    940  C   ALA A 129      32.255  21.259  90.183  1.00 46.90           C
ATOM    941  O   ALA A 129      33.273  21.860  90.526  1.00 46.90           O
ATOM    942  N   LYS A 130      31.378  20.755  91.071  1.00125.76           N
ATOM    943  CA  LYS A 130      31.644  20.832  92.479  1.00125.76           C
ATOM    944  CB  LYS A 130      30.837  21.931  93.190  1.00125.76           C
ATOM    945  CG  LYS A 130      31.121  23.339  92.665  1.00125.76           C
ATOM    946  CD  LYS A 130      30.632  23.558  91.231  1.00125.76           C
ATOM    947  CE  LYS A 130      30.788  24.998  90.741  1.00125.76           C
ATOM    948  NZ  LYS A 130      29.839  25.880  91.456  1.00125.76           N
ATOM    949  C   LYS A 130      31.214  19.527  93.078  1.00125.76           C
ATOM    950  O   LYS A 130      30.437  18.796  92.469  1.00125.76           O
ATOM    951  N   PRO A 131      31.758  19.172  94.214  1.00154.38           N
ATOM    952  CA  PRO A 131      31.295  17.970  94.872  1.00154.38           C
ATOM    953  CD  PRO A 131      33.191  19.355  94.386  1.00154.38           C
ATOM    954  CB  PRO A 131      32.456  17.477  95.732  1.00154.38           C
ATOM    955  CG  PRO A 131      33.699  18.061  95.041  1.00154.38           C
ATOM    956  C   PRO A 131      30.064  18.260  95.681  1.00154.38           C
ATOM    957  O   PRO A 131      29.945  19.368  96.199  1.00154.38           O
ATOM    958  N   ALA A 132      29.146  17.285  95.839  1.00 63.06           N
ATOM    959  CA  ALA A 132      27.982  17.541  96.640  1.00 63.06           C
ATOM    960  CB  ALA A 132      26.773  18.032  95.824  1.00 63.06           C
ATOM    961  C   ALA A 132      27.578  16.260  97.298  1.00 63.06           C
ATOM    962  O   ALA A 132      27.887  15.173  96.809  1.00 63.06           O
ATOM    963  N   SER A 133      26.885  16.354  98.453  1.00 60.71           N
ATOM    964  CA  SER A 133      26.456  15.139  99.082  1.00 60.71           C
ATOM    965  CB  SER A 133      26.028  15.295 100.551  1.00 60.71           C
ATOM    966  OG  SER A 133      24.801  16.004 100.634  1.00 60.71           O
ATOM    967  C   SER A 133      25.268  14.668  98.309  1.00 60.71           C
ATOM    968  O   SER A 133      24.510  15.477  97.775  1.00 60.71           O
ATOM    969  N   VAL A 134      25.073  13.339  98.207  1.00108.65           N
ATOM    970  CA  VAL A 134      23.933  12.895  97.464  1.00108.65           C
ATOM    971  CB  VAL A 134      24.264  12.377  96.095  1.00108.65           C
ATOM    972  CG1 VAL A 134      24.892  13.519  95.278  1.00108.65           C
ATOM    973  CG2 VAL A 134      25.159  11.139  96.241  1.00108.65           C
ATOM    974  C   VAL A 134      23.291  11.782  98.217  1.00108.65           C
ATOM    975  O   VAL A 134      23.944  11.073  98.982  1.00108.65           O
ATOM    976  N   ARG A 135      21.969  11.623  98.020  1.00158.10           N
ATOM    977  CA  ARG A 135      21.248  10.582  98.684  1.00158.10           C
ATOM    978  CB  ARG A 135      20.049  11.059  99.520  1.00158.10           C
ATOM    979  CG  ARG A 135      18.969  11.717  98.654  1.00158.10           C
ATOM    980  CD  ARG A 135      17.552  11.614  99.224  1.00158.10           C
ATOM    981  NE  ARG A 135      17.176  10.173  99.239  1.00158.10           N
ATOM    982  CZ  ARG A 135      16.074   9.762  99.932  1.00158.10           C
ATOM    983  NH1 ARG A 135      15.309  10.674 100.602  1.00158.10           N
ATOM    984  NH2 ARG A 135      15.739   8.440  99.959  1.00158.10           N
ATOM    985  C   ARG A 135      20.613   9.758  97.615  1.00158.10           C
ATOM    986  O   ARG A 135      20.124  10.290  96.619  1.00158.10           O
ATOM    987  N   VAL A 136      20.631   8.424  97.782  1.00 45.59           N
ATOM    988  CA  VAL A 136      19.917   7.588  96.864  1.00 45.59           C
ATOM    989  CB  VAL A 136      20.793   6.655  96.083  1.00 45.59           C
ATOM    990  CG1 VAL A 136      19.894   5.706  95.271  1.00 45.59           C
ATOM    991  CG2 VAL A 136      21.740   7.498  95.213  1.00 45.59           C
ATOM    992  C   VAL A 136      19.003   6.761  97.705  1.00 45.59           C
ATOM    993  O   VAL A 136      19.454   6.029  98.586  1.00 45.59           O
ATOM    994  N   LYS A 137      17.683   6.877  97.463  1.00133.81           N
ATOM    995  CA  LYS A 137      16.694   6.170  98.228  1.00133.81           C
ATOM    996  CB  LYS A 137      15.266   6.578  97.826  1.00133.81           C
ATOM    997  CG  LYS A 137      14.156   5.863  98.593  1.00133.81           C
ATOM    998  CD  LYS A 137      12.782   6.504  98.395  1.00133.81           C
ATOM    999  CE  LYS A 137      12.370   6.616  96.924  1.00133.81           C
ATOM   1000  NZ  LYS A 137      11.029   7.233  96.814  1.00133.81           N
ATOM   1001  C   LYS A 137      16.854   4.724  97.920  1.00133.81           C
ATOM   1002  O   LYS A 137      16.966   4.348  96.755  1.00133.81           O
ATOM   1003  N   ALA A 138      16.911   3.861  98.954  1.00173.71           N
ATOM   1004  CA  ALA A 138      17.178   2.507  98.579  1.00173.71           C
ATOM   1005  CB  ALA A 138      17.497   1.597  99.772  1.00173.71           C
ATOM   1006  C   ALA A 138      16.057   1.875  97.815  1.00173.71           C
ATOM   1007  O   ALA A 138      16.180   1.643  96.623  1.00173.71           O
ATOM   1008  N   ARG A 139      14.869   1.696  98.407  1.00192.86           N
ATOM   1009  CA  ARG A 139      13.911   0.919  97.673  1.00192.86           C
ATOM   1010  CB  ARG A 139      14.391  -0.518  97.402  1.00192.86           C
ATOM   1011  CG  ARG A 139      13.390  -1.368  96.615  1.00192.86           C
ATOM   1012  CD  ARG A 139      13.876  -2.795  96.355  1.00192.86           C
ATOM   1013  NE  ARG A 139      12.809  -3.502  95.593  1.00192.86           N
ATOM   1014  CZ  ARG A 139      11.823  -4.167  96.258  1.00192.86           C
ATOM   1015  NH1 ARG A 139      11.810  -4.178  97.624  1.00192.86           N
ATOM   1016  NH2 ARG A 139      10.849  -4.823  95.563  1.00192.86           N
ATOM   1017  C   ARG A 139      12.721   0.821  98.545  1.00192.86           C
ATOM   1018  O   ARG A 139      11.603   1.155  98.162  1.00192.86           O
ATOM   1019  N   ALA A 140      12.954   0.335  99.772  1.00 52.76           N
ATOM   1020  CA  ALA A 140      11.879   0.234 100.705  1.00 52.76           C
ATOM   1021  CB  ALA A 140      12.335  -0.261 102.088  1.00 52.76           C
ATOM   1022  C   ALA A 140      11.385   1.630 100.859  1.00 52.76           C
ATOM   1023  O   ALA A 140      10.182   1.869 100.938  1.00 52.76           O
ATOM   1024  N   LEU A 141      12.320   2.599 100.874  1.00116.78           N
ATOM   1025  CA  LEU A 141      11.926   3.968 101.006  1.00116.78           C
ATOM   1026  CB  LEU A 141      13.069   4.976 101.182  1.00116.78           C
ATOM   1027  CG  LEU A 141      13.513   5.107 102.646  1.00116.78           C
ATOM   1028  CD1 LEU A 141      13.962   3.758 103.217  1.00116.78           C
ATOM   1029  CD2 LEU A 141      14.542   6.235 102.810  1.00116.78           C
ATOM   1030  C   LEU A 141      11.103   4.384  99.844  1.00116.78           C
ATOM   1031  O   LEU A 141      10.164   5.161 100.005  1.00116.78           O
ATOM   1032  N   LYS A 142      11.374   3.872  98.628  1.00152.17           N
ATOM   1033  CA  LYS A 142      10.533   4.323  97.553  1.00152.17           C
ATOM   1034  CB  LYS A 142      11.128   4.052  96.157  1.00152.17           C
ATOM   1035  CG  LYS A 142      11.346   2.575  95.832  1.00152.17           C
ATOM   1036  CD  LYS A 142      11.716   2.321  94.370  1.00152.17           C
ATOM   1037  CE  LYS A 142      11.945   0.843  94.045  1.00152.17           C
ATOM   1038  NZ  LYS A 142      12.299   0.687  92.617  1.00152.17           N
ATOM   1039  C   LYS A 142       9.178   3.663  97.639  1.00152.17           C
ATOM   1040  O   LYS A 142       8.474   3.576  96.634  1.00152.17           O
ATOM   1041  N   LYS A 143       8.764   3.258  98.864  1.00138.64           N
ATOM   1042  CA  LYS A 143       7.492   2.712  99.221  1.00138.64           C
ATOM   1043  CB  LYS A 143       7.388   2.346 100.711  1.00138.64           C
ATOM   1044  CG  LYS A 143       6.042   1.728 101.094  1.00138.64           C
ATOM   1045  CD  LYS A 143       6.045   1.055 102.468  1.00138.64           C
ATOM   1046  CE  LYS A 143       4.698   0.437 102.850  1.00138.64           C
ATOM   1047  NZ  LYS A 143       4.467  -0.796 102.065  1.00138.64           N
ATOM   1048  C   LYS A 143       6.562   3.834  98.953  1.00138.64           C
ATOM   1049  O   LYS A 143       5.373   3.652  98.700  1.00138.64           O
ATOM   1050  N   LEU A 144       7.125   5.051  99.002  1.00130.54           N
ATOM   1051  CA  LEU A 144       6.383   6.237  98.728  1.00130.54           C
ATOM   1052  CB  LEU A 144       7.311   7.466  98.697  1.00130.54           C
ATOM   1053  CG  LEU A 144       6.626   8.845  98.628  1.00130.54           C
ATOM   1054  CD1 LEU A 144       7.680   9.963  98.602  1.00130.54           C
ATOM   1055  CD2 LEU A 144       5.630   8.957  97.467  1.00130.54           C
ATOM   1056  C   LEU A 144       5.807   6.018  97.355  1.00130.54           C
ATOM   1057  O   LEU A 144       4.680   6.420  97.075  1.00130.54           O
ATOM   1058  N   LYS A 145       6.584   5.384  96.449  1.00216.15           N
ATOM   1059  CA  LYS A 145       6.140   5.115  95.104  1.00216.15           C
ATOM   1060  CB  LYS A 145       7.271   4.539  94.237  1.00216.15           C
ATOM   1061  CG  LYS A 145       6.868   4.231  92.792  1.00216.15           C
ATOM   1062  CD  LYS A 145       6.588   5.473  91.944  1.00216.15           C
ATOM   1063  CE  LYS A 145       6.300   5.145  90.476  1.00216.15           C
ATOM   1064  NZ  LYS A 145       4.976   4.499  90.352  1.00216.15           N
ATOM   1065  C   LYS A 145       5.001   4.129  95.056  1.00216.15           C
ATOM   1066  O   LYS A 145       3.943   4.450  94.521  1.00216.15           O
ATOM   1067  N   ASP A 146       5.155   2.931  95.667  1.00100.07           N
ATOM   1068  CA  ASP A 146       4.145   1.902  95.554  1.00100.07           C
ATOM   1069  CB  ASP A 146       2.867   2.200  96.358  1.00100.07           C
ATOM   1070  CG  ASP A 146       3.194   2.038  97.836  1.00100.07           C
ATOM   1071  OD1 ASP A 146       4.258   1.438  98.142  1.00100.07           O
ATOM   1072  OD2 ASP A 146       2.384   2.511  98.677  1.00100.07           O
ATOM   1073  C   ASP A 146       3.777   1.758  94.107  1.00100.07           C
ATOM   1074  O   ASP A 146       2.630   1.982  93.723  1.00100.07           O
ATOM   1075  N   ALA A 147       4.759   1.383  93.263  1.00 57.25           N
ATOM   1076  CA  ALA A 147       4.553   1.345  91.842  1.00 57.25           C
ATOM   1077  CB  ALA A 147       5.833   1.027  91.049  1.00 57.25           C
ATOM   1078  C   ALA A 147       3.521   0.345  91.448  1.00 57.25           C
ATOM   1079  O   ALA A 147       3.559  -0.815  91.855  1.00 57.25           O
ATOM   1080  N   ALA A 148       2.544   0.813  90.646  1.00 28.01           N
ATOM   1081  CA  ALA A 148       1.544  -0.041  90.082  1.00 28.01           C
ATOM   1082  CB  ALA A 148       0.447   0.736  89.334  1.00 28.01           C
ATOM   1083  C   ALA A 148       2.232  -0.916  89.088  1.00 28.01           C
ATOM   1084  O   ALA A 148       2.008  -2.125  89.038  1.00 28.01           O
ATOM   1085  N   ALA A 149       3.118  -0.304  88.277  1.00 16.74           N
ATOM   1086  CA  ALA A 149       3.824  -1.028  87.263  1.00 16.74           C
ATOM   1087  CB  ALA A 149       4.458  -0.117  86.199  1.00 16.74           C
ATOM   1088  C   ALA A 149       4.953  -1.777  87.954  1.00 16.74           C
ATOM   1089  O   ALA A 149       6.134  -1.520  87.597  1.00 16.74           O
ATOM   1090  OXT ALA A 149       4.653  -2.614  88.847  1.00 16.74           O
TER    1091      ALA A 149
ATOM   1092  N   MET B 150      29.786   2.358 107.085  1.00128.88           N
ATOM   1093  CA  MET B 150      29.962   2.851 105.707  1.00128.88           C
ATOM   1094  CB  MET B 150      31.416   2.644 105.259  1.00128.88           C
ATOM   1095  CG  MET B 150      32.401   3.449 106.110  1.00128.88           C
ATOM   1096  SD  MET B 150      34.146   3.256 105.647  1.00128.88           S
ATOM   1097  CE  MET B 150      34.781   4.350 106.952  1.00128.88           C
ATOM   1098  C   MET B 150      29.043   2.124 104.781  1.00128.88           C
ATOM   1099  O   MET B 150      27.902   1.837 105.141  1.00128.88           O
ATOM   1100  N   ALA B 151      29.512   1.831 103.550  1.00226.88           N
ATOM   1101  CA  ALA B 151      28.686   1.154 102.590  1.00226.88           C
ATOM   1102  CB  ALA B 151      29.080   1.430 101.129  1.00226.88           C
ATOM   1103  C   ALA B 151      28.767  -0.324 102.804  1.00226.88           C
ATOM   1104  O   ALA B 151      29.813  -0.863 103.161  1.00226.88           O
ATOM   1105  N   THR B 152      27.623  -1.004 102.589  1.00307.69           N
ATOM   1106  CA  THR B 152      27.462  -2.424 102.701  1.00307.69           C
ATOM   1107  CB  THR B 152      27.315  -2.879 104.116  1.00307.69           C
ATOM   1108  OG1 THR B 152      26.237  -2.175 104.702  1.00307.69           O
ATOM   1109  CG2 THR B 152      28.609  -2.606 104.899  1.00307.69           C
ATOM   1110  C   THR B 152      26.172  -2.742 102.007  1.00307.69           C
ATOM   1111  O   THR B 152      25.531  -1.856 101.447  1.00307.69           O
ATOM   1112  N   SER B 153      25.759  -4.022 102.009  1.00229.65           N
ATOM   1113  CA  SER B 153      24.504  -4.363 101.397  1.00229.65           C
ATOM   1114  CB  SER B 153      24.644  -5.213 100.122  1.00229.65           C
ATOM   1115  OG  SER B 153      23.362  -5.503  99.585  1.00229.65           O
ATOM   1116  C   SER B 153      23.732  -5.169 102.388  1.00229.65           C
ATOM   1117  O   SER B 153      24.310  -5.924 103.167  1.00229.65           O
ATOM   1118  N   ALA B 154      22.390  -5.020 102.401  1.00280.78           N
ATOM   1119  CA  ALA B 154      21.619  -5.783 103.339  1.00280.78           C
ATOM   1120  CB  ALA B 154      21.824  -5.347 104.800  1.00280.78           C
ATOM   1121  C   ALA B 154      20.167  -5.608 103.026  1.00280.78           C
ATOM   1122  O   ALA B 154      19.789  -4.800 102.179  1.00280.78           O
ATOM   1123  N   LYS B 155      19.315  -6.412 103.694  1.00251.00           N
ATOM   1124  CA  LYS B 155      17.894  -6.310 103.530  1.00251.00           C
ATOM   1125  CB  LYS B 155      17.239  -7.611 103.039  1.00251.00           C
ATOM   1126  CG  LYS B 155      17.684  -8.037 101.638  1.00251.00           C
ATOM   1127  CD  LYS B 155      17.335  -9.490 101.307  1.00251.00           C
ATOM   1128  CE  LYS B 155      18.197 -10.509 102.055  1.00251.00           C
ATOM   1129  NZ  LYS B 155      17.785 -11.885 101.696  1.00251.00           N
ATOM   1130  C   LYS B 155      17.345  -6.043 104.893  1.00251.00           C
ATOM   1131  O   LYS B 155      17.851  -6.571 105.882  1.00251.00           O
ATOM   1132  N   LYS B 156      16.301  -5.198 104.993  1.00308.39           N
ATOM   1133  CA  LYS B 156      15.770  -4.923 106.296  1.00308.39           C
ATOM   1134  CB  LYS B 156      16.094  -3.509 106.804  1.00308.39           C
ATOM   1135  CG  LYS B 156      15.770  -3.309 108.285  1.00308.39           C
ATOM   1136  CD  LYS B 156      16.697  -4.092 109.217  1.00308.39           C
ATOM   1137  CE  LYS B 156      16.550  -5.611 109.100  1.00308.39           C
ATOM   1138  NZ  LYS B 156      15.234  -6.035 109.629  1.00308.39           N
ATOM   1139  C   LYS B 156      14.282  -5.036 106.234  1.00308.39           C
ATOM   1140  O   LYS B 156      13.669  -4.761 105.204  1.00308.39           O
ATOM   1141  N   VAL B 157      13.662  -5.474 107.350  1.00 83.33           N
ATOM   1142  CA  VAL B 157      12.233  -5.573 107.399  1.00 83.33           C
ATOM   1143  CB  VAL B 157      11.724  -6.982 107.307  1.00 83.33           C
ATOM   1144  CG1 VAL B 157      10.196  -6.962 107.486  1.00 83.33           C
ATOM   1145  CG2 VAL B 157      12.190  -7.588 105.973  1.00 83.33           C
ATOM   1146  C   VAL B 157      11.800  -5.047 108.729  1.00 83.33           C
ATOM   1147  O   VAL B 157      12.531  -5.147 109.714  1.00 83.33           O
ATOM   1148  N   ALA B 158      10.595  -4.444 108.786  1.00260.00           N
ATOM   1149  CA  ALA B 158      10.101  -3.946 110.036  1.00260.00           C
ATOM   1150  CB  ALA B 158      10.496  -2.487 110.319  1.00260.00           C
ATOM   1151  C   ALA B 158       8.608  -3.994 109.980  1.00260.00           C
ATOM   1152  O   ALA B 158       8.017  -3.942 108.901  1.00260.00           O
ATOM   1153  N   LYS B 159       7.957  -4.121 111.155  1.00305.11           N
ATOM   1154  CA  LYS B 159       6.522  -4.147 111.182  1.00305.11           C
ATOM   1155  CB  LYS B 159       5.928  -5.557 111.332  1.00305.11           C
ATOM   1156  CG  LYS B 159       4.398  -5.565 111.357  1.00305.11           C
ATOM   1157  CD  LYS B 159       3.787  -6.956 111.174  1.00305.11           C
ATOM   1158  CE  LYS B 159       2.257  -6.960 111.204  1.00305.11           C
ATOM   1159  NZ  LYS B 159       1.752  -8.339 111.016  1.00305.11           N
ATOM   1160  C   LYS B 159       6.076  -3.362 112.373  1.00305.11           C
ATOM   1161  O   LYS B 159       6.785  -3.273 113.375  1.00305.11           O
ATOM   1162  N   LYS B 160       4.880  -2.749 112.279  1.00275.18           N
ATOM   1163  CA  LYS B 160       4.360  -2.001 113.385  1.00275.18           C
ATOM   1164  CB  LYS B 160       4.286  -0.487 113.119  1.00275.18           C
ATOM   1165  CG  LYS B 160       5.657   0.167 112.935  1.00275.18           C
ATOM   1166  CD  LYS B 160       5.589   1.581 112.354  1.00275.18           C
ATOM   1167  CE  LYS B 160       5.043   2.620 113.335  1.00275.18           C
ATOM   1168  NZ  LYS B 160       5.041   3.960 112.705  1.00275.18           N
ATOM   1169  C   LYS B 160       2.960  -2.472 113.614  1.00275.18           C
ATOM   1170  O   LYS B 160       2.229  -2.751 112.665  1.00275.18           O
ATOM   1171  N   ALA B 161       2.556  -2.596 114.893  1.00295.99           N
ATOM   1172  CA  ALA B 161       1.213  -3.012 115.172  1.00295.99           C
ATOM   1173  CB  ALA B 161       1.054  -4.536 115.308  1.00295.99           C
ATOM   1174  C   ALA B 161       0.820  -2.412 116.482  1.00295.99           C
ATOM   1175  O   ALA B 161       1.669  -2.129 117.326  1.00295.99           O
ATOM   1176  N   ALA B 162      -0.493  -2.178 116.673  1.00303.64           N
ATOM   1177  CA  ALA B 162      -0.953  -1.641 117.919  1.00303.64           C
ATOM   1178  CB  ALA B 162      -1.000  -0.104 117.948  1.00303.64           C
ATOM   1179  C   ALA B 162      -2.351  -2.126 118.119  1.00303.64           C
ATOM   1180  O   ALA B 162      -3.065  -2.401 117.156  1.00303.64           O
ATOM   1181  N   ALA B 163      -2.772  -2.267 119.391  1.00272.13           N
ATOM   1182  CA  ALA B 163      -4.116  -2.694 119.648  1.00272.13           C
ATOM   1183  CB  ALA B 163      -4.244  -4.204 119.911  1.00272.13           C
ATOM   1184  C   ALA B 163      -4.578  -1.993 120.883  1.00272.13           C
ATOM   1185  O   ALA B 163      -3.796  -1.708 121.789  1.00272.13           O
ATOM   1186  N   PRO B 164      -5.841  -1.679 120.914  1.00128.49           N
ATOM   1187  CA  PRO B 164      -6.401  -1.054 122.080  1.00128.49           C
ATOM   1188  CD  PRO B 164      -6.537  -1.284 119.702  1.00128.49           C
ATOM   1189  CB  PRO B 164      -7.638  -0.287 121.607  1.00128.49           C
ATOM   1190  CG  PRO B 164      -7.919  -0.830 120.195  1.00128.49           C
ATOM   1191  C   PRO B 164      -6.696  -2.099 123.104  1.00128.49           C
ATOM   1192  O   PRO B 164      -6.861  -3.260 122.735  1.00128.49           O
ATOM   1193  N   ALA B 165      -6.754  -1.718 124.395  1.00259.94           N
ATOM   1194  CA  ALA B 165      -7.072  -2.684 125.403  1.00259.94           C
ATOM   1195  CB  ALA B 165      -5.835  -3.333 126.047  1.00259.94           C
ATOM   1196  C   ALA B 165      -7.807  -1.971 126.489  1.00259.94           C
ATOM   1197  O   ALA B 165      -7.616  -0.774 126.701  1.00259.94           O
ATOM   1198  N   THR B 166      -8.696  -2.695 127.195  1.00320.18           N
ATOM   1199  CA  THR B 166      -9.410  -2.094 128.282  1.00320.18           C
ATOM   1200  CB  THR B 166     -10.887  -1.974 128.039  1.00320.18           C
ATOM   1201  OG1 THR B 166     -11.494  -1.219 129.078  1.00320.18           O
ATOM   1202  CG2 THR B 166     -11.495  -3.385 127.979  1.00320.18           C
ATOM   1203  C   THR B 166      -9.229  -2.985 129.467  1.00320.18           C
ATOM   1204  O   THR B 166      -9.257  -4.206 129.343  1.00320.18           O
ATOM   1205  N   LYS B 167      -9.012  -2.391 130.652  1.00299.75           N
ATOM   1206  CA  LYS B 167      -8.852  -3.203 131.819  1.00299.75           C
ATOM   1207  CB  LYS B 167      -7.389  -3.347 132.276  1.00299.75           C
ATOM   1208  CG  LYS B 167      -7.226  -4.220 133.521  1.00299.75           C
ATOM   1209  CD  LYS B 167      -5.778  -4.613 133.814  1.00299.75           C
ATOM   1210  CE  LYS B 167      -5.622  -5.484 135.062  1.00299.75           C
ATOM   1211  NZ  LYS B 167      -4.196  -5.822 135.270  1.00299.75           N
ATOM   1212  C   LYS B 167      -9.591  -2.560 132.941  1.00299.75           C
ATOM   1213  O   LYS B 167      -9.594  -1.339 133.079  1.00299.75           O
ATOM   1214  N   LYS B 168     -10.267  -3.385 133.765  1.00296.52           N
ATOM   1215  CA  LYS B 168     -10.949  -2.859 134.910  1.00296.52           C
ATOM   1216  CB  LYS B 168     -12.481  -2.851 134.772  1.00296.52           C
ATOM   1217  CG  LYS B 168     -13.199  -2.288 136.000  1.00296.52           C
ATOM   1218  CD  LYS B 168     -12.950  -0.792 136.219  1.00296.52           C
ATOM   1219  CE  LYS B 168     -13.677   0.105 135.217  1.00296.52           C
ATOM   1220  NZ  LYS B 168     -15.124   0.140 135.525  1.00296.52           N
ATOM   1221  C   LYS B 168     -10.613  -3.764 136.047  1.00296.52           C
ATOM   1222  O   LYS B 168     -10.638  -4.986 135.905  1.00296.52           O
ATOM   1223  N   VAL B 169     -10.264  -3.186 137.211  1.00 75.90           N
ATOM   1224  CA  VAL B 169      -9.946  -4.022 138.327  1.00 75.90           C
ATOM   1225  CB  VAL B 169      -8.480  -4.067 138.643  1.00 75.90           C
ATOM   1226  CG1 VAL B 169      -8.280  -4.901 139.920  1.00 75.90           C
ATOM   1227  CG2 VAL B 169      -7.731  -4.613 137.416  1.00 75.90           C
ATOM   1228  C   VAL B 169     -10.630  -3.457 139.525  1.00 75.90           C
ATOM   1229  O   VAL B 169     -10.777  -2.243 139.657  1.00 75.90           O
ATOM   1230  N   ALA B 170     -11.092  -4.343 140.427  1.00266.83           N
ATOM   1231  CA  ALA B 170     -11.715  -3.882 141.630  1.00266.83           C
ATOM   1232  CB  ALA B 170     -13.250  -3.971 141.604  1.00266.83           C
ATOM   1233  C   ALA B 170     -11.242  -4.776 142.725  1.00266.83           C
ATOM   1234  O   ALA B 170     -11.050  -5.974 142.521  1.00266.83           O
ATOM   1235  N   ALA B 171     -11.018  -4.207 143.924  1.00288.91           N
ATOM   1236  CA  ALA B 171     -10.592  -5.023 145.019  1.00288.91           C
ATOM   1237  CB  ALA B 171      -9.063  -5.144 145.141  1.00288.91           C
ATOM   1238  C   ALA B 171     -11.080  -4.374 146.269  1.00288.91           C
ATOM   1239  O   ALA B 171     -11.242  -3.156 146.326  1.00288.91           O
ATOM   1240  N   LYS B 172     -11.353  -5.185 147.307  1.00259.73           N
ATOM   1241  CA  LYS B 172     -11.785  -4.620 148.547  1.00259.73           C
ATOM   1242  CB  LYS B 172     -13.260  -4.912 148.874  1.00259.73           C
ATOM   1243  CG  LYS B 172     -13.731  -4.305 150.197  1.00259.73           C
ATOM   1244  CD  LYS B 172     -15.251  -4.321 150.368  1.00259.73           C
ATOM   1245  CE  LYS B 172     -15.727  -3.715 151.690  1.00259.73           C
ATOM   1246  NZ  LYS B 172     -17.205  -3.770 151.769  1.00259.73           N
ATOM   1247  C   LYS B 172     -10.962  -5.249 149.621  1.00259.73           C
ATOM   1248  O   LYS B 172     -10.873  -6.472 149.711  1.00259.73           O
ATOM   1249  N   LYS B 173     -10.313  -4.418 150.457  1.00366.93           N
ATOM   1250  CA  LYS B 173      -9.536  -4.962 151.528  1.00366.93           C
ATOM   1251  CB  LYS B 173      -8.020  -4.984 151.244  1.00366.93           C
ATOM   1252  CG  LYS B 173      -7.382  -3.613 150.990  1.00366.93           C
ATOM   1253  CD  LYS B 173      -7.218  -2.746 152.241  1.00366.93           C
ATOM   1254  CE  LYS B 173      -6.578  -1.383 151.963  1.00366.93           C
ATOM   1255  NZ  LYS B 173      -7.556  -0.489 151.304  1.00366.93           N
ATOM   1256  C   LYS B 173      -9.780  -4.112 152.727  1.00366.93           C
ATOM   1257  O   LYS B 173      -9.934  -2.897 152.615  1.00366.93           O
ATOM   1258  N   ALA B 174      -9.849  -4.738 153.917  1.00296.16           N
ATOM   1259  CA  ALA B 174     -10.055  -3.954 155.096  1.00296.16           C
ATOM   1260  CB  ALA B 174     -11.479  -4.062 155.667  1.00296.16           C
ATOM   1261  C   ALA B 174      -9.122  -4.463 156.143  1.00296.16           C
ATOM   1262  O   ALA B 174      -8.883  -5.665 156.249  1.00296.16           O
ATOM   1263  N   ALA B 175      -8.550  -3.538 156.934  1.00288.81           N
ATOM   1264  CA  ALA B 175      -7.678  -3.924 158.002  1.00288.81           C
ATOM   1265  CB  ALA B 175      -6.236  -4.210 157.550  1.00288.81           C
ATOM   1266  C   ALA B 175      -7.624  -2.761 158.932  1.00288.81           C
ATOM   1267  O   ALA B 175      -7.872  -1.624 158.533  1.00288.81           O
ATOM   1268  N   PRO B 176      -7.340  -3.012 160.177  1.00284.88           N
ATOM   1269  CA  PRO B 176      -7.219  -1.921 161.097  1.00284.88           C
ATOM   1270  CD  PRO B 176      -7.762  -4.239 160.831  1.00284.88           C
ATOM   1271  CB  PRO B 176      -7.133  -2.558 162.481  1.00284.88           C
ATOM   1272  CG  PRO B 176      -7.928  -3.869 162.316  1.00284.88           C
ATOM   1273  C   PRO B 176      -6.042  -1.102 160.695  1.00284.88           C
ATOM   1274  O   PRO B 176      -6.050   0.110 160.905  1.00284.88           O
ATOM   1275  N   ALA B 177      -5.013  -1.760 160.132  1.00299.57           N
ATOM   1276  CA  ALA B 177      -3.854  -1.076 159.651  1.00299.57           C
ATOM   1277  CB  ALA B 177      -2.944  -0.535 160.766  1.00299.57           C
ATOM   1278  C   ALA B 177      -3.073  -2.099 158.902  1.00299.57           C
ATOM   1279  O   ALA B 177      -3.140  -3.287 159.212  1.00299.57           O
ATOM   1280  N   LYS B 178      -2.322  -1.673 157.872  1.00303.52           N
ATOM   1281  CA  LYS B 178      -1.553  -2.649 157.164  1.00303.52           C
ATOM   1282  CB  LYS B 178      -2.413  -3.660 156.387  1.00303.52           C
ATOM   1283  CG  LYS B 178      -1.606  -4.803 155.769  1.00303.52           C
ATOM   1284  CD  LYS B 178      -2.473  -5.973 155.301  1.00303.52           C
ATOM   1285  CE  LYS B 178      -3.174  -6.709 156.446  1.00303.52           C
ATOM   1286  NZ  LYS B 178      -3.993  -7.819 155.910  1.00303.52           N
ATOM   1287  C   LYS B 178      -0.705  -1.929 156.174  1.00303.52           C
ATOM   1288  O   LYS B 178      -0.967  -0.777 155.833  1.00303.52           O
ATOM   1289  N   LYS B 179       0.361  -2.599 155.704  1.00226.69           N
ATOM   1290  CA  LYS B 179       1.188  -2.006 154.701  1.00226.69           C
ATOM   1291  CB  LYS B 179       2.693  -2.224 154.935  1.00226.69           C
ATOM   1292  CG  LYS B 179       3.589  -1.432 153.980  1.00226.69           C
ATOM   1293  CD  LYS B 179       5.051  -1.369 154.428  1.00226.69           C
ATOM   1294  CE  LYS B 179       5.953  -0.578 153.479  1.00226.69           C
ATOM   1295  NZ  LYS B 179       7.341  -0.565 153.992  1.00226.69           N
ATOM   1296  C   LYS B 179       0.813  -2.690 153.431  1.00226.69           C
ATOM   1297  O   LYS B 179       0.666  -3.911 153.396  1.00226.69           O
ATOM   1298  N   VAL B 180       0.625  -1.916 152.348  1.00 38.59           N
ATOM   1299  CA  VAL B 180       0.225  -2.533 151.122  1.00 38.59           C
ATOM   1300  CB  VAL B 180      -1.012  -1.930 150.524  1.00 38.59           C
ATOM   1301  CG1 VAL B 180      -1.282  -2.607 149.170  1.00 38.59           C
ATOM   1302  CG2 VAL B 180      -2.164  -2.070 151.534  1.00 38.59           C
ATOM   1303  C   VAL B 180       1.325  -2.342 150.138  1.00 38.59           C
ATOM   1304  O   VAL B 180       2.012  -1.321 150.143  1.00 38.59           O
ATOM   1305  N   VAL B 181       1.532  -3.351 149.272  1.00 49.46           N
ATOM   1306  CA  VAL B 181       2.553  -3.242 148.277  1.00 49.46           C
ATOM   1307  CB  VAL B 181       3.501  -4.405 148.260  1.00 49.46           C
ATOM   1308  CG1 VAL B 181       4.474  -4.225 147.083  1.00 49.46           C
ATOM   1309  CG2 VAL B 181       4.190  -4.493 149.632  1.00 49.46           C
ATOM   1310  C   VAL B 181       1.861  -3.213 146.958  1.00 49.46           C
ATOM   1311  O   VAL B 181       0.872  -3.913 146.745  1.00 49.46           O
ATOM   1312  N   ALA B 182       2.360  -2.369 146.038  1.00234.38           N
ATOM   1313  CA  ALA B 182       1.764  -2.268 144.741  1.00234.38           C
ATOM   1314  CB  ALA B 182       0.716  -1.149 144.629  1.00234.38           C
ATOM   1315  C   ALA B 182       2.867  -1.939 143.795  1.00234.38           C
ATOM   1316  O   ALA B 182       3.975  -1.605 144.212  1.00234.38           O
ATOM   1317  N   LYS B 183       2.599  -2.048 142.481  1.00308.70           N
ATOM   1318  CA  LYS B 183       3.632  -1.737 141.542  1.00308.70           C
ATOM   1319  CB  LYS B 183       3.183  -1.901 140.078  1.00308.70           C
ATOM   1320  CG  LYS B 183       4.322  -2.085 139.071  1.00308.70           C
ATOM   1321  CD  LYS B 183       5.294  -0.910 138.954  1.00308.70           C
ATOM   1322  CE  LYS B 183       6.402  -1.167 137.929  1.00308.70           C
ATOM   1323  NZ  LYS B 183       7.269   0.024 137.790  1.00308.70           N
ATOM   1324  C   LYS B 183       3.955  -0.302 141.789  1.00308.70           C
ATOM   1325  O   LYS B 183       3.059   0.531 141.914  1.00308.70           O
ATOM   1326  N   LYS B 184       5.256   0.025 141.885  1.00213.02           N
ATOM   1327  CA  LYS B 184       5.614   1.374 142.202  1.00213.02           C
ATOM   1328  CB  LYS B 184       6.659   1.483 143.323  1.00213.02           C
ATOM   1329  CG  LYS B 184       6.150   0.988 144.678  1.00213.02           C
ATOM   1330  CD  LYS B 184       7.264   0.781 145.705  1.00213.02           C
ATOM   1331  CE  LYS B 184       8.211  -0.366 145.350  1.00213.02           C
ATOM   1332  NZ  LYS B 184       9.263  -0.492 146.382  1.00213.02           N
ATOM   1333  C   LYS B 184       6.203   2.007 140.990  1.00213.02           C
ATOM   1334  O   LYS B 184       6.679   1.327 140.083  1.00213.02           O
ATOM   1335  N   ALA B 185       6.156   3.351 140.947  1.00199.97           N
ATOM   1336  CA  ALA B 185       6.707   4.075 139.845  1.00199.97           C
ATOM   1337  CB  ALA B 185       6.319   5.564 139.826  1.00199.97           C
ATOM   1338  C   ALA B 185       8.191   3.994 139.964  1.00199.97           C
ATOM   1339  O   ALA B 185       8.730   3.784 141.049  1.00199.97           O
ATOM   1340  N   VAL B 186       8.890   4.137 138.825  1.00136.76           N
ATOM   1341  CA  VAL B 186      10.320   4.073 138.827  1.00136.76           C
ATOM   1342  CB  VAL B 186      10.918   3.932 137.458  1.00136.76           C
ATOM   1343  CG1 VAL B 186      10.439   2.603 136.849  1.00136.76           C
ATOM   1344  CG2 VAL B 186      10.545   5.172 136.629  1.00136.76           C
ATOM   1345  C   VAL B 186      10.823   5.353 139.404  1.00136.76           C
ATOM   1346  O   VAL B 186      10.146   6.378 139.356  1.00136.76           O
ATOM   1347  N   ALA B 187      12.033   5.314 139.994  1.00198.78           N
ATOM   1348  CA  ALA B 187      12.585   6.505 140.563  1.00198.78           C
ATOM   1349  CB  ALA B 187      13.966   6.302 141.209  1.00198.78           C
ATOM   1350  C   ALA B 187      12.740   7.470 139.439  1.00198.78           C
ATOM   1351  O   ALA B 187      12.968   7.075 138.297  1.00198.78           O
ATOM   1352  N   LYS B 188      12.595   8.775 139.734  1.00241.72           N
ATOM   1353  CA  LYS B 188      12.665   9.730 138.673  1.00241.72           C
ATOM   1354  CB  LYS B 188      11.680  10.898 138.853  1.00241.72           C
ATOM   1355  CG  LYS B 188      11.873  11.668 140.161  1.00241.72           C
ATOM   1356  CD  LYS B 188      11.059  12.960 140.241  1.00241.72           C
ATOM   1357  CE  LYS B 188      11.551  14.060 139.298  1.00241.72           C
ATOM   1358  NZ  LYS B 188      10.706  15.265 139.446  1.00241.72           N
ATOM   1359  C   LYS B 188      14.047  10.289 138.598  1.00241.72           C
ATOM   1360  O   LYS B 188      14.454  11.119 139.409  1.00241.72           O
ATOM   1361  N   ALA B 189      14.813   9.805 137.604  1.00320.93           N
ATOM   1362  CA  ALA B 189      16.124  10.300 137.323  1.00320.93           C
ATOM   1363  CB  ALA B 189      17.086  10.228 138.521  1.00320.93           C
ATOM   1364  C   ALA B 189      16.658   9.391 136.271  1.00320.93           C
ATOM   1365  O   ALA B 189      16.408   8.188 136.312  1.00320.93           O
ATOM   1366  N   ALA B 190      17.398   9.925 135.283  1.00214.06           N
ATOM   1367  CA  ALA B 190      17.907   8.991 134.329  1.00214.06           C
ATOM   1368  CB  ALA B 190      17.226   9.089 132.953  1.00214.06           C
ATOM   1369  C   ALA B 190      19.353   9.276 134.121  1.00214.06           C
ATOM   1370  O   ALA B 190      19.732  10.242 133.462  1.00214.06           O
ATOM   1371  N   PRO B 191      20.166   8.444 134.699  1.00192.72           N
ATOM   1372  CA  PRO B 191      21.570   8.571 134.436  1.00192.72           C
ATOM   1373  CD  PRO B 191      19.912   8.070 136.083  1.00192.72           C
ATOM   1374  CB  PRO B 191      22.293   8.007 135.655  1.00192.72           C
ATOM   1375  CG  PRO B 191      21.271   8.163 136.792  1.00192.72           C
ATOM   1376  C   PRO B 191      21.820   7.780 133.198  1.00192.72           C
ATOM   1377  O   PRO B 191      21.003   6.915 132.885  1.00192.72           O
ATOM   1378  N   ALA B 192      22.915   8.045 132.466  1.00221.79           N
ATOM   1379  CA  ALA B 192      23.159   7.200 131.338  1.00221.79           C
ATOM   1380  CB  ALA B 192      24.251   7.723 130.389  1.00221.79           C
ATOM   1381  C   ALA B 192      23.628   5.906 131.912  1.00221.79           C
ATOM   1382  O   ALA B 192      24.333   5.893 132.920  1.00221.79           O
ATOM   1383  N   ALA B 193      23.233   4.771 131.306  1.00210.18           N
ATOM   1384  CA  ALA B 193      23.681   3.526 131.852  1.00210.18           C
ATOM   1385  CB  ALA B 193      22.536   2.556 132.184  1.00210.18           C
ATOM   1386  C   ALA B 193      24.531   2.866 130.820  1.00210.18           C
ATOM   1387  O   ALA B 193      24.130   2.698 129.670  1.00210.18           O
ATOM   1388  N   PRO B 194      25.723   2.522 131.213  1.00110.18           N
ATOM   1389  CA  PRO B 194      26.608   1.850 130.304  1.00110.18           C
ATOM   1390  CD  PRO B 194      26.445   3.320 132.188  1.00110.18           C
ATOM   1391  CB  PRO B 194      28.029   2.164 130.778  1.00110.18           C
ATOM   1392  CG  PRO B 194      27.852   2.706 132.209  1.00110.18           C
ATOM   1393  C   PRO B 194      26.315   0.386 130.238  1.00110.18           C
ATOM   1394  O   PRO B 194      26.026  -0.209 131.275  1.00110.18           O
ATOM   1395  N   THR B 195      26.375  -0.214 129.033  1.00212.87           N
ATOM   1396  CA  THR B 195      26.237  -1.635 128.918  1.00212.87           C
ATOM   1397  CB  THR B 195      24.834  -2.093 128.653  1.00212.87           C
ATOM   1398  OG1 THR B 195      24.345  -1.521 127.449  1.00212.87           O
ATOM   1399  CG2 THR B 195      23.951  -1.679 129.842  1.00212.87           C
ATOM   1400  C   THR B 195      27.088  -2.046 127.764  1.00212.87           C
ATOM   1401  O   THR B 195      26.893  -1.584 126.640  1.00212.87           O
ATOM   1402  N   PRO B 196      28.049  -2.888 128.014  1.00121.07           N
ATOM   1403  CA  PRO B 196      28.898  -3.309 126.936  1.00121.07           C
ATOM   1404  CD  PRO B 196      28.773  -2.829 129.272  1.00121.07           C
ATOM   1405  CB  PRO B 196      30.225  -3.740 127.567  1.00121.07           C
ATOM   1406  CG  PRO B 196      29.934  -3.815 129.076  1.00121.07           C
ATOM   1407  C   PRO B 196      28.272  -4.359 126.080  1.00121.07           C
ATOM   1408  O   PRO B 196      27.550  -5.209 126.599  1.00121.07           O
ATOM   1409  N   LEU B 197      28.532  -4.299 124.761  1.00361.85           N
ATOM   1410  CA  LEU B 197      28.091  -5.302 123.839  1.00361.85           C
ATOM   1411  CB  LEU B 197      26.567  -5.511 123.808  1.00361.85           C
ATOM   1412  CG  LEU B 197      26.125  -6.606 122.818  1.00361.85           C
ATOM   1413  CD1 LEU B 197      26.697  -7.976 123.214  1.00361.85           C
ATOM   1414  CD2 LEU B 197      24.596  -6.635 122.657  1.00361.85           C
ATOM   1415  C   LEU B 197      28.515  -4.813 122.494  1.00361.85           C
ATOM   1416  O   LEU B 197      28.550  -3.604 122.263  1.00361.85           O
ATOM   1417  N   LYS B 198      28.889  -5.721 121.573  1.00300.29           N
ATOM   1418  CA  LYS B 198      29.254  -5.239 120.273  1.00300.29           C
ATOM   1419  CB  LYS B 198      30.771  -5.169 120.023  1.00300.29           C
ATOM   1420  CG  LYS B 198      31.462  -4.002 120.733  1.00300.29           C
ATOM   1421  CD  LYS B 198      30.947  -2.630 120.285  1.00300.29           C
ATOM   1422  CE  LYS B 198      31.632  -1.453 120.983  1.00300.29           C
ATOM   1423  NZ  LYS B 198      32.976  -1.231 120.401  1.00300.29           N
ATOM   1424  C   LYS B 198      28.680  -6.153 119.241  1.00300.29           C
ATOM   1425  O   LYS B 198      28.819  -7.372 119.320  1.00300.29           O
ATOM   1426  N   ASP B 199      27.993  -5.557 118.248  1.00229.79           N
ATOM   1427  CA  ASP B 199      27.456  -6.278 117.133  1.00229.79           C
ATOM   1428  CB  ASP B 199      25.918  -6.234 117.065  1.00229.79           C
ATOM   1429  CG  ASP B 199      25.432  -7.262 116.051  1.00229.79           C
ATOM   1430  OD1 ASP B 199      26.125  -7.464 115.019  1.00229.79           O
ATOM   1431  OD2 ASP B 199      24.349  -7.856 116.298  1.00229.79           O
ATOM   1432  C   ASP B 199      27.996  -5.560 115.938  1.00229.79           C
ATOM   1433  O   ASP B 199      27.885  -4.339 115.850  1.00229.79           O
ATOM   1434  N   LYS B 200      28.623  -6.286 114.992  1.00292.03           N
ATOM   1435  CA  LYS B 200      29.209  -5.599 113.876  1.00292.03           C
ATOM   1436  CB  LYS B 200      30.721  -5.852 113.768  1.00292.03           C
ATOM   1437  CG  LYS B 200      31.470  -4.949 112.789  1.00292.03           C
ATOM   1438  CD  LYS B 200      32.979  -4.983 113.038  1.00292.03           C
ATOM   1439  CE  LYS B 200      33.514  -6.406 113.206  1.00292.03           C
ATOM   1440  NZ  LYS B 200      34.807  -6.387 113.926  1.00292.03           N
ATOM   1441  C   LYS B 200      28.554  -6.081 112.621  1.00292.03           C
ATOM   1442  O   LYS B 200      28.196  -7.253 112.507  1.00292.03           O
ATOM   1443  N   PHE B 201      28.361  -5.161 111.650  1.00268.05           N
ATOM   1444  CA  PHE B 201      27.716  -5.496 110.414  1.00268.05           C
ATOM   1445  CB  PHE B 201      26.329  -6.125 110.645  1.00268.05           C
ATOM   1446  CG  PHE B 201      26.094  -7.134 109.574  1.00268.05           C
ATOM   1447  CD1 PHE B 201      26.661  -8.381 109.718  1.00268.05           C
ATOM   1448  CD2 PHE B 201      25.329  -6.881 108.459  1.00268.05           C
ATOM   1449  CE1 PHE B 201      26.484  -9.363 108.775  1.00268.05           C
ATOM   1450  CE2 PHE B 201      25.148  -7.863 107.509  1.00268.05           C
ATOM   1451  CZ  PHE B 201      25.724  -9.102 107.662  1.00268.05           C
ATOM   1452  C   PHE B 201      27.549  -4.193 109.651  1.00268.05           C
ATOM   1453  O   PHE B 201      28.352  -3.272 109.796  1.00268.05           O
ATOM   1454  N   THR B 202      26.504  -4.123 108.792  1.00261.20           N
ATOM   1455  CA  THR B 202      26.040  -3.057 107.937  1.00261.20           C
ATOM   1456  CB  THR B 202      24.920  -3.573 107.091  1.00261.20           C
ATOM   1457  OG1 THR B 202      25.397  -4.515 106.143  1.00261.20           O
ATOM   1458  CG2 THR B 202      24.134  -2.415 106.475  1.00261.20           C
ATOM   1459  C   THR B 202      25.443  -2.003 108.779  1.00261.20           C
ATOM   1460  O   THR B 202      24.740  -2.291 109.745  1.00261.20           O
ATOM   1461  N   LYS B 203      25.747  -0.722 108.483  1.00242.43           N
ATOM   1462  CA  LYS B 203      25.213   0.352 109.274  1.00242.43           C
ATOM   1463  CB  LYS B 203      23.693   0.218 109.448  0.00242.43           C
ATOM   1464  CG  LYS B 203      23.007   1.445 110.033  0.00242.43           C
ATOM   1465  CD  LYS B 203      21.482   1.355 109.947  0.00242.43           C
ATOM   1466  CE  LYS B 203      20.968   0.973 108.558  0.00242.43           C
ATOM   1467  NZ  LYS B 203      19.507   0.744 108.606  0.00242.43           N
ATOM   1468  C   LYS B 203      25.851   0.328 110.647  1.00242.43           C
ATOM   1469  O   LYS B 203      25.800   1.309 111.381  1.00242.43           O
ATOM   1470  N   ALA B 204      26.468  -0.809 111.017  1.00 91.81           N
ATOM   1471  CA  ALA B 204      27.119  -1.128 112.239  1.00 91.81           C
ATOM   1472  CB  ALA B 204      27.548  -2.582 112.338  1.00 91.81           C
ATOM   1473  C   ALA B 204      28.331  -0.300 112.360  1.00 91.81           C
ATOM   1474  O   ALA B 204      28.762   0.010 113.469  1.00 91.81           O
ATOM   1475  N   SER B 205      28.974   0.009 111.228  1.00 74.56           N
ATOM   1476  CA  SER B 205      30.102   0.863 111.362  1.00 74.56           C
ATOM   1477  CB  SER B 205      30.785   1.182 110.022  1.00 74.56           C
ATOM   1478  OG  SER B 205      31.900   2.034 110.237  1.00 74.56           O
ATOM   1479  C   SER B 205      29.536   2.128 111.917  1.00 74.56           C
ATOM   1480  O   SER B 205      30.124   2.754 112.795  1.00 74.56           O
ATOM   1481  N   LEU B 206      28.345   2.510 111.418  1.00 64.73           N
ATOM   1482  CA  LEU B 206      27.660   3.689 111.871  1.00 64.73           C
ATOM   1483  CB  LEU B 206      26.395   3.959 111.028  1.00 64.73           C
ATOM   1484  CG  LEU B 206      25.585   5.203 111.430  1.00 64.73           C
ATOM   1485  CD1 LEU B 206      26.371   6.490 111.163  1.00 64.73           C
ATOM   1486  CD2 LEU B 206      24.201   5.208 110.757  1.00 64.73           C
ATOM   1487  C   LEU B 206      27.247   3.512 113.302  1.00 64.73           C
ATOM   1488  O   LEU B 206      27.456   4.390 114.138  1.00 64.73           O
ATOM   1489  N   ALA B 207      26.664   2.343 113.633  1.00 38.69           N
ATOM   1490  CA  ALA B 207      26.160   2.079 114.952  1.00 38.69           C
ATOM   1491  CB  ALA B 207      25.463   0.712 115.062  1.00 38.69           C
ATOM   1492  C   ALA B 207      27.283   2.085 115.947  1.00 38.69           C
ATOM   1493  O   ALA B 207      27.142   2.614 117.048  1.00 38.69           O
ATOM   1494  N   THR B 208      28.433   1.488 115.587  1.00102.59           N
ATOM   1495  CA  THR B 208      29.535   1.385 116.499  1.00102.59           C
ATOM   1496  CB  THR B 208      30.695   0.597 115.958  1.00102.59           C
ATOM   1497  OG1 THR B 208      31.220   1.219 114.795  1.00102.59           O
ATOM   1498  CG2 THR B 208      30.219  -0.830 115.636  1.00102.59           C
ATOM   1499  C   THR B 208      30.033   2.753 116.826  1.00102.59           C
ATOM   1500  O   THR B 208      30.329   3.046 117.982  1.00102.59           O
ATOM   1501  N   HIS B 209      30.139   3.635 115.815  1.00 83.42           N
ATOM   1502  CA  HIS B 209      30.673   4.940 116.073  1.00 83.42           C
ATOM   1503  ND1 HIS B 209      33.113   7.013 115.233  1.00 83.42           N
ATOM   1504  CG  HIS B 209      31.740   7.006 115.131  1.00 83.42           C
ATOM   1505  CB  HIS B 209      30.929   5.781 114.812  1.00 83.42           C
ATOM   1506  NE2 HIS B 209      32.434   9.087 115.661  1.00 83.42           N
ATOM   1507  CD2 HIS B 209      31.341   8.280 115.395  1.00 83.42           C
ATOM   1508  CE1 HIS B 209      33.475   8.283 115.552  1.00 83.42           C
ATOM   1509  C   HIS B 209      29.739   5.709 116.959  1.00 83.42           C
ATOM   1510  O   HIS B 209      30.180   6.472 117.817  1.00 83.42           O
ATOM   1511  N   ILE B 210      28.420   5.541 116.741  1.00108.31           N
ATOM   1512  CA  ILE B 210      27.372   6.223 117.454  1.00108.31           C
ATOM   1513  CB  ILE B 210      26.021   5.983 116.850  1.00108.31           C
ATOM   1514  CG1 ILE B 210      26.015   6.479 115.397  1.00108.31           C
ATOM   1515  CG2 ILE B 210      24.969   6.663 117.742  1.00108.31           C
ATOM   1516  CD1 ILE B 210      26.407   7.949 115.268  1.00108.31           C
ATOM   1517  C   ILE B 210      27.313   5.795 118.888  1.00108.31           C
ATOM   1518  O   ILE B 210      27.014   6.598 119.771  1.00108.31           O
ATOM   1519  N   ALA B 211      27.541   4.499 119.161  1.00 45.47           N
ATOM   1520  CA  ALA B 211      27.480   4.015 120.509  1.00 45.47           C
ATOM   1521  CB  ALA B 211      27.747   2.503 120.613  1.00 45.47           C
ATOM   1522  C   ALA B 211      28.529   4.720 121.310  1.00 45.47           C
ATOM   1523  O   ALA B 211      28.317   5.041 122.478  1.00 45.47           O
ATOM   1524  N   GLU B 212      29.704   4.955 120.700  1.00120.35           N
ATOM   1525  CA  GLU B 212      30.807   5.553 121.395  1.00120.35           C
ATOM   1526  CB  GLU B 212      32.093   5.539 120.557  1.00120.35           C
ATOM   1527  CG  GLU B 212      33.336   5.856 121.383  1.00120.35           C
ATOM   1528  CD  GLU B 212      33.601   4.653 122.274  0.00120.35           C
ATOM   1529  OE1 GLU B 212      32.627   4.159 122.905  0.00120.35           O
ATOM   1530  OE2 GLU B 212      34.777   4.205 122.329  0.00120.35           O
ATOM   1531  C   GLU B 212      30.544   6.982 121.788  1.00120.35           C
ATOM   1532  O   GLU B 212      30.753   7.352 122.943  1.00120.35           O
ATOM   1533  N   ARG B 213      30.070   7.828 120.850  1.00104.24           N
ATOM   1534  CA  ARG B 213      29.892   9.228 121.140  1.00104.24           C
ATOM   1535  CB  ARG B 213      29.453  10.053 119.917  1.00104.24           C
ATOM   1536  CG  ARG B 213      30.561  10.279 118.886  1.00104.24           C
ATOM   1537  CD  ARG B 213      30.152  11.245 117.772  1.00104.24           C
ATOM   1538  NE  ARG B 213      29.726  12.515 118.427  1.00104.24           N
ATOM   1539  CZ  ARG B 213      29.177  13.521 117.685  1.00104.24           C
ATOM   1540  NH1 ARG B 213      29.038  13.378 116.335  1.00104.24           N
ATOM   1541  NH2 ARG B 213      28.762  14.670 118.295  1.00104.24           N
ATOM   1542  C   ARG B 213      28.843   9.418 122.195  1.00104.24           C
ATOM   1543  O   ARG B 213      29.011  10.211 123.119  1.00104.24           O
ATOM   1544  N   ALA B 214      27.722   8.695 122.049  1.00 59.66           N
ATOM   1545  CA  ALA B 214      26.573   8.722 122.911  1.00 59.66           C
ATOM   1546  CB  ALA B 214      25.383   7.934 122.335  1.00 59.66           C
ATOM   1547  C   ALA B 214      26.896   8.141 124.254  1.00 59.66           C
ATOM   1548  O   ALA B 214      26.309   8.542 125.259  1.00 59.66           O
ATOM   1549  N   ALA B 215      27.853   7.192 124.309  1.00 64.46           N
ATOM   1550  CA  ALA B 215      28.159   6.470 125.514  1.00 64.46           C
ATOM   1551  CB  ALA B 215      28.474   7.387 126.710  1.00 64.46           C
ATOM   1552  C   ALA B 215      27.016   5.576 125.901  1.00 64.46           C
ATOM   1553  O   ALA B 215      26.570   5.576 127.048  1.00 64.46           O
ATOM   1554  N   VAL B 216      26.519   4.786 124.923  1.00 69.69           N
ATOM   1555  CA  VAL B 216      25.479   3.815 125.136  1.00 69.69           C
ATOM   1556  CB  VAL B 216      24.221   4.083 124.356  1.00 69.69           C
ATOM   1557  CG1 VAL B 216      23.609   5.408 124.840  1.00 69.69           C
ATOM   1558  CG2 VAL B 216      24.554   4.057 122.854  1.00 69.69           C
ATOM   1559  C   VAL B 216      26.008   2.497 124.651  1.00 69.69           C
ATOM   1560  O   VAL B 216      27.188   2.372 124.327  1.00 69.69           O
ATOM   1561  N   GLU B 217      25.143   1.460 124.664  1.00 86.62           N
ATOM   1562  CA  GLU B 217      25.472   0.148 124.186  1.00 86.62           C
ATOM   1563  CB  GLU B 217      24.548  -0.951 124.730  1.00 86.62           C
ATOM   1564  CG  GLU B 217      23.083  -0.736 124.342  1.00 86.62           C
ATOM   1565  CD  GLU B 217      22.257  -1.869 124.932  1.00 86.62           C
ATOM   1566  OE1 GLU B 217      22.860  -2.805 125.521  1.00 86.62           O
ATOM   1567  OE2 GLU B 217      21.005  -1.812 124.798  1.00 86.62           O
ATOM   1568  C   GLU B 217      25.294   0.151 122.695  1.00 86.62           C
ATOM   1569  O   GLU B 217      24.695   1.067 122.132  1.00 86.62           O
ATOM   1570  N   VAL B 218      25.862  -0.867 122.017  1.00 33.15           N
ATOM   1571  CA  VAL B 218      25.736  -1.009 120.594  1.00 33.15           C
ATOM   1572  CB  VAL B 218      26.554  -2.136 120.037  1.00 33.15           C
ATOM   1573  CG1 VAL B 218      26.189  -2.320 118.555  1.00 33.15           C
ATOM   1574  CG2 VAL B 218      28.040  -1.808 120.257  1.00 33.15           C
ATOM   1575  C   VAL B 218      24.304  -1.289 120.260  1.00 33.15           C
ATOM   1576  O   VAL B 218      23.773  -0.782 119.273  1.00 33.15           O
ATOM   1577  N   LYS B 219      23.638  -2.115 121.087  1.00118.66           N
ATOM   1578  CA  LYS B 219      22.280  -2.497 120.830  1.00118.66           C
ATOM   1579  CB  LYS B 219      21.735  -3.520 121.838  1.00118.66           C
ATOM   1580  CG  LYS B 219      22.175  -4.948 121.515  1.00118.66           C
ATOM   1581  CD  LYS B 219      21.678  -5.407 120.143  1.00118.66           C
ATOM   1582  CE  LYS B 219      22.091  -6.828 119.764  1.00118.66           C
ATOM   1583  NZ  LYS B 219      21.484  -7.190 118.464  1.00118.66           N
ATOM   1584  C   LYS B 219      21.391  -1.295 120.856  1.00118.66           C
ATOM   1585  O   LYS B 219      20.434  -1.220 120.087  1.00118.66           O
ATOM   1586  N   ALA B 220      21.649  -0.344 121.773  1.00 38.58           N
ATOM   1587  CA  ALA B 220      20.836   0.836 121.874  1.00 38.58           C
ATOM   1588  CB  ALA B 220      21.201   1.706 123.090  1.00 38.58           C
ATOM   1589  C   ALA B 220      20.994   1.690 120.654  1.00 38.58           C
ATOM   1590  O   ALA B 220      20.019   2.209 120.111  1.00 38.58           O
ATOM   1591  N   VAL B 221      22.241   1.857 120.180  1.00 40.29           N
ATOM   1592  CA  VAL B 221      22.469   2.708 119.052  1.00 40.29           C
ATOM   1593  CB  VAL B 221      23.912   2.761 118.662  1.00 40.29           C
ATOM   1594  CG1 VAL B 221      24.057   3.655 117.419  1.00 40.29           C
ATOM   1595  CG2 VAL B 221      24.710   3.241 119.882  1.00 40.29           C
ATOM   1596  C   VAL B 221      21.703   2.147 117.896  1.00 40.29           C
ATOM   1597  O   VAL B 221      21.001   2.872 117.193  1.00 40.29           O
ATOM   1598  N   LYS B 222      21.799   0.819 117.701  1.00124.00           N
ATOM   1599  CA  LYS B 222      21.182   0.150 116.591  1.00124.00           C
ATOM   1600  CB  LYS B 222      21.532  -1.355 116.567  1.00124.00           C
ATOM   1601  CG  LYS B 222      20.960  -2.170 115.400  1.00124.00           C
ATOM   1602  CD  LYS B 222      19.443  -2.370 115.434  1.00124.00           C
ATOM   1603  CE  LYS B 222      18.904  -3.191 114.261  1.00124.00           C
ATOM   1604  NZ  LYS B 222      17.438  -3.354 114.390  1.00124.00           N
ATOM   1605  C   LYS B 222      19.693   0.297 116.653  1.00124.00           C
ATOM   1606  O   LYS B 222      19.057   0.623 115.652  1.00124.00           O
ATOM   1607  N   ALA B 223      19.096   0.072 117.837  1.00 32.82           N
ATOM   1608  CA  ALA B 223      17.667   0.130 117.977  1.00 32.82           C
ATOM   1609  CB  ALA B 223      17.194  -0.240 119.393  1.00 32.82           C
ATOM   1610  C   ALA B 223      17.195   1.522 117.694  1.00 32.82           C
ATOM   1611  O   ALA B 223      16.160   1.717 117.059  1.00 32.82           O
ATOM   1612  N   VAL B 224      17.932   2.533 118.190  1.00 36.42           N
ATOM   1613  CA  VAL B 224      17.550   3.901 117.982  1.00 36.42           C
ATOM   1614  CB  VAL B 224      18.427   4.865 118.725  1.00 36.42           C
ATOM   1615  CG1 VAL B 224      18.017   6.296 118.338  1.00 36.42           C
ATOM   1616  CG2 VAL B 224      18.312   4.570 120.230  1.00 36.42           C
ATOM   1617  C   VAL B 224      17.647   4.230 116.526  1.00 36.42           C
ATOM   1618  O   VAL B 224      16.749   4.844 115.952  1.00 36.42           O
ATOM   1619  N   LEU B 225      18.751   3.810 115.884  1.00 70.76           N
ATOM   1620  CA  LEU B 225      18.978   4.107 114.502  1.00 70.76           C
ATOM   1621  CB  LEU B 225      20.348   3.577 114.048  1.00 70.76           C
ATOM   1622  CG  LEU B 225      20.591   3.574 112.532  1.00 70.76           C
ATOM   1623  CD1 LEU B 225      20.287   4.927 111.882  1.00 70.76           C
ATOM   1624  CD2 LEU B 225      22.030   3.121 112.248  1.00 70.76           C
ATOM   1625  C   LEU B 225      17.907   3.499 113.654  1.00 70.76           C
ATOM   1626  O   LEU B 225      17.323   4.175 112.808  1.00 70.76           O
ATOM   1627  N   ALA B 226      17.581   2.216 113.890  1.00 36.76           N
ATOM   1628  CA  ALA B 226      16.619   1.548 113.063  1.00 36.76           C
ATOM   1629  CB  ALA B 226      16.420   0.072 113.447  1.00 36.76           C
ATOM   1630  C   ALA B 226      15.295   2.235 113.180  1.00 36.76           C
ATOM   1631  O   ALA B 226      14.612   2.459 112.182  1.00 36.76           O
ATOM   1632  N   ALA B 227      14.906   2.613 114.410  1.00 28.46           N
ATOM   1633  CA  ALA B 227      13.625   3.225 114.624  1.00 28.46           C
ATOM   1634  CB  ALA B 227      13.359   3.541 116.106  1.00 28.46           C
ATOM   1635  C   ALA B 227      13.566   4.520 113.873  1.00 28.46           C
ATOM   1636  O   ALA B 227      12.556   4.849 113.254  1.00 28.46           O
ATOM   1637  N   LEU B 228      14.677   5.275 113.892  1.00102.05           N
ATOM   1638  CA  LEU B 228      14.752   6.588 113.317  1.00102.05           C
ATOM   1639  CB  LEU B 228      16.165   7.168 113.507  1.00102.05           C
ATOM   1640  CG  LEU B 228      16.292   8.677 113.264  1.00102.05           C
ATOM   1641  CD1 LEU B 228      15.922   9.077 111.827  1.00102.05           C
ATOM   1642  CD2 LEU B 228      15.531   9.437 114.357  1.00102.05           C
ATOM   1643  C   LEU B 228      14.488   6.501 111.842  1.00102.05           C
ATOM   1644  O   LEU B 228      13.759   7.324 111.287  1.00102.05           O
ATOM   1645  N   GLU B 229      15.092   5.496 111.176  1.00 89.39           N
ATOM   1646  CA  GLU B 229      14.975   5.294 109.756  1.00 89.39           C
ATOM   1647  CB  GLU B 229      15.839   4.118 109.277  1.00 89.39           C
ATOM   1648  CG  GLU B 229      15.630   3.755 107.807  1.00 89.39           C
ATOM   1649  CD  GLU B 229      16.334   2.428 107.570  1.00 89.39           C
ATOM   1650  OE1 GLU B 229      17.132   2.027 108.458  1.00 89.39           O
ATOM   1651  OE2 GLU B 229      16.082   1.793 106.511  1.00 89.39           O
ATOM   1652  C   GLU B 229      13.565   4.950 109.388  1.00 89.39           C
ATOM   1653  O   GLU B 229      13.029   5.456 108.404  1.00 89.39           O
ATOM   1654  N   ASN B 230      12.927   4.061 110.168  1.00 66.42           N
ATOM   1655  CA  ASN B 230      11.594   3.642 109.846  1.00 66.42           C
ATOM   1656  CB  ASN B 230      11.060   2.571 110.815  1.00 66.42           C
ATOM   1657  CG  ASN B 230       9.731   2.041 110.289  1.00 66.42           C
ATOM   1658  OD1 ASN B 230       8.839   2.805 109.922  1.00 66.42           O
ATOM   1659  ND2 ASN B 230       9.593   0.689 110.250  1.00 66.42           N
ATOM   1660  C   ASN B 230      10.691   4.828 109.945  1.00 66.42           C
ATOM   1661  O   ASN B 230       9.826   5.032 109.095  1.00 66.42           O
ATOM   1662  N   VAL B 231      10.883   5.648 110.994  1.00 42.40           N
ATOM   1663  CA  VAL B 231      10.034   6.779 111.240  1.00 42.40           C
ATOM   1664  CB  VAL B 231      10.395   7.500 112.506  1.00 42.40           C
ATOM   1665  CG1 VAL B 231       9.530   8.767 112.616  1.00 42.40           C
ATOM   1666  CG2 VAL B 231      10.231   6.527 113.686  1.00 42.40           C
ATOM   1667  C   VAL B 231      10.138   7.762 110.115  1.00 42.40           C
ATOM   1668  O   VAL B 231       9.129   8.294 109.650  1.00 42.40           O
ATOM   1669  N   VAL B 232      11.364   8.040 109.640  1.00104.60           N
ATOM   1670  CA  VAL B 232      11.495   9.015 108.596  1.00104.60           C
ATOM   1671  CB  VAL B 232      12.922   9.312 108.222  1.00104.60           C
ATOM   1672  CG1 VAL B 232      13.633   9.904 109.451  1.00104.60           C
ATOM   1673  CG2 VAL B 232      13.580   8.039 107.669  1.00104.60           C
ATOM   1674  C   VAL B 232      10.782   8.530 107.371  1.00104.60           C
ATOM   1675  O   VAL B 232      10.062   9.295 106.730  1.00104.60           O
ATOM   1676  N   LEU B 233      10.945   7.236 107.029  1.00140.25           N
ATOM   1677  CA  LEU B 233      10.349   6.701 105.839  1.00140.25           C
ATOM   1678  CB  LEU B 233      10.710   5.228 105.596  1.00140.25           C
ATOM   1679  CG  LEU B 233      10.053   4.656 104.328  1.00140.25           C
ATOM   1680  CD1 LEU B 233      10.463   5.459 103.084  1.00140.25           C
ATOM   1681  CD2 LEU B 233      10.332   3.151 104.183  1.00140.25           C
ATOM   1682  C   LEU B 233       8.861   6.790 105.925  1.00140.25           C
ATOM   1683  O   LEU B 233       8.201   7.153 104.951  1.00140.25           O
ATOM   1684  N   GLY B 234       8.291   6.449 107.094  1.00 25.77           N
ATOM   1685  CA  GLY B 234       6.866   6.473 107.238  1.00 25.77           C
ATOM   1686  C   GLY B 234       6.374   7.876 107.092  1.00 25.77           C
ATOM   1687  O   GLY B 234       5.369   8.126 106.427  1.00 25.77           O
ATOM   1688  N   SER B 235       7.078   8.838 107.715  1.00 80.01           N
ATOM   1689  CA  SER B 235       6.631  10.198 107.676  1.00 80.01           C
ATOM   1690  CB  SER B 235       7.550  11.154 108.453  1.00 80.01           C
ATOM   1691  OG  SER B 235       7.041  12.477 108.372  1.00 80.01           O
ATOM   1692  C   SER B 235       6.600  10.667 106.260  1.00 80.01           C
ATOM   1693  O   SER B 235       5.620  11.261 105.816  1.00 80.01           O
ATOM   1694  N   VAL B 236       7.687  10.415 105.511  1.00102.55           N
ATOM   1695  CA  VAL B 236       7.765  10.868 104.153  1.00102.55           C
ATOM   1696  CB  VAL B 236       9.129  10.669 103.551  1.00102.55           C
ATOM   1697  CG1 VAL B 236       9.428   9.164 103.443  1.00102.55           C
ATOM   1698  CG2 VAL B 236       9.178  11.419 102.211  1.00102.55           C
ATOM   1699  C   VAL B 236       6.756  10.149 103.305  1.00102.55           C
ATOM   1700  O   VAL B 236       6.072  10.761 102.486  1.00102.55           O
ATOM   1701  N   HIS B 237       6.624   8.825 103.509  1.00122.23           N
ATOM   1702  CA  HIS B 237       5.766   7.962 102.744  1.00122.23           C
ATOM   1703  ND1 HIS B 237       4.968   5.153 101.191  1.00122.23           N
ATOM   1704  CG  HIS B 237       4.885   5.600 102.491  1.00122.23           C
ATOM   1705  CB  HIS B 237       5.895   6.487 103.157  1.00122.23           C
ATOM   1706  NE2 HIS B 237       3.088   4.313 102.034  1.00122.23           N
ATOM   1707  CD2 HIS B 237       3.732   5.077 102.991  1.00122.23           C
ATOM   1708  CE1 HIS B 237       3.866   4.388 100.972  1.00122.23           C
ATOM   1709  C   HIS B 237       4.339   8.337 102.930  1.00122.23           C
ATOM   1710  O   HIS B 237       3.544   8.218 101.998  1.00122.23           O
ATOM   1711  N   LYS B 238       3.980   8.806 104.137  1.00170.47           N
ATOM   1712  CA  LYS B 238       2.604   9.055 104.440  1.00170.47           C
ATOM   1713  CB  LYS B 238       2.401   9.672 105.836  1.00170.47           C
ATOM   1714  CG  LYS B 238       0.953   9.627 106.336  1.00170.47           C
ATOM   1715  CD  LYS B 238      -0.044  10.393 105.463  1.00170.47           C
ATOM   1716  CE  LYS B 238      -1.484  10.333 105.978  1.00170.47           C
ATOM   1717  NZ  LYS B 238      -2.008   8.952 105.864  1.00170.47           N
ATOM   1718  C   LYS B 238       2.060  10.009 103.435  1.00170.47           C
ATOM   1719  O   LYS B 238       0.967   9.799 102.914  1.00170.47           O
ATOM   1720  N   LYS B 239       2.798  11.081 103.107  1.00291.26           N
ATOM   1721  CA  LYS B 239       2.203  11.946 102.137  1.00291.26           C
ATOM   1722  CB  LYS B 239       1.237  12.959 102.793  1.00291.26           C
ATOM   1723  CG  LYS B 239       0.084  13.477 101.920  1.00291.26           C
ATOM   1724  CD  LYS B 239       0.465  14.377 100.745  1.00291.26           C
ATOM   1725  CE  LYS B 239      -0.736  14.850  99.925  1.00291.26           C
ATOM   1726  NZ  LYS B 239      -0.284  15.717  98.815  1.00291.26           N
ATOM   1727  C   LYS B 239       3.314  12.685 101.484  1.00291.26           C
ATOM   1728  O   LYS B 239       4.443  12.636 101.968  1.00291.26           O
ATOM   1729  N   GLY B 240       3.040  13.329 100.330  1.00130.44           N
ATOM   1730  CA  GLY B 240       4.030  14.189  99.759  1.00130.44           C
ATOM   1731  C   GLY B 240       3.951  15.377 100.652  1.00130.44           C
ATOM   1732  O   GLY B 240       3.338  16.396 100.338  1.00130.44           O
ATOM   1733  N   ALA B 241       4.602  15.225 101.811  1.00258.20           N
ATOM   1734  CA  ALA B 241       4.576  16.122 102.914  1.00258.20           C
ATOM   1735  CB  ALA B 241       3.158  16.518 103.357  1.00258.20           C
ATOM   1736  C   ALA B 241       5.166  15.290 103.996  1.00258.20           C
ATOM   1737  O   ALA B 241       5.835  14.296 103.717  1.00258.20           O
ATOM   1738  N   GLY B 242       4.960  15.665 105.266  1.00117.58           N
ATOM   1739  CA  GLY B 242       5.557  14.849 106.269  1.00117.58           C
ATOM   1740  C   GLY B 242       7.014  15.056 106.083  1.00117.58           C
ATOM   1741  O   GLY B 242       7.814  14.126 106.163  1.00117.58           O
ATOM   1742  N   GLU B 243       7.383  16.310 105.774  1.00 87.29           N
ATOM   1743  CA  GLU B 243       8.763  16.606 105.572  1.00 87.29           C
ATOM   1744  CB  GLU B 243       9.013  18.059 105.128  1.00 87.29           C
ATOM   1745  CG  GLU B 243       8.305  18.453 103.831  1.00 87.29           C
ATOM   1746  CD  GLU B 243       6.888  18.891 104.180  1.00 87.29           C
ATOM   1747  OE1 GLU B 243       6.736  19.690 105.142  1.00 87.29           O
ATOM   1748  OE2 GLU B 243       5.939  18.433 103.491  1.00 87.29           O
ATOM   1749  C   GLU B 243       9.405  16.458 106.905  1.00 87.29           C
ATOM   1750  O   GLU B 243       8.864  16.917 107.909  1.00 87.29           O
ATOM   1751  N   PHE B 244      10.563  15.778 106.977  1.00124.05           N
ATOM   1752  CA  PHE B 244      11.173  15.743 108.267  1.00124.05           C
ATOM   1753  CB  PHE B 244      11.403  14.331 108.850  1.00124.05           C
ATOM   1754  CG  PHE B 244      12.362  13.528 108.041  1.00124.05           C
ATOM   1755  CD1 PHE B 244      13.712  13.590 108.295  1.00124.05           C
ATOM   1756  CD2 PHE B 244      11.908  12.697 107.042  1.00124.05           C
ATOM   1757  CE1 PHE B 244      14.599  12.840 107.559  1.00124.05           C
ATOM   1758  CE2 PHE B 244      12.790  11.946 106.303  1.00124.05           C
ATOM   1759  CZ  PHE B 244      14.138  12.017 106.561  1.00124.05           C
ATOM   1760  C   PHE B 244      12.455  16.495 108.166  1.00124.05           C
ATOM   1761  O   PHE B 244      13.334  16.155 107.374  1.00124.05           O
ATOM   1762  N   THR B 245      12.591  17.564 108.974  1.00 48.92           N
ATOM   1763  CA  THR B 245      13.778  18.350 108.869  1.00 48.92           C
ATOM   1764  CB  THR B 245      13.528  19.816 108.676  1.00 48.92           C
ATOM   1765  OG1 THR B 245      12.799  20.035 107.478  1.00 48.92           O
ATOM   1766  CG2 THR B 245      14.880  20.543 108.602  1.00 48.92           C
ATOM   1767  C   THR B 245      14.570  18.177 110.114  1.00 48.92           C
ATOM   1768  O   THR B 245      14.038  18.156 111.224  1.00 48.92           O
ATOM   1769  N   LEU B 246      15.892  18.018 109.929  1.00 75.70           N
ATOM   1770  CA  LEU B 246      16.783  17.819 111.028  1.00 75.70           C
ATOM   1771  CB  LEU B 246      17.568  16.504 110.890  1.00 75.70           C
ATOM   1772  CG  LEU B 246      16.649  15.277 110.717  1.00 75.70           C
ATOM   1773  CD1 LEU B 246      17.460  13.980 110.586  1.00 75.70           C
ATOM   1774  CD2 LEU B 246      15.593  15.197 111.831  1.00 75.70           C
ATOM   1775  C   LEU B 246      17.772  18.937 110.968  1.00 75.70           C
ATOM   1776  O   LEU B 246      18.446  19.140 109.957  1.00 75.70           O
ATOM   1777  N   PRO B 247      17.888  19.665 112.039  1.00109.42           N
ATOM   1778  CA  PRO B 247      18.790  20.777 112.035  1.00109.42           C
ATOM   1779  CD  PRO B 247      16.783  19.858 112.963  1.00109.42           C
ATOM   1780  CB  PRO B 247      18.504  21.548 113.321  1.00109.42           C
ATOM   1781  CG  PRO B 247      17.021  21.240 113.601  1.00109.42           C
ATOM   1782  C   PRO B 247      20.199  20.314 111.904  1.00109.42           C
ATOM   1783  O   PRO B 247      20.608  19.416 112.637  1.00109.42           O
ATOM   1784  N   GLY B 248      20.954  20.918 110.973  1.00 61.02           N
ATOM   1785  CA  GLY B 248      22.340  20.609 110.812  1.00 61.02           C
ATOM   1786  C   GLY B 248      22.500  19.518 109.797  1.00 61.02           C
ATOM   1787  O   GLY B 248      23.557  19.398 109.183  1.00 61.02           O
ATOM   1788  N   LEU B 249      21.532  18.586 109.702  1.00177.53           N
ATOM   1789  CA  LEU B 249      21.616  17.584 108.666  1.00177.53           C
ATOM   1790  CB  LEU B 249      20.977  16.251 109.112  1.00177.53           C
ATOM   1791  CG  LEU B 249      21.067  15.086 108.100  1.00177.53           C
ATOM   1792  CD1 LEU B 249      20.097  15.240 106.915  1.00177.53           C
ATOM   1793  CD2 LEU B 249      22.522  14.872 107.654  1.00177.53           C
ATOM   1794  C   LEU B 249      20.985  18.004 107.364  1.00177.53           C
ATOM   1795  O   LEU B 249      21.584  17.851 106.302  1.00177.53           O
ATOM   1796  N   LEU B 250      19.738  18.528 107.450  1.00221.80           N
ATOM   1797  CA  LEU B 250      18.826  18.877 106.380  1.00221.80           C
ATOM   1798  CB  LEU B 250      19.312  19.463 105.057  1.00221.80           C
ATOM   1799  CG  LEU B 250      18.956  20.967 105.041  1.00221.80           C
ATOM   1800  CD1 LEU B 250      17.452  21.192 104.838  1.00221.80           C
ATOM   1801  CD2 LEU B 250      19.445  21.666 106.323  1.00221.80           C
ATOM   1802  C   LEU B 250      17.641  17.956 106.325  1.00221.80           C
ATOM   1803  O   LEU B 250      17.480  17.128 107.221  1.00221.80           O
ATOM   1804  N   LYS B 251      16.734  18.097 105.323  1.00191.45           N
ATOM   1805  CA  LYS B 251      15.519  17.331 105.463  1.00191.45           C
ATOM   1806  CB  LYS B 251      14.261  18.174 105.775  1.00191.45           C
ATOM   1807  CG  LYS B 251      13.767  19.126 104.681  1.00191.45           C
ATOM   1808  CD  LYS B 251      14.654  20.349 104.449  1.00191.45           C
ATOM   1809  CE  LYS B 251      14.103  21.317 103.398  1.00191.45           C
ATOM   1810  NZ  LYS B 251      14.024  20.652 102.079  1.00191.45           N
ATOM   1811  C   LYS B 251      15.181  16.453 104.296  1.00191.45           C
ATOM   1812  O   LYS B 251      15.794  16.509 103.231  1.00191.45           O
ATOM   1813  N   ILE B 252      14.170  15.576 104.523  1.00 90.92           N
ATOM   1814  CA  ILE B 252      13.687  14.657 103.532  1.00 90.92           C
ATOM   1815  CB  ILE B 252      13.898  13.215 103.881  1.00 90.92           C
ATOM   1816  CG1 ILE B 252      15.403  12.901 103.948  1.00 90.92           C
ATOM   1817  CG2 ILE B 252      13.134  12.362 102.856  1.00 90.92           C
ATOM   1818  CD1 ILE B 252      16.132  13.618 105.083  1.00 90.92           C
ATOM   1819  C   ILE B 252      12.219  14.867 103.363  1.00 90.92           C
ATOM   1820  O   ILE B 252      11.488  15.065 104.334  1.00 90.92           O
ATOM   1821  N   THR B 253      11.754  14.852 102.097  1.00 40.95           N
ATOM   1822  CA  THR B 253      10.361  15.057 101.844  1.00 40.95           C
ATOM   1823  CB  THR B 253      10.054  16.492 101.515  1.00 40.95           C
ATOM   1824  OG1 THR B 253      10.515  17.328 102.565  1.00 40.95           O
ATOM   1825  CG2 THR B 253       8.536  16.676 101.341  1.00 40.95           C
ATOM   1826  C   THR B 253       9.987  14.220 100.661  1.00 40.95           C
ATOM   1827  O   THR B 253      10.850  13.746  99.923  1.00 40.95           O
ATOM   1828  N   ALA B 254       8.672  13.999 100.469  1.00 48.49           N
ATOM   1829  CA  ALA B 254       8.204  13.274  99.328  1.00 48.49           C
ATOM   1830  CB  ALA B 254       6.826  12.624  99.539  1.00 48.49           C
ATOM   1831  C   ALA B 254       8.051  14.304  98.270  1.00 48.49           C
ATOM   1832  O   ALA B 254       7.406  15.329  98.489  1.00 48.49           O
ATOM   1833  N   GLN B 255       8.664  14.071  97.096  1.00123.43           N
ATOM   1834  CA  GLN B 255       8.598  15.085  96.097  1.00123.43           C
ATOM   1835  CB  GLN B 255       9.073  16.453  96.628  1.00123.43           C
ATOM   1836  CG  GLN B 255       8.832  17.632  95.684  1.00123.43           C
ATOM   1837  CD  GLN B 255       9.359  18.884  96.370  1.00123.43           C
ATOM   1838  OE1 GLN B 255       9.525  18.917  97.590  1.00123.43           O
ATOM   1839  NE2 GLN B 255       9.635  19.946  95.568  1.00123.43           N
ATOM   1840  C   GLN B 255       9.536  14.691  95.000  1.00123.43           C
ATOM   1841  O   GLN B 255       9.339  13.692  94.305  1.00123.43           O
ATOM   1842  N   VAL B 256      10.544  15.565  94.823  1.00134.32           N
ATOM   1843  CA  VAL B 256      11.604  15.569  93.860  1.00134.32           C
ATOM   1844  CB  VAL B 256      11.441  14.580  92.731  1.00134.32           C
ATOM   1845  CG1 VAL B 256      10.145  14.856  91.959  1.00134.32           C
ATOM   1846  CG2 VAL B 256      12.710  14.628  91.863  1.00134.32           C
ATOM   1847  C   VAL B 256      11.514  16.982  93.396  1.00134.32           C
ATOM   1848  O   VAL B 256      11.240  17.849  94.227  1.00134.32           O
ATOM   1849  N   VAL B 257      11.804  17.292  92.117  1.00 71.90           N
ATOM   1850  CA  VAL B 257      11.378  18.607  91.733  1.00 71.90           C
ATOM   1851  CB  VAL B 257      11.646  18.915  90.287  1.00 71.90           C
ATOM   1852  CG1 VAL B 257      11.044  20.287  89.941  1.00 71.90           C
ATOM   1853  CG2 VAL B 257      13.162  18.825  90.048  1.00 71.90           C
ATOM   1854  C   VAL B 257       9.914  18.401  91.919  1.00 71.90           C
ATOM   1855  O   VAL B 257       9.434  17.421  91.362  1.00 71.90           O
ATOM   1856  N   PRO B 258       9.204  19.270  92.616  1.00187.69           N
ATOM   1857  CA  PRO B 258       7.898  18.982  93.189  1.00187.69           C
ATOM   1858  CD  PRO B 258       9.426  20.699  92.468  1.00187.69           C
ATOM   1859  CB  PRO B 258       7.196  20.330  93.351  1.00187.69           C
ATOM   1860  CG  PRO B 258       8.338  21.362  93.328  1.00187.69           C
ATOM   1861  C   PRO B 258       7.053  17.979  92.474  1.00187.69           C
ATOM   1862  O   PRO B 258       6.447  18.311  91.456  1.00187.69           O
ATOM   1863  N   ALA B 259       6.994  16.747  93.041  1.00131.29           N
ATOM   1864  CA  ALA B 259       6.341  15.614  92.450  1.00131.29           C
ATOM   1865  CB  ALA B 259       4.858  15.853  92.118  1.00131.29           C
ATOM   1866  C   ALA B 259       7.073  15.319  91.181  1.00131.29           C
ATOM   1867  O   ALA B 259       7.422  16.217  90.421  1.00131.29           O
ATOM   1868  N   LYS B 260       7.336  14.039  90.881  1.00 78.57           N
ATOM   1869  CA  LYS B 260       8.072  13.872  89.670  1.00 78.57           C
ATOM   1870  CB  LYS B 260       8.628  12.456  89.449  1.00 78.57           C
ATOM   1871  CG  LYS B 260       9.699  12.388  88.360  1.00 78.57           C
ATOM   1872  CD  LYS B 260      10.555  11.124  88.439  1.00 78.57           C
ATOM   1873  CE  LYS B 260      11.758  11.141  87.496  1.00 78.57           C
ATOM   1874  NZ  LYS B 260      12.704  10.069  87.874  1.00 78.57           N
ATOM   1875  C   LYS B 260       7.123  14.200  88.583  1.00 78.57           C
ATOM   1876  O   LYS B 260       6.001  13.697  88.549  1.00 78.57           O
ATOM   1877  N   LYS B 261       7.563  15.089  87.679  1.00 71.88           N
ATOM   1878  CA  LYS B 261       6.722  15.520  86.615  1.00 71.88           C
ATOM   1879  CB  LYS B 261       7.280  16.729  85.845  1.00 71.88           C
ATOM   1880  CG  LYS B 261       6.379  17.199  84.701  1.00 71.88           C
ATOM   1881  CD  LYS B 261       6.788  18.551  84.114  1.00 71.88           C
ATOM   1882  CE  LYS B 261       5.891  19.014  82.964  1.00 71.88           C
ATOM   1883  NZ  LYS B 261       6.352  20.327  82.460  1.00 71.88           N
ATOM   1884  C   LYS B 261       6.616  14.396  85.654  1.00 71.88           C
ATOM   1885  O   LYS B 261       7.508  13.552  85.556  1.00 71.88           O
ATOM   1886  N   LYS B 262       5.484  14.351  84.934  1.00 83.93           N
ATOM   1887  CA  LYS B 262       5.322  13.332  83.954  1.00 83.93           C
ATOM   1888  CB  LYS B 262       4.018  13.474  83.152  1.00 83.93           C
ATOM   1889  CG  LYS B 262       3.915  14.819  82.429  1.00 83.93           C
ATOM   1890  CD  LYS B 262       2.775  14.901  81.412  1.00 83.93           C
ATOM   1891  CE  LYS B 262       2.690  16.257  80.708  1.00 83.93           C
ATOM   1892  NZ  LYS B 262       1.568  16.258  79.742  1.00 83.93           N
ATOM   1893  C   LYS B 262       6.464  13.527  83.017  1.00 83.93           C
ATOM   1894  O   LYS B 262       6.991  14.632  82.895  1.00 83.93           O
ATOM   1895  N   ARG B 263       6.906  12.439  82.363  1.00144.14           N
ATOM   1896  CA  ARG B 263       8.023  12.548  81.477  1.00144.14           C
ATOM   1897  CB  ARG B 263       8.960  11.334  81.513  1.00144.14           C
ATOM   1898  CG  ARG B 263       9.601  11.067  82.873  1.00144.14           C
ATOM   1899  CD  ARG B 263      10.520   9.846  82.844  1.00144.14           C
ATOM   1900  NE  ARG B 263      11.061   9.637  84.214  1.00144.14           N
ATOM   1901  CZ  ARG B 263      11.742   8.488  84.494  1.00144.14           C
ATOM   1902  NH1 ARG B 263      11.938   7.557  83.515  1.00144.14           N
ATOM   1903  NH2 ARG B 263      12.225   8.267  85.750  1.00144.14           N
ATOM   1904  C   ARG B 263       7.479  12.589  80.097  1.00144.14           C
ATOM   1905  O   ARG B 263       6.397  12.072  79.819  1.00144.14           O
ATOM   1906  N   PHE B 264       8.232  13.237  79.198  1.00 99.59           N
ATOM   1907  CA  PHE B 264       7.833  13.318  77.833  1.00 99.59           C
ATOM   1908  CB  PHE B 264       8.210  14.657  77.176  1.00 99.59           C
ATOM   1909  CG  PHE B 264       7.762  14.627  75.756  0.00 99.59           C
ATOM   1910  CD1 PHE B 264       6.467  14.943  75.419  1.00 99.59           C
ATOM   1911  CD2 PHE B 264       8.647  14.288  74.759  1.00 99.59           C
ATOM   1912  CE1 PHE B 264       6.060  14.915  74.105  1.00 99.59           C
ATOM   1913  CE2 PHE B 264       8.246  14.259  73.444  1.00 99.59           C
ATOM   1914  CZ  PHE B 264       6.950  14.574  73.115  1.00 99.59           C
ATOM   1915  C   PHE B 264       8.580  12.249  77.121  1.00 99.59           C
ATOM   1916  O   PHE B 264       9.774  12.047  77.341  1.00 99.59           O
ATOM   1917  N   GLY B 265       7.862  11.508  76.265  1.00 28.64           N
ATOM   1918  CA  GLY B 265       8.468  10.487  75.474  1.00 28.64           C
ATOM   1919  C   GLY B 265       7.834  10.643  74.140  1.00 28.64           C
ATOM   1920  O   GLY B 265       6.757  11.224  74.024  1.00 28.64           O
ATOM   1921  N   LYS B 266       8.491  10.146  73.083  1.00 46.54           N
ATOM   1922  CA  LYS B 266       7.882  10.318  71.805  1.00 46.54           C
ATOM   1923  CB  LYS B 266       8.485  11.497  71.023  1.00 46.54           C
ATOM   1924  CG  LYS B 266       7.638  11.971  69.842  1.00 46.54           C
ATOM   1925  CD  LYS B 266       8.036  13.364  69.353  1.00 46.54           C
ATOM   1926  CE  LYS B 266       7.167  13.890  68.211  1.00 46.54           C
ATOM   1927  NZ  LYS B 266       7.463  15.320  67.969  1.00 46.54           N
ATOM   1928  C   LYS B 266       8.121   9.066  71.037  1.00 46.54           C
ATOM   1929  O   LYS B 266       9.109   8.368  71.261  1.00 46.54           O
ATOM   1930  N   ASP B 267       7.193   8.732  70.123  1.00 61.92           N
ATOM   1931  CA  ASP B 267       7.378   7.566  69.314  1.00 61.92           C
ATOM   1932  CB  ASP B 267       6.054   6.935  68.844  1.00 61.92           C
ATOM   1933  CG  ASP B 267       6.350   5.621  68.132  1.00 61.92           C
ATOM   1934  OD1 ASP B 267       7.174   5.627  67.179  1.00 61.92           O
ATOM   1935  OD2 ASP B 267       5.741   4.591  68.527  1.00 61.92           O
ATOM   1936  C   ASP B 267       8.116   8.033  68.103  1.00 61.92           C
ATOM   1937  O   ASP B 267       7.601   8.828  67.322  1.00 61.92           O
ATOM   1938  N   PRO B 268       9.323   7.587  67.932  1.00 77.14           N
ATOM   1939  CA  PRO B 268      10.129   8.040  66.834  1.00 77.14           C
ATOM   1940  CD  PRO B 268       9.736   6.279  68.413  1.00 77.14           C
ATOM   1941  CB  PRO B 268      11.389   7.181  66.885  1.00 77.14           C
ATOM   1942  CG  PRO B 268      10.876   5.852  67.472  1.00 77.14           C
ATOM   1943  C   PRO B 268       9.442   7.905  65.508  1.00 77.14           C
ATOM   1944  O   PRO B 268       9.510   8.840  64.711  1.00 77.14           O
ATOM   1945  N   PHE B 269       8.818   6.745  65.226  1.00 58.55           N
ATOM   1946  CA  PHE B 269       8.211   6.550  63.940  1.00 58.55           C
ATOM   1947  CB  PHE B 269       7.772   5.094  63.715  1.00 58.55           C
ATOM   1948  CG  PHE B 269       9.008   4.264  63.677  1.00 58.55           C
ATOM   1949  CD1 PHE B 269       9.591   3.826  64.844  1.00 58.55           C
ATOM   1950  CD2 PHE B 269       9.585   3.923  62.475  1.00 58.55           C
ATOM   1951  CE1 PHE B 269      10.732   3.060  64.813  1.00 58.55           C
ATOM   1952  CE2 PHE B 269      10.727   3.158  62.439  1.00 58.55           C
ATOM   1953  CZ  PHE B 269      11.302   2.725  63.609  1.00 58.55           C
ATOM   1954  C   PHE B 269       7.000   7.413  63.756  1.00 58.55           C
ATOM   1955  O   PHE B 269       6.911   8.174  62.793  1.00 58.55           O
ATOM   1956  N   THR B 270       6.034   7.307  64.691  1.00 42.13           N
ATOM   1957  CA  THR B 270       4.777   7.996  64.589  1.00 42.13           C
ATOM   1958  CB  THR B 270       3.761   7.482  65.565  1.00 42.13           C
ATOM   1959  OG1 THR B 270       4.206   7.686  66.898  1.00 42.13           O
ATOM   1960  CG2 THR B 270       3.556   5.982  65.301  1.00 42.13           C
ATOM   1961  C   THR B 270       4.936   9.466  64.806  1.00 42.13           C
ATOM   1962  O   THR B 270       4.347  10.276  64.092  1.00 42.13           O
ATOM   1963  N   GLY B 271       5.751   9.855  65.800  1.00 16.29           N
ATOM   1964  CA  GLY B 271       5.921  11.242  66.107  1.00 16.29           C
ATOM   1965  C   GLY B 271       4.894  11.600  67.132  1.00 16.29           C
ATOM   1966  O   GLY B 271       4.764  12.762  67.516  1.00 16.29           O
ATOM   1967  N   GLU B 272       4.122  10.599  67.596  1.00 62.44           N
ATOM   1968  CA  GLU B 272       3.119  10.851  68.588  1.00 62.44           C
ATOM   1969  CB  GLU B 272       2.097   9.709  68.728  1.00 62.44           C
ATOM   1970  CG  GLU B 272       0.954  10.014  69.698  0.00 62.44           C
ATOM   1971  CD  GLU B 272      -0.016  10.957  69.001  0.00 62.44           C
ATOM   1972  OE1 GLU B 272       0.254  11.318  67.824  0.00 62.44           O
ATOM   1973  OE2 GLU B 272      -1.040  11.328  69.635  0.00 62.44           O
ATOM   1974  C   GLU B 272       3.800  11.014  69.905  1.00 62.44           C
ATOM   1975  O   GLU B 272       4.790  10.347  70.202  1.00 62.44           O
ATOM   1976  N   GLU B 273       3.281  11.935  70.736  1.00 32.79           N
ATOM   1977  CA  GLU B 273       3.865  12.138  72.026  1.00 32.79           C
ATOM   1978  CB  GLU B 273       3.455  13.470  72.679  1.00 32.79           C
ATOM   1979  CG  GLU B 273       3.963  14.707  71.937  1.00 32.79           C
ATOM   1980  CD  GLU B 273       3.478  15.936  72.695  1.00 32.79           C
ATOM   1981  OE1 GLU B 273       2.853  15.755  73.774  1.00 32.79           O
ATOM   1982  OE2 GLU B 273       3.726  17.070  72.206  1.00 32.79           O
ATOM   1983  C   GLU B 273       3.368  11.042  72.908  1.00 32.79           C
ATOM   1984  O   GLU B 273       2.256  10.544  72.737  1.00 32.79           O
ATOM   1985  N   ARG B 274       4.210  10.613  73.864  1.00153.49           N
ATOM   1986  CA  ARG B 274       3.809   9.627  74.821  1.00153.49           C
ATOM   1987  CB  ARG B 274       4.573   8.295  74.733  1.00153.49           C
ATOM   1988  CG  ARG B 274       4.215   7.452  73.508  1.00153.49           C
ATOM   1989  CD  ARG B 274       4.695   6.003  73.616  1.00153.49           C
ATOM   1990  NE  ARG B 274       6.184   6.014  73.596  1.00153.49           N
ATOM   1991  CZ  ARG B 274       6.848   5.763  72.431  1.00153.49           C
ATOM   1992  NH1 ARG B 274       6.146   5.461  71.301  1.00153.49           N
ATOM   1993  NH2 ARG B 274       8.212   5.802  72.398  1.00153.49           N
ATOM   1994  C   ARG B 274       4.116  10.223  76.150  1.00153.49           C
ATOM   1995  O   ARG B 274       5.007  11.063  76.268  1.00153.49           O
ATOM   1996  N   TRP B 275       3.371   9.825  77.195  1.00121.97           N
ATOM   1997  CA  TRP B 275       3.645  10.424  78.462  1.00121.97           C
ATOM   1998  CB  TRP B 275       2.420  11.105  79.099  1.00121.97           C
ATOM   1999  CG  TRP B 275       1.955  12.354  78.389  1.00121.97           C
ATOM   2000  CD2 TRP B 275       0.759  13.070  78.734  1.00121.97           C
ATOM   2001  CD1 TRP B 275       2.522  13.027  77.347  1.00121.97           C
ATOM   2002  NE1 TRP B 275       1.755  14.120  77.022  1.00121.97           N
ATOM   2003  CE2 TRP B 275       0.666  14.159  77.867  1.00121.97           C
ATOM   2004  CE3 TRP B 275      -0.184  12.839  79.694  1.00121.97           C
ATOM   2005  CZ2 TRP B 275      -0.377  15.037  77.949  1.00121.97           C
ATOM   2006  CZ3 TRP B 275      -1.234  13.726  79.773  1.00121.97           C
ATOM   2007  CH2 TRP B 275      -1.328  14.804  78.917  1.00121.97           C
ATOM   2008  C   TRP B 275       4.087   9.365  79.408  1.00121.97           C
ATOM   2009  O   TRP B 275       3.544   8.262  79.440  1.00121.97           O
ATOM   2010  N   PHE B 276       5.126   9.688  80.197  1.00 79.36           N
ATOM   2011  CA  PHE B 276       5.551   8.806  81.239  1.00 79.36           C
ATOM   2012  CB  PHE B 276       7.060   8.865  81.527  1.00 79.36           C
ATOM   2013  CG  PHE B 276       7.756   8.341  80.318  1.00 79.36           C
ATOM   2014  CD1 PHE B 276       8.005   9.164  79.244  1.00 79.36           C
ATOM   2015  CD2 PHE B 276       8.160   7.027  80.257  1.00 79.36           C
ATOM   2016  CE1 PHE B 276       8.646   8.685  78.126  1.00 79.36           C
ATOM   2017  CE2 PHE B 276       8.801   6.542  79.141  1.00 79.36           C
ATOM   2018  CZ  PHE B 276       9.046   7.372  78.073  1.00 79.36           C
ATOM   2019  C   PHE B 276       4.829   9.322  82.444  1.00 79.36           C
ATOM   2020  O   PHE B 276       4.723  10.532  82.644  1.00 79.36           O
ATOM   2021  N   PRO B 277       4.304   8.431  83.231  1.00174.03           N
ATOM   2022  CA  PRO B 277       3.479   8.831  84.339  1.00174.03           C
ATOM   2023  CD  PRO B 277       3.924   7.125  82.715  1.00174.03           C
ATOM   2024  CB  PRO B 277       2.822   7.549  84.843  1.00174.03           C
ATOM   2025  CG  PRO B 277       2.736   6.671  83.581  1.00174.03           C
ATOM   2026  C   PRO B 277       4.088   9.662  85.420  1.00174.03           C
ATOM   2027  O   PRO B 277       3.380  10.507  85.963  1.00174.03           O
ATOM   2028  N   ALA B 278       5.364   9.456  85.785  1.00144.85           N
ATOM   2029  CA  ALA B 278       5.907  10.257  86.843  1.00144.85           C
ATOM   2030  CB  ALA B 278       5.722  11.765  86.631  1.00144.85           C
ATOM   2031  C   ALA B 278       5.240   9.857  88.122  1.00144.85           C
ATOM   2032  O   ALA B 278       4.143   9.301  88.131  1.00144.85           O
ATOM   2033  N   LYS B 279       5.917  10.109  89.255  1.00158.35           N
ATOM   2034  CA  LYS B 279       5.353   9.739  90.521  1.00158.35           C
ATOM   2035  CB  LYS B 279       5.451   8.235  90.824  1.00158.35           C
ATOM   2036  CG  LYS B 279       4.422   7.384  90.075  1.00158.35           C
ATOM   2037  CD  LYS B 279       2.978   7.629  90.522  1.00158.35           C
ATOM   2038  CE  LYS B 279       2.488   9.062  90.307  1.00158.35           C
ATOM   2039  NZ  LYS B 279       1.088   9.192  90.769  1.00158.35           N
ATOM   2040  C   LYS B 279       6.114  10.461  91.584  1.00158.35           C
ATOM   2041  O   LYS B 279       6.983  11.279  91.294  1.00158.35           O
ATOM   2042  N   PRO B 280       5.741  10.214  92.814  1.00150.64           N
ATOM   2043  CA  PRO B 280       6.441  10.821  93.917  1.00150.64           C
ATOM   2044  CD  PRO B 280       4.319  10.077  93.092  1.00150.64           C
ATOM   2045  CB  PRO B 280       5.465  10.825  95.089  1.00150.64           C
ATOM   2046  CG  PRO B 280       4.082  10.815  94.418  1.00150.64           C
ATOM   2047  C   PRO B 280       7.718  10.100  94.219  1.00150.64           C
ATOM   2048  O   PRO B 280       7.810   8.906  93.946  1.00150.64           O
ATOM   2049  N   ALA B 281       8.717  10.800  94.791  1.00 58.99           N
ATOM   2050  CA  ALA B 281       9.956  10.162  95.119  1.00 58.99           C
ATOM   2051  CB  ALA B 281      11.039  10.325  94.039  1.00 58.99           C
ATOM   2052  C   ALA B 281      10.472  10.809  96.362  1.00 58.99           C
ATOM   2053  O   ALA B 281      10.168  11.970  96.640  1.00 58.99           O
ATOM   2054  N   SER B 282      11.255  10.057  97.164  1.00 98.47           N
ATOM   2055  CA  SER B 282      11.808  10.655  98.342  1.00 98.47           C
ATOM   2056  CB  SER B 282      12.358   9.632  99.352  1.00 98.47           C
ATOM   2057  OG  SER B 282      11.302   8.823  99.851  1.00 98.47           O
ATOM   2058  C   SER B 282      12.940  11.524  97.899  1.00 98.47           C
ATOM   2059  O   SER B 282      13.610  11.245  96.905  1.00 98.47           O
ATOM   2060  N   VAL B 283      13.177  12.631  98.625  1.00109.57           N
ATOM   2061  CA  VAL B 283      14.243  13.501  98.230  1.00109.57           C
ATOM   2062  CB  VAL B 283      13.774  14.711  97.474  1.00109.57           C
ATOM   2063  CG1 VAL B 283      12.877  15.547  98.401  1.00109.57           C
ATOM   2064  CG2 VAL B 283      15.007  15.470  96.953  1.00109.57           C
ATOM   2065  C   VAL B 283      14.904  13.987  99.467  1.00109.57           C
ATOM   2066  O   VAL B 283      14.258  14.171 100.498  1.00109.57           O
ATOM   2067  N   ARG B 284      16.231  14.192  99.398  1.00138.18           N
ATOM   2068  CA  ARG B 284      16.894  14.709 100.550  1.00138.18           C
ATOM   2069  CB  ARG B 284      18.010  13.814 101.117  1.00138.18           C
ATOM   2070  CG  ARG B 284      18.695  14.406 102.350  1.00138.18           C
ATOM   2071  CD  ARG B 284      19.969  15.187 102.024  1.00138.18           C
ATOM   2072  NE  ARG B 284      20.977  14.204 101.540  1.00138.18           N
ATOM   2073  CZ  ARG B 284      22.006  14.616 100.742  1.00138.18           C
ATOM   2074  NH1 ARG B 284      22.102  15.926 100.374  1.00138.18           N
ATOM   2075  NH2 ARG B 284      22.937  13.714 100.313  1.00138.18           N
ATOM   2076  C   ARG B 284      17.520  16.001 100.165  1.00138.18           C
ATOM   2077  O   ARG B 284      18.065  16.146  99.072  1.00138.18           O
ATOM   2078  N   VAL B 285      17.402  16.987 101.069  1.00128.63           N
ATOM   2079  CA  VAL B 285      18.046  18.250 100.911  1.00128.63           C
ATOM   2080  CB  VAL B 285      17.197  19.421 101.280  1.00128.63           C
ATOM   2081  CG1 VAL B 285      16.016  19.502 100.297  1.00128.63           C
ATOM   2082  CG2 VAL B 285      16.774  19.239 102.739  1.00128.63           C
ATOM   2083  C   VAL B 285      19.175  18.175 101.875  1.00128.63           C
ATOM   2084  O   VAL B 285      19.033  17.694 102.998  1.00128.63           O
ATOM   2085  N   LYS B 286      20.331  18.645 101.403  1.00223.99           N
ATOM   2086  CA  LYS B 286      21.621  18.503 101.991  1.00223.99           C
ATOM   2087  CB  LYS B 286      22.688  18.939 100.966  1.00223.99           C
ATOM   2088  CG  LYS B 286      24.148  18.631 101.296  1.00223.99           C
ATOM   2089  CD  LYS B 286      25.037  18.715 100.048  1.00223.99           C
ATOM   2090  CE  LYS B 286      26.539  18.824 100.322  1.00223.99           C
ATOM   2091  NZ  LYS B 286      27.274  19.045  99.057  1.00223.99           N
ATOM   2092  C   LYS B 286      21.908  19.178 103.282  1.00223.99           C
ATOM   2093  O   LYS B 286      22.557  18.541 104.095  1.00223.99           O
ATOM   2094  N   ALA B 287      21.501  20.444 103.499  1.00159.72           N
ATOM   2095  CA  ALA B 287      21.831  21.245 104.657  1.00159.72           C
ATOM   2096  CB  ALA B 287      22.131  20.497 105.962  1.00159.72           C
ATOM   2097  C   ALA B 287      23.043  22.041 104.331  1.00159.72           C
ATOM   2098  O   ALA B 287      23.937  21.571 103.633  1.00159.72           O
ATOM   2099  N   ARG B 288      23.100  23.274 104.861  1.00130.75           N
ATOM   2100  CA  ARG B 288      24.178  24.178 104.589  1.00130.75           C
ATOM   2101  CB  ARG B 288      23.954  25.557 105.232  1.00130.75           C
ATOM   2102  CG  ARG B 288      25.045  26.580 104.914  0.00130.75           C
ATOM   2103  CD  ARG B 288      25.016  27.074 103.467  0.00130.75           C
ATOM   2104  NE  ARG B 288      26.092  28.094 103.321  1.00130.75           N
ATOM   2105  CZ  ARG B 288      26.149  28.867 102.197  1.00130.75           C
ATOM   2106  NH1 ARG B 288      25.223  28.703 101.209  1.00130.75           N
ATOM   2107  NH2 ARG B 288      27.131  29.805 102.064  1.00130.75           N
ATOM   2108  C   ARG B 288      25.453  23.628 105.145  1.00130.75           C
ATOM   2109  O   ARG B 288      26.487  23.648 104.480  1.00130.75           O
ATOM   2110  N   ALA B 289      25.406  23.113 106.387  1.00 34.37           N
ATOM   2111  CA  ALA B 289      26.600  22.642 107.028  1.00 34.37           C
ATOM   2112  CB  ALA B 289      26.349  22.161 108.467  1.00 34.37           C
ATOM   2113  C   ALA B 289      27.156  21.487 106.261  1.00 34.37           C
ATOM   2114  O   ALA B 289      28.355  21.421 105.996  1.00 34.37           O
ATOM   2115  N   LEU B 290      26.278  20.554 105.863  1.00111.54           N
ATOM   2116  CA  LEU B 290      26.696  19.372 105.168  1.00111.54           C
ATOM   2117  CB  LEU B 290      25.549  18.367 104.941  1.00111.54           C
ATOM   2118  CG  LEU B 290      25.979  17.046 104.265  1.00111.54           C
ATOM   2119  CD1 LEU B 290      26.273  17.220 102.773  1.00111.54           C
ATOM   2120  CD2 LEU B 290      27.172  16.411 104.994  1.00111.54           C
ATOM   2121  C   LEU B 290      27.272  19.776 103.843  1.00111.54           C
ATOM   2122  O   LEU B 290      28.259  19.200 103.389  1.00111.54           O
ATOM   2123  N   LYS B 291      26.662  20.784 103.191  1.00127.41           N
ATOM   2124  CA  LYS B 291      27.084  21.256 101.900  1.00127.41           C
ATOM   2125  CB  LYS B 291      26.277  22.490 101.446  1.00127.41           C
ATOM   2126  CG  LYS B 291      24.845  22.243 100.970  1.00127.41           C
ATOM   2127  CD  LYS B 291      24.759  21.602  99.586  1.00127.41           C
ATOM   2128  CE  LYS B 291      25.132  22.550  98.446  1.00127.41           C
ATOM   2129  NZ  LYS B 291      25.020  21.846  97.150  1.00127.41           N
ATOM   2130  C   LYS B 291      28.486  21.764 102.001  1.00127.41           C
ATOM   2131  O   LYS B 291      29.344  21.426 101.186  1.00127.41           O
ATOM   2132  N   LYS B 292      28.740  22.593 103.030  1.00 69.20           N
ATOM   2133  CA  LYS B 292      29.994  23.267 103.200  1.00 69.20           C
ATOM   2134  CB  LYS B 292      29.983  24.245 104.389  1.00 69.20           C
ATOM   2135  CG  LYS B 292      31.269  25.064 104.519  1.00 69.20           C
ATOM   2136  CD  LYS B 292      31.145  26.248 105.481  1.00 69.20           C
ATOM   2137  CE  LYS B 292      32.430  27.069 105.614  1.00 69.20           C
ATOM   2138  NZ  LYS B 292      32.218  28.191 106.556  1.00 69.20           N
ATOM   2139  C   LYS B 292      31.089  22.284 103.440  1.00 69.20           C
ATOM   2140  O   LYS B 292      32.193  22.445 102.923  1.00 69.20           O
ATOM   2141  N   LEU B 293      30.815  21.238 104.240  1.00 44.04           N
ATOM   2142  CA  LEU B 293      31.847  20.302 104.562  1.00 44.04           C
ATOM   2143  CB  LEU B 293      31.370  19.203 105.526  1.00 44.04           C
ATOM   2144  CG  LEU B 293      30.949  19.744 106.906  1.00 44.04           C
ATOM   2145  CD1 LEU B 293      30.482  18.610 107.832  1.00 44.04           C
ATOM   2146  CD2 LEU B 293      32.058  20.606 107.530  1.00 44.04           C
ATOM   2147  C   LEU B 293      32.308  19.636 103.305  1.00 44.04           C
ATOM   2148  O   LEU B 293      33.506  19.521 103.054  1.00 44.04           O
ATOM   2149  N   LYS B 294      31.360  19.192 102.465  1.00133.93           N
ATOM   2150  CA  LYS B 294      31.715  18.496 101.262  1.00133.93           C
ATOM   2151  CB  LYS B 294      30.502  17.942 100.496  1.00133.93           C
ATOM   2152  CG  LYS B 294      30.905  17.258  99.189  1.00133.93           C
ATOM   2153  CD  LYS B 294      31.820  16.049  99.387  1.00133.93           C
ATOM   2154  CE  LYS B 294      32.353  15.469  98.076  1.00133.93           C
ATOM   2155  NZ  LYS B 294      33.476  14.545  98.352  1.00133.93           N
ATOM   2156  C   LYS B 294      32.465  19.390 100.324  1.00133.93           C
ATOM   2157  O   LYS B 294      33.471  18.976  99.749  1.00133.93           O
ATOM   2158  N   ASP B 295      31.998  20.638 100.120  1.00 98.12           N
ATOM   2159  CA  ASP B 295      32.706  21.486  99.204  1.00 98.12           C
ATOM   2160  CB  ASP B 295      32.034  21.579  97.822  1.00 98.12           C
ATOM   2161  CG  ASP B 295      32.955  22.352  96.885  1.00 98.12           C
ATOM   2162  OD1 ASP B 295      34.034  22.806  97.350  1.00 98.12           O
ATOM   2163  OD2 ASP B 295      32.587  22.499  95.689  1.00 98.12           O
ATOM   2164  C   ASP B 295      32.737  22.868  99.767  1.00 98.12           C
ATOM   2165  O   ASP B 295      31.792  23.636  99.596  1.00 98.12           O
ATOM   2166  N   ALA B 296      33.826  23.229 100.470  1.00 47.10           N
ATOM   2167  CA  ALA B 296      33.886  24.579 100.940  1.00 47.10           C
ATOM   2168  CB  ALA B 296      35.055  24.852 101.902  1.00 47.10           C
ATOM   2169  C   ALA B 296      34.100  25.400  99.717  1.00 47.10           C
ATOM   2170  O   ALA B 296      34.880  25.022  98.845  1.00 47.10           O
ATOM   2171  N   ALA B 297      33.410  26.548  99.595  1.00 90.12           N
ATOM   2172  CA  ALA B 297      33.638  27.255  98.373  1.00 90.12           C
ATOM   2173  CB  ALA B 297      33.096  26.525  97.133  1.00 90.12           C
ATOM   2174  C   ALA B 297      32.976  28.587  98.415  1.00 90.12           C
ATOM   2175  O   ALA B 297      32.278  28.936  99.365  1.00 90.12           O
ATOM   2176  N   ALA B 298      33.222  29.379  97.355  1.00 22.06           N
ATOM   2177  CA  ALA B 298      32.629  30.673  97.236  1.00 22.06           C
ATOM   2178  CB  ALA B 298      33.163  31.476  96.037  1.00 22.06           C
ATOM   2179  C   ALA B 298      31.141  30.445  97.010  1.00 22.06           C
ATOM   2180  O   ALA B 298      30.794  29.758  96.012  1.00 22.06           O
ATOM   2181  OXT ALA B 298      30.333  30.953  97.833  1.00 22.06           O
TER    2182      ALA B 298
END
