# Supplementary material for: Comparison of histone-like HU protein DNA-binding properties and HU/IHF protein sequence alignment
Source: PLoS One. 2017 Nov 13;12(11):e0188037. doi: 10.1371/journal.pone.0188037 (PMC5683647; doi:10.1371/journal.pone.0188037)
Supplement: S3 File — (ZIP) [file pone.0188037.s003.zip › A3_4.pdb]

EXPDTA    THEORETICAL MODEL, MODELLER 9.17 2017/01/19 01:28:42
REMARK   6 MODELLER OBJECTIVE FUNCTION:      1518.3184
REMARK   6 MODELLER BEST TEMPLATE % SEQ ID:  24.599
REMARK   6 SEQUENCE: A3_4
REMARK   6 DOPE score: -18048.70703
REMARK   6 GA341 score: 0.22775
REMARK   6 TEMPLATE: 1p71 1:A - 93:B MODELS 1:A - 294:B AT 24.6%
ATOM      1  N   MET A   1      17.761  24.204 106.738  1.00137.63           N
ATOM      2  CA  MET A   1      18.584  23.032 107.118  1.00137.63           C
ATOM      3  CB  MET A   1      17.695  21.786 107.248  1.00137.63           C
ATOM      4  CG  MET A   1      16.768  21.846 108.462  1.00137.63           C
ATOM      5  SD  MET A   1      15.485  20.561 108.501  1.00137.63           S
ATOM      6  CE  MET A   1      14.327  21.506 107.471  1.00137.63           C
ATOM      7  C   MET A   1      19.627  22.781 106.080  1.00137.63           C
ATOM      8  O   MET A   1      20.000  21.637 105.826  1.00137.63           O
ATOM      9  N   ALA A   2      20.127  23.867 105.458  1.00193.23           N
ATOM     10  CA  ALA A   2      21.137  23.772 104.445  1.00193.23           C
ATOM     11  CB  ALA A   2      21.305  25.055 103.614  1.00193.23           C
ATOM     12  C   ALA A   2      22.437  23.497 105.125  1.00193.23           C
ATOM     13  O   ALA A   2      22.556  23.660 106.339  1.00193.23           O
ATOM     14  N   THR A   3      23.446  23.047 104.354  1.00201.09           N
ATOM     15  CA  THR A   3      24.710  22.718 104.944  1.00201.09           C
ATOM     16  CB  THR A   3      25.279  21.420 104.452  1.00201.09           C
ATOM     17  OG1 THR A   3      24.352  20.366 104.671  1.00201.09           O
ATOM     18  CG2 THR A   3      26.583  21.137 105.220  1.00201.09           C
ATOM     19  C   THR A   3      25.693  23.784 104.575  1.00201.09           C
ATOM     20  O   THR A   3      25.546  24.470 103.565  1.00201.09           O
ATOM     21  N   SER A   4      26.722  23.954 105.428  1.00126.18           N
ATOM     22  CA  SER A   4      27.754  24.929 105.230  1.00126.18           C
ATOM     23  CB  SER A   4      28.369  25.456 106.537  1.00126.18           C
ATOM     24  OG  SER A   4      29.095  24.420 107.183  1.00126.18           O
ATOM     25  C   SER A   4      28.860  24.280 104.465  1.00126.18           C
ATOM     26  O   SER A   4      28.660  23.282 103.774  1.00126.18           O
ATOM     27  N   ALA A   5      30.073  24.856 104.577  1.00182.38           N
ATOM     28  CA  ALA A   5      31.212  24.341 103.880  1.00182.38           C
ATOM     29  CB  ALA A   5      32.527  25.065 104.222  1.00182.38           C
ATOM     30  C   ALA A   5      31.362  22.912 104.279  1.00182.38           C
ATOM     31  O   ALA A   5      30.914  22.503 105.349  1.00182.38           O
ATOM     32  N   LYS A   6      31.987  22.107 103.400  1.00161.91           N
ATOM     33  CA  LYS A   6      32.094  20.704 103.664  1.00161.91           C
ATOM     34  CB  LYS A   6      32.907  19.955 102.591  1.00161.91           C
ATOM     35  CG  LYS A   6      32.174  19.757 101.263  1.00161.91           C
ATOM     36  CD  LYS A   6      30.946  18.850 101.368  1.00161.91           C
ATOM     37  CE  LYS A   6      31.279  17.425 101.820  1.00161.91           C
ATOM     38  NZ  LYS A   6      32.212  16.790 100.862  1.00161.91           N
ATOM     39  C   LYS A   6      32.804  20.508 104.961  1.00161.91           C
ATOM     40  O   LYS A   6      32.301  19.805 105.837  1.00161.91           O
ATOM     41  N   LYS A   7      33.982  21.131 105.144  1.00266.73           N
ATOM     42  CA  LYS A   7      34.634  20.892 106.396  1.00266.73           C
ATOM     43  CB  LYS A   7      35.071  19.429 106.585  1.00266.73           C
ATOM     44  CG  LYS A   7      36.083  18.976 105.529  1.00266.73           C
ATOM     45  CD  LYS A   7      36.794  17.660 105.853  1.00266.73           C
ATOM     46  CE  LYS A   7      38.149  17.840 106.541  1.00266.73           C
ATOM     47  NZ  LYS A   7      38.786  16.521 106.755  1.00266.73           N
ATOM     48  C   LYS A   7      35.882  21.703 106.477  1.00266.73           C
ATOM     49  O   LYS A   7      36.398  22.199 105.477  1.00266.73           O
ATOM     50  N   VAL A   8      36.373  21.869 107.719  1.00 87.28           N
ATOM     51  CA  VAL A   8      37.627  22.500 107.993  1.00 87.28           C
ATOM     52  CB  VAL A   8      37.505  23.873 108.586  1.00 87.28           C
ATOM     53  CG1 VAL A   8      38.913  24.363 108.966  1.00 87.28           C
ATOM     54  CG2 VAL A   8      36.783  24.782 107.577  1.00 87.28           C
ATOM     55  C   VAL A   8      38.249  21.627 109.029  1.00 87.28           C
ATOM     56  O   VAL A   8      37.540  21.010 109.822  1.00 87.28           O
ATOM     57  N   ALA A   9      39.589  21.520 109.051  1.00210.89           N
ATOM     58  CA  ALA A   9      40.143  20.653 110.047  1.00210.89           C
ATOM     59  CB  ALA A   9      40.984  19.503 109.467  1.00210.89           C
ATOM     60  C   ALA A   9      41.036  21.453 110.931  1.00210.89           C
ATOM     61  O   ALA A   9      41.842  22.257 110.464  1.00210.89           O
ATOM     62  N   LYS A  10      40.882  21.260 112.254  1.00292.32           N
ATOM     63  CA  LYS A  10      41.724  21.924 113.202  1.00292.32           C
ATOM     64  CB  LYS A  10      41.349  23.400 113.417  1.00292.32           C
ATOM     65  CG  LYS A  10      42.327  24.167 114.309  1.00292.32           C
ATOM     66  CD  LYS A  10      42.115  25.683 114.276  1.00292.32           C
ATOM     67  CE  LYS A  10      43.110  26.463 115.137  1.00292.32           C
ATOM     68  NZ  LYS A  10      44.382  26.641 114.402  1.00292.32           N
ATOM     69  C   LYS A  10      41.520  21.222 114.504  1.00292.32           C
ATOM     70  O   LYS A  10      40.385  21.022 114.932  1.00292.32           O
ATOM     71  N   LYS A  11      42.615  20.801 115.166  1.00393.48           N
ATOM     72  CA  LYS A  11      42.434  20.172 116.440  1.00393.48           C
ATOM     73  CB  LYS A  11      42.109  18.666 116.353  1.00393.48           C
ATOM     74  CG  LYS A  11      43.227  17.777 115.794  1.00393.48           C
ATOM     75  CD  LYS A  11      44.374  17.508 116.772  1.00393.48           C
ATOM     76  CE  LYS A  11      43.941  16.761 118.035  1.00393.48           C
ATOM     77  NZ  LYS A  11      43.113  17.643 118.888  1.00393.48           N
ATOM     78  C   LYS A  11      43.696  20.337 117.216  1.00393.48           C
ATOM     79  O   LYS A  11      44.792  20.245 116.667  1.00393.48           O
ATOM     80  N   ALA A  12      43.568  20.610 118.528  1.00303.05           N
ATOM     81  CA  ALA A  12      44.739  20.730 119.341  1.00303.05           C
ATOM     82  CB  ALA A  12      45.300  22.160 119.408  1.00303.05           C
ATOM     83  C   ALA A  12      44.351  20.347 120.729  1.00303.05           C
ATOM     84  O   ALA A  12      43.212  20.552 121.146  1.00303.05           O
ATOM     85  N   ALA A  13      45.298  19.752 121.477  1.00301.70           N
ATOM     86  CA  ALA A  13      45.020  19.399 122.836  1.00301.70           C
ATOM     87  CB  ALA A  13      44.616  17.928 123.027  1.00301.70           C
ATOM     88  C   ALA A  13      46.285  19.607 123.595  1.00301.70           C
ATOM     89  O   ALA A  13      47.378  19.444 123.055  1.00301.70           O
ATOM     90  N   ALA A  14      46.166  20.001 124.875  1.00266.31           N
ATOM     91  CA  ALA A  14      47.340  20.186 125.670  1.00266.31           C
ATOM     92  CB  ALA A  14      47.856  21.635 125.687  1.00266.31           C
ATOM     93  C   ALA A  14      46.969  19.834 127.070  1.00266.31           C
ATOM     94  O   ALA A  14      45.805  19.907 127.461  1.00266.31           O
ATOM     95  N   PRO A  15      47.942  19.414 127.822  1.00123.03           N
ATOM     96  CA  PRO A  15      47.698  19.106 129.200  1.00123.03           C
ATOM     97  CD  PRO A  15      49.035  18.630 127.276  1.00123.03           C
ATOM     98  CB  PRO A  15      48.819  18.159 129.636  1.00123.03           C
ATOM     99  CG  PRO A  15      49.864  18.244 128.509  1.00123.03           C
ATOM    100  C   PRO A  15      47.654  20.388 129.957  1.00123.03           C
ATOM    101  O   PRO A  15      48.187  21.384 129.469  1.00123.03           O
ATOM    102  N   ALA A  16      47.014  20.397 131.139  1.00235.63           N
ATOM    103  CA  ALA A  16      46.973  21.606 131.900  1.00235.63           C
ATOM    104  CB  ALA A  16      45.553  22.030 132.314  1.00235.63           C
ATOM    105  C   ALA A  16      47.741  21.351 133.151  1.00235.63           C
ATOM    106  O   ALA A  16      47.680  20.262 133.719  1.00235.63           O
ATOM    107  N   LYS A  17      48.514  22.356 133.598  1.00284.64           N
ATOM    108  CA  LYS A  17      49.267  22.186 134.801  1.00284.64           C
ATOM    109  CB  LYS A  17      50.761  22.521 134.642  1.00284.64           C
ATOM    110  CG  LYS A  17      51.026  23.974 134.240  1.00284.64           C
ATOM    111  CD  LYS A  17      52.497  24.380 134.352  1.00284.64           C
ATOM    112  CE  LYS A  17      53.377  23.802 133.242  1.00284.64           C
ATOM    113  NZ  LYS A  17      53.438  22.328 133.360  1.00284.64           N
ATOM    114  C   LYS A  17      48.695  23.128 135.803  1.00284.64           C
ATOM    115  O   LYS A  17      48.380  24.274 135.486  1.00284.64           O
ATOM    116  N   LYS A  18      48.524  22.654 137.050  1.00245.13           N
ATOM    117  CA  LYS A  18      47.989  23.517 138.057  1.00245.13           C
ATOM    118  CB  LYS A  18      46.948  22.840 138.965  1.00245.13           C
ATOM    119  CG  LYS A  18      46.362  23.778 140.023  1.00245.13           C
ATOM    120  CD  LYS A  18      45.118  23.221 140.720  1.00245.13           C
ATOM    121  CE  LYS A  18      45.434  22.287 141.889  1.00245.13           C
ATOM    122  NZ  LYS A  18      46.110  21.066 141.396  1.00245.13           N
ATOM    123  C   LYS A  18      49.132  23.927 138.918  1.00245.13           C
ATOM    124  O   LYS A  18      49.942  23.099 139.331  1.00245.13           O
ATOM    125  N   VAL A  19      49.237  25.239 139.194  1.00117.98           N
ATOM    126  CA  VAL A  19      50.304  25.702 140.024  1.00117.98           C
ATOM    127  CB  VAL A  19      51.218  26.676 139.340  1.00117.98           C
ATOM    128  CG1 VAL A  19      50.405  27.927 138.965  1.00117.98           C
ATOM    129  CG2 VAL A  19      52.407  26.966 140.272  1.00117.98           C
ATOM    130  C   VAL A  19      49.681  26.416 141.173  1.00117.98           C
ATOM    131  O   VAL A  19      48.641  27.057 141.029  1.00117.98           O
ATOM    132  N   ALA A  20      50.298  26.300 142.362  1.00217.12           N
ATOM    133  CA  ALA A  20      49.751  26.978 143.495  1.00217.12           C
ATOM    134  CB  ALA A  20      49.511  26.062 144.707  1.00217.12           C
ATOM    135  C   ALA A  20      50.744  28.008 143.909  1.00217.12           C
ATOM    136  O   ALA A  20      51.946  27.750 143.953  1.00217.12           O
ATOM    137  N   ALA A  21      50.252  29.224 144.202  1.00264.49           N
ATOM    138  CA  ALA A  21      51.115  30.278 144.639  1.00264.49           C
ATOM    139  CB  ALA A  21      51.453  31.297 143.538  1.00264.49           C
ATOM    140  C   ALA A  21      50.364  31.005 145.698  1.00264.49           C
ATOM    141  O   ALA A  21      49.134  30.980 145.722  1.00264.49           O
ATOM    142  N   LYS A  22      51.083  31.662 146.625  1.00264.31           N
ATOM    143  CA  LYS A  22      50.365  32.365 147.642  1.00264.31           C
ATOM    144  CB  LYS A  22      51.111  32.424 148.988  1.00264.31           C
ATOM    145  CG  LYS A  22      50.255  32.913 150.162  1.00264.31           C
ATOM    146  CD  LYS A  22      49.714  34.336 150.004  1.00264.31           C
ATOM    147  CE  LYS A  22      50.786  35.420 150.132  1.00264.31           C
ATOM    148  NZ  LYS A  22      50.174  36.758 149.966  1.00264.31           N
ATOM    149  C   LYS A  22      50.197  33.763 147.155  1.00264.31           C
ATOM    150  O   LYS A  22      51.058  34.616 147.362  1.00264.31           O
ATOM    151  N   LYS A  23      49.066  34.023 146.475  1.00308.84           N
ATOM    152  CA  LYS A  23      48.790  35.343 145.999  1.00308.84           C
ATOM    153  CB  LYS A  23      49.465  35.670 144.655  1.00308.84           C
ATOM    154  CG  LYS A  23      49.210  37.100 144.175  1.00308.84           C
ATOM    155  CD  LYS A  23      50.127  37.534 143.030  1.00308.84           C
ATOM    156  CE  LYS A  23      51.582  37.741 143.454  1.00308.84           C
ATOM    157  NZ  LYS A  23      51.684  38.898 144.371  1.00308.84           N
ATOM    158  C   LYS A  23      47.318  35.407 145.784  1.00308.84           C
ATOM    159  O   LYS A  23      46.689  34.402 145.455  1.00308.84           O
ATOM    160  N   ALA A  24      46.717  36.592 145.988  1.00251.91           N
ATOM    161  CA  ALA A  24      45.309  36.683 145.760  1.00251.91           C
ATOM    162  CB  ALA A  24      44.505  37.086 147.007  1.00251.91           C
ATOM    163  C   ALA A  24      45.096  37.742 144.734  1.00251.91           C
ATOM    164  O   ALA A  24      45.674  38.825 144.811  1.00251.91           O
ATOM    165  N   ALA A  25      44.265  37.436 143.722  1.00270.20           N
ATOM    166  CA  ALA A  25      43.965  38.403 142.712  1.00270.20           C
ATOM    167  CB  ALA A  25      45.061  38.540 141.641  1.00270.20           C
ATOM    168  C   ALA A  25      42.737  37.920 142.021  1.00270.20           C
ATOM    169  O   ALA A  25      42.426  36.730 142.036  1.00270.20           O
ATOM    170  N   PRO A  26      42.010  38.828 141.443  1.00129.42           N
ATOM    171  CA  PRO A  26      40.848  38.435 140.702  1.00129.42           C
ATOM    172  CD  PRO A  26      41.869  40.158 142.008  1.00129.42           C
ATOM    173  CB  PRO A  26      39.937  39.663 140.640  1.00129.42           C
ATOM    174  CG  PRO A  26      40.825  40.832 141.105  1.00129.42           C
ATOM    175  C   PRO A  26      41.297  37.934 139.372  1.00129.42           C
ATOM    176  O   PRO A  26      42.358  38.349 138.910  1.00129.42           O
ATOM    177  N   ALA A  27      40.521  37.032 138.746  1.00251.74           N
ATOM    178  CA  ALA A  27      40.902  36.544 137.457  1.00251.74           C
ATOM    179  CB  ALA A  27      41.917  35.389 137.509  1.00251.74           C
ATOM    180  C   ALA A  27      39.666  36.016 136.814  1.00251.74           C
ATOM    181  O   ALA A  27      38.679  35.727 137.488  1.00251.74           O
ATOM    182  N   LYS A  28      39.681  35.896 135.474  1.00271.57           N
ATOM    183  CA  LYS A  28      38.532  35.363 134.813  1.00271.57           C
ATOM    184  CB  LYS A  28      38.221  36.041 133.466  1.00271.57           C
ATOM    185  CG  LYS A  28      39.312  35.860 132.409  1.00271.57           C
ATOM    186  CD  LYS A  28      38.890  36.328 131.014  1.00271.57           C
ATOM    187  CE  LYS A  28      37.759  35.501 130.399  1.00271.57           C
ATOM    188  NZ  LYS A  28      38.246  34.143 130.067  1.00271.57           N
ATOM    189  C   LYS A  28      38.826  33.924 134.558  1.00271.57           C
ATOM    190  O   LYS A  28      39.913  33.573 134.102  1.00271.57           O
ATOM    191  N   LYS A  29      37.859  33.043 134.871  1.00267.74           N
ATOM    192  CA  LYS A  29      38.098  31.647 134.670  1.00267.74           C
ATOM    193  CB  LYS A  29      37.873  30.794 135.930  1.00267.74           C
ATOM    194  CG  LYS A  29      38.834  31.140 137.070  1.00267.74           C
ATOM    195  CD  LYS A  29      40.311  30.956 136.712  1.00267.74           C
ATOM    196  CE  LYS A  29      40.821  29.527 136.910  1.00267.74           C
ATOM    197  NZ  LYS A  29      40.209  28.625 135.910  1.00267.74           N
ATOM    198  C   LYS A  29      37.141  31.175 133.630  1.00267.74           C
ATOM    199  O   LYS A  29      36.066  31.745 133.449  1.00267.74           O
ATOM    200  N   VAL A  30      37.535  30.119 132.897  1.00 45.25           N
ATOM    201  CA  VAL A  30      36.688  29.583 131.877  1.00 45.25           C
ATOM    202  CB  VAL A  30      37.286  29.676 130.503  1.00 45.25           C
ATOM    203  CG1 VAL A  30      36.329  29.023 129.491  1.00 45.25           C
ATOM    204  CG2 VAL A  30      37.586  31.155 130.207  1.00 45.25           C
ATOM    205  C   VAL A  30      36.505  28.138 132.201  1.00 45.25           C
ATOM    206  O   VAL A  30      37.317  27.543 132.908  1.00 45.25           O
ATOM    207  N   VAL A  31      35.405  27.539 131.709  1.00 56.91           N
ATOM    208  CA  VAL A  31      35.166  26.155 131.982  1.00 56.91           C
ATOM    209  CB  VAL A  31      33.800  25.696 131.566  1.00 56.91           C
ATOM    210  CG1 VAL A  31      33.683  24.186 131.832  1.00 56.91           C
ATOM    211  CG2 VAL A  31      32.754  26.546 132.307  1.00 56.91           C
ATOM    212  C   VAL A  31      36.169  25.378 131.199  1.00 56.91           C
ATOM    213  O   VAL A  31      36.489  25.724 130.063  1.00 56.91           O
ATOM    214  N   ALA A  32      36.711  24.307 131.807  1.00236.91           N
ATOM    215  CA  ALA A  32      37.692  23.521 131.124  1.00236.91           C
ATOM    216  CB  ALA A  32      39.094  23.601 131.752  1.00236.91           C
ATOM    217  C   ALA A  32      37.260  22.096 131.203  1.00236.91           C
ATOM    218  O   ALA A  32      36.548  21.698 132.123  1.00236.91           O
ATOM    219  N   LYS A  33      37.672  21.293 130.205  1.00275.21           N
ATOM    220  CA  LYS A  33      37.328  19.905 130.198  1.00275.21           C
ATOM    221  CB  LYS A  33      36.759  19.426 128.852  1.00275.21           C
ATOM    222  CG  LYS A  33      35.569  20.258 128.367  1.00275.21           C
ATOM    223  CD  LYS A  33      34.399  20.325 129.351  1.00275.21           C
ATOM    224  CE  LYS A  33      33.503  19.086 129.335  1.00275.21           C
ATOM    225  NZ  LYS A  33      32.371  19.273 130.270  1.00275.21           N
ATOM    226  C   LYS A  33      38.609  19.172 130.425  1.00275.21           C
ATOM    227  O   LYS A  33      39.687  19.720 130.202  1.00275.21           O
ATOM    228  N   LYS A  34      38.534  17.912 130.895  1.00266.06           N
ATOM    229  CA  LYS A  34      39.759  17.207 131.122  1.00266.06           C
ATOM    230  CB  LYS A  34      39.578  15.802 131.726  1.00266.06           C
ATOM    231  CG  LYS A  34      38.631  14.901 130.932  1.00266.06           C
ATOM    232  CD  LYS A  34      37.186  15.404 130.927  1.00266.06           C
ATOM    233  CE  LYS A  34      36.462  15.169 132.255  1.00266.06           C
ATOM    234  NZ  LYS A  34      35.137  15.828 132.237  1.00266.06           N
ATOM    235  C   LYS A  34      40.442  17.074 129.804  1.00266.06           C
ATOM    236  O   LYS A  34      39.816  16.760 128.792  1.00266.06           O
ATOM    237  N   ALA A  35      41.762  17.337 129.787  1.00 39.73           N
ATOM    238  CA  ALA A  35      42.501  17.290 128.563  1.00 39.73           C
ATOM    239  CB  ALA A  35      43.979  17.677 128.742  1.00 39.73           C
ATOM    240  C   ALA A  35      42.464  15.897 128.034  1.00 39.73           C
ATOM    241  O   ALA A  35      42.223  15.684 126.846  1.00 39.73           O
ATOM    242  N   VAL A  36      42.680  14.897 128.908  1.00119.54           N
ATOM    243  CA  VAL A  36      42.682  13.555 128.411  1.00119.54           C
ATOM    244  CB  VAL A  36      43.890  12.761 128.816  1.00119.54           C
ATOM    245  CG1 VAL A  36      45.132  13.416 128.189  1.00119.54           C
ATOM    246  CG2 VAL A  36      43.936  12.677 130.351  1.00119.54           C
ATOM    247  C   VAL A  36      41.484  12.861 128.958  1.00119.54           C
ATOM    248  O   VAL A  36      41.207  12.912 130.156  1.00119.54           O
ATOM    249  N   ALA A  37      40.723  12.207 128.063  1.00270.48           N
ATOM    250  CA  ALA A  37      39.561  11.487 128.481  1.00270.48           C
ATOM    251  CB  ALA A  37      38.636  12.287 129.412  1.00270.48           C
ATOM    252  C   ALA A  37      38.787  11.182 127.247  1.00270.48           C
ATOM    253  O   ALA A  37      39.154  11.600 126.149  1.00270.48           O
ATOM    254  N   LYS A  38      37.692  10.417 127.397  1.00211.81           N
ATOM    255  CA  LYS A  38      36.871  10.142 126.261  1.00211.81           C
ATOM    256  CB  LYS A  38      35.753   9.119 126.526  1.00211.81           C
ATOM    257  CG  LYS A  38      36.260   7.712 126.846  1.00211.81           C
ATOM    258  CD  LYS A  38      35.163   6.779 127.362  1.00211.81           C
ATOM    259  CE  LYS A  38      34.691   7.105 128.780  1.00211.81           C
ATOM    260  NZ  LYS A  38      33.457   6.350 129.089  1.00211.81           N
ATOM    261  C   LYS A  38      36.220  11.438 125.928  1.00211.81           C
ATOM    262  O   LYS A  38      36.148  12.334 126.768  1.00211.81           O
ATOM    263  N   ALA A  39      35.750  11.590 124.677  1.00208.74           N
ATOM    264  CA  ALA A  39      35.134  12.831 124.324  1.00208.74           C
ATOM    265  CB  ALA A  39      34.613  12.871 122.877  1.00208.74           C
ATOM    266  C   ALA A  39      33.971  13.006 125.238  1.00208.74           C
ATOM    267  O   ALA A  39      33.299  12.045 125.612  1.00208.74           O
ATOM    268  N   PRO A  40      33.744  14.224 125.635  1.00110.56           N
ATOM    269  CA  PRO A  40      32.650  14.504 126.517  1.00110.56           C
ATOM    270  CD  PRO A  40      34.815  15.195 125.771  1.00110.56           C
ATOM    271  CB  PRO A  40      32.932  15.879 127.129  1.00110.56           C
ATOM    272  CG  PRO A  40      34.100  16.448 126.300  1.00110.56           C
ATOM    273  C   PRO A  40      31.375  14.411 125.755  1.00110.56           C
ATOM    274  O   PRO A  40      31.388  14.633 124.546  1.00110.56           O
ATOM    275  N   ALA A  41      30.263  14.068 126.432  1.00229.74           N
ATOM    276  CA  ALA A  41      29.031  13.949 125.719  1.00229.74           C
ATOM    277  CB  ALA A  41      27.902  13.312 126.545  1.00229.74           C
ATOM    278  C   ALA A  41      28.592  15.317 125.327  1.00229.74           C
ATOM    279  O   ALA A  41      28.610  16.243 126.137  1.00229.74           O
ATOM    280  N   ALA A  42      28.202  15.457 124.044  1.00313.26           N
ATOM    281  CA  ALA A  42      27.706  16.672 123.467  1.00313.26           C
ATOM    282  CB  ALA A  42      28.340  17.960 124.025  1.00313.26           C
ATOM    283  C   ALA A  42      28.081  16.611 122.025  1.00313.26           C
ATOM    284  O   ALA A  42      28.899  15.783 121.629  1.00313.26           O
ATOM    285  N   PRO A  43      27.485  17.437 121.214  1.00195.65           N
ATOM    286  CA  PRO A  43      27.928  17.476 119.852  1.00195.65           C
ATOM    287  CD  PRO A  43      26.056  17.686 121.323  1.00195.65           C
ATOM    288  CB  PRO A  43      26.787  18.084 119.043  1.00195.65           C
ATOM    289  CG  PRO A  43      25.537  17.754 119.876  1.00195.65           C
ATOM    290  C   PRO A  43      29.160  18.315 119.864  1.00195.65           C
ATOM    291  O   PRO A  43      29.336  19.077 120.813  1.00195.65           O
ATOM    292  N   THR A  44      30.025  18.193 118.842  1.00219.49           N
ATOM    293  CA  THR A  44      31.214  18.992 118.811  1.00219.49           C
ATOM    294  CB  THR A  44      32.418  18.232 118.346  1.00219.49           C
ATOM    295  OG1 THR A  44      32.193  17.737 117.035  1.00219.49           O
ATOM    296  CG2 THR A  44      32.682  17.071 119.319  1.00219.49           C
ATOM    297  C   THR A  44      30.970  20.087 117.826  1.00219.49           C
ATOM    298  O   THR A  44      30.687  19.850 116.654  1.00219.49           O
ATOM    299  N   PRO A  45      31.091  21.291 118.305  1.00147.71           N
ATOM    300  CA  PRO A  45      30.811  22.476 117.544  1.00147.71           C
ATOM    301  CD  PRO A  45      31.886  21.569 119.490  1.00147.71           C
ATOM    302  CB  PRO A  45      31.120  23.636 118.488  1.00147.71           C
ATOM    303  CG  PRO A  45      32.224  23.067 119.399  1.00147.71           C
ATOM    304  C   PRO A  45      31.637  22.580 116.302  1.00147.71           C
ATOM    305  O   PRO A  45      31.216  23.277 115.380  1.00147.71           O
ATOM    306  N   LEU A  46      32.817  21.938 116.244  1.00 52.10           N
ATOM    307  CA  LEU A  46      33.636  22.156 115.089  1.00 52.10           C
ATOM    308  CB  LEU A  46      34.945  21.340 115.106  1.00 52.10           C
ATOM    309  CG  LEU A  46      35.883  21.639 116.291  1.00 52.10           C
ATOM    310  CD1 LEU A  46      37.183  20.824 116.183  1.00 52.10           C
ATOM    311  CD2 LEU A  46      36.133  23.146 116.455  1.00 52.10           C
ATOM    312  C   LEU A  46      32.905  21.707 113.864  1.00 52.10           C
ATOM    313  O   LEU A  46      32.729  22.470 112.916  1.00 52.10           O
ATOM    314  N   LYS A  47      32.437  20.447 113.862  1.00 95.16           N
ATOM    315  CA  LYS A  47      31.827  19.911 112.682  1.00 95.16           C
ATOM    316  CB  LYS A  47      31.609  18.388 112.747  1.00 95.16           C
ATOM    317  CG  LYS A  47      31.078  17.802 111.435  1.00 95.16           C
ATOM    318  CD  LYS A  47      31.154  16.276 111.369  1.00 95.16           C
ATOM    319  CE  LYS A  47      32.571  15.740 111.154  1.00 95.16           C
ATOM    320  NZ  LYS A  47      32.624  14.303 111.502  1.00 95.16           N
ATOM    321  C   LYS A  47      30.501  20.532 112.388  1.00 95.16           C
ATOM    322  O   LYS A  47      30.213  20.876 111.241  1.00 95.16           O
ATOM    323  N   ASP A  48      29.656  20.730 113.417  1.00216.23           N
ATOM    324  CA  ASP A  48      28.298  21.081 113.123  1.00216.23           C
ATOM    325  CB  ASP A  48      27.298  20.366 114.046  1.00216.23           C
ATOM    326  CG  ASP A  48      27.303  18.904 113.613  1.00216.23           C
ATOM    327  OD1 ASP A  48      26.741  18.612 112.525  1.00216.23           O
ATOM    328  OD2 ASP A  48      27.890  18.068 114.349  1.00216.23           O
ATOM    329  C   ASP A  48      28.024  22.553 113.142  1.00216.23           C
ATOM    330  O   ASP A  48      28.610  23.326 113.897  1.00216.23           O
ATOM    331  N   LYS A  49      27.110  22.939 112.229  1.00339.13           N
ATOM    332  CA  LYS A  49      26.545  24.244 112.059  1.00339.13           C
ATOM    333  CB  LYS A  49      27.352  25.184 111.147  1.00339.13           C
ATOM    334  CG  LYS A  49      26.819  26.618 111.156  1.00339.13           C
ATOM    335  CD  LYS A  49      26.853  27.274 112.540  1.00339.13           C
ATOM    336  CE  LYS A  49      28.261  27.575 113.056  1.00339.13           C
ATOM    337  NZ  LYS A  49      28.741  28.856 112.494  1.00339.13           N
ATOM    338  C   LYS A  49      25.214  23.956 111.437  1.00339.13           C
ATOM    339  O   LYS A  49      24.710  22.847 111.576  1.00339.13           O
ATOM    340  N   PHE A  50      24.586  24.929 110.746  1.00268.47           N
ATOM    341  CA  PHE A  50      23.298  24.626 110.186  1.00268.47           C
ATOM    342  CB  PHE A  50      22.612  25.831 109.533  1.00268.47           C
ATOM    343  CG  PHE A  50      21.998  26.546 110.672  1.00268.47           C
ATOM    344  CD1 PHE A  50      20.721  26.215 111.054  1.00268.47           C
ATOM    345  CD2 PHE A  50      22.688  27.509 111.376  1.00268.47           C
ATOM    346  CE1 PHE A  50      20.118  26.846 112.110  1.00268.47           C
ATOM    347  CE2 PHE A  50      22.090  28.143 112.435  1.00268.47           C
ATOM    348  CZ  PHE A  50      20.804  27.815 112.800  1.00268.47           C
ATOM    349  C   PHE A  50      23.401  23.542 109.169  1.00268.47           C
ATOM    350  O   PHE A  50      24.220  23.617 108.256  1.00268.47           O
ATOM    351  N   THR A  51      22.554  22.494 109.336  1.00175.73           N
ATOM    352  CA  THR A  51      22.536  21.374 108.444  1.00175.73           C
ATOM    353  CB  THR A  51      23.925  20.910 108.062  1.00175.73           C
ATOM    354  OG1 THR A  51      23.884  19.801 107.179  1.00175.73           O
ATOM    355  CG2 THR A  51      24.769  20.618 109.316  1.00175.73           C
ATOM    356  C   THR A  51      21.762  20.276 109.117  1.00175.73           C
ATOM    357  O   THR A  51      20.602  20.449 109.498  1.00175.73           O
ATOM    358  N   LYS A  52      22.404  19.106 109.250  1.00109.24           N
ATOM    359  CA  LYS A  52      21.867  17.943 109.877  1.00109.24           C
ATOM    360  CB  LYS A  52      22.815  16.731 109.854  1.00109.24           C
ATOM    361  CG  LYS A  52      24.093  16.923 110.674  0.00109.24           C
ATOM    362  CD  LYS A  52      24.799  15.611 111.026  0.00109.24           C
ATOM    363  CE  LYS A  52      25.486  14.921 109.846  0.00109.24           C
ATOM    364  NZ  LYS A  52      26.140  13.677 110.309  0.00109.24           N
ATOM    365  C   LYS A  52      21.629  18.292 111.305  1.00109.24           C
ATOM    366  O   LYS A  52      20.717  17.761 111.937  1.00109.24           O
ATOM    367  N   ALA A  53      22.446  19.207 111.854  1.00 27.96           N
ATOM    368  CA  ALA A  53      22.313  19.573 113.231  1.00 27.96           C
ATOM    369  CB  ALA A  53      23.305  20.673 113.651  1.00 27.96           C
ATOM    370  C   ALA A  53      20.921  20.090 113.439  1.00 27.96           C
ATOM    371  O   ALA A  53      20.282  19.773 114.441  1.00 27.96           O
ATOM    372  N   SER A  54      20.404  20.896 112.491  1.00 25.44           N
ATOM    373  CA  SER A  54      19.071  21.416 112.631  1.00 25.44           C
ATOM    374  CB  SER A  54      18.688  22.411 111.524  1.00 25.44           C
ATOM    375  OG  SER A  54      19.485  23.581 111.619  1.00 25.44           O
ATOM    376  C   SER A  54      18.095  20.285 112.552  1.00 25.44           C
ATOM    377  O   SER A  54      17.089  20.273 113.259  1.00 25.44           O
ATOM    378  N   LEU A  55      18.374  19.304 111.674  1.00105.00           N
ATOM    379  CA  LEU A  55      17.516  18.171 111.472  1.00105.00           C
ATOM    380  CB  LEU A  55      18.092  17.263 110.352  1.00105.00           C
ATOM    381  CG  LEU A  55      17.325  15.976 109.962  1.00105.00           C
ATOM    382  CD1 LEU A  55      18.008  15.290 108.770  1.00105.00           C
ATOM    383  CD2 LEU A  55      17.197  14.980 111.124  1.00105.00           C
ATOM    384  C   LEU A  55      17.457  17.406 112.756  1.00105.00           C
ATOM    385  O   LEU A  55      16.388  16.986 113.198  1.00105.00           O
ATOM    386  N   ALA A  56      18.621  17.222 113.402  1.00 29.90           N
ATOM    387  CA  ALA A  56      18.712  16.453 114.607  1.00 29.90           C
ATOM    388  CB  ALA A  56      20.154  16.347 115.134  1.00 29.90           C
ATOM    389  C   ALA A  56      17.893  17.107 115.671  1.00 29.90           C
ATOM    390  O   ALA A  56      17.177  16.437 116.414  1.00 29.90           O
ATOM    391  N   THR A  57      17.964  18.447 115.758  1.00 30.07           N
ATOM    392  CA  THR A  57      17.269  19.149 116.794  1.00 30.07           C
ATOM    393  CB  THR A  57      17.532  20.623 116.770  1.00 30.07           C
ATOM    394  OG1 THR A  57      18.919  20.870 116.938  1.00 30.07           O
ATOM    395  CG2 THR A  57      16.734  21.281 117.907  1.00 30.07           C
ATOM    396  C   THR A  57      15.795  18.927 116.656  1.00 30.07           C
ATOM    397  O   THR A  57      15.116  18.664 117.647  1.00 30.07           O
ATOM    398  N   HIS A  58      15.256  19.021 115.426  1.00 69.01           N
ATOM    399  CA  HIS A  58      13.842  18.844 115.243  1.00 69.01           C
ATOM    400  ND1 HIS A  58      11.101  20.267 113.617  1.00 69.01           N
ATOM    401  CG  HIS A  58      11.858  19.118 113.695  1.00 69.01           C
ATOM    402  CB  HIS A  58      13.358  19.101 113.804  1.00 69.01           C
ATOM    403  NE2 HIS A  58       9.673  18.564 113.565  1.00 69.01           N
ATOM    404  CD2 HIS A  58      10.968  18.088 113.663  1.00 69.01           C
ATOM    405  CE1 HIS A  58       9.803  19.878 113.541  1.00 69.01           C
ATOM    406  C   HIS A  58      13.486  17.429 115.575  1.00 69.01           C
ATOM    407  O   HIS A  58      12.457  17.166 116.195  1.00 69.01           O
ATOM    408  N   ILE A  59      14.337  16.477 115.150  1.00 93.23           N
ATOM    409  CA  ILE A  59      14.084  15.077 115.338  1.00 93.23           C
ATOM    410  CB  ILE A  59      15.109  14.221 114.662  1.00 93.23           C
ATOM    411  CG1 ILE A  59      15.109  14.532 113.159  1.00 93.23           C
ATOM    412  CG2 ILE A  59      14.809  12.750 114.997  1.00 93.23           C
ATOM    413  CD1 ILE A  59      13.724  14.402 112.531  1.00 93.23           C
ATOM    414  C   ILE A  59      14.101  14.731 116.792  1.00 93.23           C
ATOM    415  O   ILE A  59      13.214  14.033 117.281  1.00 93.23           O
ATOM    416  N   ALA A  60      15.096  15.244 117.537  1.00 36.14           N
ATOM    417  CA  ALA A  60      15.227  14.883 118.917  1.00 36.14           C
ATOM    418  CB  ALA A  60      16.385  15.615 119.617  1.00 36.14           C
ATOM    419  C   ALA A  60      13.963  15.261 119.617  1.00 36.14           C
ATOM    420  O   ALA A  60      13.479  14.520 120.470  1.00 36.14           O
ATOM    421  N   GLU A  61      13.394  16.436 119.297  1.00 93.04           N
ATOM    422  CA  GLU A  61      12.187  16.821 119.968  1.00 93.04           C
ATOM    423  CB  GLU A  61      11.798  18.291 119.744  1.00 93.04           C
ATOM    424  CG  GLU A  61      11.502  18.657 118.292  0.00 93.04           C
ATOM    425  CD  GLU A  61      11.138  20.133 118.273  0.00 93.04           C
ATOM    426  OE1 GLU A  61      10.213  20.528 119.034  0.00 93.04           O
ATOM    427  OE2 GLU A  61      11.788  20.890 117.505  0.00 93.04           O
ATOM    428  C   GLU A  61      11.029  15.954 119.554  1.00 93.04           C
ATOM    429  O   GLU A  61      10.243  15.528 120.399  1.00 93.04           O
ATOM    430  N   ARG A  62      10.886  15.668 118.243  1.00111.97           N
ATOM    431  CA  ARG A  62       9.742  14.927 117.779  1.00111.97           C
ATOM    432  CB  ARG A  62       9.685  14.857 116.244  1.00111.97           C
ATOM    433  CG  ARG A  62       8.322  14.460 115.673  1.00111.97           C
ATOM    434  CD  ARG A  62       8.294  14.520 114.143  0.00111.97           C
ATOM    435  NE  ARG A  62       6.921  14.174 113.681  1.00111.97           N
ATOM    436  CZ  ARG A  62       6.478  14.649 112.481  1.00111.97           C
ATOM    437  NH1 ARG A  62       7.292  15.439 111.720  1.00111.97           N
ATOM    438  NH2 ARG A  62       5.223  14.342 112.040  1.00111.97           N
ATOM    439  C   ARG A  62       9.776  13.527 118.319  1.00111.97           C
ATOM    440  O   ARG A  62       8.771  13.005 118.797  1.00111.97           O
ATOM    441  N   ALA A  63      10.952  12.884 118.214  1.00 62.35           N
ATOM    442  CA  ALA A  63      11.264  11.550 118.650  1.00 62.35           C
ATOM    443  CB  ALA A  63      12.617  11.058 118.111  1.00 62.35           C
ATOM    444  C   ALA A  63      11.313  11.459 120.144  1.00 62.35           C
ATOM    445  O   ALA A  63      11.060  10.397 120.708  1.00 62.35           O
ATOM    446  N   ALA A  64      11.663  12.570 120.823  1.00 55.32           N
ATOM    447  CA  ALA A  64      11.855  12.565 122.246  1.00 55.32           C
ATOM    448  CB  ALA A  64      10.665  11.968 123.019  1.00 55.32           C
ATOM    449  C   ALA A  64      13.075  11.763 122.583  1.00 55.32           C
ATOM    450  O   ALA A  64      13.106  11.049 123.585  1.00 55.32           O
ATOM    451  N   ILE A  65      14.124  11.879 121.740  1.00162.19           N
ATOM    452  CA  ILE A  65      15.374  11.217 121.981  1.00162.19           C
ATOM    453  CB  ILE A  65      15.752  10.236 120.912  1.00162.19           C
ATOM    454  CG1 ILE A  65      16.922   9.361 121.383  1.00162.19           C
ATOM    455  CG2 ILE A  65      16.030  11.022 119.623  1.00162.19           C
ATOM    456  CD1 ILE A  65      16.563   8.448 122.555  1.00162.19           C
ATOM    457  C   ILE A  65      16.432  12.275 122.048  1.00162.19           C
ATOM    458  O   ILE A  65      16.269  13.372 121.513  1.00162.19           O
ATOM    459  N   GLU A  66      17.553  11.956 122.727  1.00104.18           N
ATOM    460  CA  GLU A  66      18.605  12.903 122.959  1.00104.18           C
ATOM    461  CB  GLU A  66      19.792  12.324 123.748  1.00104.18           C
ATOM    462  CG  GLU A  66      20.718  13.400 124.313  1.00104.18           C
ATOM    463  CD  GLU A  66      20.012  14.000 125.521  1.00104.18           C
ATOM    464  OE1 GLU A  66      18.945  13.453 125.906  1.00104.18           O
ATOM    465  OE2 GLU A  66      20.526  15.009 126.073  1.00104.18           O
ATOM    466  C   GLU A  66      19.126  13.388 121.647  1.00104.18           C
ATOM    467  O   GLU A  66      19.014  12.719 120.621  1.00104.18           O
ATOM    468  N   VAL A  67      19.700  14.606 121.666  1.00 28.90           N
ATOM    469  CA  VAL A  67      20.238  15.230 120.495  1.00 28.90           C
ATOM    470  CB  VAL A  67      20.859  16.564 120.793  1.00 28.90           C
ATOM    471  CG1 VAL A  67      21.485  17.115 119.502  1.00 28.90           C
ATOM    472  CG2 VAL A  67      19.785  17.477 121.411  1.00 28.90           C
ATOM    473  C   VAL A  67      21.315  14.335 119.979  1.00 28.90           C
ATOM    474  O   VAL A  67      21.492  14.188 118.771  1.00 28.90           O
ATOM    475  N   LYS A  68      22.079  13.721 120.899  1.00 71.00           N
ATOM    476  CA  LYS A  68      23.148  12.847 120.519  1.00 71.00           C
ATOM    477  CB  LYS A  68      23.843  12.237 121.745  1.00 71.00           C
ATOM    478  CG  LYS A  68      24.378  13.270 122.736  0.00 71.00           C
ATOM    479  CD  LYS A  68      24.652  12.676 124.119  0.00 71.00           C
ATOM    480  CE  LYS A  68      25.126  13.702 125.149  0.00 71.00           C
ATOM    481  NZ  LYS A  68      24.999  13.137 126.511  0.00 71.00           N
ATOM    482  C   LYS A  68      22.568  11.685 119.770  1.00 71.00           C
ATOM    483  O   LYS A  68      23.038  11.326 118.691  1.00 71.00           O
ATOM    484  N   ALA A  69      21.502  11.082 120.332  1.00 32.14           N
ATOM    485  CA  ALA A  69      20.910   9.894 119.789  1.00 32.14           C
ATOM    486  CB  ALA A  69      19.782   9.331 120.668  1.00 32.14           C
ATOM    487  C   ALA A  69      20.336  10.161 118.438  1.00 32.14           C
ATOM    488  O   ALA A  69      20.465   9.341 117.530  1.00 32.14           O
ATOM    489  N   VAL A  70      19.676  11.318 118.265  1.00 31.89           N
ATOM    490  CA  VAL A  70      19.098  11.606 116.987  1.00 31.89           C
ATOM    491  CB  VAL A  70      18.471  12.968 116.919  1.00 31.89           C
ATOM    492  CG1 VAL A  70      17.970  13.201 115.484  1.00 31.89           C
ATOM    493  CG2 VAL A  70      17.377  13.075 117.991  1.00 31.89           C
ATOM    494  C   VAL A  70      20.224  11.614 116.010  1.00 31.89           C
ATOM    495  O   VAL A  70      20.140  11.026 114.933  1.00 31.89           O
ATOM    496  N   LYS A  71      21.328  12.276 116.394  1.00136.75           N
ATOM    497  CA  LYS A  71      22.460  12.400 115.529  1.00136.75           C
ATOM    498  CB  LYS A  71      23.562  13.284 116.139  1.00136.75           C
ATOM    499  CG  LYS A  71      24.582  13.797 115.122  1.00136.75           C
ATOM    500  CD  LYS A  71      25.387  12.699 114.427  1.00136.75           C
ATOM    501  CE  LYS A  71      26.391  13.248 113.412  1.00136.75           C
ATOM    502  NZ  LYS A  71      27.331  14.176 114.081  1.00136.75           N
ATOM    503  C   LYS A  71      23.032  11.040 115.266  1.00136.75           C
ATOM    504  O   LYS A  71      23.364  10.711 114.128  1.00136.75           O
ATOM    505  N   ALA A  72      23.152  10.202 116.314  1.00 33.28           N
ATOM    506  CA  ALA A  72      23.757   8.911 116.141  1.00 33.28           C
ATOM    507  CB  ALA A  72      23.880   8.133 117.461  1.00 33.28           C
ATOM    508  C   ALA A  72      22.938   8.074 115.202  1.00 33.28           C
ATOM    509  O   ALA A  72      23.474   7.469 114.274  1.00 33.28           O
ATOM    510  N   VAL A  73      21.608   8.036 115.408  1.00 36.71           N
ATOM    511  CA  VAL A  73      20.729   7.226 114.608  1.00 36.71           C
ATOM    512  CB  VAL A  73      19.317   7.249 115.115  1.00 36.71           C
ATOM    513  CG1 VAL A  73      18.427   6.469 114.133  1.00 36.71           C
ATOM    514  CG2 VAL A  73      19.305   6.689 116.548  1.00 36.71           C
ATOM    515  C   VAL A  73      20.717   7.737 113.201  1.00 36.71           C
ATOM    516  O   VAL A  73      20.728   6.964 112.245  1.00 36.71           O
ATOM    517  N   LEU A  74      20.689   9.071 113.048  1.00 72.93           N
ATOM    518  CA  LEU A  74      20.645   9.718 111.768  1.00 72.93           C
ATOM    519  CB  LEU A  74      20.635  11.249 111.952  1.00 72.93           C
ATOM    520  CG  LEU A  74      20.988  12.089 110.708  1.00 72.93           C
ATOM    521  CD1 LEU A  74      20.052  11.829 109.525  1.00 72.93           C
ATOM    522  CD2 LEU A  74      21.075  13.580 111.075  1.00 72.93           C
ATOM    523  C   LEU A  74      21.854   9.374 110.956  1.00 72.93           C
ATOM    524  O   LEU A  74      21.735   8.982 109.796  1.00 72.93           O
ATOM    525  N   ALA A  75      23.051   9.481 111.558  1.00 29.77           N
ATOM    526  CA  ALA A  75      24.263   9.270 110.822  1.00 29.77           C
ATOM    527  CB  ALA A  75      25.523   9.492 111.676  1.00 29.77           C
ATOM    528  C   ALA A  75      24.298   7.866 110.316  1.00 29.77           C
ATOM    529  O   ALA A  75      24.675   7.614 109.173  1.00 29.77           O
ATOM    530  N   ALA A  76      23.889   6.911 111.165  1.00 31.87           N
ATOM    531  CA  ALA A  76      23.922   5.523 110.819  1.00 31.87           C
ATOM    532  CB  ALA A  76      23.471   4.616 111.977  1.00 31.87           C
ATOM    533  C   ALA A  76      23.006   5.259 109.663  1.00 31.87           C
ATOM    534  O   ALA A  76      23.339   4.467 108.782  1.00 31.87           O
ATOM    535  N   LEU A  77      21.820   5.901 109.636  1.00143.58           N
ATOM    536  CA  LEU A  77      20.868   5.603 108.601  1.00143.58           C
ATOM    537  CB  LEU A  77      19.480   6.265 108.804  1.00143.58           C
ATOM    538  CG  LEU A  77      19.310   7.739 108.363  1.00143.58           C
ATOM    539  CD1 LEU A  77      19.206   7.901 106.834  1.00143.58           C
ATOM    540  CD2 LEU A  77      18.112   8.381 109.079  1.00143.58           C
ATOM    541  C   LEU A  77      21.407   6.018 107.271  1.00143.58           C
ATOM    542  O   LEU A  77      21.277   5.288 106.288  1.00143.58           O
ATOM    543  N   GLU A  78      22.010   7.223 107.216  1.00107.21           N
ATOM    544  CA  GLU A  78      22.520   7.781 105.998  1.00107.21           C
ATOM    545  CB  GLU A  78      23.047   9.210 106.205  1.00107.21           C
ATOM    546  CG  GLU A  78      23.117  10.045 104.927  1.00107.21           C
ATOM    547  CD  GLU A  78      21.728  10.621 104.696  1.00107.21           C
ATOM    548  OE1 GLU A  78      20.815   9.843 104.308  1.00107.21           O
ATOM    549  OE2 GLU A  78      21.560  11.852 104.908  1.00107.21           O
ATOM    550  C   GLU A  78      23.664   6.942 105.531  1.00107.21           C
ATOM    551  O   GLU A  78      23.794   6.655 104.344  1.00107.21           O
ATOM    552  N   ASN A  79      24.532   6.514 106.462  1.00 57.19           N
ATOM    553  CA  ASN A  79      25.678   5.743 106.079  1.00 57.19           C
ATOM    554  CB  ASN A  79      26.608   5.420 107.260  1.00 57.19           C
ATOM    555  CG  ASN A  79      27.945   4.963 106.692  1.00 57.19           C
ATOM    556  OD1 ASN A  79      28.009   4.381 105.611  1.00 57.19           O
ATOM    557  ND2 ASN A  79      29.048   5.240 107.439  1.00 57.19           N
ATOM    558  C   ASN A  79      25.203   4.450 105.491  1.00 57.19           C
ATOM    559  O   ASN A  79      25.759   3.961 104.508  1.00 57.19           O
ATOM    560  N   VAL A  80      24.148   3.865 106.088  1.00 44.50           N
ATOM    561  CA  VAL A  80      23.598   2.608 105.661  1.00 44.50           C
ATOM    562  CB  VAL A  80      22.468   2.148 106.535  1.00 44.50           C
ATOM    563  CG1 VAL A  80      21.809   0.923 105.880  1.00 44.50           C
ATOM    564  CG2 VAL A  80      23.018   1.873 107.944  1.00 44.50           C
ATOM    565  C   VAL A  80      23.053   2.718 104.270  1.00 44.50           C
ATOM    566  O   VAL A  80      23.214   1.801 103.465  1.00 44.50           O
ATOM    567  N   VAL A  81      22.366   3.831 103.946  1.00113.93           N
ATOM    568  CA  VAL A  81      21.791   3.929 102.635  1.00113.93           C
ATOM    569  CB  VAL A  81      20.933   5.146 102.413  1.00113.93           C
ATOM    570  CG1 VAL A  81      19.759   5.104 103.405  1.00113.93           C
ATOM    571  CG2 VAL A  81      21.797   6.413 102.488  1.00113.93           C
ATOM    572  C   VAL A  81      22.879   3.944 101.607  1.00113.93           C
ATOM    573  O   VAL A  81      22.769   3.269 100.584  1.00113.93           O
ATOM    574  N   LEU A  82      23.967   4.701 101.867  1.00 97.93           N
ATOM    575  CA  LEU A  82      25.061   4.812 100.942  1.00 97.93           C
ATOM    576  CB  LEU A  82      26.183   5.745 101.439  1.00 97.93           C
ATOM    577  CG  LEU A  82      25.899   7.252 101.270  1.00 97.93           C
ATOM    578  CD1 LEU A  82      24.592   7.688 101.942  1.00 97.93           C
ATOM    579  CD2 LEU A  82      27.105   8.089 101.726  1.00 97.93           C
ATOM    580  C   LEU A  82      25.663   3.458 100.730  1.00 97.93           C
ATOM    581  O   LEU A  82      26.035   3.110  99.610  1.00 97.93           O
ATOM    582  N   GLY A  83      25.789   2.661 101.806  1.00 27.00           N
ATOM    583  CA  GLY A  83      26.385   1.358 101.698  1.00 27.00           C
ATOM    584  C   GLY A  83      25.548   0.472 100.825  1.00 27.00           C
ATOM    585  O   GLY A  83      26.074  -0.252  99.981  1.00 27.00           O
ATOM    586  N   SER A  84      24.215   0.503 101.008  1.00 80.73           N
ATOM    587  CA  SER A  84      23.333  -0.350 100.261  1.00 80.73           C
ATOM    588  CB  SER A  84      21.857  -0.146 100.642  1.00 80.73           C
ATOM    589  OG  SER A  84      21.018  -0.862  99.748  1.00 80.73           O
ATOM    590  C   SER A  84      23.440  -0.028  98.804  1.00 80.73           C
ATOM    591  O   SER A  84      23.546  -0.924  97.968  1.00 80.73           O
ATOM    592  N   ILE A  85      23.405   1.273  98.467  1.00138.41           N
ATOM    593  CA  ILE A  85      23.451   1.705  97.098  1.00138.41           C
ATOM    594  CB  ILE A  85      23.199   3.188  96.956  1.00138.41           C
ATOM    595  CG1 ILE A  85      22.927   3.588  95.494  1.00138.41           C
ATOM    596  CG2 ILE A  85      24.373   3.945  97.594  1.00138.41           C
ATOM    597  CD1 ILE A  85      24.135   3.463  94.567  1.00138.41           C
ATOM    598  C   ILE A  85      24.785   1.353  96.512  1.00138.41           C
ATOM    599  O   ILE A  85      24.871   0.882  95.379  1.00138.41           O
ATOM    600  N   HIS A  86      25.858   1.560  97.298  1.00120.81           N
ATOM    601  CA  HIS A  86      27.223   1.334  96.914  1.00120.81           C
ATOM    602  ND1 HIS A  86      30.589   2.138  97.489  1.00120.81           N
ATOM    603  CG  HIS A  86      29.606   1.236  97.821  1.00120.81           C
ATOM    604  CB  HIS A  86      28.177   1.598  98.091  1.00120.81           C
ATOM    605  NE2 HIS A  86      31.558   0.137  97.544  1.00120.81           N
ATOM    606  CD2 HIS A  86      30.214   0.018  97.850  1.00120.81           C
ATOM    607  CE1 HIS A  86      31.737   1.429  97.336  1.00120.81           C
ATOM    608  C   HIS A  86      27.389  -0.101  96.552  1.00120.81           C
ATOM    609  O   HIS A  86      28.068  -0.430  95.580  1.00120.81           O
ATOM    610  N   LYS A  87      26.742  -0.994  97.321  1.00 75.64           N
ATOM    611  CA  LYS A  87      26.899  -2.398  97.109  1.00 75.64           C
ATOM    612  CB  LYS A  87      25.996  -3.253  98.015  1.00 75.64           C
ATOM    613  CG  LYS A  87      26.358  -3.186  99.500  1.00 75.64           C
ATOM    614  CD  LYS A  87      25.285  -3.789 100.410  1.00 75.64           C
ATOM    615  CE  LYS A  87      25.654  -3.771 101.895  1.00 75.64           C
ATOM    616  NZ  LYS A  87      26.755  -4.725 102.154  1.00 75.64           N
ATOM    617  C   LYS A  87      26.500  -2.681  95.707  1.00 75.64           C
ATOM    618  O   LYS A  87      27.117  -3.522  95.056  1.00 75.64           O
ATOM    619  N   LYS A  88      25.445  -1.988  95.230  1.00201.35           N
ATOM    620  CA  LYS A  88      24.951  -2.138  93.893  1.00201.35           C
ATOM    621  CB  LYS A  88      26.037  -2.408  92.823  1.00201.35           C
ATOM    622  CG  LYS A  88      25.729  -1.928  91.396  1.00201.35           C
ATOM    623  CD  LYS A  88      24.555  -2.600  90.684  1.00201.35           C
ATOM    624  CE  LYS A  88      24.322  -2.068  89.270  1.00201.35           C
ATOM    625  NZ  LYS A  88      23.253  -2.846  88.604  1.00201.35           N
ATOM    626  C   LYS A  88      23.984  -3.267  93.971  1.00201.35           C
ATOM    627  O   LYS A  88      23.227  -3.365  94.935  1.00201.35           O
ATOM    628  N   GLY A  89      23.966  -4.150  92.959  1.00 72.69           N
ATOM    629  CA  GLY A  89      23.000  -5.198  93.014  1.00 72.69           C
ATOM    630  C   GLY A  89      21.700  -4.484  92.953  1.00 72.69           C
ATOM    631  O   GLY A  89      21.554  -3.524  92.197  1.00 72.69           O
ATOM    632  N   ALA A  90      20.706  -4.931  93.738  1.00 39.09           N
ATOM    633  CA  ALA A  90      19.503  -4.169  93.690  1.00 39.09           C
ATOM    634  CB  ALA A  90      18.394  -4.747  94.585  1.00 39.09           C
ATOM    635  C   ALA A  90      19.840  -2.811  94.218  1.00 39.09           C
ATOM    636  O   ALA A  90      19.589  -1.807  93.554  1.00 39.09           O
ATOM    637  N   GLY A  91      20.460  -2.761  95.421  1.00 91.49           N
ATOM    638  CA  GLY A  91      20.823  -1.518  96.042  1.00 91.49           C
ATOM    639  C   GLY A  91      19.592  -0.667  96.043  1.00 91.49           C
ATOM    640  O   GLY A  91      19.665   0.557  95.966  1.00 91.49           O
ATOM    641  N   GLU A  92      18.429  -1.331  96.146  1.00202.42           N
ATOM    642  CA  GLU A  92      17.127  -0.756  95.972  1.00202.42           C
ATOM    643  CB  GLU A  92      16.025  -1.826  95.904  1.00202.42           C
ATOM    644  CG  GLU A  92      14.653  -1.257  95.541  1.00202.42           C
ATOM    645  CD  GLU A  92      14.701  -0.785  94.094  1.00202.42           C
ATOM    646  OE1 GLU A  92      15.764  -0.968  93.442  1.00202.42           O
ATOM    647  OE2 GLU A  92      13.672  -0.233  93.623  1.00202.42           O
ATOM    648  C   GLU A  92      16.743   0.226  97.031  1.00202.42           C
ATOM    649  O   GLU A  92      16.055   1.192  96.719  1.00202.42           O
ATOM    650  N   PHE A  93      17.200   0.006  98.279  1.00161.89           N
ATOM    651  CA  PHE A  93      16.859   0.673  99.514  1.00161.89           C
ATOM    652  CB  PHE A  93      18.057   1.426 100.108  1.00161.89           C
ATOM    653  CG  PHE A  93      17.696   1.754 101.507  1.00161.89           C
ATOM    654  CD1 PHE A  93      17.825   0.802 102.491  1.00161.89           C
ATOM    655  CD2 PHE A  93      17.231   3.004 101.834  1.00161.89           C
ATOM    656  CE1 PHE A  93      17.493   1.092 103.791  1.00161.89           C
ATOM    657  CE2 PHE A  93      16.897   3.299 103.133  1.00161.89           C
ATOM    658  CZ  PHE A  93      17.027   2.344 104.112  1.00161.89           C
ATOM    659  C   PHE A  93      15.688   1.604  99.378  1.00161.89           C
ATOM    660  O   PHE A  93      15.771   2.666  98.760  1.00161.89           O
ATOM    661  N   THR A  94      14.530   1.220  99.955  1.00140.36           N
ATOM    662  CA  THR A  94      13.418   2.108  99.808  1.00140.36           C
ATOM    663  CB  THR A  94      12.350   1.665  98.854  1.00140.36           C
ATOM    664  OG1 THR A  94      11.437   2.733  98.647  1.00140.36           O
ATOM    665  CG2 THR A  94      11.604   0.463  99.457  1.00140.36           C
ATOM    666  C   THR A  94      12.732   2.322 101.110  1.00140.36           C
ATOM    667  O   THR A  94      12.718   1.466 101.995  1.00140.36           O
ATOM    668  N   LEU A  95      12.155   3.528 101.238  1.00132.60           N
ATOM    669  CA  LEU A  95      11.360   3.908 102.360  1.00132.60           C
ATOM    670  CB  LEU A  95      11.894   5.159 103.073  1.00132.60           C
ATOM    671  CG  LEU A  95      13.326   4.973 103.612  1.00132.60           C
ATOM    672  CD1 LEU A  95      14.348   4.814 102.475  1.00132.60           C
ATOM    673  CD2 LEU A  95      13.705   6.094 104.585  1.00132.60           C
ATOM    674  C   LEU A  95      10.038   4.246 101.762  1.00132.60           C
ATOM    675  O   LEU A  95       9.961   5.075 100.858  1.00132.60           O
ATOM    676  N   PRO A  96       9.005   3.629 102.258  1.00257.00           N
ATOM    677  CA  PRO A  96       7.700   3.730 101.660  1.00257.00           C
ATOM    678  CD  PRO A  96       8.930   3.339 103.680  1.00257.00           C
ATOM    679  CB  PRO A  96       6.739   3.117 102.676  1.00257.00           C
ATOM    680  CG  PRO A  96       7.432   3.393 104.022  1.00257.00           C
ATOM    681  C   PRO A  96       7.266   5.107 101.264  1.00257.00           C
ATOM    682  O   PRO A  96       7.068   5.333 100.078  1.00257.00           O
ATOM    683  N   GLY A  97       7.100   6.042 102.207  1.00137.23           N
ATOM    684  CA  GLY A  97       6.640   7.363 101.880  1.00137.23           C
ATOM    685  C   GLY A  97       7.692   8.200 101.211  1.00137.23           C
ATOM    686  O   GLY A  97       7.362   9.072 100.409  1.00137.23           O
ATOM    687  N   LEU A  98       8.970   8.052 101.626  1.00162.16           N
ATOM    688  CA  LEU A  98      10.014   8.901 101.107  1.00162.16           C
ATOM    689  CB  LEU A  98      11.335   8.733 101.894  1.00162.16           C
ATOM    690  CG  LEU A  98      12.507   9.661 101.491  1.00162.16           C
ATOM    691  CD1 LEU A  98      13.076   9.339 100.098  1.00162.16           C
ATOM    692  CD2 LEU A  98      12.132  11.141 101.661  1.00162.16           C
ATOM    693  C   LEU A  98      10.272   8.574  99.671  1.00162.16           C
ATOM    694  O   LEU A  98      10.105   9.417  98.790  1.00162.16           O
ATOM    695  N   LEU A  99      10.698   7.317  99.432  1.00216.53           N
ATOM    696  CA  LEU A  99      10.865   6.688  98.152  1.00216.53           C
ATOM    697  CB  LEU A  99      10.750   7.538  96.893  1.00216.53           C
ATOM    698  CG  LEU A  99      10.179   6.789  95.642  1.00216.53           C
ATOM    699  CD1 LEU A  99      11.126   5.844  94.892  1.00216.53           C
ATOM    700  CD2 LEU A  99       8.892   6.046  96.029  1.00216.53           C
ATOM    701  C   LEU A  99      12.127   5.874  98.171  1.00216.53           C
ATOM    702  O   LEU A  99      12.450   5.266  99.190  1.00216.53           O
ATOM    703  N   LYS A 100      12.879   5.831  97.050  1.00107.96           N
ATOM    704  CA  LYS A 100      13.951   4.884  96.948  1.00107.96           C
ATOM    705  CB  LYS A 100      13.684   3.803  95.884  1.00107.96           C
ATOM    706  CG  LYS A 100      12.369   3.044  96.051  1.00107.96           C
ATOM    707  CD  LYS A 100      11.947   2.275  94.798  1.00107.96           C
ATOM    708  CE  LYS A 100      11.694   3.180  93.590  1.00107.96           C
ATOM    709  NZ  LYS A 100      11.264   2.372  92.427  1.00107.96           N
ATOM    710  C   LYS A 100      15.206   5.535  96.467  1.00107.96           C
ATOM    711  O   LYS A 100      15.190   6.593  95.839  1.00107.96           O
ATOM    712  N   ILE A 101      16.344   4.885  96.783  1.00168.70           N
ATOM    713  CA  ILE A 101      17.618   5.285  96.270  1.00168.70           C
ATOM    714  CB  ILE A 101      18.561   5.878  97.283  1.00168.70           C
ATOM    715  CG1 ILE A 101      18.910   4.878  98.396  1.00168.70           C
ATOM    716  CG2 ILE A 101      17.923   7.180  97.798  1.00168.70           C
ATOM    717  CD1 ILE A 101      17.723   4.518  99.287  1.00168.70           C
ATOM    718  C   ILE A 101      18.239   4.058  95.680  1.00168.70           C
ATOM    719  O   ILE A 101      18.111   2.964  96.232  1.00168.70           O
ATOM    720  N   THR A 102      18.889   4.212  94.505  1.00112.32           N
ATOM    721  CA  THR A 102      19.497   3.092  93.845  1.00112.32           C
ATOM    722  CB  THR A 102      18.567   2.406  92.893  1.00112.32           C
ATOM    723  OG1 THR A 102      18.157   3.315  91.882  1.00112.32           O
ATOM    724  CG2 THR A 102      17.344   1.901  93.677  1.00112.32           C
ATOM    725  C   THR A 102      20.665   3.582  93.047  1.00112.32           C
ATOM    726  O   THR A 102      20.937   4.780  92.987  1.00112.32           O
ATOM    727  N   ALA A 103      21.399   2.641  92.417  1.00 42.12           N
ATOM    728  CA  ALA A 103      22.542   2.982  91.621  1.00 42.12           C
ATOM    729  CB  ALA A 103      23.765   2.124  91.969  1.00 42.12           C
ATOM    730  C   ALA A 103      22.201   2.689  90.196  1.00 42.12           C
ATOM    731  O   ALA A 103      21.683   1.618  89.886  1.00 42.12           O
ATOM    732  N   GLN A 104      22.464   3.646  89.282  1.00105.04           N
ATOM    733  CA  GLN A 104      22.184   3.370  87.904  1.00105.04           C
ATOM    734  CB  GLN A 104      20.832   3.910  87.396  1.00105.04           C
ATOM    735  CG  GLN A 104      19.635   3.007  87.705  1.00105.04           C
ATOM    736  CD  GLN A 104      19.398   2.975  89.203  1.00105.04           C
ATOM    737  OE1 GLN A 104      19.758   3.902  89.924  1.00105.04           O
ATOM    738  NE2 GLN A 104      18.773   1.868  89.686  1.00105.04           N
ATOM    739  C   GLN A 104      23.235   3.947  87.013  1.00105.04           C
ATOM    740  O   GLN A 104      23.875   4.953  87.315  1.00105.04           O
ATOM    741  N   ALA A 105      23.449   3.260  85.875  1.00 79.56           N
ATOM    742  CA  ALA A 105      24.307   3.723  84.832  1.00 79.56           C
ATOM    743  CB  ALA A 105      25.490   2.786  84.533  1.00 79.56           C
ATOM    744  C   ALA A 105      23.421   3.713  83.635  1.00 79.56           C
ATOM    745  O   ALA A 105      22.640   2.783  83.458  1.00 79.56           O
ATOM    746  N   VAL A 106      23.488   4.753  82.789  1.00110.80           N
ATOM    747  CA  VAL A 106      22.632   4.794  81.638  1.00110.80           C
ATOM    748  CB  VAL A 106      21.376   5.588  81.850  1.00110.80           C
ATOM    749  CG1 VAL A 106      20.547   4.912  82.955  1.00110.80           C
ATOM    750  CG2 VAL A 106      21.760   7.044  82.153  1.00110.80           C
ATOM    751  C   VAL A 106      23.424   5.480  80.587  1.00110.80           C
ATOM    752  O   VAL A 106      24.627   5.652  80.759  1.00110.80           O
ATOM    753  N   PRO A 107      22.841   5.836  79.480  1.00138.15           N
ATOM    754  CA  PRO A 107      23.583   6.577  78.508  1.00138.15           C
ATOM    755  CD  PRO A 107      21.736   5.111  78.881  1.00138.15           C
ATOM    756  CB  PRO A 107      22.712   6.618  77.248  1.00138.15           C
ATOM    757  CG  PRO A 107      21.368   5.990  77.675  1.00138.15           C
ATOM    758  C   PRO A 107      23.918   7.898  79.112  1.00138.15           C
ATOM    759  O   PRO A 107      24.930   8.489  78.737  1.00138.15           O
ATOM    760  N   ALA A 108      23.068   8.384  80.036  1.00 35.96           N
ATOM    761  CA  ALA A 108      23.347   9.611  80.718  1.00 35.96           C
ATOM    762  CB  ALA A 108      22.229  10.020  81.692  1.00 35.96           C
ATOM    763  C   ALA A 108      24.578   9.362  81.520  1.00 35.96           C
ATOM    764  O   ALA A 108      25.490  10.186  81.565  1.00 35.96           O
ATOM    765  N   LYS A 109      24.630   8.180  82.163  1.00163.95           N
ATOM    766  CA  LYS A 109      25.765   7.802  82.928  1.00163.95           C
ATOM    767  CB  LYS A 109      25.558   6.471  83.664  1.00163.95           C
ATOM    768  CG  LYS A 109      24.716   6.635  84.934  1.00163.95           C
ATOM    769  CD  LYS A 109      23.273   7.080  84.686  1.00163.95           C
ATOM    770  CE  LYS A 109      23.121   8.594  84.522  1.00163.95           C
ATOM    771  NZ  LYS A 109      21.694   8.949  84.349  1.00163.95           N
ATOM    772  C   LYS A 109      26.925   7.692  81.992  1.00163.95           C
ATOM    773  O   LYS A 109      28.045   8.021  82.360  1.00163.95           O
ATOM    774  N   LYS A 110      26.688   7.243  80.744  1.00 48.41           N
ATOM    775  CA  LYS A 110      27.759   7.080  79.805  1.00 48.41           C
ATOM    776  CB  LYS A 110      27.356   6.396  78.486  1.00 48.41           C
ATOM    777  CG  LYS A 110      27.074   4.900  78.643  1.00 48.41           C
ATOM    778  CD  LYS A 110      26.457   4.252  77.403  1.00 48.41           C
ATOM    779  CE  LYS A 110      26.213   2.749  77.561  1.00 48.41           C
ATOM    780  NZ  LYS A 110      25.622   2.196  76.322  1.00 48.41           N
ATOM    781  C   LYS A 110      28.326   8.421  79.479  1.00 48.41           C
ATOM    782  O   LYS A 110      27.676   9.451  79.659  1.00 48.41           O
ATOM    783  N   LYS A 111      29.588   8.422  79.006  1.00 96.64           N
ATOM    784  CA  LYS A 111      30.295   9.625  78.683  1.00 96.64           C
ATOM    785  CB  LYS A 111      31.722   9.373  78.162  1.00 96.64           C
ATOM    786  CG  LYS A 111      32.492  10.648  77.810  1.00 96.64           C
ATOM    787  CD  LYS A 111      33.978  10.409  77.529  1.00 96.64           C
ATOM    788  CE  LYS A 111      34.777   9.961  78.755  1.00 96.64           C
ATOM    789  NZ  LYS A 111      36.196   9.757  78.386  1.00 96.64           N
ATOM    790  C   LYS A 111      29.548  10.321  77.599  1.00 96.64           C
ATOM    791  O   LYS A 111      28.972   9.688  76.716  1.00 96.64           O
ATOM    792  N   ARG A 112      29.522  11.665  77.670  1.00105.23           N
ATOM    793  CA  ARG A 112      28.837  12.414  76.665  1.00105.23           C
ATOM    794  CB  ARG A 112      27.539  13.063  77.170  1.00105.23           C
ATOM    795  CG  ARG A 112      26.806  13.863  76.094  1.00105.23           C
ATOM    796  CD  ARG A 112      25.512  14.516  76.580  1.00105.23           C
ATOM    797  NE  ARG A 112      24.981  15.328  75.449  1.00105.23           N
ATOM    798  CZ  ARG A 112      25.382  16.624  75.295  1.00105.23           C
ATOM    799  NH1 ARG A 112      26.245  17.182  76.193  1.00105.23           N
ATOM    800  NH2 ARG A 112      24.922  17.361  74.242  1.00105.23           N
ATOM    801  C   ARG A 112      29.741  13.518  76.227  1.00105.23           C
ATOM    802  O   ARG A 112      30.501  14.072  77.021  1.00105.23           O
ATOM    803  N   PHE A 113      29.689  13.845  74.923  1.00107.16           N
ATOM    804  CA  PHE A 113      30.462  14.927  74.400  1.00107.16           C
ATOM    805  CB  PHE A 113      30.555  14.928  72.864  1.00107.16           C
ATOM    806  CG  PHE A 113      31.208  13.666  72.416  0.00107.16           C
ATOM    807  CD1 PHE A 113      30.487  12.495  72.362  1.00107.16           C
ATOM    808  CD2 PHE A 113      32.529  13.652  72.032  1.00107.16           C
ATOM    809  CE1 PHE A 113      31.077  11.325  71.944  1.00107.16           C
ATOM    810  CE2 PHE A 113      33.124  12.486  71.614  1.00107.16           C
ATOM    811  CZ  PHE A 113      32.399  11.319  71.570  1.00107.16           C
ATOM    812  C   PHE A 113      29.693  16.148  74.759  1.00107.16           C
ATOM    813  O   PHE A 113      28.465  16.130  74.791  1.00107.16           O
ATOM    814  N   GLY A 114      30.399  17.248  75.054  1.00 48.26           N
ATOM    815  CA  GLY A 114      29.702  18.452  75.375  1.00 48.26           C
ATOM    816  C   GLY A 114      30.499  19.554  74.775  1.00 48.26           C
ATOM    817  O   GLY A 114      31.677  19.386  74.469  1.00 48.26           O
ATOM    818  N   LYS A 115      29.859  20.712  74.558  1.00 51.68           N
ATOM    819  CA  LYS A 115      30.579  21.825  74.030  1.00 51.68           C
ATOM    820  CB  LYS A 115      30.416  21.966  72.506  1.00 51.68           C
ATOM    821  CG  LYS A 115      31.230  23.097  71.875  1.00 51.68           C
ATOM    822  CD  LYS A 115      31.300  22.995  70.349  1.00 51.68           C
ATOM    823  CE  LYS A 115      32.107  24.113  69.688  1.00 51.68           C
ATOM    824  NZ  LYS A 115      32.230  23.858  68.235  1.00 51.68           N
ATOM    825  C   LYS A 115      29.967  23.021  74.665  1.00 51.68           C
ATOM    826  O   LYS A 115      28.744  23.140  74.704  1.00 51.68           O
ATOM    827  N   ASP A 116      30.785  23.939  75.211  1.00114.67           N
ATOM    828  CA  ASP A 116      30.136  25.083  75.770  1.00114.67           C
ATOM    829  CB  ASP A 116      30.742  25.627  77.076  1.00114.67           C
ATOM    830  CG  ASP A 116      32.155  26.088  76.815  1.00114.67           C
ATOM    831  OD1 ASP A 116      32.994  25.220  76.455  1.00114.67           O
ATOM    832  OD2 ASP A 116      32.410  27.309  76.991  1.00114.67           O
ATOM    833  C   ASP A 116      30.148  26.143  74.723  1.00114.67           C
ATOM    834  O   ASP A 116      31.166  26.417  74.090  1.00114.67           O
ATOM    835  N   PRO A 117      29.002  26.718  74.510  1.00159.39           N
ATOM    836  CA  PRO A 117      28.865  27.692  73.468  1.00159.39           C
ATOM    837  CD  PRO A 117      27.753  26.020  74.771  1.00159.39           C
ATOM    838  CB  PRO A 117      27.364  27.930  73.318  1.00159.39           C
ATOM    839  CG  PRO A 117      26.744  26.593  73.761  1.00159.39           C
ATOM    840  C   PRO A 117      29.662  28.938  73.665  1.00159.39           C
ATOM    841  O   PRO A 117      29.987  29.582  72.668  1.00159.39           O
ATOM    842  N   PHE A 118      29.951  29.338  74.917  1.00 56.67           N
ATOM    843  CA  PHE A 118      30.676  30.566  75.051  1.00 56.67           C
ATOM    844  CB  PHE A 118      30.812  31.019  76.514  1.00 56.67           C
ATOM    845  CG  PHE A 118      29.444  31.389  76.972  1.00 56.67           C
ATOM    846  CD1 PHE A 118      28.581  30.430  77.450  1.00 56.67           C
ATOM    847  CD2 PHE A 118      29.021  32.697  76.917  1.00 56.67           C
ATOM    848  CE1 PHE A 118      27.318  30.771  77.872  1.00 56.67           C
ATOM    849  CE2 PHE A 118      27.759  33.045  77.337  1.00 56.67           C
ATOM    850  CZ  PHE A 118      26.904  32.081  77.815  1.00 56.67           C
ATOM    851  C   PHE A 118      32.053  30.425  74.480  1.00 56.67           C
ATOM    852  O   PHE A 118      32.415  31.134  73.542  1.00 56.67           O
ATOM    853  N   THR A 119      32.859  29.491  75.027  1.00117.72           N
ATOM    854  CA  THR A 119      34.197  29.320  74.536  1.00117.72           C
ATOM    855  CB  THR A 119      35.120  28.603  75.478  1.00117.72           C
ATOM    856  OG1 THR A 119      36.453  28.704  75.007  1.00117.72           O
ATOM    857  CG2 THR A 119      34.734  27.128  75.557  1.00117.72           C
ATOM    858  C   THR A 119      34.177  28.598  73.229  1.00117.72           C
ATOM    859  O   THR A 119      34.955  28.902  72.326  1.00117.72           O
ATOM    860  N   GLY A 120      33.274  27.611  73.090  1.00 17.65           N
ATOM    861  CA  GLY A 120      33.217  26.853  71.875  1.00 17.65           C
ATOM    862  C   GLY A 120      34.135  25.686  72.030  1.00 17.65           C
ATOM    863  O   GLY A 120      34.319  24.897  71.105  1.00 17.65           O
ATOM    864  N   GLU A 121      34.748  25.551  73.218  1.00103.76           N
ATOM    865  CA  GLU A 121      35.638  24.456  73.455  1.00103.76           C
ATOM    866  CB  GLU A 121      36.465  24.590  74.744  1.00103.76           C
ATOM    867  CG  GLU A 121      37.579  25.629  74.661  1.00103.76           C
ATOM    868  CD  GLU A 121      38.723  25.034  73.853  1.00103.76           C
ATOM    869  OE1 GLU A 121      39.139  23.888  74.170  1.00103.76           O
ATOM    870  OE2 GLU A 121      39.195  25.718  72.906  1.00103.76           O
ATOM    871  C   GLU A 121      34.831  23.215  73.602  1.00103.76           C
ATOM    872  O   GLU A 121      33.751  23.218  74.193  1.00103.76           O
ATOM    873  N   GLU A 122      35.345  22.108  73.037  1.00 72.45           N
ATOM    874  CA  GLU A 122      34.675  20.857  73.196  1.00 72.45           C
ATOM    875  CB  GLU A 122      35.067  19.805  72.144  1.00 72.45           C
ATOM    876  CG  GLU A 122      34.616  20.161  70.726  1.00 72.45           C
ATOM    877  CD  GLU A 122      35.543  21.245  70.195  1.00 72.45           C
ATOM    878  OE1 GLU A 122      36.785  21.044  70.260  1.00 72.45           O
ATOM    879  OE2 GLU A 122      35.022  22.291  69.723  1.00 72.45           O
ATOM    880  C   GLU A 122      35.084  20.343  74.534  1.00 72.45           C
ATOM    881  O   GLU A 122      36.187  20.620  75.004  1.00 72.45           O
ATOM    882  N   ARG A 123      34.182  19.603  75.201  1.00129.37           N
ATOM    883  CA  ARG A 123      34.507  19.044  76.476  1.00129.37           C
ATOM    884  CB  ARG A 123      34.035  19.898  77.666  1.00129.37           C
ATOM    885  CG  ARG A 123      34.816  21.209  77.791  1.00129.37           C
ATOM    886  CD  ARG A 123      34.491  22.022  79.046  1.00129.37           C
ATOM    887  NE  ARG A 123      35.346  23.242  79.011  1.00129.37           N
ATOM    888  CZ  ARG A 123      35.374  24.094  80.077  1.00129.37           C
ATOM    889  NH1 ARG A 123      34.612  23.835  81.179  1.00129.37           N
ATOM    890  NH2 ARG A 123      36.168  25.204  80.042  1.00129.37           N
ATOM    891  C   ARG A 123      33.843  17.710  76.556  1.00129.37           C
ATOM    892  O   ARG A 123      32.897  17.427  75.823  1.00129.37           O
ATOM    893  N   TRP A 124      34.345  16.828  77.437  1.00134.51           N
ATOM    894  CA  TRP A 124      33.725  15.542  77.531  1.00134.51           C
ATOM    895  CB  TRP A 124      34.685  14.372  77.257  1.00134.51           C
ATOM    896  CG  TRP A 124      35.169  14.279  75.831  1.00134.51           C
ATOM    897  CD2 TRP A 124      36.304  14.994  75.321  1.00134.51           C
ATOM    898  CD1 TRP A 124      34.672  13.549  74.792  1.00134.51           C
ATOM    899  NE1 TRP A 124      35.430  13.761  73.665  1.00134.51           N
ATOM    900  CE2 TRP A 124      36.438  14.648  73.976  1.00134.51           C
ATOM    901  CE3 TRP A 124      37.165  15.865  75.924  1.00134.51           C
ATOM    902  CZ2 TRP A 124      37.441  15.173  73.211  1.00134.51           C
ATOM    903  CZ3 TRP A 124      38.175  16.392  75.149  1.00134.51           C
ATOM    904  CH2 TRP A 124      38.309  16.052  73.819  1.00134.51           C
ATOM    905  C   TRP A 124      33.244  15.377  78.930  1.00134.51           C
ATOM    906  O   TRP A 124      33.939  15.714  79.886  1.00134.51           O
ATOM    907  N   PHE A 125      32.014  14.861  79.084  1.00 96.53           N
ATOM    908  CA  PHE A 125      31.545  14.596  80.408  1.00 96.53           C
ATOM    909  CB  PHE A 125      30.028  14.796  80.577  1.00 96.53           C
ATOM    910  CG  PHE A 125      29.735  14.809  82.039  1.00 96.53           C
ATOM    911  CD1 PHE A 125      29.899  15.970  82.760  1.00 96.53           C
ATOM    912  CD2 PHE A 125      29.299  13.678  82.690  1.00 96.53           C
ATOM    913  CE1 PHE A 125      29.634  16.006  84.108  1.00 96.53           C
ATOM    914  CE2 PHE A 125      29.032  13.708  84.039  1.00 96.53           C
ATOM    915  CZ  PHE A 125      29.201  14.872  84.751  1.00 96.53           C
ATOM    916  C   PHE A 125      31.846  13.145  80.602  1.00 96.53           C
ATOM    917  O   PHE A 125      31.512  12.324  79.750  1.00 96.53           O
ATOM    918  N   PRO A 126      32.491  12.797  81.677  1.00 74.84           N
ATOM    919  CA  PRO A 126      32.873  11.426  81.879  1.00 74.84           C
ATOM    920  CD  PRO A 126      33.358  13.716  82.391  1.00 74.84           C
ATOM    921  CB  PRO A 126      33.984  11.443  82.933  1.00 74.84           C
ATOM    922  CG  PRO A 126      33.934  12.862  83.531  1.00 74.84           C
ATOM    923  C   PRO A 126      31.721  10.543  82.229  1.00 74.84           C
ATOM    924  O   PRO A 126      30.758  11.023  82.826  1.00 74.84           O
ATOM    925  N   ALA A 127      31.800   9.251  81.849  1.00 44.21           N
ATOM    926  CA  ALA A 127      30.759   8.314  82.157  1.00 44.21           C
ATOM    927  CB  ALA A 127      30.806   7.035  81.303  1.00 44.21           C
ATOM    928  C   ALA A 127      30.917   7.908  83.582  1.00 44.21           C
ATOM    929  O   ALA A 127      32.035   7.862  84.093  1.00 44.21           O
ATOM    930  N   LYS A 128      29.793   7.617  84.270  1.00106.34           N
ATOM    931  CA  LYS A 128      29.899   7.212  85.641  1.00106.34           C
ATOM    932  CB  LYS A 128      30.101   8.391  86.609  1.00106.34           C
ATOM    933  CG  LYS A 128      31.415   9.152  86.431  1.00106.34           C
ATOM    934  CD  LYS A 128      31.411  10.521  87.114  1.00106.34           C
ATOM    935  CE  LYS A 128      30.503  11.538  86.420  1.00106.34           C
ATOM    936  NZ  LYS A 128      30.465  12.799  87.193  1.00106.34           N
ATOM    937  C   LYS A 128      28.606   6.584  86.061  1.00106.34           C
ATOM    938  O   LYS A 128      27.543   6.870  85.508  1.00106.34           O
ATOM    939  N   PRO A 129      28.723   5.676  87.001  1.00155.58           N
ATOM    940  CA  PRO A 129      27.563   5.110  87.643  1.00155.58           C
ATOM    941  CD  PRO A 129      29.812   4.717  86.904  1.00155.58           C
ATOM    942  CB  PRO A 129      28.019   3.772  88.218  1.00155.58           C
ATOM    943  CG  PRO A 129      29.219   3.373  87.345  1.00155.58           C
ATOM    944  C   PRO A 129      27.170   6.112  88.683  1.00155.58           C
ATOM    945  O   PRO A 129      28.057   6.807  89.175  1.00155.58           O
ATOM    946  N   ALA A 130      25.881   6.217  89.061  1.00 51.92           N
ATOM    947  CA  ALA A 130      25.591   7.236  90.026  1.00 51.92           C
ATOM    948  CB  ALA A 130      25.250   8.596  89.394  1.00 51.92           C
ATOM    949  C   ALA A 130      24.417   6.830  90.846  1.00 51.92           C
ATOM    950  O   ALA A 130      23.614   5.991  90.442  1.00 51.92           O
ATOM    951  N   SER A 131      24.312   7.425  92.051  1.00 83.65           N
ATOM    952  CA  SER A 131      23.201   7.155  92.911  1.00 83.65           C
ATOM    953  CB  SER A 131      23.422   7.626  94.359  1.00 83.65           C
ATOM    954  OG  SER A 131      24.502   6.915  94.944  1.00 83.65           O
ATOM    955  C   SER A 131      22.027   7.905  92.363  1.00 83.65           C
ATOM    956  O   SER A 131      22.185   8.960  91.750  1.00 83.65           O
ATOM    957  N   VAL A 132      20.807   7.363  92.554  1.00106.33           N
ATOM    958  CA  VAL A 132      19.650   8.057  92.065  1.00106.33           C
ATOM    959  CB  VAL A 132      19.088   7.487  90.798  1.00106.33           C
ATOM    960  CG1 VAL A 132      20.164   7.562  89.701  1.00106.33           C
ATOM    961  CG2 VAL A 132      18.562   6.074  91.091  1.00106.33           C
ATOM    962  C   VAL A 132      18.576   7.949  93.097  1.00106.33           C
ATOM    963  O   VAL A 132      18.502   6.973  93.844  1.00106.33           O
ATOM    964  N   ARG A 133      17.708   8.974  93.169  1.00106.76           N
ATOM    965  CA  ARG A 133      16.649   8.943  94.128  1.00106.76           C
ATOM    966  CB  ARG A 133      16.734  10.055  95.187  1.00106.76           C
ATOM    967  CG  ARG A 133      15.595  10.002  96.207  1.00106.76           C
ATOM    968  CD  ARG A 133      15.605  11.162  97.203  1.00106.76           C
ATOM    969  NE  ARG A 133      15.122  12.373  96.481  1.00106.76           N
ATOM    970  CZ  ARG A 133      14.576  13.409  97.181  1.00106.76           C
ATOM    971  NH1 ARG A 133      14.475  13.334  98.540  1.00106.76           N
ATOM    972  NH2 ARG A 133      14.126  14.517  96.522  1.00106.76           N
ATOM    973  C   ARG A 133      15.367   9.137  93.402  1.00106.76           C
ATOM    974  O   ARG A 133      15.271   9.936  92.474  1.00106.76           O
ATOM    975  N   VAL A 134      14.342   8.370  93.799  1.00 55.82           N
ATOM    976  CA  VAL A 134      13.047   8.575  93.239  1.00 55.82           C
ATOM    977  CB  VAL A 134      12.405   7.333  92.701  1.00 55.82           C
ATOM    978  CG1 VAL A 134      10.975   7.677  92.248  1.00 55.82           C
ATOM    979  CG2 VAL A 134      13.294   6.776  91.576  1.00 55.82           C
ATOM    980  C   VAL A 134      12.262   9.078  94.395  1.00 55.82           C
ATOM    981  O   VAL A 134      12.667   8.877  95.538  1.00 55.82           O
ATOM    982  N   LYS A 135      11.160   9.798  94.125  1.00 95.77           N
ATOM    983  CA  LYS A 135      10.370  10.384  95.172  1.00 95.77           C
ATOM    984  CB  LYS A 135       9.829  11.763  94.768  1.00 95.77           C
ATOM    985  CG  LYS A 135      10.894  12.691  94.184  1.00 95.77           C
ATOM    986  CD  LYS A 135      10.295  13.871  93.414  1.00 95.77           C
ATOM    987  CE  LYS A 135       9.586  13.446  92.125  1.00 95.77           C
ATOM    988  NZ  LYS A 135       8.875  14.598  91.527  1.00 95.77           N
ATOM    989  C   LYS A 135       9.157   9.529  95.337  1.00 95.77           C
ATOM    990  O   LYS A 135       8.641   8.980  94.366  1.00 95.77           O
ATOM    991  N   ALA A 136       8.675   9.373  96.583  1.00 55.33           N
ATOM    992  CA  ALA A 136       7.528   8.544  96.795  1.00 55.33           C
ATOM    993  CB  ALA A 136       7.562   7.697  98.074  1.00 55.33           C
ATOM    994  C   ALA A 136       6.330   9.427  96.804  1.00 55.33           C
ATOM    995  O   ALA A 136       6.452  10.647  96.748  1.00 55.33           O
ATOM    996  N   ARG A 137       5.136   8.814  96.884  1.00129.92           N
ATOM    997  CA  ARG A 137       3.895   9.526  96.802  1.00129.92           C
ATOM    998  CB  ARG A 137       2.671   8.614  97.001  1.00129.92           C
ATOM    999  CG  ARG A 137       2.551   7.468  95.993  1.00129.92           C
ATOM   1000  CD  ARG A 137       1.318   6.591  96.233  1.00129.92           C
ATOM   1001  NE  ARG A 137       1.321   5.498  95.221  1.00129.92           N
ATOM   1002  CZ  ARG A 137       1.972   4.327  95.485  1.00129.92           C
ATOM   1003  NH1 ARG A 137       2.623   4.161  96.673  1.00129.92           N
ATOM   1004  NH2 ARG A 137       1.966   3.319  94.564  1.00129.92           N
ATOM   1005  C   ARG A 137       3.831  10.546  97.896  1.00129.92           C
ATOM   1006  O   ARG A 137       3.408  11.677  97.670  1.00129.92           O
ATOM   1007  N   ALA A 138       4.255  10.181  99.118  1.00 37.07           N
ATOM   1008  CA  ALA A 138       4.142  11.095 100.218  1.00 37.07           C
ATOM   1009  CB  ALA A 138       4.648  10.494 101.541  1.00 37.07           C
ATOM   1010  C   ALA A 138       4.957  12.321  99.937  1.00 37.07           C
ATOM   1011  O   ALA A 138       4.489  13.439 100.143  1.00 37.07           O
ATOM   1012  N   LEU A 139       6.187  12.150  99.420  1.00113.01           N
ATOM   1013  CA  LEU A 139       7.051  13.265  99.132  1.00113.01           C
ATOM   1014  CB  LEU A 139       8.433  12.868  98.602  1.00113.01           C
ATOM   1015  CG  LEU A 139       9.377  12.493  99.744  1.00113.01           C
ATOM   1016  CD1 LEU A 139       8.700  11.478 100.668  1.00113.01           C
ATOM   1017  CD2 LEU A 139      10.752  12.047  99.220  1.00113.01           C
ATOM   1018  C   LEU A 139       6.406  14.105  98.097  1.00113.01           C
ATOM   1019  O   LEU A 139       6.567  15.323  98.071  1.00113.01           O
ATOM   1020  N   LYS A 140       5.609  13.455  97.243  1.00152.73           N
ATOM   1021  CA  LYS A 140       4.925  14.068  96.151  1.00152.73           C
ATOM   1022  CB  LYS A 140       4.014  13.086  95.395  1.00152.73           C
ATOM   1023  CG  LYS A 140       3.415  13.656  94.109  1.00152.73           C
ATOM   1024  CD  LYS A 140       4.438  13.857  92.988  1.00152.73           C
ATOM   1025  CE  LYS A 140       3.827  14.418  91.702  1.00152.73           C
ATOM   1026  NZ  LYS A 140       4.877  14.584  90.673  1.00152.73           N
ATOM   1027  C   LYS A 140       4.062  15.170  96.694  1.00152.73           C
ATOM   1028  O   LYS A 140       3.601  16.005  95.924  1.00152.73           O
ATOM   1029  N   LYS A 141       3.819  15.201  98.025  1.00131.63           N
ATOM   1030  CA  LYS A 141       2.990  16.181  98.674  1.00131.63           C
ATOM   1031  CB  LYS A 141       3.051  16.139 100.213  1.00131.63           C
ATOM   1032  CG  LYS A 141       2.318  14.957 100.851  1.00131.63           C
ATOM   1033  CD  LYS A 141       2.593  14.808 102.350  1.00131.63           C
ATOM   1034  CE  LYS A 141       4.025  14.380 102.679  1.00131.63           C
ATOM   1035  NZ  LYS A 141       4.972  15.461 102.324  1.00131.63           N
ATOM   1036  C   LYS A 141       3.462  17.541  98.267  1.00131.63           C
ATOM   1037  O   LYS A 141       2.691  18.498  98.305  1.00131.63           O
ATOM   1038  N   LEU A 142       4.744  17.677  97.883  1.00123.99           N
ATOM   1039  CA  LEU A 142       5.234  18.961  97.468  1.00123.99           C
ATOM   1040  CB  LEU A 142       6.700  18.880  96.981  1.00123.99           C
ATOM   1041  CG  LEU A 142       7.422  20.222  96.710  1.00123.99           C
ATOM   1042  CD1 LEU A 142       8.862  19.970  96.236  1.00123.99           C
ATOM   1043  CD2 LEU A 142       6.661  21.139  95.738  1.00123.99           C
ATOM   1044  C   LEU A 142       4.356  19.419  96.333  1.00123.99           C
ATOM   1045  O   LEU A 142       4.017  20.597  96.241  1.00123.99           O
ATOM   1046  N   LYS A 143       4.007  18.513  95.400  1.00199.26           N
ATOM   1047  CA  LYS A 143       3.138  18.815  94.292  1.00199.26           C
ATOM   1048  CB  LYS A 143       3.166  17.724  93.207  1.00199.26           C
ATOM   1049  CG  LYS A 143       2.711  18.216  91.829  1.00199.26           C
ATOM   1050  CD  LYS A 143       1.302  18.809  91.800  1.00199.26           C
ATOM   1051  CE  LYS A 143       0.883  19.327  90.423  1.00199.26           C
ATOM   1052  NZ  LYS A 143      -0.491  19.872  90.486  1.00199.26           N
ATOM   1053  C   LYS A 143       1.700  18.991  94.713  1.00199.26           C
ATOM   1054  O   LYS A 143       1.067  19.979  94.349  1.00199.26           O
ATOM   1055  N   ASP A 144       1.146  18.062  95.523  1.00143.96           N
ATOM   1056  CA  ASP A 144      -0.260  18.118  95.842  1.00143.96           C
ATOM   1057  CB  ASP A 144      -0.641  19.330  96.712  1.00143.96           C
ATOM   1058  CG  ASP A 144      -2.099  19.183  97.123  1.00143.96           C
ATOM   1059  OD1 ASP A 144      -2.736  18.180  96.702  1.00143.96           O
ATOM   1060  OD2 ASP A 144      -2.595  20.069  97.870  1.00143.96           O
ATOM   1061  C   ASP A 144      -1.016  18.206  94.547  1.00143.96           C
ATOM   1062  O   ASP A 144      -1.844  19.095  94.355  1.00143.96           O
ATOM   1063  N   ALA A 145      -0.729  17.275  93.614  1.00 60.83           N
ATOM   1064  CA  ALA A 145      -1.304  17.310  92.298  1.00 60.83           C
ATOM   1065  CB  ALA A 145      -0.486  16.530  91.254  1.00 60.83           C
ATOM   1066  C   ALA A 145      -2.683  16.753  92.257  1.00 60.83           C
ATOM   1067  O   ALA A 145      -3.038  15.843  93.003  1.00 60.83           O
ATOM   1068  N   ALA A 146      -3.503  17.339  91.362  1.00 28.81           N
ATOM   1069  CA  ALA A 146      -4.822  16.852  91.108  1.00 28.81           C
ATOM   1070  CB  ALA A 146      -5.615  17.752  90.145  1.00 28.81           C
ATOM   1071  C   ALA A 146      -4.677  15.515  90.459  1.00 28.81           C
ATOM   1072  O   ALA A 146      -5.367  14.559  90.809  1.00 28.81           O
ATOM   1073  N   ALA A 147      -3.741  15.421  89.494  1.00 18.38           N
ATOM   1074  CA  ALA A 147      -3.522  14.195  88.789  1.00 18.38           C
ATOM   1075  CB  ALA A 147      -2.751  14.382  87.472  1.00 18.38           C
ATOM   1076  C   ALA A 147      -2.672  13.317  89.696  1.00 18.38           C
ATOM   1077  O   ALA A 147      -2.305  12.195  89.257  1.00 18.38           O
ATOM   1078  OXT ALA A 147      -2.375  13.759  90.838  1.00 18.38           O
TER    1079      ALA A 147
ATOM   1080  N   MET B 148      16.652  -4.267 102.655  1.00159.23           N
ATOM   1081  CA  MET B 148      16.979  -3.076 101.854  1.00159.23           C
ATOM   1082  CB  MET B 148      17.859  -3.491 100.664  1.00159.23           C
ATOM   1083  CG  MET B 148      19.011  -4.414 101.078  1.00159.23           C
ATOM   1084  SD  MET B 148      20.042  -3.828 102.458  1.00159.23           S
ATOM   1085  CE  MET B 148      21.321  -3.045 101.440  1.00159.23           C
ATOM   1086  C   MET B 148      15.688  -2.531 101.340  1.00159.23           C
ATOM   1087  O   MET B 148      15.070  -1.671 101.964  1.00159.23           O
ATOM   1088  N   ALA B 149      15.242  -3.041 100.177  1.00238.80           N
ATOM   1089  CA  ALA B 149      14.000  -2.592  99.624  1.00238.80           C
ATOM   1090  CB  ALA B 149      14.169  -1.639  98.429  1.00238.80           C
ATOM   1091  C   ALA B 149      13.267  -3.793  99.118  1.00238.80           C
ATOM   1092  O   ALA B 149      13.867  -4.829  98.837  1.00238.80           O
ATOM   1093  N   THR B 150      11.925  -3.688  99.040  1.00257.49           N
ATOM   1094  CA  THR B 150      11.121  -4.739  98.486  1.00257.49           C
ATOM   1095  CB  THR B 150      10.264  -5.451  99.493  1.00257.49           C
ATOM   1096  OG1 THR B 150       9.368  -4.537 100.109  1.00257.49           O
ATOM   1097  CG2 THR B 150      11.170  -6.108 100.546  1.00257.49           C
ATOM   1098  C   THR B 150      10.199  -4.087  97.508  1.00257.49           C
ATOM   1099  O   THR B 150       9.631  -3.034  97.794  1.00257.49           O
ATOM   1100  N   SER B 151      10.020  -4.693  96.319  1.00137.86           N
ATOM   1101  CA  SER B 151       9.156  -4.065  95.364  1.00137.86           C
ATOM   1102  CB  SER B 151       9.684  -4.099  93.918  1.00137.86           C
ATOM   1103  OG  SER B 151       9.640  -5.424  93.409  1.00137.86           O
ATOM   1104  C   SER B 151       7.871  -4.816  95.370  1.00137.86           C
ATOM   1105  O   SER B 151       7.848  -6.037  95.227  1.00137.86           O
ATOM   1106  N   ALA B 152       6.754  -4.090  95.558  1.00266.23           N
ATOM   1107  CA  ALA B 152       5.481  -4.740  95.561  1.00266.23           C
ATOM   1108  CB  ALA B 152       5.204  -5.535  96.848  1.00266.23           C
ATOM   1109  C   ALA B 152       4.446  -3.672  95.465  1.00266.23           C
ATOM   1110  O   ALA B 152       4.723  -2.499  95.707  1.00266.23           O
ATOM   1111  N   LYS B 153       3.215  -4.061  95.086  1.00270.26           N
ATOM   1112  CA  LYS B 153       2.155  -3.105  94.997  1.00270.26           C
ATOM   1113  CB  LYS B 153       0.889  -3.674  94.332  1.00270.26           C
ATOM   1114  CG  LYS B 153       1.144  -4.279  92.948  1.00270.26           C
ATOM   1115  CD  LYS B 153       1.645  -3.283  91.901  1.00270.26           C
ATOM   1116  CE  LYS B 153       0.534  -2.731  91.005  1.00270.26           C
ATOM   1117  NZ  LYS B 153       1.099  -1.771  90.031  1.00270.26           N
ATOM   1118  C   LYS B 153       1.809  -2.777  96.412  1.00270.26           C
ATOM   1119  O   LYS B 153       1.807  -3.658  97.270  1.00270.26           O
ATOM   1120  N   LYS B 154       1.515  -1.496  96.706  1.00240.06           N
ATOM   1121  CA  LYS B 154       1.225  -1.174  98.071  1.00240.06           C
ATOM   1122  CB  LYS B 154       1.387   0.319  98.409  1.00240.06           C
ATOM   1123  CG  LYS B 154       1.116   0.640  99.881  1.00240.06           C
ATOM   1124  CD  LYS B 154       1.541   2.050 100.298  1.00240.06           C
ATOM   1125  CE  LYS B 154       0.426   3.089 100.162  1.00240.06           C
ATOM   1126  NZ  LYS B 154      -0.603   2.864 101.202  1.00240.06           N
ATOM   1127  C   LYS B 154      -0.195  -1.539  98.336  1.00240.06           C
ATOM   1128  O   LYS B 154      -1.120  -0.935  97.796  1.00240.06           O
ATOM   1129  N   VAL B 155      -0.393  -2.567  99.179  1.00138.64           N
ATOM   1130  CA  VAL B 155      -1.713  -2.986  99.533  1.00138.64           C
ATOM   1131  CB  VAL B 155      -2.238  -4.086  98.659  1.00138.64           C
ATOM   1132  CG1 VAL B 155      -1.284  -5.287  98.771  1.00138.64           C
ATOM   1133  CG2 VAL B 155      -3.681  -4.405  99.082  1.00138.64           C
ATOM   1134  C   VAL B 155      -1.625  -3.528 100.917  1.00138.64           C
ATOM   1135  O   VAL B 155      -0.592  -4.062 101.319  1.00138.64           O
ATOM   1136  N   ALA B 156      -2.704  -3.382 101.705  1.00278.72           N
ATOM   1137  CA  ALA B 156      -2.644  -3.937 103.020  1.00278.72           C
ATOM   1138  CB  ALA B 156      -1.540  -3.324 103.897  1.00278.72           C
ATOM   1139  C   ALA B 156      -3.942  -3.662 103.690  1.00278.72           C
ATOM   1140  O   ALA B 156      -4.712  -2.803 103.265  1.00278.72           O
ATOM   1141  N   LYS B 157      -4.219  -4.421 104.764  1.00332.38           N
ATOM   1142  CA  LYS B 157      -5.408  -4.203 105.521  1.00332.38           C
ATOM   1143  CB  LYS B 157      -6.302  -5.451 105.622  1.00332.38           C
ATOM   1144  CG  LYS B 157      -7.592  -5.226 106.410  1.00332.38           C
ATOM   1145  CD  LYS B 157      -8.571  -4.271 105.724  1.00332.38           C
ATOM   1146  CE  LYS B 157      -9.894  -4.113 106.475  1.00332.38           C
ATOM   1147  NZ  LYS B 157     -10.731  -3.086 105.816  1.00332.38           N
ATOM   1148  C   LYS B 157      -4.938  -3.861 106.894  1.00332.38           C
ATOM   1149  O   LYS B 157      -3.958  -4.426 107.377  1.00332.38           O
ATOM   1150  N   LYS B 158      -5.606  -2.900 107.554  1.00248.42           N
ATOM   1151  CA  LYS B 158      -5.166  -2.550 108.869  1.00248.42           C
ATOM   1152  CB  LYS B 158      -4.902  -1.048 109.053  1.00248.42           C
ATOM   1153  CG  LYS B 158      -6.156  -0.190 108.877  1.00248.42           C
ATOM   1154  CD  LYS B 158      -5.996   1.236 109.405  1.00248.42           C
ATOM   1155  CE  LYS B 158      -5.907   1.307 110.931  1.00248.42           C
ATOM   1156  NZ  LYS B 158      -5.751   2.713 111.364  1.00248.42           N
ATOM   1157  C   LYS B 158      -6.254  -2.914 109.819  1.00248.42           C
ATOM   1158  O   LYS B 158      -7.419  -2.587 109.601  1.00248.42           O
ATOM   1159  N   ALA B 159      -5.896  -3.631 110.899  1.00289.51           N
ATOM   1160  CA  ALA B 159      -6.887  -3.975 111.870  1.00289.51           C
ATOM   1161  CB  ALA B 159      -7.518  -5.359 111.645  1.00289.51           C
ATOM   1162  C   ALA B 159      -6.208  -4.011 113.197  1.00289.51           C
ATOM   1163  O   ALA B 159      -5.028  -4.341 113.295  1.00289.51           O
ATOM   1164  N   ALA B 160      -6.946  -3.642 114.259  1.00304.67           N
ATOM   1165  CA  ALA B 160      -6.385  -3.690 115.574  1.00304.67           C
ATOM   1166  CB  ALA B 160      -5.744  -2.364 116.017  1.00304.67           C
ATOM   1167  C   ALA B 160      -7.515  -3.966 116.505  1.00304.67           C
ATOM   1168  O   ALA B 160      -8.650  -3.563 116.254  1.00304.67           O
ATOM   1169  N   ALA B 161      -7.239  -4.684 117.608  1.00280.79           N
ATOM   1170  CA  ALA B 161      -8.294  -4.946 118.538  1.00280.79           C
ATOM   1171  CB  ALA B 161      -8.787  -6.402 118.516  1.00280.79           C
ATOM   1172  C   ALA B 161      -7.752  -4.685 119.902  1.00280.79           C
ATOM   1173  O   ALA B 161      -6.592  -4.965 120.196  1.00280.79           O
ATOM   1174  N   PRO B 162      -8.572  -4.110 120.732  1.00198.26           N
ATOM   1175  CA  PRO B 162      -8.192  -3.870 122.091  1.00198.26           C
ATOM   1176  CD  PRO B 162      -9.633  -3.224 120.292  1.00198.26           C
ATOM   1177  CB  PRO B 162      -9.230  -2.895 122.657  1.00198.26           C
ATOM   1178  CG  PRO B 162     -10.350  -2.852 121.599  1.00198.26           C
ATOM   1179  C   PRO B 162      -8.110  -5.181 122.795  1.00198.26           C
ATOM   1180  O   PRO B 162      -7.407  -5.280 123.799  1.00198.26           O
ATOM   1181  N   ALA B 163      -8.833  -6.194 122.282  1.00248.40           N
ATOM   1182  CA  ALA B 163      -8.839  -7.501 122.868  1.00248.40           C
ATOM   1183  CB  ALA B 163      -7.440  -8.122 123.018  1.00248.40           C
ATOM   1184  C   ALA B 163      -9.467  -7.414 124.219  1.00248.40           C
ATOM   1185  O   ALA B 163      -9.426  -6.378 124.881  1.00248.40           O
ATOM   1186  N   LYS B 164     -10.097  -8.518 124.658  1.00271.94           N
ATOM   1187  CA  LYS B 164     -10.694  -8.517 125.957  1.00271.94           C
ATOM   1188  CB  LYS B 164     -12.222  -8.700 125.935  1.00271.94           C
ATOM   1189  CG  LYS B 164     -12.874  -8.577 127.314  1.00271.94           C
ATOM   1190  CD  LYS B 164     -14.396  -8.423 127.261  1.00271.94           C
ATOM   1191  CE  LYS B 164     -15.050  -8.300 128.639  1.00271.94           C
ATOM   1192  NZ  LYS B 164     -14.887  -9.563 129.393  1.00271.94           N
ATOM   1193  C   LYS B 164     -10.115  -9.676 126.693  1.00271.94           C
ATOM   1194  O   LYS B 164     -10.000 -10.774 126.149  1.00271.94           O
ATOM   1195  N   LYS B 165      -9.713  -9.454 127.956  1.00187.82           N
ATOM   1196  CA  LYS B 165      -9.173 -10.539 128.714  1.00187.82           C
ATOM   1197  CB  LYS B 165      -8.154 -10.103 129.781  1.00187.82           C
ATOM   1198  CG  LYS B 165      -6.855  -9.546 129.193  1.00187.82           C
ATOM   1199  CD  LYS B 165      -5.985  -8.809 130.213  1.00187.82           C
ATOM   1200  CE  LYS B 165      -6.494  -7.407 130.551  1.00187.82           C
ATOM   1201  NZ  LYS B 165      -7.765  -7.497 131.303  1.00187.82           N
ATOM   1202  C   LYS B 165     -10.322 -11.171 129.419  1.00187.82           C
ATOM   1203  O   LYS B 165     -11.149 -10.485 130.018  1.00187.82           O
ATOM   1204  N   VAL B 166     -10.417 -12.509 129.345  1.00119.24           N
ATOM   1205  CA  VAL B 166     -11.497 -13.167 130.010  1.00119.24           C
ATOM   1206  CB  VAL B 166     -12.442 -13.863 129.075  1.00119.24           C
ATOM   1207  CG1 VAL B 166     -11.669 -14.968 128.335  1.00119.24           C
ATOM   1208  CG2 VAL B 166     -13.640 -14.382 129.887  1.00119.24           C
ATOM   1209  C   VAL B 166     -10.903 -14.210 130.890  1.00119.24           C
ATOM   1210  O   VAL B 166      -9.918 -14.854 130.532  1.00119.24           O
ATOM   1211  N   ALA B 167     -11.482 -14.386 132.091  1.00219.03           N
ATOM   1212  CA  ALA B 167     -10.981 -15.400 132.964  1.00219.03           C
ATOM   1213  CB  ALA B 167     -10.511 -14.865 134.328  1.00219.03           C
ATOM   1214  C   ALA B 167     -12.113 -16.332 133.221  1.00219.03           C
ATOM   1215  O   ALA B 167     -13.241 -15.905 133.465  1.00219.03           O
ATOM   1216  N   ALA B 168     -11.840 -17.646 133.149  1.00270.46           N
ATOM   1217  CA  ALA B 168     -12.875 -18.599 133.404  1.00270.46           C
ATOM   1218  CB  ALA B 168     -13.575 -19.106 132.132  1.00270.46           C
ATOM   1219  C   ALA B 168     -12.224 -19.776 134.044  1.00270.46           C
ATOM   1220  O   ALA B 168     -11.037 -20.026 133.842  1.00270.46           O
ATOM   1221  N   LYS B 169     -12.989 -20.524 134.858  1.00236.71           N
ATOM   1222  CA  LYS B 169     -12.419 -21.685 135.466  1.00236.71           C
ATOM   1223  CB  LYS B 169     -12.950 -21.957 136.884  1.00236.71           C
ATOM   1224  CG  LYS B 169     -12.341 -23.198 137.539  1.00236.71           C
ATOM   1225  CD  LYS B 169     -12.621 -23.290 139.040  1.00236.71           C
ATOM   1226  CE  LYS B 169     -14.079 -23.617 139.371  1.00236.71           C
ATOM   1227  NZ  LYS B 169     -14.262 -23.688 140.838  1.00236.71           N
ATOM   1228  C   LYS B 169     -12.820 -22.835 134.613  1.00236.71           C
ATOM   1229  O   LYS B 169     -13.968 -23.278 134.648  1.00236.71           O
ATOM   1230  N   LYS B 170     -11.876 -23.344 133.803  1.00295.23           N
ATOM   1231  CA  LYS B 170     -12.207 -24.447 132.957  1.00295.23           C
ATOM   1232  CB  LYS B 170     -12.431 -24.024 131.494  1.00295.23           C
ATOM   1233  CG  LYS B 170     -13.191 -25.039 130.635  1.00295.23           C
ATOM   1234  CD  LYS B 170     -12.489 -26.384 130.447  1.00295.23           C
ATOM   1235  CE  LYS B 170     -13.296 -27.354 129.581  1.00295.23           C
ATOM   1236  NZ  LYS B 170     -12.540 -28.609 129.370  1.00295.23           N
ATOM   1237  C   LYS B 170     -11.037 -25.369 132.993  1.00295.23           C
ATOM   1238  O   LYS B 170      -9.890 -24.931 132.924  1.00295.23           O
ATOM   1239  N   ALA B 171     -11.296 -26.682 133.128  1.00239.46           N
ATOM   1240  CA  ALA B 171     -10.201 -27.601 133.136  1.00239.46           C
ATOM   1241  CB  ALA B 171     -10.101 -28.429 134.429  1.00239.46           C
ATOM   1242  C   ALA B 171     -10.439 -28.556 132.018  1.00239.46           C
ATOM   1243  O   ALA B 171     -11.548 -29.057 131.844  1.00239.46           O
ATOM   1244  N   ALA B 172      -9.392 -28.823 131.217  1.00265.08           N
ATOM   1245  CA  ALA B 172      -9.556 -29.741 130.132  1.00265.08           C
ATOM   1246  CB  ALA B 172      -9.518 -29.073 128.747  1.00265.08           C
ATOM   1247  C   ALA B 172      -8.416 -30.698 130.192  1.00265.08           C
ATOM   1248  O   ALA B 172      -7.292 -30.341 130.543  1.00265.08           O
ATOM   1249  N   PRO B 173      -8.708 -31.920 129.854  1.00186.50           N
ATOM   1250  CA  PRO B 173      -7.720 -32.958 129.879  1.00186.50           C
ATOM   1251  CD  PRO B 173      -9.792 -32.219 128.934  1.00186.50           C
ATOM   1252  CB  PRO B 173      -8.404 -34.178 129.270  1.00186.50           C
ATOM   1253  CG  PRO B 173      -9.396 -33.550 128.273  1.00186.50           C
ATOM   1254  C   PRO B 173      -6.571 -32.518 129.036  1.00186.50           C
ATOM   1255  O   PRO B 173      -5.437 -32.890 129.334  1.00186.50           O
ATOM   1256  N   ALA B 174      -6.840 -31.744 127.969  1.00219.73           N
ATOM   1257  CA  ALA B 174      -5.772 -31.309 127.124  1.00219.73           C
ATOM   1258  CB  ALA B 174      -6.047 -31.520 125.625  1.00219.73           C
ATOM   1259  C   ALA B 174      -5.609 -29.845 127.339  1.00219.73           C
ATOM   1260  O   ALA B 174      -6.587 -29.108 127.459  1.00219.73           O
ATOM   1261  N   LYS B 175      -4.346 -29.389 127.416  1.00249.34           N
ATOM   1262  CA  LYS B 175      -4.105 -27.994 127.608  1.00249.34           C
ATOM   1263  CB  LYS B 175      -2.700 -27.678 128.146  1.00249.34           C
ATOM   1264  CG  LYS B 175      -1.581 -28.075 127.180  1.00249.34           C
ATOM   1265  CD  LYS B 175      -0.225 -27.460 127.529  1.00249.34           C
ATOM   1266  CE  LYS B 175      -0.142 -25.961 127.230  1.00249.34           C
ATOM   1267  NZ  LYS B 175       1.192 -25.443 127.603  1.00249.34           N
ATOM   1268  C   LYS B 175      -4.219 -27.341 126.274  1.00249.34           C
ATOM   1269  O   LYS B 175      -3.803 -27.899 125.260  1.00249.34           O
ATOM   1270  N   LYS B 176      -4.813 -26.137 126.243  1.00224.51           N
ATOM   1271  CA  LYS B 176      -4.915 -25.426 125.006  1.00224.51           C
ATOM   1272  CB  LYS B 176      -6.325 -24.888 124.705  1.00224.51           C
ATOM   1273  CG  LYS B 176      -6.412 -24.135 123.375  1.00224.51           C
ATOM   1274  CD  LYS B 176      -7.843 -23.862 122.907  1.00224.51           C
ATOM   1275  CE  LYS B 176      -7.915 -23.099 121.582  1.00224.51           C
ATOM   1276  NZ  LYS B 176      -9.327 -22.877 121.198  1.00224.51           N
ATOM   1277  C   LYS B 176      -4.014 -24.250 125.124  1.00224.51           C
ATOM   1278  O   LYS B 176      -3.938 -23.617 126.176  1.00224.51           O
ATOM   1279  N   VAL B 177      -3.280 -23.934 124.043  1.00 98.01           N
ATOM   1280  CA  VAL B 177      -2.415 -22.800 124.109  1.00 98.01           C
ATOM   1281  CB  VAL B 177      -1.296 -22.830 123.109  1.00 98.01           C
ATOM   1282  CG1 VAL B 177      -1.901 -22.788 121.696  1.00 98.01           C
ATOM   1283  CG2 VAL B 177      -0.340 -21.664 123.410  1.00 98.01           C
ATOM   1284  C   VAL B 177      -3.256 -21.607 123.816  1.00 98.01           C
ATOM   1285  O   VAL B 177      -4.106 -21.637 122.927  1.00 98.01           O
ATOM   1286  N   VAL B 178      -3.051 -20.522 124.581  1.00100.31           N
ATOM   1287  CA  VAL B 178      -3.830 -19.346 124.351  1.00100.31           C
ATOM   1288  CB  VAL B 178      -4.315 -18.689 125.609  1.00100.31           C
ATOM   1289  CG1 VAL B 178      -3.094 -18.212 126.414  1.00100.31           C
ATOM   1290  CG2 VAL B 178      -5.284 -17.557 125.225  1.00100.31           C
ATOM   1291  C   VAL B 178      -2.944 -18.373 123.657  1.00100.31           C
ATOM   1292  O   VAL B 178      -1.757 -18.270 123.961  1.00100.31           O
ATOM   1293  N   ALA B 179      -3.504 -17.642 122.678  1.00204.58           N
ATOM   1294  CA  ALA B 179      -2.701 -16.683 121.989  1.00204.58           C
ATOM   1295  CB  ALA B 179      -3.418 -16.005 120.810  1.00204.58           C
ATOM   1296  C   ALA B 179      -2.367 -15.631 122.985  1.00204.58           C
ATOM   1297  O   ALA B 179      -3.150 -15.350 123.892  1.00204.58           O
ATOM   1298  N   LYS B 180      -1.173 -15.029 122.855  1.00279.58           N
ATOM   1299  CA  LYS B 180      -0.818 -14.012 123.792  1.00279.58           C
ATOM   1300  CB  LYS B 180       0.611 -13.472 123.604  1.00279.58           C
ATOM   1301  CG  LYS B 180       1.702 -14.520 123.833  1.00279.58           C
ATOM   1302  CD  LYS B 180       1.718 -15.101 125.248  1.00279.58           C
ATOM   1303  CE  LYS B 180       2.309 -14.151 126.292  1.00279.58           C
ATOM   1304  NZ  LYS B 180       1.378 -13.027 126.537  1.00279.58           N
ATOM   1305  C   LYS B 180      -1.762 -12.888 123.546  1.00279.58           C
ATOM   1306  O   LYS B 180      -2.089 -12.581 122.401  1.00279.58           O
ATOM   1307  N   LYS B 181      -2.248 -12.253 124.627  1.00274.95           N
ATOM   1308  CA  LYS B 181      -3.156 -11.168 124.427  1.00274.95           C
ATOM   1309  CB  LYS B 181      -3.802 -10.648 125.723  1.00274.95           C
ATOM   1310  CG  LYS B 181      -2.814 -10.005 126.698  1.00274.95           C
ATOM   1311  CD  LYS B 181      -3.499  -9.259 127.845  1.00274.95           C
ATOM   1312  CE  LYS B 181      -4.442  -8.149 127.376  1.00274.95           C
ATOM   1313  NZ  LYS B 181      -3.676  -7.092 126.680  1.00274.95           N
ATOM   1314  C   LYS B 181      -2.359 -10.069 123.818  1.00274.95           C
ATOM   1315  O   LYS B 181      -1.187  -9.885 124.146  1.00274.95           O
ATOM   1316  N   ALA B 182      -2.970  -9.320 122.884  1.00214.05           N
ATOM   1317  CA  ALA B 182      -2.233  -8.278 122.243  1.00214.05           C
ATOM   1318  CB  ALA B 182      -2.989  -7.613 121.080  1.00214.05           C
ATOM   1319  C   ALA B 182      -1.945  -7.229 123.261  1.00214.05           C
ATOM   1320  O   ALA B 182      -2.780  -6.921 124.110  1.00214.05           O
ATOM   1321  N   VAL B 183      -0.723  -6.669 123.205  1.00135.63           N
ATOM   1322  CA  VAL B 183      -0.346  -5.627 124.110  1.00135.63           C
ATOM   1323  CB  VAL B 183       0.598  -6.073 125.188  1.00135.63           C
ATOM   1324  CG1 VAL B 183       1.903  -6.550 124.528  1.00135.63           C
ATOM   1325  CG2 VAL B 183       0.794  -4.910 126.174  1.00135.63           C
ATOM   1326  C   VAL B 183       0.371  -4.602 123.299  1.00135.63           C
ATOM   1327  O   VAL B 183       0.953  -4.916 122.262  1.00135.63           O
ATOM   1328  N   ALA B 184       0.331  -3.333 123.745  1.00236.23           N
ATOM   1329  CA  ALA B 184       1.007  -2.311 123.007  1.00236.23           C
ATOM   1330  CB  ALA B 184       0.073  -1.211 122.475  1.00236.23           C
ATOM   1331  C   ALA B 184       1.969  -1.650 123.935  1.00236.23           C
ATOM   1332  O   ALA B 184       1.715  -1.529 125.132  1.00236.23           O
ATOM   1333  N   LYS B 185       3.128  -1.235 123.394  1.00326.96           N
ATOM   1334  CA  LYS B 185       4.103  -0.547 124.184  1.00326.96           C
ATOM   1335  CB  LYS B 185       5.417  -1.334 124.324  1.00326.96           C
ATOM   1336  CG  LYS B 185       6.464  -0.664 125.216  1.00326.96           C
ATOM   1337  CD  LYS B 185       6.093  -0.655 126.699  1.00326.96           C
ATOM   1338  CE  LYS B 185       7.191  -0.085 127.600  1.00326.96           C
ATOM   1339  NZ  LYS B 185       8.334  -1.023 127.664  1.00326.96           N
ATOM   1340  C   LYS B 185       4.411   0.708 123.439  1.00326.96           C
ATOM   1341  O   LYS B 185       4.718   0.663 122.248  1.00326.96           O
ATOM   1342  N   ALA B 186       4.324   1.874 124.107  1.00259.35           N
ATOM   1343  CA  ALA B 186       4.610   3.072 123.377  1.00259.35           C
ATOM   1344  CB  ALA B 186       3.375   3.680 122.689  1.00259.35           C
ATOM   1345  C   ALA B 186       5.129   4.106 124.319  1.00259.35           C
ATOM   1346  O   ALA B 186       4.857   4.101 125.519  1.00259.35           O
ATOM   1347  N   PRO B 187       5.916   4.977 123.756  1.00195.41           N
ATOM   1348  CA  PRO B 187       6.417   6.093 124.507  1.00195.41           C
ATOM   1349  CD  PRO B 187       6.864   4.534 122.745  1.00195.41           C
ATOM   1350  CB  PRO B 187       7.633   6.608 123.739  1.00195.41           C
ATOM   1351  CG  PRO B 187       8.133   5.370 122.974  1.00195.41           C
ATOM   1352  C   PRO B 187       5.301   7.079 124.589  1.00195.41           C
ATOM   1353  O   PRO B 187       4.379   6.985 123.779  1.00195.41           O
ATOM   1354  N   ALA B 188       5.341   8.024 125.546  1.00218.37           N
ATOM   1355  CA  ALA B 188       4.248   8.945 125.622  1.00218.37           C
ATOM   1356  CB  ALA B 188       4.403   9.992 126.738  1.00218.37           C
ATOM   1357  C   ALA B 188       4.202   9.672 124.322  1.00218.37           C
ATOM   1358  O   ALA B 188       5.183  10.291 123.912  1.00218.37           O
ATOM   1359  N   ALA B 189       3.039   9.604 123.643  1.00286.44           N
ATOM   1360  CA  ALA B 189       2.861  10.255 122.379  1.00286.44           C
ATOM   1361  CB  ALA B 189       4.056  10.111 121.421  1.00286.44           C
ATOM   1362  C   ALA B 189       1.701   9.590 121.717  1.00286.44           C
ATOM   1363  O   ALA B 189       1.131   8.633 122.237  1.00286.44           O
ATOM   1364  N   PRO B 190       1.327  10.108 120.582  1.00192.68           N
ATOM   1365  CA  PRO B 190       0.268   9.489 119.839  1.00192.68           C
ATOM   1366  CD  PRO B 190       1.343  11.550 120.399  1.00192.68           C
ATOM   1367  CB  PRO B 190      -0.198  10.527 118.823  1.00192.68           C
ATOM   1368  CG  PRO B 190       0.129  11.866 119.509  1.00192.68           C
ATOM   1369  C   PRO B 190       0.806   8.227 119.252  1.00192.68           C
ATOM   1370  O   PRO B 190       2.016   8.134 119.049  1.00192.68           O
ATOM   1371  N   THR B 191      -0.068   7.245 118.971  1.00227.47           N
ATOM   1372  CA  THR B 191       0.390   5.965 118.516  1.00227.47           C
ATOM   1373  CB  THR B 191      -0.637   4.883 118.671  1.00227.47           C
ATOM   1374  OG1 THR B 191      -0.090   3.627 118.301  1.00227.47           O
ATOM   1375  CG2 THR B 191      -1.854   5.219 117.793  1.00227.47           C
ATOM   1376  C   THR B 191       0.775   5.999 117.075  1.00227.47           C
ATOM   1377  O   THR B 191       0.099   6.564 116.214  1.00227.47           O
ATOM   1378  N   PRO B 192       1.916   5.407 116.850  1.00104.13           N
ATOM   1379  CA  PRO B 192       2.431   5.215 115.524  1.00104.13           C
ATOM   1380  CD  PRO B 192       2.984   5.494 117.832  1.00104.13           C
ATOM   1381  CB  PRO B 192       3.953   5.192 115.646  1.00104.13           C
ATOM   1382  CG  PRO B 192       4.206   4.886 117.130  1.00104.13           C
ATOM   1383  C   PRO B 192       1.900   3.925 115.000  1.00104.13           C
ATOM   1384  O   PRO B 192       1.414   3.116 115.786  1.00104.13           O
ATOM   1385  N   LEU B 193       1.984   3.722 113.675  1.00195.54           N
ATOM   1386  CA  LEU B 193       1.583   2.482 113.086  1.00195.54           C
ATOM   1387  CB  LEU B 193       1.312   2.592 111.579  1.00195.54           C
ATOM   1388  CG  LEU B 193       0.209   3.595 111.196  1.00195.54           C
ATOM   1389  CD1 LEU B 193       0.006   3.634 109.674  1.00195.54           C
ATOM   1390  CD2 LEU B 193      -1.094   3.327 111.964  1.00195.54           C
ATOM   1391  C   LEU B 193       2.757   1.574 113.228  1.00195.54           C
ATOM   1392  O   LEU B 193       3.883   2.044 113.394  1.00195.54           O
ATOM   1393  N   LYS B 194       2.523   0.246 113.192  1.00299.72           N
ATOM   1394  CA  LYS B 194       3.662  -0.619 113.245  1.00299.72           C
ATOM   1395  CB  LYS B 194       3.353  -2.125 113.143  1.00299.72           C
ATOM   1396  CG  LYS B 194       2.910  -2.556 111.741  1.00299.72           C
ATOM   1397  CD  LYS B 194       3.004  -4.063 111.488  1.00299.72           C
ATOM   1398  CE  LYS B 194       1.656  -4.786 111.469  1.00299.72           C
ATOM   1399  NZ  LYS B 194       1.145  -4.946 112.847  1.00299.72           N
ATOM   1400  C   LYS B 194       4.415  -0.257 112.017  1.00299.72           C
ATOM   1401  O   LYS B 194       3.812  -0.069 110.960  1.00299.72           O
ATOM   1402  N   ASP B 195       5.749  -0.132 112.126  1.00225.24           N
ATOM   1403  CA  ASP B 195       6.499   0.315 110.991  1.00225.24           C
ATOM   1404  CB  ASP B 195       8.010   0.414 111.248  1.00225.24           C
ATOM   1405  CG  ASP B 195       8.594   1.385 110.233  1.00225.24           C
ATOM   1406  OD1 ASP B 195       8.616   1.067 109.013  1.00225.24           O
ATOM   1407  OD2 ASP B 195       9.027   2.474 110.690  1.00225.24           O
ATOM   1408  C   ASP B 195       6.275  -0.708 109.941  1.00225.24           C
ATOM   1409  O   ASP B 195       5.925  -1.846 110.242  1.00225.24           O
ATOM   1410  N   LYS B 196       6.426  -0.327 108.665  1.00282.16           N
ATOM   1411  CA  LYS B 196       6.144  -1.342 107.710  1.00282.16           C
ATOM   1412  CB  LYS B 196       5.131  -0.964 106.612  1.00282.16           C
ATOM   1413  CG  LYS B 196       5.173   0.468 106.088  1.00282.16           C
ATOM   1414  CD  LYS B 196       4.152   0.671 104.966  1.00282.16           C
ATOM   1415  CE  LYS B 196       2.865  -0.140 105.172  1.00282.16           C
ATOM   1416  NZ  LYS B 196       1.769   0.723 105.672  1.00282.16           N
ATOM   1417  C   LYS B 196       7.383  -1.974 107.173  1.00282.16           C
ATOM   1418  O   LYS B 196       8.512  -1.627 107.525  1.00282.16           O
ATOM   1419  N   PHE B 197       7.125  -2.969 106.315  1.00247.29           N
ATOM   1420  CA  PHE B 197       7.974  -3.974 105.744  1.00247.29           C
ATOM   1421  CB  PHE B 197       6.937  -5.000 105.200  1.00247.29           C
ATOM   1422  CG  PHE B 197       7.334  -6.408 104.921  1.00247.29           C
ATOM   1423  CD1 PHE B 197       7.747  -7.245 105.931  1.00247.29           C
ATOM   1424  CD2 PHE B 197       7.260  -6.906 103.639  1.00247.29           C
ATOM   1425  CE1 PHE B 197       8.091  -8.548 105.667  1.00247.29           C
ATOM   1426  CE2 PHE B 197       7.603  -8.210 103.369  1.00247.29           C
ATOM   1427  CZ  PHE B 197       8.020  -9.036 104.382  1.00247.29           C
ATOM   1428  C   PHE B 197       8.870  -3.377 104.671  1.00247.29           C
ATOM   1429  O   PHE B 197       8.533  -3.417 103.489  1.00247.29           O
ATOM   1430  N   THR B 198      10.045  -2.802 105.075  1.00213.71           N
ATOM   1431  CA  THR B 198      11.056  -2.257 104.195  1.00213.71           C
ATOM   1432  CB  THR B 198      10.507  -1.570 102.959  1.00213.71           C
ATOM   1433  OG1 THR B 198      11.575  -1.212 102.091  1.00213.71           O
ATOM   1434  CG2 THR B 198       9.636  -0.352 103.308  1.00213.71           C
ATOM   1435  C   THR B 198      11.988  -1.394 105.009  1.00213.71           C
ATOM   1436  O   THR B 198      13.085  -1.813 105.386  1.00213.71           O
ATOM   1437  N   LYS B 199      11.563  -0.155 105.335  1.00176.36           N
ATOM   1438  CA  LYS B 199      12.356   0.765 106.094  1.00176.36           C
ATOM   1439  CB  LYS B 199      11.693   2.160 106.238  0.00176.36           C
ATOM   1440  CG  LYS B 199      10.500   2.307 107.188  0.00176.36           C
ATOM   1441  CD  LYS B 199      10.803   2.750 108.626  0.00176.36           C
ATOM   1442  CE  LYS B 199      12.202   2.481 109.173  0.00176.36           C
ATOM   1443  NZ  LYS B 199      12.294   2.981 110.565  0.00176.36           N
ATOM   1444  C   LYS B 199      12.624   0.111 107.405  1.00176.36           C
ATOM   1445  O   LYS B 199      13.610   0.408 108.078  1.00176.36           O
ATOM   1446  N   ALA B 200      11.756  -0.843 107.788  1.00 41.94           N
ATOM   1447  CA  ALA B 200      11.950  -1.550 109.016  1.00 41.94           C
ATOM   1448  CB  ALA B 200      10.898  -2.649 109.252  1.00 41.94           C
ATOM   1449  C   ALA B 200      13.303  -2.199 108.959  1.00 41.94           C
ATOM   1450  O   ALA B 200      14.006  -2.259 109.966  1.00 41.94           O
ATOM   1451  N   SER B 201      13.710  -2.704 107.778  1.00 31.19           N
ATOM   1452  CA  SER B 201      14.999  -3.330 107.646  1.00 31.19           C
ATOM   1453  CB  SER B 201      15.271  -3.839 106.220  1.00 31.19           C
ATOM   1454  OG  SER B 201      14.264  -4.757 105.825  1.00 31.19           O
ATOM   1455  C   SER B 201      16.057  -2.308 107.941  1.00 31.19           C
ATOM   1456  O   SER B 201      17.075  -2.618 108.556  1.00 31.19           O
ATOM   1457  N   LEU B 202      15.847  -1.056 107.490  1.00 56.67           N
ATOM   1458  CA  LEU B 202      16.798   0.002 107.699  1.00 56.67           C
ATOM   1459  CB  LEU B 202      16.376   1.311 107.001  1.00 56.67           C
ATOM   1460  CG  LEU B 202      17.367   2.476 107.190  1.00 56.67           C
ATOM   1461  CD1 LEU B 202      18.726   2.152 106.553  1.00 56.67           C
ATOM   1462  CD2 LEU B 202      16.781   3.808 106.687  1.00 56.67           C
ATOM   1463  C   LEU B 202      16.893   0.285 109.166  1.00 56.67           C
ATOM   1464  O   LEU B 202      17.980   0.488 109.704  1.00 56.67           O
ATOM   1465  N   ALA B 203      15.736   0.300 109.855  1.00 31.93           N
ATOM   1466  CA  ALA B 203      15.671   0.601 111.257  1.00 31.93           C
ATOM   1467  CB  ALA B 203      14.231   0.621 111.798  1.00 31.93           C
ATOM   1468  C   ALA B 203      16.423  -0.437 112.029  1.00 31.93           C
ATOM   1469  O   ALA B 203      17.100  -0.126 113.008  1.00 31.93           O
ATOM   1470  N   THR B 204      16.314  -1.713 111.624  1.00 97.58           N
ATOM   1471  CA  THR B 204      16.983  -2.741 112.364  1.00 97.58           C
ATOM   1472  CB  THR B 204      16.673  -4.121 111.864  1.00 97.58           C
ATOM   1473  OG1 THR B 204      17.123  -4.278 110.527  1.00 97.58           O
ATOM   1474  CG2 THR B 204      15.152  -4.337 111.944  1.00 97.58           C
ATOM   1475  C   THR B 204      18.464  -2.533 112.275  1.00 97.58           C
ATOM   1476  O   THR B 204      19.176  -2.676 113.267  1.00 97.58           O
ATOM   1477  N   HIS B 205      18.967  -2.182 111.076  1.00 40.39           N
ATOM   1478  CA  HIS B 205      20.378  -2.022 110.855  1.00 40.39           C
ATOM   1479  ND1 HIS B 205      23.020  -0.684 109.307  1.00 40.39           N
ATOM   1480  CG  HIS B 205      22.161  -1.732 109.071  1.00 40.39           C
ATOM   1481  CB  HIS B 205      20.696  -1.710 109.382  1.00 40.39           C
ATOM   1482  NE2 HIS B 205      24.239  -2.309 108.405  1.00 40.39           N
ATOM   1483  CD2 HIS B 205      22.924  -2.718 108.519  1.00 40.39           C
ATOM   1484  CE1 HIS B 205      24.250  -1.081 108.892  1.00 40.39           C
ATOM   1485  C   HIS B 205      20.901  -0.887 111.685  1.00 40.39           C
ATOM   1486  O   HIS B 205      21.971  -0.982 112.285  1.00 40.39           O
ATOM   1487  N   ILE B 206      20.148   0.225 111.709  1.00114.60           N
ATOM   1488  CA  ILE B 206      20.449   1.448 112.401  1.00114.60           C
ATOM   1489  CB  ILE B 206      19.586   2.575 111.900  1.00114.60           C
ATOM   1490  CG1 ILE B 206      18.106   2.165 111.900  1.00114.60           C
ATOM   1491  CG2 ILE B 206      20.107   3.002 110.519  1.00114.60           C
ATOM   1492  CD1 ILE B 206      17.147   3.305 111.555  1.00114.60           C
ATOM   1493  C   ILE B 206      20.416   1.299 113.896  1.00114.60           C
ATOM   1494  O   ILE B 206      21.191   1.942 114.603  1.00114.60           O
ATOM   1495  N   ALA B 207      19.503   0.475 114.434  1.00 43.09           N
ATOM   1496  CA  ALA B 207      19.450   0.299 115.858  1.00 43.09           C
ATOM   1497  CB  ALA B 207      18.345  -0.677 116.297  1.00 43.09           C
ATOM   1498  C   ALA B 207      20.762  -0.273 116.308  1.00 43.09           C
ATOM   1499  O   ALA B 207      21.270   0.079 117.371  1.00 43.09           O
ATOM   1500  N   GLU B 208      21.333  -1.198 115.514  1.00128.76           N
ATOM   1501  CA  GLU B 208      22.550  -1.855 115.901  1.00128.76           C
ATOM   1502  CB  GLU B 208      22.914  -3.033 114.989  1.00128.76           C
ATOM   1503  CG  GLU B 208      24.191  -3.725 115.456  1.00128.76           C
ATOM   1504  CD  GLU B 208      23.930  -4.207 116.875  0.00128.76           C
ATOM   1505  OE1 GLU B 208      22.738  -4.216 117.285  0.00128.76           O
ATOM   1506  OE2 GLU B 208      24.917  -4.567 117.571  0.00128.76           O
ATOM   1507  C   GLU B 208      23.745  -0.941 115.929  1.00128.76           C
ATOM   1508  O   GLU B 208      24.490  -0.932 116.908  1.00128.76           O
ATOM   1509  N   ARG B 209      23.966  -0.138 114.869  1.00103.63           N
ATOM   1510  CA  ARG B 209      25.158   0.668 114.813  1.00103.63           C
ATOM   1511  CB  ARG B 209      25.312   1.440 113.488  1.00103.63           C
ATOM   1512  CG  ARG B 209      25.632   0.544 112.288  1.00103.63           C
ATOM   1513  CD  ARG B 209      26.041   1.319 111.032  1.00103.63           C
ATOM   1514  NE  ARG B 209      27.331   2.003 111.332  1.00103.63           N
ATOM   1515  CZ  ARG B 209      28.182   2.346 110.320  1.00103.63           C
ATOM   1516  NH1 ARG B 209      27.868   2.043 109.028  1.00103.63           N
ATOM   1517  NH2 ARG B 209      29.351   2.993 110.604  1.00103.63           N
ATOM   1518  C   ARG B 209      25.153   1.669 115.927  1.00103.63           C
ATOM   1519  O   ARG B 209      26.173   1.901 116.574  1.00103.63           O
ATOM   1520  N   ALA B 210      23.987   2.297 116.154  1.00 55.51           N
ATOM   1521  CA  ALA B 210      23.734   3.302 117.150  1.00 55.51           C
ATOM   1522  CB  ALA B 210      22.347   3.948 117.000  1.00 55.51           C
ATOM   1523  C   ALA B 210      23.814   2.721 118.529  1.00 55.51           C
ATOM   1524  O   ALA B 210      24.185   3.419 119.472  1.00 55.51           O
ATOM   1525  N   ALA B 211      23.483   1.421 118.679  1.00 60.73           N
ATOM   1526  CA  ALA B 211      23.403   0.792 119.969  1.00 60.73           C
ATOM   1527  CB  ALA B 211      24.686   0.948 120.805  1.00 60.73           C
ATOM   1528  C   ALA B 211      22.260   1.359 120.758  1.00 60.73           C
ATOM   1529  O   ALA B 211      22.410   1.742 121.917  1.00 60.73           O
ATOM   1530  N   ILE B 212      21.075   1.421 120.114  1.00116.06           N
ATOM   1531  CA  ILE B 212      19.845   1.854 120.715  1.00116.06           C
ATOM   1532  CB  ILE B 212      19.441   3.250 120.317  1.00116.06           C
ATOM   1533  CG1 ILE B 212      19.447   3.442 118.790  1.00116.06           C
ATOM   1534  CG2 ILE B 212      20.379   4.217 121.059  1.00116.06           C
ATOM   1535  CD1 ILE B 212      18.430   2.613 118.021  1.00116.06           C
ATOM   1536  C   ILE B 212      18.781   0.839 120.409  1.00116.06           C
ATOM   1537  O   ILE B 212      19.063  -0.200 119.814  1.00116.06           O
ATOM   1538  N   GLU B 213      17.547   1.077 120.906  1.00 82.08           N
ATOM   1539  CA  GLU B 213      16.438   0.175 120.734  1.00 82.08           C
ATOM   1540  CB  GLU B 213      15.308   0.419 121.750  1.00 82.08           C
ATOM   1541  CG  GLU B 213      14.158  -0.584 121.656  1.00 82.08           C
ATOM   1542  CD  GLU B 213      13.184  -0.273 122.784  1.00 82.08           C
ATOM   1543  OE1 GLU B 213      13.377   0.772 123.461  1.00 82.08           O
ATOM   1544  OE2 GLU B 213      12.237  -1.078 122.986  1.00 82.08           O
ATOM   1545  C   GLU B 213      15.862   0.343 119.358  1.00 82.08           C
ATOM   1546  O   GLU B 213      16.109   1.332 118.675  1.00 82.08           O
ATOM   1547  N   VAL B 214      15.094  -0.668 118.903  1.00 27.61           N
ATOM   1548  CA  VAL B 214      14.469  -0.650 117.610  1.00 27.61           C
ATOM   1549  CB  VAL B 214      13.725  -1.919 117.314  1.00 27.61           C
ATOM   1550  CG1 VAL B 214      13.002  -1.760 115.966  1.00 27.61           C
ATOM   1551  CG2 VAL B 214      14.717  -3.092 117.360  1.00 27.61           C
ATOM   1552  C   VAL B 214      13.468   0.462 117.578  1.00 27.61           C
ATOM   1553  O   VAL B 214      13.332   1.161 116.574  1.00 27.61           O
ATOM   1554  N   LYS B 215      12.738   0.652 118.692  1.00132.39           N
ATOM   1555  CA  LYS B 215      11.704   1.644 118.757  1.00132.39           C
ATOM   1556  CB  LYS B 215      11.007   1.711 120.129  1.00132.39           C
ATOM   1557  CG  LYS B 215      10.070   0.542 120.438  1.00132.39           C
ATOM   1558  CD  LYS B 215      10.773  -0.799 120.646  1.00132.39           C
ATOM   1559  CE  LYS B 215       9.818  -1.905 121.098  1.00132.39           C
ATOM   1560  NZ  LYS B 215       8.612  -1.903 120.241  1.00132.39           N
ATOM   1561  C   LYS B 215      12.300   2.996 118.534  1.00132.39           C
ATOM   1562  O   LYS B 215      11.707   3.832 117.853  1.00132.39           O
ATOM   1563  N   ALA B 216      13.472   3.257 119.142  1.00 44.52           N
ATOM   1564  CA  ALA B 216      14.115   4.537 119.045  1.00 44.52           C
ATOM   1565  CB  ALA B 216      15.335   4.653 119.974  1.00 44.52           C
ATOM   1566  C   ALA B 216      14.582   4.808 117.652  1.00 44.52           C
ATOM   1567  O   ALA B 216      14.417   5.911 117.133  1.00 44.52           O
ATOM   1568  N   VAL B 217      15.185   3.805 116.994  1.00 98.57           N
ATOM   1569  CA  VAL B 217      15.719   4.094 115.703  1.00 98.57           C
ATOM   1570  CB  VAL B 217      16.539   2.976 115.144  1.00 98.57           C
ATOM   1571  CG1 VAL B 217      15.651   2.016 114.337  1.00 98.57           C
ATOM   1572  CG2 VAL B 217      17.735   3.611 114.424  1.00 98.57           C
ATOM   1573  C   VAL B 217      14.577   4.451 114.797  1.00 98.57           C
ATOM   1574  O   VAL B 217      14.663   5.405 114.024  1.00 98.57           O
ATOM   1575  N   LYS B 218      13.452   3.712 114.901  1.00142.43           N
ATOM   1576  CA  LYS B 218      12.311   3.933 114.054  1.00142.43           C
ATOM   1577  CB  LYS B 218      11.177   2.921 114.306  1.00142.43           C
ATOM   1578  CG  LYS B 218      10.138   2.849 113.179  1.00142.43           C
ATOM   1579  CD  LYS B 218       9.415   4.166 112.876  1.00142.43           C
ATOM   1580  CE  LYS B 218       8.190   4.429 113.753  1.00142.43           C
ATOM   1581  NZ  LYS B 218       7.575   5.724 113.382  1.00142.43           N
ATOM   1582  C   LYS B 218      11.737   5.300 114.288  1.00142.43           C
ATOM   1583  O   LYS B 218      11.430   6.018 113.337  1.00142.43           O
ATOM   1584  N   ALA B 219      11.575   5.702 115.563  1.00 30.40           N
ATOM   1585  CA  ALA B 219      10.974   6.968 115.881  1.00 30.40           C
ATOM   1586  CB  ALA B 219      10.830   7.198 117.395  1.00 30.40           C
ATOM   1587  C   ALA B 219      11.836   8.062 115.340  1.00 30.40           C
ATOM   1588  O   ALA B 219      11.337   9.070 114.842  1.00 30.40           O
ATOM   1589  N   VAL B 220      13.165   7.904 115.463  1.00 39.04           N
ATOM   1590  CA  VAL B 220      14.081   8.894 114.977  1.00 39.04           C
ATOM   1591  CB  VAL B 220      15.504   8.591 115.353  1.00 39.04           C
ATOM   1592  CG1 VAL B 220      16.418   9.663 114.736  1.00 39.04           C
ATOM   1593  CG2 VAL B 220      15.596   8.505 116.887  1.00 39.04           C
ATOM   1594  C   VAL B 220      13.999   8.960 113.479  1.00 39.04           C
ATOM   1595  O   VAL B 220      13.941  10.045 112.903  1.00 39.04           O
ATOM   1596  N   LEU B 221      13.972   7.790 112.809  1.00118.01           N
ATOM   1597  CA  LEU B 221      13.973   7.730 111.371  1.00118.01           C
ATOM   1598  CB  LEU B 221      13.939   6.268 110.867  1.00118.01           C
ATOM   1599  CG  LEU B 221      14.135   6.032 109.348  1.00118.01           C
ATOM   1600  CD1 LEU B 221      13.056   6.700 108.482  1.00118.01           C
ATOM   1601  CD2 LEU B 221      15.564   6.370 108.905  1.00118.01           C
ATOM   1602  C   LEU B 221      12.733   8.395 110.860  1.00118.01           C
ATOM   1603  O   LEU B 221      12.797   9.251 109.978  1.00118.01           O
ATOM   1604  N   ALA B 222      11.569   8.041 111.434  1.00 38.36           N
ATOM   1605  CA  ALA B 222      10.315   8.545 110.958  1.00 38.36           C
ATOM   1606  CB  ALA B 222       9.119   7.983 111.746  1.00 38.36           C
ATOM   1607  C   ALA B 222      10.294  10.035 111.090  1.00 38.36           C
ATOM   1608  O   ALA B 222       9.854  10.743 110.186  1.00 38.36           O
ATOM   1609  N   ALA B 223      10.792  10.555 112.223  1.00 29.22           N
ATOM   1610  CA  ALA B 223      10.768  11.970 112.455  1.00 29.22           C
ATOM   1611  CB  ALA B 223      11.354  12.358 113.823  1.00 29.22           C
ATOM   1612  C   ALA B 223      11.599  12.650 111.410  1.00 29.22           C
ATOM   1613  O   ALA B 223      11.212  13.684 110.868  1.00 29.22           O
ATOM   1614  N   LEU B 224      12.765  12.064 111.090  1.00 71.72           N
ATOM   1615  CA  LEU B 224      13.706  12.645 110.172  1.00 71.72           C
ATOM   1616  CB  LEU B 224      14.948  11.744 110.012  1.00 71.72           C
ATOM   1617  CG  LEU B 224      16.161  12.294 109.225  1.00 71.72           C
ATOM   1618  CD1 LEU B 224      17.217  11.191 109.120  1.00 71.72           C
ATOM   1619  CD2 LEU B 224      15.831  12.885 107.843  1.00 71.72           C
ATOM   1620  C   LEU B 224      13.077  12.769 108.816  1.00 71.72           C
ATOM   1621  O   LEU B 224      13.219  13.799 108.158  1.00 71.72           O
ATOM   1622  N   GLU B 225      12.387  11.711 108.348  1.00 88.99           N
ATOM   1623  CA  GLU B 225      11.829  11.717 107.027  1.00 88.99           C
ATOM   1624  CB  GLU B 225      11.148  10.386 106.682  1.00 88.99           C
ATOM   1625  CG  GLU B 225      10.543  10.359 105.281  1.00 88.99           C
ATOM   1626  CD  GLU B 225       9.701   9.099 105.186  1.00 88.99           C
ATOM   1627  OE1 GLU B 225       9.645   8.346 106.194  1.00 88.99           O
ATOM   1628  OE2 GLU B 225       9.096   8.877 104.106  1.00 88.99           O
ATOM   1629  C   GLU B 225      10.776  12.769 106.938  1.00 88.99           C
ATOM   1630  O   GLU B 225      10.700  13.509 105.958  1.00 88.99           O
ATOM   1631  N   ASN B 226       9.932  12.860 107.978  1.00 39.07           N
ATOM   1632  CA  ASN B 226       8.842  13.790 107.981  1.00 39.07           C
ATOM   1633  CB  ASN B 226       7.985  13.684 109.253  1.00 39.07           C
ATOM   1634  CG  ASN B 226       7.329  12.313 109.265  1.00 39.07           C
ATOM   1635  OD1 ASN B 226       7.377  11.580 108.279  1.00 39.07           O
ATOM   1636  ND2 ASN B 226       6.692  11.955 110.412  1.00 39.07           N
ATOM   1637  C   ASN B 226       9.385  15.182 107.939  1.00 39.07           C
ATOM   1638  O   ASN B 226       8.873  16.030 107.208  1.00 39.07           O
ATOM   1639  N   VAL B 227      10.444  15.458 108.723  1.00105.87           N
ATOM   1640  CA  VAL B 227      10.956  16.795 108.788  1.00105.87           C
ATOM   1641  CB  VAL B 227      12.054  16.978 109.805  1.00105.87           C
ATOM   1642  CG1 VAL B 227      11.508  16.533 111.170  1.00105.87           C
ATOM   1643  CG2 VAL B 227      13.332  16.253 109.363  1.00105.87           C
ATOM   1644  C   VAL B 227      11.487  17.197 107.447  1.00105.87           C
ATOM   1645  O   VAL B 227      11.255  18.316 106.990  1.00105.87           O
ATOM   1646  N   VAL B 228      12.215  16.290 106.771  1.00 98.40           N
ATOM   1647  CA  VAL B 228      12.800  16.645 105.511  1.00 98.40           C
ATOM   1648  CB  VAL B 228      13.717  15.588 104.962  1.00 98.40           C
ATOM   1649  CG1 VAL B 228      12.891  14.362 104.544  1.00 98.40           C
ATOM   1650  CG2 VAL B 228      14.546  16.211 103.825  1.00 98.40           C
ATOM   1651  C   VAL B 228      11.723  16.928 104.509  1.00 98.40           C
ATOM   1652  O   VAL B 228      11.812  17.895 103.752  1.00 98.40           O
ATOM   1653  N   LEU B 229      10.662  16.098 104.490  1.00 51.64           N
ATOM   1654  CA  LEU B 229       9.610  16.242 103.526  1.00 51.64           C
ATOM   1655  CB  LEU B 229       8.539  15.149 103.665  1.00 51.64           C
ATOM   1656  CG  LEU B 229       9.117  13.729 103.526  1.00 51.64           C
ATOM   1657  CD1 LEU B 229       8.004  12.672 103.465  1.00 51.64           C
ATOM   1658  CD2 LEU B 229      10.110  13.641 102.357  1.00 51.64           C
ATOM   1659  C   LEU B 229       8.937  17.564 103.736  1.00 51.64           C
ATOM   1660  O   LEU B 229       8.630  18.271 102.776  1.00 51.64           O
ATOM   1661  N   GLY B 230       8.687  17.926 105.008  1.00 24.00           N
ATOM   1662  CA  GLY B 230       8.017  19.157 105.317  1.00 24.00           C
ATOM   1663  C   GLY B 230       8.865  20.309 104.885  1.00 24.00           C
ATOM   1664  O   GLY B 230       8.365  21.280 104.319  1.00 24.00           O
ATOM   1665  N   SER B 231      10.182  20.227 105.146  1.00 73.20           N
ATOM   1666  CA  SER B 231      11.065  21.305 104.810  1.00 73.20           C
ATOM   1667  CB  SER B 231      12.526  21.011 105.189  1.00 73.20           C
ATOM   1668  OG  SER B 231      13.356  22.107 104.832  1.00 73.20           O
ATOM   1669  C   SER B 231      11.027  21.503 103.327  1.00 73.20           C
ATOM   1670  O   SER B 231      10.953  22.632 102.844  1.00 73.20           O
ATOM   1671  N   ILE B 232      11.065  20.391 102.571  1.00 41.30           N
ATOM   1672  CA  ILE B 232      11.088  20.429 101.136  1.00 41.30           C
ATOM   1673  CB  ILE B 232      11.188  19.057 100.533  1.00 41.30           C
ATOM   1674  CG1 ILE B 232      12.465  18.348 101.011  1.00 41.30           C
ATOM   1675  CG2 ILE B 232      11.097  19.203  99.005  1.00 41.30           C
ATOM   1676  CD1 ILE B 232      12.461  16.845 100.734  1.00 41.30           C
ATOM   1677  C   ILE B 232       9.807  21.018 100.631  1.00 41.30           C
ATOM   1678  O   ILE B 232       9.814  21.870  99.744  1.00 41.30           O
ATOM   1679  N   HIS B 233       8.672  20.591 101.214  1.00108.68           N
ATOM   1680  CA  HIS B 233       7.369  20.998 100.769  1.00108.68           C
ATOM   1681  ND1 HIS B 233       4.186  20.158 100.078  1.00108.68           N
ATOM   1682  CG  HIS B 233       4.866  20.773 101.106  1.00108.68           C
ATOM   1683  CB  HIS B 233       6.228  20.360 101.582  1.00108.68           C
ATOM   1684  NE2 HIS B 233       2.879  21.802 100.810  1.00108.68           N
ATOM   1685  CD2 HIS B 233       4.053  21.775 101.541  1.00108.68           C
ATOM   1686  CE1 HIS B 233       3.004  20.813  99.944  1.00108.68           C
ATOM   1687  C   HIS B 233       7.252  22.478 100.908  1.00108.68           C
ATOM   1688  O   HIS B 233       6.618  23.134 100.083  1.00108.68           O
ATOM   1689  N   LYS B 234       7.869  23.050 101.957  1.00165.35           N
ATOM   1690  CA  LYS B 234       7.774  24.465 102.151  1.00165.35           C
ATOM   1691  CB  LYS B 234       8.499  24.945 103.428  1.00165.35           C
ATOM   1692  CG  LYS B 234       9.988  25.257 103.299  1.00165.35           C
ATOM   1693  CD  LYS B 234      10.245  26.667 102.770  1.00165.35           C
ATOM   1694  CE  LYS B 234       9.640  27.763 103.652  1.00165.35           C
ATOM   1695  NZ  LYS B 234       9.875  29.093 103.048  1.00165.35           N
ATOM   1696  C   LYS B 234       8.366  25.076 100.920  1.00165.35           C
ATOM   1697  O   LYS B 234       7.953  26.149 100.484  1.00165.35           O
ATOM   1698  N   LYS B 235       9.364  24.383 100.339  1.00201.31           N
ATOM   1699  CA  LYS B 235       9.967  24.722  99.079  1.00201.31           C
ATOM   1700  CB  LYS B 235       9.033  24.573  97.856  1.00201.31           C
ATOM   1701  CG  LYS B 235       7.833  25.520  97.821  1.00201.31           C
ATOM   1702  CD  LYS B 235       8.208  26.984  97.586  1.00201.31           C
ATOM   1703  CE  LYS B 235       7.001  27.920  97.511  1.00201.31           C
ATOM   1704  NZ  LYS B 235       7.454  29.310  97.281  1.00201.31           N
ATOM   1705  C   LYS B 235      10.570  26.078  99.103  1.00201.31           C
ATOM   1706  O   LYS B 235      10.381  26.842 100.045  1.00201.31           O
ATOM   1707  N   GLY B 236      11.325  26.420  98.041  1.00 84.41           N
ATOM   1708  CA  GLY B 236      12.040  27.655  98.107  1.00 84.41           C
ATOM   1709  C   GLY B 236      13.003  27.407  99.212  1.00 84.41           C
ATOM   1710  O   GLY B 236      14.002  26.713  99.034  1.00 84.41           O
ATOM   1711  N   ALA B 237      12.721  27.970 100.396  1.00175.63           N
ATOM   1712  CA  ALA B 237      13.536  27.643 101.521  1.00175.63           C
ATOM   1713  CB  ALA B 237      13.205  28.453 102.786  1.00175.63           C
ATOM   1714  C   ALA B 237      13.215  26.212 101.795  1.00175.63           C
ATOM   1715  O   ALA B 237      12.303  25.647 101.195  1.00175.63           O
ATOM   1716  N   GLY B 238      13.964  25.563 102.699  1.00113.33           N
ATOM   1717  CA  GLY B 238      13.666  24.188 102.929  1.00113.33           C
ATOM   1718  C   GLY B 238      14.701  23.354 102.254  1.00113.33           C
ATOM   1719  O   GLY B 238      14.522  22.147 102.093  1.00113.33           O
ATOM   1720  N   GLU B 239      15.810  23.974 101.807  1.00125.73           N
ATOM   1721  CA  GLU B 239      16.840  23.142 101.268  1.00125.73           C
ATOM   1722  CB  GLU B 239      18.086  23.897 100.767  1.00125.73           C
ATOM   1723  CG  GLU B 239      18.823  24.679 101.859  1.00125.73           C
ATOM   1724  CD  GLU B 239      18.165  26.044 101.995  1.00125.73           C
ATOM   1725  OE1 GLU B 239      17.392  26.417 101.073  1.00125.73           O
ATOM   1726  OE2 GLU B 239      18.432  26.735 103.014  1.00125.73           O
ATOM   1727  C   GLU B 239      17.270  22.294 102.416  1.00125.73           C
ATOM   1728  O   GLU B 239      17.469  22.784 103.527  1.00125.73           O
ATOM   1729  N   PHE B 240      17.403  20.981 102.177  1.00112.03           N
ATOM   1730  CA  PHE B 240      17.743  20.080 103.235  1.00112.03           C
ATOM   1731  CB  PHE B 240      16.761  18.893 103.212  1.00112.03           C
ATOM   1732  CG  PHE B 240      16.647  18.210 104.528  1.00112.03           C
ATOM   1733  CD1 PHE B 240      15.768  18.692 105.469  1.00112.03           C
ATOM   1734  CD2 PHE B 240      17.375  17.083 104.813  1.00112.03           C
ATOM   1735  CE1 PHE B 240      15.632  18.071 106.687  1.00112.03           C
ATOM   1736  CE2 PHE B 240      17.247  16.456 106.029  1.00112.03           C
ATOM   1737  CZ  PHE B 240      16.377  16.954 106.969  1.00112.03           C
ATOM   1738  C   PHE B 240      19.095  19.559 102.862  1.00112.03           C
ATOM   1739  O   PHE B 240      19.229  18.848 101.870  1.00112.03           O
ATOM   1740  N   THR B 241      20.153  19.895 103.622  1.00 58.47           N
ATOM   1741  CA  THR B 241      21.407  19.359 103.183  1.00 58.47           C
ATOM   1742  CB  THR B 241      22.369  20.394 102.673  1.00 58.47           C
ATOM   1743  OG1 THR B 241      21.758  21.162 101.646  1.00 58.47           O
ATOM   1744  CG2 THR B 241      23.595  19.661 102.093  1.00 58.47           C
ATOM   1745  C   THR B 241      22.035  18.668 104.345  1.00 58.47           C
ATOM   1746  O   THR B 241      22.035  19.191 105.458  1.00 58.47           O
ATOM   1747  N   LEU B 242      22.564  17.447 104.125  1.00112.60           N
ATOM   1748  CA  LEU B 242      23.211  16.764 105.207  1.00112.60           C
ATOM   1749  CB  LEU B 242      22.509  15.473 105.663  1.00112.60           C
ATOM   1750  CG  LEU B 242      21.135  15.731 106.302  1.00112.60           C
ATOM   1751  CD1 LEU B 242      20.176  16.341 105.281  1.00112.60           C
ATOM   1752  CD2 LEU B 242      20.567  14.472 106.970  1.00112.60           C
ATOM   1753  C   LEU B 242      24.577  16.379 104.766  1.00112.60           C
ATOM   1754  O   LEU B 242      24.757  15.685 103.766  1.00112.60           O
ATOM   1755  N   PRO B 243      25.539  16.821 105.528  1.00107.13           N
ATOM   1756  CA  PRO B 243      26.916  16.575 105.225  1.00107.13           C
ATOM   1757  CD  PRO B 243      25.341  17.117 106.934  1.00107.13           C
ATOM   1758  CB  PRO B 243      27.714  17.055 106.439  1.00107.13           C
ATOM   1759  CG  PRO B 243      26.679  17.751 107.347  1.00107.13           C
ATOM   1760  C   PRO B 243      27.101  15.106 105.056  1.00107.13           C
ATOM   1761  O   PRO B 243      26.721  14.348 105.947  1.00107.13           O
ATOM   1762  N   GLY B 244      27.679  14.685 103.922  1.00 69.06           N
ATOM   1763  CA  GLY B 244      27.979  13.300 103.744  1.00 69.06           C
ATOM   1764  C   GLY B 244      26.933  12.624 102.903  1.00 69.06           C
ATOM   1765  O   GLY B 244      27.269  11.707 102.159  1.00 69.06           O
ATOM   1766  N   LEU B 245      25.626  12.914 103.086  1.00107.12           N
ATOM   1767  CA  LEU B 245      24.660  12.334 102.179  1.00107.12           C
ATOM   1768  CB  LEU B 245      23.242  12.272 102.776  1.00107.12           C
ATOM   1769  CG  LEU B 245      22.200  11.680 101.804  1.00107.12           C
ATOM   1770  CD1 LEU B 245      22.459  10.189 101.534  1.00107.12           C
ATOM   1771  CD2 LEU B 245      20.762  11.973 102.263  1.00107.12           C
ATOM   1772  C   LEU B 245      24.535  13.136 100.914  1.00107.12           C
ATOM   1773  O   LEU B 245      24.766  12.653  99.807  1.00107.12           O
ATOM   1774  N   LEU B 246      24.142  14.415 101.120  1.00222.43           N
ATOM   1775  CA  LEU B 246      23.935  15.520 100.220  1.00222.43           C
ATOM   1776  CB  LEU B 246      24.209  15.374  98.739  1.00222.43           C
ATOM   1777  CG  LEU B 246      24.381  16.781  98.126  1.00222.43           C
ATOM   1778  CD1 LEU B 246      25.567  17.508  98.777  1.00222.43           C
ATOM   1779  CD2 LEU B 246      24.489  16.763  96.605  1.00222.43           C
ATOM   1780  C   LEU B 246      22.581  16.136 100.491  1.00222.43           C
ATOM   1781  O   LEU B 246      22.086  16.027 101.611  1.00222.43           O
ATOM   1782  N   LYS B 247      21.935  16.812  99.502  1.00144.26           N
ATOM   1783  CA  LYS B 247      20.756  17.567  99.857  1.00144.26           C
ATOM   1784  CB  LYS B 247      20.981  19.090  99.769  1.00144.26           C
ATOM   1785  CG  LYS B 247      21.307  19.618  98.367  1.00144.26           C
ATOM   1786  CD  LYS B 247      20.121  19.630  97.398  1.00144.26           C
ATOM   1787  CE  LYS B 247      20.470  20.180  96.013  1.00144.26           C
ATOM   1788  NZ  LYS B 247      19.276  20.156  95.139  1.00144.26           N
ATOM   1789  C   LYS B 247      19.537  17.253  99.038  1.00144.26           C
ATOM   1790  O   LYS B 247      19.600  16.616  97.987  1.00144.26           O
ATOM   1791  N   ILE B 248      18.366  17.703  99.560  1.00147.13           N
ATOM   1792  CA  ILE B 248      17.095  17.550  98.905  1.00147.13           C
ATOM   1793  CB  ILE B 248      16.166  16.606  99.627  1.00147.13           C
ATOM   1794  CG1 ILE B 248      15.004  16.149  98.723  1.00147.13           C
ATOM   1795  CG2 ILE B 248      15.721  17.274 100.937  1.00147.13           C
ATOM   1796  CD1 ILE B 248      14.052  17.260  98.286  1.00147.13           C
ATOM   1797  C   ILE B 248      16.454  18.908  98.831  1.00147.13           C
ATOM   1798  O   ILE B 248      16.462  19.661  99.805  1.00147.13           O
ATOM   1799  N   THR B 249      15.915  19.275  97.646  1.00104.77           N
ATOM   1800  CA  THR B 249      15.267  20.549  97.505  1.00104.77           C
ATOM   1801  CB  THR B 249      16.178  21.629  97.004  1.00104.77           C
ATOM   1802  OG1 THR B 249      15.532  22.891  97.078  1.00104.77           O
ATOM   1803  CG2 THR B 249      16.561  21.310  95.548  1.00104.77           C
ATOM   1804  C   THR B 249      14.156  20.420  96.509  1.00104.77           C
ATOM   1805  O   THR B 249      14.023  19.403  95.832  1.00104.77           O
ATOM   1806  N   ALA B 250      13.301  21.461  96.421  1.00 40.65           N
ATOM   1807  CA  ALA B 250      12.233  21.460  95.462  1.00 40.65           C
ATOM   1808  CB  ALA B 250      11.109  22.459  95.787  1.00 40.65           C
ATOM   1809  C   ALA B 250      12.820  21.851  94.144  1.00 40.65           C
ATOM   1810  O   ALA B 250      13.737  22.669  94.081  1.00 40.65           O
ATOM   1811  N   GLN B 251      12.286  21.282  93.046  1.00107.10           N
ATOM   1812  CA  GLN B 251      12.802  21.593  91.751  1.00107.10           C
ATOM   1813  CB  GLN B 251      12.086  20.900  90.579  1.00107.10           C
ATOM   1814  CG  GLN B 251      12.331  19.393  90.496  1.00107.10           C
ATOM   1815  CD  GLN B 251      11.560  18.871  89.291  1.00107.10           C
ATOM   1816  OE1 GLN B 251      10.388  19.192  89.104  1.00107.10           O
ATOM   1817  NE2 GLN B 251      12.237  18.051  88.443  1.00107.10           N
ATOM   1818  C   GLN B 251      12.590  23.039  91.615  1.00107.10           C
ATOM   1819  O   GLN B 251      11.461  23.502  91.791  1.00107.10           O
ATOM   1820  N   ALA B 252      13.689  23.729  91.235  1.00201.15           N
ATOM   1821  CA  ALA B 252      13.829  25.152  91.198  1.00201.15           C
ATOM   1822  CB  ALA B 252      15.016  25.636  90.349  1.00201.15           C
ATOM   1823  C   ALA B 252      12.592  25.729  90.639  1.00201.15           C
ATOM   1824  O   ALA B 252      11.919  25.098  89.825  1.00201.15           O
ATOM   1825  N   VAL B 253      12.265  26.942  91.135  1.00116.93           N
ATOM   1826  CA  VAL B 253      11.050  27.620  90.819  1.00116.93           C
ATOM   1827  CB  VAL B 253      10.606  27.439  89.385  1.00116.93           C
ATOM   1828  CG1 VAL B 253       9.293  28.191  89.117  1.00116.93           C
ATOM   1829  CG2 VAL B 253      11.768  27.870  88.475  1.00116.93           C
ATOM   1830  C   VAL B 253      10.107  26.956  91.759  1.00116.93           C
ATOM   1831  O   VAL B 253      10.518  26.007  92.425  1.00116.93           O
ATOM   1832  N   PRO B 254       8.886  27.362  91.904  1.00215.85           N
ATOM   1833  CA  PRO B 254       8.069  26.583  92.781  1.00215.85           C
ATOM   1834  CD  PRO B 254       8.547  28.775  91.981  1.00215.85           C
ATOM   1835  CB  PRO B 254       6.800  27.403  92.989  1.00215.85           C
ATOM   1836  CG  PRO B 254       7.315  28.853  92.903  1.00215.85           C
ATOM   1837  C   PRO B 254       7.891  25.227  92.184  1.00215.85           C
ATOM   1838  O   PRO B 254       7.461  24.317  92.889  1.00215.85           O
ATOM   1839  N   ALA B 255       8.211  25.079  90.884  1.00113.97           N
ATOM   1840  CA  ALA B 255       8.069  23.836  90.207  1.00113.97           C
ATOM   1841  CB  ALA B 255       6.605  23.464  89.917  1.00113.97           C
ATOM   1842  C   ALA B 255       8.758  23.958  88.889  1.00113.97           C
ATOM   1843  O   ALA B 255       9.431  24.948  88.609  1.00113.97           O
ATOM   1844  N   LYS B 256       8.633  22.901  88.065  1.00 47.87           N
ATOM   1845  CA  LYS B 256       9.203  22.876  86.753  1.00 47.87           C
ATOM   1846  CB  LYS B 256       9.707  21.479  86.355  1.00 47.87           C
ATOM   1847  CG  LYS B 256      10.523  21.444  85.063  1.00 47.87           C
ATOM   1848  CD  LYS B 256      11.288  20.131  84.880  1.00 47.87           C
ATOM   1849  CE  LYS B 256      12.109  20.068  83.593  1.00 47.87           C
ATOM   1850  NZ  LYS B 256      12.808  18.766  83.507  1.00 47.87           N
ATOM   1851  C   LYS B 256       8.106  23.258  85.812  1.00 47.87           C
ATOM   1852  O   LYS B 256       6.934  22.979  86.062  1.00 47.87           O
ATOM   1853  N   LYS B 257       8.461  23.934  84.704  1.00 98.21           N
ATOM   1854  CA  LYS B 257       7.469  24.360  83.761  1.00 98.21           C
ATOM   1855  CB  LYS B 257       7.953  25.462  82.803  1.00 98.21           C
ATOM   1856  CG  LYS B 257       9.090  25.020  81.881  1.00 98.21           C
ATOM   1857  CD  LYS B 257       9.336  25.981  80.717  1.00 98.21           C
ATOM   1858  CE  LYS B 257       8.208  25.987  79.682  1.00 98.21           C
ATOM   1859  NZ  LYS B 257       8.521  26.941  78.596  1.00 98.21           N
ATOM   1860  C   LYS B 257       7.075  23.183  82.933  1.00 98.21           C
ATOM   1861  O   LYS B 257       7.790  22.185  82.871  1.00 98.21           O
ATOM   1862  N   LYS B 258       5.893  23.270  82.289  1.00 33.85           N
ATOM   1863  CA  LYS B 258       5.449  22.200  81.451  1.00 33.85           C
ATOM   1864  CB  LYS B 258       4.055  22.424  80.837  1.00 33.85           C
ATOM   1865  CG  LYS B 258       2.930  22.394  81.874  1.00 33.85           C
ATOM   1866  CD  LYS B 258       1.581  22.884  81.344  1.00 33.85           C
ATOM   1867  CE  LYS B 258       0.466  22.846  82.392  1.00 33.85           C
ATOM   1868  NZ  LYS B 258      -0.801  23.335  81.803  1.00 33.85           N
ATOM   1869  C   LYS B 258       6.439  22.101  80.347  1.00 33.85           C
ATOM   1870  O   LYS B 258       7.016  23.102  79.925  1.00 33.85           O
ATOM   1871  N   ARG B 259       6.684  20.870  79.865  1.00152.38           N
ATOM   1872  CA  ARG B 259       7.677  20.727  78.850  1.00152.38           C
ATOM   1873  CB  ARG B 259       8.830  19.789  79.235  1.00152.38           C
ATOM   1874  CG  ARG B 259       9.602  20.223  80.480  1.00152.38           C
ATOM   1875  CD  ARG B 259      10.824  19.347  80.756  1.00152.38           C
ATOM   1876  NE  ARG B 259      10.360  17.932  80.742  1.00152.38           N
ATOM   1877  CZ  ARG B 259       9.874  17.351  81.877  1.00152.38           C
ATOM   1878  NH1 ARG B 259       9.835  18.055  83.045  1.00152.38           N
ATOM   1879  NH2 ARG B 259       9.423  16.063  81.839  1.00152.38           N
ATOM   1880  C   ARG B 259       7.042  20.115  77.655  1.00152.38           C
ATOM   1881  O   ARG B 259       6.013  19.445  77.736  1.00152.38           O
ATOM   1882  N   PHE B 260       7.668  20.369  76.496  1.00 90.93           N
ATOM   1883  CA  PHE B 260       7.245  19.808  75.258  1.00 90.93           C
ATOM   1884  CB  PHE B 260       7.515  20.742  74.067  1.00 90.93           C
ATOM   1885  CG  PHE B 260       7.269  19.986  72.811  0.00 90.93           C
ATOM   1886  CD1 PHE B 260       5.997  19.836  72.313  1.00 90.93           C
ATOM   1887  CD2 PHE B 260       8.327  19.430  72.129  1.00 90.93           C
ATOM   1888  CE1 PHE B 260       5.789  19.135  71.149  1.00 90.93           C
ATOM   1889  CE2 PHE B 260       8.124  18.729  70.966  1.00 90.93           C
ATOM   1890  CZ  PHE B 260       6.851  18.581  70.475  1.00 90.93           C
ATOM   1891  C   PHE B 260       8.079  18.589  75.081  1.00 90.93           C
ATOM   1892  O   PHE B 260       9.272  18.591  75.378  1.00 90.93           O
ATOM   1893  N   GLY B 261       7.453  17.495  74.621  1.00 20.97           N
ATOM   1894  CA  GLY B 261       8.187  16.288  74.415  1.00 20.97           C
ATOM   1895  C   GLY B 261       7.475  15.560  73.334  1.00 20.97           C
ATOM   1896  O   GLY B 261       6.355  15.913  72.973  1.00 20.97           O
ATOM   1897  N   LYS B 262       8.116  14.528  72.763  1.00 98.59           N
ATOM   1898  CA  LYS B 262       7.435  13.804  71.736  1.00 98.59           C
ATOM   1899  CB  LYS B 262       7.903  14.157  70.315  1.00 98.59           C
ATOM   1900  CG  LYS B 262       9.370  13.825  70.041  1.00 98.59           C
ATOM   1901  CD  LYS B 262       9.745  13.944  68.563  1.00 98.59           C
ATOM   1902  CE  LYS B 262       9.555  15.357  68.007  1.00 98.59           C
ATOM   1903  NZ  LYS B 262       9.935  15.398  66.578  1.00 98.59           N
ATOM   1904  C   LYS B 262       7.698  12.358  71.962  1.00 98.59           C
ATOM   1905  O   LYS B 262       8.697  11.988  72.578  1.00 98.59           O
ATOM   1906  N   ASP B 263       6.783  11.491  71.490  1.00 94.53           N
ATOM   1907  CA  ASP B 263       7.028  10.095  71.669  1.00 94.53           C
ATOM   1908  CB  ASP B 263       5.770   9.223  71.818  1.00 94.53           C
ATOM   1909  CG  ASP B 263       5.005   9.291  70.516  1.00 94.53           C
ATOM   1910  OD1 ASP B 263       4.633  10.427  70.116  1.00 94.53           O
ATOM   1911  OD2 ASP B 263       4.806   8.212  69.896  1.00 94.53           O
ATOM   1912  C   ASP B 263       7.778   9.627  70.468  1.00 94.53           C
ATOM   1913  O   ASP B 263       7.402   9.879  69.325  1.00 94.53           O
ATOM   1914  N   PRO B 264       8.863   8.966  70.726  1.00 68.90           N
ATOM   1915  CA  PRO B 264       9.738   8.505  69.689  1.00 68.90           C
ATOM   1916  CD  PRO B 264       9.037   8.228  71.965  1.00 68.90           C
ATOM   1917  CB  PRO B 264      10.822   7.709  70.411  1.00 68.90           C
ATOM   1918  CG  PRO B 264      10.080   7.146  71.638  1.00 68.90           C
ATOM   1919  C   PRO B 264       9.041   7.650  68.675  1.00 68.90           C
ATOM   1920  O   PRO B 264       9.422   7.705  67.507  1.00 68.90           O
ATOM   1921  N   PHE B 265       8.060   6.821  69.083  1.00 54.74           N
ATOM   1922  CA  PHE B 265       7.483   5.935  68.114  1.00 54.74           C
ATOM   1923  CB  PHE B 265       6.432   4.993  68.726  1.00 54.74           C
ATOM   1924  CG  PHE B 265       7.117   4.104  69.705  1.00 54.74           C
ATOM   1925  CD1 PHE B 265       7.336   4.528  70.995  1.00 54.74           C
ATOM   1926  CD2 PHE B 265       7.535   2.846  69.337  1.00 54.74           C
ATOM   1927  CE1 PHE B 265       7.966   3.712  71.905  1.00 54.74           C
ATOM   1928  CE2 PHE B 265       8.166   2.025  70.242  1.00 54.74           C
ATOM   1929  CZ  PHE B 265       8.382   2.458  71.528  1.00 54.74           C
ATOM   1930  C   PHE B 265       6.782   6.698  67.032  1.00 54.74           C
ATOM   1931  O   PHE B 265       7.176   6.640  65.868  1.00 54.74           O
ATOM   1932  N   THR B 266       5.718   7.440  67.402  1.00 54.33           N
ATOM   1933  CA  THR B 266       4.940   8.160  66.434  1.00 54.33           C
ATOM   1934  CB  THR B 266       3.559   8.511  66.903  1.00 54.33           C
ATOM   1935  OG1 THR B 266       3.611   9.442  67.969  1.00 54.33           O
ATOM   1936  CG2 THR B 266       2.871   7.217  67.369  1.00 54.33           C
ATOM   1937  C   THR B 266       5.636   9.410  66.008  1.00 54.33           C
ATOM   1938  O   THR B 266       5.589   9.794  64.841  1.00 54.33           O
ATOM   1939  N   GLY B 267       6.313  10.084  66.954  1.00 20.23           N
ATOM   1940  CA  GLY B 267       6.951  11.325  66.633  1.00 20.23           C
ATOM   1941  C   GLY B 267       5.964  12.416  66.906  1.00 20.23           C
ATOM   1942  O   GLY B 267       6.196  13.574  66.563  1.00 20.23           O
ATOM   1943  N   GLU B 268       4.823  12.061  67.528  1.00 70.30           N
ATOM   1944  CA  GLU B 268       3.819  13.038  67.834  1.00 70.30           C
ATOM   1945  CB  GLU B 268       2.442  12.453  68.181  1.00 70.30           C
ATOM   1946  CG  GLU B 268       1.698  11.886  66.976  0.00 70.30           C
ATOM   1947  CD  GLU B 268       0.364  11.349  67.470  0.00 70.30           C
ATOM   1948  OE1 GLU B 268       0.096  11.470  68.696  0.00 70.30           O
ATOM   1949  OE2 GLU B 268      -0.405  10.811  66.630  0.00 70.30           O
ATOM   1950  C   GLU B 268       4.254  13.840  69.011  1.00 70.30           C
ATOM   1951  O   GLU B 268       5.013  13.382  69.864  1.00 70.30           O
ATOM   1952  N   GLU B 269       3.770  15.094  69.061  1.00 72.34           N
ATOM   1953  CA  GLU B 269       4.090  15.985  70.129  1.00 72.34           C
ATOM   1954  CB  GLU B 269       3.781  17.454  69.796  1.00 72.34           C
ATOM   1955  CG  GLU B 269       4.612  18.019  68.641  1.00 72.34           C
ATOM   1956  CD  GLU B 269       3.998  17.552  67.329  1.00 72.34           C
ATOM   1957  OE1 GLU B 269       2.915  16.910  67.374  1.00 72.34           O
ATOM   1958  OE2 GLU B 269       4.605  17.834  66.261  1.00 72.34           O
ATOM   1959  C   GLU B 269       3.244  15.615  71.303  1.00 72.34           C
ATOM   1960  O   GLU B 269       2.140  15.095  71.153  1.00 72.34           O
ATOM   1961  N   ARG B 270       3.775  15.850  72.518  1.00 99.91           N
ATOM   1962  CA  ARG B 270       3.040  15.606  73.723  1.00 99.91           C
ATOM   1963  CB  ARG B 270       3.204  14.177  74.267  1.00 99.91           C
ATOM   1964  CG  ARG B 270       4.646  13.751  74.533  1.00 99.91           C
ATOM   1965  CD  ARG B 270       4.776  12.234  74.672  1.00 99.91           C
ATOM   1966  NE  ARG B 270       4.214  11.644  73.423  1.00 99.91           N
ATOM   1967  CZ  ARG B 270       3.451  10.513  73.476  1.00 99.91           C
ATOM   1968  NH1 ARG B 270       3.222   9.898  74.672  1.00 99.91           N
ATOM   1969  NH2 ARG B 270       2.904  10.004  72.333  1.00 99.91           N
ATOM   1970  C   ARG B 270       3.514  16.596  74.736  1.00 99.91           C
ATOM   1971  O   ARG B 270       4.620  17.124  74.633  1.00 99.91           O
ATOM   1972  N   TRP B 271       2.672  16.904  75.740  1.00114.40           N
ATOM   1973  CA  TRP B 271       3.093  17.883  76.695  1.00114.40           C
ATOM   1974  CB  TRP B 271       2.096  19.042  76.870  1.00114.40           C
ATOM   1975  CG  TRP B 271       1.940  19.914  75.647  1.00114.40           C
ATOM   1976  CD2 TRP B 271       1.213  21.152  75.632  1.00114.40           C
ATOM   1977  CD1 TRP B 271       2.422  19.733  74.384  1.00114.40           C
ATOM   1978  NE1 TRP B 271       2.038  20.780  73.581  1.00114.40           N
ATOM   1979  CE2 TRP B 271       1.294  21.661  74.336  1.00114.40           C
ATOM   1980  CE3 TRP B 271       0.535  21.810  76.617  1.00114.40           C
ATOM   1981  CZ2 TRP B 271       0.694  22.843  74.005  1.00114.40           C
ATOM   1982  CZ3 TRP B 271      -0.070  23.001  76.280  1.00114.40           C
ATOM   1983  CH2 TRP B 271       0.009  23.507  74.999  1.00114.40           C
ATOM   1984  C   TRP B 271       3.215  17.219  78.021  1.00114.40           C
ATOM   1985  O   TRP B 271       2.368  16.421  78.417  1.00114.40           O
ATOM   1986  N   PHE B 272       4.304  17.533  78.742  1.00 94.84           N
ATOM   1987  CA  PHE B 272       4.449  17.001  80.060  1.00 94.84           C
ATOM   1988  CB  PHE B 272       5.901  16.641  80.423  1.00 94.84           C
ATOM   1989  CG  PHE B 272       5.879  15.921  81.727  1.00 94.84           C
ATOM   1990  CD1 PHE B 272       5.589  14.576  81.772  1.00 94.84           C
ATOM   1991  CD2 PHE B 272       6.152  16.581  82.902  1.00 94.84           C
ATOM   1992  CE1 PHE B 272       5.568  13.900  82.969  1.00 94.84           C
ATOM   1993  CE2 PHE B 272       6.133  15.911  84.103  1.00 94.84           C
ATOM   1994  CZ  PHE B 272       5.839  14.569  84.138  1.00 94.84           C
ATOM   1995  C   PHE B 272       4.009  18.116  80.949  1.00 94.84           C
ATOM   1996  O   PHE B 272       4.393  19.269  80.756  1.00 94.84           O
ATOM   1997  N   PRO B 273       3.187  17.802  81.906  1.00 65.86           N
ATOM   1998  CA  PRO B 273       2.668  18.842  82.749  1.00 65.86           C
ATOM   1999  CD  PRO B 273       2.225  16.728  81.720  1.00 65.86           C
ATOM   2000  CB  PRO B 273       1.473  18.230  83.476  1.00 65.86           C
ATOM   2001  CG  PRO B 273       0.968  17.158  82.494  1.00 65.86           C
ATOM   2002  C   PRO B 273       3.702  19.412  83.662  1.00 65.86           C
ATOM   2003  O   PRO B 273       4.655  18.714  84.002  1.00 65.86           O
ATOM   2004  N   ALA B 274       3.539  20.693  84.049  1.00 42.57           N
ATOM   2005  CA  ALA B 274       4.467  21.317  84.942  1.00 42.57           C
ATOM   2006  CB  ALA B 274       4.354  22.850  84.981  1.00 42.57           C
ATOM   2007  C   ALA B 274       4.168  20.806  86.308  1.00 42.57           C
ATOM   2008  O   ALA B 274       3.027  20.453  86.605  1.00 42.57           O
ATOM   2009  N   LYS B 275       5.202  20.722  87.170  1.00114.71           N
ATOM   2010  CA  LYS B 275       4.972  20.258  88.503  1.00114.71           C
ATOM   2011  CB  LYS B 275       4.812  18.731  88.593  1.00114.71           C
ATOM   2012  CG  LYS B 275       6.076  17.975  88.174  1.00114.71           C
ATOM   2013  CD  LYS B 275       6.073  16.490  88.546  1.00114.71           C
ATOM   2014  CE  LYS B 275       7.346  15.755  88.118  1.00114.71           C
ATOM   2015  NZ  LYS B 275       7.273  14.332  88.517  1.00114.71           N
ATOM   2016  C   LYS B 275       6.176  20.604  89.323  1.00114.71           C
ATOM   2017  O   LYS B 275       7.267  20.772  88.782  1.00114.71           O
ATOM   2018  N   PRO B 276       5.980  20.776  90.610  1.00119.62           N
ATOM   2019  CA  PRO B 276       7.073  20.959  91.531  1.00119.62           C
ATOM   2020  CD  PRO B 276       4.751  21.375  91.098  1.00119.62           C
ATOM   2021  CB  PRO B 276       6.488  21.669  92.752  1.00119.62           C
ATOM   2022  CG  PRO B 276       4.965  21.496  92.613  1.00119.62           C
ATOM   2023  C   PRO B 276       7.577  19.592  91.831  1.00119.62           C
ATOM   2024  O   PRO B 276       6.780  18.656  91.799  1.00119.62           O
ATOM   2025  N   ALA B 277       8.872  19.421  92.141  1.00 70.44           N
ATOM   2026  CA  ALA B 277       9.243  18.059  92.388  1.00 70.44           C
ATOM   2027  CB  ALA B 277       9.769  17.337  91.136  1.00 70.44           C
ATOM   2028  C   ALA B 277      10.343  18.059  93.380  1.00 70.44           C
ATOM   2029  O   ALA B 277      11.151  18.980  93.421  1.00 70.44           O
ATOM   2030  N   SER B 278      10.396  17.028  94.238  1.00 64.63           N
ATOM   2031  CA  SER B 278      11.510  16.986  95.132  1.00 64.63           C
ATOM   2032  CB  SER B 278      11.298  16.115  96.385  1.00 64.63           C
ATOM   2033  OG  SER B 278      11.166  14.749  96.030  1.00 64.63           O
ATOM   2034  C   SER B 278      12.665  16.457  94.346  1.00 64.63           C
ATOM   2035  O   SER B 278      12.489  15.664  93.420  1.00 64.63           O
ATOM   2036  N   VAL B 279      13.887  16.914  94.671  1.00 54.50           N
ATOM   2037  CA  VAL B 279      15.026  16.433  93.945  1.00 54.50           C
ATOM   2038  CB  VAL B 279      15.564  17.427  92.959  1.00 54.50           C
ATOM   2039  CG1 VAL B 279      16.832  16.843  92.314  1.00 54.50           C
ATOM   2040  CG2 VAL B 279      14.451  17.771  91.955  1.00 54.50           C
ATOM   2041  C   VAL B 279      16.104  16.172  94.934  1.00 54.50           C
ATOM   2042  O   VAL B 279      16.189  16.836  95.967  1.00 54.50           O
ATOM   2043  N   ARG B 280      16.956  15.172  94.640  1.00 47.85           N
ATOM   2044  CA  ARG B 280      18.027  14.861  95.530  1.00 47.85           C
ATOM   2045  CB  ARG B 280      17.986  13.427  96.080  1.00 47.85           C
ATOM   2046  CG  ARG B 280      19.146  13.121  97.030  1.00 47.85           C
ATOM   2047  CD  ARG B 280      19.141  11.691  97.570  1.00 47.85           C
ATOM   2048  NE  ARG B 280      20.326  11.546  98.460  1.00 47.85           N
ATOM   2049  CZ  ARG B 280      21.537  11.202  97.931  1.00 47.85           C
ATOM   2050  NH1 ARG B 280      21.665  11.017  96.585  1.00 47.85           N
ATOM   2051  NH2 ARG B 280      22.619  11.045  98.748  1.00 47.85           N
ATOM   2052  C   ARG B 280      19.295  14.993  94.766  1.00 47.85           C
ATOM   2053  O   ARG B 280      19.386  14.587  93.609  1.00 47.85           O
ATOM   2054  N   VAL B 281      20.309  15.613  95.386  1.00 53.71           N
ATOM   2055  CA  VAL B 281      21.575  15.650  94.739  1.00 53.71           C
ATOM   2056  CB  VAL B 281      22.142  17.031  94.562  1.00 53.71           C
ATOM   2057  CG1 VAL B 281      23.499  16.914  93.843  1.00 53.71           C
ATOM   2058  CG2 VAL B 281      21.114  17.892  93.802  1.00 53.71           C
ATOM   2059  C   VAL B 281      22.438  14.871  95.660  1.00 53.71           C
ATOM   2060  O   VAL B 281      22.281  14.965  96.874  1.00 53.71           O
ATOM   2061  N   LYS B 282      23.329  14.039  95.101  1.00160.00           N
ATOM   2062  CA  LYS B 282      24.175  13.170  95.867  1.00160.00           C
ATOM   2063  CB  LYS B 282      24.621  11.962  95.026  1.00160.00           C
ATOM   2064  CG  LYS B 282      25.534  10.959  95.727  1.00160.00           C
ATOM   2065  CD  LYS B 282      25.680   9.661  94.930  1.00160.00           C
ATOM   2066  CE  LYS B 282      25.442   9.835  93.427  1.00160.00           C
ATOM   2067  NZ  LYS B 282      26.426  10.781  92.858  1.00160.00           N
ATOM   2068  C   LYS B 282      25.413  13.905  96.256  1.00160.00           C
ATOM   2069  O   LYS B 282      25.933  14.722  95.499  1.00160.00           O
ATOM   2070  N   ALA B 283      25.926  13.591  97.459  1.00 38.18           N
ATOM   2071  CA  ALA B 283      27.088  14.237  97.989  1.00 38.18           C
ATOM   2072  CB  ALA B 283      27.242  14.076  99.511  1.00 38.18           C
ATOM   2073  C   ALA B 283      28.268  13.603  97.342  1.00 38.18           C
ATOM   2074  O   ALA B 283      28.155  12.540  96.737  1.00 38.18           O
ATOM   2075  N   ARG B 284      29.438  14.258  97.447  1.00 52.59           N
ATOM   2076  CA  ARG B 284      30.628  13.749  96.833  1.00 52.59           C
ATOM   2077  CB  ARG B 284      31.854  14.656  97.039  1.00 52.59           C
ATOM   2078  CG  ARG B 284      31.777  15.983  96.280  0.00 52.59           C
ATOM   2079  CD  ARG B 284      33.050  16.825  96.394  0.00 52.59           C
ATOM   2080  NE  ARG B 284      32.838  18.074  95.610  1.00 52.59           N
ATOM   2081  CZ  ARG B 284      33.820  19.021  95.553  1.00 52.59           C
ATOM   2082  NH1 ARG B 284      34.999  18.823  96.211  1.00 52.59           N
ATOM   2083  NH2 ARG B 284      33.623  20.165  94.835  1.00 52.59           N
ATOM   2084  C   ARG B 284      30.949  12.416  97.431  1.00 52.59           C
ATOM   2085  O   ARG B 284      31.371  11.500  96.727  1.00 52.59           O
ATOM   2086  N   ALA B 285      30.764  12.264  98.755  1.00 30.85           N
ATOM   2087  CA  ALA B 285      31.109  11.015  99.370  1.00 30.85           C
ATOM   2088  CB  ALA B 285      30.882  11.018 100.891  1.00 30.85           C
ATOM   2089  C   ALA B 285      30.260   9.924  98.793  1.00 30.85           C
ATOM   2090  O   ALA B 285      30.770   8.872  98.415  1.00 30.85           O
ATOM   2091  N   LEU B 286      28.941  10.158  98.672  1.00 47.84           N
ATOM   2092  CA  LEU B 286      28.067   9.131  98.183  1.00 47.84           C
ATOM   2093  CB  LEU B 286      26.582   9.528  98.206  1.00 47.84           C
ATOM   2094  CG  LEU B 286      25.659   8.446  97.612  1.00 47.84           C
ATOM   2095  CD1 LEU B 286      25.813   7.099  98.332  1.00 47.84           C
ATOM   2096  CD2 LEU B 286      24.200   8.927  97.564  1.00 47.84           C
ATOM   2097  C   LEU B 286      28.436   8.800  96.775  1.00 47.84           C
ATOM   2098  O   LEU B 286      28.462   7.633  96.388  1.00 47.84           O
ATOM   2099  N   LYS B 287      28.730   9.827  95.963  1.00114.83           N
ATOM   2100  CA  LYS B 287      29.069   9.572  94.598  1.00114.83           C
ATOM   2101  CB  LYS B 287      29.191  10.855  93.756  1.00114.83           C
ATOM   2102  CG  LYS B 287      30.216  11.863  94.267  1.00114.83           C
ATOM   2103  CD  LYS B 287      30.390  13.058  93.330  1.00114.83           C
ATOM   2104  CE  LYS B 287      29.129  13.918  93.224  1.00114.83           C
ATOM   2105  NZ  LYS B 287      29.363  15.054  92.306  1.00114.83           N
ATOM   2106  C   LYS B 287      30.351   8.802  94.540  1.00114.83           C
ATOM   2107  O   LYS B 287      30.489   7.882  93.736  1.00114.83           O
ATOM   2108  N   LYS B 288      31.319   9.135  95.413  1.00 82.93           N
ATOM   2109  CA  LYS B 288      32.599   8.486  95.375  1.00 82.93           C
ATOM   2110  CB  LYS B 288      33.587   9.038  96.419  1.00 82.93           C
ATOM   2111  CG  LYS B 288      34.003  10.488  96.159  1.00 82.93           C
ATOM   2112  CD  LYS B 288      34.772  11.128  97.317  1.00 82.93           C
ATOM   2113  CE  LYS B 288      33.942  11.300  98.590  1.00 82.93           C
ATOM   2114  NZ  LYS B 288      33.838  10.007  99.302  1.00 82.93           N
ATOM   2115  C   LYS B 288      32.430   7.023  95.643  1.00 82.93           C
ATOM   2116  O   LYS B 288      33.070   6.199  94.992  1.00 82.93           O
ATOM   2117  N   LEU B 289      31.568   6.653  96.610  1.00 88.71           N
ATOM   2118  CA  LEU B 289      31.411   5.256  96.897  1.00 88.71           C
ATOM   2119  CB  LEU B 289      30.494   4.957  98.100  1.00 88.71           C
ATOM   2120  CG  LEU B 289      31.153   5.171  99.479  1.00 88.71           C
ATOM   2121  CD1 LEU B 289      32.249   4.124  99.734  1.00 88.71           C
ATOM   2122  CD2 LEU B 289      31.665   6.605  99.661  1.00 88.71           C
ATOM   2123  C   LEU B 289      30.853   4.543  95.706  1.00 88.71           C
ATOM   2124  O   LEU B 289      31.355   3.484  95.331  1.00 88.71           O
ATOM   2125  N   LYS B 290      29.813   5.094  95.049  1.00110.70           N
ATOM   2126  CA  LYS B 290      29.274   4.344  93.952  1.00110.70           C
ATOM   2127  CB  LYS B 290      28.035   4.922  93.260  1.00110.70           C
ATOM   2128  CG  LYS B 290      27.658   3.953  92.139  1.00110.70           C
ATOM   2129  CD  LYS B 290      26.362   4.213  91.383  1.00110.70           C
ATOM   2130  CE  LYS B 290      26.076   3.063  90.415  1.00110.70           C
ATOM   2131  NZ  LYS B 290      25.237   3.520  89.291  1.00110.70           N
ATOM   2132  C   LYS B 290      30.293   4.209  92.868  1.00110.70           C
ATOM   2133  O   LYS B 290      30.416   3.145  92.265  1.00110.70           O
ATOM   2134  N   ASP B 291      31.026   5.294  92.546  1.00105.14           N
ATOM   2135  CA  ASP B 291      32.031   5.153  91.533  1.00105.14           C
ATOM   2136  CB  ASP B 291      31.769   5.949  90.234  1.00105.14           C
ATOM   2137  CG  ASP B 291      31.751   7.442  90.525  1.00105.14           C
ATOM   2138  OD1 ASP B 291      30.809   7.900  91.222  1.00105.14           O
ATOM   2139  OD2 ASP B 291      32.672   8.149  90.035  1.00105.14           O
ATOM   2140  C   ASP B 291      33.333   5.598  92.110  1.00105.14           C
ATOM   2141  O   ASP B 291      33.488   6.743  92.530  1.00105.14           O
ATOM   2142  N   ALA B 292      34.323   4.687  92.141  1.00 30.37           N
ATOM   2143  CA  ALA B 292      35.597   5.006  92.711  1.00 30.37           C
ATOM   2144  CB  ALA B 292      36.562   3.808  92.771  1.00 30.37           C
ATOM   2145  C   ALA B 292      36.235   6.063  91.872  1.00 30.37           C
ATOM   2146  O   ALA B 292      35.972   6.176  90.676  1.00 30.37           O
ATOM   2147  N   ALA B 293      37.105   6.875  92.502  1.00 28.08           N
ATOM   2148  CA  ALA B 293      37.745   7.964  91.825  1.00 28.08           C
ATOM   2149  CB  ALA B 293      38.598   8.848  92.750  1.00 28.08           C
ATOM   2150  C   ALA B 293      38.642   7.412  90.770  1.00 28.08           C
ATOM   2151  O   ALA B 293      39.065   6.258  90.828  1.00 28.08           O
ATOM   2152  N   ALA B 294      38.934   8.245  89.753  1.00 20.66           N
ATOM   2153  CA  ALA B 294      39.773   7.833  88.671  1.00 20.66           C
ATOM   2154  CB  ALA B 294      41.154   7.330  89.127  1.00 20.66           C
ATOM   2155  C   ALA B 294      39.062   6.699  87.947  1.00 20.66           C
ATOM   2156  O   ALA B 294      39.667   5.601  87.822  1.00 20.66           O
ATOM   2157  OXT ALA B 294      37.903   6.918  87.504  1.00 20.66           O
TER    2158      ALA B 294
END
