# Supplementary material for: Comparison of histone-like HU protein DNA-binding properties and HU/IHF protein sequence alignment
Source: PLoS One. 2017 Nov 13;12(11):e0188037. doi: 10.1371/journal.pone.0188037 (PMC5683647; doi:10.1371/journal.pone.0188037)
Supplement: S3 File — (ZIP) [file pone.0188037.s003.zip › A4_2!!.pdb]

EXPDTA    THEORETICAL MODEL, MODELLER 9.17 2017/01/19 02:03:15
REMARK   6 MODELLER OBJECTIVE FUNCTION:      2755.1802
REMARK   6 MODELLER BEST TEMPLATE % SEQ ID:  47.059
REMARK   6 SEQUENCE: A4_2
REMARK   6 DOPE score: -20554.00195
REMARK   6 GA341 score: 0.63944
REMARK   6 TEMPLATE: 1p71 1:A - 93:B MODELS 1:A - 428:B AT 47.1%
ATOM      1  N   MET A   1      -2.418  27.383  77.987  1.00124.35           N
ATOM      2  CA  MET A   1      -1.337  26.647  78.682  1.00124.35           C
ATOM      3  CB  MET A   1      -1.115  25.330  77.919  1.00124.35           C
ATOM      4  CG  MET A   1      -0.433  24.205  78.694  1.00124.35           C
ATOM      5  SD  MET A   1       1.375  24.273  78.767  1.00124.35           S
ATOM      6  CE  MET A   1       1.480  22.484  79.055  1.00124.35           C
ATOM      7  C   MET A   1      -0.103  27.498  78.668  1.00124.35           C
ATOM      8  O   MET A   1       0.446  27.808  77.612  1.00124.35           O
ATOM      9  N   ASN A   2       0.328  27.932  79.868  1.00115.25           N
ATOM     10  CA  ASN A   2       1.460  28.795  80.056  1.00115.25           C
ATOM     11  CB  ASN A   2       1.239  29.759  81.240  1.00115.25           C
ATOM     12  CG  ASN A   2       2.310  30.838  81.259  1.00115.25           C
ATOM     13  OD1 ASN A   2       3.325  30.708  81.941  1.00115.25           O
ATOM     14  ND2 ASN A   2       2.078  31.936  80.491  1.00115.25           N
ATOM     15  C   ASN A   2       2.662  27.945  80.341  1.00115.25           C
ATOM     16  O   ASN A   2       2.573  26.722  80.415  1.00115.25           O
ATOM     17  N   LYS A   3       3.836  28.593  80.483  1.00 88.67           N
ATOM     18  CA  LYS A   3       5.072  27.922  80.765  1.00 88.67           C
ATOM     19  CB  LYS A   3       6.243  28.918  80.852  1.00 88.67           C
ATOM     20  CG  LYS A   3       7.633  28.286  80.939  0.00 88.67           C
ATOM     21  CD  LYS A   3       7.889  27.494  82.221  0.00 88.67           C
ATOM     22  CE  LYS A   3       9.297  26.902  82.285  0.00 88.67           C
ATOM     23  NZ  LYS A   3       9.558  26.364  83.637  0.00 88.67           N
ATOM     24  C   LYS A   3       4.935  27.221  82.084  1.00 88.67           C
ATOM     25  O   LYS A   3       5.348  26.071  82.232  1.00 88.67           O
ATOM     26  N   ALA A   4       4.325  27.897  83.075  1.00 29.37           N
ATOM     27  CA  ALA A   4       4.161  27.335  84.386  1.00 29.37           C
ATOM     28  CB  ALA A   4       3.486  28.306  85.368  1.00 29.37           C
ATOM     29  C   ALA A   4       3.294  26.116  84.297  1.00 29.37           C
ATOM     30  O   ALA A   4       3.543  25.111  84.957  1.00 29.37           O
ATOM     31  N   GLU A   5       2.229  26.168  83.483  1.00 76.36           N
ATOM     32  CA  GLU A   5       1.336  25.050  83.387  1.00 76.36           C
ATOM     33  CB  GLU A   5       0.089  25.353  82.536  1.00 76.36           C
ATOM     34  CG  GLU A   5      -0.890  26.338  83.186  1.00 76.36           C
ATOM     35  CD  GLU A   5      -0.408  27.763  82.941  1.00 76.36           C
ATOM     36  OE1 GLU A   5       0.568  28.190  83.612  1.00 76.36           O
ATOM     37  OE2 GLU A   5      -1.022  28.447  82.079  1.00 76.36           O
ATOM     38  C   GLU A   5       2.043  23.886  82.759  1.00 76.36           C
ATOM     39  O   GLU A   5       1.846  22.742  83.165  1.00 76.36           O
ATOM     40  N   LEU A   6       2.878  24.152  81.736  1.00 52.44           N
ATOM     41  CA  LEU A   6       3.580  23.121  81.021  1.00 52.44           C
ATOM     42  CB  LEU A   6       4.361  23.672  79.807  1.00 52.44           C
ATOM     43  CG  LEU A   6       5.135  22.616  78.988  1.00 52.44           C
ATOM     44  CD1 LEU A   6       4.196  21.572  78.364  1.00 52.44           C
ATOM     45  CD2 LEU A   6       6.030  23.281  77.928  1.00 52.44           C
ATOM     46  C   LEU A   6       4.546  22.450  81.935  1.00 52.44           C
ATOM     47  O   LEU A   6       4.722  21.234  81.901  1.00 52.44           O
ATOM     48  N   ILE A   7       5.210  23.233  82.795  1.00105.10           N
ATOM     49  CA  ILE A   7       6.183  22.670  83.671  1.00105.10           C
ATOM     50  CB  ILE A   7       6.882  23.724  84.457  1.00105.10           C
ATOM     51  CG1 ILE A   7       8.195  23.201  84.974  1.00105.10           C
ATOM     52  CG2 ILE A   7       6.026  24.229  85.622  1.00105.10           C
ATOM     53  CD1 ILE A   7       8.826  24.375  85.664  1.00105.10           C
ATOM     54  C   ILE A   7       5.500  21.708  84.594  1.00105.10           C
ATOM     55  O   ILE A   7       6.017  20.623  84.859  1.00105.10           O
ATOM     56  N   ASP A   8       4.302  22.077  85.092  1.00 44.41           N
ATOM     57  CA  ASP A   8       3.597  21.262  86.034  1.00 44.41           C
ATOM     58  CB  ASP A   8       2.284  21.900  86.514  1.00 44.41           C
ATOM     59  CG  ASP A   8       2.642  23.038  87.464  1.00 44.41           C
ATOM     60  OD1 ASP A   8       3.736  22.972  88.089  1.00 44.41           O
ATOM     61  OD2 ASP A   8       1.824  23.990  87.575  1.00 44.41           O
ATOM     62  C   ASP A   8       3.284  19.937  85.410  1.00 44.41           C
ATOM     63  O   ASP A   8       3.462  18.900  86.046  1.00 44.41           O
ATOM     64  N   VAL A   9       2.814  19.931  84.148  1.00 86.67           N
ATOM     65  CA  VAL A   9       2.477  18.696  83.494  1.00 86.67           C
ATOM     66  CB  VAL A   9       1.783  18.878  82.173  1.00 86.67           C
ATOM     67  CG1 VAL A   9       2.772  19.463  81.155  1.00 86.67           C
ATOM     68  CG2 VAL A   9       1.193  17.523  81.751  1.00 86.67           C
ATOM     69  C   VAL A   9       3.722  17.887  83.262  1.00 86.67           C
ATOM     70  O   VAL A   9       3.705  16.665  83.399  1.00 86.67           O
ATOM     71  N   LEU A  10       4.831  18.557  82.881  1.00109.61           N
ATOM     72  CA  LEU A  10       6.092  17.922  82.590  1.00109.61           C
ATOM     73  CB  LEU A  10       7.137  18.952  82.103  1.00109.61           C
ATOM     74  CG  LEU A  10       8.576  18.429  81.898  1.00109.61           C
ATOM     75  CD1 LEU A  10       9.342  18.237  83.218  1.00109.61           C
ATOM     76  CD2 LEU A  10       8.574  17.150  81.064  1.00109.61           C
ATOM     77  C   LEU A  10       6.636  17.272  83.823  1.00109.61           C
ATOM     78  O   LEU A  10       7.030  16.107  83.811  1.00109.61           O
ATOM     79  N   THR A  11       6.615  18.017  84.936  1.00 62.90           N
ATOM     80  CA  THR A  11       7.130  17.594  86.202  1.00 62.90           C
ATOM     81  CB  THR A  11       6.688  18.584  87.254  1.00 62.90           C
ATOM     82  OG1 THR A  11       7.300  19.845  87.027  1.00 62.90           O
ATOM     83  CG2 THR A  11       6.931  18.068  88.679  1.00 62.90           C
ATOM     84  C   THR A  11       6.489  16.287  86.524  1.00 62.90           C
ATOM     85  O   THR A  11       7.158  15.341  86.937  1.00 62.90           O
ATOM     86  N   GLN A  12       5.161  16.210  86.347  1.00 79.68           N
ATOM     87  CA  GLN A  12       4.453  15.009  86.670  1.00 79.68           C
ATOM     88  CB  GLN A  12       2.928  15.191  86.597  1.00 79.68           C
ATOM     89  CG  GLN A  12       2.392  16.197  87.616  0.00 79.68           C
ATOM     90  CD  GLN A  12       2.551  15.597  89.007  0.00 79.68           C
ATOM     91  OE1 GLN A  12       3.021  14.471  89.162  0.00 79.68           O
ATOM     92  NE2 GLN A  12       2.149  16.370  90.051  1.00 79.68           N
ATOM     93  C   GLN A  12       4.813  13.890  85.737  1.00 79.68           C
ATOM     94  O   GLN A  12       5.073  12.771  86.178  1.00 79.68           O
ATOM     95  N   LYS A  13       4.833  14.157  84.417  1.00 61.93           N
ATOM     96  CA  LYS A  13       5.049  13.101  83.467  1.00 61.93           C
ATOM     97  CB  LYS A  13       4.649  13.521  82.045  1.00 61.93           C
ATOM     98  CG  LYS A  13       3.138  13.776  81.942  1.00 61.93           C
ATOM     99  CD  LYS A  13       2.694  14.559  80.704  0.00 61.93           C
ATOM    100  CE  LYS A  13       1.187  14.801  80.615  0.00 61.93           C
ATOM    101  NZ  LYS A  13       0.872  15.564  79.385  0.00 61.93           N
ATOM    102  C   LYS A  13       6.458  12.573  83.510  1.00 61.93           C
ATOM    103  O   LYS A  13       6.676  11.367  83.410  1.00 61.93           O
ATOM    104  N   LEU A  14       7.450  13.475  83.614  1.00122.30           N
ATOM    105  CA  LEU A  14       8.862  13.192  83.669  1.00122.30           C
ATOM    106  CB  LEU A  14       9.667  14.501  83.502  1.00122.30           C
ATOM    107  CG  LEU A  14      11.198  14.419  83.284  1.00122.30           C
ATOM    108  CD1 LEU A  14      11.796  15.829  83.329  1.00122.30           C
ATOM    109  CD2 LEU A  14      11.936  13.485  84.250  1.00122.30           C
ATOM    110  C   LEU A  14       9.219  12.603  84.999  1.00122.30           C
ATOM    111  O   LEU A  14      10.056  11.709  85.083  1.00122.30           O
ATOM    112  N   GLY A  15       8.592  13.091  86.088  1.00 32.06           N
ATOM    113  CA  GLY A  15       8.947  12.619  87.395  1.00 32.06           C
ATOM    114  C   GLY A  15      10.080  13.454  87.926  1.00 32.06           C
ATOM    115  O   GLY A  15      10.852  12.988  88.764  1.00 32.06           O
ATOM    116  N   SER A  16      10.221  14.708  87.438  1.00 86.59           N
ATOM    117  CA  SER A  16      11.250  15.592  87.928  1.00 86.59           C
ATOM    118  CB  SER A  16      12.134  16.199  86.825  1.00 86.59           C
ATOM    119  OG  SER A  16      12.924  15.187  86.219  1.00 86.59           O
ATOM    120  C   SER A  16      10.578  16.729  88.628  1.00 86.59           C
ATOM    121  O   SER A  16       9.421  17.026  88.343  1.00 86.59           O
ATOM    122  N   ASP A  17      11.288  17.415  89.552  1.00105.21           N
ATOM    123  CA  ASP A  17      10.624  18.441  90.307  1.00105.21           C
ATOM    124  CB  ASP A  17      11.379  18.951  91.554  1.00105.21           C
ATOM    125  CG  ASP A  17      12.666  19.625  91.133  1.00105.21           C
ATOM    126  OD1 ASP A  17      12.977  19.554  89.919  1.00105.21           O
ATOM    127  OD2 ASP A  17      13.356  20.212  92.009  1.00105.21           O
ATOM    128  C   ASP A  17      10.283  19.582  89.405  1.00105.21           C
ATOM    129  O   ASP A  17      10.790  19.699  88.290  1.00105.21           O
ATOM    130  N   ARG A  18       9.374  20.450  89.886  1.00182.75           N
ATOM    131  CA  ARG A  18       8.886  21.543  89.104  1.00182.75           C
ATOM    132  CB  ARG A  18       7.776  22.351  89.804  1.00182.75           C
ATOM    133  CG  ARG A  18       8.185  22.982  91.132  1.00182.75           C
ATOM    134  CD  ARG A  18       7.191  22.721  92.266  1.00182.75           C
ATOM    135  NE  ARG A  18       5.871  23.282  91.867  1.00182.75           N
ATOM    136  CZ  ARG A  18       4.988  22.511  91.168  1.00182.75           C
ATOM    137  NH1 ARG A  18       5.324  21.235  90.820  1.00182.75           N
ATOM    138  NH2 ARG A  18       3.767  23.014  90.823  1.00182.75           N
ATOM    139  C   ARG A  18      10.032  22.438  88.766  1.00182.75           C
ATOM    140  O   ARG A  18      10.065  23.012  87.681  1.00182.75           O
ATOM    141  N   ARG A  19      11.002  22.608  89.682  1.00 63.31           N
ATOM    142  CA  ARG A  19      12.104  23.463  89.350  1.00 63.31           C
ATOM    143  CB  ARG A  19      13.093  23.693  90.506  1.00 63.31           C
ATOM    144  CG  ARG A  19      14.209  24.668  90.115  0.00 63.31           C
ATOM    145  CD  ARG A  19      15.237  24.951  91.212  0.00 63.31           C
ATOM    146  NE  ARG A  19      16.228  25.903  90.635  1.00 63.31           N
ATOM    147  CZ  ARG A  19      17.254  26.385  91.396  1.00 63.31           C
ATOM    148  NH1 ARG A  19      17.381  25.996  92.698  1.00 63.31           N
ATOM    149  NH2 ARG A  19      18.152  27.259  90.854  1.00 63.31           N
ATOM    150  C   ARG A  19      12.887  22.872  88.206  1.00 63.31           C
ATOM    151  O   ARG A  19      13.264  23.586  87.279  1.00 63.31           O
ATOM    152  N   GLN A  20      13.147  21.547  88.230  1.00 63.14           N
ATOM    153  CA  GLN A  20      13.956  20.916  87.219  1.00 63.14           C
ATOM    154  CB  GLN A  20      14.300  19.447  87.523  1.00 63.14           C
ATOM    155  CG  GLN A  20      15.364  19.291  88.614  1.00 63.14           C
ATOM    156  CD  GLN A  20      15.361  17.842  89.075  1.00 63.14           C
ATOM    157  OE1 GLN A  20      16.198  17.430  89.877  1.00 63.14           O
ATOM    158  NE2 GLN A  20      14.386  17.045  88.561  1.00 63.14           N
ATOM    159  C   GLN A  20      13.276  20.971  85.894  1.00 63.14           C
ATOM    160  O   GLN A  20      13.917  21.182  84.866  1.00 63.14           O
ATOM    161  N   ALA A  21      11.950  20.772  85.875  1.00 38.93           N
ATOM    162  CA  ALA A  21      11.246  20.863  84.633  1.00 38.93           C
ATOM    163  CB  ALA A  21       9.730  20.687  84.805  1.00 38.93           C
ATOM    164  C   ALA A  21      11.481  22.258  84.145  1.00 38.93           C
ATOM    165  O   ALA A  21      11.737  22.472  82.959  1.00 38.93           O
ATOM    166  N   THR A  22      11.431  23.236  85.078  1.00 76.79           N
ATOM    167  CA  THR A  22      11.604  24.632  84.763  1.00 76.79           C
ATOM    168  CB  THR A  22      11.881  25.541  85.946  1.00 76.79           C
ATOM    169  OG1 THR A  22      10.961  25.424  87.018  1.00 76.79           O
ATOM    170  CG2 THR A  22      11.895  26.985  85.419  1.00 76.79           C
ATOM    171  C   THR A  22      12.943  24.786  84.137  1.00 76.79           C
ATOM    172  O   THR A  22      13.093  25.367  83.064  1.00 76.79           O
ATOM    173  N   ALA A  23      13.961  24.267  84.846  1.00 40.14           N
ATOM    174  CA  ALA A  23      15.317  24.493  84.461  1.00 40.14           C
ATOM    175  CB  ALA A  23      16.322  23.877  85.449  1.00 40.14           C
ATOM    176  C   ALA A  23      15.586  23.894  83.123  1.00 40.14           C
ATOM    177  O   ALA A  23      16.145  24.549  82.245  1.00 40.14           O
ATOM    178  N   ALA A  24      15.174  22.631  82.925  1.00 36.26           N
ATOM    179  CA  ALA A  24      15.441  21.957  81.689  1.00 36.26           C
ATOM    180  CB  ALA A  24      15.000  20.484  81.709  1.00 36.26           C
ATOM    181  C   ALA A  24      14.710  22.626  80.566  1.00 36.26           C
ATOM    182  O   ALA A  24      15.263  22.811  79.484  1.00 36.26           O
ATOM    183  N   VAL A  25      13.438  23.001  80.791  1.00 93.10           N
ATOM    184  CA  VAL A  25      12.651  23.586  79.740  1.00 93.10           C
ATOM    185  CB  VAL A  25      11.209  23.788  80.114  1.00 93.10           C
ATOM    186  CG1 VAL A  25      11.120  24.831  81.238  1.00 93.10           C
ATOM    187  CG2 VAL A  25      10.433  24.181  78.846  1.00 93.10           C
ATOM    188  C   VAL A  25      13.212  24.914  79.322  1.00 93.10           C
ATOM    189  O   VAL A  25      13.313  25.199  78.132  1.00 93.10           O
ATOM    190  N   GLU A  26      13.612  25.767  80.283  1.00 74.32           N
ATOM    191  CA  GLU A  26      14.085  27.083  79.946  1.00 74.32           C
ATOM    192  CB  GLU A  26      14.433  27.919  81.190  1.00 74.32           C
ATOM    193  CG  GLU A  26      15.538  27.301  82.049  1.00 74.32           C
ATOM    194  CD  GLU A  26      15.784  28.221  83.236  1.00 74.32           C
ATOM    195  OE1 GLU A  26      15.122  29.290  83.306  1.00 74.32           O
ATOM    196  OE2 GLU A  26      16.637  27.863  84.092  1.00 74.32           O
ATOM    197  C   GLU A  26      15.317  26.963  79.106  1.00 74.32           C
ATOM    198  O   GLU A  26      15.498  27.690  78.132  1.00 74.32           O
ATOM    199  N   ASN A  27      16.196  26.019  79.470  1.00101.32           N
ATOM    200  CA  ASN A  27      17.433  25.766  78.792  1.00101.32           C
ATOM    201  CB  ASN A  27      18.171  24.617  79.505  1.00101.32           C
ATOM    202  CG  ASN A  27      19.508  24.265  78.873  1.00101.32           C
ATOM    203  OD1 ASN A  27      20.155  23.320  79.315  1.00101.32           O
ATOM    204  ND2 ASN A  27      19.946  25.014  77.828  1.00101.32           N
ATOM    205  C   ASN A  27      17.133  25.335  77.385  1.00101.32           C
ATOM    206  O   ASN A  27      17.810  25.747  76.444  1.00101.32           O
ATOM    207  N   VAL A  28      16.101  24.490  77.197  1.00109.55           N
ATOM    208  CA  VAL A  28      15.832  23.960  75.889  1.00109.55           C
ATOM    209  CB  VAL A  28      14.740  22.906  75.855  1.00109.55           C
ATOM    210  CG1 VAL A  28      15.055  21.853  76.924  1.00109.55           C
ATOM    211  CG2 VAL A  28      13.333  23.511  75.980  1.00109.55           C
ATOM    212  C   VAL A  28      15.432  25.071  74.960  1.00109.55           C
ATOM    213  O   VAL A  28      15.893  25.128  73.821  1.00109.55           O
ATOM    214  N   VAL A  29      14.554  25.979  75.432  1.00 43.82           N
ATOM    215  CA  VAL A  29      14.036  27.066  74.654  1.00 43.82           C
ATOM    216  CB  VAL A  29      12.995  27.837  75.412  1.00 43.82           C
ATOM    217  CG1 VAL A  29      12.635  29.106  74.627  1.00 43.82           C
ATOM    218  CG2 VAL A  29      11.802  26.905  75.684  1.00 43.82           C
ATOM    219  C   VAL A  29      15.136  28.018  74.320  1.00 43.82           C
ATOM    220  O   VAL A  29      15.233  28.496  73.191  1.00 43.82           O
ATOM    221  N   ASP A  30      15.991  28.331  75.310  1.00103.54           N
ATOM    222  CA  ASP A  30      17.041  29.275  75.079  1.00103.54           C
ATOM    223  CB  ASP A  30      17.769  29.730  76.366  1.00103.54           C
ATOM    224  CG  ASP A  30      18.420  28.565  77.101  1.00103.54           C
ATOM    225  OD1 ASP A  30      19.273  27.861  76.499  1.00103.54           O
ATOM    226  OD2 ASP A  30      18.089  28.387  78.303  1.00103.54           O
ATOM    227  C   ASP A  30      18.012  28.722  74.084  1.00103.54           C
ATOM    228  O   ASP A  30      18.554  29.458  73.262  1.00103.54           O
ATOM    229  N   THR A  31      18.266  27.405  74.132  1.00129.35           N
ATOM    230  CA  THR A  31      19.215  26.814  73.239  1.00129.35           C
ATOM    231  CB  THR A  31      19.649  25.449  73.690  1.00129.35           C
ATOM    232  OG1 THR A  31      20.823  25.058  73.000  1.00129.35           O
ATOM    233  CG2 THR A  31      18.521  24.442  73.456  1.00129.35           C
ATOM    234  C   THR A  31      18.679  26.806  71.831  1.00129.35           C
ATOM    235  O   THR A  31      19.436  26.993  70.880  1.00129.35           O
ATOM    236  N   ILE A  32      17.358  26.593  71.651  1.00 45.60           N
ATOM    237  CA  ILE A  32      16.765  26.565  70.339  1.00 45.60           C
ATOM    238  CB  ILE A  32      15.299  26.235  70.363  1.00 45.60           C
ATOM    239  CG1 ILE A  32      15.079  24.807  70.891  1.00 45.60           C
ATOM    240  CG2 ILE A  32      14.731  26.468  68.952  1.00 45.60           C
ATOM    241  CD1 ILE A  32      13.618  24.492  71.205  1.00 45.60           C
ATOM    242  C   ILE A  32      16.908  27.911  69.691  1.00 45.60           C
ATOM    243  O   ILE A  32      17.260  28.004  68.515  1.00 45.60           O
ATOM    244  N   VAL A  33      16.642  28.997  70.441  1.00 94.39           N
ATOM    245  CA  VAL A  33      16.712  30.316  69.874  1.00 94.39           C
ATOM    246  CB  VAL A  33      16.289  31.406  70.819  1.00 94.39           C
ATOM    247  CG1 VAL A  33      17.317  31.521  71.954  1.00 94.39           C
ATOM    248  CG2 VAL A  33      16.115  32.704  70.012  1.00 94.39           C
ATOM    249  C   VAL A  33      18.122  30.587  69.454  1.00 94.39           C
ATOM    250  O   VAL A  33      18.356  31.240  68.436  1.00 94.39           O
ATOM    251  N   ARG A  34      19.095  30.111  70.259  1.00101.46           N
ATOM    252  CA  ARG A  34      20.493  30.313  69.997  1.00101.46           C
ATOM    253  CB  ARG A  34      21.398  29.775  71.119  1.00101.46           C
ATOM    254  CG  ARG A  34      21.263  30.532  72.441  1.00101.46           C
ATOM    255  CD  ARG A  34      22.211  30.022  73.528  0.00101.46           C
ATOM    256  NE  ARG A  34      21.851  28.602  73.801  1.00101.46           N
ATOM    257  CZ  ARG A  34      22.722  27.792  74.469  1.00101.46           C
ATOM    258  NH1 ARG A  34      23.923  28.284  74.894  1.00101.46           N
ATOM    259  NH2 ARG A  34      22.393  26.490  74.713  1.00101.46           N
ATOM    260  C   ARG A  34      20.911  29.619  68.732  1.00101.46           C
ATOM    261  O   ARG A  34      21.600  30.204  67.898  1.00101.46           O
ATOM    262  N   ALA A  35      20.509  28.346  68.554  1.00 39.19           N
ATOM    263  CA  ALA A  35      20.913  27.585  67.404  1.00 39.19           C
ATOM    264  CB  ALA A  35      20.424  26.128  67.455  1.00 39.19           C
ATOM    265  C   ALA A  35      20.341  28.203  66.169  1.00 39.19           C
ATOM    266  O   ALA A  35      21.001  28.292  65.135  1.00 39.19           O
ATOM    267  N   VAL A  36      19.071  28.628  66.245  1.00113.58           N
ATOM    268  CA  VAL A  36      18.424  29.185  65.100  1.00113.58           C
ATOM    269  CB  VAL A  36      16.949  29.354  65.342  1.00113.58           C
ATOM    270  CG1 VAL A  36      16.632  30.798  65.756  1.00113.58           C
ATOM    271  CG2 VAL A  36      16.184  28.767  64.149  1.00113.58           C
ATOM    272  C   VAL A  36      19.084  30.499  64.765  1.00113.58           C
ATOM    273  O   VAL A  36      19.388  30.779  63.610  1.00113.58           O
ATOM    274  N   HIS A  37      19.405  31.332  65.772  1.00149.43           N
ATOM    275  CA  HIS A  37      19.947  32.634  65.469  1.00149.43           C
ATOM    276  ND1 HIS A  37      22.715  33.349  67.033  1.00149.43           N
ATOM    277  CG  HIS A  37      21.423  33.232  67.500  1.00149.43           C
ATOM    278  CB  HIS A  37      20.197  33.544  66.692  1.00149.43           C
ATOM    279  NE2 HIS A  37      22.865  32.704  69.154  1.00149.43           N
ATOM    280  CD2 HIS A  37      21.535  32.839  68.797  1.00149.43           C
ATOM    281  CE1 HIS A  37      23.536  33.021  68.062  1.00149.43           C
ATOM    282  C   HIS A  37      21.240  32.490  64.735  1.00149.43           C
ATOM    283  O   HIS A  37      21.590  33.336  63.912  1.00149.43           O
ATOM    284  N   LYS A  38      22.001  31.437  65.081  1.00130.01           N
ATOM    285  CA  LYS A  38      23.261  31.081  64.491  1.00130.01           C
ATOM    286  CB  LYS A  38      23.935  29.905  65.216  1.00130.01           C
ATOM    287  CG  LYS A  38      25.293  29.516  64.630  1.00130.01           C
ATOM    288  CD  LYS A  38      26.014  28.447  65.451  1.00130.01           C
ATOM    289  CE  LYS A  38      26.203  28.828  66.920  1.00130.01           C
ATOM    290  NZ  LYS A  38      26.825  27.705  67.656  1.00130.01           N
ATOM    291  C   LYS A  38      23.037  30.642  63.074  1.00130.01           C
ATOM    292  O   LYS A  38      23.932  30.759  62.240  1.00130.01           O
ATOM    293  N   GLY A  39      21.845  30.099  62.757  1.00 40.78           N
ATOM    294  CA  GLY A  39      21.621  29.651  61.411  1.00 40.78           C
ATOM    295  C   GLY A  39      21.576  28.153  61.367  1.00 40.78           C
ATOM    296  O   GLY A  39      21.542  27.567  60.286  1.00 40.78           O
ATOM    297  N   ASP A  40      21.612  27.486  62.537  1.00 50.35           N
ATOM    298  CA  ASP A  40      21.498  26.054  62.550  1.00 50.35           C
ATOM    299  CB  ASP A  40      22.108  25.415  63.812  1.00 50.35           C
ATOM    300  CG  ASP A  40      22.298  23.922  63.577  1.00 50.35           C
ATOM    301  OD1 ASP A  40      22.103  23.469  62.418  1.00 50.35           O
ATOM    302  OD2 ASP A  40      22.655  23.215  64.557  1.00 50.35           O
ATOM    303  C   ASP A  40      20.034  25.717  62.518  1.00 50.35           C
ATOM    304  O   ASP A  40      19.187  26.557  62.820  1.00 50.35           O
ATOM    305  N   SER A  41      19.695  24.466  62.139  1.00 85.69           N
ATOM    306  CA  SER A  41      18.318  24.059  62.114  1.00 85.69           C
ATOM    307  CB  SER A  41      17.915  23.302  60.837  1.00 85.69           C
ATOM    308  OG  SER A  41      18.616  22.070  60.757  1.00 85.69           O
ATOM    309  C   SER A  41      18.120  23.118  63.257  1.00 85.69           C
ATOM    310  O   SER A  41      18.927  22.217  63.481  1.00 85.69           O
ATOM    311  N   VAL A  42      17.032  23.317  64.026  1.00 47.08           N
ATOM    312  CA  VAL A  42      16.783  22.449  65.139  1.00 47.08           C
ATOM    313  CB  VAL A  42      16.255  23.173  66.347  1.00 47.08           C
ATOM    314  CG1 VAL A  42      15.986  22.150  67.465  1.00 47.08           C
ATOM    315  CG2 VAL A  42      17.261  24.270  66.735  1.00 47.08           C
ATOM    316  C   VAL A  42      15.748  21.468  64.697  1.00 47.08           C
ATOM    317  O   VAL A  42      14.668  21.848  64.244  1.00 47.08           O
ATOM    318  N   THR A  43      16.055  20.161  64.809  1.00121.49           N
ATOM    319  CA  THR A  43      15.089  19.229  64.319  1.00121.49           C
ATOM    320  CB  THR A  43      15.569  18.484  63.104  1.00121.49           C
ATOM    321  OG1 THR A  43      14.470  17.888  62.440  1.00121.49           O
ATOM    322  CG2 THR A  43      16.583  17.405  63.517  1.00121.49           C
ATOM    323  C   THR A  43      14.731  18.249  65.395  1.00121.49           C
ATOM    324  O   THR A  43      15.593  17.669  66.054  1.00121.49           O
ATOM    325  N   ILE A  44      13.416  18.080  65.634  1.00121.44           N
ATOM    326  CA  ILE A  44      12.970  17.090  66.568  1.00121.44           C
ATOM    327  CB  ILE A  44      12.430  17.655  67.852  1.00121.44           C
ATOM    328  CG1 ILE A  44      11.210  18.554  67.626  1.00121.44           C
ATOM    329  CG2 ILE A  44      13.592  18.368  68.562  1.00121.44           C
ATOM    330  CD1 ILE A  44      10.630  19.063  68.945  1.00121.44           C
ATOM    331  C   ILE A  44      11.953  16.240  65.875  1.00121.44           C
ATOM    332  O   ILE A  44      10.874  16.699  65.503  1.00121.44           O
ATOM    333  N   THR A  45      12.271  14.940  65.723  1.00106.77           N
ATOM    334  CA  THR A  45      11.448  14.071  64.935  1.00106.77           C
ATOM    335  CB  THR A  45      12.006  12.683  64.801  1.00106.77           C
ATOM    336  OG1 THR A  45      11.245  11.935  63.864  1.00106.77           O
ATOM    337  CG2 THR A  45      11.979  12.001  66.179  0.00106.77           C
ATOM    338  C   THR A  45      10.074  13.957  65.510  1.00106.77           C
ATOM    339  O   THR A  45       9.886  13.700  66.698  1.00106.77           O
ATOM    340  N   GLY A  46       9.073  14.187  64.639  1.00 42.23           N
ATOM    341  CA  GLY A  46       7.680  14.040  64.943  1.00 42.23           C
ATOM    342  C   GLY A  46       7.123  15.365  65.354  1.00 42.23           C
ATOM    343  O   GLY A  46       6.022  15.739  64.944  1.00 42.23           O
ATOM    344  N   PHE A  47       7.861  16.081  66.228  1.00 84.92           N
ATOM    345  CA  PHE A  47       7.401  17.365  66.690  1.00 84.92           C
ATOM    346  CB  PHE A  47       8.141  17.844  67.947  1.00 84.92           C
ATOM    347  CG  PHE A  47       7.563  19.162  68.336  1.00 84.92           C
ATOM    348  CD1 PHE A  47       6.410  19.220  69.083  1.00 84.92           C
ATOM    349  CD2 PHE A  47       8.167  20.339  67.956  1.00 84.92           C
ATOM    350  CE1 PHE A  47       5.869  20.430  69.449  1.00 84.92           C
ATOM    351  CE2 PHE A  47       7.631  21.551  68.319  1.00 84.92           C
ATOM    352  CZ  PHE A  47       6.480  21.599  69.068  1.00 84.92           C
ATOM    353  C   PHE A  47       7.549  18.435  65.651  1.00 84.92           C
ATOM    354  O   PHE A  47       6.589  19.146  65.369  1.00 84.92           O
ATOM    355  N   GLY A  48       8.748  18.591  65.040  1.00 35.01           N
ATOM    356  CA  GLY A  48       8.855  19.644  64.061  1.00 35.01           C
ATOM    357  C   GLY A  48      10.253  20.187  64.048  1.00 35.01           C
ATOM    358  O   GLY A  48      11.123  19.717  64.779  1.00 35.01           O
ATOM    359  N   VAL A  49      10.496  21.214  63.201  1.00 94.43           N
ATOM    360  CA  VAL A  49      11.810  21.778  63.087  1.00 94.43           C
ATOM    361  CB  VAL A  49      12.493  21.428  61.798  1.00 94.43           C
ATOM    362  CG1 VAL A  49      12.676  19.902  61.739  1.00 94.43           C
ATOM    363  CG2 VAL A  49      11.669  22.004  60.635  1.00 94.43           C
ATOM    364  C   VAL A  49      11.714  23.273  63.133  1.00 94.43           C
ATOM    365  O   VAL A  49      10.684  23.859  62.797  1.00 94.43           O
ATOM    366  N   PHE A  50      12.811  23.922  63.581  1.00 62.71           N
ATOM    367  CA  PHE A  50      12.898  25.352  63.655  1.00 62.71           C
ATOM    368  CB  PHE A  50      13.206  25.893  65.066  1.00 62.71           C
ATOM    369  CG  PHE A  50      12.060  25.615  65.978  1.00 62.71           C
ATOM    370  CD1 PHE A  50      11.949  24.399  66.613  1.00 62.71           C
ATOM    371  CD2 PHE A  50      11.102  26.576  66.209  1.00 62.71           C
ATOM    372  CE1 PHE A  50      10.896  24.143  67.461  1.00 62.71           C
ATOM    373  CE2 PHE A  50      10.048  26.326  67.055  1.00 62.71           C
ATOM    374  CZ  PHE A  50       9.941  25.107  67.680  1.00 62.71           C
ATOM    375  C   PHE A  50      14.075  25.744  62.820  1.00 62.71           C
ATOM    376  O   PHE A  50      15.115  25.086  62.854  1.00 62.71           O
ATOM    377  N   GLU A  51      13.942  26.838  62.046  1.00112.70           N
ATOM    378  CA  GLU A  51      15.027  27.237  61.201  1.00112.70           C
ATOM    379  CB  GLU A  51      15.041  26.435  59.885  1.00112.70           C
ATOM    380  CG  GLU A  51      16.159  26.775  58.905  1.00112.70           C
ATOM    381  CD  GLU A  51      15.978  25.870  57.693  1.00112.70           C
ATOM    382  OE1 GLU A  51      16.444  24.702  57.756  1.00112.70           O
ATOM    383  OE2 GLU A  51      15.364  26.330  56.693  1.00112.70           O
ATOM    384  C   GLU A  51      14.875  28.692  60.890  1.00112.70           C
ATOM    385  O   GLU A  51      13.886  29.331  61.245  1.00112.70           O
ATOM    386  N   GLN A  52      15.895  29.260  60.225  1.00180.35           N
ATOM    387  CA  GLN A  52      15.900  30.649  59.895  1.00180.35           C
ATOM    388  CB  GLN A  52      17.273  31.180  60.188  1.00180.35           C
ATOM    389  CG  GLN A  52      17.623  30.680  61.572  1.00180.35           C
ATOM    390  CD  GLN A  52      16.744  31.351  62.626  1.00180.35           C
ATOM    391  OE1 GLN A  52      17.249  32.124  63.432  1.00180.35           O
ATOM    392  NE2 GLN A  52      15.411  31.078  62.658  1.00180.35           N
ATOM    393  C   GLN A  52      15.635  30.760  58.435  1.00180.35           C
ATOM    394  O   GLN A  52      16.226  30.027  57.646  1.00180.35           O
ATOM    395  N   ARG A  53      14.717  31.672  58.048  1.00125.69           N
ATOM    396  CA  ARG A  53      14.374  31.836  56.664  1.00125.69           C
ATOM    397  CB  ARG A  53      12.911  31.484  56.329  1.00125.69           C
ATOM    398  CG  ARG A  53      12.597  29.984  56.300  1.00125.69           C
ATOM    399  CD  ARG A  53      12.521  29.315  57.673  1.00125.69           C
ATOM    400  NE  ARG A  53      12.054  27.914  57.455  1.00125.69           N
ATOM    401  CZ  ARG A  53      11.970  27.039  58.499  1.00125.69           C
ATOM    402  NH1 ARG A  53      12.361  27.419  59.750  1.00125.69           N
ATOM    403  NH2 ARG A  53      11.489  25.779  58.297  1.00125.69           N
ATOM    404  C   ARG A  53      14.561  33.271  56.271  1.00125.69           C
ATOM    405  O   ARG A  53      14.143  34.189  56.974  1.00125.69           O
ATOM    406  N   ARG A  54      15.177  33.487  55.092  1.00 94.59           N
ATOM    407  CA  ARG A  54      15.485  34.801  54.602  1.00 94.59           C
ATOM    408  CB  ARG A  54      16.478  34.789  53.429  1.00 94.59           C
ATOM    409  CG  ARG A  54      17.814  34.121  53.745  1.00 94.59           C
ATOM    410  CD  ARG A  54      18.668  33.878  52.499  1.00 94.59           C
ATOM    411  NE  ARG A  54      19.923  33.213  52.944  1.00 94.59           N
ATOM    412  CZ  ARG A  54      19.929  31.866  53.156  1.00 94.59           C
ATOM    413  NH1 ARG A  54      18.781  31.147  52.981  1.00 94.59           N
ATOM    414  NH2 ARG A  54      21.076  31.238  53.550  1.00 94.59           N
ATOM    415  C   ARG A  54      14.247  35.461  54.072  1.00 94.59           C
ATOM    416  O   ARG A  54      13.350  34.806  53.542  1.00 94.59           O
ATOM    417  N   ARG A  55      14.182  36.801  54.233  1.00151.16           N
ATOM    418  CA  ARG A  55      13.143  37.624  53.681  1.00151.16           C
ATOM    419  CB  ARG A  55      12.399  38.526  54.681  1.00151.16           C
ATOM    420  CG  ARG A  55      11.190  37.846  55.328  1.00151.16           C
ATOM    421  CD  ARG A  55      11.507  36.847  56.436  1.00151.16           C
ATOM    422  NE  ARG A  55      10.204  36.284  56.888  1.00151.16           N
ATOM    423  CZ  ARG A  55       9.778  35.080  56.403  1.00151.16           C
ATOM    424  NH1 ARG A  55      10.542  34.394  55.503  1.00151.16           N
ATOM    425  NH2 ARG A  55       8.599  34.548  56.836  1.00151.16           N
ATOM    426  C   ARG A  55      13.804  38.495  52.677  1.00151.16           C
ATOM    427  O   ARG A  55      14.797  39.165  52.963  1.00151.16           O
ATOM    428  N   ALA A  56      13.228  38.498  51.466  1.00 54.24           N
ATOM    429  CA  ALA A  56      13.808  39.146  50.339  1.00 54.24           C
ATOM    430  CB  ALA A  56      13.196  38.702  48.999  1.00 54.24           C
ATOM    431  C   ALA A  56      13.663  40.609  50.427  1.00 54.24           C
ATOM    432  O   ALA A  56      12.801  41.142  51.122  1.00 54.24           O
ATOM    433  N   ALA A  57      14.563  41.262  49.678  1.00 73.63           N
ATOM    434  CA  ALA A  57      14.669  42.660  49.527  1.00 73.63           C
ATOM    435  CB  ALA A  57      15.845  43.087  48.630  1.00 73.63           C
ATOM    436  C   ALA A  57      13.415  43.178  48.910  1.00 73.63           C
ATOM    437  O   ALA A  57      12.760  42.476  48.148  1.00 73.63           O
ATOM    438  N   ARG A  58      13.008  44.403  49.293  1.00169.74           N
ATOM    439  CA  ARG A  58      11.910  45.061  48.659  1.00169.74           C
ATOM    440  CB  ARG A  58      10.633  45.226  49.488  1.00169.74           C
ATOM    441  CG  ARG A  58       9.646  44.066  49.525  1.00169.74           C
ATOM    442  CD  ARG A  58       8.443  44.437  50.395  1.00169.74           C
ATOM    443  NE  ARG A  58       7.321  43.499  50.116  1.00169.74           N
ATOM    444  CZ  ARG A  58       6.044  43.984  50.132  1.00169.74           C
ATOM    445  NH1 ARG A  58       5.828  45.314  50.352  1.00169.74           N
ATOM    446  NH2 ARG A  58       4.985  43.149  49.922  1.00169.74           N
ATOM    447  C   ARG A  58      12.361  46.456  48.427  1.00169.74           C
ATOM    448  O   ARG A  58      12.712  47.177  49.361  1.00169.74           O
ATOM    449  N   VAL A  59      12.363  46.874  47.156  1.00109.71           N
ATOM    450  CA  VAL A  59      12.758  48.209  46.877  1.00109.71           C
ATOM    451  CB  VAL A  59      13.399  48.387  45.532  1.00109.71           C
ATOM    452  CG1 VAL A  59      12.382  47.992  44.449  1.00109.71           C
ATOM    453  CG2 VAL A  59      13.881  49.844  45.416  1.00109.71           C
ATOM    454  C   VAL A  59      11.530  49.041  46.884  1.00109.71           C
ATOM    455  O   VAL A  59      10.438  48.578  46.555  1.00109.71           O
ATOM    456  N   ALA A  60      11.698  50.295  47.325  1.00 74.50           N
ATOM    457  CA  ALA A  60      10.671  51.284  47.263  1.00 74.50           C
ATOM    458  CB  ALA A  60      10.279  51.870  48.631  1.00 74.50           C
ATOM    459  C   ALA A  60      11.338  52.372  46.488  1.00 74.50           C
ATOM    460  O   ALA A  60      12.565  52.425  46.451  1.00 74.50           O
ATOM    461  N   ARG A  61      10.582  53.241  45.794  1.00 57.14           N
ATOM    462  CA  ARG A  61      11.282  54.245  45.050  1.00 57.14           C
ATOM    463  CB  ARG A  61      11.390  53.902  43.553  1.00 57.14           C
ATOM    464  CG  ARG A  61      12.396  54.755  42.778  1.00 57.14           C
ATOM    465  CD  ARG A  61      12.582  54.296  41.329  1.00 57.14           C
ATOM    466  NE  ARG A  61      13.140  52.914  41.362  1.00 57.14           N
ATOM    467  CZ  ARG A  61      14.491  52.718  41.377  1.00 57.14           C
ATOM    468  NH1 ARG A  61      15.337  53.789  41.357  1.00 57.14           N
ATOM    469  NH2 ARG A  61      14.996  51.451  41.411  1.00 57.14           N
ATOM    470  C   ARG A  61      10.536  55.529  45.194  1.00 57.14           C
ATOM    471  O   ARG A  61       9.310  55.542  45.288  1.00 57.14           O
ATOM    472  N   ASN A  62      11.272  56.654  45.233  1.00 59.13           N
ATOM    473  CA  ASN A  62      10.626  57.929  45.353  1.00 59.13           C
ATOM    474  CB  ASN A  62      11.435  58.913  46.219  1.00 59.13           C
ATOM    475  CG  ASN A  62      10.655  60.207  46.402  1.00 59.13           C
ATOM    476  OD1 ASN A  62      10.126  60.773  45.447  1.00 59.13           O
ATOM    477  ND2 ASN A  62      10.586  60.695  47.669  1.00 59.13           N
ATOM    478  C   ASN A  62      10.534  58.489  43.965  1.00 59.13           C
ATOM    479  O   ASN A  62      11.548  58.798  43.348  1.00 59.13           O
ATOM    480  N   PRO A  63       9.347  58.615  43.439  1.00 85.45           N
ATOM    481  CA  PRO A  63       9.160  59.063  42.085  1.00 85.45           C
ATOM    482  CD  PRO A  63       8.155  58.800  44.248  1.00 85.45           C
ATOM    483  CB  PRO A  63       7.647  59.131  41.899  1.00 85.45           C
ATOM    484  CG  PRO A  63       7.142  59.481  43.311  1.00 85.45           C
ATOM    485  C   PRO A  63       9.790  60.394  41.799  1.00 85.45           C
ATOM    486  O   PRO A  63      10.316  60.578  40.701  1.00 85.45           O
ATOM    487  N   ARG A  64       9.688  61.356  42.735  1.00164.96           N
ATOM    488  CA  ARG A  64      10.207  62.672  42.497  1.00164.96           C
ATOM    489  CB  ARG A  64       9.801  63.635  43.623  1.00164.96           C
ATOM    490  CG  ARG A  64      10.279  65.071  43.430  1.00164.96           C
ATOM    491  CD  ARG A  64       9.570  65.810  42.294  1.00164.96           C
ATOM    492  NE  ARG A  64       9.942  67.249  42.411  1.00164.96           N
ATOM    493  CZ  ARG A  64      11.101  67.709  41.857  1.00164.96           C
ATOM    494  NH1 ARG A  64      11.919  66.856  41.175  1.00164.96           N
ATOM    495  NH2 ARG A  64      11.442  69.024  41.989  1.00164.96           N
ATOM    496  C   ARG A  64      11.706  62.671  42.426  1.00164.96           C
ATOM    497  O   ARG A  64      12.292  63.111  41.438  1.00164.96           O
ATOM    498  N   THR A  65      12.354  62.169  43.497  1.00114.71           N
ATOM    499  CA  THR A  65      13.785  62.159  43.629  1.00114.71           C
ATOM    500  CB  THR A  65      14.225  61.918  45.042  1.00114.71           C
ATOM    501  OG1 THR A  65      15.633  62.041  45.140  1.00114.71           O
ATOM    502  CG2 THR A  65      13.791  60.513  45.469  1.00114.71           C
ATOM    503  C   THR A  65      14.417  61.120  42.759  1.00114.71           C
ATOM    504  O   THR A  65      15.474  61.342  42.172  1.00114.71           O
ATOM    505  N   GLY A  66      13.786  59.942  42.659  1.00 20.54           N
ATOM    506  CA  GLY A  66      14.348  58.866  41.902  1.00 20.54           C
ATOM    507  C   GLY A  66      15.219  58.093  42.838  1.00 20.54           C
ATOM    508  O   GLY A  66      15.817  57.087  42.461  1.00 20.54           O
ATOM    509  N   GLU A  67      15.302  58.552  44.103  1.00 76.26           N
ATOM    510  CA  GLU A  67      16.120  57.881  45.068  1.00 76.26           C
ATOM    511  CB  GLU A  67      16.314  58.624  46.400  1.00 76.26           C
ATOM    512  CG  GLU A  67      17.322  59.767  46.346  1.00 76.26           C
ATOM    513  CD  GLU A  67      17.561  60.231  47.777  1.00 76.26           C
ATOM    514  OE1 GLU A  67      17.309  59.422  48.709  1.00 76.26           O
ATOM    515  OE2 GLU A  67      18.003  61.397  47.958  1.00 76.26           O
ATOM    516  C   GLU A  67      15.487  56.588  45.416  1.00 76.26           C
ATOM    517  O   GLU A  67      14.265  56.451  45.462  1.00 76.26           O
ATOM    518  N   THR A  68      16.337  55.585  45.671  1.00115.03           N
ATOM    519  CA  THR A  68      15.789  54.326  46.030  1.00115.03           C
ATOM    520  CB  THR A  68      16.724  53.173  45.805  1.00115.03           C
ATOM    521  OG1 THR A  68      17.875  53.304  46.626  1.00115.03           O
ATOM    522  CG2 THR A  68      17.129  53.155  44.322  1.00115.03           C
ATOM    523  C   THR A  68      15.469  54.377  47.487  1.00115.03           C
ATOM    524  O   THR A  68      16.142  55.046  48.272  1.00115.03           O
ATOM    525  N   VAL A  69      14.387  53.670  47.860  1.00 56.56           N
ATOM    526  CA  VAL A  69      13.945  53.512  49.212  1.00 56.56           C
ATOM    527  CB  VAL A  69      12.526  53.940  49.448  1.00 56.56           C
ATOM    528  CG1 VAL A  69      12.144  53.572  50.892  1.00 56.56           C
ATOM    529  CG2 VAL A  69      12.398  55.440  49.131  1.00 56.56           C
ATOM    530  C   VAL A  69      13.993  52.042  49.414  1.00 56.56           C
ATOM    531  O   VAL A  69      13.896  51.272  48.459  1.00 56.56           O
ATOM    532  N   LYS A  70      14.157  51.579  50.658  1.00143.13           N
ATOM    533  CA  LYS A  70      14.357  50.174  50.685  1.00143.13           C
ATOM    534  CB  LYS A  70      15.859  49.907  50.726  1.00143.13           C
ATOM    535  CG  LYS A  70      16.622  50.560  49.572  1.00143.13           C
ATOM    536  CD  LYS A  70      18.114  50.739  49.865  1.00143.13           C
ATOM    537  CE  LYS A  70      18.402  51.874  50.852  1.00143.13           C
ATOM    538  NZ  LYS A  70      19.829  51.862  51.246  1.00143.13           N
ATOM    539  C   LYS A  70      13.773  49.639  51.933  1.00143.13           C
ATOM    540  O   LYS A  70      14.117  50.092  53.021  1.00143.13           O
ATOM    541  N   VAL A  71      12.849  48.670  51.831  1.00156.03           N
ATOM    542  CA  VAL A  71      12.526  48.082  53.091  1.00156.03           C
ATOM    543  CB  VAL A  71      11.151  47.493  53.211  1.00156.03           C
ATOM    544  CG1 VAL A  71      10.968  46.416  52.144  1.00156.03           C
ATOM    545  CG2 VAL A  71      10.974  46.980  54.651  1.00156.03           C
ATOM    546  C   VAL A  71      13.570  47.037  53.219  1.00156.03           C
ATOM    547  O   VAL A  71      13.775  46.321  52.253  1.00156.03           O
ATOM    548  N   LYS A  72      14.250  46.947  54.385  1.00157.32           N
ATOM    549  CA  LYS A  72      15.454  46.178  54.626  1.00157.32           C
ATOM    550  CB  LYS A  72      16.245  46.753  55.822  1.00157.32           C
ATOM    551  CG  LYS A  72      15.424  46.965  57.096  1.00157.32           C
ATOM    552  CD  LYS A  72      14.996  45.677  57.801  1.00157.32           C
ATOM    553  CE  LYS A  72      14.232  45.926  59.104  1.00157.32           C
ATOM    554  NZ  LYS A  72      13.909  44.640  59.763  1.00157.32           N
ATOM    555  C   LYS A  72      15.255  44.702  54.803  1.00157.32           C
ATOM    556  O   LYS A  72      14.248  44.232  55.317  1.00157.32           O
ATOM    557  N   PRO A  73      16.258  43.963  54.367  1.00147.38           N
ATOM    558  CA  PRO A  73      16.171  42.532  54.240  1.00147.38           C
ATOM    559  CD  PRO A  73      17.637  44.352  54.647  1.00147.38           C
ATOM    560  CB  PRO A  73      17.545  42.099  53.759  1.00147.38           C
ATOM    561  CG  PRO A  73      18.458  43.055  54.551  1.00147.38           C
ATOM    562  C   PRO A  73      16.044  42.032  55.623  1.00147.38           C
ATOM    563  O   PRO A  73      16.332  42.772  56.560  1.00147.38           O
ATOM    564  N   THR A  74      15.558  40.806  55.805  1.00138.76           N
ATOM    565  CA  THR A  74      15.700  40.347  57.140  1.00138.76           C
ATOM    566  CB  THR A  74      14.677  40.836  58.111  1.00138.76           C
ATOM    567  OG1 THR A  74      15.165  40.654  59.432  1.00138.76           O
ATOM    568  CG2 THR A  74      13.400  40.001  57.915  1.00138.76           C
ATOM    569  C   THR A  74      15.571  38.879  57.097  1.00138.76           C
ATOM    570  O   THR A  74      15.298  38.306  56.048  1.00138.76           O
ATOM    571  N   SER A  75      15.804  38.213  58.231  1.00127.41           N
ATOM    572  CA  SER A  75      15.535  36.816  58.220  1.00127.41           C
ATOM    573  CB  SER A  75      16.797  35.927  58.246  1.00127.41           C
ATOM    574  OG  SER A  75      16.505  34.589  57.879  1.00127.41           O
ATOM    575  C   SER A  75      14.613  36.634  59.373  1.00127.41           C
ATOM    576  O   SER A  75      14.433  37.564  60.161  1.00127.41           O
ATOM    577  N   VAL A  76      13.947  35.470  59.457  1.00143.99           N
ATOM    578  CA  VAL A  76      12.967  35.277  60.491  1.00143.99           C
ATOM    579  CB  VAL A  76      11.592  35.567  59.981  1.00143.99           C
ATOM    580  CG1 VAL A  76      11.315  34.550  58.866  1.00143.99           C
ATOM    581  CG2 VAL A  76      10.580  35.526  61.133  1.00143.99           C
ATOM    582  C   VAL A  76      12.984  33.826  60.888  1.00143.99           C
ATOM    583  O   VAL A  76      13.424  32.973  60.122  1.00143.99           O
ATOM    584  N   PRO A  77      12.562  33.525  62.091  1.00193.68           N
ATOM    585  CA  PRO A  77      12.517  32.159  62.551  1.00193.68           C
ATOM    586  CD  PRO A  77      12.686  34.472  63.190  1.00193.68           C
ATOM    587  CB  PRO A  77      12.416  32.230  64.072  1.00193.68           C
ATOM    588  CG  PRO A  77      12.987  33.614  64.426  1.00193.68           C
ATOM    589  C   PRO A  77      11.336  31.462  61.938  1.00193.68           C
ATOM    590  O   PRO A  77      10.316  32.116  61.728  1.00193.68           O
ATOM    591  N   ALA A  78      11.425  30.143  61.654  1.00 51.44           N
ATOM    592  CA  ALA A  78      10.269  29.490  61.112  1.00 51.44           C
ATOM    593  CB  ALA A  78      10.273  29.362  59.579  1.00 51.44           C
ATOM    594  C   ALA A  78      10.156  28.120  61.715  1.00 51.44           C
ATOM    595  O   ALA A  78      11.147  27.513  62.118  1.00 51.44           O
ATOM    596  N   PHE A  79       8.908  27.612  61.802  1.00 77.83           N
ATOM    597  CA  PHE A  79       8.618  26.340  62.404  1.00 77.83           C
ATOM    598  CB  PHE A  79       7.688  26.509  63.626  1.00 77.83           C
ATOM    599  CG  PHE A  79       7.266  25.202  64.212  1.00 77.83           C
ATOM    600  CD1 PHE A  79       8.133  24.446  64.966  1.00 77.83           C
ATOM    601  CD2 PHE A  79       5.976  24.750  64.037  1.00 77.83           C
ATOM    602  CE1 PHE A  79       7.726  23.250  65.512  1.00 77.83           C
ATOM    603  CE2 PHE A  79       5.563  23.556  64.582  1.00 77.83           C
ATOM    604  CZ  PHE A  79       6.441  22.801  65.321  1.00 77.83           C
ATOM    605  C   PHE A  79       7.920  25.482  61.391  1.00 77.83           C
ATOM    606  O   PHE A  79       7.022  25.943  60.689  1.00 77.83           O
ATOM    607  N   ARG A  80       8.356  24.206  61.284  1.00125.12           N
ATOM    608  CA  ARG A  80       7.738  23.222  60.433  1.00125.12           C
ATOM    609  CB  ARG A  80       8.709  22.458  59.516  1.00125.12           C
ATOM    610  CG  ARG A  80       9.341  23.283  58.393  1.00125.12           C
ATOM    611  CD  ARG A  80      10.015  22.404  57.334  1.00125.12           C
ATOM    612  NE  ARG A  80      10.600  23.290  56.287  1.00125.12           N
ATOM    613  CZ  ARG A  80      11.902  23.691  56.379  1.00125.12           C
ATOM    614  NH1 ARG A  80      12.675  23.269  57.422  1.00125.12           N
ATOM    615  NH2 ARG A  80      12.431  24.517  55.430  1.00125.12           N
ATOM    616  C   ARG A  80       7.199  22.195  61.373  1.00125.12           C
ATOM    617  O   ARG A  80       7.889  21.704  62.266  1.00125.12           O
ATOM    618  N   PRO A  81       5.971  21.860  61.146  1.00247.74           N
ATOM    619  CA  PRO A  81       5.222  21.053  62.067  1.00247.74           C
ATOM    620  CD  PRO A  81       5.111  22.743  60.379  1.00247.74           C
ATOM    621  CB  PRO A  81       3.744  21.304  61.749  1.00247.74           C
ATOM    622  CG  PRO A  81       3.746  22.045  60.401  1.00247.74           C
ATOM    623  C   PRO A  81       5.467  19.625  62.408  1.00247.74           C
ATOM    624  O   PRO A  81       4.976  19.302  63.469  1.00247.74           O
ATOM    625  N   GLY A  82       6.099  18.736  61.621  1.00110.71           N
ATOM    626  CA  GLY A  82       6.265  17.370  62.066  1.00110.71           C
ATOM    627  C   GLY A  82       4.995  16.626  61.766  1.00110.71           C
ATOM    628  O   GLY A  82       3.901  17.122  62.020  1.00110.71           O
ATOM    629  N   ALA A  83       5.122  15.379  61.267  1.00 45.90           N
ATOM    630  CA  ALA A  83       4.002  14.575  60.850  1.00 45.90           C
ATOM    631  CB  ALA A  83       4.437  13.253  60.196  1.00 45.90           C
ATOM    632  C   ALA A  83       3.096  14.229  61.996  1.00 45.90           C
ATOM    633  O   ALA A  83       1.875  14.269  61.853  1.00 45.90           O
ATOM    634  N   GLN A  84       3.663  13.864  63.162  1.00 69.74           N
ATOM    635  CA  GLN A  84       2.859  13.453  64.282  1.00 69.74           C
ATOM    636  CB  GLN A  84       3.708  12.959  65.470  1.00 69.74           C
ATOM    637  CG  GLN A  84       2.893  12.474  66.674  1.00 69.74           C
ATOM    638  CD  GLN A  84       2.478  13.676  67.515  1.00 69.74           C
ATOM    639  OE1 GLN A  84       1.528  13.605  68.293  1.00 69.74           O
ATOM    640  NE2 GLN A  84       3.212  14.810  67.362  1.00 69.74           N
ATOM    641  C   GLN A  84       2.035  14.608  64.755  1.00 69.74           C
ATOM    642  O   GLN A  84       0.860  14.462  65.084  1.00 69.74           O
ATOM    643  N   PHE A  85       2.649  15.798  64.796  1.00132.38           N
ATOM    644  CA  PHE A  85       2.017  16.994  65.288  1.00132.38           C
ATOM    645  CB  PHE A  85       2.940  18.221  65.178  1.00132.38           C
ATOM    646  CG  PHE A  85       2.483  19.268  66.137  1.00132.38           C
ATOM    647  CD1 PHE A  85       1.192  19.743  66.132  1.00132.38           C
ATOM    648  CD2 PHE A  85       3.382  19.815  67.023  1.00132.38           C
ATOM    649  CE1 PHE A  85       0.801  20.713  67.027  1.00132.38           C
ATOM    650  CE2 PHE A  85       2.999  20.787  67.917  1.00132.38           C
ATOM    651  CZ  PHE A  85       1.703  21.241  67.921  1.00132.38           C
ATOM    652  C   PHE A  85       0.830  17.303  64.416  1.00132.38           C
ATOM    653  O   PHE A  85      -0.264  17.572  64.905  1.00132.38           O
ATOM    654  N   LYS A  86       1.018  17.266  63.083  1.00 50.07           N
ATOM    655  CA  LYS A  86      -0.019  17.629  62.157  1.00 50.07           C
ATOM    656  CB  LYS A  86       0.466  17.588  60.699  1.00 50.07           C
ATOM    657  CG  LYS A  86       1.604  18.568  60.407  1.00 50.07           C
ATOM    658  CD  LYS A  86       2.328  18.277  59.091  1.00 50.07           C
ATOM    659  CE  LYS A  86       3.470  19.250  58.789  1.00 50.07           C
ATOM    660  NZ  LYS A  86       4.168  18.835  57.551  1.00 50.07           N
ATOM    661  C   LYS A  86      -1.161  16.670  62.261  1.00 50.07           C
ATOM    662  O   LYS A  86      -2.325  17.071  62.260  1.00 50.07           O
ATOM    663  N   ALA A  87      -0.844  15.368  62.347  1.00 43.60           N
ATOM    664  CA  ALA A  87      -1.834  14.334  62.368  1.00 43.60           C
ATOM    665  CB  ALA A  87      -1.223  12.922  62.344  1.00 43.60           C
ATOM    666  C   ALA A  87      -2.668  14.436  63.596  1.00 43.60           C
ATOM    667  O   ALA A  87      -3.857  14.134  63.575  1.00 43.60           O
ATOM    668  N   VAL A  88      -2.065  14.768  64.741  1.00 72.17           N
ATOM    669  CA  VAL A  88      -2.903  14.853  65.890  1.00 72.17           C
ATOM    670  CB  VAL A  88      -2.123  14.951  67.167  1.00 72.17           C
ATOM    671  CG1 VAL A  88      -3.111  15.155  68.328  1.00 72.17           C
ATOM    672  CG2 VAL A  88      -1.251  13.691  67.303  1.00 72.17           C
ATOM    673  C   VAL A  88      -3.793  16.057  65.832  1.00 72.17           C
ATOM    674  O   VAL A  88      -4.988  15.983  66.111  1.00 72.17           O
ATOM    675  N   VAL A  89      -3.203  17.229  65.551  1.00212.32           N
ATOM    676  CA  VAL A  89      -3.989  18.384  65.852  1.00212.32           C
ATOM    677  CB  VAL A  89      -3.087  19.534  66.249  1.00212.32           C
ATOM    678  CG1 VAL A  89      -3.913  20.716  66.801  1.00212.32           C
ATOM    679  CG2 VAL A  89      -2.013  19.004  67.212  1.00212.32           C
ATOM    680  C   VAL A  89      -5.002  18.951  64.932  1.00212.32           C
ATOM    681  O   VAL A  89      -6.124  18.470  64.757  1.00212.32           O
ATOM    682  N   SER A  90      -4.472  19.924  64.176  1.00275.71           N
ATOM    683  CA  SER A  90      -5.347  20.942  63.708  1.00275.71           C
ATOM    684  CB  SER A  90      -6.484  21.166  64.735  1.00275.71           C
ATOM    685  OG  SER A  90      -7.618  21.814  64.189  1.00275.71           O
ATOM    686  C   SER A  90      -4.446  22.153  63.796  1.00275.71           C
ATOM    687  O   SER A  90      -3.282  22.031  64.171  1.00275.71           O
ATOM    688  N   GLY A  91      -4.966  23.346  63.454  1.00176.32           N
ATOM    689  CA  GLY A  91      -4.259  24.583  63.412  1.00176.32           C
ATOM    690  C   GLY A  91      -4.480  25.413  62.123  1.00176.32           C
ATOM    691  O   GLY A  91      -5.303  25.134  61.253  1.00176.32           O
ATOM    692  N   ALA A  92      -3.749  26.542  62.003  1.00297.58           N
ATOM    693  CA  ALA A  92      -3.715  27.220  60.740  1.00297.58           C
ATOM    694  CB  ALA A  92      -5.058  27.605  60.101  1.00297.58           C
ATOM    695  C   ALA A  92      -2.873  28.442  60.831  1.00297.58           C
ATOM    696  O   ALA A  92      -2.355  28.787  61.891  1.00297.58           O
ATOM    697  N   GLN A  93      -2.673  29.084  59.665  1.00241.33           N
ATOM    698  CA  GLN A  93      -1.933  30.303  59.542  1.00241.33           C
ATOM    699  CB  GLN A  93      -0.545  30.131  58.900  1.00241.33           C
ATOM    700  CG  GLN A  93       0.428  29.328  59.767  1.00241.33           C
ATOM    701  CD  GLN A  93       1.761  29.227  59.038  1.00241.33           C
ATOM    702  OE1 GLN A  93       2.694  28.583  59.515  1.00241.33           O
ATOM    703  NE2 GLN A  93       1.858  29.881  57.849  1.00241.33           N
ATOM    704  C   GLN A  93      -2.748  31.157  58.630  1.00241.33           C
ATOM    705  O   GLN A  93      -3.833  30.759  58.210  1.00241.33           O
ATOM    706  N   ARG A  94      -2.261  32.370  58.312  1.00253.17           N
ATOM    707  CA  ARG A  94      -3.034  33.206  57.443  1.00253.17           C
ATOM    708  CB  ARG A  94      -2.642  34.692  57.538  1.00253.17           C
ATOM    709  CG  ARG A  94      -3.449  35.613  56.620  1.00253.17           C
ATOM    710  CD  ARG A  94      -2.970  37.068  56.648  1.00253.17           C
ATOM    711  NE  ARG A  94      -1.688  37.132  55.890  1.00253.17           N
ATOM    712  CZ  ARG A  94      -0.844  38.193  56.056  1.00253.17           C
ATOM    713  NH1 ARG A  94      -1.162  39.187  56.936  1.00253.17           N
ATOM    714  NH2 ARG A  94       0.318  38.259  55.343  1.00253.17           N
ATOM    715  C   ARG A  94      -2.764  32.769  56.041  1.00253.17           C
ATOM    716  O   ARG A  94      -1.874  33.298  55.377  1.00253.17           O
ATOM    717  N   LEU A  95      -3.532  31.773  55.557  1.00184.10           N
ATOM    718  CA  LEU A  95      -3.377  31.337  54.201  1.00184.10           C
ATOM    719  CB  LEU A  95      -2.455  30.115  54.048  1.00184.10           C
ATOM    720  CG  LEU A  95      -0.995  30.396  54.451  1.00184.10           C
ATOM    721  CD1 LEU A  95      -0.114  29.148  54.277  1.00184.10           C
ATOM    722  CD2 LEU A  95      -0.439  31.624  53.712  1.00184.10           C
ATOM    723  C   LEU A  95      -4.732  30.937  53.717  1.00184.10           C
ATOM    724  O   LEU A  95      -5.417  30.135  54.350  1.00184.10           O
ATOM    725  N   PRO A  96      -5.152  31.500  52.621  1.00116.83           N
ATOM    726  CA  PRO A  96      -6.432  31.133  52.083  1.00116.83           C
ATOM    727  CD  PRO A  96      -4.807  32.875  52.306  1.00116.83           C
ATOM    728  CB  PRO A  96      -6.911  32.326  51.252  1.00116.83           C
ATOM    729  CG  PRO A  96      -5.658  33.202  51.070  1.00116.83           C
ATOM    730  C   PRO A  96      -6.318  29.866  51.303  1.00116.83           C
ATOM    731  O   PRO A  96      -5.229  29.563  50.817  1.00116.83           O
ATOM    732  N   ALA A  97      -7.421  29.102  51.184  1.00267.79           N
ATOM    733  CA  ALA A  97      -7.384  27.909  50.394  1.00267.79           C
ATOM    734  CB  ALA A  97      -7.257  26.621  51.225  1.00267.79           C
ATOM    735  C   ALA A  97      -8.688  27.839  49.670  1.00267.79           C
ATOM    736  O   ALA A  97      -9.731  28.184  50.223  1.00267.79           O
ATOM    737  N   GLU A  98      -8.661  27.409  48.395  1.00344.67           N
ATOM    738  CA  GLU A  98      -9.891  27.306  47.670  1.00344.67           C
ATOM    739  CB  GLU A  98     -10.442  28.664  47.201  1.00344.67           C
ATOM    740  CG  GLU A  98     -11.830  28.575  46.565  1.00344.67           C
ATOM    741  CD  GLU A  98     -12.843  28.355  47.680  1.00344.67           C
ATOM    742  OE1 GLU A  98     -12.416  28.285  48.863  1.00344.67           O
ATOM    743  OE2 GLU A  98     -14.058  28.255  47.362  1.00344.67           O
ATOM    744  C   GLU A  98      -9.631  26.491  46.447  1.00344.67           C
ATOM    745  O   GLU A  98      -8.490  26.358  46.007  1.00344.67           O
ATOM    746  N   GLY A  99     -10.697  25.896  45.877  1.00108.01           N
ATOM    747  CA  GLY A  99     -10.530  25.153  44.665  1.00108.01           C
ATOM    748  C   GLY A  99     -11.824  24.474  44.363  1.00108.01           C
ATOM    749  O   GLY A  99     -12.404  23.785  45.201  1.00108.01           O
ATOM    750  N   PRO A 100     -12.287  24.677  43.163  1.00102.60           N
ATOM    751  CA  PRO A 100     -13.488  24.021  42.729  1.00102.60           C
ATOM    752  CD  PRO A 100     -12.112  25.966  42.515  1.00102.60           C
ATOM    753  CB  PRO A 100     -14.076  24.888  41.613  1.00102.60           C
ATOM    754  CG  PRO A 100     -12.942  25.854  41.229  1.00102.60           C
ATOM    755  C   PRO A 100     -13.135  22.638  42.300  1.00102.60           C
ATOM    756  O   PRO A 100     -11.972  22.396  41.982  1.00102.60           O
ATOM    757  N   ALA A 101     -14.109  21.708  42.292  1.00227.94           N
ATOM    758  CA  ALA A 101     -13.793  20.379  41.867  1.00227.94           C
ATOM    759  CB  ALA A 101     -13.307  19.468  43.006  1.00227.94           C
ATOM    760  C   ALA A 101     -15.039  19.769  41.320  1.00227.94           C
ATOM    761  O   ALA A 101     -16.146  20.217  41.615  1.00227.94           O
ATOM    762  N   VAL A 102     -14.878  18.732  40.477  1.00 75.91           N
ATOM    763  CA  VAL A 102     -16.016  18.049  39.941  1.00 75.91           C
ATOM    764  CB  VAL A 102     -16.007  17.935  38.444  1.00 75.91           C
ATOM    765  CG1 VAL A 102     -17.220  17.093  38.012  1.00 75.91           C
ATOM    766  CG2 VAL A 102     -15.984  19.350  37.843  1.00 75.91           C
ATOM    767  C   VAL A 102     -15.957  16.664  40.488  1.00 75.91           C
ATOM    768  O   VAL A 102     -14.879  16.091  40.635  1.00 75.91           O
ATOM    769  N   LYS A 103     -17.125  16.090  40.827  1.00245.09           N
ATOM    770  CA  LYS A 103     -17.115  14.772  41.385  1.00245.09           C
ATOM    771  CB  LYS A 103     -18.446  14.359  42.033  1.00245.09           C
ATOM    772  CG  LYS A 103     -19.601  14.244  41.036  1.00245.09           C
ATOM    773  CD  LYS A 103     -20.819  13.507  41.596  1.00245.09           C
ATOM    774  CE  LYS A 103     -21.980  13.396  40.607  1.00245.09           C
ATOM    775  NZ  LYS A 103     -23.108  12.669  41.232  1.00245.09           N
ATOM    776  C   LYS A 103     -16.840  13.808  40.282  1.00245.09           C
ATOM    777  O   LYS A 103     -17.332  13.964  39.166  1.00245.09           O
ATOM    778  N   ARG A 104     -16.015  12.785  40.572  1.00290.13           N
ATOM    779  CA  ARG A 104     -15.729  11.788  39.588  1.00290.13           C
ATOM    780  CB  ARG A 104     -14.286  11.827  39.055  1.00290.13           C
ATOM    781  CG  ARG A 104     -14.038  10.829  37.922  1.00290.13           C
ATOM    782  CD  ARG A 104     -12.567  10.690  37.528  1.00290.13           C
ATOM    783  NE  ARG A 104     -12.012   9.528  38.279  1.00290.13           N
ATOM    784  CZ  ARG A 104     -11.509   9.698  39.536  1.00290.13           C
ATOM    785  NH1 ARG A 104     -11.515  10.935  40.114  1.00290.13           N
ATOM    786  NH2 ARG A 104     -11.001   8.629  40.217  1.00290.13           N
ATOM    787  C   ARG A 104     -15.897  10.472  40.266  1.00290.13           C
ATOM    788  O   ARG A 104     -15.692  10.357  41.474  1.00290.13           O
ATOM    789  N   GLY A 105     -16.301   9.440  39.505  1.00100.30           N
ATOM    790  CA  GLY A 105     -16.451   8.151  40.106  1.00100.30           C
ATOM    791  C   GLY A 105     -17.816   7.654  39.775  1.00100.30           C
ATOM    792  O   GLY A 105     -18.546   8.268  38.998  1.00100.30           O
ATOM    793  N   VAL A 106     -18.192   6.509  40.374  1.00 91.90           N
ATOM    794  CA  VAL A 106     -19.484   5.948  40.128  1.00 91.90           C
ATOM    795  CB  VAL A 106     -19.442   4.521  39.672  1.00 91.90           C
ATOM    796  CG1 VAL A 106     -18.701   4.460  38.325  1.00 91.90           C
ATOM    797  CG2 VAL A 106     -18.796   3.671  40.779  1.00 91.90           C
ATOM    798  C   VAL A 106     -20.217   5.971  41.425  1.00 91.90           C
ATOM    799  O   VAL A 106     -19.616   5.881  42.495  1.00 91.90           O
ATOM    800  N   GLY A 107     -21.553   6.114  41.358  1.00 83.18           N
ATOM    801  CA  GLY A 107     -22.326   6.159  42.559  1.00 83.18           C
ATOM    802  C   GLY A 107     -22.234   7.557  43.063  1.00 83.18           C
ATOM    803  O   GLY A 107     -21.618   8.414  42.432  1.00 83.18           O
ATOM    804  N   ALA A 108     -22.851   7.826  44.227  1.00217.29           N
ATOM    805  CA  ALA A 108     -22.780   9.155  44.747  1.00217.29           C
ATOM    806  CB  ALA A 108     -23.699   9.395  45.957  1.00217.29           C
ATOM    807  C   ALA A 108     -21.375   9.379  45.192  1.00217.29           C
ATOM    808  O   ALA A 108     -20.733   8.485  45.742  1.00217.29           O
ATOM    809  N   SER A 109     -20.856  10.593  44.938  1.00187.30           N
ATOM    810  CA  SER A 109     -19.533  10.931  45.362  1.00187.30           C
ATOM    811  CB  SER A 109     -18.477  10.867  44.244  1.00187.30           C
ATOM    812  OG  SER A 109     -18.733  11.866  43.268  1.00187.30           O
ATOM    813  C   SER A 109     -19.609  12.346  45.818  1.00187.30           C
ATOM    814  O   SER A 109     -20.533  13.072  45.454  1.00187.30           O
ATOM    815  N   ALA A 110     -18.649  12.777  46.654  1.00230.93           N
ATOM    816  CA  ALA A 110     -18.715  14.131  47.106  1.00230.93           C
ATOM    817  CB  ALA A 110     -17.721  14.454  48.234  1.00230.93           C
ATOM    818  C   ALA A 110     -18.389  15.008  45.945  1.00230.93           C
ATOM    819  O   ALA A 110     -17.464  14.732  45.183  1.00230.93           O
ATOM    820  N   ALA A 111     -19.169  16.091  45.773  1.00238.35           N
ATOM    821  CA  ALA A 111     -18.887  17.014  44.718  1.00238.35           C
ATOM    822  CB  ALA A 111     -20.063  17.946  44.376  1.00238.35           C
ATOM    823  C   ALA A 111     -17.770  17.864  45.211  1.00238.35           C
ATOM    824  O   ALA A 111     -17.629  18.065  46.414  1.00238.35           O
ATOM    825  N   LYS A 112     -16.924  18.374  44.299  1.00223.61           N
ATOM    826  CA  LYS A 112     -15.838  19.211  44.719  1.00223.61           C
ATOM    827  CB  LYS A 112     -16.277  20.482  45.466  1.00223.61           C
ATOM    828  CG  LYS A 112     -17.002  21.487  44.568  1.00223.61           C
ATOM    829  CD  LYS A 112     -17.714  22.598  45.340  1.00223.61           C
ATOM    830  CE  LYS A 112     -19.015  22.141  46.000  1.00223.61           C
ATOM    831  NZ  LYS A 112     -19.637  23.271  46.725  1.00223.61           N
ATOM    832  C   LYS A 112     -14.915  18.428  45.598  1.00223.61           C
ATOM    833  O   LYS A 112     -15.225  17.328  46.054  1.00223.61           O
ATOM    834  N   LYS A 113     -13.710  18.977  45.830  1.00244.82           N
ATOM    835  CA  LYS A 113     -12.753  18.269  46.623  1.00244.82           C
ATOM    836  CB  LYS A 113     -11.604  17.753  45.750  1.00244.82           C
ATOM    837  CG  LYS A 113     -12.118  16.925  44.570  1.00244.82           C
ATOM    838  CD  LYS A 113     -11.115  16.782  43.424  1.00244.82           C
ATOM    839  CE  LYS A 113     -11.754  16.307  42.117  1.00244.82           C
ATOM    840  NZ  LYS A 113     -10.725  16.200  41.059  1.00244.82           N
ATOM    841  C   LYS A 113     -12.196  19.255  47.598  1.00244.82           C
ATOM    842  O   LYS A 113     -11.989  20.412  47.238  1.00244.82           O
ATOM    843  N   VAL A 114     -11.935  18.812  48.850  1.00197.98           N
ATOM    844  CA  VAL A 114     -11.434  19.652  49.892  1.00197.98           C
ATOM    845  CB  VAL A 114     -12.472  20.546  50.528  1.00197.98           C
ATOM    846  CG1 VAL A 114     -12.811  21.656  49.519  1.00197.98           C
ATOM    847  CG2 VAL A 114     -13.764  19.831  50.905  1.00197.98           C
ATOM    848  C   VAL A 114     -10.426  18.904  50.779  1.00197.98           C
ATOM    849  O   VAL A 114     -10.190  17.716  50.566  1.00197.98           O
ATOM    850  N   ALA A 115      -9.699  19.586  51.716  1.00252.35           N
ATOM    851  CA  ALA A 115      -8.580  18.930  52.379  1.00252.35           C
ATOM    852  CB  ALA A 115      -7.199  19.455  51.947  1.00252.35           C
ATOM    853  C   ALA A 115      -8.605  19.071  53.881  1.00252.35           C
ATOM    854  O   ALA A 115      -9.231  19.982  54.417  1.00252.35           O
ATOM    855  N   LYS A 116      -7.900  18.148  54.595  1.00268.65           N
ATOM    856  CA  LYS A 116      -7.839  18.162  56.039  1.00268.65           C
ATOM    857  CB  LYS A 116      -8.635  17.054  56.752  1.00268.65           C
ATOM    858  CG  LYS A 116     -10.154  17.149  56.657  1.00268.65           C
ATOM    859  CD  LYS A 116     -10.852  16.000  57.392  1.00268.65           C
ATOM    860  CE  LYS A 116     -10.320  14.612  57.025  1.00268.65           C
ATOM    861  NZ  LYS A 116      -9.053  14.348  57.745  1.00268.65           N
ATOM    862  C   LYS A 116      -6.433  17.951  56.548  1.00268.65           C
ATOM    863  O   LYS A 116      -5.472  17.816  55.792  1.00268.65           O
ATOM    864  N   LYS A 117      -6.335  17.950  57.902  1.00285.66           N
ATOM    865  CA  LYS A 117      -5.211  17.764  58.785  1.00285.66           C
ATOM    866  CB  LYS A 117      -4.406  19.040  59.048  1.00285.66           C
ATOM    867  CG  LYS A 117      -3.509  19.409  57.866  1.00285.66           C
ATOM    868  CD  LYS A 117      -2.411  18.380  57.583  1.00285.66           C
ATOM    869  CE  LYS A 117      -1.430  18.816  56.492  1.00285.66           C
ATOM    870  NZ  LYS A 117      -0.332  17.830  56.374  1.00285.66           N
ATOM    871  C   LYS A 117      -5.822  17.267  60.069  1.00285.66           C
ATOM    872  O   LYS A 117      -6.901  16.682  59.985  1.00285.66           O
ATOM    873  N   ALA A 118      -5.187  17.419  61.276  1.00138.89           N
ATOM    874  CA  ALA A 118      -5.855  16.805  62.385  1.00138.89           C
ATOM    875  CB  ALA A 118      -7.318  17.249  62.613  1.00138.89           C
ATOM    876  C   ALA A 118      -5.795  15.334  62.107  1.00138.89           C
ATOM    877  O   ALA A 118      -5.079  14.905  61.202  1.00138.89           O
ATOM    878  N   PRO A 119      -6.464  14.507  62.853  1.00141.42           N
ATOM    879  CA  PRO A 119      -6.302  13.108  62.593  1.00141.42           C
ATOM    880  CD  PRO A 119      -6.717  14.750  64.258  1.00141.42           C
ATOM    881  CB  PRO A 119      -6.934  12.371  63.779  1.00141.42           C
ATOM    882  CG  PRO A 119      -7.487  13.492  64.690  1.00141.42           C
ATOM    883  C   PRO A 119      -6.774  12.746  61.230  1.00141.42           C
ATOM    884  O   PRO A 119      -7.860  13.163  60.833  1.00141.42           O
ATOM    885  N   ALA A 120      -5.960  11.954  60.507  1.00 31.38           N
ATOM    886  CA  ALA A 120      -6.254  11.625  59.150  1.00 31.38           C
ATOM    887  CB  ALA A 120      -5.112  10.881  58.436  1.00 31.38           C
ATOM    888  C   ALA A 120      -7.457  10.755  59.107  1.00 31.38           C
ATOM    889  O   ALA A 120      -7.664   9.902  59.968  1.00 31.38           O
ATOM    890  N   LYS A 121      -8.308  10.986  58.093  1.00 54.80           N
ATOM    891  CA  LYS A 121      -9.454  10.155  57.921  1.00 54.80           C
ATOM    892  CB  LYS A 121     -10.366  10.610  56.771  1.00 54.80           C
ATOM    893  CG  LYS A 121     -11.620   9.745  56.631  1.00 54.80           C
ATOM    894  CD  LYS A 121     -12.695  10.349  55.725  1.00 54.80           C
ATOM    895  CE  LYS A 121     -13.943   9.473  55.601  1.00 54.80           C
ATOM    896  NZ  LYS A 121     -14.694   9.489  56.877  1.00 54.80           N
ATOM    897  C   LYS A 121      -8.940   8.799  57.570  1.00 54.80           C
ATOM    898  O   LYS A 121      -9.446   7.787  58.049  1.00 54.80           O
ATOM    899  N   LYS A 122      -7.896   8.760  56.719  1.00 75.29           N
ATOM    900  CA  LYS A 122      -7.308   7.527  56.281  1.00 75.29           C
ATOM    901  CB  LYS A 122      -6.178   7.716  55.252  1.00 75.29           C
ATOM    902  CG  LYS A 122      -6.671   8.053  53.842  1.00 75.29           C
ATOM    903  CD  LYS A 122      -7.331   9.427  53.716  1.00 75.29           C
ATOM    904  CE  LYS A 122      -7.808   9.738  52.295  1.00 75.29           C
ATOM    905  NZ  LYS A 122      -8.379  11.102  52.239  1.00 75.29           N
ATOM    906  C   LYS A 122      -6.716   6.834  57.460  1.00 75.29           C
ATOM    907  O   LYS A 122      -6.778   5.610  57.562  1.00 75.29           O
ATOM    908  N   ALA A 123      -6.138   7.605  58.398  1.00 37.31           N
ATOM    909  CA  ALA A 123      -5.490   6.992  59.517  1.00 37.31           C
ATOM    910  CB  ALA A 123      -4.929   8.020  60.514  1.00 37.31           C
ATOM    911  C   ALA A 123      -6.506   6.170  60.235  1.00 37.31           C
ATOM    912  O   ALA A 123      -6.235   5.030  60.611  1.00 37.31           O
ATOM    913  N   THR A 124      -7.719   6.714  60.433  1.00235.31           N
ATOM    914  CA  THR A 124      -8.713   5.920  61.087  1.00235.31           C
ATOM    915  CB  THR A 124      -9.848   6.720  61.660  1.00235.31           C
ATOM    916  OG1 THR A 124     -10.728   5.874  62.386  1.00235.31           O
ATOM    917  CG2 THR A 124     -10.602   7.417  60.515  1.00235.31           C
ATOM    918  C   THR A 124      -9.271   5.002  60.053  1.00235.31           C
ATOM    919  O   THR A 124      -9.578   5.418  58.938  1.00235.31           O
ATOM    920  N   LYS A 125      -9.397   3.704  60.380  1.00302.43           N
ATOM    921  CA  LYS A 125      -9.944   2.831  59.390  1.00302.43           C
ATOM    922  CB  LYS A 125      -8.938   1.797  58.841  1.00302.43           C
ATOM    923  CG  LYS A 125      -8.366   0.823  59.874  1.00302.43           C
ATOM    924  CD  LYS A 125      -9.343  -0.262  60.330  1.00302.43           C
ATOM    925  CE  LYS A 125      -8.686  -1.335  61.203  1.00302.43           C
ATOM    926  NZ  LYS A 125      -9.687  -2.348  61.606  1.00302.43           N
ATOM    927  C   LYS A 125     -11.102   2.119  59.996  1.00302.43           C
ATOM    928  O   LYS A 125     -11.065   1.708  61.154  1.00302.43           O
ATOM    929  N   ALA A 126     -12.190   1.993  59.215  1.00266.72           N
ATOM    930  CA  ALA A 126     -13.356   1.310  59.681  1.00266.72           C
ATOM    931  CB  ALA A 126     -14.539   2.246  59.979  1.00266.72           C
ATOM    932  C   ALA A 126     -13.774   0.412  58.569  1.00266.72           C
ATOM    933  O   ALA A 126     -13.499   0.688  57.403  1.00266.72           O
ATOM    934  N   ALA A 127     -14.438  -0.709  58.897  1.00236.90           N
ATOM    935  CA  ALA A 127     -14.828  -1.569  57.825  1.00236.90           C
ATOM    936  CB  ALA A 127     -15.504  -2.871  58.287  1.00236.90           C
ATOM    937  C   ALA A 127     -15.812  -0.814  57.001  1.00236.90           C
ATOM    938  O   ALA A 127     -16.736  -0.197  57.528  1.00236.90           O
ATOM    939  N   LYS A 128     -15.619  -0.839  55.669  1.00242.61           N
ATOM    940  CA  LYS A 128     -16.520  -0.169  54.785  1.00242.61           C
ATOM    941  CB  LYS A 128     -15.813   0.741  53.764  1.00242.61           C
ATOM    942  CG  LYS A 128     -16.769   1.461  52.812  1.00242.61           C
ATOM    943  CD  LYS A 128     -16.114   2.604  52.035  1.00242.61           C
ATOM    944  CE  LYS A 128     -17.066   3.294  51.057  1.00242.61           C
ATOM    945  NZ  LYS A 128     -16.437   4.514  50.504  1.00242.61           N
ATOM    946  C   LYS A 128     -17.216  -1.241  54.022  1.00242.61           C
ATOM    947  O   LYS A 128     -16.576  -2.096  53.412  1.00242.61           O
ATOM    948  N   LYS A 129     -18.560  -1.234  54.054  1.00262.80           N
ATOM    949  CA  LYS A 129     -19.269  -2.260  53.355  1.00262.80           C
ATOM    950  CB  LYS A 129     -19.973  -3.245  54.300  1.00262.80           C
ATOM    951  CG  LYS A 129     -20.896  -2.567  55.313  1.00262.80           C
ATOM    952  CD  LYS A 129     -21.694  -3.559  56.159  1.00262.80           C
ATOM    953  CE  LYS A 129     -22.470  -2.900  57.300  1.00262.80           C
ATOM    954  NZ  LYS A 129     -23.194  -3.929  58.079  1.00262.80           N
ATOM    955  C   LYS A 129     -20.289  -1.615  52.481  1.00262.80           C
ATOM    956  O   LYS A 129     -20.956  -0.660  52.875  1.00262.80           O
ATOM    957  N   ALA A 130     -20.417  -2.131  51.244  1.00266.01           N
ATOM    958  CA  ALA A 130     -21.362  -1.592  50.315  1.00266.01           C
ATOM    959  CB  ALA A 130     -20.714  -1.015  49.044  1.00266.01           C
ATOM    960  C   ALA A 130     -22.232  -2.721  49.881  1.00266.01           C
ATOM    961  O   ALA A 130     -21.795  -3.868  49.816  1.00266.01           O
ATOM    962  N   ALA A 131     -23.509  -2.419  49.588  1.00262.34           N
ATOM    963  CA  ALA A 131     -24.399  -3.450  49.153  1.00262.34           C
ATOM    964  CB  ALA A 131     -25.645  -3.606  50.042  1.00262.34           C
ATOM    965  C   ALA A 131     -24.874  -3.058  47.796  1.00262.34           C
ATOM    966  O   ALA A 131     -24.957  -1.872  47.479  1.00262.34           O
ATOM    967  N   THR A 132     -25.178  -4.054  46.943  1.00203.40           N
ATOM    968  CA  THR A 132     -25.667  -3.717  45.642  1.00203.40           C
ATOM    969  CB  THR A 132     -25.853  -4.904  44.740  1.00203.40           C
ATOM    970  OG1 THR A 132     -24.620  -5.585  44.559  1.00203.40           O
ATOM    971  CG2 THR A 132     -26.394  -4.414  43.387  1.00203.40           C
ATOM    972  C   THR A 132     -27.003  -3.098  45.866  1.00203.40           C
ATOM    973  O   THR A 132     -27.741  -3.507  46.760  1.00203.40           O
ATOM    974  N   LYS A 133     -27.347  -2.071  45.071  1.00262.31           N
ATOM    975  CA  LYS A 133     -28.605  -1.437  45.310  1.00262.31           C
ATOM    976  CB  LYS A 133     -28.537   0.096  45.264  1.00262.31           C
ATOM    977  CG  LYS A 133     -28.148   0.646  43.892  1.00262.31           C
ATOM    978  CD  LYS A 133     -28.339   2.158  43.774  1.00262.31           C
ATOM    979  CE  LYS A 133     -27.364   2.964  44.633  1.00262.31           C
ATOM    980  NZ  LYS A 133     -27.598   4.412  44.439  1.00262.31           N
ATOM    981  C   LYS A 133     -29.554  -1.873  44.251  1.00262.31           C
ATOM    982  O   LYS A 133     -29.303  -1.708  43.059  1.00262.31           O
ATOM    983  N   ALA A 134     -30.674  -2.475  44.684  1.00264.21           N
ATOM    984  CA  ALA A 134     -31.701  -2.886  43.781  1.00264.21           C
ATOM    985  CB  ALA A 134     -31.499  -4.304  43.222  1.00264.21           C
ATOM    986  C   ALA A 134     -32.940  -2.918  44.603  1.00264.21           C
ATOM    987  O   ALA A 134     -32.881  -3.158  45.807  1.00264.21           O
ATOM    988  N   PRO A 135     -34.065  -2.655  44.010  1.00198.18           N
ATOM    989  CA  PRO A 135     -35.251  -2.747  44.804  1.00198.18           C
ATOM    990  CD  PRO A 135     -34.153  -1.585  43.028  1.00198.18           C
ATOM    991  CB  PRO A 135     -36.322  -1.952  44.064  1.00198.18           C
ATOM    992  CG  PRO A 135     -35.505  -0.900  43.290  1.00198.18           C
ATOM    993  C   PRO A 135     -35.565  -4.190  45.003  1.00198.18           C
ATOM    994  O   PRO A 135     -35.305  -4.984  44.101  1.00198.18           O
ATOM    995  N   ALA A 136     -36.103  -4.561  46.177  1.00205.42           N
ATOM    996  CA  ALA A 136     -36.431  -5.936  46.385  1.00205.42           C
ATOM    997  CB  ALA A 136     -36.584  -6.320  47.866  1.00205.42           C
ATOM    998  C   ALA A 136     -37.742  -6.172  45.719  1.00205.42           C
ATOM    999  O   ALA A 136     -38.555  -5.259  45.593  1.00205.42           O
ATOM   1000  N   ARG A 137     -37.974  -7.409  45.244  1.00284.37           N
ATOM   1001  CA  ARG A 137     -39.247  -7.693  44.655  1.00284.37           C
ATOM   1002  CB  ARG A 137     -39.167  -8.376  43.279  1.00284.37           C
ATOM   1003  CG  ARG A 137     -40.520  -8.900  42.788  1.00284.37           C
ATOM   1004  CD  ARG A 137     -40.470  -9.543  41.400  1.00284.37           C
ATOM   1005  NE  ARG A 137     -41.728 -10.324  41.223  1.00284.37           N
ATOM   1006  CZ  ARG A 137     -42.878  -9.735  40.781  1.00284.37           C
ATOM   1007  NH1 ARG A 137     -42.906  -8.405  40.475  1.00284.37           N
ATOM   1008  NH2 ARG A 137     -44.010 -10.485  40.650  1.00284.37           N
ATOM   1009  C   ARG A 137     -39.935  -8.638  45.574  1.00284.37           C
ATOM   1010  O   ARG A 137     -39.445  -9.737  45.829  1.00284.37           O
ATOM   1011  N   LYS A 138     -41.091  -8.214  46.117  1.00323.51           N
ATOM   1012  CA  LYS A 138     -41.826  -9.071  46.994  1.00323.51           C
ATOM   1013  CB  LYS A 138     -41.638  -8.720  48.479  1.00323.51           C
ATOM   1014  CG  LYS A 138     -42.156  -9.790  49.440  1.00323.51           C
ATOM   1015  CD  LYS A 138     -41.669  -9.591  50.877  1.00323.51           C
ATOM   1016  CE  LYS A 138     -42.073 -10.724  51.820  1.00323.51           C
ATOM   1017  NZ  LYS A 138     -43.541 -10.733  52.001  1.00323.51           N
ATOM   1018  C   LYS A 138     -43.266  -8.875  46.663  1.00323.51           C
ATOM   1019  O   LYS A 138     -43.704  -7.756  46.402  1.00323.51           O
ATOM   1020  N   ALA A 139     -44.046  -9.970  46.643  1.00282.70           N
ATOM   1021  CA  ALA A 139     -45.434  -9.814  46.336  1.00282.70           C
ATOM   1022  CB  ALA A 139     -45.779 -10.122  44.869  1.00282.70           C
ATOM   1023  C   ALA A 139     -46.188 -10.784  47.178  1.00282.70           C
ATOM   1024  O   ALA A 139     -45.667 -11.831  47.559  1.00282.70           O
ATOM   1025  N   ALA A 140     -47.444 -10.441  47.513  1.00249.07           N
ATOM   1026  CA  ALA A 140     -48.236 -11.341  48.292  1.00249.07           C
ATOM   1027  CB  ALA A 140     -48.634 -10.772  49.663  1.00249.07           C
ATOM   1028  C   ALA A 140     -49.499 -11.567  47.534  1.00249.07           C
ATOM   1029  O   ALA A 140     -50.079 -10.630  46.989  1.00249.07           O
ATOM   1030  N   THR A 141     -49.946 -12.835  47.467  1.00243.74           N
ATOM   1031  CA  THR A 141     -51.162 -13.130  46.773  1.00243.74           C
ATOM   1032  CB  THR A 141     -50.934 -13.715  45.411  1.00243.74           C
ATOM   1033  OG1 THR A 141     -50.154 -12.825  44.627  1.00243.74           O
ATOM   1034  CG2 THR A 141     -52.299 -13.950  44.742  1.00243.74           C
ATOM   1035  C   THR A 141     -51.895 -14.148  47.584  1.00243.74           C
ATOM   1036  O   THR A 141     -51.293 -14.891  48.356  1.00243.74           O
ATOM   1037  N   LYS A 142     -53.235 -14.185  47.448  1.00345.25           N
ATOM   1038  CA  LYS A 142     -53.999 -15.154  48.175  1.00345.25           C
ATOM   1039  CB  LYS A 142     -54.598 -14.585  49.475  1.00345.25           C
ATOM   1040  CG  LYS A 142     -55.347 -15.600  50.342  1.00345.25           C
ATOM   1041  CD  LYS A 142     -56.675 -16.057  49.742  1.00345.25           C
ATOM   1042  CE  LYS A 142     -57.774 -15.005  49.896  1.00345.25           C
ATOM   1043  NZ  LYS A 142     -58.985 -15.424  49.162  1.00345.25           N
ATOM   1044  C   LYS A 142     -55.110 -15.594  47.278  1.00345.25           C
ATOM   1045  O   LYS A 142     -55.649 -14.797  46.512  1.00345.25           O
ATOM   1046  N   ALA A 143     -55.463 -16.895  47.332  1.00253.81           N
ATOM   1047  CA  ALA A 143     -56.525 -17.380  46.498  1.00253.81           C
ATOM   1048  CB  ALA A 143     -56.046 -18.317  45.377  1.00253.81           C
ATOM   1049  C   ALA A 143     -57.461 -18.172  47.354  1.00253.81           C
ATOM   1050  O   ALA A 143     -57.061 -18.817  48.322  1.00253.81           O
ATOM   1051  N   PRO A 144     -58.720 -18.104  47.015  1.00202.34           N
ATOM   1052  CA  PRO A 144     -59.705 -18.859  47.742  1.00202.34           C
ATOM   1053  CD  PRO A 144     -59.265 -16.849  46.517  1.00202.34           C
ATOM   1054  CB  PRO A 144     -61.050 -18.205  47.439  1.00202.34           C
ATOM   1055  CG  PRO A 144     -60.685 -16.753  47.096  1.00202.34           C
ATOM   1056  C   PRO A 144     -59.674 -20.292  47.324  1.00202.34           C
ATOM   1057  O   PRO A 144     -59.159 -20.587  46.246  1.00202.34           O
ATOM   1058  N   ALA A 145     -60.207 -21.200  48.166  1.00254.67           N
ATOM   1059  CA  ALA A 145     -60.268 -22.585  47.803  1.00254.67           C
ATOM   1060  CB  ALA A 145     -59.166 -23.441  48.449  1.00254.67           C
ATOM   1061  C   ALA A 145     -61.581 -23.106  48.295  1.00254.67           C
ATOM   1062  O   ALA A 145     -62.127 -22.607  49.278  1.00254.67           O
ATOM   1063  N   LYS A 146     -62.139 -24.116  47.599  1.00271.86           N
ATOM   1064  CA  LYS A 146     -63.383 -24.685  48.030  1.00271.86           C
ATOM   1065  CB  LYS A 146     -64.609 -24.170  47.263  1.00271.86           C
ATOM   1066  CG  LYS A 146     -64.924 -22.699  47.526  1.00271.86           C
ATOM   1067  CD  LYS A 146     -65.968 -22.129  46.565  1.00271.86           C
ATOM   1068  CE  LYS A 146     -67.326 -22.829  46.661  1.00271.86           C
ATOM   1069  NZ  LYS A 146     -68.284 -22.224  45.708  1.00271.86           N
ATOM   1070  C   LYS A 146     -63.327 -26.156  47.780  1.00271.86           C
ATOM   1071  O   LYS A 146     -62.536 -26.628  46.966  1.00271.86           O
ATOM   1072  N   LYS A 147     -64.163 -26.921  48.511  1.00343.48           N
ATOM   1073  CA  LYS A 147     -64.238 -28.339  48.312  1.00343.48           C
ATOM   1074  CB  LYS A 147     -63.563 -29.154  49.429  1.00343.48           C
ATOM   1075  CG  LYS A 147     -63.608 -30.665  49.193  1.00343.48           C
ATOM   1076  CD  LYS A 147     -62.700 -31.139  48.055  1.00343.48           C
ATOM   1077  CE  LYS A 147     -62.773 -32.647  47.798  1.00343.48           C
ATOM   1078  NZ  LYS A 147     -61.850 -33.026  46.704  1.00343.48           N
ATOM   1079  C   LYS A 147     -65.691 -28.699  48.335  1.00343.48           C
ATOM   1080  O   LYS A 147     -66.478 -28.065  49.035  1.00343.48           O
ATOM   1081  N   ALA A 148     -66.098 -29.715  47.546  1.00301.32           N
ATOM   1082  CA  ALA A 148     -67.479 -30.107  47.572  1.00301.32           C
ATOM   1083  CB  ALA A 148     -68.353 -29.347  46.558  1.00301.32           C
ATOM   1084  C   ALA A 148     -67.558 -31.559  47.219  1.00301.32           C
ATOM   1085  O   ALA A 148     -66.693 -32.084  46.520  1.00301.32           O
ATOM   1086  N   ALA A 149     -68.596 -32.259  47.725  1.00307.22           N
ATOM   1087  CA  ALA A 149     -68.766 -33.644  47.387  1.00307.22           C
ATOM   1088  CB  ALA A 149     -68.038 -34.604  48.344  1.00307.22           C
ATOM   1089  C   ALA A 149     -70.223 -33.961  47.501  1.00307.22           C
ATOM   1090  O   ALA A 149     -70.906 -33.453  48.389  1.00307.22           O
ATOM   1091  N   THR A 150     -70.745 -34.811  46.593  1.00307.24           N
ATOM   1092  CA  THR A 150     -72.126 -35.186  46.699  1.00307.24           C
ATOM   1093  CB  THR A 150     -73.064 -34.385  45.842  1.00307.24           C
ATOM   1094  OG1 THR A 150     -74.400 -34.555  46.292  1.00307.24           O
ATOM   1095  CG2 THR A 150     -72.942 -34.887  44.392  1.00307.24           C
ATOM   1096  C   THR A 150     -72.241 -36.597  46.226  1.00307.24           C
ATOM   1097  O   THR A 150     -71.280 -37.180  45.726  1.00307.24           O
ATOM   1098  N   LYS A 151     -73.434 -37.194  46.407  1.00342.93           N
ATOM   1099  CA  LYS A 151     -73.659 -38.525  45.931  1.00342.93           C
ATOM   1100  CB  LYS A 151     -73.436 -39.614  46.991  1.00342.93           C
ATOM   1101  CG  LYS A 151     -73.498 -41.025  46.406  1.00342.93           C
ATOM   1102  CD  LYS A 151     -72.370 -41.305  45.411  1.00342.93           C
ATOM   1103  CE  LYS A 151     -71.032 -41.643  46.072  1.00342.93           C
ATOM   1104  NZ  LYS A 151     -69.991 -41.829  45.037  1.00342.93           N
ATOM   1105  C   LYS A 151     -75.089 -38.596  45.499  1.00342.93           C
ATOM   1106  O   LYS A 151     -75.901 -37.760  45.891  1.00342.93           O
ATOM   1107  N   ALA A 152     -75.432 -39.588  44.652  1.00256.67           N
ATOM   1108  CA  ALA A 152     -76.792 -39.705  44.212  1.00256.67           C
ATOM   1109  CB  ALA A 152     -76.973 -39.466  42.703  1.00256.67           C
ATOM   1110  C   ALA A 152     -77.251 -41.100  44.490  1.00256.67           C
ATOM   1111  O   ALA A 152     -76.504 -42.066  44.342  1.00256.67           O
ATOM   1112  N   PRO A 153     -78.472 -41.209  44.935  1.00129.78           N
ATOM   1113  CA  PRO A 153     -79.037 -42.507  45.199  1.00129.78           C
ATOM   1114  CD  PRO A 153     -79.008 -40.196  45.829  1.00129.78           C
ATOM   1115  CB  PRO A 153     -80.083 -42.306  46.299  1.00129.78           C
ATOM   1116  CG  PRO A 153     -80.333 -40.789  46.328  1.00129.78           C
ATOM   1117  C   PRO A 153     -79.601 -43.115  43.953  1.00129.78           C
ATOM   1118  O   PRO A 153     -79.836 -42.388  42.989  1.00129.78           O
ATOM   1119  N   ALA A 154     -79.810 -44.449  43.948  1.00262.66           N
ATOM   1120  CA  ALA A 154     -80.412 -45.110  42.825  1.00262.66           C
ATOM   1121  CB  ALA A 154     -79.406 -45.886  41.957  1.00262.66           C
ATOM   1122  C   ALA A 154     -81.374 -46.111  43.385  1.00262.66           C
ATOM   1123  O   ALA A 154     -81.116 -46.707  44.429  1.00262.66           O
ATOM   1124  N   LYS A 155     -82.528 -46.314  42.716  1.00343.40           N
ATOM   1125  CA  LYS A 155     -83.461 -47.272  43.236  1.00343.40           C
ATOM   1126  CB  LYS A 155     -84.577 -46.648  44.093  1.00343.40           C
ATOM   1127  CG  LYS A 155     -85.521 -47.677  44.724  1.00343.40           C
ATOM   1128  CD  LYS A 155     -84.860 -48.542  45.802  1.00343.40           C
ATOM   1129  CE  LYS A 155     -85.819 -49.524  46.482  1.00343.40           C
ATOM   1130  NZ  LYS A 155     -85.100 -50.302  47.516  1.00343.40           N
ATOM   1131  C   LYS A 155     -84.121 -47.971  42.091  1.00343.40           C
ATOM   1132  O   LYS A 155     -84.304 -47.399  41.017  1.00343.40           O
ATOM   1133  N   LYS A 156     -84.469 -49.258  42.297  1.00329.08           N
ATOM   1134  CA  LYS A 156     -85.155 -50.016  41.292  1.00329.08           C
ATOM   1135  CB  LYS A 156     -84.215 -50.922  40.471  1.00329.08           C
ATOM   1136  CG  LYS A 156     -84.860 -51.576  39.243  1.00329.08           C
ATOM   1137  CD  LYS A 156     -85.974 -52.574  39.565  1.00329.08           C
ATOM   1138  CE  LYS A 156     -85.463 -53.928  40.059  1.00329.08           C
ATOM   1139  NZ  LYS A 156     -84.743 -53.764  41.342  1.00329.08           N
ATOM   1140  C   LYS A 156     -86.125 -50.898  42.013  1.00329.08           C
ATOM   1141  O   LYS A 156     -85.806 -51.449  43.066  1.00329.08           O
ATOM   1142  N   ALA A 157     -87.356 -51.034  41.482  1.00250.45           N
ATOM   1143  CA  ALA A 157     -88.306 -51.904  42.111  1.00250.45           C
ATOM   1144  CB  ALA A 157     -89.351 -51.159  42.958  1.00250.45           C
ATOM   1145  C   ALA A 157     -89.042 -52.610  41.019  1.00250.45           C
ATOM   1146  O   ALA A 157     -89.231 -52.057  39.937  1.00250.45           O
ATOM   1147  N   VAL A 158     -89.462 -53.869  41.265  1.00 92.71           N
ATOM   1148  CA  VAL A 158     -90.184 -54.568  40.242  1.00 92.71           C
ATOM   1149  CB  VAL A 158     -89.361 -55.589  39.518  1.00 92.71           C
ATOM   1150  CG1 VAL A 158     -90.256 -56.300  38.486  1.00 92.71           C
ATOM   1151  CG2 VAL A 158     -88.129 -54.888  38.922  1.00 92.71           C
ATOM   1152  C   VAL A 158     -91.310 -55.314  40.876  1.00 92.71           C
ATOM   1153  O   VAL A 158     -91.176 -55.837  41.981  1.00 92.71           O
ATOM   1154  N   LYS A 159     -92.468 -55.358  40.186  1.00311.93           N
ATOM   1155  CA  LYS A 159     -93.594 -56.106  40.664  1.00311.93           C
ATOM   1156  CB  LYS A 159     -94.368 -55.412  41.798  1.00311.93           C
ATOM   1157  CG  LYS A 159     -93.630 -55.423  43.138  1.00311.93           C
ATOM   1158  CD  LYS A 159     -93.365 -56.838  43.654  1.00311.93           C
ATOM   1159  CE  LYS A 159     -94.622 -57.709  43.684  1.00311.93           C
ATOM   1160  NZ  LYS A 159     -94.268 -59.102  44.037  1.00311.93           N
ATOM   1161  C   LYS A 159     -94.537 -56.264  39.515  1.00311.93           C
ATOM   1162  O   LYS A 159     -94.657 -55.367  38.683  1.00311.93           O
ATOM   1163  N   ALA A 160     -95.217 -57.426  39.421  1.00301.89           N
ATOM   1164  CA  ALA A 160     -96.166 -57.600  38.358  1.00301.89           C
ATOM   1165  CB  ALA A 160     -95.530 -57.727  36.966  1.00301.89           C
ATOM   1166  C   ALA A 160     -96.927 -58.859  38.613  1.00301.89           C
ATOM   1167  O   ALA A 160     -96.500 -59.710  39.392  1.00301.89           O
ATOM   1168  N   THR A 161     -98.099 -59.000  37.961  1.00250.37           N
ATOM   1169  CA  THR A 161     -98.895 -60.174  38.162  1.00250.37           C
ATOM   1170  CB  THR A 161    -100.099 -59.928  39.021  1.00250.37           C
ATOM   1171  OG1 THR A 161     -99.696 -59.460  40.298  1.00250.37           O
ATOM   1172  CG2 THR A 161    -100.879 -61.244  39.167  1.00250.37           C
ATOM   1173  C   THR A 161     -99.390 -60.655  36.837  1.00250.37           C
ATOM   1174  O   THR A 161     -99.533 -59.879  35.893  1.00250.37           O
ATOM   1175  N   LYS A 162     -99.634 -61.975  36.736  1.00281.77           N
ATOM   1176  CA  LYS A 162    -100.169 -62.564  35.544  1.00281.77           C
ATOM   1177  CB  LYS A 162     -99.230 -63.574  34.862  1.00281.77           C
ATOM   1178  CG  LYS A 162     -98.932 -64.798  35.731  1.00281.77           C
ATOM   1179  CD  LYS A 162     -98.395 -65.996  34.944  1.00281.77           C
ATOM   1180  CE  LYS A 162     -97.248 -65.654  33.992  1.00281.77           C
ATOM   1181  NZ  LYS A 162     -96.846 -66.863  33.238  1.00281.77           N
ATOM   1182  C   LYS A 162    -101.369 -63.341  35.973  1.00281.77           C
ATOM   1183  O   LYS A 162    -101.436 -63.804  37.111  1.00281.77           O
ATOM   1184  N   SER A 163    -102.368 -63.487  35.082  1.00150.16           N
ATOM   1185  CA  SER A 163    -103.516 -64.243  35.482  1.00150.16           C
ATOM   1186  CB  SER A 163    -104.804 -63.404  35.555  1.00150.16           C
ATOM   1187  OG  SER A 163    -105.895 -64.219  35.952  1.00150.16           O
ATOM   1188  C   SER A 163    -103.758 -65.306  34.463  1.00150.16           C
ATOM   1189  O   SER A 163    -104.085 -65.021  33.311  1.00150.16           O
ATOM   1190  N   PRO A 164    -103.573 -66.533  34.859  1.00111.81           N
ATOM   1191  CA  PRO A 164    -103.912 -67.622  33.986  1.00111.81           C
ATOM   1192  CD  PRO A 164    -102.483 -66.873  35.755  1.00111.81           C
ATOM   1193  CB  PRO A 164    -103.043 -68.807  34.419  1.00111.81           C
ATOM   1194  CG  PRO A 164    -102.503 -68.408  35.804  1.00111.81           C
ATOM   1195  C   PRO A 164    -105.374 -67.845  34.172  1.00111.81           C
ATOM   1196  O   PRO A 164    -105.872 -67.536  35.253  1.00111.81           O
ATOM   1197  N   ALA A 165    -106.101 -68.357  33.162  1.00280.90           N
ATOM   1198  CA  ALA A 165    -107.483 -68.568  33.464  1.00280.90           C
ATOM   1199  CB  ALA A 165    -108.226 -67.281  33.859  1.00280.90           C
ATOM   1200  C   ALA A 165    -108.191 -69.126  32.280  1.00280.90           C
ATOM   1201  O   ALA A 165    -107.721 -69.058  31.145  1.00280.90           O
ATOM   1202  N   LYS A 166    -109.364 -69.724  32.557  1.00276.76           N
ATOM   1203  CA  LYS A 166    -110.247 -70.219  31.550  1.00276.76           C
ATOM   1204  CB  LYS A 166    -110.654 -71.682  31.784  1.00276.76           C
ATOM   1205  CG  LYS A 166    -111.160 -71.942  33.204  1.00276.76           C
ATOM   1206  CD  LYS A 166    -111.700 -73.356  33.416  1.00276.76           C
ATOM   1207  CE  LYS A 166    -111.992 -73.674  34.884  1.00276.76           C
ATOM   1208  NZ  LYS A 166    -112.331 -75.107  35.035  1.00276.76           N
ATOM   1209  C   LYS A 166    -111.447 -69.345  31.672  1.00276.76           C
ATOM   1210  O   LYS A 166    -111.955 -69.131  32.773  1.00276.76           O
ATOM   1211  N   LYS A 167    -111.925 -68.792  30.544  1.00319.47           N
ATOM   1212  CA  LYS A 167    -112.997 -67.852  30.668  1.00319.47           C
ATOM   1213  CB  LYS A 167    -112.574 -66.413  30.317  1.00319.47           C
ATOM   1214  CG  LYS A 167    -111.774 -66.298  29.011  1.00319.47           C
ATOM   1215  CD  LYS A 167    -112.520 -66.728  27.741  1.00319.47           C
ATOM   1216  CE  LYS A 167    -113.566 -65.728  27.247  1.00319.47           C
ATOM   1217  NZ  LYS A 167    -114.244 -66.239  26.033  1.00319.47           N
ATOM   1218  C   LYS A 167    -114.112 -68.192  29.746  1.00319.47           C
ATOM   1219  O   LYS A 167    -113.934 -68.855  28.728  1.00319.47           O
ATOM   1220  N   VAL A 168    -115.327 -67.790  30.156  1.00122.77           N
ATOM   1221  CA  VAL A 168    -116.465 -67.843  29.297  1.00122.77           C
ATOM   1222  CB  VAL A 168    -117.476 -68.857  29.737  1.00122.77           C
ATOM   1223  CG1 VAL A 168    -118.667 -68.858  28.760  1.00122.77           C
ATOM   1224  CG2 VAL A 168    -116.769 -70.221  29.868  1.00122.77           C
ATOM   1225  C   VAL A 168    -117.056 -66.480  29.467  1.00122.77           C
ATOM   1226  O   VAL A 168    -118.255 -66.314  29.682  1.00122.77           O
ATOM   1227  N   THR A 169    -116.187 -65.452  29.394  1.00284.15           N
ATOM   1228  CA  THR A 169    -116.615 -64.097  29.580  1.00284.15           C
ATOM   1229  CB  THR A 169    -117.045 -63.801  30.986  1.00284.15           C
ATOM   1230  OG1 THR A 169    -117.666 -62.524  31.054  1.00284.15           O
ATOM   1231  CG2 THR A 169    -115.799 -63.832  31.885  1.00284.15           C
ATOM   1232  C   THR A 169    -115.429 -63.229  29.308  1.00284.15           C
ATOM   1233  O   THR A 169    -114.369 -63.716  28.921  1.00284.15           O
ATOM   1234  N   LYS A 170    -115.574 -61.906  29.506  1.00263.54           N
ATOM   1235  CA  LYS A 170    -114.455 -61.037  29.289  1.00263.54           C
ATOM   1236  CB  LYS A 170    -114.807 -59.550  29.112  1.00263.54           C
ATOM   1237  CG  LYS A 170    -115.305 -58.895  30.403  1.00263.54           C
ATOM   1238  CD  LYS A 170    -115.250 -57.364  30.387  1.00263.54           C
ATOM   1239  CE  LYS A 170    -113.842 -56.794  30.593  1.00263.54           C
ATOM   1240  NZ  LYS A 170    -113.892 -55.316  30.682  1.00263.54           N
ATOM   1241  C   LYS A 170    -113.581 -61.106  30.498  1.00263.54           C
ATOM   1242  O   LYS A 170    -114.036 -61.429  31.595  1.00263.54           O
ATOM   1243  N   ALA A 171    -112.277 -60.830  30.305  1.00251.79           N
ATOM   1244  CA  ALA A 171    -111.355 -60.802  31.401  1.00251.79           C
ATOM   1245  CB  ALA A 171    -110.740 -62.171  31.732  1.00251.79           C
ATOM   1246  C   ALA A 171    -110.236 -59.903  30.991  1.00251.79           C
ATOM   1247  O   ALA A 171    -110.033 -59.657  29.803  1.00251.79           O
ATOM   1248  N   VAL A 172    -109.485 -59.368  31.974  1.00 80.73           N
ATOM   1249  CA  VAL A 172    -108.376 -58.523  31.641  1.00 80.73           C
ATOM   1250  CB  VAL A 172    -108.371 -57.199  32.344  1.00 80.73           C
ATOM   1251  CG1 VAL A 172    -107.102 -56.438  31.921  1.00 80.73           C
ATOM   1252  CG2 VAL A 172    -109.678 -56.455  32.020  1.00 80.73           C
ATOM   1253  C   VAL A 172    -107.144 -59.249  32.068  1.00 80.73           C
ATOM   1254  O   VAL A 172    -107.172 -60.031  33.017  1.00 80.73           O
ATOM   1255  N   LYS A 173    -106.023 -59.012  31.360  1.00277.84           N
ATOM   1256  CA  LYS A 173    -104.809 -59.714  31.658  1.00277.84           C
ATOM   1257  CB  LYS A 173    -104.090 -60.238  30.404  1.00277.84           C
ATOM   1258  CG  LYS A 173    -103.620 -59.117  29.475  1.00277.84           C
ATOM   1259  CD  LYS A 173    -102.560 -59.558  28.464  1.00277.84           C
ATOM   1260  CE  LYS A 173    -101.969 -58.397  27.664  1.00277.84           C
ATOM   1261  NZ  LYS A 173    -101.317 -57.442  28.588  1.00277.84           N
ATOM   1262  C   LYS A 173    -103.852 -58.789  32.344  1.00277.84           C
ATOM   1263  O   LYS A 173    -103.915 -57.570  32.191  1.00277.84           O
ATOM   1264  N   LYS A 174    -102.945 -59.375  33.149  1.00279.12           N
ATOM   1265  CA  LYS A 174    -101.928 -58.629  33.830  1.00279.12           C
ATOM   1266  CB  LYS A 174    -102.003 -58.812  35.357  1.00279.12           C
ATOM   1267  CG  LYS A 174    -101.262 -57.762  36.192  1.00279.12           C
ATOM   1268  CD  LYS A 174    -101.693 -57.789  37.662  1.00279.12           C
ATOM   1269  CE  LYS A 174    -103.142 -57.340  37.871  1.00279.12           C
ATOM   1270  NZ  LYS A 174    -103.597 -57.687  39.236  1.00279.12           N
ATOM   1271  C   LYS A 174    -100.636 -59.212  33.346  1.00279.12           C
ATOM   1272  O   LYS A 174    -100.543 -60.423  33.153  1.00279.12           O
ATOM   1273  N   THR A 175     -99.605 -58.375  33.112  1.00286.63           N
ATOM   1274  CA  THR A 175     -98.385 -58.942  32.614  1.00286.63           C
ATOM   1275  CB  THR A 175     -97.949 -58.398  31.285  1.00286.63           C
ATOM   1276  OG1 THR A 175     -97.701 -57.005  31.382  1.00286.63           O
ATOM   1277  CG2 THR A 175     -99.055 -58.681  30.254  1.00286.63           C
ATOM   1278  C   THR A 175     -97.279 -58.686  33.583  1.00286.63           C
ATOM   1279  O   THR A 175     -97.175 -57.617  34.184  1.00286.63           O
ATOM   1280  N   ALA A 176     -96.434 -59.719  33.752  1.00 54.59           N
ATOM   1281  CA  ALA A 176     -95.312 -59.741  34.642  1.00 54.59           C
ATOM   1282  CB  ALA A 176     -94.652 -61.128  34.715  1.00 54.59           C
ATOM   1283  C   ALA A 176     -94.257 -58.772  34.209  1.00 54.59           C
ATOM   1284  O   ALA A 176     -93.620 -58.132  35.043  1.00 54.59           O
ATOM   1285  N   VAL A 177     -94.032 -58.636  32.889  1.00 69.58           N
ATOM   1286  CA  VAL A 177     -92.918 -57.843  32.465  1.00 69.58           C
ATOM   1287  CB  VAL A 177     -92.466 -58.154  31.068  1.00 69.58           C
ATOM   1288  CG1 VAL A 177     -91.356 -57.161  30.688  1.00 69.58           C
ATOM   1289  CG2 VAL A 177     -92.031 -59.629  31.007  1.00 69.58           C
ATOM   1290  C   VAL A 177     -93.216 -56.379  32.525  1.00 69.58           C
ATOM   1291  O   VAL A 177     -94.245 -55.903  32.047  1.00 69.58           O
ATOM   1292  N   LYS A 178     -92.282 -55.643  33.163  1.00377.45           N
ATOM   1293  CA  LYS A 178     -92.256 -54.211  33.246  1.00377.45           C
ATOM   1294  CB  LYS A 178     -93.268 -53.608  34.245  1.00377.45           C
ATOM   1295  CG  LYS A 178     -92.821 -53.583  35.704  1.00377.45           C
ATOM   1296  CD  LYS A 178     -91.867 -52.430  36.019  1.00377.45           C
ATOM   1297  CE  LYS A 178     -91.304 -52.483  37.436  1.00377.45           C
ATOM   1298  NZ  LYS A 178     -90.302 -53.561  37.516  1.00377.45           N
ATOM   1299  C   LYS A 178     -90.854 -53.923  33.692  1.00377.45           C
ATOM   1300  O   LYS A 178     -90.189 -54.812  34.221  1.00377.45           O
ATOM   1301  N   ALA A 179     -90.327 -52.699  33.493  1.00275.00           N
ATOM   1302  CA  ALA A 179     -88.948 -52.586  33.878  1.00275.00           C
ATOM   1303  CB  ALA A 179     -87.973 -52.795  32.708  1.00275.00           C
ATOM   1304  C   ALA A 179     -88.657 -51.239  34.452  1.00275.00           C
ATOM   1305  O   ALA A 179     -89.384 -50.273  34.226  1.00275.00           O
ATOM   1306  N   SER A 180     -87.572 -51.176  35.255  1.00173.48           N
ATOM   1307  CA  SER A 180     -87.094 -49.954  35.833  1.00173.48           C
ATOM   1308  CB  SER A 180     -87.647 -49.693  37.244  1.00173.48           C
ATOM   1309  OG  SER A 180     -89.053 -49.505  37.180  1.00173.48           O
ATOM   1310  C   SER A 180     -85.604 -50.086  35.938  1.00173.48           C
ATOM   1311  O   SER A 180     -85.088 -51.174  36.190  1.00173.48           O
ATOM   1312  N   VAL A 181     -84.861 -48.976  35.734  1.00125.62           N
ATOM   1313  CA  VAL A 181     -83.429 -49.071  35.801  1.00125.62           C
ATOM   1314  CB  VAL A 181     -82.792 -49.347  34.473  1.00125.62           C
ATOM   1315  CG1 VAL A 181     -83.054 -48.134  33.562  1.00125.62           C
ATOM   1316  CG2 VAL A 181     -81.299 -49.653  34.688  1.00125.62           C
ATOM   1317  C   VAL A 181     -82.869 -47.759  36.252  1.00125.62           C
ATOM   1318  O   VAL A 181     -83.529 -46.725  36.162  1.00125.62           O
ATOM   1319  N   ARG A 182     -81.627 -47.787  36.783  1.00349.26           N
ATOM   1320  CA  ARG A 182     -80.948 -46.579  37.159  1.00349.26           C
ATOM   1321  CB  ARG A 182     -81.202 -46.117  38.604  1.00349.26           C
ATOM   1322  CG  ARG A 182     -82.508 -45.341  38.782  1.00349.26           C
ATOM   1323  CD  ARG A 182     -82.385 -43.874  38.363  1.00349.26           C
ATOM   1324  NE  ARG A 182     -81.255 -43.294  39.143  1.00349.26           N
ATOM   1325  CZ  ARG A 182     -80.769 -42.060  38.824  1.00349.26           C
ATOM   1326  NH1 ARG A 182     -81.375 -41.318  37.853  1.00349.26           N
ATOM   1327  NH2 ARG A 182     -79.668 -41.571  39.467  1.00349.26           N
ATOM   1328  C   ARG A 182     -79.470 -46.779  37.019  1.00349.26           C
ATOM   1329  O   ARG A 182     -78.948 -47.879  37.196  1.00349.26           O
ATOM   1330  N   LYS A 183     -78.774 -45.683  36.658  1.00343.87           N
ATOM   1331  CA  LYS A 183     -77.345 -45.628  36.521  1.00343.87           C
ATOM   1332  CB  LYS A 183     -76.827 -46.214  35.196  1.00343.87           C
ATOM   1333  CG  LYS A 183     -76.869 -47.740  35.114  1.00343.87           C
ATOM   1334  CD  LYS A 183     -76.794 -48.277  33.682  1.00343.87           C
ATOM   1335  CE  LYS A 183     -75.778 -47.556  32.793  1.00343.87           C
ATOM   1336  NZ  LYS A 183     -74.405 -48.008  33.110  1.00343.87           N
ATOM   1337  C   LYS A 183     -77.020 -44.171  36.478  1.00343.87           C
ATOM   1338  O   LYS A 183     -77.754 -43.398  35.865  1.00343.87           O
ATOM   1339  N   ALA A 184     -75.935 -43.728  37.141  1.00320.29           N
ATOM   1340  CA  ALA A 184     -75.648 -42.330  37.005  1.00320.29           C
ATOM   1341  CB  ALA A 184     -76.700 -41.409  37.650  1.00320.29           C
ATOM   1342  C   ALA A 184     -74.338 -42.025  37.649  1.00320.29           C
ATOM   1343  O   ALA A 184     -73.910 -42.694  38.588  1.00320.29           O
ATOM   1344  N   ALA A 185     -73.655 -40.993  37.122  1.00257.89           N
ATOM   1345  CA  ALA A 185     -72.425 -40.550  37.701  1.00257.89           C
ATOM   1346  CB  ALA A 185     -71.185 -41.024  36.925  1.00257.89           C
ATOM   1347  C   ALA A 185     -72.460 -39.062  37.612  1.00257.89           C
ATOM   1348  O   ALA A 185     -72.726 -38.507  36.547  1.00257.89           O
ATOM   1349  N   THR A 186     -72.204 -38.363  38.734  1.00323.20           N
ATOM   1350  CA  THR A 186     -72.245 -36.936  38.644  1.00323.20           C
ATOM   1351  CB  THR A 186     -73.609 -36.367  38.895  1.00323.20           C
ATOM   1352  OG1 THR A 186     -74.010 -36.616  40.237  1.00323.20           O
ATOM   1353  CG2 THR A 186     -74.595 -37.032  37.919  1.00323.20           C
ATOM   1354  C   THR A 186     -71.341 -36.365  39.684  1.00323.20           C
ATOM   1355  O   THR A 186     -71.006 -37.035  40.661  1.00323.20           O
ATOM   1356  N   LYS A 187     -70.926 -35.098  39.467  1.00283.30           N
ATOM   1357  CA  LYS A 187     -70.137 -34.345  40.399  1.00283.30           C
ATOM   1358  CB  LYS A 187     -70.956 -33.854  41.605  1.00283.30           C
ATOM   1359  CG  LYS A 187     -72.074 -32.879  41.228  1.00283.30           C
ATOM   1360  CD  LYS A 187     -73.121 -32.693  42.326  1.00283.30           C
ATOM   1361  CE  LYS A 187     -74.290 -31.801  41.902  1.00283.30           C
ATOM   1362  NZ  LYS A 187     -73.828 -30.409  41.704  1.00283.30           N
ATOM   1363  C   LYS A 187     -69.012 -35.185  40.905  1.00283.30           C
ATOM   1364  O   LYS A 187     -68.920 -35.440  42.105  1.00283.30           O
ATOM   1365  N   ALA A 188     -68.124 -35.646  40.003  1.00216.78           N
ATOM   1366  CA  ALA A 188     -67.045 -36.486  40.431  1.00216.78           C
ATOM   1367  CB  ALA A 188     -66.099 -36.910  39.295  1.00216.78           C
ATOM   1368  C   ALA A 188     -66.228 -35.717  41.410  1.00216.78           C
ATOM   1369  O   ALA A 188     -66.063 -34.503  41.301  1.00216.78           O
ATOM   1370  N   PRO A 189     -65.762 -36.414  42.406  1.00143.35           N
ATOM   1371  CA  PRO A 189     -64.921 -35.773  43.376  1.00143.35           C
ATOM   1372  CD  PRO A 189     -66.563 -37.472  43.001  1.00143.35           C
ATOM   1373  CB  PRO A 189     -65.137 -36.516  44.697  1.00143.35           C
ATOM   1374  CG  PRO A 189     -65.823 -37.833  44.297  1.00143.35           C
ATOM   1375  C   PRO A 189     -63.493 -35.746  42.934  1.00143.35           C
ATOM   1376  O   PRO A 189     -63.099 -36.607  42.147  1.00143.35           O
ATOM   1377  N   ALA A 190     -62.737 -34.741  43.423  1.00345.54           N
ATOM   1378  CA  ALA A 190     -61.321 -34.558  43.248  1.00345.54           C
ATOM   1379  CB  ALA A 190     -60.668 -35.366  42.115  1.00345.54           C
ATOM   1380  C   ALA A 190     -61.096 -33.123  42.921  1.00345.54           C
ATOM   1381  O   ALA A 190     -61.890 -32.513  42.208  1.00345.54           O
ATOM   1382  N   LYS A 191     -59.985 -32.565  43.442  1.00252.16           N
ATOM   1383  CA  LYS A 191     -59.607 -31.206  43.189  1.00252.16           C
ATOM   1384  CB  LYS A 191     -60.549 -30.168  43.826  1.00252.16           C
ATOM   1385  CG  LYS A 191     -61.807 -29.898  43.001  1.00252.16           C
ATOM   1386  CD  LYS A 191     -62.958 -29.257  43.777  1.00252.16           C
ATOM   1387  CE  LYS A 191     -63.985 -30.277  44.274  1.00252.16           C
ATOM   1388  NZ  LYS A 191     -65.204 -29.582  44.743  1.00252.16           N
ATOM   1389  C   LYS A 191     -58.267 -30.997  43.812  1.00252.16           C
ATOM   1390  O   LYS A 191     -58.050 -31.358  44.968  1.00252.16           O
ATOM   1391  N   LYS A 192     -57.318 -30.422  43.051  1.00281.96           N
ATOM   1392  CA  LYS A 192     -56.042 -30.117  43.625  1.00281.96           C
ATOM   1393  CB  LYS A 192     -55.007 -31.245  43.498  1.00281.96           C
ATOM   1394  CG  LYS A 192     -53.659 -30.886  44.127  1.00281.96           C
ATOM   1395  CD  LYS A 192     -52.683 -32.060  44.217  1.00281.96           C
ATOM   1396  CE  LYS A 192     -53.171 -33.200  45.111  1.00281.96           C
ATOM   1397  NZ  LYS A 192     -54.094 -34.075  44.354  1.00281.96           N
ATOM   1398  C   LYS A 192     -55.494 -28.960  42.859  1.00281.96           C
ATOM   1399  O   LYS A 192     -55.609 -28.912  41.636  1.00281.96           O
ATOM   1400  N   ALA A 193     -54.901 -27.976  43.560  1.00313.65           N
ATOM   1401  CA  ALA A 193     -54.318 -26.882  42.842  1.00313.65           C
ATOM   1402  CB  ALA A 193     -55.355 -25.908  42.257  1.00313.65           C
ATOM   1403  C   ALA A 193     -53.476 -26.104  43.796  1.00313.65           C
ATOM   1404  O   ALA A 193     -53.755 -26.060  44.993  1.00313.65           O
ATOM   1405  N   ALA A 194     -52.398 -25.481  43.283  1.00334.51           N
ATOM   1406  CA  ALA A 194     -51.577 -24.659  44.121  1.00334.51           C
ATOM   1407  CB  ALA A 194     -50.942 -25.415  45.299  1.00334.51           C
ATOM   1408  C   ALA A 194     -50.457 -24.150  43.278  1.00334.51           C
ATOM   1409  O   ALA A 194     -50.102 -24.760  42.271  1.00334.51           O
ATOM   1410  N   ALA A 195     -49.881 -22.994  43.665  1.00320.54           N
ATOM   1411  CA  ALA A 195     -48.763 -22.473  42.937  1.00320.54           C
ATOM   1412  CB  ALA A 195     -49.151 -21.871  41.576  1.00320.54           C
ATOM   1413  C   ALA A 195     -48.164 -21.372  43.754  1.00320.54           C
ATOM   1414  O   ALA A 195     -48.866 -20.684  44.492  1.00320.54           O
ATOM   1415  N   LYS A 196     -46.832 -21.184  43.650  1.00357.06           N
ATOM   1416  CA  LYS A 196     -46.181 -20.128  44.374  1.00357.06           C
ATOM   1417  CB  LYS A 196     -46.039 -20.368  45.887  1.00357.06           C
ATOM   1418  CG  LYS A 196     -47.317 -20.091  46.677  1.00357.06           C
ATOM   1419  CD  LYS A 196     -47.822 -18.655  46.516  1.00357.06           C
ATOM   1420  CE  LYS A 196     -49.082 -18.352  47.326  1.00357.06           C
ATOM   1421  NZ  LYS A 196     -48.713 -18.048  48.726  1.00357.06           N
ATOM   1422  C   LYS A 196     -44.795 -19.989  43.846  1.00357.06           C
ATOM   1423  O   LYS A 196     -44.342 -20.793  43.033  1.00357.06           O
ATOM   1424  N   ARG A 197     -44.088 -18.935  44.298  1.00245.91           N
ATOM   1425  CA  ARG A 197     -42.735 -18.729  43.878  1.00245.91           C
ATOM   1426  CB  ARG A 197     -42.440 -17.295  43.413  1.00245.91           C
ATOM   1427  CG  ARG A 197     -43.249 -16.841  42.200  1.00245.91           C
ATOM   1428  CD  ARG A 197     -42.931 -15.405  41.778  1.00245.91           C
ATOM   1429  NE  ARG A 197     -43.782 -15.086  40.599  1.00245.91           N
ATOM   1430  CZ  ARG A 197     -43.535 -13.965  39.860  1.00245.91           C
ATOM   1431  NH1 ARG A 197     -42.493 -13.146  40.189  1.00245.91           N
ATOM   1432  NH2 ARG A 197     -44.329 -13.665  38.793  1.00245.91           N
ATOM   1433  C   ARG A 197     -41.882 -18.931  45.084  1.00245.91           C
ATOM   1434  O   ARG A 197     -42.238 -18.535  46.193  1.00245.91           O
ATOM   1435  N   PRO A 198     -40.772 -19.578  44.894  1.00123.03           N
ATOM   1436  CA  PRO A 198     -39.851 -19.738  45.978  1.00123.03           C
ATOM   1437  CD  PRO A 198     -40.672 -20.656  43.927  1.00123.03           C
ATOM   1438  CB  PRO A 198     -38.960 -20.927  45.614  1.00123.03           C
ATOM   1439  CG  PRO A 198     -39.244 -21.186  44.122  1.00123.03           C
ATOM   1440  C   PRO A 198     -39.121 -18.447  46.128  1.00123.03           C
ATOM   1441  O   PRO A 198     -38.910 -17.771  45.122  1.00123.03           O
ATOM   1442  N   ALA A 199     -38.736 -18.076  47.361  1.00252.52           N
ATOM   1443  CA  ALA A 199     -38.014 -16.852  47.519  1.00252.52           C
ATOM   1444  CB  ALA A 199     -38.910 -15.649  47.862  1.00252.52           C
ATOM   1445  C   ALA A 199     -37.071 -17.038  48.657  1.00252.52           C
ATOM   1446  O   ALA A 199     -37.358 -17.769  49.604  1.00252.52           O
ATOM   1447  N   THR A 200     -35.892 -16.396  48.570  1.00185.56           N
ATOM   1448  CA  THR A 200     -34.955 -16.463  49.649  1.00185.56           C
ATOM   1449  CB  THR A 200     -33.647 -17.091  49.267  1.00185.56           C
ATOM   1450  OG1 THR A 200     -33.850 -18.419  48.803  1.00185.56           O
ATOM   1451  CG2 THR A 200     -32.720 -17.089  50.495  1.00185.56           C
ATOM   1452  C   THR A 200     -34.659 -15.051  50.025  1.00185.56           C
ATOM   1453  O   THR A 200     -34.002 -14.330  49.275  1.00185.56           O
ATOM   1454  N   LYS A 201     -35.142 -14.605  51.199  1.00332.28           N
ATOM   1455  CA  LYS A 201     -34.852 -13.254  51.565  1.00332.28           C
ATOM   1456  CB  LYS A 201     -35.980 -12.264  51.225  1.00332.28           C
ATOM   1457  CG  LYS A 201     -37.296 -12.552  51.951  1.00332.28           C
ATOM   1458  CD  LYS A 201     -37.888 -13.925  51.627  1.00332.28           C
ATOM   1459  CE  LYS A 201     -39.263 -14.165  52.256  1.00332.28           C
ATOM   1460  NZ  LYS A 201     -39.153 -14.223  53.731  1.00332.28           N
ATOM   1461  C   LYS A 201     -34.647 -13.198  53.040  1.00332.28           C
ATOM   1462  O   LYS A 201     -35.365 -13.836  53.809  1.00332.28           O
ATOM   1463  N   ALA A 202     -33.623 -12.436  53.465  1.00213.05           N
ATOM   1464  CA  ALA A 202     -33.393 -12.241  54.863  1.00213.05           C
ATOM   1465  CB  ALA A 202     -32.104 -12.904  55.378  1.00213.05           C
ATOM   1466  C   ALA A 202     -33.228 -10.770  55.043  1.00213.05           C
ATOM   1467  O   ALA A 202     -32.509 -10.120  54.285  1.00213.05           O
ATOM   1468  N   PRO A 203     -33.889 -10.224  56.022  1.00122.78           N
ATOM   1469  CA  PRO A 203     -33.793  -8.816  56.273  1.00122.78           C
ATOM   1470  CD  PRO A 203     -34.278 -10.965  57.209  1.00122.78           C
ATOM   1471  CB  PRO A 203     -34.590  -8.583  57.551  1.00122.78           C
ATOM   1472  CG  PRO A 203     -34.389  -9.904  58.318  1.00122.78           C
ATOM   1473  C   PRO A 203     -32.351  -8.514  56.503  1.00122.78           C
ATOM   1474  O   PRO A 203     -31.705  -9.259  57.238  1.00122.78           O
ATOM   1475  N   ALA A 204     -31.819  -7.445  55.883  1.00269.19           N
ATOM   1476  CA  ALA A 204     -30.455  -7.106  56.144  1.00269.19           C
ATOM   1477  CB  ALA A 204     -29.444  -7.879  55.278  1.00269.19           C
ATOM   1478  C   ALA A 204     -30.293  -5.662  55.818  1.00269.19           C
ATOM   1479  O   ALA A 204     -30.905  -5.152  54.880  1.00269.19           O
ATOM   1480  N   LYS A 205     -29.469  -4.955  56.611  1.00260.30           N
ATOM   1481  CA  LYS A 205     -29.218  -3.580  56.316  1.00260.30           C
ATOM   1482  CB  LYS A 205     -30.103  -2.596  57.101  1.00260.30           C
ATOM   1483  CG  LYS A 205     -31.587  -2.665  56.736  1.00260.30           C
ATOM   1484  CD  LYS A 205     -32.484  -1.856  57.677  1.00260.30           C
ATOM   1485  CE  LYS A 205     -32.609  -0.380  57.287  1.00260.30           C
ATOM   1486  NZ  LYS A 205     -31.285   0.280  57.354  1.00260.30           N
ATOM   1487  C   LYS A 205     -27.813  -3.310  56.729  1.00260.30           C
ATOM   1488  O   LYS A 205     -27.404  -3.671  57.832  1.00260.30           O
ATOM   1489  N   LYS A 206     -27.027  -2.681  55.839  1.00199.86           N
ATOM   1490  CA  LYS A 206     -25.689  -2.341  56.212  1.00199.86           C
ATOM   1491  CB  LYS A 206     -24.617  -2.858  55.237  1.00199.86           C
ATOM   1492  CG  LYS A 206     -24.415  -4.370  55.355  1.00199.86           C
ATOM   1493  CD  LYS A 206     -23.616  -4.996  54.210  1.00199.86           C
ATOM   1494  CE  LYS A 206     -24.466  -5.357  52.990  1.00199.86           C
ATOM   1495  NZ  LYS A 206     -23.696  -6.224  52.069  1.00199.86           N
ATOM   1496  C   LYS A 206     -25.637  -0.856  56.239  1.00199.86           C
ATOM   1497  O   LYS A 206     -25.998  -0.191  55.270  1.00199.86           O
ATOM   1498  N   ALA A 207     -25.195  -0.294  57.377  1.00226.79           N
ATOM   1499  CA  ALA A 207     -25.176   1.129  57.478  1.00226.79           C
ATOM   1500  CB  ALA A 207     -25.873   1.659  58.741  1.00226.79           C
ATOM   1501  C   ALA A 207     -23.756   1.559  57.552  1.00226.79           C
ATOM   1502  O   ALA A 207     -22.940   0.946  58.240  1.00226.79           O
ATOM   1503  N   THR A 208     -23.426   2.632  56.815  1.00272.48           N
ATOM   1504  CA  THR A 208     -22.093   3.137  56.867  1.00272.48           C
ATOM   1505  CB  THR A 208     -21.690   3.889  55.631  1.00272.48           C
ATOM   1506  OG1 THR A 208     -20.302   4.183  55.672  1.00272.48           O
ATOM   1507  CG2 THR A 208     -22.506   5.190  55.541  1.00272.48           C
ATOM   1508  C   THR A 208     -22.056   4.080  58.017  1.00272.48           C
ATOM   1509  O   THR A 208     -22.981   4.863  58.224  1.00272.48           O
ATOM   1510  N   ALA A 209     -20.986   4.010  58.826  1.00261.41           N
ATOM   1511  CA  ALA A 209     -20.915   4.902  59.940  1.00261.41           C
ATOM   1512  CB  ALA A 209     -21.024   4.197  61.302  1.00261.41           C
ATOM   1513  C   ALA A 209     -19.578   5.549  59.891  1.00261.41           C
ATOM   1514  O   ALA A 209     -18.587   4.928  59.508  1.00261.41           O
ATOM   1515  N   ARG A 210     -19.521   6.837  60.269  1.00232.55           N
ATOM   1516  CA  ARG A 210     -18.255   7.494  60.290  1.00232.55           C
ATOM   1517  CB  ARG A 210     -18.319   8.968  59.858  1.00232.55           C
ATOM   1518  CG  ARG A 210     -18.858   9.185  58.442  1.00232.55           C
ATOM   1519  CD  ARG A 210     -20.365   8.946  58.317  1.00232.55           C
ATOM   1520  NE  ARG A 210     -20.765   9.327  56.933  1.00232.55           N
ATOM   1521  CZ  ARG A 210     -21.139  10.610  56.659  1.00232.55           C
ATOM   1522  NH1 ARG A 210     -21.146  11.548  57.652  1.00232.55           N
ATOM   1523  NH2 ARG A 210     -21.509  10.958  55.392  1.00232.55           N
ATOM   1524  C   ARG A 210     -17.844   7.487  61.721  1.00232.55           C
ATOM   1525  O   ARG A 210     -18.519   8.071  62.567  1.00232.55           O
ATOM   1526  N   ARG A 211     -16.731   6.807  62.043  1.00281.07           N
ATOM   1527  CA  ARG A 211     -16.338   6.800  63.415  1.00281.07           C
ATOM   1528  CB  ARG A 211     -16.715   5.534  64.198  1.00281.07           C
ATOM   1529  CG  ARG A 211     -18.160   5.635  64.679  1.00281.07           C
ATOM   1530  CD  ARG A 211     -18.396   6.950  65.427  1.00281.07           C
ATOM   1531  NE  ARG A 211     -19.857   7.100  65.659  1.00281.07           N
ATOM   1532  CZ  ARG A 211     -20.369   8.334  65.942  1.00281.07           C
ATOM   1533  NH1 ARG A 211     -19.542   9.419  65.998  1.00281.07           N
ATOM   1534  NH2 ARG A 211     -21.706   8.481  66.169  1.00281.07           N
ATOM   1535  C   ARG A 211     -14.880   7.032  63.514  1.00281.07           C
ATOM   1536  O   ARG A 211     -14.158   7.045  62.518  1.00281.07           O
ATOM   1537  N   GLY A 212     -14.421   7.240  64.758  1.00109.67           N
ATOM   1538  CA  GLY A 212     -13.065   7.606  64.987  1.00109.67           C
ATOM   1539  C   GLY A 212     -13.142   9.086  65.054  1.00109.67           C
ATOM   1540  O   GLY A 212     -14.100   9.681  64.564  1.00109.67           O
ATOM   1541  N   ARG A 213     -12.141   9.736  65.658  1.00251.41           N
ATOM   1542  CA  ARG A 213     -12.273  11.152  65.751  1.00251.41           C
ATOM   1543  CB  ARG A 213     -11.403  11.782  66.848  1.00251.41           C
ATOM   1544  CG  ARG A 213     -11.780  13.232  67.141  1.00251.41           C
ATOM   1545  CD  ARG A 213     -11.806  13.563  68.635  1.00251.41           C
ATOM   1546  NE  ARG A 213     -13.005  12.869  69.188  1.00251.41           N
ATOM   1547  CZ  ARG A 213     -13.666  13.367  70.276  1.00251.41           C
ATOM   1548  NH1 ARG A 213     -13.200  14.478  70.914  1.00251.41           N
ATOM   1549  NH2 ARG A 213     -14.804  12.754  70.715  1.00251.41           N
ATOM   1550  C   ARG A 213     -11.954  11.725  64.414  1.00251.41           C
ATOM   1551  O   ARG A 213     -11.438  11.032  63.539  1.00251.41           O
ATOM   1552  N   LYS A 214     -12.316  13.007  64.216  1.00162.16           N
ATOM   1553  CA  LYS A 214     -12.107  13.712  62.986  1.00162.16           C
ATOM   1554  CB  LYS A 214     -12.577  15.175  63.064  1.00162.16           C
ATOM   1555  CG  LYS A 214     -11.645  16.054  63.906  1.00162.16           C
ATOM   1556  CD  LYS A 214     -11.433  15.534  65.328  1.00162.16           C
ATOM   1557  CE  LYS A 214     -10.343  16.272  66.109  1.00162.16           C
ATOM   1558  NZ  LYS A 214     -10.124  15.611  67.414  1.00162.16           N
ATOM   1559  C   LYS A 214     -10.614  13.774  62.670  1.00162.16           C
ATOM   1560  O   LYS A 214     -10.240  14.665  61.863  1.00162.16           O
ATOM   1561  OXT LYS A 214      -9.827  12.958  63.217  1.00162.16           O
TER    1562      LYS A 214
ATOM   1563  N   MET B 215      21.003  20.914  64.851  1.00103.62           N
ATOM   1564  CA  MET B 215      20.779  20.235  66.151  1.00103.62           C
ATOM   1565  CB  MET B 215      20.493  21.243  67.277  1.00103.62           C
ATOM   1566  CG  MET B 215      21.690  22.063  67.751  1.00103.62           C
ATOM   1567  SD  MET B 215      21.281  23.233  69.083  1.00103.62           S
ATOM   1568  CE  MET B 215      20.914  21.955  70.319  1.00103.62           C
ATOM   1569  C   MET B 215      19.602  19.323  66.123  1.00103.62           C
ATOM   1570  O   MET B 215      18.490  19.729  65.787  1.00103.62           O
ATOM   1571  N   ASN B 216      19.841  18.049  66.476  1.00 69.43           N
ATOM   1572  CA  ASN B 216      18.811  17.057  66.555  1.00 69.43           C
ATOM   1573  CB  ASN B 216      19.268  15.682  66.037  1.00 69.43           C
ATOM   1574  CG  ASN B 216      20.510  15.268  66.812  1.00 69.43           C
ATOM   1575  OD1 ASN B 216      20.433  14.879  67.976  1.00 69.43           O
ATOM   1576  ND2 ASN B 216      21.693  15.350  66.147  1.00 69.43           N
ATOM   1577  C   ASN B 216      18.387  16.935  67.988  1.00 69.43           C
ATOM   1578  O   ASN B 216      18.941  17.588  68.871  1.00 69.43           O
ATOM   1579  N   LYS B 217      17.371  16.087  68.248  1.00 56.99           N
ATOM   1580  CA  LYS B 217      16.828  15.929  69.570  1.00 56.99           C
ATOM   1581  CB  LYS B 217      15.691  14.894  69.624  0.00 56.99           C
ATOM   1582  CG  LYS B 217      15.096  14.712  71.022  0.00 56.99           C
ATOM   1583  CD  LYS B 217      13.789  13.918  71.035  0.00 56.99           C
ATOM   1584  CE  LYS B 217      13.198  13.731  72.434  0.00 56.99           C
ATOM   1585  NZ  LYS B 217      12.638  15.011  72.924  0.00 56.99           N
ATOM   1586  C   LYS B 217      17.893  15.463  70.514  1.00 56.99           C
ATOM   1587  O   LYS B 217      18.024  15.992  71.617  1.00 56.99           O
ATOM   1588  N   ALA B 218      18.702  14.472  70.100  1.00 28.61           N
ATOM   1589  CA  ALA B 218      19.706  13.922  70.967  1.00 28.61           C
ATOM   1590  CB  ALA B 218      20.490  12.771  70.314  1.00 28.61           C
ATOM   1591  C   ALA B 218      20.692  14.991  71.321  1.00 28.61           C
ATOM   1592  O   ALA B 218      21.178  15.056  72.448  1.00 28.61           O
ATOM   1593  N   GLU B 219      21.032  15.839  70.338  1.00 85.26           N
ATOM   1594  CA  GLU B 219      21.990  16.894  70.493  1.00 85.26           C
ATOM   1595  CB  GLU B 219      22.300  17.557  69.142  1.00 85.26           C
ATOM   1596  CG  GLU B 219      23.459  18.547  69.167  1.00 85.26           C
ATOM   1597  CD  GLU B 219      23.661  19.014  67.734  1.00 85.26           C
ATOM   1598  OE1 GLU B 219      22.952  18.483  66.837  1.00 85.26           O
ATOM   1599  OE2 GLU B 219      24.525  19.902  67.515  1.00 85.26           O
ATOM   1600  C   GLU B 219      21.464  17.944  71.424  1.00 85.26           C
ATOM   1601  O   GLU B 219      22.212  18.505  72.223  1.00 85.26           O
ATOM   1602  N   LEU B 220      20.160  18.257  71.322  1.00 57.37           N
ATOM   1603  CA  LEU B 220      19.539  19.269  72.128  1.00 57.37           C
ATOM   1604  CB  LEU B 220      18.072  19.473  71.713  1.00 57.37           C
ATOM   1605  CG  LEU B 220      17.372  20.651  72.404  1.00 57.37           C
ATOM   1606  CD1 LEU B 220      17.985  21.978  71.942  1.00 57.37           C
ATOM   1607  CD2 LEU B 220      15.849  20.601  72.201  1.00 57.37           C
ATOM   1608  C   LEU B 220      19.559  18.829  73.562  1.00 57.37           C
ATOM   1609  O   LEU B 220      19.862  19.611  74.462  1.00 57.37           O
ATOM   1610  N   ILE B 221      19.251  17.543  73.813  1.00135.20           N
ATOM   1611  CA  ILE B 221      19.179  17.041  75.156  1.00135.20           C
ATOM   1612  CB  ILE B 221      18.633  15.636  75.257  1.00135.20           C
ATOM   1613  CG1 ILE B 221      19.534  14.583  74.590  1.00135.20           C
ATOM   1614  CG2 ILE B 221      17.209  15.671  74.679  1.00135.20           C
ATOM   1615  CD1 ILE B 221      20.751  14.180  75.422  1.00135.20           C
ATOM   1616  C   ILE B 221      20.529  17.123  75.802  1.00135.20           C
ATOM   1617  O   ILE B 221      20.631  17.436  76.987  1.00135.20           O
ATOM   1618  N   ASP B 222      21.608  16.838  75.048  1.00 71.35           N
ATOM   1619  CA  ASP B 222      22.916  16.862  75.636  1.00 71.35           C
ATOM   1620  CB  ASP B 222      24.022  16.388  74.679  1.00 71.35           C
ATOM   1621  CG  ASP B 222      25.242  16.031  75.520  1.00 71.35           C
ATOM   1622  OD1 ASP B 222      25.246  16.357  76.738  1.00 71.35           O
ATOM   1623  OD2 ASP B 222      26.182  15.412  74.957  1.00 71.35           O
ATOM   1624  C   ASP B 222      23.240  18.263  76.072  1.00 71.35           C
ATOM   1625  O   ASP B 222      23.821  18.466  77.135  1.00 71.35           O
ATOM   1626  N   VAL B 223      22.868  19.273  75.258  1.00 36.48           N
ATOM   1627  CA  VAL B 223      23.169  20.649  75.553  1.00 36.48           C
ATOM   1628  CB  VAL B 223      22.763  21.577  74.447  1.00 36.48           C
ATOM   1629  CG1 VAL B 223      23.035  23.023  74.896  1.00 36.48           C
ATOM   1630  CG2 VAL B 223      23.509  21.168  73.166  1.00 36.48           C
ATOM   1631  C   VAL B 223      22.437  21.089  76.788  1.00 36.48           C
ATOM   1632  O   VAL B 223      22.955  21.863  77.590  1.00 36.48           O
ATOM   1633  N   LEU B 224      21.182  20.635  76.925  1.00127.99           N
ATOM   1634  CA  LEU B 224      20.253  20.935  77.983  1.00127.99           C
ATOM   1635  CB  LEU B 224      18.874  20.373  77.613  1.00127.99           C
ATOM   1636  CG  LEU B 224      18.121  21.201  76.553  1.00127.99           C
ATOM   1637  CD1 LEU B 224      19.066  21.959  75.606  1.00127.99           C
ATOM   1638  CD2 LEU B 224      17.214  20.260  75.741  1.00127.99           C
ATOM   1639  C   LEU B 224      20.671  20.341  79.292  1.00127.99           C
ATOM   1640  O   LEU B 224      20.468  20.944  80.345  1.00127.99           O
ATOM   1641  N   THR B 225      21.224  19.117  79.271  1.00111.03           N
ATOM   1642  CA  THR B 225      21.625  18.469  80.486  1.00111.03           C
ATOM   1643  CB  THR B 225      22.111  17.063  80.270  1.00111.03           C
ATOM   1644  OG1 THR B 225      22.303  16.416  81.519  1.00111.03           O
ATOM   1645  CG2 THR B 225      23.432  17.099  79.483  1.00111.03           C
ATOM   1646  C   THR B 225      22.738  19.253  81.109  1.00111.03           C
ATOM   1647  O   THR B 225      22.836  19.357  82.330  1.00111.03           O
ATOM   1648  N   GLN B 226      23.648  19.799  80.292  1.00117.57           N
ATOM   1649  CA  GLN B 226      24.758  20.496  80.869  1.00117.57           C
ATOM   1650  CB  GLN B 226      25.864  20.755  79.841  1.00117.57           C
ATOM   1651  CG  GLN B 226      25.445  21.692  78.716  1.00117.57           C
ATOM   1652  CD  GLN B 226      26.347  21.364  77.547  0.00117.57           C
ATOM   1653  OE1 GLN B 226      26.449  20.203  77.156  0.00117.57           O
ATOM   1654  NE2 GLN B 226      27.021  22.398  76.975  1.00117.57           N
ATOM   1655  C   GLN B 226      24.357  21.795  81.510  1.00117.57           C
ATOM   1656  O   GLN B 226      24.782  22.099  82.623  1.00117.57           O
ATOM   1657  N   LYS B 227      23.512  22.592  80.833  1.00 99.53           N
ATOM   1658  CA  LYS B 227      23.171  23.904  81.304  1.00 99.53           C
ATOM   1659  CB  LYS B 227      22.356  24.652  80.238  1.00 99.53           C
ATOM   1660  CG  LYS B 227      22.445  26.178  80.233  1.00 99.53           C
ATOM   1661  CD  LYS B 227      21.982  26.724  78.877  1.00 99.53           C
ATOM   1662  CE  LYS B 227      22.167  28.222  78.649  1.00 99.53           C
ATOM   1663  NZ  LYS B 227      21.775  28.552  77.258  1.00 99.53           N
ATOM   1664  C   LYS B 227      22.392  23.813  82.593  1.00 99.53           C
ATOM   1665  O   LYS B 227      22.650  24.576  83.523  1.00 99.53           O
ATOM   1666  N   LEU B 228      21.400  22.899  82.675  1.00130.71           N
ATOM   1667  CA  LEU B 228      20.584  22.746  83.855  1.00130.71           C
ATOM   1668  CB  LEU B 228      19.218  22.050  83.651  1.00130.71           C
ATOM   1669  CG  LEU B 228      19.189  20.515  83.773  1.00130.71           C
ATOM   1670  CD1 LEU B 228      17.768  19.972  83.550  1.00130.71           C
ATOM   1671  CD2 LEU B 228      20.202  19.849  82.843  1.00130.71           C
ATOM   1672  C   LEU B 228      21.324  22.050  84.960  1.00130.71           C
ATOM   1673  O   LEU B 228      21.021  22.272  86.131  1.00130.71           O
ATOM   1674  N   GLY B 229      22.285  21.159  84.627  1.00 38.32           N
ATOM   1675  CA  GLY B 229      23.034  20.476  85.648  1.00 38.32           C
ATOM   1676  C   GLY B 229      22.392  19.167  86.018  1.00 38.32           C
ATOM   1677  O   GLY B 229      22.553  18.699  87.144  1.00 38.32           O
ATOM   1678  N   SER B 230      21.612  18.557  85.100  1.00 46.67           N
ATOM   1679  CA  SER B 230      21.012  17.274  85.369  1.00 46.67           C
ATOM   1680  CB  SER B 230      19.527  17.196  84.976  1.00 46.67           C
ATOM   1681  OG  SER B 230      19.388  17.285  83.566  1.00 46.67           O
ATOM   1682  C   SER B 230      21.734  16.221  84.579  1.00 46.67           C
ATOM   1683  O   SER B 230      22.819  16.459  84.049  1.00 46.67           O
ATOM   1684  N   ASP B 231      21.162  14.993  84.546  1.00 90.07           N
ATOM   1685  CA  ASP B 231      21.688  13.925  83.737  1.00 90.07           C
ATOM   1686  CB  ASP B 231      21.417  12.515  84.297  1.00 90.07           C
ATOM   1687  CG  ASP B 231      19.915  12.287  84.340  1.00 90.07           C
ATOM   1688  OD1 ASP B 231      19.164  13.291  84.236  1.00 90.07           O
ATOM   1689  OD2 ASP B 231      19.498  11.106  84.483  1.00 90.07           O
ATOM   1690  C   ASP B 231      21.044  14.025  82.382  1.00 90.07           C
ATOM   1691  O   ASP B 231      20.141  14.832  82.167  1.00 90.07           O
ATOM   1692  N   ARG B 232      21.527  13.213  81.418  1.00127.82           N
ATOM   1693  CA  ARG B 232      20.990  13.184  80.084  1.00127.82           C
ATOM   1694  CB  ARG B 232      21.822  12.326  79.114  1.00127.82           C
ATOM   1695  CG  ARG B 232      23.143  12.975  78.693  1.00127.82           C
ATOM   1696  CD  ARG B 232      24.132  13.170  79.843  0.00127.82           C
ATOM   1697  NE  ARG B 232      24.416  11.826  80.419  1.00127.82           N
ATOM   1698  CZ  ARG B 232      25.306  11.697  81.446  1.00127.82           C
ATOM   1699  NH1 ARG B 232      25.942  12.799  81.940  1.00127.82           N
ATOM   1700  NH2 ARG B 232      25.560  10.466  81.979  1.00127.82           N
ATOM   1701  C   ARG B 232      19.604  12.615  80.121  1.00127.82           C
ATOM   1702  O   ARG B 232      18.728  13.037  79.367  1.00127.82           O
ATOM   1703  N   ARG B 233      19.380  11.628  81.008  1.00101.97           N
ATOM   1704  CA  ARG B 233      18.123  10.942  81.099  1.00101.97           C
ATOM   1705  CB  ARG B 233      18.111   9.843  82.175  1.00101.97           C
ATOM   1706  CG  ARG B 233      18.981   8.627  81.857  1.00101.97           C
ATOM   1707  CD  ARG B 233      18.932   7.564  82.957  1.00101.97           C
ATOM   1708  NE  ARG B 233      19.785   6.421  82.529  1.00101.97           N
ATOM   1709  CZ  ARG B 233      19.953   5.353  83.362  1.00101.97           C
ATOM   1710  NH1 ARG B 233      19.345   5.341  84.584  1.00101.97           N
ATOM   1711  NH2 ARG B 233      20.728   4.299  82.974  1.00101.97           N
ATOM   1712  C   ARG B 233      17.037  11.903  81.477  1.00101.97           C
ATOM   1713  O   ARG B 233      15.914  11.779  80.993  1.00101.97           O
ATOM   1714  N   GLN B 234      17.319  12.838  82.405  1.00 61.86           N
ATOM   1715  CA  GLN B 234      16.320  13.774  82.843  1.00 61.86           C
ATOM   1716  CB  GLN B 234      16.708  14.510  84.137  1.00 61.86           C
ATOM   1717  CG  GLN B 234      16.685  13.592  85.364  1.00 61.86           C
ATOM   1718  CD  GLN B 234      17.141  14.395  86.572  1.00 61.86           C
ATOM   1719  OE1 GLN B 234      17.174  13.887  87.692  1.00 61.86           O
ATOM   1720  NE2 GLN B 234      17.507  15.683  86.340  1.00 61.86           N
ATOM   1721  C   GLN B 234      16.017  14.791  81.788  1.00 61.86           C
ATOM   1722  O   GLN B 234      14.860  15.158  81.583  1.00 61.86           O
ATOM   1723  N   ALA B 235      17.051  15.284  81.083  1.00 37.91           N
ATOM   1724  CA  ALA B 235      16.802  16.288  80.094  1.00 37.91           C
ATOM   1725  CB  ALA B 235      18.081  16.732  79.365  1.00 37.91           C
ATOM   1726  C   ALA B 235      15.879  15.698  79.074  1.00 37.91           C
ATOM   1727  O   ALA B 235      14.882  16.314  78.698  1.00 37.91           O
ATOM   1728  N   THR B 236      16.167  14.456  78.640  1.00100.01           N
ATOM   1729  CA  THR B 236      15.394  13.826  77.607  1.00100.01           C
ATOM   1730  CB  THR B 236      15.971  12.515  77.146  1.00100.01           C
ATOM   1731  OG1 THR B 236      15.284  12.064  75.988  1.00100.01           O
ATOM   1732  CG2 THR B 236      15.855  11.474  78.269  1.00100.01           C
ATOM   1733  C   THR B 236      13.983  13.592  78.060  1.00100.01           C
ATOM   1734  O   THR B 236      13.044  13.845  77.307  1.00100.01           O
ATOM   1735  N   ALA B 237      13.792  13.104  79.301  1.00 32.20           N
ATOM   1736  CA  ALA B 237      12.478  12.808  79.803  1.00 32.20           C
ATOM   1737  CB  ALA B 237      12.505  12.188  81.211  1.00 32.20           C
ATOM   1738  C   ALA B 237      11.686  14.077  79.888  1.00 32.20           C
ATOM   1739  O   ALA B 237      10.491  14.093  79.596  1.00 32.20           O
ATOM   1740  N   ALA B 238      12.326  15.171  80.342  1.00 40.11           N
ATOM   1741  CA  ALA B 238      11.653  16.437  80.445  1.00 40.11           C
ATOM   1742  CB  ALA B 238      12.539  17.538  81.057  1.00 40.11           C
ATOM   1743  C   ALA B 238      11.288  16.930  79.080  1.00 40.11           C
ATOM   1744  O   ALA B 238      10.165  17.370  78.847  1.00 40.11           O
ATOM   1745  N   VAL B 239      12.240  16.860  78.131  1.00 36.47           N
ATOM   1746  CA  VAL B 239      12.008  17.389  76.817  1.00 36.47           C
ATOM   1747  CB  VAL B 239      13.209  17.266  75.925  1.00 36.47           C
ATOM   1748  CG1 VAL B 239      12.831  17.767  74.521  1.00 36.47           C
ATOM   1749  CG2 VAL B 239      14.379  18.030  76.568  1.00 36.47           C
ATOM   1750  C   VAL B 239      10.895  16.639  76.162  1.00 36.47           C
ATOM   1751  O   VAL B 239       9.964  17.237  75.625  1.00 36.47           O
ATOM   1752  N   GLU B 240      10.946  15.297  76.228  1.00 29.94           N
ATOM   1753  CA  GLU B 240       9.972  14.492  75.554  1.00 29.94           C
ATOM   1754  CB  GLU B 240      10.202  12.985  75.763  1.00 29.94           C
ATOM   1755  CG  GLU B 240      11.482  12.461  75.112  1.00 29.94           C
ATOM   1756  CD  GLU B 240      11.572  10.970  75.401  1.00 29.94           C
ATOM   1757  OE1 GLU B 240      10.651  10.443  76.080  1.00 29.94           O
ATOM   1758  OE2 GLU B 240      12.563  10.338  74.948  1.00 29.94           O
ATOM   1759  C   GLU B 240       8.621  14.810  76.100  1.00 29.94           C
ATOM   1760  O   GLU B 240       7.661  14.969  75.347  1.00 29.94           O
ATOM   1761  N   ASN B 241       8.509  14.933  77.432  1.00 83.41           N
ATOM   1762  CA  ASN B 241       7.211  15.163  77.981  1.00 83.41           C
ATOM   1763  CB  ASN B 241       7.145  15.115  79.503  1.00 83.41           C
ATOM   1764  CG  ASN B 241       5.660  15.093  79.775  1.00 83.41           C
ATOM   1765  OD1 ASN B 241       4.940  14.301  79.169  1.00 83.41           O
ATOM   1766  ND2 ASN B 241       5.181  15.987  80.680  1.00 83.41           N
ATOM   1767  C   ASN B 241       6.693  16.494  77.538  1.00 83.41           C
ATOM   1768  O   ASN B 241       5.511  16.633  77.225  1.00 83.41           O
ATOM   1769  N   VAL B 242       7.568  17.513  77.486  1.00 34.58           N
ATOM   1770  CA  VAL B 242       7.145  18.838  77.133  1.00 34.58           C
ATOM   1771  CB  VAL B 242       8.273  19.827  77.167  1.00 34.58           C
ATOM   1772  CG1 VAL B 242       7.744  21.191  76.692  1.00 34.58           C
ATOM   1773  CG2 VAL B 242       8.869  19.842  78.584  1.00 34.58           C
ATOM   1774  C   VAL B 242       6.584  18.855  75.738  1.00 34.58           C
ATOM   1775  O   VAL B 242       5.566  19.499  75.487  1.00 34.58           O
ATOM   1776  N   VAL B 243       7.246  18.161  74.790  1.00 38.68           N
ATOM   1777  CA  VAL B 243       6.839  18.145  73.408  1.00 38.68           C
ATOM   1778  CB  VAL B 243       7.794  17.364  72.552  1.00 38.68           C
ATOM   1779  CG1 VAL B 243       7.219  17.261  71.131  1.00 38.68           C
ATOM   1780  CG2 VAL B 243       9.176  18.036  72.625  1.00 38.68           C
ATOM   1781  C   VAL B 243       5.497  17.498  73.270  1.00 38.68           C
ATOM   1782  O   VAL B 243       4.637  17.983  72.535  1.00 38.68           O
ATOM   1783  N   ASP B 244       5.295  16.365  73.970  1.00 29.55           N
ATOM   1784  CA  ASP B 244       4.061  15.640  73.887  1.00 29.55           C
ATOM   1785  CB  ASP B 244       4.083  14.335  74.702  1.00 29.55           C
ATOM   1786  CG  ASP B 244       5.042  13.370  74.019  1.00 29.55           C
ATOM   1787  OD1 ASP B 244       5.473  13.677  72.875  1.00 29.55           O
ATOM   1788  OD2 ASP B 244       5.360  12.316  74.632  1.00 29.55           O
ATOM   1789  C   ASP B 244       2.960  16.489  74.440  1.00 29.55           C
ATOM   1790  O   ASP B 244       1.865  16.534  73.883  1.00 29.55           O
ATOM   1791  N   THR B 245       3.230  17.192  75.556  1.00 37.23           N
ATOM   1792  CA  THR B 245       2.223  17.988  76.200  1.00 37.23           C
ATOM   1793  CB  THR B 245       2.696  18.598  77.488  1.00 37.23           C
ATOM   1794  OG1 THR B 245       3.102  17.579  78.390  1.00 37.23           O
ATOM   1795  CG2 THR B 245       1.543  19.413  78.100  1.00 37.23           C
ATOM   1796  C   THR B 245       1.784  19.095  75.289  1.00 37.23           C
ATOM   1797  O   THR B 245       0.590  19.362  75.162  1.00 37.23           O
ATOM   1798  N   ILE B 246       2.736  19.776  74.621  1.00142.09           N
ATOM   1799  CA  ILE B 246       2.353  20.846  73.739  1.00142.09           C
ATOM   1800  CB  ILE B 246       3.497  21.687  73.233  1.00142.09           C
ATOM   1801  CG1 ILE B 246       4.609  20.843  72.617  1.00142.09           C
ATOM   1802  CG2 ILE B 246       3.964  22.623  74.343  1.00142.09           C
ATOM   1803  CD1 ILE B 246       5.759  21.706  72.104  1.00142.09           C
ATOM   1804  C   ILE B 246       1.533  20.336  72.597  1.00142.09           C
ATOM   1805  O   ILE B 246       0.542  20.962  72.223  1.00142.09           O
ATOM   1806  N   VAL B 247       1.903  19.181  72.015  1.00 44.99           N
ATOM   1807  CA  VAL B 247       1.176  18.667  70.890  1.00 44.99           C
ATOM   1808  CB  VAL B 247       1.754  17.387  70.362  1.00 44.99           C
ATOM   1809  CG1 VAL B 247       0.853  16.874  69.227  1.00 44.99           C
ATOM   1810  CG2 VAL B 247       3.210  17.646  69.938  1.00 44.99           C
ATOM   1811  C   VAL B 247      -0.234  18.382  71.303  1.00 44.99           C
ATOM   1812  O   VAL B 247      -1.172  18.650  70.548  1.00 44.99           O
ATOM   1813  N   ARG B 248      -0.403  17.798  72.509  1.00 88.08           N
ATOM   1814  CA  ARG B 248      -1.697  17.449  73.023  1.00 88.08           C
ATOM   1815  CB  ARG B 248      -1.639  16.688  74.359  1.00 88.08           C
ATOM   1816  CG  ARG B 248      -1.145  15.246  74.233  1.00 88.08           C
ATOM   1817  CD  ARG B 248      -1.235  14.462  75.544  1.00 88.08           C
ATOM   1818  NE  ARG B 248      -0.870  13.047  75.256  1.00 88.08           N
ATOM   1819  CZ  ARG B 248       0.437  12.655  75.283  1.00 88.08           C
ATOM   1820  NH1 ARG B 248       1.416  13.563  75.565  1.00 88.08           N
ATOM   1821  NH2 ARG B 248       0.763  11.354  75.031  1.00 88.08           N
ATOM   1822  C   ARG B 248      -2.504  18.686  73.256  1.00 88.08           C
ATOM   1823  O   ARG B 248      -3.667  18.761  72.861  1.00 88.08           O
ATOM   1824  N   ALA B 249      -1.892  19.706  73.886  1.00 40.86           N
ATOM   1825  CA  ALA B 249      -2.624  20.897  74.210  1.00 40.86           C
ATOM   1826  CB  ALA B 249      -1.765  21.942  74.944  1.00 40.86           C
ATOM   1827  C   ALA B 249      -3.112  21.524  72.939  1.00 40.86           C
ATOM   1828  O   ALA B 249      -4.270  21.923  72.835  1.00 40.86           O
ATOM   1829  N   VAL B 250      -2.238  21.605  71.920  1.00 51.01           N
ATOM   1830  CA  VAL B 250      -2.590  22.229  70.675  1.00 51.01           C
ATOM   1831  CB  VAL B 250      -1.427  22.313  69.729  1.00 51.01           C
ATOM   1832  CG1 VAL B 250      -1.916  22.915  68.401  1.00 51.01           C
ATOM   1833  CG2 VAL B 250      -0.301  23.117  70.407  1.00 51.01           C
ATOM   1834  C   VAL B 250      -3.681  21.452  69.990  1.00 51.01           C
ATOM   1835  O   VAL B 250      -4.611  22.036  69.432  1.00 51.01           O
ATOM   1836  N   HIS B 251      -3.609  20.106  70.018  1.00141.72           N
ATOM   1837  CA  HIS B 251      -4.593  19.328  69.313  1.00141.72           C
ATOM   1838  ND1 HIS B 251      -6.066  16.927  70.986  1.00141.72           N
ATOM   1839  CG  HIS B 251      -4.764  17.066  70.558  1.00141.72           C
ATOM   1840  CB  HIS B 251      -4.356  17.800  69.312  1.00141.72           C
ATOM   1841  NE2 HIS B 251      -4.801  15.821  72.441  1.00141.72           N
ATOM   1842  CD2 HIS B 251      -4.006  16.382  71.458  1.00141.72           C
ATOM   1843  CE1 HIS B 251      -6.031  16.176  72.115  1.00141.72           C
ATOM   1844  C   HIS B 251      -5.936  19.581  69.917  1.00141.72           C
ATOM   1845  O   HIS B 251      -6.948  19.562  69.215  1.00141.72           O
ATOM   1846  N   LYS B 252      -5.946  19.788  71.249  1.00165.85           N
ATOM   1847  CA  LYS B 252      -7.092  20.044  72.079  1.00165.85           C
ATOM   1848  CB  LYS B 252      -6.708  20.075  73.574  1.00165.85           C
ATOM   1849  CG  LYS B 252      -7.874  20.152  74.567  1.00165.85           C
ATOM   1850  CD  LYS B 252      -8.641  21.475  74.554  1.00165.85           C
ATOM   1851  CE  LYS B 252      -7.854  22.644  75.151  1.00165.85           C
ATOM   1852  NZ  LYS B 252      -8.666  23.880  75.099  1.00165.85           N
ATOM   1853  C   LYS B 252      -7.690  21.366  71.697  1.00165.85           C
ATOM   1854  O   LYS B 252      -8.895  21.566  71.831  1.00165.85           O
ATOM   1855  N   GLY B 253      -6.874  22.312  71.195  1.00 43.08           N
ATOM   1856  CA  GLY B 253      -7.429  23.593  70.859  1.00 43.08           C
ATOM   1857  C   GLY B 253      -6.940  24.606  71.842  1.00 43.08           C
ATOM   1858  O   GLY B 253      -7.423  25.737  71.874  1.00 43.08           O
ATOM   1859  N   ASP B 254      -5.974  24.216  72.692  1.00 60.37           N
ATOM   1860  CA  ASP B 254      -5.441  25.148  73.639  1.00 60.37           C
ATOM   1861  CB  ASP B 254      -4.951  24.480  74.935  1.00 60.37           C
ATOM   1862  CG  ASP B 254      -4.792  25.561  75.992  1.00 60.37           C
ATOM   1863  OD1 ASP B 254      -5.433  26.635  75.844  1.00 60.37           O
ATOM   1864  OD2 ASP B 254      -4.025  25.328  76.962  1.00 60.37           O
ATOM   1865  C   ASP B 254      -4.265  25.824  73.001  1.00 60.37           C
ATOM   1866  O   ASP B 254      -3.661  25.297  72.067  1.00 60.37           O
ATOM   1867  N   SER B 255      -3.922  27.034  73.487  1.00 48.05           N
ATOM   1868  CA  SER B 255      -2.789  27.744  72.968  1.00 48.05           C
ATOM   1869  CB  SER B 255      -3.052  29.242  72.739  1.00 48.05           C
ATOM   1870  OG  SER B 255      -4.051  29.415  71.745  1.00 48.05           O
ATOM   1871  C   SER B 255      -1.707  27.635  73.993  1.00 48.05           C
ATOM   1872  O   SER B 255      -1.946  27.828  75.183  1.00 48.05           O
ATOM   1873  N   VAL B 256      -0.479  27.301  73.547  1.00 54.66           N
ATOM   1874  CA  VAL B 256       0.624  27.171  74.455  1.00 54.66           C
ATOM   1875  CB  VAL B 256       1.479  25.969  74.148  1.00 54.66           C
ATOM   1876  CG1 VAL B 256       2.695  25.950  75.089  1.00 54.66           C
ATOM   1877  CG2 VAL B 256       0.602  24.708  74.239  1.00 54.66           C
ATOM   1878  C   VAL B 256       1.477  28.388  74.284  1.00 54.66           C
ATOM   1879  O   VAL B 256       2.041  28.611  73.214  1.00 54.66           O
ATOM   1880  N   THR B 257       1.595  29.210  75.347  1.00117.25           N
ATOM   1881  CA  THR B 257       2.379  30.410  75.255  1.00117.25           C
ATOM   1882  CB  THR B 257       1.613  31.652  75.591  1.00117.25           C
ATOM   1883  OG1 THR B 257       1.021  31.523  76.874  1.00117.25           O
ATOM   1884  CG2 THR B 257       0.538  31.886  74.524  1.00117.25           C
ATOM   1885  C   THR B 257       3.517  30.316  76.214  1.00117.25           C
ATOM   1886  O   THR B 257       3.326  30.111  77.412  1.00117.25           O
ATOM   1887  N   ILE B 258       4.751  30.469  75.697  1.00150.58           N
ATOM   1888  CA  ILE B 258       5.892  30.390  76.554  1.00150.58           C
ATOM   1889  CB  ILE B 258       6.789  29.228  76.195  1.00150.58           C
ATOM   1890  CG1 ILE B 258       7.837  28.948  77.287  1.00150.58           C
ATOM   1891  CG2 ILE B 258       7.355  29.456  74.786  1.00150.58           C
ATOM   1892  CD1 ILE B 258       8.856  30.063  77.488  1.00150.58           C
ATOM   1893  C   ILE B 258       6.619  31.696  76.476  1.00150.58           C
ATOM   1894  O   ILE B 258       7.107  32.108  75.423  1.00150.58           O
ATOM   1895  N   THR B 259       6.722  32.385  77.626  1.00103.48           N
ATOM   1896  CA  THR B 259       7.328  33.681  77.632  1.00103.48           C
ATOM   1897  CB  THR B 259       7.282  34.356  78.974  1.00103.48           C
ATOM   1898  OG1 THR B 259       7.753  35.691  78.869  1.00103.48           O
ATOM   1899  CG2 THR B 259       8.145  33.558  79.965  1.00103.48           C
ATOM   1900  C   THR B 259       8.756  33.550  77.222  1.00103.48           C
ATOM   1901  O   THR B 259       9.499  32.714  77.731  1.00103.48           O
ATOM   1902  N   GLY B 260       9.162  34.376  76.240  1.00 66.06           N
ATOM   1903  CA  GLY B 260      10.522  34.417  75.801  1.00 66.06           C
ATOM   1904  C   GLY B 260      10.728  33.529  74.603  1.00 66.06           C
ATOM   1905  O   GLY B 260      11.739  33.668  73.918  1.00 66.06           O
ATOM   1906  N   PHE B 261       9.919  32.463  74.422  1.00131.82           N
ATOM   1907  CA  PHE B 261      10.054  31.674  73.219  1.00131.82           C
ATOM   1908  CB  PHE B 261       9.928  30.173  73.542  1.00131.82           C
ATOM   1909  CG  PHE B 261      10.230  29.346  72.340  1.00131.82           C
ATOM   1910  CD1 PHE B 261      11.524  29.189  71.901  1.00131.82           C
ATOM   1911  CD2 PHE B 261       9.220  28.702  71.665  1.00131.82           C
ATOM   1912  CE1 PHE B 261      11.811  28.413  70.804  1.00131.82           C
ATOM   1913  CE2 PHE B 261       9.499  27.924  70.566  1.00131.82           C
ATOM   1914  CZ  PHE B 261      10.794  27.785  70.127  1.00131.82           C
ATOM   1915  C   PHE B 261       9.091  32.015  72.098  1.00131.82           C
ATOM   1916  O   PHE B 261       9.498  32.329  70.977  1.00131.82           O
ATOM   1917  N   GLY B 262       7.766  32.008  72.406  1.00 44.06           N
ATOM   1918  CA  GLY B 262       6.744  32.151  71.391  1.00 44.06           C
ATOM   1919  C   GLY B 262       5.537  31.327  71.786  1.00 44.06           C
ATOM   1920  O   GLY B 262       5.438  30.878  72.926  1.00 44.06           O
ATOM   1921  N   VAL B 263       4.586  31.100  70.841  1.00101.67           N
ATOM   1922  CA  VAL B 263       3.360  30.394  71.148  1.00101.67           C
ATOM   1923  CB  VAL B 263       2.186  31.328  71.249  1.00101.67           C
ATOM   1924  CG1 VAL B 263       2.058  32.078  69.912  1.00101.67           C
ATOM   1925  CG2 VAL B 263       0.924  30.528  71.609  1.00101.67           C
ATOM   1926  C   VAL B 263       3.030  29.393  70.067  1.00101.67           C
ATOM   1927  O   VAL B 263       3.443  29.538  68.917  1.00101.67           O
ATOM   1928  N   PHE B 264       2.266  28.333  70.436  1.00 67.82           N
ATOM   1929  CA  PHE B 264       1.833  27.305  69.519  1.00 67.82           C
ATOM   1930  CB  PHE B 264       2.259  25.880  69.931  1.00 67.82           C
ATOM   1931  CG  PHE B 264       3.744  25.761  69.897  1.00 67.82           C
ATOM   1932  CD1 PHE B 264       4.502  26.162  70.972  1.00 67.82           C
ATOM   1933  CD2 PHE B 264       4.376  25.233  68.795  1.00 67.82           C
ATOM   1934  CE1 PHE B 264       5.872  26.048  70.943  1.00 67.82           C
ATOM   1935  CE2 PHE B 264       5.746  25.117  68.760  1.00 67.82           C
ATOM   1936  CZ  PHE B 264       6.497  25.526  69.836  1.00 67.82           C
ATOM   1937  C   PHE B 264       0.334  27.272  69.553  1.00 67.82           C
ATOM   1938  O   PHE B 264      -0.266  27.290  70.629  1.00 67.82           O
ATOM   1939  N   GLU B 265      -0.323  27.214  68.372  1.00104.43           N
ATOM   1940  CA  GLU B 265      -1.758  27.169  68.404  1.00104.43           C
ATOM   1941  CB  GLU B 265      -2.443  28.548  68.480  1.00104.43           C
ATOM   1942  CG  GLU B 265      -2.427  29.349  67.174  1.00104.43           C
ATOM   1943  CD  GLU B 265      -1.075  30.020  66.995  1.00104.43           C
ATOM   1944  OE1 GLU B 265      -0.067  29.293  66.797  1.00104.43           O
ATOM   1945  OE2 GLU B 265      -1.037  31.278  67.049  1.00104.43           O
ATOM   1946  C   GLU B 265      -2.285  26.510  67.167  1.00104.43           C
ATOM   1947  O   GLU B 265      -1.569  26.233  66.205  1.00104.43           O
ATOM   1948  N   GLN B 266      -3.596  26.222  67.213  1.00102.84           N
ATOM   1949  CA  GLN B 266      -4.366  25.650  66.157  1.00102.84           C
ATOM   1950  CB  GLN B 266      -5.361  24.614  66.706  1.00102.84           C
ATOM   1951  CG  GLN B 266      -6.436  24.154  65.724  1.00102.84           C
ATOM   1952  CD  GLN B 266      -7.440  23.329  66.517  1.00102.84           C
ATOM   1953  OE1 GLN B 266      -8.601  23.200  66.131  1.00102.84           O
ATOM   1954  NE2 GLN B 266      -6.985  22.758  67.665  1.00102.84           N
ATOM   1955  C   GLN B 266      -5.198  26.775  65.597  1.00102.84           C
ATOM   1956  O   GLN B 266      -5.888  27.488  66.311  1.00102.84           O
ATOM   1957  N   ARG B 267      -5.127  26.991  64.285  1.00182.91           N
ATOM   1958  CA  ARG B 267      -5.938  27.880  63.534  1.00182.91           C
ATOM   1959  CB  ARG B 267      -5.129  28.905  62.717  1.00182.91           C
ATOM   1960  CG  ARG B 267      -4.278  29.837  63.588  1.00182.91           C
ATOM   1961  CD  ARG B 267      -3.651  31.008  62.824  1.00182.91           C
ATOM   1962  NE  ARG B 267      -2.715  31.704  63.753  1.00182.91           N
ATOM   1963  CZ  ARG B 267      -1.473  32.070  63.320  1.00182.91           C
ATOM   1964  NH1 ARG B 267      -1.077  31.774  62.047  1.00182.91           N
ATOM   1965  NH2 ARG B 267      -0.624  32.731  64.160  1.00182.91           N
ATOM   1966  C   ARG B 267      -6.834  27.049  62.646  1.00182.91           C
ATOM   1967  O   ARG B 267      -7.047  25.862  62.897  1.00182.91           O
ATOM   1968  N   ARG B 268      -7.442  27.636  61.603  1.00157.72           N
ATOM   1969  CA  ARG B 268      -8.297  26.809  60.793  1.00157.72           C
ATOM   1970  CB  ARG B 268      -9.790  27.161  60.922  1.00157.72           C
ATOM   1971  CG  ARG B 268     -10.329  27.021  62.347  1.00157.72           C
ATOM   1972  CD  ARG B 268      -9.809  28.104  63.295  1.00157.72           C
ATOM   1973  NE  ARG B 268     -10.406  27.857  64.638  1.00157.72           N
ATOM   1974  CZ  ARG B 268      -9.784  27.015  65.515  1.00157.72           C
ATOM   1975  NH1 ARG B 268      -8.622  26.395  65.158  1.00157.72           N
ATOM   1976  NH2 ARG B 268     -10.322  26.797  66.751  1.00157.72           N
ATOM   1977  C   ARG B 268      -7.943  26.979  59.347  1.00157.72           C
ATOM   1978  O   ARG B 268      -7.484  28.038  58.920  1.00157.72           O
ATOM   1979  N   ARG B 269      -8.154  25.912  58.546  1.00200.78           N
ATOM   1980  CA  ARG B 269      -7.887  25.995  57.137  1.00200.78           C
ATOM   1981  CB  ARG B 269      -6.743  25.105  56.640  1.00200.78           C
ATOM   1982  CG  ARG B 269      -5.407  25.780  56.889  1.00200.78           C
ATOM   1983  CD  ARG B 269      -4.187  24.993  56.438  1.00200.78           C
ATOM   1984  NE  ARG B 269      -3.039  25.754  56.987  1.00200.78           N
ATOM   1985  CZ  ARG B 269      -2.799  25.651  58.323  1.00200.78           C
ATOM   1986  NH1 ARG B 269      -3.643  24.892  59.081  1.00200.78           N
ATOM   1987  NH2 ARG B 269      -1.748  26.307  58.892  1.00200.78           N
ATOM   1988  C   ARG B 269      -9.102  25.617  56.379  1.00200.78           C
ATOM   1989  O   ARG B 269      -9.906  24.804  56.826  1.00200.78           O
ATOM   1990  N   ALA B 270      -9.244  26.228  55.190  1.00 46.72           N
ATOM   1991  CA  ALA B 270     -10.373  26.031  54.336  1.00 46.72           C
ATOM   1992  CB  ALA B 270     -10.513  27.104  53.242  1.00 46.72           C
ATOM   1993  C   ALA B 270     -10.275  24.707  53.653  1.00 46.72           C
ATOM   1994  O   ALA B 270      -9.216  24.090  53.557  1.00 46.72           O
ATOM   1995  N   ALA B 271     -11.438  24.241  53.174  1.00 58.46           N
ATOM   1996  CA  ALA B 271     -11.603  23.006  52.473  1.00 58.46           C
ATOM   1997  CB  ALA B 271     -13.107  22.797  52.239  1.00 58.46           C
ATOM   1998  C   ALA B 271     -10.861  23.114  51.158  1.00 58.46           C
ATOM   1999  O   ALA B 271     -10.943  24.152  50.507  1.00 58.46           O
ATOM   2000  N   ARG B 272     -10.109  22.062  50.721  1.00155.40           N
ATOM   2001  CA  ARG B 272      -9.391  22.176  49.463  1.00155.40           C
ATOM   2002  CB  ARG B 272      -8.075  22.949  49.621  1.00155.40           C
ATOM   2003  CG  ARG B 272      -7.138  22.287  50.634  1.00155.40           C
ATOM   2004  CD  ARG B 272      -5.858  23.078  50.911  1.00155.40           C
ATOM   2005  NE  ARG B 272      -5.084  22.326  51.940  1.00155.40           N
ATOM   2006  CZ  ARG B 272      -4.255  21.304  51.574  1.00155.40           C
ATOM   2007  NH1 ARG B 272      -4.119  20.962  50.260  1.00155.40           N
ATOM   2008  NH2 ARG B 272      -3.562  20.617  52.529  1.00155.40           N
ATOM   2009  C   ARG B 272      -9.020  20.831  48.887  1.00155.40           C
ATOM   2010  O   ARG B 272      -8.349  20.035  49.532  1.00155.40           O
ATOM   2011  N   VAL B 273      -9.405  20.582  47.615  1.00 82.87           N
ATOM   2012  CA  VAL B 273      -9.343  19.332  46.884  1.00 82.87           C
ATOM   2013  CB  VAL B 273      -9.166  19.552  45.407  1.00 82.87           C
ATOM   2014  CG1 VAL B 273      -8.881  18.203  44.724  1.00 82.87           C
ATOM   2015  CG2 VAL B 273     -10.400  20.296  44.867  1.00 82.87           C
ATOM   2016  C   VAL B 273      -8.220  18.445  47.320  1.00 82.87           C
ATOM   2017  O   VAL B 273      -7.120  18.898  47.628  1.00 82.87           O
ATOM   2018  N   ALA B 274      -8.508  17.126  47.376  1.00 50.82           N
ATOM   2019  CA  ALA B 274      -7.539  16.140  47.762  1.00 50.82           C
ATOM   2020  CB  ALA B 274      -7.502  15.872  49.277  1.00 50.82           C
ATOM   2021  C   ALA B 274      -7.942  14.865  47.101  1.00 50.82           C
ATOM   2022  O   ALA B 274      -8.969  14.811  46.431  1.00 50.82           O
ATOM   2023  N   ARG B 275      -7.105  13.814  47.208  1.00150.81           N
ATOM   2024  CA  ARG B 275      -7.506  12.550  46.658  1.00150.81           C
ATOM   2025  CB  ARG B 275      -6.954  12.217  45.259  1.00150.81           C
ATOM   2026  CG  ARG B 275      -7.812  12.839  44.156  1.00150.81           C
ATOM   2027  CD  ARG B 275      -7.626  12.244  42.757  1.00150.81           C
ATOM   2028  NE  ARG B 275      -6.388  12.813  42.157  1.00150.81           N
ATOM   2029  CZ  ARG B 275      -5.197  12.166  42.301  1.00150.81           C
ATOM   2030  NH1 ARG B 275      -5.133  11.013  43.029  1.00150.81           N
ATOM   2031  NH2 ARG B 275      -4.075  12.663  41.703  1.00150.81           N
ATOM   2032  C   ARG B 275      -7.111  11.464  47.594  1.00150.81           C
ATOM   2033  O   ARG B 275      -6.191  11.610  48.395  1.00150.81           O
ATOM   2034  N   ASN B 276      -7.836  10.335  47.510  1.00 81.45           N
ATOM   2035  CA  ASN B 276      -7.599   9.198  48.346  1.00 81.45           C
ATOM   2036  CB  ASN B 276      -8.871   8.345  48.528  1.00 81.45           C
ATOM   2037  CG  ASN B 276      -8.705   7.403  49.711  1.00 81.45           C
ATOM   2038  OD1 ASN B 276      -9.687   6.949  50.297  1.00 81.45           O
ATOM   2039  ND2 ASN B 276      -7.432   7.104  50.084  1.00 81.45           N
ATOM   2040  C   ASN B 276      -6.572   8.362  47.657  1.00 81.45           C
ATOM   2041  O   ASN B 276      -6.796   7.862  46.553  1.00 81.45           O
ATOM   2042  N   PRO B 277      -5.428   8.218  48.277  1.00163.99           N
ATOM   2043  CA  PRO B 277      -4.408   7.422  47.671  1.00163.99           C
ATOM   2044  CD  PRO B 277      -4.880   9.231  49.163  1.00163.99           C
ATOM   2045  CB  PRO B 277      -3.142   7.667  48.488  1.00163.99           C
ATOM   2046  CG  PRO B 277      -3.351   9.084  49.051  1.00163.99           C
ATOM   2047  C   PRO B 277      -4.831   6.000  47.610  1.00163.99           C
ATOM   2048  O   PRO B 277      -4.419   5.303  46.683  1.00163.99           O
ATOM   2049  N   ARG B 278      -5.622   5.526  48.591  1.00190.28           N
ATOM   2050  CA  ARG B 278      -5.959   4.148  48.469  1.00190.28           C
ATOM   2051  CB  ARG B 278      -6.766   3.602  49.665  1.00190.28           C
ATOM   2052  CG  ARG B 278      -8.090   4.318  49.933  1.00190.28           C
ATOM   2053  CD  ARG B 278      -8.817   3.810  51.179  1.00190.28           C
ATOM   2054  NE  ARG B 278      -9.250   2.410  50.912  1.00190.28           N
ATOM   2055  CZ  ARG B 278      -8.411   1.366  51.174  1.00190.28           C
ATOM   2056  NH1 ARG B 278      -7.164   1.597  51.679  1.00190.28           N
ATOM   2057  NH2 ARG B 278      -8.826   0.088  50.934  1.00190.28           N
ATOM   2058  C   ARG B 278      -6.750   3.959  47.219  1.00190.28           C
ATOM   2059  O   ARG B 278      -6.294   3.260  46.315  1.00190.28           O
ATOM   2060  N   THR B 279      -7.966   4.547  47.121  1.00145.47           N
ATOM   2061  CA  THR B 279      -8.620   4.338  45.867  1.00145.47           C
ATOM   2062  CB  THR B 279     -10.053   4.770  45.931  1.00145.47           C
ATOM   2063  OG1 THR B 279     -10.127   6.153  46.243  1.00145.47           O
ATOM   2064  CG2 THR B 279     -10.752   3.954  47.031  1.00145.47           C
ATOM   2065  C   THR B 279      -7.932   5.122  44.789  1.00145.47           C
ATOM   2066  O   THR B 279      -6.710   5.153  44.680  1.00145.47           O
ATOM   2067  N   GLY B 280      -8.741   5.751  43.912  1.00129.94           N
ATOM   2068  CA  GLY B 280      -8.387   6.755  42.950  1.00129.94           C
ATOM   2069  C   GLY B 280      -8.901   8.093  43.343  1.00129.94           C
ATOM   2070  O   GLY B 280      -8.343   9.137  43.010  1.00129.94           O
ATOM   2071  N   GLU B 281     -10.059   8.028  44.025  1.00149.83           N
ATOM   2072  CA  GLU B 281     -11.005   9.090  44.210  1.00149.83           C
ATOM   2073  CB  GLU B 281     -12.187   8.730  45.126  1.00149.83           C
ATOM   2074  CG  GLU B 281     -13.298   7.945  44.429  0.00149.83           C
ATOM   2075  CD  GLU B 281     -12.830   6.513  44.237  0.00149.83           C
ATOM   2076  OE1 GLU B 281     -11.926   6.300  43.386  0.00149.83           O
ATOM   2077  OE2 GLU B 281     -13.367   5.614  44.938  0.00149.83           O
ATOM   2078  C   GLU B 281     -10.467  10.375  44.709  1.00149.83           C
ATOM   2079  O   GLU B 281      -9.614  10.448  45.590  1.00149.83           O
ATOM   2080  N   THR B 282     -10.999  11.451  44.099  1.00121.60           N
ATOM   2081  CA  THR B 282     -10.739  12.769  44.565  1.00121.60           C
ATOM   2082  CB  THR B 282     -11.049  13.835  43.560  1.00121.60           C
ATOM   2083  OG1 THR B 282     -12.435  13.821  43.246  1.00121.60           O
ATOM   2084  CG2 THR B 282     -10.216  13.580  42.293  1.00121.60           C
ATOM   2085  C   THR B 282     -11.687  12.914  45.705  1.00121.60           C
ATOM   2086  O   THR B 282     -12.750  12.293  45.708  1.00121.60           O
ATOM   2087  N   VAL B 283     -11.319  13.716  46.718  1.00102.94           N
ATOM   2088  CA  VAL B 283     -12.171  13.836  47.856  1.00102.94           C
ATOM   2089  CB  VAL B 283     -11.621  13.167  49.081  1.00102.94           C
ATOM   2090  CG1 VAL B 283     -11.502  11.659  48.806  1.00102.94           C
ATOM   2091  CG2 VAL B 283     -10.289  13.844  49.450  1.00102.94           C
ATOM   2092  C   VAL B 283     -12.337  15.276  48.185  1.00102.94           C
ATOM   2093  O   VAL B 283     -11.462  16.102  47.932  1.00102.94           O
ATOM   2094  N   LYS B 284     -13.515  15.584  48.752  1.00113.45           N
ATOM   2095  CA  LYS B 284     -13.897  16.881  49.198  1.00113.45           C
ATOM   2096  CB  LYS B 284     -15.384  17.165  48.902  1.00113.45           C
ATOM   2097  CG  LYS B 284     -15.883  18.539  49.351  1.00113.45           C
ATOM   2098  CD  LYS B 284     -17.348  18.830  49.026  1.00113.45           C
ATOM   2099  CE  LYS B 284     -17.811  20.212  49.488  1.00113.45           C
ATOM   2100  NZ  LYS B 284     -17.253  21.254  48.596  1.00113.45           N
ATOM   2101  C   LYS B 284     -13.768  16.816  50.672  1.00113.45           C
ATOM   2102  O   LYS B 284     -14.656  16.312  51.352  1.00113.45           O
ATOM   2103  N   VAL B 285     -12.658  17.295  51.244  1.00166.33           N
ATOM   2104  CA  VAL B 285     -12.721  17.199  52.656  1.00166.33           C
ATOM   2105  CB  VAL B 285     -11.757  16.240  53.301  1.00166.33           C
ATOM   2106  CG1 VAL B 285     -10.316  16.697  53.113  1.00166.33           C
ATOM   2107  CG2 VAL B 285     -12.184  16.076  54.766  1.00166.33           C
ATOM   2108  C   VAL B 285     -12.718  18.530  53.309  1.00166.33           C
ATOM   2109  O   VAL B 285     -11.984  19.454  52.967  1.00166.33           O
ATOM   2110  N   LYS B 286     -13.589  18.626  54.314  1.00114.58           N
ATOM   2111  CA  LYS B 286     -13.910  19.833  54.994  1.00114.58           C
ATOM   2112  CB  LYS B 286     -14.853  19.619  56.193  1.00114.58           C
ATOM   2113  CG  LYS B 286     -14.203  18.855  57.350  1.00114.58           C
ATOM   2114  CD  LYS B 286     -14.978  18.962  58.665  1.00114.58           C
ATOM   2115  CE  LYS B 286     -14.331  18.204  59.827  1.00114.58           C
ATOM   2116  NZ  LYS B 286     -15.096  18.437  61.073  1.00114.58           N
ATOM   2117  C   LYS B 286     -12.678  20.480  55.505  1.00114.58           C
ATOM   2118  O   LYS B 286     -11.559  19.980  55.420  1.00114.58           O
ATOM   2119  N   PRO B 287     -12.916  21.645  56.013  1.00101.07           N
ATOM   2120  CA  PRO B 287     -11.871  22.430  56.574  1.00101.07           C
ATOM   2121  CD  PRO B 287     -14.033  22.466  55.585  1.00101.07           C
ATOM   2122  CB  PRO B 287     -12.521  23.772  56.944  1.00101.07           C
ATOM   2123  CG  PRO B 287     -14.018  23.608  56.608  1.00101.07           C
ATOM   2124  C   PRO B 287     -11.251  21.676  57.697  1.00101.07           C
ATOM   2125  O   PRO B 287     -11.932  20.887  58.353  1.00101.07           O
ATOM   2126  N   THR B 288      -9.937  21.873  57.887  1.00147.07           N
ATOM   2127  CA  THR B 288      -9.217  21.185  58.901  1.00147.07           C
ATOM   2128  CB  THR B 288      -8.439  20.024  58.402  1.00147.07           C
ATOM   2129  OG1 THR B 288      -8.002  19.237  59.501  1.00147.07           O
ATOM   2130  CG2 THR B 288      -7.247  20.594  57.608  1.00147.07           C
ATOM   2131  C   THR B 288      -8.224  22.157  59.390  1.00147.07           C
ATOM   2132  O   THR B 288      -8.275  23.334  59.036  1.00147.07           O
ATOM   2133  N   SER B 289      -7.278  21.691  60.214  1.00116.97           N
ATOM   2134  CA  SER B 289      -6.435  22.691  60.733  1.00116.97           C
ATOM   2135  CB  SER B 289      -7.205  23.307  61.917  1.00116.97           C
ATOM   2136  OG  SER B 289      -8.368  24.010  61.506  1.00116.97           O
ATOM   2137  C   SER B 289      -5.057  22.098  60.939  1.00116.97           C
ATOM   2138  O   SER B 289      -4.908  20.886  61.009  1.00116.97           O
ATOM   2139  N   VAL B 290      -4.003  22.949  60.980  1.00218.83           N
ATOM   2140  CA  VAL B 290      -2.617  22.601  61.134  1.00218.83           C
ATOM   2141  CB  VAL B 290      -1.853  22.802  59.858  1.00218.83           C
ATOM   2142  CG1 VAL B 290      -0.390  22.421  60.065  1.00218.83           C
ATOM   2143  CG2 VAL B 290      -2.553  22.050  58.734  1.00218.83           C
ATOM   2144  C   VAL B 290      -1.887  23.488  62.135  1.00218.83           C
ATOM   2145  O   VAL B 290      -1.921  24.705  62.042  1.00218.83           O
ATOM   2146  N   PRO B 291      -1.156  22.986  63.075  1.00114.90           N
ATOM   2147  CA  PRO B 291      -0.509  23.793  64.091  1.00114.90           C
ATOM   2148  CD  PRO B 291      -0.588  21.652  62.983  1.00114.90           C
ATOM   2149  CB  PRO B 291       0.358  22.814  64.883  1.00114.90           C
ATOM   2150  CG  PRO B 291       0.662  21.695  63.872  1.00114.90           C
ATOM   2151  C   PRO B 291       0.305  24.950  63.570  1.00114.90           C
ATOM   2152  O   PRO B 291       0.853  24.853  62.473  1.00114.90           O
ATOM   2153  N   ALA B 292       0.339  26.077  64.322  1.00 46.93           N
ATOM   2154  CA  ALA B 292       1.085  27.232  63.904  1.00 46.93           C
ATOM   2155  CB  ALA B 292       0.193  28.423  63.507  1.00 46.93           C
ATOM   2156  C   ALA B 292       1.937  27.681  65.049  1.00 46.93           C
ATOM   2157  O   ALA B 292       1.604  27.468  66.214  1.00 46.93           O
ATOM   2158  N   PHE B 293       3.083  28.312  64.728  1.00 76.12           N
ATOM   2159  CA  PHE B 293       4.007  28.773  65.721  1.00 76.12           C
ATOM   2160  CB  PHE B 293       5.360  28.037  65.623  1.00 76.12           C
ATOM   2161  CG  PHE B 293       6.364  28.616  66.563  1.00 76.12           C
ATOM   2162  CD1 PHE B 293       6.252  28.443  67.923  1.00 76.12           C
ATOM   2163  CD2 PHE B 293       7.449  29.305  66.070  1.00 76.12           C
ATOM   2164  CE1 PHE B 293       7.193  28.974  68.774  1.00 76.12           C
ATOM   2165  CE2 PHE B 293       8.395  29.837  66.916  1.00 76.12           C
ATOM   2166  CZ  PHE B 293       8.265  29.674  68.273  1.00 76.12           C
ATOM   2167  C   PHE B 293       4.225  30.227  65.469  1.00 76.12           C
ATOM   2168  O   PHE B 293       4.371  30.649  64.323  1.00 76.12           O
ATOM   2169  N   ARG B 294       4.201  31.040  66.545  1.00102.24           N
ATOM   2170  CA  ARG B 294       4.470  32.441  66.414  1.00102.24           C
ATOM   2171  CB  ARG B 294       3.323  33.337  66.914  1.00102.24           C
ATOM   2172  CG  ARG B 294       2.037  33.210  66.094  1.00102.24           C
ATOM   2173  CD  ARG B 294       2.022  34.066  64.824  1.00102.24           C
ATOM   2174  NE  ARG B 294       2.769  33.328  63.766  1.00102.24           N
ATOM   2175  CZ  ARG B 294       4.105  33.545  63.584  1.00102.24           C
ATOM   2176  NH1 ARG B 294       4.768  34.438  64.375  1.00102.24           N
ATOM   2177  NH2 ARG B 294       4.776  32.872  62.604  1.00102.24           N
ATOM   2178  C   ARG B 294       5.649  32.697  67.296  1.00102.24           C
ATOM   2179  O   ARG B 294       5.593  32.478  68.505  1.00102.24           O
ATOM   2180  N   PRO B 295       6.724  33.142  66.712  1.00136.30           N
ATOM   2181  CA  PRO B 295       7.900  33.384  67.505  1.00136.30           C
ATOM   2182  CD  PRO B 295       7.065  32.697  65.370  1.00136.30           C
ATOM   2183  CB  PRO B 295       9.064  33.473  66.521  1.00136.30           C
ATOM   2184  CG  PRO B 295       8.600  32.597  65.343  1.00136.30           C
ATOM   2185  C   PRO B 295       7.738  34.597  68.360  1.00136.30           C
ATOM   2186  O   PRO B 295       7.090  35.548  67.925  1.00136.30           O
ATOM   2187  N   GLY B 296       8.329  34.587  69.571  1.00 27.24           N
ATOM   2188  CA  GLY B 296       8.240  35.711  70.459  1.00 27.24           C
ATOM   2189  C   GLY B 296       9.212  36.739  69.980  1.00 27.24           C
ATOM   2190  O   GLY B 296      10.122  36.428  69.215  1.00 27.24           O
ATOM   2191  N   ALA B 297       9.067  37.980  70.491  1.00 38.18           N
ATOM   2192  CA  ALA B 297       9.821  39.122  70.059  1.00 38.18           C
ATOM   2193  CB  ALA B 297       9.460  40.398  70.842  1.00 38.18           C
ATOM   2194  C   ALA B 297      11.281  38.888  70.258  1.00 38.18           C
ATOM   2195  O   ALA B 297      12.090  39.219  69.392  1.00 38.18           O
ATOM   2196  N   GLN B 298      11.668  38.295  71.398  1.00 46.33           N
ATOM   2197  CA  GLN B 298      13.068  38.138  71.649  1.00 46.33           C
ATOM   2198  CB  GLN B 298      13.366  37.567  73.048  1.00 46.33           C
ATOM   2199  CG  GLN B 298      14.838  37.674  73.454  1.00 46.33           C
ATOM   2200  CD  GLN B 298      14.960  37.305  74.928  1.00 46.33           C
ATOM   2201  OE1 GLN B 298      16.062  37.180  75.458  1.00 46.33           O
ATOM   2202  NE2 GLN B 298      13.798  37.130  75.614  1.00 46.33           N
ATOM   2203  C   GLN B 298      13.650  37.237  70.606  1.00 46.33           C
ATOM   2204  O   GLN B 298      14.741  37.485  70.102  1.00 46.33           O
ATOM   2205  N   PHE B 299      12.924  36.158  70.269  1.00156.72           N
ATOM   2206  CA  PHE B 299      13.297  35.157  69.308  1.00156.72           C
ATOM   2207  CB  PHE B 299      12.289  33.989  69.324  1.00156.72           C
ATOM   2208  CG  PHE B 299      12.830  32.781  68.632  1.00156.72           C
ATOM   2209  CD1 PHE B 299      13.287  32.817  67.337  1.00156.72           C
ATOM   2210  CD2 PHE B 299      12.819  31.569  69.282  1.00156.72           C
ATOM   2211  CE1 PHE B 299      13.766  31.681  66.725  1.00156.72           C
ATOM   2212  CE2 PHE B 299      13.292  30.429  68.675  1.00156.72           C
ATOM   2213  CZ  PHE B 299      13.777  30.482  67.394  1.00156.72           C
ATOM   2214  C   PHE B 299      13.221  35.703  67.905  1.00156.72           C
ATOM   2215  O   PHE B 299      14.096  35.429  67.084  1.00156.72           O
ATOM   2216  N   LYS B 300      12.214  36.566  67.644  1.00269.38           N
ATOM   2217  CA  LYS B 300      11.657  36.771  66.332  1.00269.38           C
ATOM   2218  CB  LYS B 300      10.189  37.278  66.225  1.00269.38           C
ATOM   2219  CG  LYS B 300       9.635  38.259  67.254  1.00269.38           C
ATOM   2220  CD  LYS B 300       8.289  38.860  66.839  1.00269.38           C
ATOM   2221  CE  LYS B 300       8.359  39.713  65.571  1.00269.38           C
ATOM   2222  NZ  LYS B 300       7.001  40.163  65.189  1.00269.38           N
ATOM   2223  C   LYS B 300      12.458  37.217  65.174  1.00269.38           C
ATOM   2224  O   LYS B 300      11.965  37.062  64.067  1.00269.38           O
ATOM   2225  N   ALA B 301      13.617  37.856  65.243  1.00197.49           N
ATOM   2226  CA  ALA B 301      14.045  37.911  63.872  1.00197.49           C
ATOM   2227  CB  ALA B 301      14.800  39.104  63.377  1.00197.49           C
ATOM   2228  C   ALA B 301      14.968  36.801  63.570  1.00197.49           C
ATOM   2229  O   ALA B 301      15.074  35.834  64.319  1.00197.49           O
ATOM   2230  N   VAL B 302      15.581  36.939  62.374  1.00 84.57           N
ATOM   2231  CA  VAL B 302      16.598  36.124  61.787  1.00 84.57           C
ATOM   2232  CB  VAL B 302      16.107  34.846  61.164  1.00 84.57           C
ATOM   2233  CG1 VAL B 302      17.256  34.084  60.500  1.00 84.57           C
ATOM   2234  CG2 VAL B 302      15.535  34.014  62.315  1.00 84.57           C
ATOM   2235  C   VAL B 302      17.430  36.981  60.879  1.00 84.57           C
ATOM   2236  O   VAL B 302      17.043  38.094  60.530  1.00 84.57           O
ATOM   2237  N   VAL B 303      18.643  36.494  60.527  1.00 95.54           N
ATOM   2238  CA  VAL B 303      19.574  37.155  59.665  1.00 95.54           C
ATOM   2239  CB  VAL B 303      20.825  37.580  60.368  1.00 95.54           C
ATOM   2240  CG1 VAL B 303      21.442  36.349  61.055  1.00 95.54           C
ATOM   2241  CG2 VAL B 303      21.761  38.226  59.330  1.00 95.54           C
ATOM   2242  C   VAL B 303      20.022  36.170  58.636  1.00 95.54           C
ATOM   2243  O   VAL B 303      20.097  34.971  58.893  1.00 95.54           O
ATOM   2244  N   SER B 304      20.318  36.672  57.423  1.00133.33           N
ATOM   2245  CA  SER B 304      20.821  35.846  56.366  1.00133.33           C
ATOM   2246  CB  SER B 304      20.420  36.355  54.969  1.00133.33           C
ATOM   2247  OG  SER B 304      20.939  35.507  53.956  1.00133.33           O
ATOM   2248  C   SER B 304      22.312  35.896  56.475  1.00133.33           C
ATOM   2249  O   SER B 304      22.853  36.536  57.376  1.00133.33           O
ATOM   2250  N   GLY B 305      23.024  35.190  55.576  1.00 94.79           N
ATOM   2251  CA  GLY B 305      24.455  35.258  55.582  1.00 94.79           C
ATOM   2252  C   GLY B 305      24.999  34.071  56.304  1.00 94.79           C
ATOM   2253  O   GLY B 305      24.316  33.443  57.112  1.00 94.79           O
ATOM   2254  N   ALA B 306      26.276  33.753  56.015  1.00200.98           N
ATOM   2255  CA  ALA B 306      26.959  32.637  56.596  1.00200.98           C
ATOM   2256  CB  ALA B 306      28.239  32.233  55.840  1.00200.98           C
ATOM   2257  C   ALA B 306      27.355  33.004  57.987  1.00200.98           C
ATOM   2258  O   ALA B 306      27.306  34.170  58.374  1.00200.98           O
ATOM   2259  N   GLN B 307      27.734  31.986  58.785  1.00271.10           N
ATOM   2260  CA  GLN B 307      28.143  32.213  60.139  1.00271.10           C
ATOM   2261  CB  GLN B 307      28.474  30.918  60.902  1.00271.10           C
ATOM   2262  CG  GLN B 307      28.912  31.150  62.349  1.00271.10           C
ATOM   2263  CD  GLN B 307      29.210  29.796  62.982  1.00271.10           C
ATOM   2264  OE1 GLN B 307      30.311  29.556  63.474  1.00271.10           O
ATOM   2265  NE2 GLN B 307      28.200  28.887  62.976  1.00271.10           N
ATOM   2266  C   GLN B 307      29.391  33.024  60.100  1.00271.10           C
ATOM   2267  O   GLN B 307      30.281  32.780  59.287  1.00271.10           O
ATOM   2268  N   ARG B 308      29.474  34.034  60.985  1.00308.17           N
ATOM   2269  CA  ARG B 308      30.637  34.865  61.023  1.00308.17           C
ATOM   2270  CB  ARG B 308      30.397  36.286  60.485  1.00308.17           C
ATOM   2271  CG  ARG B 308      30.049  36.349  58.997  1.00308.17           C
ATOM   2272  CD  ARG B 308      31.256  36.608  58.095  1.00308.17           C
ATOM   2273  NE  ARG B 308      30.759  36.668  56.691  1.00308.17           N
ATOM   2274  CZ  ARG B 308      30.290  37.846  56.189  1.00308.17           C
ATOM   2275  NH1 ARG B 308      30.283  38.967  56.969  1.00308.17           N
ATOM   2276  NH2 ARG B 308      29.824  37.905  54.907  1.00308.17           N
ATOM   2277  C   ARG B 308      31.013  35.022  62.456  1.00308.17           C
ATOM   2278  O   ARG B 308      30.169  34.924  63.346  1.00308.17           O
ATOM   2279  N   LEU B 309      32.313  35.249  62.715  1.00285.41           N
ATOM   2280  CA  LEU B 309      32.738  35.480  64.061  1.00285.41           C
ATOM   2281  CB  LEU B 309      34.268  35.382  64.230  1.00285.41           C
ATOM   2282  CG  LEU B 309      34.772  35.421  65.687  1.00285.41           C
ATOM   2283  CD1 LEU B 309      34.582  36.800  66.333  1.00285.41           C
ATOM   2284  CD2 LEU B 309      34.151  34.282  66.511  1.00285.41           C
ATOM   2285  C   LEU B 309      32.287  36.873  64.349  1.00285.41           C
ATOM   2286  O   LEU B 309      32.232  37.702  63.442  1.00285.41           O
ATOM   2287  N   PRO B 310      31.934  37.172  65.564  1.00202.14           N
ATOM   2288  CA  PRO B 310      31.451  38.496  65.823  1.00202.14           C
ATOM   2289  CD  PRO B 310      31.327  36.189  66.446  1.00202.14           C
ATOM   2290  CB  PRO B 310      30.865  38.451  67.232  1.00202.14           C
ATOM   2291  CG  PRO B 310      30.389  36.991  67.366  1.00202.14           C
ATOM   2292  C   PRO B 310      32.509  39.522  65.600  1.00202.14           C
ATOM   2293  O   PRO B 310      33.625  39.357  66.090  1.00202.14           O
ATOM   2294  N   ALA B 311      32.175  40.597  64.863  1.00274.83           N
ATOM   2295  CA  ALA B 311      33.134  41.624  64.600  1.00274.83           C
ATOM   2296  CB  ALA B 311      34.487  41.089  64.097  1.00274.83           C
ATOM   2297  C   ALA B 311      32.555  42.470  63.519  1.00274.83           C
ATOM   2298  O   ALA B 311      31.512  42.142  62.955  1.00274.83           O
ATOM   2299  N   GLU B 312      33.212  43.601  63.207  1.00299.40           N
ATOM   2300  CA  GLU B 312      32.700  44.426  62.156  1.00299.40           C
ATOM   2301  CB  GLU B 312      33.449  45.763  62.007  1.00299.40           C
ATOM   2302  CG  GLU B 312      32.751  46.780  61.099  1.00299.40           C
ATOM   2303  CD  GLU B 312      32.955  46.392  59.641  1.00299.40           C
ATOM   2304  OE1 GLU B 312      33.934  45.654  59.350  1.00299.40           O
ATOM   2305  OE2 GLU B 312      32.136  46.840  58.797  1.00299.40           O
ATOM   2306  C   GLU B 312      32.888  43.649  60.898  1.00299.40           C
ATOM   2307  O   GLU B 312      33.877  42.933  60.747  1.00299.40           O
ATOM   2308  N   GLY B 313      31.934  43.762  59.954  1.00138.07           N
ATOM   2309  CA  GLY B 313      32.074  43.014  58.742  1.00138.07           C
ATOM   2310  C   GLY B 313      32.337  43.975  57.630  1.00138.07           C
ATOM   2311  O   GLY B 313      31.540  44.859  57.321  1.00138.07           O
ATOM   2312  N   PRO B 314      33.484  43.787  57.044  1.00216.49           N
ATOM   2313  CA  PRO B 314      33.888  44.581  55.917  1.00216.49           C
ATOM   2314  CD  PRO B 314      34.627  43.362  57.839  1.00216.49           C
ATOM   2315  CB  PRO B 314      35.400  44.397  55.792  1.00216.49           C
ATOM   2316  CG  PRO B 314      35.847  44.063  57.223  1.00216.49           C
ATOM   2317  C   PRO B 314      33.152  44.182  54.681  1.00216.49           C
ATOM   2318  O   PRO B 314      33.320  44.843  53.658  1.00216.49           O
ATOM   2319  N   ALA B 315      32.335  43.113  54.739  1.00 45.73           N
ATOM   2320  CA  ALA B 315      31.738  42.623  53.532  1.00 45.73           C
ATOM   2321  CB  ALA B 315      30.783  41.441  53.776  1.00 45.73           C
ATOM   2322  C   ALA B 315      30.939  43.708  52.892  1.00 45.73           C
ATOM   2323  O   ALA B 315      31.094  43.933  51.694  1.00 45.73           O
ATOM   2324  N   VAL B 316      30.081  44.389  53.684  1.00136.56           N
ATOM   2325  CA  VAL B 316      29.221  45.493  53.327  1.00136.56           C
ATOM   2326  CB  VAL B 316      29.117  45.922  51.879  1.00136.56           C
ATOM   2327  CG1 VAL B 316      30.440  46.558  51.412  1.00136.56           C
ATOM   2328  CG2 VAL B 316      28.573  44.754  51.038  1.00136.56           C
ATOM   2329  C   VAL B 316      27.839  45.134  53.755  1.00136.56           C
ATOM   2330  O   VAL B 316      27.619  44.109  54.398  1.00136.56           O
ATOM   2331  N   LYS B 317      26.870  46.003  53.410  1.00183.90           N
ATOM   2332  CA  LYS B 317      25.493  45.782  53.734  1.00183.90           C
ATOM   2333  CB  LYS B 317      24.667  47.078  53.800  1.00183.90           C
ATOM   2334  CG  LYS B 317      25.038  47.958  54.997  1.00183.90           C
ATOM   2335  CD  LYS B 317      24.493  49.383  54.900  1.00183.90           C
ATOM   2336  CE  LYS B 317      24.720  50.224  56.158  1.00183.90           C
ATOM   2337  NZ  LYS B 317      24.184  51.587  55.949  1.00183.90           N
ATOM   2338  C   LYS B 317      24.914  44.882  52.688  1.00183.90           C
ATOM   2339  O   LYS B 317      25.548  44.603  51.672  1.00183.90           O
ATOM   2340  N   ARG B 318      23.684  44.386  52.931  1.00236.32           N
ATOM   2341  CA  ARG B 318      23.063  43.441  52.047  1.00236.32           C
ATOM   2342  CB  ARG B 318      22.408  42.261  52.782  1.00236.32           C
ATOM   2343  CG  ARG B 318      23.325  41.526  53.758  1.00236.32           C
ATOM   2344  CD  ARG B 318      22.594  40.442  54.553  1.00236.32           C
ATOM   2345  NE  ARG B 318      21.374  41.071  55.139  1.00236.32           N
ATOM   2346  CZ  ARG B 318      21.452  41.783  56.302  1.00236.32           C
ATOM   2347  NH1 ARG B 318      22.651  41.928  56.936  1.00236.32           N
ATOM   2348  NH2 ARG B 318      20.330  42.356  56.826  1.00236.32           N
ATOM   2349  C   ARG B 318      21.926  44.118  51.354  1.00236.32           C
ATOM   2350  O   ARG B 318      21.618  45.280  51.616  1.00236.32           O
ATOM   2351  N   GLY B 319      21.283  43.384  50.420  1.00 77.92           N
ATOM   2352  CA  GLY B 319      20.124  43.894  49.750  1.00 77.92           C
ATOM   2353  C   GLY B 319      19.098  43.966  50.823  1.00 77.92           C
ATOM   2354  O   GLY B 319      19.273  43.352  51.872  1.00 77.92           O
ATOM   2355  N   VAL B 320      17.996  44.709  50.611  1.00117.26           N
ATOM   2356  CA  VAL B 320      17.121  44.864  51.732  1.00117.26           C
ATOM   2357  CB  VAL B 320      17.267  46.237  52.304  1.00117.26           C
ATOM   2358  CG1 VAL B 320      18.722  46.444  52.764  1.00117.26           C
ATOM   2359  CG2 VAL B 320      16.893  47.218  51.198  1.00117.26           C
ATOM   2360  C   VAL B 320      15.694  44.682  51.317  1.00117.26           C
ATOM   2361  O   VAL B 320      15.288  45.205  50.281  1.00117.26           O
ATOM   2362  N   GLY B 321      14.869  43.961  52.142  1.00 93.44           N
ATOM   2363  CA  GLY B 321      13.467  43.644  51.951  1.00 93.44           C
ATOM   2364  C   GLY B 321      12.635  43.625  53.203  1.00 93.44           C
ATOM   2365  O   GLY B 321      12.309  44.667  53.768  1.00 93.44           O
ATOM   2366  N   ALA B 322      12.194  42.417  53.623  1.00212.99           N
ATOM   2367  CA  ALA B 322      11.297  42.259  54.741  1.00212.99           C
ATOM   2368  CB  ALA B 322      10.617  40.879  54.783  1.00212.99           C
ATOM   2369  C   ALA B 322      11.999  42.457  56.052  1.00212.99           C
ATOM   2370  O   ALA B 322      13.174  42.129  56.203  1.00212.99           O
ATOM   2371  N   SER B 323      11.252  42.993  57.046  1.00191.67           N
ATOM   2372  CA  SER B 323      11.746  43.287  58.366  1.00191.67           C
ATOM   2373  CB  SER B 323      10.997  44.435  59.061  1.00191.67           C
ATOM   2374  OG  SER B 323      11.182  45.643  58.339  1.00191.67           O
ATOM   2375  C   SER B 323      11.588  42.085  59.244  1.00191.67           C
ATOM   2376  O   SER B 323      11.045  41.063  58.829  1.00191.67           O
ATOM   2377  N   ALA B 324      12.070  42.195  60.504  1.00240.75           N
ATOM   2378  CA  ALA B 324      12.011  41.086  61.413  1.00240.75           C
ATOM   2379  CB  ALA B 324      13.092  40.027  61.169  1.00240.75           C
ATOM   2380  C   ALA B 324      12.146  41.575  62.829  1.00240.75           C
ATOM   2381  O   ALA B 324      11.929  42.749  63.125  1.00240.75           O
ATOM   2382  N   ALA B 325      12.497  40.643  63.743  1.00209.32           N
ATOM   2383  CA  ALA B 325      12.544  40.852  65.165  1.00209.32           C
ATOM   2384  CB  ALA B 325      11.619  39.935  65.941  1.00209.32           C
ATOM   2385  C   ALA B 325      13.913  40.688  65.778  1.00209.32           C
ATOM   2386  O   ALA B 325      14.932  41.079  65.213  1.00209.32           O
ATOM   2387  N   LYS B 326      13.927  40.253  67.062  1.00182.45           N
ATOM   2388  CA  LYS B 326      15.140  40.299  67.832  1.00182.45           C
ATOM   2389  CB  LYS B 326      14.875  40.241  69.346  1.00182.45           C
ATOM   2390  CG  LYS B 326      14.404  41.584  69.908  1.00182.45           C
ATOM   2391  CD  LYS B 326      13.049  42.036  69.363  1.00182.45           C
ATOM   2392  CE  LYS B 326      12.606  43.406  69.877  1.00182.45           C
ATOM   2393  NZ  LYS B 326      11.369  43.827  69.183  1.00182.45           N
ATOM   2394  C   LYS B 326      16.277  39.363  67.561  1.00182.45           C
ATOM   2395  O   LYS B 326      17.226  39.699  66.862  1.00182.45           O
ATOM   2396  N   LYS B 327      16.169  38.108  68.010  1.00138.23           N
ATOM   2397  CA  LYS B 327      17.366  37.322  68.119  1.00138.23           C
ATOM   2398  CB  LYS B 327      17.103  35.923  68.704  1.00138.23           C
ATOM   2399  CG  LYS B 327      17.043  35.865  70.230  1.00138.23           C
ATOM   2400  CD  LYS B 327      18.377  36.220  70.890  1.00138.23           C
ATOM   2401  CE  LYS B 327      18.432  35.897  72.384  1.00138.23           C
ATOM   2402  NZ  LYS B 327      19.741  36.303  72.943  1.00138.23           N
ATOM   2403  C   LYS B 327      18.027  37.090  66.822  1.00138.23           C
ATOM   2404  O   LYS B 327      19.223  37.320  66.658  1.00138.23           O
ATOM   2405  N   VAL B 328      17.272  36.599  65.848  1.00152.38           N
ATOM   2406  CA  VAL B 328      18.031  36.242  64.715  1.00152.38           C
ATOM   2407  CB  VAL B 328      17.626  34.916  64.177  1.00152.38           C
ATOM   2408  CG1 VAL B 328      18.639  34.460  63.113  1.00152.38           C
ATOM   2409  CG2 VAL B 328      17.356  34.013  65.392  1.00152.38           C
ATOM   2410  C   VAL B 328      18.296  37.406  63.787  1.00152.38           C
ATOM   2411  O   VAL B 328      19.179  37.325  62.938  1.00152.38           O
ATOM   2412  N   ALA B 329      17.537  38.522  63.899  1.00118.66           N
ATOM   2413  CA  ALA B 329      17.659  39.630  62.972  1.00118.66           C
ATOM   2414  CB  ALA B 329      17.026  40.959  63.435  1.00118.66           C
ATOM   2415  C   ALA B 329      19.060  40.059  62.754  1.00118.66           C
ATOM   2416  O   ALA B 329      19.692  40.541  63.683  1.00118.66           O
ATOM   2417  N   LYS B 330      19.561  39.874  61.513  1.00299.67           N
ATOM   2418  CA  LYS B 330      20.769  40.453  60.983  1.00299.67           C
ATOM   2419  CB  LYS B 330      20.514  41.717  60.140  1.00299.67           C
ATOM   2420  CG  LYS B 330      19.555  42.716  60.788  1.00299.67           C
ATOM   2421  CD  LYS B 330      19.468  44.049  60.043  1.00299.67           C
ATOM   2422  CE  LYS B 330      18.740  43.950  58.700  1.00299.67           C
ATOM   2423  NZ  LYS B 330      17.279  43.865  58.920  1.00299.67           N
ATOM   2424  C   LYS B 330      21.829  40.686  62.011  1.00299.67           C
ATOM   2425  O   LYS B 330      22.171  41.834  62.290  1.00299.67           O
ATOM   2426  N   LYS B 331      22.384  39.605  62.590  1.00365.08           N
ATOM   2427  CA  LYS B 331      23.423  39.727  63.575  1.00365.08           C
ATOM   2428  CB  LYS B 331      24.764  40.218  62.999  1.00365.08           C
ATOM   2429  CG  LYS B 331      25.981  39.842  63.852  1.00365.08           C
ATOM   2430  CD  LYS B 331      25.951  40.367  65.289  1.00365.08           C
ATOM   2431  CE  LYS B 331      26.548  41.765  65.451  1.00365.08           C
ATOM   2432  NZ  LYS B 331      28.015  41.708  65.261  1.00365.08           N
ATOM   2433  C   LYS B 331      22.987  40.689  64.637  1.00365.08           C
ATOM   2434  O   LYS B 331      23.614  41.725  64.849  1.00365.08           O
ATOM   2435  N   ALA B 332      21.861  40.366  65.300  1.00340.21           N
ATOM   2436  CA  ALA B 332      21.290  41.121  66.381  1.00340.21           C
ATOM   2437  CB  ALA B 332      22.314  41.871  67.254  1.00340.21           C
ATOM   2438  C   ALA B 332      20.335  42.110  65.806  1.00340.21           C
ATOM   2439  O   ALA B 332      20.665  42.955  64.976  1.00340.21           O
ATOM   2440  N   PRO B 333      19.135  41.977  66.279  1.00335.37           N
ATOM   2441  CA  PRO B 333      18.049  42.776  65.790  1.00335.37           C
ATOM   2442  CD  PRO B 333      18.977  41.701  67.699  1.00335.37           C
ATOM   2443  CB  PRO B 333      16.884  42.474  66.700  1.00335.37           C
ATOM   2444  CG  PRO B 333      17.574  42.236  68.062  1.00335.37           C
ATOM   2445  C   PRO B 333      18.312  44.220  65.991  1.00335.37           C
ATOM   2446  O   PRO B 333      17.825  45.026  65.200  1.00335.37           O
ATOM   2447  N   ALA B 334      19.031  44.538  67.081  1.00261.63           N
ATOM   2448  CA  ALA B 334      19.168  45.872  67.556  1.00261.63           C
ATOM   2449  CB  ALA B 334      17.844  46.650  67.524  1.00261.63           C
ATOM   2450  C   ALA B 334      19.532  45.694  68.993  1.00261.63           C
ATOM   2451  O   ALA B 334      20.533  45.058  69.318  1.00261.63           O
ATOM   2452  N   LYS B 335      18.695  46.273  69.879  1.00285.72           N
ATOM   2453  CA  LYS B 335      18.837  46.248  71.309  1.00285.72           C
ATOM   2454  CB  LYS B 335      17.497  46.462  72.038  1.00285.72           C
ATOM   2455  CG  LYS B 335      17.048  47.913  72.197  1.00285.72           C
ATOM   2456  CD  LYS B 335      17.848  48.656  73.266  1.00285.72           C
ATOM   2457  CE  LYS B 335      17.612  48.084  74.668  1.00285.72           C
ATOM   2458  NZ  LYS B 335      18.477  48.764  75.657  1.00285.72           N
ATOM   2459  C   LYS B 335      19.311  44.908  71.762  1.00285.72           C
ATOM   2460  O   LYS B 335      18.819  43.868  71.328  1.00285.72           O
ATOM   2461  N   LYS B 336      20.317  44.934  72.655  1.00309.51           N
ATOM   2462  CA  LYS B 336      20.869  43.767  73.272  1.00309.51           C
ATOM   2463  CB  LYS B 336      22.347  43.515  72.929  1.00309.51           C
ATOM   2464  CG  LYS B 336      22.569  42.862  71.565  1.00309.51           C
ATOM   2465  CD  LYS B 336      21.966  41.458  71.469  1.00309.51           C
ATOM   2466  CE  LYS B 336      22.419  40.521  72.593  1.00309.51           C
ATOM   2467  NZ  LYS B 336      23.889  40.351  72.558  1.00309.51           N
ATOM   2468  C   LYS B 336      20.818  44.037  74.736  1.00309.51           C
ATOM   2469  O   LYS B 336      20.657  45.182  75.155  1.00309.51           O
ATOM   2470  N   ALA B 337      20.928  42.985  75.564  1.00234.88           N
ATOM   2471  CA  ALA B 337      20.909  43.245  76.969  1.00234.88           C
ATOM   2472  CB  ALA B 337      20.919  41.973  77.834  1.00234.88           C
ATOM   2473  C   ALA B 337      22.151  44.017  77.255  1.00234.88           C
ATOM   2474  O   ALA B 337      23.198  43.767  76.660  1.00234.88           O
ATOM   2475  N   THR B 338      22.067  45.003  78.165  1.00265.60           N
ATOM   2476  CA  THR B 338      23.245  45.767  78.430  1.00265.60           C
ATOM   2477  CB  THR B 338      22.973  47.110  79.042  1.00265.60           C
ATOM   2478  OG1 THR B 338      22.338  46.956  80.302  1.00265.60           O
ATOM   2479  CG2 THR B 338      22.076  47.914  78.086  1.00265.60           C
ATOM   2480  C   THR B 338      24.075  44.992  79.393  1.00265.60           C
ATOM   2481  O   THR B 338      23.603  44.578  80.450  1.00265.60           O
ATOM   2482  N   LYS B 339      25.348  44.761  79.029  1.00291.30           N
ATOM   2483  CA  LYS B 339      26.227  44.051  79.904  1.00291.30           C
ATOM   2484  CB  LYS B 339      26.546  42.624  79.432  1.00291.30           C
ATOM   2485  CG  LYS B 339      27.340  41.812  80.455  1.00291.30           C
ATOM   2486  CD  LYS B 339      27.345  40.312  80.162  1.00291.30           C
ATOM   2487  CE  LYS B 339      25.962  39.666  80.280  1.00291.30           C
ATOM   2488  NZ  LYS B 339      25.506  39.696  81.687  1.00291.30           N
ATOM   2489  C   LYS B 339      27.506  44.816  79.929  1.00291.30           C
ATOM   2490  O   LYS B 339      27.855  45.488  78.960  1.00291.30           O
ATOM   2491  N   ALA B 340      28.235  44.751  81.057  1.00254.82           N
ATOM   2492  CA  ALA B 340      29.466  45.475  81.121  1.00254.82           C
ATOM   2493  CB  ALA B 340      30.096  45.502  82.524  1.00254.82           C
ATOM   2494  C   ALA B 340      30.428  44.802  80.203  1.00254.82           C
ATOM   2495  O   ALA B 340      30.460  43.576  80.108  1.00254.82           O
ATOM   2496  N   ALA B 341      31.230  45.608  79.482  1.00280.22           N
ATOM   2497  CA  ALA B 341      32.207  45.060  78.592  1.00280.22           C
ATOM   2498  CB  ALA B 341      31.612  44.507  77.285  1.00280.22           C
ATOM   2499  C   ALA B 341      33.126  46.174  78.221  1.00280.22           C
ATOM   2500  O   ALA B 341      32.813  47.346  78.428  1.00280.22           O
ATOM   2501  N   LYS B 342      34.309  45.831  77.679  1.00233.56           N
ATOM   2502  CA  LYS B 342      35.219  46.859  77.274  1.00233.56           C
ATOM   2503  CB  LYS B 342      36.687  46.542  77.595  1.00233.56           C
ATOM   2504  CG  LYS B 342      37.656  47.643  77.160  1.00233.56           C
ATOM   2505  CD  LYS B 342      39.077  47.451  77.691  1.00233.56           C
ATOM   2506  CE  LYS B 342      39.222  47.786  79.175  1.00233.56           C
ATOM   2507  NZ  LYS B 342      40.620  47.572  79.608  1.00233.56           N
ATOM   2508  C   LYS B 342      35.127  46.970  75.791  1.00233.56           C
ATOM   2509  O   LYS B 342      35.635  46.119  75.061  1.00233.56           O
ATOM   2510  N   LYS B 343      34.457  48.027  75.302  1.00369.36           N
ATOM   2511  CA  LYS B 343      34.382  48.217  73.888  1.00369.36           C
ATOM   2512  CB  LYS B 343      33.675  47.064  73.154  1.00369.36           C
ATOM   2513  CG  LYS B 343      32.291  46.723  73.712  1.00369.36           C
ATOM   2514  CD  LYS B 343      31.207  47.753  73.399  1.00369.36           C
ATOM   2515  CE  LYS B 343      30.507  47.519  72.060  1.00369.36           C
ATOM   2516  NZ  LYS B 343      29.274  48.331  71.990  1.00369.36           N
ATOM   2517  C   LYS B 343      33.621  49.473  73.647  1.00369.36           C
ATOM   2518  O   LYS B 343      32.715  49.817  74.404  1.00369.36           O
ATOM   2519  N   ALA B 344      33.993  50.215  72.588  1.00246.82           N
ATOM   2520  CA  ALA B 344      33.259  51.406  72.296  1.00246.82           C
ATOM   2521  CB  ALA B 344      34.143  52.659  72.182  1.00246.82           C
ATOM   2522  C   ALA B 344      32.614  51.189  70.970  1.00246.82           C
ATOM   2523  O   ALA B 344      33.287  50.912  69.978  1.00246.82           O
ATOM   2524  N   ALA B 345      31.274  51.301  70.933  1.00298.47           N
ATOM   2525  CA  ALA B 345      30.558  51.113  69.709  1.00298.47           C
ATOM   2526  CB  ALA B 345      30.983  49.859  68.926  1.00298.47           C
ATOM   2527  C   ALA B 345      29.126  50.928  70.076  1.00298.47           C
ATOM   2528  O   ALA B 345      28.775  50.885  71.254  1.00298.47           O
ATOM   2529  N   THR B 346      28.250  50.847  69.059  1.00267.94           N
ATOM   2530  CA  THR B 346      26.868  50.598  69.326  1.00267.94           C
ATOM   2531  CB  THR B 346      25.946  51.655  68.787  1.00267.94           C
ATOM   2532  OG1 THR B 346      24.615  51.409  69.216  1.00267.94           O
ATOM   2533  CG2 THR B 346      26.024  51.658  67.250  1.00267.94           C
ATOM   2534  C   THR B 346      26.543  49.318  68.635  1.00267.94           C
ATOM   2535  O   THR B 346      26.975  49.086  67.507  1.00267.94           O
ATOM   2536  N   LYS B 347      25.785  48.429  69.303  1.00266.39           N
ATOM   2537  CA  LYS B 347      25.479  47.197  68.646  1.00266.39           C
ATOM   2538  CB  LYS B 347      25.179  46.027  69.600  1.00266.39           C
ATOM   2539  CG  LYS B 347      24.983  44.684  68.888  1.00266.39           C
ATOM   2540  CD  LYS B 347      26.262  44.139  68.248  1.00266.39           C
ATOM   2541  CE  LYS B 347      26.720  44.942  67.028  1.00266.39           C
ATOM   2542  NZ  LYS B 347      28.063  44.494  66.596  1.00266.39           N
ATOM   2543  C   LYS B 347      24.258  47.433  67.830  1.00266.39           C
ATOM   2544  O   LYS B 347      23.221  47.848  68.345  1.00266.39           O
ATOM   2545  N   ALA B 348      24.370  47.189  66.514  1.00260.00           N
ATOM   2546  CA  ALA B 348      23.247  47.356  65.647  1.00260.00           C
ATOM   2547  CB  ALA B 348      23.278  48.668  64.844  1.00260.00           C
ATOM   2548  C   ALA B 348      23.317  46.232  64.673  1.00260.00           C
ATOM   2549  O   ALA B 348      24.395  45.724  64.369  1.00260.00           O
ATOM   2550  N   PRO B 349      22.171  45.829  64.200  1.00227.74           N
ATOM   2551  CA  PRO B 349      22.102  44.744  63.272  1.00227.74           C
ATOM   2552  CD  PRO B 349      21.077  46.759  64.006  1.00227.74           C
ATOM   2553  CB  PRO B 349      20.660  44.717  62.769  1.00227.74           C
ATOM   2554  CG  PRO B 349      19.942  45.847  63.533  1.00227.74           C
ATOM   2555  C   PRO B 349      23.000  45.050  62.116  1.00227.74           C
ATOM   2556  O   PRO B 349      23.611  44.131  61.572  1.00227.74           O
ATOM   2557  N   ALA B 350      23.070  46.335  61.716  1.00 76.79           N
ATOM   2558  CA  ALA B 350      23.826  46.708  60.558  1.00 76.79           C
ATOM   2559  CB  ALA B 350      23.676  48.197  60.202  1.00 76.79           C
ATOM   2560  C   ALA B 350      25.284  46.450  60.754  1.00 76.79           C
ATOM   2561  O   ALA B 350      25.917  45.827  59.903  1.00 76.79           O
ATOM   2562  N   ARG B 351      25.869  46.896  61.884  1.00373.25           N
ATOM   2563  CA  ARG B 351      27.281  46.673  61.994  1.00373.25           C
ATOM   2564  CB  ARG B 351      28.075  47.308  60.839  1.00373.25           C
ATOM   2565  CG  ARG B 351      29.519  46.815  60.733  1.00373.25           C
ATOM   2566  CD  ARG B 351      29.628  45.378  60.216  1.00373.25           C
ATOM   2567  NE  ARG B 351      28.970  44.492  61.216  1.00373.25           N
ATOM   2568  CZ  ARG B 351      28.516  43.258  60.849  1.00373.25           C
ATOM   2569  NH1 ARG B 351      28.677  42.825  59.565  1.00373.25           N
ATOM   2570  NH2 ARG B 351      27.893  42.461  61.765  1.00373.25           N
ATOM   2571  C   ARG B 351      27.781  47.295  63.259  1.00373.25           C
ATOM   2572  O   ARG B 351      27.036  47.939  63.994  1.00373.25           O
ATOM   2573  N   LYS B 352      29.081  47.085  63.545  1.00296.19           N
ATOM   2574  CA  LYS B 352      29.715  47.660  64.696  1.00296.19           C
ATOM   2575  CB  LYS B 352      30.181  46.615  65.721  1.00296.19           C
ATOM   2576  CG  LYS B 352      30.853  47.215  66.957  1.00296.19           C
ATOM   2577  CD  LYS B 352      31.052  46.198  68.082  1.00296.19           C
ATOM   2578  CE  LYS B 352      31.776  46.762  69.306  1.00296.19           C
ATOM   2579  NZ  LYS B 352      31.984  45.694  70.309  1.00296.19           N
ATOM   2580  C   LYS B 352      30.937  48.368  64.209  1.00296.19           C
ATOM   2581  O   LYS B 352      31.431  48.084  63.120  1.00296.19           O
ATOM   2582  N   ALA B 353      31.451  49.336  64.995  1.00291.66           N
ATOM   2583  CA  ALA B 353      32.632  50.026  64.561  1.00291.66           C
ATOM   2584  CB  ALA B 353      32.348  51.440  64.026  1.00291.66           C
ATOM   2585  C   ALA B 353      33.556  50.173  65.729  1.00291.66           C
ATOM   2586  O   ALA B 353      33.117  50.303  66.871  1.00291.66           O
ATOM   2587  N   ALA B 354      34.879  50.124  65.464  1.00309.94           N
ATOM   2588  CA  ALA B 354      35.849  50.315  66.505  1.00309.94           C
ATOM   2589  CB  ALA B 354      36.102  49.056  67.351  1.00309.94           C
ATOM   2590  C   ALA B 354      37.148  50.671  65.850  1.00309.94           C
ATOM   2591  O   ALA B 354      37.421  50.250  64.727  1.00309.94           O
ATOM   2592  N   THR B 355      37.982  51.485  66.532  1.00265.73           N
ATOM   2593  CA  THR B 355      39.254  51.825  65.961  1.00265.73           C
ATOM   2594  CB  THR B 355      39.176  52.988  65.014  1.00265.73           C
ATOM   2595  OG1 THR B 355      38.269  52.690  63.963  1.00265.73           O
ATOM   2596  CG2 THR B 355      40.573  53.267  64.434  1.00265.73           C
ATOM   2597  C   THR B 355      40.188  52.197  67.073  1.00265.73           C
ATOM   2598  O   THR B 355      39.755  52.563  68.164  1.00265.73           O
ATOM   2599  N   LYS B 356      41.511  52.085  66.821  1.00300.34           N
ATOM   2600  CA  LYS B 356      42.497  52.470  67.792  1.00300.34           C
ATOM   2601  CB  LYS B 356      42.996  51.311  68.672  1.00300.34           C
ATOM   2602  CG  LYS B 356      41.918  50.768  69.614  1.00300.34           C
ATOM   2603  CD  LYS B 356      42.308  49.465  70.315  1.00300.34           C
ATOM   2604  CE  LYS B 356      43.279  49.667  71.479  1.00300.34           C
ATOM   2605  NZ  LYS B 356      42.608  50.401  72.575  1.00300.34           N
ATOM   2606  C   LYS B 356      43.674  53.009  67.037  1.00300.34           C
ATOM   2607  O   LYS B 356      43.814  52.761  65.840  1.00300.34           O
ATOM   2608  N   ALA B 357      44.547  53.788  67.712  1.00259.05           N
ATOM   2609  CA  ALA B 357      45.677  54.333  67.015  1.00259.05           C
ATOM   2610  CB  ALA B 357      45.571  55.847  66.765  1.00259.05           C
ATOM   2611  C   ALA B 357      46.916  54.109  67.828  1.00259.05           C
ATOM   2612  O   ALA B 357      46.909  54.139  69.057  1.00259.05           O
ATOM   2613  N   PRO B 358      47.977  53.850  67.112  1.00204.68           N
ATOM   2614  CA  PRO B 358      49.262  53.650  67.737  1.00204.68           C
ATOM   2615  CD  PRO B 358      47.819  53.007  65.937  1.00204.68           C
ATOM   2616  CB  PRO B 358      50.089  52.825  66.753  1.00204.68           C
ATOM   2617  CG  PRO B 358      49.037  52.073  65.924  1.00204.68           C
ATOM   2618  C   PRO B 358      49.912  54.957  68.068  1.00204.68           C
ATOM   2619  O   PRO B 358      49.464  55.988  67.569  1.00204.68           O
ATOM   2620  N   ALA B 359      50.964  54.935  68.915  1.00244.92           N
ATOM   2621  CA  ALA B 359      51.678  56.133  69.260  1.00244.92           C
ATOM   2622  CB  ALA B 359      51.430  56.604  70.704  1.00244.92           C
ATOM   2623  C   ALA B 359      53.142  55.833  69.139  1.00244.92           C
ATOM   2624  O   ALA B 359      53.558  54.683  69.271  1.00244.92           O
ATOM   2625  N   LYS B 360      53.966  56.866  68.859  1.00275.63           N
ATOM   2626  CA  LYS B 360      55.381  56.652  68.723  1.00275.63           C
ATOM   2627  CB  LYS B 360      55.882  56.728  67.271  1.00275.63           C
ATOM   2628  CG  LYS B 360      55.741  58.116  66.644  1.00275.63           C
ATOM   2629  CD  LYS B 360      56.524  58.273  65.340  1.00275.63           C
ATOM   2630  CE  LYS B 360      58.041  58.228  65.533  1.00275.63           C
ATOM   2631  NZ  LYS B 360      58.721  58.383  64.228  1.00275.63           N
ATOM   2632  C   LYS B 360      56.102  57.716  69.491  1.00275.63           C
ATOM   2633  O   LYS B 360      55.507  58.712  69.904  1.00275.63           O
ATOM   2634  N   LYS B 361      57.419  57.512  69.721  1.00295.76           N
ATOM   2635  CA  LYS B 361      58.208  58.466  70.452  1.00295.76           C
ATOM   2636  CB  LYS B 361      58.655  57.954  71.831  1.00295.76           C
ATOM   2637  CG  LYS B 361      59.501  58.956  72.620  1.00295.76           C
ATOM   2638  CD  LYS B 361      59.677  58.573  74.090  1.00295.76           C
ATOM   2639  CE  LYS B 361      60.487  57.290  74.291  1.00295.76           C
ATOM   2640  NZ  LYS B 361      60.613  56.990  75.734  1.00295.76           N
ATOM   2641  C   LYS B 361      59.454  58.745  69.663  1.00295.76           C
ATOM   2642  O   LYS B 361      59.861  57.942  68.825  1.00295.76           O
ATOM   2643  N   ALA B 362      60.077  59.919  69.902  1.00287.97           N
ATOM   2644  CA  ALA B 362      61.291  60.271  69.217  1.00287.97           C
ATOM   2645  CB  ALA B 362      61.056  60.983  67.874  1.00287.97           C
ATOM   2646  C   ALA B 362      62.049  61.223  70.093  1.00287.97           C
ATOM   2647  O   ALA B 362      61.483  61.812  71.013  1.00287.97           O
ATOM   2648  N   ALA B 363      63.367  61.379  69.842  1.00286.91           N
ATOM   2649  CA  ALA B 363      64.155  62.286  70.632  1.00286.91           C
ATOM   2650  CB  ALA B 363      64.912  61.600  71.781  1.00286.91           C
ATOM   2651  C   ALA B 363      65.184  62.912  69.741  1.00286.91           C
ATOM   2652  O   ALA B 363      65.559  62.344  68.717  1.00286.91           O
ATOM   2653  N   THR B 364      65.653  64.127  70.105  1.00311.54           N
ATOM   2654  CA  THR B 364      66.654  64.796  69.321  1.00311.54           C
ATOM   2655  CB  THR B 364      66.096  65.839  68.399  1.00311.54           C
ATOM   2656  OG1 THR B 364      65.463  66.866  69.147  1.00311.54           O
ATOM   2657  CG2 THR B 364      65.084  65.168  67.455  1.00311.54           C
ATOM   2658  C   THR B 364      67.592  65.497  70.257  1.00311.54           C
ATOM   2659  O   THR B 364      67.313  65.627  71.448  1.00311.54           O
ATOM   2660  N   LYS B 365      68.753  65.949  69.734  1.00292.49           N
ATOM   2661  CA  LYS B 365      69.714  66.651  70.542  1.00292.49           C
ATOM   2662  CB  LYS B 365      70.959  65.813  70.875  1.00292.49           C
ATOM   2663  CG  LYS B 365      70.665  64.577  71.728  1.00292.49           C
ATOM   2664  CD  LYS B 365      71.824  63.577  71.769  1.00292.49           C
ATOM   2665  CE  LYS B 365      71.538  62.337  72.619  1.00292.49           C
ATOM   2666  NZ  LYS B 365      71.456  62.711  74.049  1.00292.49           N
ATOM   2667  C   LYS B 365      70.193  67.830  69.749  1.00292.49           C
ATOM   2668  O   LYS B 365      70.201  67.794  68.520  1.00292.49           O
ATOM   2669  N   ALA B 366      70.590  68.925  70.435  1.00270.18           N
ATOM   2670  CA  ALA B 366      71.085  70.065  69.713  1.00270.18           C
ATOM   2671  CB  ALA B 366      70.016  71.142  69.459  1.00270.18           C
ATOM   2672  C   ALA B 366      72.177  70.712  70.513  1.00270.18           C
ATOM   2673  O   ALA B 366      72.149  70.740  71.742  1.00270.18           O
ATOM   2674  N   PRO B 367      73.163  71.200  69.807  1.00131.09           N
ATOM   2675  CA  PRO B 367      74.258  71.903  70.430  1.00131.09           C
ATOM   2676  CD  PRO B 367      73.586  70.513  68.598  1.00131.09           C
ATOM   2677  CB  PRO B 367      75.476  71.688  69.529  1.00131.09           C
ATOM   2678  CG  PRO B 367      74.890  71.212  68.190  1.00131.09           C
ATOM   2679  C   PRO B 367      73.923  73.351  70.619  1.00131.09           C
ATOM   2680  O   PRO B 367      72.967  73.822  70.005  1.00131.09           O
ATOM   2681  N   ALA B 368      74.688  74.074  71.468  1.00261.41           N
ATOM   2682  CA  ALA B 368      74.445  75.478  71.657  1.00261.41           C
ATOM   2683  CB  ALA B 368      73.497  75.786  72.828  1.00261.41           C
ATOM   2684  C   ALA B 368      75.755  76.142  71.966  1.00261.41           C
ATOM   2685  O   ALA B 368      76.682  75.505  72.463  1.00261.41           O
ATOM   2686  N   LYS B 369      75.868  77.451  71.649  1.00374.32           N
ATOM   2687  CA  LYS B 369      77.068  78.190  71.936  1.00374.32           C
ATOM   2688  CB  LYS B 369      78.006  78.334  70.724  1.00374.32           C
ATOM   2689  CG  LYS B 369      79.340  79.006  71.056  1.00374.32           C
ATOM   2690  CD  LYS B 369      80.243  78.161  71.957  1.00374.32           C
ATOM   2691  CE  LYS B 369      80.801  76.913  71.269  1.00374.32           C
ATOM   2692  NZ  LYS B 369      81.851  77.295  70.298  1.00374.32           N
ATOM   2693  C   LYS B 369      76.653  79.572  72.344  1.00374.32           C
ATOM   2694  O   LYS B 369      75.602  80.054  71.924  1.00374.32           O
ATOM   2695  N   LYS B 370      77.457  80.246  73.196  1.00403.92           N
ATOM   2696  CA  LYS B 370      77.076  81.569  73.610  1.00403.92           C
ATOM   2697  CB  LYS B 370      76.117  81.536  74.816  1.00403.92           C
ATOM   2698  CG  LYS B 370      75.411  82.855  75.138  1.00403.92           C
ATOM   2699  CD  LYS B 370      76.339  83.984  75.585  1.00403.92           C
ATOM   2700  CE  LYS B 370      75.590  85.273  75.927  1.00403.92           C
ATOM   2701  NZ  LYS B 370      74.857  85.760  74.737  1.00403.92           N
ATOM   2702  C   LYS B 370      78.312  82.323  74.013  1.00403.92           C
ATOM   2703  O   LYS B 370      79.224  81.755  74.611  1.00403.92           O
ATOM   2704  N   ALA B 371      78.383  83.630  73.669  1.00274.27           N
ATOM   2705  CA  ALA B 371      79.503  84.441  74.068  1.00274.27           C
ATOM   2706  CB  ALA B 371      80.728  84.296  73.150  1.00274.27           C
ATOM   2707  C   ALA B 371      79.075  85.879  74.007  1.00274.27           C
ATOM   2708  O   ALA B 371      78.181  86.229  73.237  1.00274.27           O
ATOM   2709  N   VAL B 372      79.694  86.754  74.833  1.00151.53           N
ATOM   2710  CA  VAL B 372      79.339  88.149  74.803  1.00151.53           C
ATOM   2711  CB  VAL B 372      78.162  88.492  75.668  1.00151.53           C
ATOM   2712  CG1 VAL B 372      76.917  87.780  75.117  1.00151.53           C
ATOM   2713  CG2 VAL B 372      78.502  88.120  77.122  1.00151.53           C
ATOM   2714  C   VAL B 372      80.487  88.965  75.318  1.00151.53           C
ATOM   2715  O   VAL B 372      81.377  88.451  75.995  1.00151.53           O
ATOM   2716  N   LYS B 373      80.495  90.274  74.978  1.00327.41           N
ATOM   2717  CA  LYS B 373      81.500  91.188  75.451  1.00327.41           C
ATOM   2718  CB  LYS B 373      82.785  91.190  74.606  1.00327.41           C
ATOM   2719  CG  LYS B 373      82.555  91.577  73.144  1.00327.41           C
ATOM   2720  CD  LYS B 373      81.630  90.612  72.399  1.00327.41           C
ATOM   2721  CE  LYS B 373      82.259  89.240  72.148  1.00327.41           C
ATOM   2722  NZ  LYS B 373      81.303  88.368  71.430  1.00327.41           N
ATOM   2723  C   LYS B 373      80.917  92.569  75.382  1.00327.41           C
ATOM   2724  O   LYS B 373      79.978  92.811  74.624  1.00327.41           O
ATOM   2725  N   ALA B 374      81.443  93.516  76.191  1.00290.88           N
ATOM   2726  CA  ALA B 374      80.923  94.856  76.146  1.00290.88           C
ATOM   2727  CB  ALA B 374      79.757  95.095  77.121  1.00290.88           C
ATOM   2728  C   ALA B 374      82.014  95.813  76.528  1.00290.88           C
ATOM   2729  O   ALA B 374      82.954  95.448  77.233  1.00290.88           O
ATOM   2730  N   THR B 375      81.920  97.071  76.042  1.00255.54           N
ATOM   2731  CA  THR B 375      82.894  98.076  76.375  1.00255.54           C
ATOM   2732  CB  THR B 375      83.977  98.209  75.343  1.00255.54           C
ATOM   2733  OG1 THR B 375      84.640  96.965  75.171  1.00255.54           O
ATOM   2734  CG2 THR B 375      84.985  99.276  75.805  1.00255.54           C
ATOM   2735  C   THR B 375      82.181  99.395  76.453  1.00255.54           C
ATOM   2736  O   THR B 375      81.091  99.550  75.904  1.00255.54           O
ATOM   2737  N   LYS B 376      82.770 100.381  77.164  1.00272.53           N
ATOM   2738  CA  LYS B 376      82.171 101.686  77.264  1.00272.53           C
ATOM   2739  CB  LYS B 376      81.340 101.883  78.543  1.00272.53           C
ATOM   2740  CG  LYS B 376      80.696 103.268  78.646  1.00272.53           C
ATOM   2741  CD  LYS B 376      79.659 103.381  79.765  1.00272.53           C
ATOM   2742  CE  LYS B 376      78.368 102.610  79.486  1.00272.53           C
ATOM   2743  NZ  LYS B 376      77.427 102.775  80.617  1.00272.53           N
ATOM   2744  C   LYS B 376      83.270 102.703  77.305  1.00272.53           C
ATOM   2745  O   LYS B 376      84.374 102.411  77.761  1.00272.53           O
ATOM   2746  N   SER B 377      83.002 103.930  76.805  1.00166.16           N
ATOM   2747  CA  SER B 377      84.002 104.960  76.865  1.00166.16           C
ATOM   2748  CB  SER B 377      84.820 105.099  75.569  1.00166.16           C
ATOM   2749  OG  SER B 377      85.571 103.916  75.338  1.00166.16           O
ATOM   2750  C   SER B 377      83.318 106.274  77.099  1.00166.16           C
ATOM   2751  O   SER B 377      82.278 106.572  76.516  1.00166.16           O
ATOM   2752  N   PRO B 378      83.890 107.052  77.981  1.00187.02           N
ATOM   2753  CA  PRO B 378      83.335 108.353  78.264  1.00187.02           C
ATOM   2754  CD  PRO B 378      84.441 106.436  79.178  1.00187.02           C
ATOM   2755  CB  PRO B 378      83.781 108.708  79.681  1.00187.02           C
ATOM   2756  CG  PRO B 378      84.028 107.345  80.344  1.00187.02           C
ATOM   2757  C   PRO B 378      83.767 109.383  77.265  1.00187.02           C
ATOM   2758  O   PRO B 378      84.755 109.158  76.567  1.00187.02           O
ATOM   2759  N   ALA B 379      83.033 110.514  77.174  1.00270.18           N
ATOM   2760  CA  ALA B 379      83.418 111.587  76.301  1.00270.18           C
ATOM   2761  CB  ALA B 379      82.826 111.476  74.886  1.00270.18           C
ATOM   2762  C   ALA B 379      82.894 112.856  76.903  1.00270.18           C
ATOM   2763  O   ALA B 379      81.874 112.846  77.591  1.00270.18           O
ATOM   2764  N   LYS B 380      83.595 113.989  76.682  1.00373.26           N
ATOM   2765  CA  LYS B 380      83.120 115.233  77.221  1.00373.26           C
ATOM   2766  CB  LYS B 380      83.500 115.446  78.701  1.00373.26           C
ATOM   2767  CG  LYS B 380      85.002 115.371  79.000  1.00373.26           C
ATOM   2768  CD  LYS B 380      85.826 116.546  78.464  1.00373.26           C
ATOM   2769  CE  LYS B 380      85.551 117.871  79.178  1.00373.26           C
ATOM   2770  NZ  LYS B 380      86.390 118.941  78.593  1.00373.26           N
ATOM   2771  C   LYS B 380      83.709 116.359  76.429  1.00373.26           C
ATOM   2772  O   LYS B 380      84.813 116.243  75.899  1.00373.26           O
ATOM   2773  N   LYS B 381      82.971 117.482  76.311  1.00276.99           N
ATOM   2774  CA  LYS B 381      83.510 118.617  75.617  1.00276.99           C
ATOM   2775  CB  LYS B 381      83.366 118.549  74.087  1.00276.99           C
ATOM   2776  CG  LYS B 381      83.953 119.773  73.381  1.00276.99           C
ATOM   2777  CD  LYS B 381      84.100 119.605  71.867  1.00276.99           C
ATOM   2778  CE  LYS B 381      85.287 118.732  71.458  1.00276.99           C
ATOM   2779  NZ  LYS B 381      85.348 118.624  69.983  1.00276.99           N
ATOM   2780  C   LYS B 381      82.778 119.844  76.058  1.00276.99           C
ATOM   2781  O   LYS B 381      81.610 119.785  76.439  1.00276.99           O
ATOM   2782  N   VAL B 382      83.478 120.997  76.041  1.00141.22           N
ATOM   2783  CA  VAL B 382      82.861 122.253  76.356  1.00141.22           C
ATOM   2784  CB  VAL B 382      83.219 122.785  77.713  1.00141.22           C
ATOM   2785  CG1 VAL B 382      82.696 121.807  78.779  1.00141.22           C
ATOM   2786  CG2 VAL B 382      84.739 123.013  77.765  1.00141.22           C
ATOM   2787  C   VAL B 382      83.390 123.226  75.353  1.00141.22           C
ATOM   2788  O   VAL B 382      84.552 123.142  74.959  1.00141.22           O
ATOM   2789  N   THR B 383      82.551 124.172  74.890  1.00278.06           N
ATOM   2790  CA  THR B 383      83.057 125.096  73.919  1.00278.06           C
ATOM   2791  CB  THR B 383      82.609 124.794  72.520  1.00278.06           C
ATOM   2792  OG1 THR B 383      83.289 125.631  71.595  1.00278.06           O
ATOM   2793  CG2 THR B 383      81.091 125.026  72.431  1.00278.06           C
ATOM   2794  C   THR B 383      82.556 126.464  74.239  1.00278.06           C
ATOM   2795  O   THR B 383      81.482 126.630  74.815  1.00278.06           O
ATOM   2796  N   LYS B 384      83.357 127.488  73.888  1.00211.66           N
ATOM   2797  CA  LYS B 384      82.928 128.842  74.059  1.00211.66           C
ATOM   2798  CB  LYS B 384      83.579 129.555  75.257  1.00211.66           C
ATOM   2799  CG  LYS B 384      83.114 129.012  76.609  1.00211.66           C
ATOM   2800  CD  LYS B 384      83.963 129.490  77.789  1.00211.66           C
ATOM   2801  CE  LYS B 384      85.315 128.785  77.905  1.00211.66           C
ATOM   2802  NZ  LYS B 384      86.061 129.312  79.070  1.00211.66           N
ATOM   2803  C   LYS B 384      83.342 129.572  72.824  1.00211.66           C
ATOM   2804  O   LYS B 384      84.519 129.591  72.469  1.00211.66           O
ATOM   2805  N   ALA B 385      82.371 130.182  72.120  1.00255.69           N
ATOM   2806  CA  ALA B 385      82.709 130.904  70.930  1.00255.69           C
ATOM   2807  CB  ALA B 385      83.087 129.998  69.745  1.00255.69           C
ATOM   2808  C   ALA B 385      81.502 131.681  70.524  1.00255.69           C
ATOM   2809  O   ALA B 385      80.400 131.433  71.011  1.00255.69           O
ATOM   2810  N   VAL B 386      81.688 132.671  69.631  1.00 84.00           N
ATOM   2811  CA  VAL B 386      80.561 133.431  69.180  1.00 84.00           C
ATOM   2812  CB  VAL B 386      80.650 134.888  69.526  1.00 84.00           C
ATOM   2813  CG1 VAL B 386      79.464 135.619  68.876  1.00 84.00           C
ATOM   2814  CG2 VAL B 386      80.710 135.024  71.057  1.00 84.00           C
ATOM   2815  C   VAL B 386      80.525 133.343  67.691  1.00 84.00           C
ATOM   2816  O   VAL B 386      81.549 133.490  67.025  1.00 84.00           O
ATOM   2817  N   LYS B 387      79.331 133.080  67.126  1.00245.04           N
ATOM   2818  CA  LYS B 387      79.218 133.028  65.700  1.00245.04           C
ATOM   2819  CB  LYS B 387      79.278 131.606  65.113  1.00245.04           C
ATOM   2820  CG  LYS B 387      79.531 131.596  63.603  1.00245.04           C
ATOM   2821  CD  LYS B 387      80.049 130.258  63.071  1.00245.04           C
ATOM   2822  CE  LYS B 387      80.441 130.296  61.592  1.00245.04           C
ATOM   2823  NZ  LYS B 387      81.240 129.098  61.249  1.00245.04           N
ATOM   2824  C   LYS B 387      77.901 133.637  65.349  1.00245.04           C
ATOM   2825  O   LYS B 387      77.039 133.805  66.211  1.00245.04           O
ATOM   2826  N   LYS B 388      77.718 134.011  64.069  1.00212.16           N
ATOM   2827  CA  LYS B 388      76.486 134.637  63.689  1.00212.16           C
ATOM   2828  CB  LYS B 388      76.687 135.716  62.609  1.00212.16           C
ATOM   2829  CG  LYS B 388      77.557 136.903  63.029  1.00212.16           C
ATOM   2830  CD  LYS B 388      76.917 137.823  64.069  1.00212.16           C
ATOM   2831  CE  LYS B 388      76.205 139.028  63.447  1.00212.16           C
ATOM   2832  NZ  LYS B 388      75.588 139.860  64.503  1.00212.16           N
ATOM   2833  C   LYS B 388      75.623 133.603  63.040  1.00212.16           C
ATOM   2834  O   LYS B 388      75.165 133.806  61.917  1.00212.16           O
ATOM   2835  N   THR B 389      75.363 132.464  63.708  1.00319.86           N
ATOM   2836  CA  THR B 389      74.492 131.539  63.044  1.00319.86           C
ATOM   2837  CB  THR B 389      75.114 130.881  61.850  1.00319.86           C
ATOM   2838  OG1 THR B 389      74.149 130.093  61.167  1.00319.86           O
ATOM   2839  CG2 THR B 389      76.282 130.002  62.327  1.00319.86           C
ATOM   2840  C   THR B 389      74.090 130.448  63.977  1.00319.86           C
ATOM   2841  O   THR B 389      74.756 130.179  64.977  1.00319.86           O
ATOM   2842  N   ALA B 390      72.950 129.806  63.659  1.00209.94           N
ATOM   2843  CA  ALA B 390      72.485 128.659  64.378  1.00209.94           C
ATOM   2844  CB  ALA B 390      70.960 128.468  64.323  1.00209.94           C
ATOM   2845  C   ALA B 390      73.113 127.484  63.705  1.00209.94           C
ATOM   2846  O   ALA B 390      73.620 127.602  62.590  1.00209.94           O
ATOM   2847  N   VAL B 391      73.121 126.314  64.369  1.00 51.05           N
ATOM   2848  CA  VAL B 391      73.709 125.178  63.725  1.00 51.05           C
ATOM   2849  CB  VAL B 391      74.186 124.119  64.675  1.00 51.05           C
ATOM   2850  CG1 VAL B 391      74.749 122.946  63.853  1.00 51.05           C
ATOM   2851  CG2 VAL B 391      75.200 124.747  65.645  1.00 51.05           C
ATOM   2852  C   VAL B 391      72.658 124.556  62.867  1.00 51.05           C
ATOM   2853  O   VAL B 391      71.532 124.327  63.309  1.00 51.05           O
ATOM   2854  N   LYS B 392      72.997 124.302  61.588  1.00116.82           N
ATOM   2855  CA  LYS B 392      72.064 123.664  60.709  1.00116.82           C
ATOM   2856  CB  LYS B 392      72.535 123.575  59.248  1.00116.82           C
ATOM   2857  CG  LYS B 392      71.581 122.751  58.377  1.00116.82           C
ATOM   2858  CD  LYS B 392      71.708 123.017  56.876  1.00116.82           C
ATOM   2859  CE  LYS B 392      70.554 123.846  56.300  1.00116.82           C
ATOM   2860  NZ  LYS B 392      70.659 125.262  56.725  1.00116.82           N
ATOM   2861  C   LYS B 392      71.847 122.273  61.189  1.00116.82           C
ATOM   2862  O   LYS B 392      70.714 121.798  61.241  1.00116.82           O
ATOM   2863  N   ALA B 393      72.940 121.581  61.563  1.00207.63           N
ATOM   2864  CA  ALA B 393      72.803 120.229  62.008  1.00207.63           C
ATOM   2865  CB  ALA B 393      74.146 119.506  62.207  1.00207.63           C
ATOM   2866  C   ALA B 393      72.111 120.276  63.324  1.00207.63           C
ATOM   2867  O   ALA B 393      72.355 121.171  64.130  1.00207.63           O
ATOM   2868  N   SER B 394      71.210 119.309  63.573  1.00158.67           N
ATOM   2869  CA  SER B 394      70.503 119.325  64.816  1.00158.67           C
ATOM   2870  CB  SER B 394      69.187 120.120  64.767  1.00158.67           C
ATOM   2871  OG  SER B 394      68.255 119.470  63.916  1.00158.67           O
ATOM   2872  C   SER B 394      70.130 117.921  65.140  1.00158.67           C
ATOM   2873  O   SER B 394      70.449 116.990  64.402  1.00158.67           O
ATOM   2874  N   VAL B 395      69.459 117.741  66.291  1.00102.43           N
ATOM   2875  CA  VAL B 395      68.997 116.441  66.658  1.00102.43           C
ATOM   2876  CB  VAL B 395      68.539 116.344  68.084  1.00102.43           C
ATOM   2877  CG1 VAL B 395      69.744 116.609  69.003  1.00102.43           C
ATOM   2878  CG2 VAL B 395      67.373 117.326  68.295  1.00102.43           C
ATOM   2879  C   VAL B 395      67.819 116.170  65.786  1.00102.43           C
ATOM   2880  O   VAL B 395      67.023 117.064  65.501  1.00102.43           O
ATOM   2881  N   ARG B 396      67.705 114.924  65.302  1.00136.93           N
ATOM   2882  CA  ARG B 396      66.616 114.590  64.443  1.00136.93           C
ATOM   2883  CB  ARG B 396      66.693 113.115  64.033  1.00136.93           C
ATOM   2884  CG  ARG B 396      65.839 112.743  62.828  1.00136.93           C
ATOM   2885  CD  ARG B 396      66.070 111.300  62.378  1.00136.93           C
ATOM   2886  NE  ARG B 396      67.545 111.070  62.371  1.00136.93           N
ATOM   2887  CZ  ARG B 396      68.318 111.536  61.348  1.00136.93           C
ATOM   2888  NH1 ARG B 396      67.751 112.242  60.328  1.00136.93           N
ATOM   2889  NH2 ARG B 396      69.665 111.314  61.356  1.00136.93           N
ATOM   2890  C   ARG B 396      65.360 114.772  65.226  1.00136.93           C
ATOM   2891  O   ARG B 396      64.468 115.524  64.835  1.00136.93           O
ATOM   2892  N   LYS B 397      65.297 114.110  66.396  1.00303.10           N
ATOM   2893  CA  LYS B 397      64.145 114.179  67.241  1.00303.10           C
ATOM   2894  CB  LYS B 397      62.928 113.397  66.714  1.00303.10           C
ATOM   2895  CG  LYS B 397      62.279 114.000  65.466  1.00303.10           C
ATOM   2896  CD  LYS B 397      61.754 115.424  65.668  1.00303.10           C
ATOM   2897  CE  LYS B 397      60.609 115.523  66.679  1.00303.10           C
ATOM   2898  NZ  LYS B 397      61.140 115.427  68.057  1.00303.10           N
ATOM   2899  C   LYS B 397      64.527 113.546  68.536  1.00303.10           C
ATOM   2900  O   LYS B 397      65.644 113.056  68.698  1.00303.10           O
ATOM   2901  N   ALA B 398      63.604 113.556  69.512  1.00283.93           N
ATOM   2902  CA  ALA B 398      63.921 112.936  70.761  1.00283.93           C
ATOM   2903  CB  ALA B 398      63.828 113.882  71.972  1.00283.93           C
ATOM   2904  C   ALA B 398      62.933 111.843  70.977  1.00283.93           C
ATOM   2905  O   ALA B 398      61.792 111.934  70.526  1.00283.93           O
ATOM   2906  N   ALA B 399      63.403 110.759  71.629  1.00296.80           N
ATOM   2907  CA  ALA B 399      62.635 109.612  72.027  1.00296.80           C
ATOM   2908  CB  ALA B 399      61.105 109.792  72.065  1.00296.80           C
ATOM   2909  C   ALA B 399      62.951 108.484  71.108  1.00296.80           C
ATOM   2910  O   ALA B 399      63.517 108.673  70.032  1.00296.80           O
ATOM   2911  N   THR B 400      62.587 107.262  71.534  1.00265.17           N
ATOM   2912  CA  THR B 400      62.836 106.097  70.743  1.00265.17           C
ATOM   2913  CB  THR B 400      62.967 104.845  71.558  1.00265.17           C
ATOM   2914  OG1 THR B 400      63.361 103.757  70.736  1.00265.17           O
ATOM   2915  CG2 THR B 400      61.610 104.553  72.222  1.00265.17           C
ATOM   2916  C   THR B 400      61.671 105.911  69.831  1.00265.17           C
ATOM   2917  O   THR B 400      60.663 106.608  69.941  1.00265.17           O
ATOM   2918  N   LYS B 401      61.802 104.972  68.873  1.00305.54           N
ATOM   2919  CA  LYS B 401      60.723 104.710  67.967  1.00305.54           C
ATOM   2920  CB  LYS B 401      60.997 105.178  66.533  1.00305.54           C
ATOM   2921  CG  LYS B 401      59.846 104.897  65.568  1.00305.54           C
ATOM   2922  CD  LYS B 401      60.000 105.636  64.239  1.00305.54           C
ATOM   2923  CE  LYS B 401      61.237 105.204  63.450  1.00305.54           C
ATOM   2924  NZ  LYS B 401      61.349 106.000  62.209  1.00305.54           N
ATOM   2925  C   LYS B 401      60.545 103.231  67.883  1.00305.54           C
ATOM   2926  O   LYS B 401      61.511 102.474  67.968  1.00305.54           O
ATOM   2927  N   ALA B 402      59.283 102.783  67.736  1.00274.74           N
ATOM   2928  CA  ALA B 402      59.023 101.383  67.574  1.00274.74           C
ATOM   2929  CB  ALA B 402      58.940 100.615  68.903  1.00274.74           C
ATOM   2930  C   ALA B 402      57.686 101.257  66.919  1.00274.74           C
ATOM   2931  O   ALA B 402      56.804 102.090  67.123  1.00274.74           O
ATOM   2932  N   PRO B 403      57.513 100.243  66.117  1.00123.70           N
ATOM   2933  CA  PRO B 403      56.235 100.036  65.501  1.00123.70           C
ATOM   2934  CD  PRO B 403      58.595  99.711  65.310  1.00123.70           C
ATOM   2935  CB  PRO B 403      56.485  99.181  64.256  1.00123.70           C
ATOM   2936  CG  PRO B 403      57.917  98.646  64.435  1.00123.70           C
ATOM   2937  C   PRO B 403      55.340  99.401  66.503  1.00123.70           C
ATOM   2938  O   PRO B 403      55.842  98.725  67.400  1.00123.70           O
ATOM   2939  N   ALA B 404      54.018  99.618  66.394  1.00230.22           N
ATOM   2940  CA  ALA B 404      53.156  98.997  67.346  1.00230.22           C
ATOM   2941  CB  ALA B 404      52.847  99.895  68.554  1.00230.22           C
ATOM   2942  C   ALA B 404      51.862  98.716  66.667  1.00230.22           C
ATOM   2943  O   ALA B 404      51.357  99.542  65.908  1.00230.22           O
ATOM   2944  N   LYS B 405      51.316  97.512  66.929  1.00341.16           N
ATOM   2945  CA  LYS B 405      50.042  97.080  66.438  1.00341.16           C
ATOM   2946  CB  LYS B 405      49.662  97.586  65.032  1.00341.16           C
ATOM   2947  CG  LYS B 405      48.293  97.094  64.552  1.00341.16           C
ATOM   2948  CD  LYS B 405      47.114  97.612  65.382  1.00341.16           C
ATOM   2949  CE  LYS B 405      46.473  98.897  64.854  1.00341.16           C
ATOM   2950  NZ  LYS B 405      45.343  99.292  65.729  1.00341.16           N
ATOM   2951  C   LYS B 405      50.102  95.601  66.335  1.00341.16           C
ATOM   2952  O   LYS B 405      51.085  95.041  65.851  1.00341.16           O
ATOM   2953  N   LYS B 406      49.060  94.914  66.821  1.00268.48           N
ATOM   2954  CA  LYS B 406      49.058  93.507  66.595  1.00268.48           C
ATOM   2955  CB  LYS B 406      48.946  92.643  67.867  1.00268.48           C
ATOM   2956  CG  LYS B 406      47.677  92.862  68.696  1.00268.48           C
ATOM   2957  CD  LYS B 406      47.452  91.784  69.760  1.00268.48           C
ATOM   2958  CE  LYS B 406      46.229  92.027  70.649  1.00268.48           C
ATOM   2959  NZ  LYS B 406      45.025  91.405  70.052  1.00268.48           N
ATOM   2960  C   LYS B 406      47.863  93.285  65.744  1.00268.48           C
ATOM   2961  O   LYS B 406      46.729  93.448  66.191  1.00268.48           O
ATOM   2962  N   ALA B 407      48.088  92.951  64.464  1.00228.23           N
ATOM   2963  CA  ALA B 407      46.940  92.744  63.647  1.00228.23           C
ATOM   2964  CB  ALA B 407      46.945  93.580  62.358  1.00228.23           C
ATOM   2965  C   ALA B 407      46.935  91.314  63.252  1.00228.23           C
ATOM   2966  O   ALA B 407      47.792  90.849  62.503  1.00228.23           O
ATOM   2967  N   ALA B 408      45.947  90.578  63.774  1.00323.53           N
ATOM   2968  CA  ALA B 408      45.781  89.207  63.427  1.00323.53           C
ATOM   2969  CB  ALA B 408      47.023  88.338  63.694  1.00323.53           C
ATOM   2970  C   ALA B 408      44.697  88.726  64.315  1.00323.53           C
ATOM   2971  O   ALA B 408      44.530  89.222  65.429  1.00323.53           O
ATOM   2972  N   ALA B 409      43.902  87.756  63.840  1.00243.47           N
ATOM   2973  CA  ALA B 409      42.900  87.267  64.726  1.00243.47           C
ATOM   2974  CB  ALA B 409      41.495  87.815  64.426  1.00243.47           C
ATOM   2975  C   ALA B 409      42.844  85.790  64.558  1.00243.47           C
ATOM   2976  O   ALA B 409      42.701  85.281  63.448  1.00243.47           O
ATOM   2977  N   LYS B 410      42.977  85.058  65.675  1.00244.80           N
ATOM   2978  CA  LYS B 410      42.813  83.644  65.595  1.00244.80           C
ATOM   2979  CB  LYS B 410      44.036  82.827  66.041  1.00244.80           C
ATOM   2980  CG  LYS B 410      43.806  81.318  65.934  1.00244.80           C
ATOM   2981  CD  LYS B 410      43.623  80.822  64.497  1.00244.80           C
ATOM   2982  CE  LYS B 410      42.278  81.212  63.877  1.00244.80           C
ATOM   2983  NZ  LYS B 410      42.134  80.596  62.538  1.00244.80           N
ATOM   2984  C   LYS B 410      41.715  83.327  66.537  1.00244.80           C
ATOM   2985  O   LYS B 410      41.949  83.006  67.701  1.00244.80           O
ATOM   2986  N   ARG B 411      40.468  83.415  66.050  1.00262.53           N
ATOM   2987  CA  ARG B 411      39.387  83.118  66.928  1.00262.53           C
ATOM   2988  CB  ARG B 411      38.059  83.750  66.486  1.00262.53           C
ATOM   2989  CG  ARG B 411      38.114  85.277  66.400  1.00262.53           C
ATOM   2990  CD  ARG B 411      38.412  85.962  67.735  1.00262.53           C
ATOM   2991  NE  ARG B 411      39.886  86.158  67.834  1.00262.53           N
ATOM   2992  CZ  ARG B 411      40.368  87.314  68.382  1.00262.53           C
ATOM   2993  NH1 ARG B 411      39.500  88.273  68.813  1.00262.53           N
ATOM   2994  NH2 ARG B 411      41.714  87.504  68.501  1.00262.53           N
ATOM   2995  C   ARG B 411      39.229  81.638  66.896  1.00262.53           C
ATOM   2996  O   ARG B 411      39.265  81.021  65.834  1.00262.53           O
ATOM   2997  N   PRO B 412      39.093  81.043  68.043  1.00116.76           N
ATOM   2998  CA  PRO B 412      38.896  79.625  68.057  1.00116.76           C
ATOM   2999  CD  PRO B 412      39.814  81.502  69.218  1.00116.76           C
ATOM   3000  CB  PRO B 412      39.320  79.143  69.450  1.00116.76           C
ATOM   3001  CG  PRO B 412      39.504  80.432  70.276  1.00116.76           C
ATOM   3002  C   PRO B 412      37.477  79.344  67.687  1.00116.76           C
ATOM   3003  O   PRO B 412      36.617  80.177  67.968  1.00116.76           O
ATOM   3004  N   ALA B 413      37.204  78.196  67.040  1.00248.09           N
ATOM   3005  CA  ALA B 413      35.850  77.892  66.689  1.00248.09           C
ATOM   3006  CB  ALA B 413      35.468  78.314  65.260  1.00248.09           C
ATOM   3007  C   ALA B 413      35.709  76.411  66.745  1.00248.09           C
ATOM   3008  O   ALA B 413      36.680  75.680  66.556  1.00248.09           O
ATOM   3009  N   THR B 414      34.489  75.923  67.029  1.00253.23           N
ATOM   3010  CA  THR B 414      34.315  74.506  67.041  1.00253.23           C
ATOM   3011  CB  THR B 414      33.753  73.986  68.335  1.00253.23           C
ATOM   3012  OG1 THR B 414      32.446  74.497  68.557  1.00253.23           O
ATOM   3013  CG2 THR B 414      34.687  74.432  69.473  1.00253.23           C
ATOM   3014  C   THR B 414      33.357  74.179  65.944  1.00253.23           C
ATOM   3015  O   THR B 414      32.186  74.552  65.992  1.00253.23           O
ATOM   3016  N   LYS B 415      33.846  73.491  64.895  1.00287.43           N
ATOM   3017  CA  LYS B 415      32.955  73.125  63.839  1.00287.43           C
ATOM   3018  CB  LYS B 415      33.267  73.794  62.489  1.00287.43           C
ATOM   3019  CG  LYS B 415      32.978  75.295  62.467  1.00287.43           C
ATOM   3020  CD  LYS B 415      31.512  75.631  62.741  1.00287.43           C
ATOM   3021  CE  LYS B 415      31.227  77.132  62.757  1.00287.43           C
ATOM   3022  NZ  LYS B 415      31.979  77.774  63.858  1.00287.43           N
ATOM   3023  C   LYS B 415      33.099  71.660  63.627  1.00287.43           C
ATOM   3024  O   LYS B 415      34.124  71.184  63.141  1.00287.43           O
ATOM   3025  N   ALA B 416      32.070  70.892  64.017  1.00293.02           N
ATOM   3026  CA  ALA B 416      32.130  69.491  63.763  1.00293.02           C
ATOM   3027  CB  ALA B 416      33.353  68.802  64.394  1.00293.02           C
ATOM   3028  C   ALA B 416      30.920  68.891  64.382  1.00293.02           C
ATOM   3029  O   ALA B 416      30.432  69.342  65.416  1.00293.02           O
ATOM   3030  N   PRO B 417      30.419  67.884  63.732  1.00128.11           N
ATOM   3031  CA  PRO B 417      29.319  67.146  64.275  1.00128.11           C
ATOM   3032  CD  PRO B 417      30.432  67.851  62.280  1.00128.11           C
ATOM   3033  CB  PRO B 417      28.606  66.496  63.086  1.00128.11           C
ATOM   3034  CG  PRO B 417      29.607  66.605  61.925  1.00128.11           C
ATOM   3035  C   PRO B 417      29.929  66.164  65.212  1.00128.11           C
ATOM   3036  O   PRO B 417      31.148  66.000  65.186  1.00128.11           O
ATOM   3037  N   ALA B 418      29.125  65.509  66.062  1.00194.66           N
ATOM   3038  CA  ALA B 418      29.745  64.530  66.896  1.00194.66           C
ATOM   3039  CB  ALA B 418      28.795  63.868  67.905  1.00194.66           C
ATOM   3040  C   ALA B 418      30.217  63.477  65.959  1.00194.66           C
ATOM   3041  O   ALA B 418      29.682  63.334  64.861  1.00194.66           O
ATOM   3042  N   LYS B 419      31.266  62.734  66.344  1.00225.88           N
ATOM   3043  CA  LYS B 419      31.704  61.729  65.428  1.00225.88           C
ATOM   3044  CB  LYS B 419      33.164  61.300  65.662  1.00225.88           C
ATOM   3045  CG  LYS B 419      33.463  60.828  67.087  1.00225.88           C
ATOM   3046  CD  LYS B 419      34.887  60.296  67.265  1.00225.88           C
ATOM   3047  CE  LYS B 419      35.088  58.863  66.767  1.00225.88           C
ATOM   3048  NZ  LYS B 419      34.590  57.896  67.772  1.00225.88           N
ATOM   3049  C   LYS B 419      30.800  60.554  65.597  1.00225.88           C
ATOM   3050  O   LYS B 419      31.217  59.482  66.031  1.00225.88           O
ATOM   3051  N   LYS B 420      29.516  60.750  65.238  1.00345.24           N
ATOM   3052  CA  LYS B 420      28.526  59.720  65.288  1.00345.24           C
ATOM   3053  CB  LYS B 420      28.123  59.310  66.724  1.00345.24           C
ATOM   3054  CG  LYS B 420      27.747  60.453  67.674  1.00345.24           C
ATOM   3055  CD  LYS B 420      26.323  60.983  67.518  1.00345.24           C
ATOM   3056  CE  LYS B 420      25.326  60.307  68.460  1.00345.24           C
ATOM   3057  NZ  LYS B 420      24.023  61.003  68.394  1.00345.24           N
ATOM   3058  C   LYS B 420      27.348  60.202  64.496  1.00345.24           C
ATOM   3059  O   LYS B 420      27.213  61.396  64.229  1.00345.24           O
ATOM   3060  N   ALA B 421      26.480  59.266  64.072  1.00210.30           N
ATOM   3061  CA  ALA B 421      25.343  59.587  63.257  1.00210.30           C
ATOM   3062  CB  ALA B 421      24.714  58.368  62.557  1.00210.30           C
ATOM   3063  C   ALA B 421      24.305  60.230  64.118  1.00210.30           C
ATOM   3064  O   ALA B 421      24.466  60.330  65.334  1.00210.30           O
ATOM   3065  N   THR B 422      23.219  60.717  63.486  1.00254.89           N
ATOM   3066  CA  THR B 422      22.176  61.380  64.211  1.00254.89           C
ATOM   3067  CB  THR B 422      21.051  61.871  63.344  1.00254.89           C
ATOM   3068  OG1 THR B 422      20.361  60.780  62.753  1.00254.89           O
ATOM   3069  CG2 THR B 422      21.647  62.781  62.255  1.00254.89           C
ATOM   3070  C   THR B 422      21.607  60.394  65.170  1.00254.89           C
ATOM   3071  O   THR B 422      21.768  59.185  65.004  1.00254.89           O
ATOM   3072  N   ALA B 423      20.932  60.894  66.222  1.00225.16           N
ATOM   3073  CA  ALA B 423      20.433  60.002  67.221  1.00225.16           C
ATOM   3074  CB  ALA B 423      20.464  60.614  68.632  1.00225.16           C
ATOM   3075  C   ALA B 423      19.010  59.648  66.926  1.00225.16           C
ATOM   3076  O   ALA B 423      18.123  60.500  66.897  1.00225.16           O
ATOM   3077  N   ARG B 424      18.776  58.346  66.690  1.00333.97           N
ATOM   3078  CA  ARG B 424      17.472  57.787  66.490  1.00333.97           C
ATOM   3079  CB  ARG B 424      16.847  58.008  65.099  1.00333.97           C
ATOM   3080  CG  ARG B 424      16.133  59.354  64.928  1.00333.97           C
ATOM   3081  CD  ARG B 424      14.882  59.522  65.801  1.00333.97           C
ATOM   3082  NE  ARG B 424      13.903  58.452  65.447  1.00333.97           N
ATOM   3083  CZ  ARG B 424      13.017  58.623  64.420  1.00333.97           C
ATOM   3084  NH1 ARG B 424      13.063  59.745  63.647  1.00333.97           N
ATOM   3085  NH2 ARG B 424      12.072  57.669  64.172  1.00333.97           N
ATOM   3086  C   ARG B 424      17.656  56.322  66.647  1.00333.97           C
ATOM   3087  O   ARG B 424      18.785  55.833  66.664  1.00333.97           O
ATOM   3088  N   ARG B 425      16.549  55.577  66.798  1.00167.87           N
ATOM   3089  CA  ARG B 425      16.721  54.163  66.904  1.00167.87           C
ATOM   3090  CB  ARG B 425      15.719  53.496  67.863  1.00167.87           C
ATOM   3091  CG  ARG B 425      15.845  54.004  69.302  1.00167.87           C
ATOM   3092  CD  ARG B 425      14.874  53.359  70.295  1.00167.87           C
ATOM   3093  NE  ARG B 425      15.153  53.960  71.631  1.00167.87           N
ATOM   3094  CZ  ARG B 425      16.287  53.607  72.302  1.00167.87           C
ATOM   3095  NH1 ARG B 425      17.176  52.743  71.729  1.00167.87           N
ATOM   3096  NH2 ARG B 425      16.550  54.132  73.534  1.00167.87           N
ATOM   3097  C   ARG B 425      16.480  53.615  65.540  1.00167.87           C
ATOM   3098  O   ARG B 425      15.355  53.274  65.180  1.00167.87           O
ATOM   3099  N   GLY B 426      17.554  53.544  64.732  1.00117.28           N
ATOM   3100  CA  GLY B 426      17.473  52.986  63.417  1.00117.28           C
ATOM   3101  C   GLY B 426      17.202  51.535  63.601  1.00117.28           C
ATOM   3102  O   GLY B 426      16.505  50.901  62.811  1.00117.28           O
ATOM   3103  N   ARG B 427      17.792  50.979  64.672  1.00244.29           N
ATOM   3104  CA  ARG B 427      17.680  49.587  64.961  1.00244.29           C
ATOM   3105  CB  ARG B 427      18.532  49.167  66.165  1.00244.29           C
ATOM   3106  CG  ARG B 427      20.027  49.448  66.022  1.00244.29           C
ATOM   3107  CD  ARG B 427      20.814  49.049  67.272  1.00244.29           C
ATOM   3108  NE  ARG B 427      20.214  49.787  68.421  1.00244.29           N
ATOM   3109  CZ  ARG B 427      20.314  49.289  69.690  1.00244.29           C
ATOM   3110  NH1 ARG B 427      21.007  48.135  69.914  1.00244.29           N
ATOM   3111  NH2 ARG B 427      19.713  49.937  70.729  1.00244.29           N
ATOM   3112  C   ARG B 427      16.263  49.293  65.325  1.00244.29           C
ATOM   3113  O   ARG B 427      15.640  50.008  66.109  1.00244.29           O
ATOM   3114  N   LYS B 428      15.716  48.211  64.745  1.00106.09           N
ATOM   3115  CA  LYS B 428      14.381  47.815  65.067  1.00106.09           C
ATOM   3116  CB  LYS B 428      13.291  48.658  64.380  1.00106.09           C
ATOM   3117  CG  LYS B 428      13.139  50.060  64.976  1.00106.09           C
ATOM   3118  CD  LYS B 428      12.196  50.971  64.190  1.00106.09           C
ATOM   3119  CE  LYS B 428      12.018  52.347  64.837  1.00106.09           C
ATOM   3120  NZ  LYS B 428      11.353  52.207  66.153  1.00106.09           N
ATOM   3121  C   LYS B 428      14.240  46.385  64.570  1.00106.09           C
ATOM   3122  O   LYS B 428      13.092  45.865  64.555  1.00106.09           O
ATOM   3123  OXT LYS B 428      15.287  45.793  64.196  1.00106.09           O
TER    3124      LYS B 428
END
