# Supplementary material for: Comparison of histone-like HU protein DNA-binding properties and HU/IHF protein sequence alignment
Source: PLoS One. 2017 Nov 13;12(11):e0188037. doi: 10.1371/journal.pone.0188037 (PMC5683647; doi:10.1371/journal.pone.0188037)
Supplement: S3 File — (ZIP) [file pone.0188037.s003.zip › A4_3!!.pdb]

EXPDTA    THEORETICAL MODEL, MODELLER 9.17 2017/01/19 02:03:28
REMARK   6 MODELLER OBJECTIVE FUNCTION:      1097.9023
REMARK   6 MODELLER BEST TEMPLATE % SEQ ID:  45.989
REMARK   6 SEQUENCE: A4_3
REMARK   6 DOPE score: -18963.56641
REMARK   6 GA341 score: 0.97744
REMARK   6 TEMPLATE: 1p71 1:A - 93:B MODELS 1:A - 212:B AT 46.0%
ATOM      1  N   MET A   1       8.315  24.192  87.852  1.00 71.44           N
ATOM      2  CA  MET A   1       8.707  23.626  89.161  1.00 71.44           C
ATOM      3  CB  MET A   1       8.764  22.090  89.115  1.00 71.44           C
ATOM      4  CG  MET A   1       7.410  21.415  88.902  1.00 71.44           C
ATOM      5  SD  MET A   1       7.490  19.599  88.885  1.00 71.44           S
ATOM      6  CE  MET A   1       7.784  19.445  90.671  1.00 71.44           C
ATOM      7  C   MET A   1      10.048  24.106  89.606  1.00 71.44           C
ATOM      8  O   MET A   1      10.996  24.174  88.825  1.00 71.44           O
ATOM      9  N   ASN A   2      10.132  24.482  90.894  1.00 46.68           N
ATOM     10  CA  ASN A   2      11.358  24.921  91.488  1.00 46.68           C
ATOM     11  CB  ASN A   2      11.191  26.092  92.474  1.00 46.68           C
ATOM     12  CG  ASN A   2      10.313  25.635  93.626  1.00 46.68           C
ATOM     13  OD1 ASN A   2       9.511  24.716  93.480  1.00 46.68           O
ATOM     14  ND2 ASN A   2      10.459  26.294  94.807  1.00 46.68           N
ATOM     15  C   ASN A   2      11.932  23.760  92.234  1.00 46.68           C
ATOM     16  O   ASN A   2      11.393  22.655  92.200  1.00 46.68           O
ATOM     17  N   LYS A   3      13.068  23.991  92.918  1.00113.93           N
ATOM     18  CA  LYS A   3      13.726  22.956  93.662  1.00113.93           C
ATOM     19  CB  LYS A   3      14.996  23.485  94.356  1.00113.93           C
ATOM     20  CG  LYS A   3      15.847  22.440  95.083  0.00113.93           C
ATOM     21  CD  LYS A   3      15.190  21.796  96.302  0.00113.93           C
ATOM     22  CE  LYS A   3      16.122  20.829  97.035  0.00113.93           C
ATOM     23  NZ  LYS A   3      17.289  21.565  97.577  0.00113.93           N
ATOM     24  C   LYS A   3      12.791  22.451  94.720  1.00113.93           C
ATOM     25  O   LYS A   3      12.655  21.245  94.920  1.00113.93           O
ATOM     26  N   ALA A   4      12.095  23.369  95.412  1.00 30.75           N
ATOM     27  CA  ALA A   4      11.236  22.980  96.497  1.00 30.75           C
ATOM     28  CB  ALA A   4      10.562  24.182  97.181  1.00 30.75           C
ATOM     29  C   ALA A   4      10.147  22.082  95.993  1.00 30.75           C
ATOM     30  O   ALA A   4       9.810  21.087  96.630  1.00 30.75           O
ATOM     31  N   GLU A   5       9.557  22.409  94.832  1.00 37.30           N
ATOM     32  CA  GLU A   5       8.475  21.621  94.310  1.00 37.30           C
ATOM     33  CB  GLU A   5       7.812  22.270  93.085  1.00 37.30           C
ATOM     34  CG  GLU A   5       7.034  23.535  93.451  1.00 37.30           C
ATOM     35  CD  GLU A   5       6.422  24.112  92.185  1.00 37.30           C
ATOM     36  OE1 GLU A   5       6.722  23.581  91.083  1.00 37.30           O
ATOM     37  OE2 GLU A   5       5.644  25.095  92.307  1.00 37.30           O
ATOM     38  C   GLU A   5       8.970  20.262  93.922  1.00 37.30           C
ATOM     39  O   GLU A   5       8.271  19.267  94.104  1.00 37.30           O
ATOM     40  N   LEU A   6      10.191  20.188  93.361  1.00 46.20           N
ATOM     41  CA  LEU A   6      10.753  18.941  92.922  1.00 46.20           C
ATOM     42  CB  LEU A   6      12.094  19.132  92.193  1.00 46.20           C
ATOM     43  CG  LEU A   6      12.730  17.818  91.708  1.00 46.20           C
ATOM     44  CD1 LEU A   6      11.831  17.106  90.679  1.00 46.20           C
ATOM     45  CD2 LEU A   6      14.155  18.049  91.189  1.00 46.20           C
ATOM     46  C   LEU A   6      10.995  18.052  94.108  1.00 46.20           C
ATOM     47  O   LEU A   6      10.748  16.848  94.044  1.00 46.20           O
ATOM     48  N   ILE A   7      11.485  18.617  95.231  1.00 94.46           N
ATOM     49  CA  ILE A   7      11.755  17.788  96.371  1.00 94.46           C
ATOM     50  CB  ILE A   7      12.403  18.495  97.529  1.00 94.46           C
ATOM     51  CG1 ILE A   7      11.475  19.544  98.155  1.00 94.46           C
ATOM     52  CG2 ILE A   7      13.738  19.071  97.033  1.00 94.46           C
ATOM     53  CD1 ILE A   7      11.964  20.063  99.507  1.00 94.46           C
ATOM     54  C   ILE A   7      10.462  17.200  96.841  1.00 94.46           C
ATOM     55  O   ILE A   7      10.405  16.024  97.193  1.00 94.46           O
ATOM     56  N   ASP A   8       9.381  18.005  96.839  1.00 41.31           N
ATOM     57  CA  ASP A   8       8.110  17.550  97.328  1.00 41.31           C
ATOM     58  CB  ASP A   8       7.016  18.628  97.246  1.00 41.31           C
ATOM     59  CG  ASP A   8       7.299  19.669  98.323  1.00 41.31           C
ATOM     60  OD1 ASP A   8       8.091  19.361  99.255  1.00 41.31           O
ATOM     61  OD2 ASP A   8       6.721  20.783  98.227  1.00 41.31           O
ATOM     62  C   ASP A   8       7.658  16.359  96.534  1.00 41.31           C
ATOM     63  O   ASP A   8       7.204  15.372  97.109  1.00 41.31           O
ATOM     64  N   VAL A   9       7.772  16.411  95.192  1.00 86.26           N
ATOM     65  CA  VAL A   9       7.339  15.315  94.364  1.00 86.26           C
ATOM     66  CB  VAL A   9       7.367  15.633  92.893  1.00 86.26           C
ATOM     67  CG1 VAL A   9       8.824  15.761  92.426  1.00 86.26           C
ATOM     68  CG2 VAL A   9       6.570  14.554  92.146  1.00 86.26           C
ATOM     69  C   VAL A   9       8.222  14.126  94.609  1.00 86.26           C
ATOM     70  O   VAL A   9       7.755  12.988  94.630  1.00 86.26           O
ATOM     71  N   LEU A  10       9.533  14.373  94.787  1.00 62.76           N
ATOM     72  CA  LEU A  10      10.533  13.359  94.988  1.00 62.76           C
ATOM     73  CB  LEU A  10      11.910  14.010  95.163  1.00 62.76           C
ATOM     74  CG  LEU A  10      13.034  12.984  95.220  1.00 62.76           C
ATOM     75  CD1 LEU A  10      13.070  12.265  93.876  1.00 62.76           C
ATOM     76  CD2 LEU A  10      14.384  13.606  95.616  1.00 62.76           C
ATOM     77  C   LEU A  10      10.255  12.630  96.265  1.00 62.76           C
ATOM     78  O   LEU A  10      10.168  11.405  96.301  1.00 62.76           O
ATOM     79  N   THR A  11      10.027  13.397  97.339  1.00 67.13           N
ATOM     80  CA  THR A  11       9.788  12.904  98.661  1.00 67.13           C
ATOM     81  CB  THR A  11       9.279  14.042  99.513  1.00 67.13           C
ATOM     82  OG1 THR A  11      10.294  15.019  99.686  1.00 67.13           O
ATOM     83  CG2 THR A  11       8.702  13.555 100.849  1.00 67.13           C
ATOM     84  C   THR A  11       8.688  11.903  98.558  1.00 67.13           C
ATOM     85  O   THR A  11       8.761  10.823  99.144  1.00 67.13           O
ATOM     86  N   GLN A  12       7.630  12.247  97.804  1.00 40.92           N
ATOM     87  CA  GLN A  12       6.503  11.375  97.663  1.00 40.92           C
ATOM     88  CB  GLN A  12       5.347  12.036  96.897  1.00 40.92           C
ATOM     89  CG  GLN A  12       4.794  13.281  97.593  0.00 40.92           C
ATOM     90  CD  GLN A  12       3.665  13.832  96.732  0.00 40.92           C
ATOM     91  OE1 GLN A  12       3.195  13.170  95.808  0.00 40.92           O
ATOM     92  NE2 GLN A  12       3.219  15.079  97.040  1.00 40.92           N
ATOM     93  C   GLN A  12       6.867  10.123  96.913  1.00 40.92           C
ATOM     94  O   GLN A  12       6.527   9.023  97.346  1.00 40.92           O
ATOM     95  N   LYS A  13       7.566  10.248  95.765  1.00121.97           N
ATOM     96  CA  LYS A  13       7.860   9.079  94.975  1.00121.97           C
ATOM     97  CB  LYS A  13       8.446   9.376  93.586  1.00121.97           C
ATOM     98  CG  LYS A  13       7.438   9.821  92.522  1.00121.97           C
ATOM     99  CD  LYS A  13       6.893  11.236  92.703  0.00121.97           C
ATOM    100  CE  LYS A  13       6.067  11.720  91.508  0.00121.97           C
ATOM    101  NZ  LYS A  13       6.955  11.992  90.355  0.00121.97           N
ATOM    102  C   LYS A  13       8.834   8.166  95.661  1.00121.97           C
ATOM    103  O   LYS A  13       8.679   6.947  95.619  1.00121.97           O
ATOM    104  N   LEU A  14       9.892   8.744  96.260  1.00 96.24           N
ATOM    105  CA  LEU A  14      10.974   8.053  96.913  1.00 96.24           C
ATOM    106  CB  LEU A  14      12.058   8.984  97.481  1.00 96.24           C
ATOM    107  CG  LEU A  14      12.546  10.113  96.575  1.00 96.24           C
ATOM    108  CD1 LEU A  14      13.720  10.871  97.207  1.00 96.24           C
ATOM    109  CD2 LEU A  14      12.779   9.625  95.154  1.00 96.24           C
ATOM    110  C   LEU A  14      10.509   7.436  98.183  1.00 96.24           C
ATOM    111  O   LEU A  14      10.999   6.380  98.575  1.00 96.24           O
ATOM    112  N   GLY A  15       9.606   8.135  98.897  1.00 27.51           N
ATOM    113  CA  GLY A  15       9.199   7.692 100.195  1.00 27.51           C
ATOM    114  C   GLY A  15      10.236   8.157 101.179  1.00 27.51           C
ATOM    115  O   GLY A  15      10.454   7.516 102.206  1.00 27.51           O
ATOM    116  N   SER A  16      10.912   9.288 100.874  1.00 48.55           N
ATOM    117  CA  SER A  16      11.934   9.829 101.732  1.00 48.55           C
ATOM    118  CB  SER A  16      13.262  10.031 100.984  1.00 48.55           C
ATOM    119  OG  SER A  16      13.100  10.989  99.949  1.00 48.55           O
ATOM    120  C   SER A  16      11.475  11.170 102.211  1.00 48.55           C
ATOM    121  O   SER A  16      10.679  11.822 101.541  1.00 48.55           O
ATOM    122  N   ASP A  17      11.981  11.634 103.378  1.00100.09           N
ATOM    123  CA  ASP A  17      11.506  12.878 103.924  1.00100.09           C
ATOM    124  CB  ASP A  17      12.001  13.203 105.352  1.00100.09           C
ATOM    125  CG  ASP A  17      13.519  13.311 105.381  1.00100.09           C
ATOM    126  OD1 ASP A  17      14.186  12.257 105.214  1.00100.09           O
ATOM    127  OD2 ASP A  17      14.030  14.445 105.578  1.00100.09           O
ATOM    128  C   ASP A  17      11.882  13.997 103.008  1.00100.09           C
ATOM    129  O   ASP A  17      12.796  13.879 102.193  1.00100.09           O
ATOM    130  N   ARG A  18      11.146  15.122 103.118  1.00155.54           N
ATOM    131  CA  ARG A  18      11.367  16.246 102.258  1.00155.54           C
ATOM    132  CB  ARG A  18      10.360  17.399 102.432  1.00155.54           C
ATOM    133  CG  ARG A  18      10.317  18.032 103.819  1.00155.54           C
ATOM    134  CD  ARG A  18       9.499  19.324 103.846  1.00155.54           C
ATOM    135  NE  ARG A  18      10.235  20.322 103.019  1.00155.54           N
ATOM    136  CZ  ARG A  18       9.562  21.326 102.384  1.00155.54           C
ATOM    137  NH1 ARG A  18       8.206  21.423 102.505  1.00155.54           N
ATOM    138  NH2 ARG A  18      10.247  22.229 101.623  1.00155.54           N
ATOM    139  C   ARG A  18      12.748  16.757 102.496  1.00155.54           C
ATOM    140  O   ARG A  18      13.399  17.245 101.573  1.00155.54           O
ATOM    141  N   ARG A  19      13.227  16.685 103.751  1.00 93.38           N
ATOM    142  CA  ARG A  19      14.562  17.126 104.013  1.00 93.38           C
ATOM    143  CB  ARG A  19      14.958  17.026 105.497  1.00 93.38           C
ATOM    144  CG  ARG A  19      16.415  17.421 105.754  0.00 93.38           C
ATOM    145  CD  ARG A  19      16.895  17.164 107.185  0.00 93.38           C
ATOM    146  NE  ARG A  19      16.297  18.206 108.066  1.00 93.38           N
ATOM    147  CZ  ARG A  19      16.498  18.147 109.415  1.00 93.38           C
ATOM    148  NH1 ARG A  19      17.199  17.108 109.956  1.00 93.38           N
ATOM    149  NH2 ARG A  19      16.001  19.127 110.225  1.00 93.38           N
ATOM    150  C   ARG A  19      15.524  16.262 103.249  1.00 93.38           C
ATOM    151  O   ARG A  19      16.432  16.773 102.600  1.00 93.38           O
ATOM    152  N   GLN A  20      15.347  14.924 103.290  1.00113.60           N
ATOM    153  CA  GLN A  20      16.309  14.059 102.665  1.00113.60           C
ATOM    154  CB  GLN A  20      16.216  12.579 103.077  1.00113.60           C
ATOM    155  CG  GLN A  20      14.975  11.819 102.631  1.00113.60           C
ATOM    156  CD  GLN A  20      15.139  10.420 103.208  1.00113.60           C
ATOM    157  OE1 GLN A  20      16.185   9.793 103.049  1.00113.60           O
ATOM    158  NE2 GLN A  20      14.081   9.917 103.895  1.00113.60           N
ATOM    159  C   GLN A  20      16.277  14.171 101.177  1.00113.60           C
ATOM    160  O   GLN A  20      17.316  14.083 100.524  1.00113.60           O
ATOM    161  N   ALA A  21      15.084  14.349 100.584  1.00 34.78           N
ATOM    162  CA  ALA A  21      15.047  14.494  99.161  1.00 34.78           C
ATOM    163  CB  ALA A  21      13.628  14.735  98.621  1.00 34.78           C
ATOM    164  C   ALA A  21      15.865  15.707  98.854  1.00 34.78           C
ATOM    165  O   ALA A  21      16.679  15.714  97.932  1.00 34.78           O
ATOM    166  N   THR A  22      15.682  16.765  99.664  1.00 28.79           N
ATOM    167  CA  THR A  22      16.396  17.991  99.469  1.00 28.79           C
ATOM    168  CB  THR A  22      15.976  19.056 100.439  1.00 28.79           C
ATOM    169  OG1 THR A  22      14.588  19.324 100.301  1.00 28.79           O
ATOM    170  CG2 THR A  22      16.794  20.329 100.163  1.00 28.79           C
ATOM    171  C   THR A  22      17.861  17.747  99.669  1.00 28.79           C
ATOM    172  O   THR A  22      18.687  18.230  98.896  1.00 28.79           O
ATOM    173  N   ALA A  23      18.229  16.985 100.717  1.00 38.44           N
ATOM    174  CA  ALA A  23      19.622  16.785 100.989  1.00 38.44           C
ATOM    175  CB  ALA A  23      19.865  15.943 102.254  1.00 38.44           C
ATOM    176  C   ALA A  23      20.253  16.064  99.841  1.00 38.44           C
ATOM    177  O   ALA A  23      21.267  16.509  99.308  1.00 38.44           O
ATOM    178  N   ALA A  24      19.624  14.958  99.398  1.00 39.55           N
ATOM    179  CA  ALA A  24      20.150  14.125  98.351  1.00 39.55           C
ATOM    180  CB  ALA A  24      19.261  12.899  98.077  1.00 39.55           C
ATOM    181  C   ALA A  24      20.228  14.888  97.068  1.00 39.55           C
ATOM    182  O   ALA A  24      21.207  14.773  96.331  1.00 39.55           O
ATOM    183  N   VAL A  25      19.182  15.675  96.758  1.00106.86           N
ATOM    184  CA  VAL A  25      19.147  16.380  95.515  1.00106.86           C
ATOM    185  CB  VAL A  25      17.844  17.093  95.272  1.00106.86           C
ATOM    186  CG1 VAL A  25      17.629  18.150  96.368  1.00106.86           C
ATOM    187  CG2 VAL A  25      17.877  17.683  93.852  1.00106.86           C
ATOM    188  C   VAL A  25      20.247  17.399  95.458  1.00106.86           C
ATOM    189  O   VAL A  25      20.956  17.479  94.461  1.00106.86           O
ATOM    190  N   GLU A  26      20.448  18.185  96.534  1.00 88.00           N
ATOM    191  CA  GLU A  26      21.431  19.234  96.519  1.00 88.00           C
ATOM    192  CB  GLU A  26      21.497  20.027  97.839  1.00 88.00           C
ATOM    193  CG  GLU A  26      21.927  19.188  99.044  1.00 88.00           C
ATOM    194  CD  GLU A  26      21.974  20.103 100.261  1.00 88.00           C
ATOM    195  OE1 GLU A  26      21.710  21.323 100.092  1.00 88.00           O
ATOM    196  OE2 GLU A  26      22.277  19.595 101.374  1.00 88.00           O
ATOM    197  C   GLU A  26      22.786  18.643  96.286  1.00 88.00           C
ATOM    198  O   GLU A  26      23.600  19.168  95.531  1.00 88.00           O
ATOM    199  N   ASN A  27      23.060  17.511  96.936  1.00 94.05           N
ATOM    200  CA  ASN A  27      24.315  16.827  96.831  1.00 94.05           C
ATOM    201  CB  ASN A  27      24.306  15.577  97.719  1.00 94.05           C
ATOM    202  CG  ASN A  27      25.623  14.836  97.628  1.00 94.05           C
ATOM    203  OD1 ASN A  27      26.518  15.179  96.858  1.00 94.05           O
ATOM    204  ND2 ASN A  27      25.727  13.758  98.444  1.00 94.05           N
ATOM    205  C   ASN A  27      24.510  16.383  95.409  1.00 94.05           C
ATOM    206  O   ASN A  27      25.612  16.457  94.872  1.00 94.05           O
ATOM    207  N   VAL A  28      23.443  15.899  94.751  1.00100.64           N
ATOM    208  CA  VAL A  28      23.636  15.378  93.428  1.00100.64           C
ATOM    209  CB  VAL A  28      22.448  14.653  92.850  1.00100.64           C
ATOM    210  CG1 VAL A  28      21.347  15.652  92.469  1.00100.64           C
ATOM    211  CG2 VAL A  28      22.940  13.825  91.653  1.00100.64           C
ATOM    212  C   VAL A  28      24.018  16.481  92.491  1.00100.64           C
ATOM    213  O   VAL A  28      24.909  16.304  91.660  1.00100.64           O
ATOM    214  N   VAL A  29      23.343  17.646  92.595  1.00 49.01           N
ATOM    215  CA  VAL A  29      23.608  18.752  91.726  1.00 49.01           C
ATOM    216  CB  VAL A  29      22.658  19.891  91.956  1.00 49.01           C
ATOM    217  CG1 VAL A  29      23.124  21.098  91.128  1.00 49.01           C
ATOM    218  CG2 VAL A  29      21.230  19.419  91.628  1.00 49.01           C
ATOM    219  C   VAL A  29      24.991  19.270  91.962  1.00 49.01           C
ATOM    220  O   VAL A  29      25.722  19.543  91.010  1.00 49.01           O
ATOM    221  N   ASP A  30      25.399  19.423  93.238  1.00122.06           N
ATOM    222  CA  ASP A  30      26.701  19.981  93.463  1.00122.06           C
ATOM    223  CB  ASP A  30      27.003  20.471  94.906  1.00122.06           C
ATOM    224  CG  ASP A  30      27.097  19.379  95.964  1.00122.06           C
ATOM    225  OD1 ASP A  30      27.302  18.189  95.618  1.00122.06           O
ATOM    226  OD2 ASP A  30      26.985  19.748  97.164  1.00122.06           O
ATOM    227  C   ASP A  30      27.762  19.051  92.964  1.00122.06           C
ATOM    228  O   ASP A  30      28.805  19.494  92.485  1.00122.06           O
ATOM    229  N   THR A  31      27.534  17.731  93.059  1.00124.37           N
ATOM    230  CA  THR A  31      28.531  16.794  92.624  1.00124.37           C
ATOM    231  CB  THR A  31      28.282  15.398  93.115  1.00124.37           C
ATOM    232  OG1 THR A  31      29.439  14.600  92.924  1.00124.37           O
ATOM    233  CG2 THR A  31      27.085  14.801  92.374  1.00124.37           C
ATOM    234  C   THR A  31      28.658  16.832  91.125  1.00124.37           C
ATOM    235  O   THR A  31      29.756  16.680  90.593  1.00124.37           O
ATOM    236  N   ILE A  32      27.539  17.036  90.397  1.00 44.96           N
ATOM    237  CA  ILE A  32      27.571  17.079  88.958  1.00 44.96           C
ATOM    238  CB  ILE A  32      26.206  17.252  88.348  1.00 44.96           C
ATOM    239  CG1 ILE A  32      25.316  16.039  88.667  1.00 44.96           C
ATOM    240  CG2 ILE A  32      26.375  17.507  86.841  1.00 44.96           C
ATOM    241  CD1 ILE A  32      23.844  16.259  88.325  1.00 44.96           C
ATOM    242  C   ILE A  32      28.411  18.241  88.514  1.00 44.96           C
ATOM    243  O   ILE A  32      29.241  18.103  87.616  1.00 44.96           O
ATOM    244  N   VAL A  33      28.229  19.423  89.140  1.00 90.64           N
ATOM    245  CA  VAL A  33      28.965  20.587  88.732  1.00 90.64           C
ATOM    246  CB  VAL A  33      28.575  21.838  89.466  1.00 90.64           C
ATOM    247  CG1 VAL A  33      29.046  21.735  90.925  1.00 90.64           C
ATOM    248  CG2 VAL A  33      29.160  23.044  88.712  1.00 90.64           C
ATOM    249  C   VAL A  33      30.428  20.351  88.966  1.00 90.64           C
ATOM    250  O   VAL A  33      31.271  20.803  88.191  1.00 90.64           O
ATOM    251  N   ARG A  34      30.761  19.656  90.071  1.00 90.57           N
ATOM    252  CA  ARG A  34      32.123  19.386  90.438  1.00 90.57           C
ATOM    253  CB  ARG A  34      32.216  18.676  91.798  1.00 90.57           C
ATOM    254  CG  ARG A  34      31.588  19.497  92.927  1.00 90.57           C
ATOM    255  CD  ARG A  34      31.634  18.822  94.298  0.00 90.57           C
ATOM    256  NE  ARG A  34      32.835  19.332  95.016  1.00 90.57           N
ATOM    257  CZ  ARG A  34      32.870  19.304  96.381  1.00 90.57           C
ATOM    258  NH1 ARG A  34      31.806  18.810  97.079  1.00 90.57           N
ATOM    259  NH2 ARG A  34      33.966  19.770  97.046  1.00 90.57           N
ATOM    260  C   ARG A  34      32.776  18.502  89.414  1.00 90.57           C
ATOM    261  O   ARG A  34      33.897  18.766  88.984  1.00 90.57           O
ATOM    262  N   ALA A  35      32.086  17.422  88.993  1.00 34.38           N
ATOM    263  CA  ALA A  35      32.632  16.478  88.056  1.00 34.38           C
ATOM    264  CB  ALA A  35      31.699  15.278  87.818  1.00 34.38           C
ATOM    265  C   ALA A  35      32.860  17.139  86.729  1.00 34.38           C
ATOM    266  O   ALA A  35      33.879  16.911  86.080  1.00 34.38           O
ATOM    267  N   VAL A  36      31.898  17.969  86.281  1.00 40.50           N
ATOM    268  CA  VAL A  36      31.992  18.629  85.005  1.00 40.50           C
ATOM    269  CB  VAL A  36      30.758  19.413  84.660  1.00 40.50           C
ATOM    270  CG1 VAL A  36      31.009  20.192  83.356  1.00 40.50           C
ATOM    271  CG2 VAL A  36      29.569  18.439  84.585  1.00 40.50           C
ATOM    272  C   VAL A  36      33.138  19.598  85.014  1.00 40.50           C
ATOM    273  O   VAL A  36      33.895  19.683  84.048  1.00 40.50           O
ATOM    274  N   HIS A  37      33.302  20.346  86.122  1.00119.05           N
ATOM    275  CA  HIS A  37      34.324  21.352  86.237  1.00119.05           C
ATOM    276  ND1 HIS A  37      36.068  23.794  86.959  1.00119.05           N
ATOM    277  CG  HIS A  37      35.560  22.857  87.829  1.00119.05           C
ATOM    278  CB  HIS A  37      34.306  22.069  87.594  1.00119.05           C
ATOM    279  NE2 HIS A  37      37.472  23.700  88.681  1.00119.05           N
ATOM    280  CD2 HIS A  37      36.430  22.812  88.875  1.00119.05           C
ATOM    281  CE1 HIS A  37      37.212  24.267  87.517  1.00119.05           C
ATOM    282  C   HIS A  37      35.676  20.732  86.093  1.00119.05           C
ATOM    283  O   HIS A  37      36.582  21.340  85.522  1.00119.05           O
ATOM    284  N   LYS A  38      35.846  19.529  86.668  1.00 85.28           N
ATOM    285  CA  LYS A  38      37.064  18.772  86.619  1.00 85.28           C
ATOM    286  CB  LYS A  38      37.069  17.560  87.566  1.00 85.28           C
ATOM    287  CG  LYS A  38      38.442  16.895  87.667  1.00 85.28           C
ATOM    288  CD  LYS A  38      38.579  15.940  88.853  1.00 85.28           C
ATOM    289  CE  LYS A  38      39.956  15.281  88.950  1.00 85.28           C
ATOM    290  NZ  LYS A  38      40.000  14.379  90.122  1.00 85.28           N
ATOM    291  C   LYS A  38      37.288  18.272  85.226  1.00 85.28           C
ATOM    292  O   LYS A  38      38.423  18.003  84.838  1.00 85.28           O
ATOM    293  N   GLY A  39      36.212  18.107  84.431  1.00 38.43           N
ATOM    294  CA  GLY A  39      36.403  17.613  83.097  1.00 38.43           C
ATOM    295  C   GLY A  39      35.885  16.212  82.973  1.00 38.43           C
ATOM    296  O   GLY A  39      36.132  15.551  81.965  1.00 38.43           O
ATOM    297  N   ASP A  40      35.188  15.700  84.005  1.00 47.82           N
ATOM    298  CA  ASP A  40      34.602  14.391  83.894  1.00 47.82           C
ATOM    299  CB  ASP A  40      34.348  13.730  85.264  1.00 47.82           C
ATOM    300  CG  ASP A  40      34.105  12.237  85.070  1.00 47.82           C
ATOM    301  OD1 ASP A  40      34.280  11.748  83.923  1.00 47.82           O
ATOM    302  OD2 ASP A  40      33.744  11.568  86.075  1.00 47.82           O
ATOM    303  C   ASP A  40      33.275  14.545  83.205  1.00 47.82           C
ATOM    304  O   ASP A  40      32.713  15.640  83.160  1.00 47.82           O
ATOM    305  N   SER A  41      32.738  13.439  82.646  1.00 86.20           N
ATOM    306  CA  SER A  41      31.458  13.488  81.995  1.00 86.20           C
ATOM    307  CB  SER A  41      31.435  12.757  80.643  1.00 86.20           C
ATOM    308  OG  SER A  41      31.677  11.372  80.842  1.00 86.20           O
ATOM    309  C   SER A  41      30.491  12.782  82.889  1.00 86.20           C
ATOM    310  O   SER A  41      30.771  11.689  83.377  1.00 86.20           O
ATOM    311  N   VAL A  42      29.321  13.400  83.137  1.00 43.78           N
ATOM    312  CA  VAL A  42      28.351  12.770  83.986  1.00 43.78           C
ATOM    313  CB  VAL A  42      27.627  13.742  84.876  1.00 43.78           C
ATOM    314  CG1 VAL A  42      26.556  12.983  85.681  1.00 43.78           C
ATOM    315  CG2 VAL A  42      28.666  14.464  85.752  1.00 43.78           C
ATOM    316  C   VAL A  42      27.343  12.132  83.092  1.00 43.78           C
ATOM    317  O   VAL A  42      26.744  12.789  82.240  1.00 43.78           O
ATOM    318  N   THR A  43      27.123  10.814  83.256  1.00121.65           N
ATOM    319  CA  THR A  43      26.198  10.204  82.354  1.00121.65           C
ATOM    320  CB  THR A  43      26.856   9.232  81.414  1.00121.65           C
ATOM    321  OG1 THR A  43      26.009   8.982  80.306  1.00121.65           O
ATOM    322  CG2 THR A  43      27.157   7.916  82.153  1.00121.65           C
ATOM    323  C   THR A  43      25.123   9.497  83.126  1.00121.65           C
ATOM    324  O   THR A  43      25.387   8.749  84.067  1.00121.65           O
ATOM    325  N   ILE A  44      23.854   9.769  82.764  1.00135.52           N
ATOM    326  CA  ILE A  44      22.740   9.080  83.352  1.00135.52           C
ATOM    327  CB  ILE A  44      21.916   9.924  84.284  1.00135.52           C
ATOM    328  CG1 ILE A  44      21.303  11.144  83.591  1.00135.52           C
ATOM    329  CG2 ILE A  44      22.814  10.288  85.476  1.00135.52           C
ATOM    330  CD1 ILE A  44      20.473  11.979  84.562  1.00135.52           C
ATOM    331  C   ILE A  44      21.935   8.516  82.223  1.00135.52           C
ATOM    332  O   ILE A  44      21.504   9.233  81.322  1.00135.52           O
ATOM    333  N   THR A  45      21.646   7.202  82.298  1.00213.17           N
ATOM    334  CA  THR A  45      21.227   6.465  81.139  1.00213.17           C
ATOM    335  CB  THR A  45      20.828   5.053  81.481  1.00213.17           C
ATOM    336  OG1 THR A  45      20.449   4.350  80.308  1.00213.17           O
ATOM    337  CG2 THR A  45      19.676   5.073  82.502  0.00213.17           C
ATOM    338  C   THR A  45      20.130   7.090  80.330  1.00213.17           C
ATOM    339  O   THR A  45      20.443   7.630  79.289  1.00213.17           O
ATOM    340  N   GLY A  46      18.853   7.107  80.730  1.00139.01           N
ATOM    341  CA  GLY A  46      17.817   7.647  79.870  1.00139.01           C
ATOM    342  C   GLY A  46      17.815   9.144  79.834  1.00139.01           C
ATOM    343  O   GLY A  46      17.363   9.757  78.862  1.00139.01           O
ATOM    344  N   PHE A  47      18.200   9.755  80.971  1.00105.99           N
ATOM    345  CA  PHE A  47      18.082  11.179  81.155  1.00105.99           C
ATOM    346  CB  PHE A  47      18.296  11.594  82.618  1.00105.99           C
ATOM    347  CG  PHE A  47      18.109  13.071  82.741  1.00105.99           C
ATOM    348  CD1 PHE A  47      16.846  13.609  82.847  1.00105.99           C
ATOM    349  CD2 PHE A  47      19.192  13.919  82.756  1.00105.99           C
ATOM    350  CE1 PHE A  47      16.662  14.966  82.968  1.00105.99           C
ATOM    351  CE2 PHE A  47      19.015  15.277  82.877  1.00105.99           C
ATOM    352  CZ  PHE A  47      17.750  15.804  82.984  1.00105.99           C
ATOM    353  C   PHE A  47      19.008  12.003  80.318  1.00105.99           C
ATOM    354  O   PHE A  47      18.547  12.931  79.661  1.00105.99           O
ATOM    355  N   GLY A  48      20.329  11.726  80.313  1.00 35.95           N
ATOM    356  CA  GLY A  48      21.164  12.571  79.497  1.00 35.95           C
ATOM    357  C   GLY A  48      22.531  12.634  80.099  1.00 35.95           C
ATOM    358  O   GLY A  48      22.818  11.941  81.073  1.00 35.95           O
ATOM    359  N   VAL A  49      23.417  13.479  79.523  1.00 97.27           N
ATOM    360  CA  VAL A  49      24.756  13.565  80.027  1.00 97.27           C
ATOM    361  CB  VAL A  49      25.770  12.915  79.134  1.00 97.27           C
ATOM    362  CG1 VAL A  49      25.452  11.413  79.041  1.00 97.27           C
ATOM    363  CG2 VAL A  49      25.764  13.645  77.779  1.00 97.27           C
ATOM    364  C   VAL A  49      25.138  15.007  80.127  1.00 97.27           C
ATOM    365  O   VAL A  49      24.585  15.860  79.432  1.00 97.27           O
ATOM    366  N   PHE A  50      26.094  15.305  81.033  1.00 56.51           N
ATOM    367  CA  PHE A  50      26.600  16.633  81.214  1.00 56.51           C
ATOM    368  CB  PHE A  50      26.434  17.183  82.642  1.00 56.51           C
ATOM    369  CG  PHE A  50      24.989  17.377  82.949  1.00 56.51           C
ATOM    370  CD1 PHE A  50      24.228  16.335  83.429  1.00 56.51           C
ATOM    371  CD2 PHE A  50      24.398  18.606  82.767  1.00 56.51           C
ATOM    372  CE1 PHE A  50      22.896  16.516  83.717  1.00 56.51           C
ATOM    373  CE2 PHE A  50      23.067  18.792  83.055  1.00 56.51           C
ATOM    374  CZ  PHE A  50      22.313  17.746  83.530  1.00 56.51           C
ATOM    375  C   PHE A  50      28.077  16.553  80.996  1.00 56.51           C
ATOM    376  O   PHE A  50      28.723  15.597  81.425  1.00 56.51           O
ATOM    377  N   GLU A  51      28.655  17.563  80.317  1.00 47.60           N
ATOM    378  CA  GLU A  51      30.068  17.530  80.071  1.00 47.60           C
ATOM    379  CB  GLU A  51      30.427  16.700  78.827  1.00 47.60           C
ATOM    380  CG  GLU A  51      29.766  17.225  77.549  1.00 47.60           C
ATOM    381  CD  GLU A  51      30.182  16.333  76.388  1.00 47.60           C
ATOM    382  OE1 GLU A  51      30.860  15.302  76.644  1.00 47.60           O
ATOM    383  OE2 GLU A  51      29.819  16.670  75.230  1.00 47.60           O
ATOM    384  C   GLU A  51      30.545  18.926  79.830  1.00 47.60           C
ATOM    385  O   GLU A  51      29.754  19.851  79.656  1.00 47.60           O
ATOM    386  N   GLN A  52      31.881  19.111  79.846  1.00 47.33           N
ATOM    387  CA  GLN A  52      32.454  20.392  79.560  1.00 47.33           C
ATOM    388  CB  GLN A  52      33.721  20.707  80.376  1.00 47.33           C
ATOM    389  CG  GLN A  52      34.324  22.076  80.053  1.00 47.33           C
ATOM    390  CD  GLN A  52      35.563  22.258  80.918  1.00 47.33           C
ATOM    391  OE1 GLN A  52      36.540  22.881  80.504  1.00 47.33           O
ATOM    392  NE2 GLN A  52      35.521  21.707  82.160  1.00 47.33           N
ATOM    393  C   GLN A  52      32.860  20.353  78.123  1.00 47.33           C
ATOM    394  O   GLN A  52      33.387  19.348  77.649  1.00 47.33           O
ATOM    395  N   ARG A  53      32.592  21.438  77.374  1.00101.09           N
ATOM    396  CA  ARG A  53      33.015  21.433  76.006  1.00101.09           C
ATOM    397  CB  ARG A  53      31.865  21.436  74.983  1.00101.09           C
ATOM    398  CG  ARG A  53      31.330  20.022  74.735  1.00101.09           C
ATOM    399  CD  ARG A  53      30.252  19.920  73.656  1.00101.09           C
ATOM    400  NE  ARG A  53      28.924  20.105  74.305  1.00101.09           N
ATOM    401  CZ  ARG A  53      27.805  19.674  73.651  1.00101.09           C
ATOM    402  NH1 ARG A  53      27.918  19.162  72.390  1.00101.09           N
ATOM    403  NH2 ARG A  53      26.580  19.738  74.250  1.00101.09           N
ATOM    404  C   ARG A  53      33.894  22.613  75.774  1.00101.09           C
ATOM    405  O   ARG A  53      33.638  23.711  76.266  1.00101.09           O
ATOM    406  N   ARG A  54      34.989  22.387  75.024  1.00 70.13           N
ATOM    407  CA  ARG A  54      35.919  23.436  74.747  1.00 70.13           C
ATOM    408  CB  ARG A  54      37.306  22.942  74.297  1.00 70.13           C
ATOM    409  CG  ARG A  54      37.270  22.102  73.018  1.00 70.13           C
ATOM    410  CD  ARG A  54      38.649  21.615  72.565  1.00 70.13           C
ATOM    411  NE  ARG A  54      38.455  20.783  71.344  1.00 70.13           N
ATOM    412  CZ  ARG A  54      38.249  19.438  71.465  1.00 70.13           C
ATOM    413  NH1 ARG A  54      38.223  18.860  72.702  1.00 70.13           N
ATOM    414  NH2 ARG A  54      38.071  18.670  70.351  1.00 70.13           N
ATOM    415  C   ARG A  54      35.370  24.260  73.639  1.00 70.13           C
ATOM    416  O   ARG A  54      34.698  23.754  72.742  1.00 70.13           O
ATOM    417  N   ARG A  55      35.615  25.580  73.707  1.00 71.17           N
ATOM    418  CA  ARG A  55      35.226  26.437  72.632  1.00 71.17           C
ATOM    419  CB  ARG A  55      34.135  27.457  72.999  1.00 71.17           C
ATOM    420  CG  ARG A  55      32.747  26.838  73.190  1.00 71.17           C
ATOM    421  CD  ARG A  55      32.076  26.431  71.874  1.00 71.17           C
ATOM    422  NE  ARG A  55      30.671  26.035  72.180  1.00 71.17           N
ATOM    423  CZ  ARG A  55      30.366  24.741  72.489  1.00 71.17           C
ATOM    424  NH1 ARG A  55      31.348  23.793  72.511  1.00 71.17           N
ATOM    425  NH2 ARG A  55      29.077  24.396  72.779  1.00 71.17           N
ATOM    426  C   ARG A  55      36.454  27.199  72.253  1.00 71.17           C
ATOM    427  O   ARG A  55      37.093  27.825  73.098  1.00 71.17           O
ATOM    428  N   ALA A  56      36.827  27.147  70.960  1.00 26.24           N
ATOM    429  CA  ALA A  56      37.999  27.837  70.507  1.00 26.24           C
ATOM    430  CB  ALA A  56      38.528  27.335  69.152  1.00 26.24           C
ATOM    431  C   ALA A  56      37.653  29.280  70.350  1.00 26.24           C
ATOM    432  O   ALA A  56      36.484  29.634  70.198  1.00 26.24           O
ATOM    433  N   ALA A  57      38.674  30.158  70.421  1.00 29.61           N
ATOM    434  CA  ALA A  57      38.442  31.561  70.247  1.00 29.61           C
ATOM    435  CB  ALA A  57      39.626  32.442  70.682  1.00 29.61           C
ATOM    436  C   ALA A  57      38.216  31.792  68.794  1.00 29.61           C
ATOM    437  O   ALA A  57      38.784  31.099  67.951  1.00 29.61           O
ATOM    438  N   ARG A  58      37.347  32.766  68.464  1.00 67.02           N
ATOM    439  CA  ARG A  58      37.123  33.061  67.083  1.00 67.02           C
ATOM    440  CB  ARG A  58      36.119  32.114  66.401  1.00 67.02           C
ATOM    441  CG  ARG A  58      34.722  32.117  67.024  1.00 67.02           C
ATOM    442  CD  ARG A  58      33.758  31.162  66.319  1.00 67.02           C
ATOM    443  NE  ARG A  58      32.442  31.247  67.009  1.00 67.02           N
ATOM    444  CZ  ARG A  58      31.323  30.786  66.380  1.00 67.02           C
ATOM    445  NH1 ARG A  58      31.421  30.237  65.134  1.00 67.02           N
ATOM    446  NH2 ARG A  58      30.106  30.882  66.990  1.00 67.02           N
ATOM    447  C   ARG A  58      36.590  34.455  66.988  1.00 67.02           C
ATOM    448  O   ARG A  58      36.082  35.008  67.962  1.00 67.02           O
ATOM    449  N   VAL A  59      36.722  35.075  65.800  1.00 92.70           N
ATOM    450  CA  VAL A  59      36.228  36.406  65.606  1.00 92.70           C
ATOM    451  CB  VAL A  59      36.883  37.123  64.463  1.00 92.70           C
ATOM    452  CG1 VAL A  59      38.381  37.278  64.778  1.00 92.70           C
ATOM    453  CG2 VAL A  59      36.601  36.341  63.169  1.00 92.70           C
ATOM    454  C   VAL A  59      34.772  36.307  65.300  1.00 92.70           C
ATOM    455  O   VAL A  59      34.324  35.378  64.630  1.00 92.70           O
ATOM    456  N   ALA A  60      33.983  37.268  65.811  1.00 71.16           N
ATOM    457  CA  ALA A  60      32.575  37.260  65.555  1.00 71.16           C
ATOM    458  CB  ALA A  60      31.755  36.547  66.643  1.00 71.16           C
ATOM    459  C   ALA A  60      32.151  38.685  65.540  1.00 71.16           C
ATOM    460  O   ALA A  60      32.950  39.572  65.822  1.00 71.16           O
ATOM    461  N   ARG A  61      30.895  38.959  65.148  1.00156.76           N
ATOM    462  CA  ARG A  61      30.453  40.320  65.202  1.00156.76           C
ATOM    463  CB  ARG A  61      30.289  40.997  63.831  1.00156.76           C
ATOM    464  CG  ARG A  61      29.298  40.302  62.898  1.00156.76           C
ATOM    465  CD  ARG A  61      29.006  41.116  61.637  1.00156.76           C
ATOM    466  NE  ARG A  61      30.284  41.758  61.219  1.00156.76           N
ATOM    467  CZ  ARG A  61      31.172  41.082  60.435  1.00156.76           C
ATOM    468  NH1 ARG A  61      30.895  39.810  60.025  1.00156.76           N
ATOM    469  NH2 ARG A  61      32.341  41.679  60.060  1.00156.76           N
ATOM    470  C   ARG A  61      29.127  40.329  65.880  1.00156.76           C
ATOM    471  O   ARG A  61      28.374  39.360  65.806  1.00156.76           O
ATOM    472  N   ASN A  62      28.806  41.429  66.587  1.00105.30           N
ATOM    473  CA  ASN A  62      27.535  41.440  67.242  1.00105.30           C
ATOM    474  CB  ASN A  62      27.536  42.095  68.634  1.00105.30           C
ATOM    475  CG  ASN A  62      27.918  43.553  68.493  1.00105.30           C
ATOM    476  OD1 ASN A  62      27.067  44.435  68.587  1.00105.30           O
ATOM    477  ND2 ASN A  62      29.233  43.813  68.268  1.00105.30           N
ATOM    478  C   ASN A  62      26.578  42.156  66.352  1.00105.30           C
ATOM    479  O   ASN A  62      26.893  43.184  65.757  1.00105.30           O
ATOM    480  N   PRO A  63      25.414  41.591  66.222  1.00159.18           N
ATOM    481  CA  PRO A  63      24.429  42.164  65.351  1.00159.18           C
ATOM    482  CD  PRO A  63      25.268  40.149  66.332  1.00159.18           C
ATOM    483  CB  PRO A  63      23.342  41.103  65.200  1.00159.18           C
ATOM    484  CG  PRO A  63      24.102  39.780  65.401  1.00159.18           C
ATOM    485  C   PRO A  63      23.924  43.494  65.803  1.00159.18           C
ATOM    486  O   PRO A  63      23.423  44.245  64.968  1.00159.18           O
ATOM    487  N   ARG A  64      23.987  43.796  67.112  1.00117.35           N
ATOM    488  CA  ARG A  64      23.469  45.061  67.540  1.00117.35           C
ATOM    489  CB  ARG A  64      23.613  45.228  69.060  1.00117.35           C
ATOM    490  CG  ARG A  64      22.830  44.194  69.866  1.00117.35           C
ATOM    491  CD  ARG A  64      23.406  43.966  71.263  1.00117.35           C
ATOM    492  NE  ARG A  64      23.654  45.301  71.878  1.00117.35           N
ATOM    493  CZ  ARG A  64      24.632  45.445  72.821  1.00117.35           C
ATOM    494  NH1 ARG A  64      25.394  44.372  73.185  1.00117.35           N
ATOM    495  NH2 ARG A  64      24.851  46.662  73.399  1.00117.35           N
ATOM    496  C   ARG A  64      24.264  46.170  66.916  1.00117.35           C
ATOM    497  O   ARG A  64      23.741  46.954  66.124  1.00117.35           O
ATOM    498  N   THR A  65      25.568  46.245  67.265  1.00 60.56           N
ATOM    499  CA  THR A  65      26.452  47.271  66.782  1.00 60.56           C
ATOM    500  CB  THR A  65      27.667  47.472  67.642  1.00 60.56           C
ATOM    501  OG1 THR A  65      28.507  46.330  67.596  1.00 60.56           O
ATOM    502  CG2 THR A  65      27.203  47.723  69.086  1.00 60.56           C
ATOM    503  C   THR A  65      26.918  46.979  65.390  1.00 60.56           C
ATOM    504  O   THR A  65      27.057  47.880  64.566  1.00 60.56           O
ATOM    505  N   GLY A  66      27.185  45.696  65.091  1.00 19.66           N
ATOM    506  CA  GLY A  66      27.711  45.338  63.805  1.00 19.66           C
ATOM    507  C   GLY A  66      29.203  45.381  63.917  1.00 19.66           C
ATOM    508  O   GLY A  66      29.925  45.141  62.950  1.00 19.66           O
ATOM    509  N   GLU A  67      29.696  45.690  65.131  1.00 38.71           N
ATOM    510  CA  GLU A  67      31.102  45.795  65.385  1.00 38.71           C
ATOM    511  CB  GLU A  67      31.395  46.481  66.729  1.00 38.71           C
ATOM    512  CG  GLU A  67      32.879  46.699  67.020  1.00 38.71           C
ATOM    513  CD  GLU A  67      32.967  47.381  68.377  1.00 38.71           C
ATOM    514  OE1 GLU A  67      32.073  48.213  68.681  1.00 38.71           O
ATOM    515  OE2 GLU A  67      33.926  47.071  69.134  1.00 38.71           O
ATOM    516  C   GLU A  67      31.694  44.420  65.430  1.00 38.71           C
ATOM    517  O   GLU A  67      31.054  43.462  65.863  1.00 38.71           O
ATOM    518  N   THR A  68      32.951  44.290  64.958  1.00100.42           N
ATOM    519  CA  THR A  68      33.598  43.012  65.000  1.00100.42           C
ATOM    520  CB  THR A  68      34.719  42.870  64.013  1.00100.42           C
ATOM    521  OG1 THR A  68      35.742  43.814  64.293  1.00100.42           O
ATOM    522  CG2 THR A  68      34.161  43.097  62.598  1.00100.42           C
ATOM    523  C   THR A  68      34.168  42.852  66.371  1.00100.42           C
ATOM    524  O   THR A  68      34.542  43.831  67.015  1.00100.42           O
ATOM    525  N   VAL A  69      34.229  41.600  66.863  1.00 85.76           N
ATOM    526  CA  VAL A  69      34.749  41.357  68.175  1.00 85.76           C
ATOM    527  CB  VAL A  69      33.685  41.263  69.230  1.00 85.76           C
ATOM    528  CG1 VAL A  69      32.817  40.027  68.941  1.00 85.76           C
ATOM    529  CG2 VAL A  69      34.358  41.243  70.614  1.00 85.76           C
ATOM    530  C   VAL A  69      35.485  40.053  68.153  1.00 85.76           C
ATOM    531  O   VAL A  69      35.333  39.247  67.237  1.00 85.76           O
ATOM    532  N   LYS A  70      36.334  39.824  69.173  1.00120.15           N
ATOM    533  CA  LYS A  70      37.081  38.604  69.226  1.00120.15           C
ATOM    534  CB  LYS A  70      38.562  38.830  69.571  1.00120.15           C
ATOM    535  CG  LYS A  70      39.244  39.899  68.712  1.00120.15           C
ATOM    536  CD  LYS A  70      39.252  39.617  67.209  1.00120.15           C
ATOM    537  CE  LYS A  70      39.934  40.726  66.402  1.00120.15           C
ATOM    538  NZ  LYS A  70      39.915  40.398  64.959  1.00120.15           N
ATOM    539  C   LYS A  70      36.503  37.811  70.349  1.00120.15           C
ATOM    540  O   LYS A  70      36.374  38.303  71.469  1.00120.15           O
ATOM    541  N   VAL A  71      36.126  36.550  70.080  1.00 39.01           N
ATOM    542  CA  VAL A  71      35.595  35.764  71.149  1.00 39.01           C
ATOM    543  CB  VAL A  71      34.491  34.838  70.726  1.00 39.01           C
ATOM    544  CG1 VAL A  71      34.081  33.975  71.931  1.00 39.01           C
ATOM    545  CG2 VAL A  71      33.346  35.686  70.149  1.00 39.01           C
ATOM    546  C   VAL A  71      36.726  34.933  71.652  1.00 39.01           C
ATOM    547  O   VAL A  71      37.343  34.177  70.904  1.00 39.01           O
ATOM    548  N   LYS A  72      37.034  35.069  72.953  1.00116.09           N
ATOM    549  CA  LYS A  72      38.127  34.350  73.533  1.00116.09           C
ATOM    550  CB  LYS A  72      38.586  34.925  74.884  1.00116.09           C
ATOM    551  CG  LYS A  72      39.089  36.368  74.787  1.00116.09           C
ATOM    552  CD  LYS A  72      40.285  36.544  73.850  1.00116.09           C
ATOM    553  CE  LYS A  72      40.751  37.997  73.719  1.00116.09           C
ATOM    554  NZ  LYS A  72      39.728  38.794  73.004  1.00116.09           N
ATOM    555  C   LYS A  72      37.676  32.946  73.763  1.00116.09           C
ATOM    556  O   LYS A  72      36.483  32.657  73.829  1.00116.09           O
ATOM    557  N   PRO A  73      38.625  32.056  73.840  1.00 87.62           N
ATOM    558  CA  PRO A  73      38.382  30.662  74.071  1.00 87.62           C
ATOM    559  CD  PRO A  73      40.038  32.382  73.758  1.00 87.62           C
ATOM    560  CB  PRO A  73      39.745  29.982  73.944  1.00 87.62           C
ATOM    561  CG  PRO A  73      40.749  31.111  74.251  1.00 87.62           C
ATOM    562  C   PRO A  73      37.793  30.501  75.435  1.00 87.62           C
ATOM    563  O   PRO A  73      38.132  31.274  76.330  1.00 87.62           O
ATOM    564  N   THR A  74      36.886  29.523  75.609  1.00107.89           N
ATOM    565  CA  THR A  74      36.312  29.296  76.900  1.00107.89           C
ATOM    566  CB  THR A  74      35.111  30.153  77.177  1.00107.89           C
ATOM    567  OG1 THR A  74      34.709  30.010  78.531  1.00107.89           O
ATOM    568  CG2 THR A  74      33.973  29.732  76.231  1.00107.89           C
ATOM    569  C   THR A  74      35.862  27.873  76.960  1.00107.89           C
ATOM    570  O   THR A  74      35.987  27.128  75.989  1.00107.89           O
ATOM    571  N   SER A  75      35.351  27.456  78.136  1.00 49.37           N
ATOM    572  CA  SER A  75      34.804  26.138  78.299  1.00 49.37           C
ATOM    573  CB  SER A  75      35.561  25.275  79.324  1.00 49.37           C
ATOM    574  OG  SER A  75      36.890  25.036  78.883  1.00 49.37           O
ATOM    575  C   SER A  75      33.427  26.352  78.840  1.00 49.37           C
ATOM    576  O   SER A  75      33.202  27.281  79.616  1.00 49.37           O
ATOM    577  N   VAL A  76      32.461  25.506  78.425  1.00 49.23           N
ATOM    578  CA  VAL A  76      31.114  25.671  78.891  1.00 49.23           C
ATOM    579  CB  VAL A  76      30.212  26.320  77.878  1.00 49.23           C
ATOM    580  CG1 VAL A  76      30.692  27.763  77.644  1.00 49.23           C
ATOM    581  CG2 VAL A  76      30.207  25.464  76.599  1.00 49.23           C
ATOM    582  C   VAL A  76      30.544  24.324  79.211  1.00 49.23           C
ATOM    583  O   VAL A  76      30.974  23.306  78.674  1.00 49.23           O
ATOM    584  N   PRO A  77      29.598  24.304  80.117  1.00 82.93           N
ATOM    585  CA  PRO A  77      28.915  23.090  80.470  1.00 82.93           C
ATOM    586  CD  PRO A  77      29.475  25.328  81.138  1.00 82.93           C
ATOM    587  CB  PRO A  77      28.232  23.367  81.809  1.00 82.93           C
ATOM    588  CG  PRO A  77      28.236  24.902  81.939  1.00 82.93           C
ATOM    589  C   PRO A  77      27.966  22.744  79.365  1.00 82.93           C
ATOM    590  O   PRO A  77      27.438  23.657  78.730  1.00 82.93           O
ATOM    591  N   ALA A  78      27.728  21.441  79.116  1.00 37.61           N
ATOM    592  CA  ALA A  78      26.837  21.082  78.049  1.00 37.61           C
ATOM    593  CB  ALA A  78      27.575  20.652  76.775  1.00 37.61           C
ATOM    594  C   ALA A  78      25.999  19.923  78.492  1.00 37.61           C
ATOM    595  O   ALA A  78      26.440  19.076  79.268  1.00 37.61           O
ATOM    596  N   PHE A  79      24.748  19.873  77.990  1.00 71.68           N
ATOM    597  CA  PHE A  79      23.812  18.841  78.334  1.00 71.68           C
ATOM    598  CB  PHE A  79      22.568  19.433  79.029  1.00 71.68           C
ATOM    599  CG  PHE A  79      21.534  18.390  79.288  1.00 71.68           C
ATOM    600  CD1 PHE A  79      21.696  17.468  80.296  1.00 71.68           C
ATOM    601  CD2 PHE A  79      20.379  18.360  78.538  1.00 71.68           C
ATOM    602  CE1 PHE A  79      20.731  16.518  80.534  1.00 71.68           C
ATOM    603  CE2 PHE A  79      19.410  17.413  78.771  1.00 71.68           C
ATOM    604  CZ  PHE A  79      19.587  16.488  79.771  1.00 71.68           C
ATOM    605  C   PHE A  79      23.369  18.173  77.068  1.00 71.68           C
ATOM    606  O   PHE A  79      23.063  18.842  76.082  1.00 71.68           O
ATOM    607  N   ARG A  80      23.352  16.822  77.072  1.00122.29           N
ATOM    608  CA  ARG A  80      22.872  16.035  75.967  1.00122.29           C
ATOM    609  CB  ARG A  80      23.874  14.984  75.461  1.00122.29           C
ATOM    610  CG  ARG A  80      25.054  15.568  74.682  1.00122.29           C
ATOM    611  CD  ARG A  80      24.704  15.922  73.234  1.00122.29           C
ATOM    612  NE  ARG A  80      25.934  16.437  72.567  1.00122.29           N
ATOM    613  CZ  ARG A  80      25.893  16.785  71.246  1.00122.29           C
ATOM    614  NH1 ARG A  80      24.717  16.710  70.557  1.00122.29           N
ATOM    615  NH2 ARG A  80      27.026  17.210  70.613  1.00122.29           N
ATOM    616  C   ARG A  80      21.689  15.294  76.497  1.00122.29           C
ATOM    617  O   ARG A  80      21.741  14.627  77.530  1.00122.29           O
ATOM    618  N   PRO A  81      20.630  15.407  75.756  1.00292.03           N
ATOM    619  CA  PRO A  81      19.353  14.937  76.216  1.00292.03           C
ATOM    620  CD  PRO A  81      20.497  16.573  74.895  1.00292.03           C
ATOM    621  CB  PRO A  81      18.316  15.608  75.315  1.00292.03           C
ATOM    622  CG  PRO A  81      19.001  16.913  74.879  1.00292.03           C
ATOM    623  C   PRO A  81      18.959  13.541  76.529  1.00292.03           C
ATOM    624  O   PRO A  81      18.021  13.477  77.292  1.00292.03           O
ATOM    625  N   GLY A  82      19.500  12.437  75.987  1.00119.74           N
ATOM    626  CA  GLY A  82      19.031  11.131  76.409  1.00119.74           C
ATOM    627  C   GLY A  82      17.790  10.793  75.628  1.00119.74           C
ATOM    628  O   GLY A  82      16.886  11.613  75.492  1.00119.74           O
ATOM    629  N   ALA A  83      17.696   9.532  75.157  1.00 58.50           N
ATOM    630  CA  ALA A  83      16.642   9.054  74.304  1.00 58.50           C
ATOM    631  CB  ALA A  83      16.864   7.600  73.855  1.00 58.50           C
ATOM    632  C   ALA A  83      15.292   9.109  74.962  1.00 58.50           C
ATOM    633  O   ALA A  83      14.318   9.531  74.342  1.00 58.50           O
ATOM    634  N   GLN A  84      15.188   8.684  76.233  1.00 49.07           N
ATOM    635  CA  GLN A  84      13.917   8.647  76.900  1.00 49.07           C
ATOM    636  CB  GLN A  84      14.015   8.056  78.317  1.00 49.07           C
ATOM    637  CG  GLN A  84      12.679   7.999  79.061  1.00 49.07           C
ATOM    638  CD  GLN A  84      12.931   7.394  80.437  1.00 49.07           C
ATOM    639  OE1 GLN A  84      13.827   7.826  81.160  1.00 49.07           O
ATOM    640  NE2 GLN A  84      12.122   6.366  80.809  1.00 49.07           N
ATOM    641  C   GLN A  84      13.398  10.043  77.032  1.00 49.07           C
ATOM    642  O   GLN A  84      12.222  10.316  76.801  1.00 49.07           O
ATOM    643  N   PHE A  85      14.295  10.971  77.391  1.00127.67           N
ATOM    644  CA  PHE A  85      13.971  12.353  77.616  1.00127.67           C
ATOM    645  CB  PHE A  85      15.225  13.189  77.929  1.00127.67           C
ATOM    646  CG  PHE A  85      14.812  14.446  78.611  1.00127.67           C
ATOM    647  CD1 PHE A  85      13.828  15.256  78.096  1.00127.67           C
ATOM    648  CD2 PHE A  85      15.461  14.841  79.757  1.00127.67           C
ATOM    649  CE1 PHE A  85      13.468  16.417  78.741  1.00127.67           C
ATOM    650  CE2 PHE A  85      15.109  16.001  80.404  1.00127.67           C
ATOM    651  CZ  PHE A  85      14.106  16.792  79.898  1.00127.67           C
ATOM    652  C   PHE A  85      13.434  12.925  76.333  1.00127.67           C
ATOM    653  O   PHE A  85      12.393  13.576  76.311  1.00127.67           O
ATOM    654  N   LYS A  86      14.140  12.684  75.215  1.00 77.29           N
ATOM    655  CA  LYS A  86      13.780  13.250  73.949  1.00 77.29           C
ATOM    656  CB  LYS A  86      14.780  12.886  72.839  1.00 77.29           C
ATOM    657  CG  LYS A  86      16.173  13.487  73.034  1.00 77.29           C
ATOM    658  CD  LYS A  86      17.237  12.880  72.113  1.00 77.29           C
ATOM    659  CE  LYS A  86      17.786  11.538  72.604  1.00 77.29           C
ATOM    660  NZ  LYS A  86      18.721  10.974  71.603  1.00 77.29           N
ATOM    661  C   LYS A  86      12.449  12.729  73.522  1.00 77.29           C
ATOM    662  O   LYS A  86      11.637  13.484  73.001  1.00 77.29           O
ATOM    663  N   ALA A  87      12.200  11.420  73.711  1.00 48.03           N
ATOM    664  CA  ALA A  87      10.986  10.788  73.275  1.00 48.03           C
ATOM    665  CB  ALA A  87      11.013   9.261  73.459  1.00 48.03           C
ATOM    666  C   ALA A  87       9.795  11.303  74.022  1.00 48.03           C
ATOM    667  O   ALA A  87       8.738  11.517  73.429  1.00 48.03           O
ATOM    668  N   VAL A  88       9.923  11.492  75.350  1.00 95.22           N
ATOM    669  CA  VAL A  88       8.797  11.931  76.121  1.00 95.22           C
ATOM    670  CB  VAL A  88       9.072  11.988  77.599  1.00 95.22           C
ATOM    671  CG1 VAL A  88      10.223  12.969  77.875  1.00 95.22           C
ATOM    672  CG2 VAL A  88       7.762  12.363  78.313  1.00 95.22           C
ATOM    673  C   VAL A  88       8.388  13.289  75.652  1.00 95.22           C
ATOM    674  O   VAL A  88       7.208  13.553  75.441  1.00 95.22           O
ATOM    675  N   VAL A  89       9.365  14.194  75.484  1.00 53.54           N
ATOM    676  CA  VAL A  89       9.114  15.534  75.037  1.00 53.54           C
ATOM    677  CB  VAL A  89      10.325  16.412  75.137  1.00 53.54           C
ATOM    678  CG1 VAL A  89       9.993  17.782  74.521  1.00 53.54           C
ATOM    679  CG2 VAL A  89      10.759  16.478  76.611  1.00 53.54           C
ATOM    680  C   VAL A  89       8.699  15.530  73.596  1.00 53.54           C
ATOM    681  O   VAL A  89       7.817  16.290  73.198  1.00 53.54           O
ATOM    682  N   SER A  90       9.321  14.644  72.793  1.00 98.79           N
ATOM    683  CA  SER A  90       9.219  14.631  71.359  1.00 98.79           C
ATOM    684  CB  SER A  90      10.250  13.736  70.654  1.00 98.79           C
ATOM    685  OG  SER A  90      10.057  12.378  71.020  1.00 98.79           O
ATOM    686  C   SER A  90       7.887  14.213  70.915  1.00 98.79           C
ATOM    687  O   SER A  90       7.030  13.889  71.728  1.00 98.79           O
ATOM    688  N   GLY A  91       7.692  14.264  69.586  1.00 86.32           N
ATOM    689  CA  GLY A  91       6.446  13.937  68.976  1.00 86.32           C
ATOM    690  C   GLY A  91       5.762  15.243  68.786  1.00 86.32           C
ATOM    691  O   GLY A  91       5.970  16.178  69.557  1.00 86.32           O
ATOM    692  N   ALA A  92       4.923  15.350  67.743  1.00219.00           N
ATOM    693  CA  ALA A  92       4.265  16.602  67.550  1.00219.00           C
ATOM    694  CB  ALA A  92       3.453  16.680  66.246  1.00219.00           C
ATOM    695  C   ALA A  92       3.322  16.761  68.690  1.00219.00           C
ATOM    696  O   ALA A  92       2.714  15.793  69.145  1.00219.00           O
ATOM    697  N   GLN A  93       3.197  17.998  69.200  1.00224.80           N
ATOM    698  CA  GLN A  93       2.275  18.218  70.268  1.00224.80           C
ATOM    699  CB  GLN A  93       0.802  18.007  69.879  1.00224.80           C
ATOM    700  CG  GLN A  93       0.235  19.146  69.031  1.00224.80           C
ATOM    701  CD  GLN A  93       0.009  20.332  69.961  1.00224.80           C
ATOM    702  OE1 GLN A  93      -0.715  20.229  70.950  1.00224.80           O
ATOM    703  NE2 GLN A  93       0.652  21.487  69.644  1.00224.80           N
ATOM    704  C   GLN A  93       2.602  17.325  71.418  1.00224.80           C
ATOM    705  O   GLN A  93       3.758  17.007  71.689  1.00224.80           O
ATOM    706  N   ARG A  94       1.534  16.910  72.120  1.00117.14           N
ATOM    707  CA  ARG A  94       1.575  16.143  73.327  1.00117.14           C
ATOM    708  CB  ARG A  94       0.158  15.785  73.799  1.00117.14           C
ATOM    709  CG  ARG A  94      -0.793  16.983  73.842  1.00117.14           C
ATOM    710  CD  ARG A  94      -2.261  16.580  73.997  1.00117.14           C
ATOM    711  NE  ARG A  94      -3.099  17.770  73.675  1.00117.14           N
ATOM    712  CZ  ARG A  94      -4.293  17.607  73.030  1.00117.14           C
ATOM    713  NH1 ARG A  94      -4.725  16.358  72.692  1.00117.14           N
ATOM    714  NH2 ARG A  94      -5.054  18.696  72.714  1.00117.14           N
ATOM    715  C   ARG A  94       2.259  14.841  73.062  1.00117.14           C
ATOM    716  O   ARG A  94       3.046  14.368  73.879  1.00117.14           O
ATOM    717  N   LEU A  95       1.984  14.227  71.900  1.00222.55           N
ATOM    718  CA  LEU A  95       2.500  12.917  71.637  1.00222.55           C
ATOM    719  CB  LEU A  95       1.909  12.270  70.372  1.00222.55           C
ATOM    720  CG  LEU A  95       0.398  11.998  70.481  1.00222.55           C
ATOM    721  CD1 LEU A  95      -0.389  13.307  70.659  1.00222.55           C
ATOM    722  CD2 LEU A  95      -0.105  11.152  69.299  1.00222.55           C
ATOM    723  C   LEU A  95       3.987  12.929  71.480  1.00222.55           C
ATOM    724  O   LEU A  95       4.611  13.876  71.008  1.00222.55           O
ATOM    725  N   PRO A  96       4.497  11.823  71.957  1.00166.98           N
ATOM    726  CA  PRO A  96       5.866  11.409  71.864  1.00166.98           C
ATOM    727  CD  PRO A  96       3.839  11.222  73.109  1.00166.98           C
ATOM    728  CB  PRO A  96       6.035  10.251  72.846  1.00166.98           C
ATOM    729  CG  PRO A  96       4.942  10.498  73.895  1.00166.98           C
ATOM    730  C   PRO A  96       6.145  11.004  70.465  1.00166.98           C
ATOM    731  O   PRO A  96       5.235  11.004  69.639  1.00166.98           O
ATOM    732  N   ALA A  97       7.415  10.708  70.162  1.00208.20           N
ATOM    733  CA  ALA A  97       7.712  10.249  68.848  1.00208.20           C
ATOM    734  CB  ALA A  97       9.073  10.749  68.346  1.00208.20           C
ATOM    735  C   ALA A  97       7.756   8.758  68.943  1.00208.20           C
ATOM    736  O   ALA A  97       8.235   8.210  69.935  1.00208.20           O
ATOM    737  N   GLU A  98       7.229   8.060  67.917  1.00 90.67           N
ATOM    738  CA  GLU A  98       7.248   6.626  67.951  1.00 90.67           C
ATOM    739  CB  GLU A  98       6.710   6.006  66.651  1.00 90.67           C
ATOM    740  CG  GLU A  98       5.223   6.264  66.406  1.00 90.67           C
ATOM    741  CD  GLU A  98       4.902   5.762  65.006  1.00 90.67           C
ATOM    742  OE1 GLU A  98       5.565   6.242  64.047  1.00 90.67           O
ATOM    743  OE2 GLU A  98       4.000   4.893  64.874  1.00 90.67           O
ATOM    744  C   GLU A  98       8.692   6.284  68.035  1.00 90.67           C
ATOM    745  O   GLU A  98       9.123   5.454  68.833  1.00 90.67           O
ATOM    746  N   GLY A  99       9.473   6.974  67.193  1.00117.04           N
ATOM    747  CA  GLY A  99      10.895   6.898  67.188  1.00117.04           C
ATOM    748  C   GLY A  99      11.258   8.332  67.115  1.00117.04           C
ATOM    749  O   GLY A  99      10.450   9.123  66.633  1.00117.04           O
ATOM    750  N   PRO A 100      12.415   8.719  67.559  1.00170.89           N
ATOM    751  CA  PRO A 100      12.727  10.108  67.516  1.00170.89           C
ATOM    752  CD  PRO A 100      13.113   8.031  68.631  1.00170.89           C
ATOM    753  CB  PRO A 100      14.053  10.254  68.256  1.00170.89           C
ATOM    754  CG  PRO A 100      13.998   9.108  69.289  1.00170.89           C
ATOM    755  C   PRO A 100      12.687  10.605  66.119  1.00170.89           C
ATOM    756  O   PRO A 100      13.527  10.209  65.313  1.00170.89           O
ATOM    757  N   ALA A 101      11.712  11.494  65.851  1.00275.39           N
ATOM    758  CA  ALA A 101      11.450  12.035  64.555  1.00275.39           C
ATOM    759  CB  ALA A 101      11.802  11.098  63.389  1.00275.39           C
ATOM    760  C   ALA A 101       9.971  12.206  64.512  1.00275.39           C
ATOM    761  O   ALA A 101       9.281  11.978  65.505  1.00275.39           O
ATOM    762  N   VAL A 102       9.446  12.641  63.355  1.00124.65           N
ATOM    763  CA  VAL A 102       8.027  12.756  63.225  1.00124.65           C
ATOM    764  CB  VAL A 102       7.617  13.694  62.137  1.00124.65           C
ATOM    765  CG1 VAL A 102       8.055  15.112  62.539  1.00124.65           C
ATOM    766  CG2 VAL A 102       8.259  13.210  60.828  1.00124.65           C
ATOM    767  C   VAL A 102       7.520  11.392  62.893  1.00124.65           C
ATOM    768  O   VAL A 102       8.175  10.631  62.182  1.00124.65           O
ATOM    769  N   LYS A 103       6.336  11.033  63.421  1.00163.91           N
ATOM    770  CA  LYS A 103       5.827   9.718  63.170  1.00163.91           C
ATOM    771  CB  LYS A 103       4.447   9.469  63.799  1.00163.91           C
ATOM    772  CG  LYS A 103       4.382   9.699  65.307  1.00163.91           C
ATOM    773  CD  LYS A 103       4.489  11.174  65.695  1.00163.91           C
ATOM    774  CE  LYS A 103       4.069  11.455  67.138  1.00163.91           C
ATOM    775  NZ  LYS A 103       2.611  11.250  67.281  1.00163.91           N
ATOM    776  C   LYS A 103       5.618   9.567  61.697  1.00163.91           C
ATOM    777  O   LYS A 103       6.052   8.585  61.097  1.00163.91           O
ATOM    778  N   ARG A 104       4.962  10.562  61.067  1.00238.30           N
ATOM    779  CA  ARG A 104       4.650  10.441  59.673  1.00238.30           C
ATOM    780  CB  ARG A 104       3.502  11.347  59.192  1.00238.30           C
ATOM    781  CG  ARG A 104       3.770  12.845  59.327  1.00238.30           C
ATOM    782  CD  ARG A 104       2.601  13.702  58.838  1.00238.30           C
ATOM    783  NE  ARG A 104       2.346  13.342  57.413  1.00238.30           N
ATOM    784  CZ  ARG A 104       2.964  14.026  56.408  1.00238.30           C
ATOM    785  NH1 ARG A 104       3.812  15.056  56.701  1.00238.30           N
ATOM    786  NH2 ARG A 104       2.732  13.683  55.108  1.00238.30           N
ATOM    787  C   ARG A 104       5.864  10.770  58.876  1.00238.30           C
ATOM    788  O   ARG A 104       6.775  11.444  59.351  1.00238.30           O
ATOM    789  N   GLY A 105       5.911  10.267  57.630  1.00 59.59           N
ATOM    790  CA  GLY A 105       7.048  10.518  56.801  1.00 59.59           C
ATOM    791  C   GLY A 105       7.411   9.209  56.195  1.00 59.59           C
ATOM    792  O   GLY A 105       6.546   8.448  55.764  1.00 59.59           O
ATOM    793  N   VAL A 106       8.723   8.924  56.145  1.00 96.68           N
ATOM    794  CA  VAL A 106       9.196   7.682  55.619  1.00 96.68           C
ATOM    795  CB  VAL A 106      10.498   7.800  54.881  1.00 96.68           C
ATOM    796  CG1 VAL A 106      11.601   8.167  55.887  1.00 96.68           C
ATOM    797  CG2 VAL A 106      10.754   6.493  54.111  1.00 96.68           C
ATOM    798  C   VAL A 106       9.407   6.807  56.808  1.00 96.68           C
ATOM    799  O   VAL A 106       9.206   7.244  57.940  1.00 96.68           O
ATOM    800  N   GLY A 107       9.784   5.534  56.584  1.00103.07           N
ATOM    801  CA  GLY A 107       9.970   4.645  57.691  1.00103.07           C
ATOM    802  C   GLY A 107      10.997   5.270  58.572  1.00103.07           C
ATOM    803  O   GLY A 107      10.872   5.256  59.795  1.00103.07           O
ATOM    804  N   ALA A 108      12.051   5.841  57.965  1.00195.26           N
ATOM    805  CA  ALA A 108      13.022   6.514  58.768  1.00195.26           C
ATOM    806  CB  ALA A 108      14.269   6.963  57.988  1.00195.26           C
ATOM    807  C   ALA A 108      12.339   7.734  59.288  1.00195.26           C
ATOM    808  O   ALA A 108      11.447   8.279  58.636  1.00195.26           O
ATOM    809  N   SER A 109      12.728   8.190  60.494  1.00100.26           N
ATOM    810  CA  SER A 109      12.093   9.350  61.031  1.00100.26           C
ATOM    811  CB  SER A 109      12.271  10.586  60.125  1.00100.26           C
ATOM    812  OG  SER A 109      11.621  11.719  60.685  1.00100.26           O
ATOM    813  C   SER A 109      10.610   9.034  61.136  1.00100.26           C
ATOM    814  O   SER A 109       9.809   9.729  60.456  1.00100.26           O
ATOM    815  OXT SER A 109      10.258   8.095  61.896  1.00100.26           O
TER     816      SER A 109
ATOM    817  N   MET B 110      31.580   9.807  85.286  1.00 33.95           N
ATOM    818  CA  MET B 110      30.665   9.469  86.403  1.00 33.95           C
ATOM    819  CB  MET B 110      30.428  10.707  87.287  1.00 33.95           C
ATOM    820  CG  MET B 110      29.563  10.435  88.520  1.00 33.95           C
ATOM    821  SD  MET B 110      29.189  11.909  89.518  1.00 33.95           S
ATOM    822  CE  MET B 110      30.864  12.107  90.188  1.00 33.95           C
ATOM    823  C   MET B 110      29.337   9.012  85.888  1.00 33.95           C
ATOM    824  O   MET B 110      28.624   9.762  85.223  1.00 33.95           O
ATOM    825  N   ASN B 111      28.991   7.742  86.173  1.00 49.58           N
ATOM    826  CA  ASN B 111      27.744   7.169  85.757  1.00 49.58           C
ATOM    827  CB  ASN B 111      27.859   5.683  85.363  1.00 49.58           C
ATOM    828  CG  ASN B 111      28.352   4.889  86.565  1.00 49.58           C
ATOM    829  OD1 ASN B 111      28.645   5.451  87.618  1.00 49.58           O
ATOM    830  ND2 ASN B 111      28.463   3.544  86.400  1.00 49.58           N
ATOM    831  C   ASN B 111      26.757   7.301  86.875  1.00 49.58           C
ATOM    832  O   ASN B 111      27.080   7.803  87.951  1.00 49.58           O
ATOM    833  N   LYS B 112      25.512   6.842  86.640  1.00 36.78           N
ATOM    834  CA  LYS B 112      24.478   6.975  87.627  1.00 36.78           C
ATOM    835  CB  LYS B 112      23.138   6.357  87.197  0.00 36.78           C
ATOM    836  CG  LYS B 112      22.053   6.515  88.265  0.00 36.78           C
ATOM    837  CD  LYS B 112      20.641   6.179  87.784  0.00 36.78           C
ATOM    838  CE  LYS B 112      19.587   6.300  88.887  0.00 36.78           C
ATOM    839  NZ  LYS B 112      18.247   5.985  88.345  0.00 36.78           N
ATOM    840  C   LYS B 112      24.885   6.270  88.886  1.00 36.78           C
ATOM    841  O   LYS B 112      24.727   6.811  89.980  1.00 36.78           O
ATOM    842  N   ALA B 113      25.444   5.052  88.767  1.00 31.81           N
ATOM    843  CA  ALA B 113      25.783   4.284  89.934  1.00 31.81           C
ATOM    844  CB  ALA B 113      26.385   2.910  89.593  1.00 31.81           C
ATOM    845  C   ALA B 113      26.800   5.018  90.755  1.00 31.81           C
ATOM    846  O   ALA B 113      26.723   5.024  91.983  1.00 31.81           O
ATOM    847  N   GLU B 114      27.794   5.635  90.091  1.00 41.14           N
ATOM    848  CA  GLU B 114      28.850   6.344  90.761  1.00 41.14           C
ATOM    849  CB  GLU B 114      29.985   6.772  89.814  1.00 41.14           C
ATOM    850  CG  GLU B 114      30.820   5.603  89.282  1.00 41.14           C
ATOM    851  CD  GLU B 114      31.892   6.176  88.365  1.00 41.14           C
ATOM    852  OE1 GLU B 114      32.632   7.088  88.822  1.00 41.14           O
ATOM    853  OE2 GLU B 114      31.986   5.711  87.198  1.00 41.14           O
ATOM    854  C   GLU B 114      28.323   7.580  91.426  1.00 41.14           C
ATOM    855  O   GLU B 114      28.785   7.955  92.501  1.00 41.14           O
ATOM    856  N   LEU B 115      27.360   8.264  90.783  1.00 48.45           N
ATOM    857  CA  LEU B 115      26.796   9.484  91.293  1.00 48.45           C
ATOM    858  CB  LEU B 115      25.766  10.056  90.303  1.00 48.45           C
ATOM    859  CG  LEU B 115      25.097  11.364  90.743  1.00 48.45           C
ATOM    860  CD1 LEU B 115      26.134  12.490  90.830  1.00 48.45           C
ATOM    861  CD2 LEU B 115      23.919  11.725  89.827  1.00 48.45           C
ATOM    862  C   LEU B 115      26.078   9.191  92.577  1.00 48.45           C
ATOM    863  O   LEU B 115      26.185   9.935  93.553  1.00 48.45           O
ATOM    864  N   ILE B 116      25.330   8.073  92.603  1.00 86.07           N
ATOM    865  CA  ILE B 116      24.540   7.688  93.739  1.00 86.07           C
ATOM    866  CB  ILE B 116      23.751   6.436  93.494  1.00 86.07           C
ATOM    867  CG1 ILE B 116      22.753   6.645  92.344  1.00 86.07           C
ATOM    868  CG2 ILE B 116      23.085   6.034  94.823  1.00 86.07           C
ATOM    869  CD1 ILE B 116      21.732   7.747  92.617  1.00 86.07           C
ATOM    870  C   ILE B 116      25.437   7.428  94.909  1.00 86.07           C
ATOM    871  O   ILE B 116      25.120   7.815  96.032  1.00 86.07           O
ATOM    872  N   ASP B 117      26.577   6.748  94.683  1.00 36.08           N
ATOM    873  CA  ASP B 117      27.461   6.431  95.769  1.00 36.08           C
ATOM    874  CB  ASP B 117      28.659   5.561  95.349  1.00 36.08           C
ATOM    875  CG  ASP B 117      28.160   4.133  95.171  1.00 36.08           C
ATOM    876  OD1 ASP B 117      27.253   3.726  95.946  1.00 36.08           O
ATOM    877  OD2 ASP B 117      28.676   3.431  94.262  1.00 36.08           O
ATOM    878  C   ASP B 117      27.989   7.697  96.371  1.00 36.08           C
ATOM    879  O   ASP B 117      28.099   7.809  97.591  1.00 36.08           O
ATOM    880  N   VAL B 118      28.326   8.690  95.527  1.00 32.30           N
ATOM    881  CA  VAL B 118      28.884   9.930  95.993  1.00 32.30           C
ATOM    882  CB  VAL B 118      29.258  10.848  94.866  1.00 32.30           C
ATOM    883  CG1 VAL B 118      29.737  12.181  95.463  1.00 32.30           C
ATOM    884  CG2 VAL B 118      30.300  10.144  93.980  1.00 32.30           C
ATOM    885  C   VAL B 118      27.876  10.656  96.832  1.00 32.30           C
ATOM    886  O   VAL B 118      28.222  11.272  97.839  1.00 32.30           O
ATOM    887  N   LEU B 119      26.604  10.630  96.392  1.00164.00           N
ATOM    888  CA  LEU B 119      25.496  11.309  97.003  1.00164.00           C
ATOM    889  CB  LEU B 119      24.237  11.275  96.124  1.00164.00           C
ATOM    890  CG  LEU B 119      24.442  11.938  94.752  1.00164.00           C
ATOM    891  CD1 LEU B 119      23.130  11.991  93.956  1.00164.00           C
ATOM    892  CD2 LEU B 119      25.127  13.305  94.894  1.00164.00           C
ATOM    893  C   LEU B 119      25.127  10.708  98.320  1.00164.00           C
ATOM    894  O   LEU B 119      24.745  11.418  99.245  1.00164.00           O
ATOM    895  N   THR B 120      25.197   9.375  98.446  1.00113.37           N
ATOM    896  CA  THR B 120      24.812   8.747  99.675  1.00113.37           C
ATOM    897  CB  THR B 120      24.940   7.252  99.631  1.00113.37           C
ATOM    898  OG1 THR B 120      26.295   6.883  99.420  1.00113.37           O
ATOM    899  CG2 THR B 120      24.059   6.711  98.492  1.00113.37           C
ATOM    900  C   THR B 120      25.722   9.242 100.754  1.00113.37           C
ATOM    901  O   THR B 120      25.302   9.447 101.890  1.00113.37           O
ATOM    902  N   GLN B 121      27.010   9.424 100.424  1.00 67.46           N
ATOM    903  CA  GLN B 121      27.994   9.813 101.394  1.00 67.46           C
ATOM    904  CB  GLN B 121      29.394   9.762 100.781  1.00 67.46           C
ATOM    905  CG  GLN B 121      29.795   8.345 100.381  1.00 67.46           C
ATOM    906  CD  GLN B 121      30.851   8.488  99.306  0.00 67.46           C
ATOM    907  OE1 GLN B 121      30.592   9.088  98.264  0.00 67.46           O
ATOM    908  NE2 GLN B 121      32.069   7.938  99.555  1.00 67.46           N
ATOM    909  C   GLN B 121      27.779  11.201 101.937  1.00 67.46           C
ATOM    910  O   GLN B 121      27.775  11.391 103.152  1.00 67.46           O
ATOM    911  N   LYS B 122      27.581  12.213 101.068  1.00 54.89           N
ATOM    912  CA  LYS B 122      27.479  13.563 101.560  1.00 54.89           C
ATOM    913  CB  LYS B 122      27.529  14.640 100.465  1.00 54.89           C
ATOM    914  CG  LYS B 122      28.846  14.653  99.685  1.00 54.89           C
ATOM    915  CD  LYS B 122      28.778  15.457  98.385  1.00 54.89           C
ATOM    916  CE  LYS B 122      30.056  15.407  97.546  1.00 54.89           C
ATOM    917  NZ  LYS B 122      29.827  16.068  96.241  1.00 54.89           N
ATOM    918  C   LYS B 122      26.221  13.751 102.360  1.00 54.89           C
ATOM    919  O   LYS B 122      26.218  14.476 103.352  1.00 54.89           O
ATOM    920  N   LEU B 123      25.111  13.130 101.917  1.00 73.68           N
ATOM    921  CA  LEU B 123      23.814  13.221 102.539  1.00 73.68           C
ATOM    922  CB  LEU B 123      22.731  12.425 101.807  1.00 73.68           C
ATOM    923  CG  LEU B 123      22.618  12.725 100.320  1.00 73.68           C
ATOM    924  CD1 LEU B 123      21.508  11.881  99.682  1.00 73.68           C
ATOM    925  CD2 LEU B 123      22.548  14.226 100.063  1.00 73.68           C
ATOM    926  C   LEU B 123      23.823  12.533 103.860  1.00 73.68           C
ATOM    927  O   LEU B 123      23.170  12.986 104.797  1.00 73.68           O
ATOM    928  N   GLY B 124      24.526  11.385 103.944  1.00 35.11           N
ATOM    929  CA  GLY B 124      24.527  10.602 105.145  1.00 35.11           C
ATOM    930  C   GLY B 124      23.396   9.609 105.109  1.00 35.11           C
ATOM    931  O   GLY B 124      22.882   9.217 106.155  1.00 35.11           O
ATOM    932  N   SER B 125      22.947   9.208 103.898  1.00 90.64           N
ATOM    933  CA  SER B 125      21.895   8.230 103.766  1.00 90.64           C
ATOM    934  CB  SER B 125      20.806   8.644 102.762  1.00 90.64           C
ATOM    935  OG  SER B 125      20.143   9.815 103.217  1.00 90.64           O
ATOM    936  C   SER B 125      22.472   6.929 103.285  1.00 90.64           C
ATOM    937  O   SER B 125      23.688   6.737 103.276  1.00 90.64           O
ATOM    938  N   ASP B 126      21.572   5.980 102.928  1.00 81.95           N
ATOM    939  CA  ASP B 126      21.923   4.702 102.365  1.00 81.95           C
ATOM    940  CB  ASP B 126      20.848   3.624 102.599  1.00 81.95           C
ATOM    941  CG  ASP B 126      21.398   2.270 102.173  1.00 81.95           C
ATOM    942  OD1 ASP B 126      22.648   2.126 102.121  1.00 81.95           O
ATOM    943  OD2 ASP B 126      20.572   1.356 101.907  1.00 81.95           O
ATOM    944  C   ASP B 126      22.045   4.895 100.878  1.00 81.95           C
ATOM    945  O   ASP B 126      21.668   5.935 100.339  1.00 81.95           O
ATOM    946  N   ARG B 127      22.615   3.890 100.183  1.00 75.14           N
ATOM    947  CA  ARG B 127      22.784   3.900  98.755  1.00 75.14           C
ATOM    948  CB  ARG B 127      23.619   2.704  98.266  1.00 75.14           C
ATOM    949  CG  ARG B 127      25.030   2.687  98.856  1.00 75.14           C
ATOM    950  CD  ARG B 127      25.869   1.481  98.430  0.00 75.14           C
ATOM    951  NE  ARG B 127      27.160   1.559  99.170  1.00 75.14           N
ATOM    952  CZ  ARG B 127      27.696   0.429  99.717  1.00 75.14           C
ATOM    953  NH1 ARG B 127      27.053  -0.766  99.574  1.00 75.14           N
ATOM    954  NH2 ARG B 127      28.871   0.495 100.410  1.00 75.14           N
ATOM    955  C   ARG B 127      21.437   3.810  98.103  1.00 75.14           C
ATOM    956  O   ARG B 127      21.178   4.448  97.084  1.00 75.14           O
ATOM    957  N   ARG B 128      20.538   2.996  98.686  1.00130.69           N
ATOM    958  CA  ARG B 128      19.241   2.770  98.120  1.00130.69           C
ATOM    959  CB  ARG B 128      18.434   1.683  98.848  1.00130.69           C
ATOM    960  CG  ARG B 128      17.052   1.449  98.231  1.00130.69           C
ATOM    961  CD  ARG B 128      17.100   1.060  96.752  1.00130.69           C
ATOM    962  NE  ARG B 128      17.812  -0.245  96.639  1.00130.69           N
ATOM    963  CZ  ARG B 128      18.301  -0.644  95.428  1.00130.69           C
ATOM    964  NH1 ARG B 128      18.165   0.164  94.336  1.00130.69           N
ATOM    965  NH2 ARG B 128      18.929  -1.850  95.308  1.00130.69           N
ATOM    966  C   ARG B 128      18.441   4.039  98.129  1.00130.69           C
ATOM    967  O   ARG B 128      17.614   4.249  97.245  1.00130.69           O
ATOM    968  N   GLN B 129      18.604   4.881  99.168  1.00 55.62           N
ATOM    969  CA  GLN B 129      17.870   6.113  99.268  1.00 55.62           C
ATOM    970  CB  GLN B 129      18.001   6.750 100.662  1.00 55.62           C
ATOM    971  CG  GLN B 129      17.395   5.874 101.762  1.00 55.62           C
ATOM    972  CD  GLN B 129      17.670   6.534 103.103  1.00 55.62           C
ATOM    973  OE1 GLN B 129      18.311   7.580 103.177  1.00 55.62           O
ATOM    974  NE2 GLN B 129      17.181   5.901 104.201  1.00 55.62           N
ATOM    975  C   GLN B 129      18.347   7.109  98.254  1.00 55.62           C
ATOM    976  O   GLN B 129      17.551   7.806  97.624  1.00 55.62           O
ATOM    977  N   ALA B 130      19.676   7.203  98.067  1.00 39.88           N
ATOM    978  CA  ALA B 130      20.195   8.157  97.134  1.00 39.88           C
ATOM    979  CB  ALA B 130      21.730   8.121  97.038  1.00 39.88           C
ATOM    980  C   ALA B 130      19.650   7.810  95.784  1.00 39.88           C
ATOM    981  O   ALA B 130      19.153   8.675  95.065  1.00 39.88           O
ATOM    982  N   THR B 131      19.689   6.510  95.429  1.00100.20           N
ATOM    983  CA  THR B 131      19.268   6.072  94.128  1.00100.20           C
ATOM    984  CB  THR B 131      19.549   4.616  93.867  1.00100.20           C
ATOM    985  OG1 THR B 131      19.318   4.318  92.498  1.00100.20           O
ATOM    986  CG2 THR B 131      18.650   3.747  94.759  1.00100.20           C
ATOM    987  C   THR B 131      17.802   6.318  93.925  1.00100.20           C
ATOM    988  O   THR B 131      17.398   6.798  92.868  1.00100.20           O
ATOM    989  N   ALA B 132      16.962   6.005  94.931  1.00 34.35           N
ATOM    990  CA  ALA B 132      15.544   6.168  94.782  1.00 34.35           C
ATOM    991  CB  ALA B 132      14.753   5.714  96.021  1.00 34.35           C
ATOM    992  C   ALA B 132      15.251   7.618  94.581  1.00 34.35           C
ATOM    993  O   ALA B 132      14.424   7.976  93.747  1.00 34.35           O
ATOM    994  N   ALA B 133      15.916   8.491  95.361  1.00 39.33           N
ATOM    995  CA  ALA B 133      15.709   9.907  95.257  1.00 39.33           C
ATOM    996  CB  ALA B 133      16.515  10.700  96.298  1.00 39.33           C
ATOM    997  C   ALA B 133      16.161  10.386  93.914  1.00 39.33           C
ATOM    998  O   ALA B 133      15.467  11.151  93.251  1.00 39.33           O
ATOM    999  N   VAL B 134      17.342   9.939  93.459  1.00 41.55           N
ATOM   1000  CA  VAL B 134      17.852  10.424  92.209  1.00 41.55           C
ATOM   1001  CB  VAL B 134      19.203   9.859  91.881  1.00 41.55           C
ATOM   1002  CG1 VAL B 134      19.629  10.387  90.502  1.00 41.55           C
ATOM   1003  CG2 VAL B 134      20.178  10.223  93.013  1.00 41.55           C
ATOM   1004  C   VAL B 134      16.927  10.025  91.101  1.00 41.55           C
ATOM   1005  O   VAL B 134      16.534  10.850  90.281  1.00 41.55           O
ATOM   1006  N   GLU B 135      16.521   8.745  91.065  1.00 88.98           N
ATOM   1007  CA  GLU B 135      15.692   8.269  89.998  1.00 88.98           C
ATOM   1008  CB  GLU B 135      15.404   6.759  90.090  1.00 88.98           C
ATOM   1009  CG  GLU B 135      14.682   6.325  91.365  1.00 88.98           C
ATOM   1010  CD  GLU B 135      14.570   4.806  91.327  1.00 88.98           C
ATOM   1011  OE1 GLU B 135      15.380   4.176  90.595  1.00 88.98           O
ATOM   1012  OE2 GLU B 135      13.680   4.257  92.028  1.00 88.98           O
ATOM   1013  C   GLU B 135      14.395   9.016  89.991  1.00 88.98           C
ATOM   1014  O   GLU B 135      13.883   9.386  88.936  1.00 88.98           O
ATOM   1015  N   ASN B 136      13.804   9.278  91.162  1.00 96.20           N
ATOM   1016  CA  ASN B 136      12.551   9.972  91.106  1.00 96.20           C
ATOM   1017  CB  ASN B 136      11.781  10.063  92.422  1.00 96.20           C
ATOM   1018  CG  ASN B 136      10.513  10.833  92.090  1.00 96.20           C
ATOM   1019  OD1 ASN B 136      10.152  11.794  92.767  1.00 96.20           O
ATOM   1020  ND2 ASN B 136       9.809  10.397  91.010  1.00 96.20           N
ATOM   1021  C   ASN B 136      12.747  11.365  90.592  1.00 96.20           C
ATOM   1022  O   ASN B 136      11.921  11.860  89.828  1.00 96.20           O
ATOM   1023  N   VAL B 137      13.841  12.043  90.986  1.00107.19           N
ATOM   1024  CA  VAL B 137      13.999  13.407  90.562  1.00107.19           C
ATOM   1025  CB  VAL B 137      15.176  14.133  91.165  1.00107.19           C
ATOM   1026  CG1 VAL B 137      15.039  14.116  92.695  1.00107.19           C
ATOM   1027  CG2 VAL B 137      16.492  13.562  90.620  1.00107.19           C
ATOM   1028  C   VAL B 137      14.130  13.490  89.065  1.00107.19           C
ATOM   1029  O   VAL B 137      13.576  14.403  88.454  1.00107.19           O
ATOM   1030  N   VAL B 138      14.878  12.556  88.432  1.00 99.49           N
ATOM   1031  CA  VAL B 138      15.093  12.591  87.009  1.00 99.49           C
ATOM   1032  CB  VAL B 138      16.073  11.546  86.548  1.00 99.49           C
ATOM   1033  CG1 VAL B 138      15.522  10.155  86.886  1.00 99.49           C
ATOM   1034  CG2 VAL B 138      16.318  11.731  85.047  1.00 99.49           C
ATOM   1035  C   VAL B 138      13.799  12.385  86.283  1.00 99.49           C
ATOM   1036  O   VAL B 138      13.505  13.077  85.308  1.00 99.49           O
ATOM   1037  N   ASP B 139      12.992  11.415  86.750  1.00 33.33           N
ATOM   1038  CA  ASP B 139      11.733  11.106  86.136  1.00 33.33           C
ATOM   1039  CB  ASP B 139      11.019   9.918  86.807  1.00 33.33           C
ATOM   1040  CG  ASP B 139      11.823   8.657  86.520  1.00 33.33           C
ATOM   1041  OD1 ASP B 139      12.792   8.740  85.719  1.00 33.33           O
ATOM   1042  OD2 ASP B 139      11.482   7.595  87.106  1.00 33.33           O
ATOM   1043  C   ASP B 139      10.823  12.290  86.250  1.00 33.33           C
ATOM   1044  O   ASP B 139      10.101  12.617  85.311  1.00 33.33           O
ATOM   1045  N   THR B 140      10.822  12.968  87.412  1.00 37.89           N
ATOM   1046  CA  THR B 140       9.937  14.084  87.605  1.00 37.89           C
ATOM   1047  CB  THR B 140       9.955  14.611  89.011  1.00 37.89           C
ATOM   1048  OG1 THR B 140       9.584  13.582  89.919  1.00 37.89           O
ATOM   1049  CG2 THR B 140       8.959  15.780  89.112  1.00 37.89           C
ATOM   1050  C   THR B 140      10.309  15.195  86.668  1.00 37.89           C
ATOM   1051  O   THR B 140       9.438  15.831  86.078  1.00 37.89           O
ATOM   1052  N   ILE B 141      11.618  15.458  86.495  1.00 41.75           N
ATOM   1053  CA  ILE B 141      12.048  16.527  85.635  1.00 41.75           C
ATOM   1054  CB  ILE B 141      13.538  16.710  85.632  1.00 41.75           C
ATOM   1055  CG1 ILE B 141      14.024  17.149  87.024  1.00 41.75           C
ATOM   1056  CG2 ILE B 141      13.899  17.698  84.510  1.00 41.75           C
ATOM   1057  CD1 ILE B 141      15.541  17.085  87.190  1.00 41.75           C
ATOM   1058  C   ILE B 141      11.622  16.242  84.225  1.00 41.75           C
ATOM   1059  O   ILE B 141      11.129  17.133  83.534  1.00 41.75           O
ATOM   1060  N   VAL B 142      11.792  14.991  83.754  1.00 88.85           N
ATOM   1061  CA  VAL B 142      11.457  14.685  82.392  1.00 88.85           C
ATOM   1062  CB  VAL B 142      11.813  13.285  81.973  1.00 88.85           C
ATOM   1063  CG1 VAL B 142      10.919  12.284  82.720  1.00 88.85           C
ATOM   1064  CG2 VAL B 142      11.692  13.198  80.442  1.00 88.85           C
ATOM   1065  C   VAL B 142       9.989  14.876  82.178  1.00 88.85           C
ATOM   1066  O   VAL B 142       9.566  15.366  81.131  1.00 88.85           O
ATOM   1067  N   ARG B 143       9.176  14.465  83.169  1.00 39.48           N
ATOM   1068  CA  ARG B 143       7.747  14.555  83.093  1.00 39.48           C
ATOM   1069  CB  ARG B 143       7.072  13.912  84.314  1.00 39.48           C
ATOM   1070  CG  ARG B 143       7.478  12.449  84.517  1.00 39.48           C
ATOM   1071  CD  ARG B 143       6.882  11.808  85.772  1.00 39.48           C
ATOM   1072  NE  ARG B 143       7.537  10.481  85.956  1.00 39.48           N
ATOM   1073  CZ  ARG B 143       7.036   9.373  85.335  1.00 39.48           C
ATOM   1074  NH1 ARG B 143       5.938   9.477  84.533  1.00 39.48           N
ATOM   1075  NH2 ARG B 143       7.638   8.160  85.515  1.00 39.48           N
ATOM   1076  C   ARG B 143       7.342  15.996  83.057  1.00 39.48           C
ATOM   1077  O   ARG B 143       6.495  16.393  82.258  1.00 39.48           O
ATOM   1078  N   ALA B 144       7.956  16.821  83.926  1.00 31.26           N
ATOM   1079  CA  ALA B 144       7.600  18.208  84.012  1.00 31.26           C
ATOM   1080  CB  ALA B 144       8.380  18.954  85.108  1.00 31.26           C
ATOM   1081  C   ALA B 144       7.905  18.874  82.707  1.00 31.26           C
ATOM   1082  O   ALA B 144       7.096  19.642  82.191  1.00 31.26           O
ATOM   1083  N   VAL B 145       9.087  18.580  82.132  1.00 36.12           N
ATOM   1084  CA  VAL B 145       9.512  19.184  80.900  1.00 36.12           C
ATOM   1085  CB  VAL B 145      10.901  18.770  80.506  1.00 36.12           C
ATOM   1086  CG1 VAL B 145      11.223  19.378  79.130  1.00 36.12           C
ATOM   1087  CG2 VAL B 145      11.878  19.187  81.619  1.00 36.12           C
ATOM   1088  C   VAL B 145       8.593  18.766  79.790  1.00 36.12           C
ATOM   1089  O   VAL B 145       8.186  19.583  78.966  1.00 36.12           O
ATOM   1090  N   HIS B 146       8.222  17.474  79.747  1.00121.91           N
ATOM   1091  CA  HIS B 146       7.387  17.004  78.676  1.00121.91           C
ATOM   1092  ND1 HIS B 146       6.039  15.720  76.419  1.00121.91           N
ATOM   1093  CG  HIS B 146       6.042  15.178  77.685  1.00121.91           C
ATOM   1094  CB  HIS B 146       7.073  15.503  78.719  1.00121.91           C
ATOM   1095  NE2 HIS B 146       4.257  14.399  76.546  1.00121.91           N
ATOM   1096  CD2 HIS B 146       4.945  14.372  77.746  1.00121.91           C
ATOM   1097  CE1 HIS B 146       4.952  15.222  75.781  1.00121.91           C
ATOM   1098  C   HIS B 146       6.077  17.725  78.724  1.00121.91           C
ATOM   1099  O   HIS B 146       5.465  17.983  77.689  1.00121.91           O
ATOM   1100  N   LYS B 147       5.613  18.034  79.946  1.00 89.71           N
ATOM   1101  CA  LYS B 147       4.384  18.726  80.220  1.00 89.71           C
ATOM   1102  CB  LYS B 147       4.090  18.837  81.727  1.00 89.71           C
ATOM   1103  CG  LYS B 147       2.786  19.571  82.043  1.00 89.71           C
ATOM   1104  CD  LYS B 147       2.382  19.499  83.518  1.00 89.71           C
ATOM   1105  CE  LYS B 147       1.196  20.401  83.866  1.00 89.71           C
ATOM   1106  NZ  LYS B 147       0.893  20.312  85.312  1.00 89.71           N
ATOM   1107  C   LYS B 147       4.463  20.125  79.689  1.00 89.71           C
ATOM   1108  O   LYS B 147       3.441  20.722  79.357  1.00 89.71           O
ATOM   1109  N   GLY B 148       5.676  20.705  79.606  1.00 35.27           N
ATOM   1110  CA  GLY B 148       5.776  22.062  79.147  1.00 35.27           C
ATOM   1111  C   GLY B 148       6.116  22.941  80.308  1.00 35.27           C
ATOM   1112  O   GLY B 148       6.078  24.167  80.203  1.00 35.27           O
ATOM   1113  N   ASP B 149       6.438  22.327  81.461  1.00 55.89           N
ATOM   1114  CA  ASP B 149       6.809  23.072  82.630  1.00 55.89           C
ATOM   1115  CB  ASP B 149       6.498  22.310  83.933  1.00 55.89           C
ATOM   1116  CG  ASP B 149       6.540  23.270  85.116  1.00 55.89           C
ATOM   1117  OD1 ASP B 149       6.757  24.491  84.893  1.00 55.89           O
ATOM   1118  OD2 ASP B 149       6.341  22.791  86.265  1.00 55.89           O
ATOM   1119  C   ASP B 149       8.289  23.304  82.565  1.00 55.89           C
ATOM   1120  O   ASP B 149       9.019  22.552  81.920  1.00 55.89           O
ATOM   1121  N   SER B 150       8.770  24.383  83.218  1.00 48.38           N
ATOM   1122  CA  SER B 150      10.178  24.652  83.247  1.00 48.38           C
ATOM   1123  CB  SER B 150      10.528  26.130  83.001  1.00 48.38           C
ATOM   1124  OG  SER B 150      10.140  26.511  81.688  1.00 48.38           O
ATOM   1125  C   SER B 150      10.652  24.298  84.618  1.00 48.38           C
ATOM   1126  O   SER B 150      10.037  24.672  85.614  1.00 48.38           O
ATOM   1127  N   VAL B 151      11.763  23.540  84.702  1.00 51.71           N
ATOM   1128  CA  VAL B 151      12.271  23.152  85.983  1.00 51.71           C
ATOM   1129  CB  VAL B 151      12.717  21.717  86.024  1.00 51.71           C
ATOM   1130  CG1 VAL B 151      13.250  21.392  87.429  1.00 51.71           C
ATOM   1131  CG2 VAL B 151      11.531  20.828  85.614  1.00 51.71           C
ATOM   1132  C   VAL B 151      13.455  24.014  86.274  1.00 51.71           C
ATOM   1133  O   VAL B 151      14.436  24.009  85.534  1.00 51.71           O
ATOM   1134  N   THR B 152      13.388  24.787  87.375  1.00119.99           N
ATOM   1135  CA  THR B 152      14.478  25.666  87.677  1.00119.99           C
ATOM   1136  CB  THR B 152      14.062  27.113  87.693  1.00119.99           C
ATOM   1137  OG1 THR B 152      15.205  27.949  87.682  1.00119.99           O
ATOM   1138  CG2 THR B 152      13.192  27.402  88.927  1.00119.99           C
ATOM   1139  C   THR B 152      15.060  25.278  89.008  1.00119.99           C
ATOM   1140  O   THR B 152      14.355  25.175  90.012  1.00119.99           O
ATOM   1141  N   ILE B 153      16.386  25.027  89.037  1.00141.60           N
ATOM   1142  CA  ILE B 153      17.055  24.633  90.246  1.00141.60           C
ATOM   1143  CB  ILE B 153      17.757  23.306  90.127  1.00141.60           C
ATOM   1144  CG1 ILE B 153      18.365  22.896  91.475  1.00141.60           C
ATOM   1145  CG2 ILE B 153      18.763  23.380  88.967  1.00141.60           C
ATOM   1146  CD1 ILE B 153      17.312  22.569  92.530  1.00141.60           C
ATOM   1147  C   ILE B 153      18.073  25.682  90.565  1.00141.60           C
ATOM   1148  O   ILE B 153      18.930  26.001  89.742  1.00141.60           O
ATOM   1149  N   THR B 154      18.034  26.201  91.809  1.00144.14           N
ATOM   1150  CA  THR B 154      18.812  27.359  92.139  1.00144.14           C
ATOM   1151  CB  THR B 154      18.728  27.708  93.594  1.00144.14           C
ATOM   1152  OG1 THR B 154      17.377  27.942  93.963  1.00144.14           O
ATOM   1153  CG2 THR B 154      19.569  28.972  93.841  1.00144.14           C
ATOM   1154  C   THR B 154      20.260  27.194  91.799  1.00144.14           C
ATOM   1155  O   THR B 154      20.716  27.761  90.835  1.00144.14           O
ATOM   1156  N   GLY B 155      21.051  26.362  92.456  1.00172.86           N
ATOM   1157  CA  GLY B 155      22.458  26.352  92.148  1.00172.86           C
ATOM   1158  C   GLY B 155      22.807  25.750  90.809  1.00172.86           C
ATOM   1159  O   GLY B 155      23.952  25.875  90.393  1.00172.86           O
ATOM   1160  N   PHE B 156      21.962  24.869  90.237  1.00146.48           N
ATOM   1161  CA  PHE B 156      22.315  24.154  89.027  1.00146.48           C
ATOM   1162  CB  PHE B 156      21.643  22.769  89.058  1.00146.48           C
ATOM   1163  CG  PHE B 156      22.207  21.875  88.014  1.00146.48           C
ATOM   1164  CD1 PHE B 156      23.427  21.269  88.204  1.00146.48           C
ATOM   1165  CD2 PHE B 156      21.506  21.617  86.861  1.00146.48           C
ATOM   1166  CE1 PHE B 156      23.956  20.428  87.256  1.00146.48           C
ATOM   1167  CE2 PHE B 156      22.030  20.777  85.907  1.00146.48           C
ATOM   1168  CZ  PHE B 156      23.257  20.185  86.099  1.00146.48           C
ATOM   1169  C   PHE B 156      22.037  24.783  87.673  1.00146.48           C
ATOM   1170  O   PHE B 156      22.945  24.937  86.854  1.00146.48           O
ATOM   1171  N   GLY B 157      20.768  25.178  87.401  1.00 39.03           N
ATOM   1172  CA  GLY B 157      20.387  25.624  86.078  1.00 39.03           C
ATOM   1173  C   GLY B 157      18.930  25.279  85.868  1.00 39.03           C
ATOM   1174  O   GLY B 157      18.217  25.021  86.834  1.00 39.03           O
ATOM   1175  N   VAL B 158      18.446  25.260  84.596  1.00 44.26           N
ATOM   1176  CA  VAL B 158      17.041  25.022  84.357  1.00 44.26           C
ATOM   1177  CB  VAL B 158      16.306  26.304  84.081  1.00 44.26           C
ATOM   1178  CG1 VAL B 158      14.845  26.008  83.704  1.00 44.26           C
ATOM   1179  CG2 VAL B 158      16.465  27.218  85.307  1.00 44.26           C
ATOM   1180  C   VAL B 158      16.860  24.129  83.155  1.00 44.26           C
ATOM   1181  O   VAL B 158      17.720  24.075  82.278  1.00 44.26           O
ATOM   1182  N   PHE B 159      15.718  23.392  83.106  1.00 57.93           N
ATOM   1183  CA  PHE B 159      15.380  22.514  82.012  1.00 57.93           C
ATOM   1184  CB  PHE B 159      15.144  21.050  82.430  1.00 57.93           C
ATOM   1185  CG  PHE B 159      16.421  20.472  82.928  1.00 57.93           C
ATOM   1186  CD1 PHE B 159      16.795  20.632  84.242  1.00 57.93           C
ATOM   1187  CD2 PHE B 159      17.241  19.759  82.083  1.00 57.93           C
ATOM   1188  CE1 PHE B 159      17.974  20.098  84.705  1.00 57.93           C
ATOM   1189  CE2 PHE B 159      18.421  19.223  82.542  1.00 57.93           C
ATOM   1190  CZ  PHE B 159      18.790  19.389  83.856  1.00 57.93           C
ATOM   1191  C   PHE B 159      14.071  22.973  81.438  1.00 57.93           C
ATOM   1192  O   PHE B 159      13.133  23.280  82.174  1.00 57.93           O
ATOM   1193  N   GLU B 160      13.966  23.018  80.091  1.00 55.98           N
ATOM   1194  CA  GLU B 160      12.745  23.468  79.482  1.00 55.98           C
ATOM   1195  CB  GLU B 160      12.743  24.977  79.188  1.00 55.98           C
ATOM   1196  CG  GLU B 160      13.855  25.375  78.215  1.00 55.98           C
ATOM   1197  CD  GLU B 160      13.791  26.875  77.973  1.00 55.98           C
ATOM   1198  OE1 GLU B 160      12.714  27.475  78.231  1.00 55.98           O
ATOM   1199  OE2 GLU B 160      14.819  27.442  77.519  1.00 55.98           O
ATOM   1200  C   GLU B 160      12.591  22.804  78.147  1.00 55.98           C
ATOM   1201  O   GLU B 160      13.528  22.209  77.617  1.00 55.98           O
ATOM   1202  N   GLN B 161      11.371  22.896  77.576  1.00 48.85           N
ATOM   1203  CA  GLN B 161      11.083  22.367  76.275  1.00 48.85           C
ATOM   1204  CB  GLN B 161       9.641  21.857  76.123  1.00 48.85           C
ATOM   1205  CG  GLN B 161       9.340  21.306  74.727  1.00 48.85           C
ATOM   1206  CD  GLN B 161       7.887  20.856  74.692  1.00 48.85           C
ATOM   1207  OE1 GLN B 161       7.469  19.998  75.467  1.00 48.85           O
ATOM   1208  NE2 GLN B 161       7.091  21.457  73.767  1.00 48.85           N
ATOM   1209  C   GLN B 161      11.240  23.489  75.296  1.00 48.85           C
ATOM   1210  O   GLN B 161      10.858  24.623  75.581  1.00 48.85           O
ATOM   1211  N   ARG B 162      11.819  23.187  74.113  1.00166.68           N
ATOM   1212  CA  ARG B 162      12.038  24.165  73.083  1.00166.68           C
ATOM   1213  CB  ARG B 162      13.469  24.123  72.531  1.00166.68           C
ATOM   1214  CG  ARG B 162      14.518  24.212  73.645  1.00166.68           C
ATOM   1215  CD  ARG B 162      14.613  25.578  74.325  1.00166.68           C
ATOM   1216  NE  ARG B 162      15.315  26.498  73.392  1.00166.68           N
ATOM   1217  CZ  ARG B 162      15.562  27.784  73.773  1.00166.68           C
ATOM   1218  NH1 ARG B 162      15.146  28.221  74.996  1.00166.68           N
ATOM   1219  NH2 ARG B 162      16.228  28.630  72.936  1.00166.68           N
ATOM   1220  C   ARG B 162      11.080  23.862  71.959  1.00166.68           C
ATOM   1221  O   ARG B 162      10.793  22.703  71.663  1.00166.68           O
ATOM   1222  N   ARG B 163      10.571  24.938  71.321  1.00278.59           N
ATOM   1223  CA  ARG B 163       9.510  24.960  70.346  1.00278.59           C
ATOM   1224  CB  ARG B 163       9.080  26.398  70.008  1.00278.59           C
ATOM   1225  CG  ARG B 163       7.759  26.478  69.242  1.00278.59           C
ATOM   1226  CD  ARG B 163       6.544  26.209  70.130  1.00278.59           C
ATOM   1227  NE  ARG B 163       6.464  27.335  71.103  1.00278.59           N
ATOM   1228  CZ  ARG B 163       5.978  27.123  72.361  1.00278.59           C
ATOM   1229  NH1 ARG B 163       5.563  25.877  72.732  1.00278.59           N
ATOM   1230  NH2 ARG B 163       5.914  28.157  73.250  1.00278.59           N
ATOM   1231  C   ARG B 163       9.771  24.288  69.035  1.00278.59           C
ATOM   1232  O   ARG B 163       8.910  23.537  68.601  1.00278.59           O
ATOM   1233  N   ARG B 164      10.932  24.514  68.389  1.00225.52           N
ATOM   1234  CA  ARG B 164      11.281  24.076  67.055  1.00225.52           C
ATOM   1235  CB  ARG B 164      12.034  22.735  66.987  1.00225.52           C
ATOM   1236  CG  ARG B 164      13.557  22.874  67.046  1.00225.52           C
ATOM   1237  CD  ARG B 164      14.096  23.525  68.320  1.00225.52           C
ATOM   1238  NE  ARG B 164      13.707  24.963  68.287  1.00225.52           N
ATOM   1239  CZ  ARG B 164      14.063  25.793  69.307  1.00225.52           C
ATOM   1240  NH1 ARG B 164      14.851  25.330  70.320  1.00225.52           N
ATOM   1241  NH2 ARG B 164      13.633  27.089  69.317  1.00225.52           N
ATOM   1242  C   ARG B 164      10.145  24.030  66.070  1.00225.52           C
ATOM   1243  O   ARG B 164       9.264  23.173  66.113  1.00225.52           O
ATOM   1244  N   ALA B 165      10.183  24.984  65.110  1.00 49.11           N
ATOM   1245  CA  ALA B 165       9.273  25.046  64.000  1.00 49.11           C
ATOM   1246  CB  ALA B 165       9.058  26.468  63.452  1.00 49.11           C
ATOM   1247  C   ALA B 165       9.905  24.232  62.913  1.00 49.11           C
ATOM   1248  O   ALA B 165      11.061  23.832  63.038  1.00 49.11           O
ATOM   1249  N   ALA B 166       9.162  23.944  61.823  1.00 30.69           N
ATOM   1250  CA  ALA B 166       9.738  23.188  60.746  1.00 30.69           C
ATOM   1251  CB  ALA B 166       8.746  22.870  59.614  1.00 30.69           C
ATOM   1252  C   ALA B 166      10.844  24.016  60.174  1.00 30.69           C
ATOM   1253  O   ALA B 166      10.763  25.243  60.162  1.00 30.69           O
ATOM   1254  N   ARG B 167      11.922  23.359  59.696  1.00172.49           N
ATOM   1255  CA  ARG B 167      13.045  24.100  59.196  1.00172.49           C
ATOM   1256  CB  ARG B 167      14.174  24.255  60.227  1.00172.49           C
ATOM   1257  CG  ARG B 167      13.786  25.081  61.453  1.00172.49           C
ATOM   1258  CD  ARG B 167      14.916  25.222  62.472  1.00172.49           C
ATOM   1259  NE  ARG B 167      15.955  26.093  61.861  1.00172.49           N
ATOM   1260  CZ  ARG B 167      17.212  26.124  62.391  1.00172.49           C
ATOM   1261  NH1 ARG B 167      17.506  25.359  63.482  1.00172.49           N
ATOM   1262  NH2 ARG B 167      18.172  26.914  61.829  1.00172.49           N
ATOM   1263  C   ARG B 167      13.642  23.350  58.053  1.00172.49           C
ATOM   1264  O   ARG B 167      13.206  22.254  57.706  1.00172.49           O
ATOM   1265  N   VAL B 168      14.666  23.958  57.425  1.00 32.40           N
ATOM   1266  CA  VAL B 168      15.348  23.330  56.335  1.00 32.40           C
ATOM   1267  CB  VAL B 168      15.613  24.248  55.180  1.00 32.40           C
ATOM   1268  CG1 VAL B 168      16.473  23.498  54.149  1.00 32.40           C
ATOM   1269  CG2 VAL B 168      14.264  24.741  54.628  1.00 32.40           C
ATOM   1270  C   VAL B 168      16.674  22.884  56.855  1.00 32.40           C
ATOM   1271  O   VAL B 168      17.266  23.525  57.723  1.00 32.40           O
ATOM   1272  N   ALA B 169      17.154  21.735  56.348  1.00 40.47           N
ATOM   1273  CA  ALA B 169      18.418  21.203  56.762  1.00 40.47           C
ATOM   1274  CB  ALA B 169      18.333  20.323  58.021  1.00 40.47           C
ATOM   1275  C   ALA B 169      18.879  20.331  55.647  1.00 40.47           C
ATOM   1276  O   ALA B 169      18.190  20.198  54.640  1.00 40.47           O
ATOM   1277  N   ARG B 170      20.091  19.760  55.765  1.00 89.56           N
ATOM   1278  CA  ARG B 170      20.544  18.861  54.743  1.00 89.56           C
ATOM   1279  CB  ARG B 170      21.726  19.361  53.898  1.00 89.56           C
ATOM   1280  CG  ARG B 170      21.325  20.305  52.769  1.00 89.56           C
ATOM   1281  CD  ARG B 170      22.418  20.460  51.710  1.00 89.56           C
ATOM   1282  NE  ARG B 170      23.564  21.166  52.345  1.00 89.56           N
ATOM   1283  CZ  ARG B 170      23.899  22.421  51.927  1.00 89.56           C
ATOM   1284  NH1 ARG B 170      23.215  23.002  50.898  1.00 89.56           N
ATOM   1285  NH2 ARG B 170      24.922  23.092  52.530  1.00 89.56           N
ATOM   1286  C   ARG B 170      21.005  17.607  55.400  1.00 89.56           C
ATOM   1287  O   ARG B 170      21.398  17.602  56.565  1.00 89.56           O
ATOM   1288  N   ASN B 171      20.957  16.492  54.649  1.00 62.34           N
ATOM   1289  CA  ASN B 171      21.396  15.244  55.197  1.00 62.34           C
ATOM   1290  CB  ASN B 171      20.575  14.045  54.689  1.00 62.34           C
ATOM   1291  CG  ASN B 171      20.900  12.824  55.538  1.00 62.34           C
ATOM   1292  OD1 ASN B 171      20.174  12.491  56.473  1.00 62.34           O
ATOM   1293  ND2 ASN B 171      22.018  12.128  55.202  1.00 62.34           N
ATOM   1294  C   ASN B 171      22.810  15.063  54.756  1.00 62.34           C
ATOM   1295  O   ASN B 171      23.103  15.063  53.565  1.00 62.34           O
ATOM   1296  N   PRO B 172      23.712  14.956  55.685  1.00 73.00           N
ATOM   1297  CA  PRO B 172      25.103  14.809  55.359  1.00 73.00           C
ATOM   1298  CD  PRO B 172      23.403  14.470  57.018  1.00 73.00           C
ATOM   1299  CB  PRO B 172      25.803  14.624  56.702  1.00 73.00           C
ATOM   1300  CG  PRO B 172      24.733  13.914  57.554  1.00 73.00           C
ATOM   1301  C   PRO B 172      25.352  13.633  54.460  1.00 73.00           C
ATOM   1302  O   PRO B 172      26.184  13.739  53.559  1.00 73.00           O
ATOM   1303  N   ARG B 173      24.697  12.487  54.724  1.00107.69           N
ATOM   1304  CA  ARG B 173      24.932  11.305  53.945  1.00107.69           C
ATOM   1305  CB  ARG B 173      24.242  10.083  54.570  1.00107.69           C
ATOM   1306  CG  ARG B 173      24.794   9.741  55.956  1.00107.69           C
ATOM   1307  CD  ARG B 173      23.901   8.791  56.754  1.00107.69           C
ATOM   1308  NE  ARG B 173      23.871   7.486  56.038  1.00107.69           N
ATOM   1309  CZ  ARG B 173      23.027   6.501  56.463  1.00107.69           C
ATOM   1310  NH1 ARG B 173      22.199   6.726  57.525  1.00107.69           N
ATOM   1311  NH2 ARG B 173      23.009   5.293  55.827  1.00107.69           N
ATOM   1312  C   ARG B 173      24.419  11.455  52.543  1.00107.69           C
ATOM   1313  O   ARG B 173      25.162  11.261  51.580  1.00107.69           O
ATOM   1314  N   THR B 174      23.123  11.804  52.404  1.00 45.91           N
ATOM   1315  CA  THR B 174      22.469  11.917  51.126  1.00 45.91           C
ATOM   1316  CB  THR B 174      20.975  11.979  51.261  1.00 45.91           C
ATOM   1317  OG1 THR B 174      20.592  13.121  52.013  1.00 45.91           O
ATOM   1318  CG2 THR B 174      20.501  10.700  51.971  1.00 45.91           C
ATOM   1319  C   THR B 174      22.935  13.133  50.383  1.00 45.91           C
ATOM   1320  O   THR B 174      23.200  13.078  49.183  1.00 45.91           O
ATOM   1321  N   GLY B 175      23.043  14.274  51.087  1.00 20.72           N
ATOM   1322  CA  GLY B 175      23.476  15.510  50.501  1.00 20.72           C
ATOM   1323  C   GLY B 175      22.277  16.278  50.040  1.00 20.72           C
ATOM   1324  O   GLY B 175      22.399  17.414  49.582  1.00 20.72           O
ATOM   1325  N   GLU B 176      21.078  15.680  50.146  1.00 39.80           N
ATOM   1326  CA  GLU B 176      19.902  16.362  49.691  1.00 39.80           C
ATOM   1327  CB  GLU B 176      18.750  15.408  49.326  1.00 39.80           C
ATOM   1328  CG  GLU B 176      17.541  16.102  48.692  0.00 39.80           C
ATOM   1329  CD  GLU B 176      16.502  15.033  48.375  0.00 39.80           C
ATOM   1330  OE1 GLU B 176      16.896  13.985  47.800  0.00 39.80           O
ATOM   1331  OE2 GLU B 176      15.306  15.248  48.709  0.00 39.80           O
ATOM   1332  C   GLU B 176      19.419  17.285  50.763  1.00 39.80           C
ATOM   1333  O   GLU B 176      19.617  17.040  51.953  1.00 39.80           O
ATOM   1334  N   THR B 177      18.778  18.400  50.360  1.00104.28           N
ATOM   1335  CA  THR B 177      18.238  19.284  51.347  1.00104.28           C
ATOM   1336  CB  THR B 177      17.913  20.653  50.824  1.00104.28           C
ATOM   1337  OG1 THR B 177      16.919  20.569  49.813  1.00104.28           O
ATOM   1338  CG2 THR B 177      19.196  21.283  50.257  1.00104.28           C
ATOM   1339  C   THR B 177      16.973  18.641  51.807  1.00104.28           C
ATOM   1340  O   THR B 177      16.357  17.873  51.071  1.00104.28           O
ATOM   1341  N   VAL B 178      16.562  18.907  53.056  1.00 89.72           N
ATOM   1342  CA  VAL B 178      15.372  18.276  53.537  1.00 89.72           C
ATOM   1343  CB  VAL B 178      15.646  17.077  54.398  1.00 89.72           C
ATOM   1344  CG1 VAL B 178      16.381  16.022  53.553  1.00 89.72           C
ATOM   1345  CG2 VAL B 178      16.428  17.538  55.640  1.00 89.72           C
ATOM   1346  C   VAL B 178      14.627  19.254  54.381  1.00 89.72           C
ATOM   1347  O   VAL B 178      15.177  20.257  54.833  1.00 89.72           O
ATOM   1348  N   LYS B 179      13.324  18.988  54.589  1.00 54.06           N
ATOM   1349  CA  LYS B 179      12.544  19.828  55.444  1.00 54.06           C
ATOM   1350  CB  LYS B 179      11.137  20.130  54.897  1.00 54.06           C
ATOM   1351  CG  LYS B 179      10.308  21.030  55.815  1.00 54.06           C
ATOM   1352  CD  LYS B 179       9.054  21.599  55.151  1.00 54.06           C
ATOM   1353  CE  LYS B 179       8.212  22.466  56.088  1.00 54.06           C
ATOM   1354  NZ  LYS B 179       8.988  23.651  56.516  1.00 54.06           N
ATOM   1355  C   LYS B 179      12.367  19.061  56.708  1.00 54.06           C
ATOM   1356  O   LYS B 179      11.942  17.907  56.696  1.00 54.06           O
ATOM   1357  N   VAL B 180      12.705  19.686  57.847  1.00 89.43           N
ATOM   1358  CA  VAL B 180      12.551  18.987  59.082  1.00 89.43           C
ATOM   1359  CB  VAL B 180      13.622  19.296  60.086  1.00 89.43           C
ATOM   1360  CG1 VAL B 180      13.549  20.789  60.447  1.00 89.43           C
ATOM   1361  CG2 VAL B 180      13.440  18.360  61.292  1.00 89.43           C
ATOM   1362  C   VAL B 180      11.245  19.417  59.658  1.00 89.43           C
ATOM   1363  O   VAL B 180      10.921  20.603  59.676  1.00 89.43           O
ATOM   1364  N   LYS B 181      10.449  18.445  60.138  1.00 68.66           N
ATOM   1365  CA  LYS B 181       9.167  18.765  60.686  1.00 68.66           C
ATOM   1366  CB  LYS B 181       8.233  17.561  60.905  1.00 68.66           C
ATOM   1367  CG  LYS B 181       7.705  16.919  59.621  1.00 68.66           C
ATOM   1368  CD  LYS B 181       6.897  15.644  59.875  1.00 68.66           C
ATOM   1369  CE  LYS B 181       6.273  15.036  58.617  1.00 68.66           C
ATOM   1370  NZ  LYS B 181       7.239  14.130  57.957  1.00 68.66           N
ATOM   1371  C   LYS B 181       9.375  19.404  62.014  1.00 68.66           C
ATOM   1372  O   LYS B 181      10.463  19.391  62.589  1.00 68.66           O
ATOM   1373  N   PRO B 182       8.323  20.004  62.484  1.00135.52           N
ATOM   1374  CA  PRO B 182       8.395  20.651  63.761  1.00135.52           C
ATOM   1375  CD  PRO B 182       7.384  20.665  61.591  1.00135.52           C
ATOM   1376  CB  PRO B 182       7.153  21.535  63.854  1.00135.52           C
ATOM   1377  CG  PRO B 182       6.847  21.870  62.381  1.00135.52           C
ATOM   1378  C   PRO B 182       8.512  19.634  64.848  1.00135.52           C
ATOM   1379  O   PRO B 182       7.993  18.528  64.705  1.00135.52           O
ATOM   1380  N   THR B 183       9.224  19.971  65.933  1.00118.04           N
ATOM   1381  CA  THR B 183       9.348  19.058  67.025  1.00118.04           C
ATOM   1382  CB  THR B 183      10.515  18.121  66.878  1.00118.04           C
ATOM   1383  OG1 THR B 183      10.480  17.120  67.885  1.00118.04           O
ATOM   1384  CG2 THR B 183      11.819  18.933  66.968  1.00118.04           C
ATOM   1385  C   THR B 183       9.557  19.865  68.266  1.00118.04           C
ATOM   1386  O   THR B 183       9.518  21.094  68.237  1.00118.04           O
ATOM   1387  N   SER B 184       9.741  19.175  69.407  1.00 53.95           N
ATOM   1388  CA  SER B 184      10.025  19.842  70.645  1.00 53.95           C
ATOM   1389  CB  SER B 184       8.922  19.675  71.703  1.00 53.95           C
ATOM   1390  OG  SER B 184       7.720  20.286  71.257  1.00 53.95           O
ATOM   1391  C   SER B 184      11.244  19.158  71.173  1.00 53.95           C
ATOM   1392  O   SER B 184      11.389  17.947  70.999  1.00 53.95           O
ATOM   1393  N   VAL B 185      12.156  19.921  71.815  1.00 59.69           N
ATOM   1394  CA  VAL B 185      13.368  19.342  72.323  1.00 59.69           C
ATOM   1395  CB  VAL B 185      14.573  19.704  71.504  1.00 59.69           C
ATOM   1396  CG1 VAL B 185      14.412  19.098  70.098  1.00 59.69           C
ATOM   1397  CG2 VAL B 185      14.714  21.237  71.500  1.00 59.69           C
ATOM   1398  C   VAL B 185      13.610  19.859  73.709  1.00 59.69           C
ATOM   1399  O   VAL B 185      13.199  20.963  74.055  1.00 59.69           O
ATOM   1400  N   PRO B 186      14.233  19.059  74.533  1.00 92.12           N
ATOM   1401  CA  PRO B 186      14.592  19.488  75.861  1.00 92.12           C
ATOM   1402  CD  PRO B 186      14.081  17.618  74.449  1.00 92.12           C
ATOM   1403  CB  PRO B 186      14.778  18.215  76.685  1.00 92.12           C
ATOM   1404  CG  PRO B 186      14.889  17.089  75.642  1.00 92.12           C
ATOM   1405  C   PRO B 186      15.816  20.350  75.803  1.00 92.12           C
ATOM   1406  O   PRO B 186      16.705  20.050  75.007  1.00 92.12           O
ATOM   1407  N   ALA B 187      15.900  21.405  76.644  1.00 44.01           N
ATOM   1408  CA  ALA B 187      17.066  22.244  76.635  1.00 44.01           C
ATOM   1409  CB  ALA B 187      16.823  23.628  76.004  1.00 44.01           C
ATOM   1410  C   ALA B 187      17.480  22.474  78.052  1.00 44.01           C
ATOM   1411  O   ALA B 187      16.658  22.458  78.967  1.00 44.01           O
ATOM   1412  N   PHE B 188      18.794  22.680  78.261  1.00 74.48           N
ATOM   1413  CA  PHE B 188      19.328  22.891  79.571  1.00 74.48           C
ATOM   1414  CB  PHE B 188      20.293  21.757  79.970  1.00 74.48           C
ATOM   1415  CG  PHE B 188      21.000  22.072  81.243  1.00 74.48           C
ATOM   1416  CD1 PHE B 188      20.335  22.060  82.447  1.00 74.48           C
ATOM   1417  CD2 PHE B 188      22.350  22.340  81.230  1.00 74.48           C
ATOM   1418  CE1 PHE B 188      21.005  22.344  83.614  1.00 74.48           C
ATOM   1419  CE2 PHE B 188      23.026  22.623  82.394  1.00 74.48           C
ATOM   1420  CZ  PHE B 188      22.351  22.622  83.590  1.00 74.48           C
ATOM   1421  C   PHE B 188      20.085  24.174  79.531  1.00 74.48           C
ATOM   1422  O   PHE B 188      20.830  24.431  78.588  1.00 74.48           O
ATOM   1423  N   ARG B 189      19.869  25.039  80.541  1.00128.01           N
ATOM   1424  CA  ARG B 189      20.627  26.250  80.638  1.00128.01           C
ATOM   1425  CB  ARG B 189      19.783  27.537  80.637  1.00128.01           C
ATOM   1426  CG  ARG B 189      20.637  28.798  80.795  1.00128.01           C
ATOM   1427  CD  ARG B 189      19.882  30.112  80.582  1.00128.01           C
ATOM   1428  NE  ARG B 189      18.623  30.055  81.376  1.00128.01           N
ATOM   1429  CZ  ARG B 189      17.444  29.763  80.752  1.00128.01           C
ATOM   1430  NH1 ARG B 189      17.420  29.556  79.403  1.00128.01           N
ATOM   1431  NH2 ARG B 189      16.288  29.690  81.475  1.00128.01           N
ATOM   1432  C   ARG B 189      21.335  26.171  81.948  1.00128.01           C
ATOM   1433  O   ARG B 189      20.715  26.036  83.003  1.00128.01           O
ATOM   1434  N   PRO B 190      22.633  26.235  81.893  1.00 87.56           N
ATOM   1435  CA  PRO B 190      23.402  26.137  83.100  1.00 87.56           C
ATOM   1436  CD  PRO B 190      23.375  25.758  80.741  1.00 87.56           C
ATOM   1437  CB  PRO B 190      24.829  25.778  82.677  1.00 87.56           C
ATOM   1438  CG  PRO B 190      24.843  25.964  81.147  1.00 87.56           C
ATOM   1439  C   PRO B 190      23.297  27.393  83.895  1.00 87.56           C
ATOM   1440  O   PRO B 190      23.193  28.469  83.311  1.00 87.56           O
ATOM   1441  N   GLY B 191      23.335  27.280  85.232  1.00 26.49           N
ATOM   1442  CA  GLY B 191      23.229  28.434  86.075  1.00 26.49           C
ATOM   1443  C   GLY B 191      24.565  29.101  86.097  1.00 26.49           C
ATOM   1444  O   GLY B 191      25.558  28.542  85.635  1.00 26.49           O
ATOM   1445  N   ALA B 192      24.615  30.317  86.675  1.00 39.50           N
ATOM   1446  CA  ALA B 192      25.804  31.113  86.722  1.00 39.50           C
ATOM   1447  CB  ALA B 192      25.583  32.464  87.424  1.00 39.50           C
ATOM   1448  C   ALA B 192      26.875  30.393  87.480  1.00 39.50           C
ATOM   1449  O   ALA B 192      28.035  30.393  87.076  1.00 39.50           O
ATOM   1450  N   GLN B 193      26.519  29.744  88.600  1.00 81.63           N
ATOM   1451  CA  GLN B 193      27.519  29.089  89.392  1.00 81.63           C
ATOM   1452  CB  GLN B 193      26.962  28.438  90.668  1.00 81.63           C
ATOM   1453  CG  GLN B 193      28.040  27.708  91.474  1.00 81.63           C
ATOM   1454  CD  GLN B 193      29.088  28.727  91.899  1.00 81.63           C
ATOM   1455  OE1 GLN B 193      30.198  28.368  92.289  1.00 81.63           O
ATOM   1456  NE2 GLN B 193      28.728  30.036  91.818  1.00 81.63           N
ATOM   1457  C   GLN B 193      28.165  28.008  88.587  1.00 81.63           C
ATOM   1458  O   GLN B 193      29.385  27.860  88.602  1.00 81.63           O
ATOM   1459  N   PHE B 194      27.355  27.239  87.840  1.00119.09           N
ATOM   1460  CA  PHE B 194      27.827  26.128  87.067  1.00119.09           C
ATOM   1461  CB  PHE B 194      26.693  25.468  86.261  1.00119.09           C
ATOM   1462  CG  PHE B 194      27.113  24.106  85.819  1.00119.09           C
ATOM   1463  CD1 PHE B 194      28.285  23.899  85.129  1.00119.09           C
ATOM   1464  CD2 PHE B 194      26.288  23.031  86.054  1.00119.09           C
ATOM   1465  CE1 PHE B 194      28.650  22.637  84.722  1.00119.09           C
ATOM   1466  CE2 PHE B 194      26.643  21.767  85.648  1.00119.09           C
ATOM   1467  CZ  PHE B 194      27.828  21.566  84.984  1.00119.09           C
ATOM   1468  C   PHE B 194      28.782  26.656  86.039  1.00119.09           C
ATOM   1469  O   PHE B 194      29.860  26.102  85.831  1.00119.09           O
ATOM   1470  N   LYS B 195      28.393  27.749  85.356  1.00 36.67           N
ATOM   1471  CA  LYS B 195      29.188  28.307  84.301  1.00 36.67           C
ATOM   1472  CB  LYS B 195      28.489  29.477  83.589  1.00 36.67           C
ATOM   1473  CG  LYS B 195      27.225  29.057  82.833  1.00 36.67           C
ATOM   1474  CD  LYS B 195      26.360  30.233  82.376  1.00 36.67           C
ATOM   1475  CE  LYS B 195      25.103  29.803  81.618  1.00 36.67           C
ATOM   1476  NZ  LYS B 195      24.330  30.993  81.201  1.00 36.67           N
ATOM   1477  C   LYS B 195      30.478  28.819  84.857  1.00 36.67           C
ATOM   1478  O   LYS B 195      31.540  28.627  84.266  1.00 36.67           O
ATOM   1479  N   ALA B 196      30.413  29.483  86.023  1.00 34.16           N
ATOM   1480  CA  ALA B 196      31.567  30.077  86.630  1.00 34.16           C
ATOM   1481  CB  ALA B 196      31.229  30.835  87.924  1.00 34.16           C
ATOM   1482  C   ALA B 196      32.548  29.011  86.984  1.00 34.16           C
ATOM   1483  O   ALA B 196      33.750  29.191  86.802  1.00 34.16           O
ATOM   1484  N   VAL B 197      32.061  27.870  87.505  1.00 35.14           N
ATOM   1485  CA  VAL B 197      32.944  26.826  87.933  1.00 35.14           C
ATOM   1486  CB  VAL B 197      32.211  25.646  88.505  1.00 35.14           C
ATOM   1487  CG1 VAL B 197      33.236  24.553  88.855  1.00 35.14           C
ATOM   1488  CG2 VAL B 197      31.371  26.120  89.701  1.00 35.14           C
ATOM   1489  C   VAL B 197      33.727  26.330  86.760  1.00 35.14           C
ATOM   1490  O   VAL B 197      34.946  26.194  86.832  1.00 35.14           O
ATOM   1491  N   VAL B 198      33.045  26.045  85.637  1.00116.72           N
ATOM   1492  CA  VAL B 198      33.719  25.512  84.489  1.00116.72           C
ATOM   1493  CB  VAL B 198      32.783  25.039  83.412  1.00116.72           C
ATOM   1494  CG1 VAL B 198      32.032  23.802  83.927  1.00116.72           C
ATOM   1495  CG2 VAL B 198      31.845  26.191  83.032  1.00116.72           C
ATOM   1496  C   VAL B 198      34.661  26.520  83.902  1.00116.72           C
ATOM   1497  O   VAL B 198      35.766  26.157  83.503  1.00116.72           O
ATOM   1498  N   SER B 199      34.248  27.805  83.828  1.00118.77           N
ATOM   1499  CA  SER B 199      35.049  28.839  83.220  1.00118.77           C
ATOM   1500  CB  SER B 199      35.283  28.666  81.705  1.00118.77           C
ATOM   1501  OG  SER B 199      36.192  27.611  81.430  1.00118.77           O
ATOM   1502  C   SER B 199      34.270  30.107  83.324  1.00118.77           C
ATOM   1503  O   SER B 199      34.128  30.696  84.394  1.00118.77           O
ATOM   1504  N   GLY B 200      33.781  30.571  82.157  1.00 61.44           N
ATOM   1505  CA  GLY B 200      32.964  31.743  82.062  1.00 61.44           C
ATOM   1506  C   GLY B 200      33.709  32.780  81.290  1.00 61.44           C
ATOM   1507  O   GLY B 200      33.122  33.490  80.476  1.00 61.44           O
ATOM   1508  N   ALA B 201      35.028  32.903  81.524  1.00271.17           N
ATOM   1509  CA  ALA B 201      35.781  33.848  80.756  1.00271.17           C
ATOM   1510  CB  ALA B 201      35.825  35.257  81.373  1.00271.17           C
ATOM   1511  C   ALA B 201      37.178  33.341  80.718  1.00271.17           C
ATOM   1512  O   ALA B 201      37.676  32.805  81.704  1.00271.17           O
ATOM   1513  N   GLN B 202      37.863  33.500  79.573  1.00215.17           N
ATOM   1514  CA  GLN B 202      39.207  33.014  79.510  1.00215.17           C
ATOM   1515  CB  GLN B 202      40.147  33.674  80.534  1.00215.17           C
ATOM   1516  CG  GLN B 202      40.333  35.172  80.263  1.00215.17           C
ATOM   1517  CD  GLN B 202      41.272  35.755  81.309  1.00215.17           C
ATOM   1518  OE1 GLN B 202      41.009  36.817  81.874  1.00215.17           O
ATOM   1519  NE2 GLN B 202      42.407  35.053  81.565  1.00215.17           N
ATOM   1520  C   GLN B 202      39.174  31.529  79.703  1.00215.17           C
ATOM   1521  O   GLN B 202      38.109  30.925  79.820  1.00215.17           O
ATOM   1522  N   ARG B 203      40.362  30.896  79.708  1.00122.64           N
ATOM   1523  CA  ARG B 203      40.443  29.468  79.804  1.00122.64           C
ATOM   1524  CB  ARG B 203      41.893  28.950  79.762  1.00122.64           C
ATOM   1525  CG  ARG B 203      42.579  29.089  78.401  1.00122.64           C
ATOM   1526  CD  ARG B 203      42.883  30.531  77.988  1.00122.64           C
ATOM   1527  NE  ARG B 203      43.587  30.470  76.675  1.00122.64           N
ATOM   1528  CZ  ARG B 203      43.834  31.613  75.971  1.00122.64           C
ATOM   1529  NH1 ARG B 203      43.442  32.822  76.469  1.00122.64           N
ATOM   1530  NH2 ARG B 203      44.472  31.547  74.765  1.00122.64           N
ATOM   1531  C   ARG B 203      39.849  28.995  81.096  1.00122.64           C
ATOM   1532  O   ARG B 203      39.077  28.038  81.111  1.00122.64           O
ATOM   1533  N   LEU B 204      40.173  29.667  82.216  1.00191.65           N
ATOM   1534  CA  LEU B 204      39.724  29.217  83.505  1.00191.65           C
ATOM   1535  CB  LEU B 204      40.763  29.447  84.618  1.00191.65           C
ATOM   1536  CG  LEU B 204      42.051  28.623  84.432  1.00191.65           C
ATOM   1537  CD1 LEU B 204      41.773  27.114  84.539  1.00191.65           C
ATOM   1538  CD2 LEU B 204      42.776  29.007  83.132  1.00191.65           C
ATOM   1539  C   LEU B 204      38.479  29.956  83.882  1.00191.65           C
ATOM   1540  O   LEU B 204      37.913  30.701  83.087  1.00191.65           O
ATOM   1541  N   PRO B 205      38.015  29.716  85.079  1.00152.34           N
ATOM   1542  CA  PRO B 205      36.884  30.436  85.585  1.00152.34           C
ATOM   1543  CD  PRO B 205      38.129  28.392  85.673  1.00152.34           C
ATOM   1544  CB  PRO B 205      36.514  29.739  86.890  1.00152.34           C
ATOM   1545  CG  PRO B 205      36.954  28.282  86.657  1.00152.34           C
ATOM   1546  C   PRO B 205      37.260  31.860  85.745  1.00152.34           C
ATOM   1547  O   PRO B 205      38.450  32.162  85.763  1.00152.34           O
ATOM   1548  N   ALA B 206      36.257  32.750  85.782  1.00248.45           N
ATOM   1549  CA  ALA B 206      36.522  34.131  86.019  1.00248.45           C
ATOM   1550  CB  ALA B 206      36.243  35.035  84.807  1.00248.45           C
ATOM   1551  C   ALA B 206      35.568  34.517  87.092  1.00248.45           C
ATOM   1552  O   ALA B 206      34.453  34.002  87.152  1.00248.45           O
ATOM   1553  N   GLU B 207      35.988  35.412  88.000  1.00206.58           N
ATOM   1554  CA  GLU B 207      35.057  35.788  89.015  1.00206.58           C
ATOM   1555  CB  GLU B 207      35.654  36.747  90.057  1.00206.58           C
ATOM   1556  CG  GLU B 207      36.751  36.098  90.904  1.00206.58           C
ATOM   1557  CD  GLU B 207      37.451  37.193  91.696  1.00206.58           C
ATOM   1558  OE1 GLU B 207      36.739  38.023  92.322  1.00206.58           O
ATOM   1559  OE2 GLU B 207      38.710  37.217  91.677  1.00206.58           O
ATOM   1560  C   GLU B 207      33.969  36.500  88.295  1.00206.58           C
ATOM   1561  O   GLU B 207      34.227  37.446  87.552  1.00206.58           O
ATOM   1562  N   GLY B 208      32.715  36.053  88.487  1.00 40.37           N
ATOM   1563  CA  GLY B 208      31.642  36.686  87.784  1.00 40.37           C
ATOM   1564  C   GLY B 208      31.946  36.545  86.328  1.00 40.37           C
ATOM   1565  O   GLY B 208      31.863  37.517  85.579  1.00 40.37           O
ATOM   1566  N   PRO B 209      32.301  35.347  85.928  1.00210.20           N
ATOM   1567  CA  PRO B 209      32.715  35.096  84.578  1.00210.20           C
ATOM   1568  CD  PRO B 209      31.706  34.162  86.528  1.00210.20           C
ATOM   1569  CB  PRO B 209      32.838  33.582  84.469  1.00210.20           C
ATOM   1570  CG  PRO B 209      31.740  33.089  85.426  1.00210.20           C
ATOM   1571  C   PRO B 209      31.658  35.593  83.653  1.00210.20           C
ATOM   1572  O   PRO B 209      30.473  35.516  83.975  1.00210.20           O
ATOM   1573  N   ALA B 210      32.094  36.132  82.510  1.00241.92           N
ATOM   1574  CA  ALA B 210      31.253  36.703  81.512  1.00241.92           C
ATOM   1575  CB  ALA B 210      30.372  37.854  82.024  1.00241.92           C
ATOM   1576  C   ALA B 210      32.253  37.285  80.593  1.00241.92           C
ATOM   1577  O   ALA B 210      33.414  36.883  80.634  1.00241.92           O
ATOM   1578  N   VAL B 211      31.855  38.206  79.704  1.00156.63           N
ATOM   1579  CA  VAL B 211      32.933  38.771  78.961  1.00156.63           C
ATOM   1580  CB  VAL B 211      32.488  39.634  77.809  1.00156.63           C
ATOM   1581  CG1 VAL B 211      31.852  38.716  76.753  1.00156.63           C
ATOM   1582  CG2 VAL B 211      31.506  40.708  78.313  1.00156.63           C
ATOM   1583  C   VAL B 211      33.701  39.579  79.960  1.00156.63           C
ATOM   1584  O   VAL B 211      33.280  40.652  80.389  1.00156.63           O
ATOM   1585  N   LYS B 212      34.859  39.045  80.392  1.00286.28           N
ATOM   1586  CA  LYS B 212      35.640  39.726  81.377  1.00286.28           C
ATOM   1587  CB  LYS B 212      36.284  38.760  82.391  1.00286.28           C
ATOM   1588  CG  LYS B 212      36.714  39.410  83.709  1.00286.28           C
ATOM   1589  CD  LYS B 212      37.833  40.445  83.585  1.00286.28           C
ATOM   1590  CE  LYS B 212      38.177  41.117  84.917  1.00286.28           C
ATOM   1591  NZ  LYS B 212      39.298  42.066  84.734  1.00286.28           N
ATOM   1592  C   LYS B 212      36.716  40.426  80.615  1.00286.28           C
ATOM   1593  O   LYS B 212      37.167  39.936  79.582  1.00286.28           O
ATOM   1594  N   ARG B 213      37.156  41.601  81.101  1.00342.07           N
ATOM   1595  CA  ARG B 213      38.173  42.328  80.402  1.00342.07           C
ATOM   1596  CB  ARG B 213      39.502  41.552  80.295  1.00342.07           C
ATOM   1597  CG  ARG B 213      40.633  42.320  79.602  1.00342.07           C
ATOM   1598  CD  ARG B 213      41.260  43.422  80.458  1.00342.07           C
ATOM   1599  NE  ARG B 213      42.485  42.851  81.087  1.00342.07           N
ATOM   1600  CZ  ARG B 213      43.314  43.651  81.819  1.00342.07           C
ATOM   1601  NH1 ARG B 213      43.005  44.968  82.001  1.00342.07           N
ATOM   1602  NH2 ARG B 213      44.454  43.136  82.366  1.00342.07           N
ATOM   1603  C   ARG B 213      37.677  42.617  79.020  1.00342.07           C
ATOM   1604  O   ARG B 213      38.390  42.434  78.034  1.00342.07           O
ATOM   1605  N   GLY B 214      36.415  43.074  78.906  1.00128.28           N
ATOM   1606  CA  GLY B 214      35.912  43.422  77.610  1.00128.28           C
ATOM   1607  C   GLY B 214      35.283  44.769  77.742  1.00128.28           C
ATOM   1608  O   GLY B 214      34.429  44.983  78.601  1.00128.28           O
ATOM   1609  N   VAL B 215      35.700  45.721  76.883  1.00 82.33           N
ATOM   1610  CA  VAL B 215      35.150  47.041  76.956  1.00 82.33           C
ATOM   1611  CB  VAL B 215      35.769  47.979  75.961  1.00 82.33           C
ATOM   1612  CG1 VAL B 215      35.046  49.333  76.045  1.00 82.33           C
ATOM   1613  CG2 VAL B 215      37.281  48.059  76.236  1.00 82.33           C
ATOM   1614  C   VAL B 215      33.698  46.940  76.633  1.00 82.33           C
ATOM   1615  O   VAL B 215      32.846  47.430  77.373  1.00 82.33           O
ATOM   1616  N   GLY B 216      33.381  46.271  75.510  1.00 43.63           N
ATOM   1617  CA  GLY B 216      32.014  46.113  75.122  1.00 43.63           C
ATOM   1618  C   GLY B 216      31.548  47.435  74.608  1.00 43.63           C
ATOM   1619  O   GLY B 216      30.368  47.617  74.312  1.00 43.63           O
ATOM   1620  N   ALA B 217      32.478  48.400  74.483  1.00177.87           N
ATOM   1621  CA  ALA B 217      32.109  49.705  74.026  1.00177.87           C
ATOM   1622  CB  ALA B 217      33.185  50.776  74.267  1.00177.87           C
ATOM   1623  C   ALA B 217      31.865  49.637  72.559  1.00177.87           C
ATOM   1624  O   ALA B 217      32.401  48.775  71.866  1.00177.87           O
ATOM   1625  N   SER B 218      31.018  50.551  72.051  1.00 68.81           N
ATOM   1626  CA  SER B 218      30.734  50.582  70.650  1.00 68.81           C
ATOM   1627  CB  SER B 218      29.482  51.405  70.299  1.00 68.81           C
ATOM   1628  OG  SER B 218      29.264  51.389  68.896  1.00 68.81           O
ATOM   1629  C   SER B 218      31.924  51.255  69.982  1.00 68.81           C
ATOM   1630  O   SER B 218      31.702  52.281  69.286  1.00 68.81           O
ATOM   1631  OXT SER B 218      33.065  50.755  70.161  1.00 68.81           O
TER    1632      SER B 218
END
