# Supplementary material for: Comparison of histone-like HU protein DNA-binding properties and HU/IHF protein sequence alignment
Source: PLoS One. 2017 Nov 13;12(11):e0188037. doi: 10.1371/journal.pone.0188037 (PMC5683647; doi:10.1371/journal.pone.0188037)
Supplement: S3 File — (ZIP) [file pone.0188037.s003.zip › A4_4!!.pdb]

EXPDTA    THEORETICAL MODEL, MODELLER 9.17 2017/01/19 02:03:55
REMARK   6 MODELLER OBJECTIVE FUNCTION:      2345.1560
REMARK   6 MODELLER BEST TEMPLATE % SEQ ID:  45.989
REMARK   6 SEQUENCE: A4_4
REMARK   6 DOPE score: -20633.46094
REMARK   6 GA341 score: 0.27700
REMARK   6 TEMPLATE: 1p71 1:A - 93:B MODELS 1:A - 422:B AT 46.0%
ATOM      1  N   MET A   1       0.815  16.949  99.464  1.00 44.53           N
ATOM      2  CA  MET A   1       2.128  17.345  98.908  1.00 44.53           C
ATOM      3  CB  MET A   1       2.545  16.365  97.795  1.00 44.53           C
ATOM      4  CG  MET A   1       3.981  16.553  97.300  1.00 44.53           C
ATOM      5  SD  MET A   1       4.593  15.228  96.210  1.00 44.53           S
ATOM      6  CE  MET A   1       3.656  15.726  94.737  1.00 44.53           C
ATOM      7  C   MET A   1       2.072  18.733  98.358  1.00 44.53           C
ATOM      8  O   MET A   1       1.205  19.063  97.549  1.00 44.53           O
ATOM      9  N   ASN A   2       2.987  19.598  98.835  1.00 49.34           N
ATOM     10  CA  ASN A   2       3.066  20.957  98.389  1.00 49.34           C
ATOM     11  CB  ASN A   2       3.376  21.961  99.516  1.00 49.34           C
ATOM     12  CG  ASN A   2       4.713  21.586 100.135  1.00 49.34           C
ATOM     13  OD1 ASN A   2       5.273  20.537  99.828  1.00 49.34           O
ATOM     14  ND2 ASN A   2       5.233  22.454 101.043  1.00 49.34           N
ATOM     15  C   ASN A   2       4.137  21.045  97.349  1.00 49.34           C
ATOM     16  O   ASN A   2       4.732  20.043  96.958  1.00 49.34           O
ATOM     17  N   LYS A   3       4.392  22.272  96.859  1.00 90.75           N
ATOM     18  CA  LYS A   3       5.364  22.515  95.833  1.00 90.75           C
ATOM     19  CB  LYS A   3       5.421  24.010  95.469  1.00 90.75           C
ATOM     20  CG  LYS A   3       6.253  24.358  94.234  0.00 90.75           C
ATOM     21  CD  LYS A   3       7.753  24.107  94.385  0.00 90.75           C
ATOM     22  CE  LYS A   3       8.555  24.565  93.165  0.00 90.75           C
ATOM     23  NZ  LYS A   3      10.001  24.546  93.469  0.00 90.75           N
ATOM     24  C   LYS A   3       6.713  22.081  96.329  1.00 90.75           C
ATOM     25  O   LYS A   3       7.480  21.455  95.598  1.00 90.75           O
ATOM     26  N   ALA A   4       7.031  22.389  97.601  1.00 32.74           N
ATOM     27  CA  ALA A   4       8.312  22.061  98.164  1.00 32.74           C
ATOM     28  CB  ALA A   4       8.466  22.563  99.610  1.00 32.74           C
ATOM     29  C   ALA A   4       8.497  20.572  98.193  1.00 32.74           C
ATOM     30  O   ALA A   4       9.571  20.064  97.887  1.00 32.74           O
ATOM     31  N   GLU A   5       7.455  19.817  98.574  1.00 77.44           N
ATOM     32  CA  GLU A   5       7.601  18.392  98.672  1.00 77.44           C
ATOM     33  CB  GLU A   5       6.365  17.692  99.265  1.00 77.44           C
ATOM     34  CG  GLU A   5       6.078  18.072 100.720  1.00 77.44           C
ATOM     35  CD  GLU A   5       7.276  17.689 101.576  1.00 77.44           C
ATOM     36  OE1 GLU A   5       8.229  17.074 101.028  1.00 77.44           O
ATOM     37  OE2 GLU A   5       7.251  18.010 102.794  1.00 77.44           O
ATOM     38  C   GLU A   5       7.817  17.820  97.307  1.00 77.44           C
ATOM     39  O   GLU A   5       8.586  16.876  97.135  1.00 77.44           O
ATOM     40  N   LEU A   6       7.119  18.378  96.302  1.00 49.71           N
ATOM     41  CA  LEU A   6       7.167  17.910  94.946  1.00 49.71           C
ATOM     42  CB  LEU A   6       6.195  18.710  94.060  1.00 49.71           C
ATOM     43  CG  LEU A   6       6.119  18.240  92.600  1.00 49.71           C
ATOM     44  CD1 LEU A   6       5.564  16.811  92.520  1.00 49.71           C
ATOM     45  CD2 LEU A   6       5.324  19.234  91.737  1.00 49.71           C
ATOM     46  C   LEU A   6       8.550  18.099  94.405  1.00 49.71           C
ATOM     47  O   LEU A   6       9.101  17.235  93.724  1.00 49.71           O
ATOM     48  N   ILE A   7       9.158  19.252  94.708  1.00106.61           N
ATOM     49  CA  ILE A   7      10.459  19.545  94.204  1.00106.61           C
ATOM     50  CB  ILE A   7      10.878  20.927  94.570  1.00106.61           C
ATOM     51  CG1 ILE A   7      11.985  21.395  93.666  1.00106.61           C
ATOM     52  CG2 ILE A   7      11.314  21.023  96.035  1.00106.61           C
ATOM     53  CD1 ILE A   7      12.248  22.809  94.097  1.00106.61           C
ATOM     54  C   ILE A   7      11.431  18.550  94.761  1.00106.61           C
ATOM     55  O   ILE A   7      12.299  18.053  94.044  1.00106.61           O
ATOM     56  N   ASP A   8      11.288  18.216  96.059  1.00 40.45           N
ATOM     57  CA  ASP A   8      12.199  17.332  96.721  1.00 40.45           C
ATOM     58  CB  ASP A   8      11.853  17.134  98.206  1.00 40.45           C
ATOM     59  CG  ASP A   8      12.162  18.433  98.944  1.00 40.45           C
ATOM     60  OD1 ASP A   8      12.872  19.299  98.364  1.00 40.45           O
ATOM     61  OD2 ASP A   8      11.690  18.573 100.104  1.00 40.45           O
ATOM     62  C   ASP A   8      12.169  15.996  96.047  1.00 40.45           C
ATOM     63  O   ASP A   8      13.216  15.404  95.794  1.00 40.45           O
ATOM     64  N   VAL A   9      10.963  15.487  95.731  1.00 89.53           N
ATOM     65  CA  VAL A   9      10.836  14.199  95.109  1.00 89.53           C
ATOM     66  CB  VAL A   9       9.407  13.729  95.022  1.00 89.53           C
ATOM     67  CG1 VAL A   9       8.656  14.538  93.952  1.00 89.53           C
ATOM     68  CG2 VAL A   9       9.406  12.210  94.790  1.00 89.53           C
ATOM     69  C   VAL A   9      11.422  14.261  93.728  1.00 89.53           C
ATOM     70  O   VAL A   9      12.083  13.327  93.280  1.00 89.53           O
ATOM     71  N   LEU A  10      11.185  15.383  93.023  1.00 63.64           N
ATOM     72  CA  LEU A  10      11.604  15.604  91.667  1.00 63.64           C
ATOM     73  CB  LEU A  10      11.142  16.988  91.201  1.00 63.64           C
ATOM     74  CG  LEU A  10      11.276  17.166  89.697  1.00 63.64           C
ATOM     75  CD1 LEU A  10      10.316  16.180  89.034  1.00 63.64           C
ATOM     76  CD2 LEU A  10      11.063  18.622  89.253  1.00 63.64           C
ATOM     77  C   LEU A  10      13.102  15.618  91.603  1.00 63.64           C
ATOM     78  O   LEU A  10      13.724  14.933  90.793  1.00 63.64           O
ATOM     79  N   THR A  11      13.714  16.367  92.529  1.00 66.58           N
ATOM     80  CA  THR A  11      15.131  16.547  92.618  1.00 66.58           C
ATOM     81  CB  THR A  11      15.451  17.207  93.938  1.00 66.58           C
ATOM     82  OG1 THR A  11      14.930  18.527  93.965  1.00 66.58           O
ATOM     83  CG2 THR A  11      16.951  17.168  94.260  1.00 66.58           C
ATOM     84  C   THR A  11      15.740  15.186  92.640  1.00 66.58           C
ATOM     85  O   THR A  11      16.725  14.928  91.950  1.00 66.58           O
ATOM     86  N   GLN A  12      15.173  14.280  93.454  1.00 95.86           N
ATOM     87  CA  GLN A  12      15.702  12.950  93.546  1.00 95.86           C
ATOM     88  CB  GLN A  12      15.108  12.135  94.709  1.00 95.86           C
ATOM     89  CG  GLN A  12      15.736  12.433  96.076  0.00 95.86           C
ATOM     90  CD  GLN A  12      15.378  13.841  96.532  0.00 95.86           C
ATOM     91  OE1 GLN A  12      15.803  14.830  95.937  0.00 95.86           O
ATOM     92  NE2 GLN A  12      14.586  13.938  97.633  1.00 95.86           N
ATOM     93  C   GLN A  12      15.501  12.166  92.277  1.00 95.86           C
ATOM     94  O   GLN A  12      16.428  11.502  91.816  1.00 95.86           O
ATOM     95  N   LYS A  13      14.295  12.204  91.669  1.00154.43           N
ATOM     96  CA  LYS A  13      14.082  11.391  90.496  1.00154.43           C
ATOM     97  CB  LYS A  13      12.633  11.327  89.987  1.00154.43           C
ATOM     98  CG  LYS A  13      11.730  10.389  90.785  1.00154.43           C
ATOM     99  CD  LYS A  13      11.287  10.977  92.115  0.00154.43           C
ATOM    100  CE  LYS A  13      10.124  11.947  91.947  0.00154.43           C
ATOM    101  NZ  LYS A  13      10.471  13.013  90.981  0.00154.43           N
ATOM    102  C   LYS A  13      14.906  11.867  89.337  1.00154.43           C
ATOM    103  O   LYS A  13      15.471  11.061  88.601  1.00154.43           O
ATOM    104  N   LEU A  14      14.942  13.194  89.125  1.00137.76           N
ATOM    105  CA  LEU A  14      15.647  13.873  88.068  1.00137.76           C
ATOM    106  CB  LEU A  14      15.484  15.398  88.116  1.00137.76           C
ATOM    107  CG  LEU A  14      14.182  16.018  87.631  1.00137.76           C
ATOM    108  CD1 LEU A  14      12.973  15.282  88.189  1.00137.76           C
ATOM    109  CD2 LEU A  14      14.174  17.501  88.041  1.00137.76           C
ATOM    110  C   LEU A  14      17.115  13.790  88.250  1.00137.76           C
ATOM    111  O   LEU A  14      17.851  13.715  87.270  1.00137.76           O
ATOM    112  N   GLY A  15      17.577  13.885  89.508  1.00 28.56           N
ATOM    113  CA  GLY A  15      18.985  13.951  89.744  1.00 28.56           C
ATOM    114  C   GLY A  15      19.413  15.379  89.552  1.00 28.56           C
ATOM    115  O   GLY A  15      20.560  15.640  89.191  1.00 28.56           O
ATOM    116  N   SER A  16      18.489  16.345  89.774  1.00 84.74           N
ATOM    117  CA  SER A  16      18.812  17.742  89.636  1.00 84.74           C
ATOM    118  CB  SER A  16      17.877  18.494  88.675  1.00 84.74           C
ATOM    119  OG  SER A  16      18.032  17.995  87.355  1.00 84.74           O
ATOM    120  C   SER A  16      18.674  18.384  90.980  1.00 84.74           C
ATOM    121  O   SER A  16      17.932  17.894  91.827  1.00 84.74           O
ATOM    122  N   ASP A  17      19.373  19.520  91.201  1.00 98.48           N
ATOM    123  CA  ASP A  17      19.359  20.155  92.490  1.00 98.48           C
ATOM    124  CB  ASP A  17      20.335  21.341  92.624  1.00 98.48           C
ATOM    125  CG  ASP A  17      20.013  22.382  91.567  1.00 98.48           C
ATOM    126  OD1 ASP A  17      20.167  22.051  90.362  1.00 98.48           O
ATOM    127  OD2 ASP A  17      19.617  23.517  91.945  1.00 98.48           O
ATOM    128  C   ASP A  17      17.974  20.614  92.805  1.00 98.48           C
ATOM    129  O   ASP A  17      17.138  20.785  91.919  1.00 98.48           O
ATOM    130  N   ARG A  18      17.698  20.804  94.112  1.00156.17           N
ATOM    131  CA  ARG A  18      16.383  21.178  94.534  1.00156.17           C
ATOM    132  CB  ARG A  18      16.180  21.263  96.059  1.00156.17           C
ATOM    133  CG  ARG A  18      16.999  22.334  96.775  1.00156.17           C
ATOM    134  CD  ARG A  18      16.634  22.460  98.256  1.00156.17           C
ATOM    135  NE  ARG A  18      15.182  22.794  98.329  1.00156.17           N
ATOM    136  CZ  ARG A  18      14.503  22.637  99.503  1.00156.17           C
ATOM    137  NH1 ARG A  18      15.158  22.206 100.620  1.00156.17           N
ATOM    138  NH2 ARG A  18      13.166  22.905  99.560  1.00156.17           N
ATOM    139  C   ARG A  18      16.076  22.511  93.940  1.00156.17           C
ATOM    140  O   ARG A  18      14.932  22.791  93.599  1.00156.17           O
ATOM    141  N   ARG A  19      17.086  23.389  93.816  1.00 36.89           N
ATOM    142  CA  ARG A  19      16.826  24.676  93.244  1.00 36.89           C
ATOM    143  CB  ARG A  19      18.061  25.595  93.251  1.00 36.89           C
ATOM    144  CG  ARG A  19      17.742  27.046  92.880  0.00 36.89           C
ATOM    145  CD  ARG A  19      18.964  27.967  92.884  0.00 36.89           C
ATOM    146  NE  ARG A  19      18.481  29.350  92.609  1.00 36.89           N
ATOM    147  CZ  ARG A  19      18.398  29.812  91.327  1.00 36.89           C
ATOM    148  NH1 ARG A  19      18.767  29.011  90.285  1.00 36.89           N
ATOM    149  NH2 ARG A  19      17.947  31.078  91.088  1.00 36.89           N
ATOM    150  C   ARG A  19      16.398  24.497  91.814  1.00 36.89           C
ATOM    151  O   ARG A  19      15.451  25.134  91.357  1.00 36.89           O
ATOM    152  N   GLN A  20      17.081  23.608  91.068  1.00 99.31           N
ATOM    153  CA  GLN A  20      16.813  23.428  89.669  1.00 99.31           C
ATOM    154  CB  GLN A  20      17.846  22.522  88.987  1.00 99.31           C
ATOM    155  CG  GLN A  20      17.778  22.546  87.463  1.00 99.31           C
ATOM    156  CD  GLN A  20      19.040  21.868  86.950  1.00 99.31           C
ATOM    157  OE1 GLN A  20      19.743  22.406  86.096  1.00 99.31           O
ATOM    158  NE2 GLN A  20      19.340  20.654  87.484  1.00 99.31           N
ATOM    159  C   GLN A  20      15.453  22.844  89.466  1.00 99.31           C
ATOM    160  O   GLN A  20      14.733  23.224  88.544  1.00 99.31           O
ATOM    161  N   ALA A  21      15.061  21.888  90.324  1.00 38.14           N
ATOM    162  CA  ALA A  21      13.751  21.327  90.205  1.00 38.14           C
ATOM    163  CB  ALA A  21      13.449  20.276  91.286  1.00 38.14           C
ATOM    164  C   ALA A  21      12.809  22.472  90.405  1.00 38.14           C
ATOM    165  O   ALA A  21      11.812  22.591  89.694  1.00 38.14           O
ATOM    166  N   THR A  22      13.141  23.361  91.369  1.00 77.06           N
ATOM    167  CA  THR A  22      12.326  24.503  91.701  1.00 77.06           C
ATOM    168  CB  THR A  22      13.012  25.581  92.520  1.00 77.06           C
ATOM    169  OG1 THR A  22      13.661  25.118  93.692  1.00 77.06           O
ATOM    170  CG2 THR A  22      11.949  26.630  92.883  1.00 77.06           C
ATOM    171  C   THR A  22      12.189  25.321  90.467  1.00 77.06           C
ATOM    172  O   THR A  22      11.091  25.687  90.053  1.00 77.06           O
ATOM    173  N   ALA A  23      13.350  25.643  89.867  1.00 41.01           N
ATOM    174  CA  ALA A  23      13.384  26.565  88.776  1.00 41.01           C
ATOM    175  CB  ALA A  23      14.815  26.856  88.293  1.00 41.01           C
ATOM    176  C   ALA A  23      12.622  26.028  87.611  1.00 41.01           C
ATOM    177  O   ALA A  23      11.793  26.727  87.032  1.00 41.01           O
ATOM    178  N   ALA A  24      12.872  24.759  87.249  1.00 36.11           N
ATOM    179  CA  ALA A  24      12.225  24.176  86.110  1.00 36.11           C
ATOM    180  CB  ALA A  24      12.738  22.759  85.802  1.00 36.11           C
ATOM    181  C   ALA A  24      10.752  24.070  86.351  1.00 36.11           C
ATOM    182  O   ALA A  24       9.948  24.354  85.464  1.00 36.11           O
ATOM    183  N   VAL A  25      10.355  23.641  87.562  1.00 92.92           N
ATOM    184  CA  VAL A  25       8.960  23.450  87.852  1.00 92.92           C
ATOM    185  CB  VAL A  25       8.711  22.802  89.186  1.00 92.92           C
ATOM    186  CG1 VAL A  25       9.170  23.749  90.303  1.00 92.92           C
ATOM    187  CG2 VAL A  25       7.221  22.426  89.271  1.00 92.92           C
ATOM    188  C   VAL A  25       8.227  24.758  87.826  1.00 92.92           C
ATOM    189  O   VAL A  25       7.135  24.850  87.272  1.00 92.92           O
ATOM    190  N   GLU A  26       8.803  25.821  88.413  1.00 71.35           N
ATOM    191  CA  GLU A  26       8.091  27.064  88.478  1.00 71.35           C
ATOM    192  CB  GLU A  26       8.834  28.134  89.297  1.00 71.35           C
ATOM    193  CG  GLU A  26       7.979  29.371  89.582  1.00 71.35           C
ATOM    194  CD  GLU A  26       8.694  30.214  90.627  1.00 71.35           C
ATOM    195  OE1 GLU A  26       9.816  29.819  91.044  1.00 71.35           O
ATOM    196  OE2 GLU A  26       8.124  31.265  91.027  1.00 71.35           O
ATOM    197  C   GLU A  26       7.862  27.580  87.092  1.00 71.35           C
ATOM    198  O   GLU A  26       6.781  28.071  86.774  1.00 71.35           O
ATOM    199  N   ASN A  27       8.876  27.470  86.218  1.00 91.30           N
ATOM    200  CA  ASN A  27       8.737  27.955  84.878  1.00 91.30           C
ATOM    201  CB  ASN A  27      10.031  27.904  84.065  1.00 91.30           C
ATOM    202  CG  ASN A  27       9.674  28.406  82.679  1.00 91.30           C
ATOM    203  OD1 ASN A  27       9.932  27.739  81.678  1.00 91.30           O
ATOM    204  ND2 ASN A  27       9.044  29.609  82.619  1.00 91.30           N
ATOM    205  C   ASN A  27       7.703  27.164  84.134  1.00 91.30           C
ATOM    206  O   ASN A  27       6.998  27.719  83.294  1.00 91.30           O
ATOM    207  N   VAL A  28       7.603  25.843  84.384  1.00 93.33           N
ATOM    208  CA  VAL A  28       6.657  25.046  83.648  1.00 93.33           C
ATOM    209  CB  VAL A  28       6.773  23.559  83.872  1.00 93.33           C
ATOM    210  CG1 VAL A  28       6.282  23.193  85.278  1.00 93.33           C
ATOM    211  CG2 VAL A  28       5.978  22.846  82.767  1.00 93.33           C
ATOM    212  C   VAL A  28       5.253  25.459  83.980  1.00 93.33           C
ATOM    213  O   VAL A  28       4.408  25.558  83.092  1.00 93.33           O
ATOM    214  N   VAL A  29       4.967  25.695  85.275  1.00 41.15           N
ATOM    215  CA  VAL A  29       3.661  26.084  85.730  1.00 41.15           C
ATOM    216  CB  VAL A  29       3.621  26.219  87.225  1.00 41.15           C
ATOM    217  CG1 VAL A  29       2.272  26.820  87.643  1.00 41.15           C
ATOM    218  CG2 VAL A  29       3.922  24.847  87.849  1.00 41.15           C
ATOM    219  C   VAL A  29       3.324  27.423  85.162  1.00 41.15           C
ATOM    220  O   VAL A  29       2.204  27.644  84.703  1.00 41.15           O
ATOM    221  N   ASP A  30       4.290  28.362  85.189  1.00106.75           N
ATOM    222  CA  ASP A  30       4.018  29.683  84.708  1.00106.75           C
ATOM    223  CB  ASP A  30       5.105  30.730  85.056  1.00106.75           C
ATOM    224  CG  ASP A  30       6.454  30.408  84.426  1.00106.75           C
ATOM    225  OD1 ASP A  30       6.523  30.249  83.180  1.00106.75           O
ATOM    226  OD2 ASP A  30       7.452  30.359  85.195  1.00106.75           O
ATOM    227  C   ASP A  30       3.771  29.650  83.232  1.00106.75           C
ATOM    228  O   ASP A  30       2.952  30.408  82.719  1.00106.75           O
ATOM    229  N   THR A  31       4.479  28.775  82.498  1.00123.10           N
ATOM    230  CA  THR A  31       4.310  28.721  81.077  1.00123.10           C
ATOM    231  CB  THR A  31       5.406  27.960  80.383  1.00123.10           C
ATOM    232  OG1 THR A  31       5.379  28.226  78.990  1.00123.10           O
ATOM    233  CG2 THR A  31       5.249  26.458  80.644  1.00123.10           C
ATOM    234  C   THR A  31       2.956  28.159  80.739  1.00123.10           C
ATOM    235  O   THR A  31       2.328  28.592  79.776  1.00123.10           O
ATOM    236  N   ILE A  32       2.464  27.176  81.523  1.00 45.08           N
ATOM    237  CA  ILE A  32       1.183  26.572  81.264  1.00 45.08           C
ATOM    238  CB  ILE A  32       0.871  25.445  82.210  1.00 45.08           C
ATOM    239  CG1 ILE A  32       1.883  24.301  82.025  1.00 45.08           C
ATOM    240  CG2 ILE A  32      -0.590  25.018  81.990  1.00 45.08           C
ATOM    241  CD1 ILE A  32       1.805  23.231  83.112  1.00 45.08           C
ATOM    242  C   ILE A  32       0.108  27.608  81.403  1.00 45.08           C
ATOM    243  O   ILE A  32      -0.795  27.682  80.570  1.00 45.08           O
ATOM    244  N   VAL A  33       0.176  28.444  82.457  1.00 90.95           N
ATOM    245  CA  VAL A  33      -0.839  29.437  82.668  1.00 90.95           C
ATOM    246  CB  VAL A  33      -0.679  30.214  83.946  1.00 90.95           C
ATOM    247  CG1 VAL A  33       0.557  31.118  83.841  1.00 90.95           C
ATOM    248  CG2 VAL A  33      -1.983  30.986  84.209  1.00 90.95           C
ATOM    249  C   VAL A  33      -0.815  30.407  81.525  1.00 90.95           C
ATOM    250  O   VAL A  33      -1.865  30.877  81.088  1.00 90.95           O
ATOM    251  N   ARG A  34       0.392  30.755  81.031  1.00124.15           N
ATOM    252  CA  ARG A  34       0.522  31.694  79.948  1.00124.15           C
ATOM    253  CB  ARG A  34       1.980  32.068  79.619  1.00124.15           C
ATOM    254  CG  ARG A  34       2.654  32.943  80.677  1.00124.15           C
ATOM    255  CD  ARG A  34       3.920  33.652  80.184  0.00124.15           C
ATOM    256  NE  ARG A  34       4.951  32.620  79.874  1.00124.15           N
ATOM    257  CZ  ARG A  34       5.049  32.091  78.619  1.00124.15           C
ATOM    258  NH1 ARG A  34       4.197  32.498  77.633  1.00124.15           N
ATOM    259  NH2 ARG A  34       6.009  31.159  78.348  1.00124.15           N
ATOM    260  C   ARG A  34      -0.080  31.152  78.683  1.00124.15           C
ATOM    261  O   ARG A  34      -0.791  31.866  77.979  1.00124.15           O
ATOM    262  N   ALA A  35       0.193  29.877  78.343  1.00 38.06           N
ATOM    263  CA  ALA A  35      -0.304  29.317  77.115  1.00 38.06           C
ATOM    264  CB  ALA A  35       0.214  27.892  76.852  1.00 38.06           C
ATOM    265  C   ALA A  35      -1.801  29.250  77.151  1.00 38.06           C
ATOM    266  O   ALA A  35      -2.467  29.553  76.162  1.00 38.06           O
ATOM    267  N   VAL A  36      -2.371  28.830  78.295  1.00 39.99           N
ATOM    268  CA  VAL A  36      -3.796  28.704  78.416  1.00 39.99           C
ATOM    269  CB  VAL A  36      -4.229  28.100  79.720  1.00 39.99           C
ATOM    270  CG1 VAL A  36      -5.765  28.143  79.788  1.00 39.99           C
ATOM    271  CG2 VAL A  36      -3.644  26.681  79.828  1.00 39.99           C
ATOM    272  C   VAL A  36      -4.429  30.057  78.331  1.00 39.99           C
ATOM    273  O   VAL A  36      -5.465  30.234  77.693  1.00 39.99           O
ATOM    274  N   HIS A  37      -3.809  31.060  78.976  1.00122.09           N
ATOM    275  CA  HIS A  37      -4.413  32.359  79.032  1.00122.09           C
ATOM    276  ND1 HIS A  37      -1.244  33.937  79.580  1.00122.09           N
ATOM    277  CG  HIS A  37      -2.587  34.152  79.368  1.00122.09           C
ATOM    278  CB  HIS A  37      -3.691  33.343  79.978  1.00122.09           C
ATOM    279  NE2 HIS A  37      -1.400  35.698  78.232  1.00122.09           N
ATOM    280  CD2 HIS A  37      -2.664  35.231  78.541  1.00122.09           C
ATOM    281  CE1 HIS A  37      -0.580  34.890  78.878  1.00122.09           C
ATOM    282  C   HIS A  37      -4.481  32.935  77.650  1.00122.09           C
ATOM    283  O   HIS A  37      -5.415  33.664  77.317  1.00122.09           O
ATOM    284  N   LYS A  38      -3.457  32.640  76.829  1.00113.04           N
ATOM    285  CA  LYS A  38      -3.350  33.053  75.459  1.00113.04           C
ATOM    286  CB  LYS A  38      -1.975  32.717  74.851  1.00113.04           C
ATOM    287  CG  LYS A  38      -1.788  33.217  73.417  1.00113.04           C
ATOM    288  CD  LYS A  38      -0.335  33.161  72.938  1.00113.04           C
ATOM    289  CE  LYS A  38      -0.142  33.662  71.505  1.00113.04           C
ATOM    290  NZ  LYS A  38      -0.895  32.808  70.561  1.00113.04           N
ATOM    291  C   LYS A  38      -4.397  32.342  74.653  1.00113.04           C
ATOM    292  O   LYS A  38      -4.839  32.850  73.625  1.00113.04           O
ATOM    293  N   GLY A  39      -4.821  31.136  75.083  1.00 43.09           N
ATOM    294  CA  GLY A  39      -5.815  30.431  74.323  1.00 43.09           C
ATOM    295  C   GLY A  39      -5.240  29.198  73.693  1.00 43.09           C
ATOM    296  O   GLY A  39      -5.911  28.547  72.892  1.00 43.09           O
ATOM    297  N   ASP A  40      -3.974  28.853  73.995  1.00 51.37           N
ATOM    298  CA  ASP A  40      -3.441  27.634  73.450  1.00 51.37           C
ATOM    299  CB  ASP A  40      -1.907  27.641  73.317  1.00 51.37           C
ATOM    300  CG  ASP A  40      -1.490  26.532  72.357  1.00 51.37           C
ATOM    301  OD1 ASP A  40      -2.391  25.907  71.735  1.00 51.37           O
ATOM    302  OD2 ASP A  40      -0.258  26.306  72.220  1.00 51.37           O
ATOM    303  C   ASP A  40      -3.825  26.510  74.371  1.00 51.37           C
ATOM    304  O   ASP A  40      -4.208  26.737  75.518  1.00 51.37           O
ATOM    305  N   SER A  41      -3.736  25.253  73.885  1.00 87.01           N
ATOM    306  CA  SER A  41      -4.052  24.118  74.706  1.00 87.01           C
ATOM    307  CB  SER A  41      -4.938  23.071  74.008  1.00 87.01           C
ATOM    308  OG  SER A  41      -4.236  22.484  72.922  1.00 87.01           O
ATOM    309  C   SER A  41      -2.761  23.446  75.040  1.00 87.01           C
ATOM    310  O   SER A  41      -1.915  23.237  74.172  1.00 87.01           O
ATOM    311  N   VAL A  42      -2.572  23.097  76.328  1.00 46.12           N
ATOM    312  CA  VAL A  42      -1.356  22.448  76.721  1.00 46.12           C
ATOM    313  CB  VAL A  42      -0.853  22.881  78.069  1.00 46.12           C
ATOM    314  CG1 VAL A  42       0.411  22.071  78.406  1.00 46.12           C
ATOM    315  CG2 VAL A  42      -0.624  24.401  78.044  1.00 46.12           C
ATOM    316  C   VAL A  42      -1.658  20.992  76.800  1.00 46.12           C
ATOM    317  O   VAL A  42      -2.591  20.573  77.486  1.00 46.12           O
ATOM    318  N   THR A  43      -0.874  20.167  76.083  1.00122.58           N
ATOM    319  CA  THR A  43      -1.212  18.781  76.111  1.00122.58           C
ATOM    320  CB  THR A  43      -1.720  18.293  74.782  1.00122.58           C
ATOM    321  OG1 THR A  43      -2.408  17.066  74.944  1.00122.58           O
ATOM    322  CG2 THR A  43      -0.544  18.115  73.807  1.00122.58           C
ATOM    323  C   THR A  43      -0.013  17.982  76.522  1.00122.58           C
ATOM    324  O   THR A  43       1.088  18.155  76.000  1.00122.58           O
ATOM    325  N   ILE A  44      -0.190  17.108  77.531  1.00122.05           N
ATOM    326  CA  ILE A  44       0.880  16.233  77.903  1.00122.05           C
ATOM    327  CB  ILE A  44       1.533  16.566  79.217  1.00122.05           C
ATOM    328  CG1 ILE A  44       0.561  16.483  80.398  1.00122.05           C
ATOM    329  CG2 ILE A  44       2.185  17.950  79.063  1.00122.05           C
ATOM    330  CD1 ILE A  44       1.266  16.776  81.722  1.00122.05           C
ATOM    331  C   ILE A  44       0.339  14.838  77.902  1.00122.05           C
ATOM    332  O   ILE A  44      -0.552  14.489  78.675  1.00122.05           O
ATOM    333  N   THR A  45       0.911  13.985  77.032  1.00108.41           N
ATOM    334  CA  THR A  45       0.378  12.671  76.829  1.00108.41           C
ATOM    335  CB  THR A  45       1.106  11.892  75.775  1.00108.41           C
ATOM    336  OG1 THR A  45       0.445  10.659  75.534  1.00108.41           O
ATOM    337  CG2 THR A  45       2.547  11.644  76.250  0.00108.41           C
ATOM    338  C   THR A  45       0.422  11.872  78.090  1.00108.41           C
ATOM    339  O   THR A  45       1.447  11.771  78.762  1.00108.41           O
ATOM    340  N   GLY A  46      -0.747  11.307  78.445  1.00 40.58           N
ATOM    341  CA  GLY A  46      -0.900  10.423  79.561  1.00 40.58           C
ATOM    342  C   GLY A  46      -1.330  11.206  80.761  1.00 40.58           C
ATOM    343  O   GLY A  46      -2.208  10.771  81.508  1.00 40.58           O
ATOM    344  N   PHE A  47      -0.674  12.362  81.004  1.00 82.82           N
ATOM    345  CA  PHE A  47      -1.032  13.171  82.141  1.00 82.82           C
ATOM    346  CB  PHE A  47       0.030  14.219  82.503  1.00 82.82           C
ATOM    347  CG  PHE A  47      -0.466  15.001  83.676  1.00 82.82           C
ATOM    348  CD1 PHE A  47      -0.380  14.499  84.955  1.00 82.82           C
ATOM    349  CD2 PHE A  47      -1.020  16.249  83.499  1.00 82.82           C
ATOM    350  CE1 PHE A  47      -0.831  15.225  86.032  1.00 82.82           C
ATOM    351  CE2 PHE A  47      -1.474  16.981  84.570  1.00 82.82           C
ATOM    352  CZ  PHE A  47      -1.379  16.469  85.841  1.00 82.82           C
ATOM    353  C   PHE A  47      -2.323  13.901  81.943  1.00 82.82           C
ATOM    354  O   PHE A  47      -3.203  13.824  82.797  1.00 82.82           O
ATOM    355  N   GLY A  48      -2.493  14.632  80.817  1.00 34.52           N
ATOM    356  CA  GLY A  48      -3.740  15.340  80.677  1.00 34.52           C
ATOM    357  C   GLY A  48      -3.515  16.602  79.901  1.00 34.52           C
ATOM    358  O   GLY A  48      -2.405  16.881  79.453  1.00 34.52           O
ATOM    359  N   VAL A  49      -4.586  17.409  79.730  1.00 93.09           N
ATOM    360  CA  VAL A  49      -4.468  18.618  78.966  1.00 93.09           C
ATOM    361  CB  VAL A  49      -5.153  18.540  77.635  1.00 93.09           C
ATOM    362  CG1 VAL A  49      -4.473  17.443  76.800  1.00 93.09           C
ATOM    363  CG2 VAL A  49      -6.654  18.300  77.874  1.00 93.09           C
ATOM    364  C   VAL A  49      -5.114  19.742  79.717  1.00 93.09           C
ATOM    365  O   VAL A  49      -6.011  19.532  80.533  1.00 93.09           O
ATOM    366  N   PHE A  50      -4.637  20.978  79.455  1.00 58.00           N
ATOM    367  CA  PHE A  50      -5.180  22.160  80.060  1.00 58.00           C
ATOM    368  CB  PHE A  50      -4.155  23.002  80.841  1.00 58.00           C
ATOM    369  CG  PHE A  50      -3.675  22.257  82.037  1.00 58.00           C
ATOM    370  CD1 PHE A  50      -2.647  21.348  81.933  1.00 58.00           C
ATOM    371  CD2 PHE A  50      -4.244  22.482  83.269  1.00 58.00           C
ATOM    372  CE1 PHE A  50      -2.199  20.667  83.040  1.00 58.00           C
ATOM    373  CE2 PHE A  50      -3.801  21.803  84.379  1.00 58.00           C
ATOM    374  CZ  PHE A  50      -2.777  20.894  84.266  1.00 58.00           C
ATOM    375  C   PHE A  50      -5.614  23.045  78.937  1.00 58.00           C
ATOM    376  O   PHE A  50      -4.923  23.157  77.925  1.00 58.00           O
ATOM    377  N   GLU A  51      -6.785  23.696  79.080  1.00 53.62           N
ATOM    378  CA  GLU A  51      -7.215  24.581  78.038  1.00 53.62           C
ATOM    379  CB  GLU A  51      -7.950  23.880  76.882  1.00 53.62           C
ATOM    380  CG  GLU A  51      -9.254  23.195  77.290  1.00 53.62           C
ATOM    381  CD  GLU A  51      -9.854  22.567  76.040  1.00 53.62           C
ATOM    382  OE1 GLU A  51      -9.128  22.498  75.013  1.00 53.62           O
ATOM    383  OE2 GLU A  51     -11.043  22.151  76.091  1.00 53.62           O
ATOM    384  C   GLU A  51      -8.157  25.579  78.628  1.00 53.62           C
ATOM    385  O   GLU A  51      -8.575  25.462  79.779  1.00 53.62           O
ATOM    386  N   GLN A  52      -8.488  26.625  77.847  1.00 92.15           N
ATOM    387  CA  GLN A  52      -9.438  27.581  78.320  1.00 92.15           C
ATOM    388  CB  GLN A  52      -9.161  29.031  77.881  1.00 92.15           C
ATOM    389  CG  GLN A  52      -9.288  29.249  76.371  1.00 92.15           C
ATOM    390  CD  GLN A  52      -9.075  30.730  76.087  1.00 92.15           C
ATOM    391  OE1 GLN A  52      -8.883  31.528  77.003  1.00 92.15           O
ATOM    392  NE2 GLN A  52      -9.115  31.115  74.782  1.00 92.15           N
ATOM    393  C   GLN A  52     -10.754  27.183  77.731  1.00 92.15           C
ATOM    394  O   GLN A  52     -10.829  26.821  76.557  1.00 92.15           O
ATOM    395  N   ARG A  53     -11.823  27.204  78.553  1.00141.59           N
ATOM    396  CA  ARG A  53     -13.131  26.875  78.065  1.00141.59           C
ATOM    397  CB  ARG A  53     -13.977  25.971  78.974  1.00141.59           C
ATOM    398  CG  ARG A  53     -13.954  24.482  78.628  1.00141.59           C
ATOM    399  CD  ARG A  53     -12.712  23.697  79.025  1.00141.59           C
ATOM    400  NE  ARG A  53     -13.097  22.260  78.906  1.00141.59           N
ATOM    401  CZ  ARG A  53     -12.170  21.259  78.935  1.00141.59           C
ATOM    402  NH1 ARG A  53     -10.839  21.547  79.019  1.00141.59           N
ATOM    403  NH2 ARG A  53     -12.580  19.958  78.875  1.00141.59           N
ATOM    404  C   ARG A  53     -13.899  28.135  77.923  1.00141.59           C
ATOM    405  O   ARG A  53     -13.811  29.040  78.751  1.00141.59           O
ATOM    406  N   ARG A  54     -14.685  28.210  76.838  1.00146.47           N
ATOM    407  CA  ARG A  54     -15.427  29.388  76.558  1.00146.47           C
ATOM    408  CB  ARG A  54     -15.779  29.553  75.068  1.00146.47           C
ATOM    409  CG  ARG A  54     -14.565  29.682  74.145  1.00146.47           C
ATOM    410  CD  ARG A  54     -13.826  28.361  73.916  1.00146.47           C
ATOM    411  NE  ARG A  54     -14.649  27.553  72.971  1.00146.47           N
ATOM    412  CZ  ARG A  54     -14.137  26.421  72.406  1.00146.47           C
ATOM    413  NH1 ARG A  54     -12.866  26.022  72.704  1.00146.47           N
ATOM    414  NH2 ARG A  54     -14.895  25.683  71.543  1.00146.47           N
ATOM    415  C   ARG A  54     -16.714  29.370  77.305  1.00146.47           C
ATOM    416  O   ARG A  54     -17.256  28.318  77.639  1.00146.47           O
ATOM    417  N   ARG A  55     -17.203  30.585  77.608  1.00127.06           N
ATOM    418  CA  ARG A  55     -18.492  30.806  78.184  1.00127.06           C
ATOM    419  CB  ARG A  55     -18.444  31.497  79.552  1.00127.06           C
ATOM    420  CG  ARG A  55     -17.785  30.598  80.604  1.00127.06           C
ATOM    421  CD  ARG A  55     -18.702  29.471  81.089  1.00127.06           C
ATOM    422  NE  ARG A  55     -17.911  28.576  81.983  1.00127.06           N
ATOM    423  CZ  ARG A  55     -17.345  27.437  81.486  1.00127.06           C
ATOM    424  NH1 ARG A  55     -17.470  27.128  80.162  1.00127.06           N
ATOM    425  NH2 ARG A  55     -16.658  26.598  82.316  1.00127.06           N
ATOM    426  C   ARG A  55     -19.163  31.682  77.174  1.00127.06           C
ATOM    427  O   ARG A  55     -18.479  32.184  76.289  1.00127.06           O
ATOM    428  N   ALA A  56     -20.489  31.903  77.280  1.00 88.75           N
ATOM    429  CA  ALA A  56     -21.286  32.533  76.251  1.00 88.75           C
ATOM    430  CB  ALA A  56     -22.769  32.689  76.631  1.00 88.75           C
ATOM    431  C   ALA A  56     -20.806  33.882  75.814  1.00 88.75           C
ATOM    432  O   ALA A  56     -20.370  34.726  76.587  1.00 88.75           O
ATOM    433  N   ALA A  57     -20.915  34.122  74.500  1.00109.54           N
ATOM    434  CA  ALA A  57     -20.494  35.347  73.905  1.00109.54           C
ATOM    435  CB  ALA A  57     -18.983  35.553  73.955  1.00109.54           C
ATOM    436  C   ALA A  57     -20.800  35.156  72.472  1.00109.54           C
ATOM    437  O   ALA A  57     -21.466  34.192  72.102  1.00109.54           O
ATOM    438  N   ARG A  58     -20.345  36.092  71.628  1.00122.41           N
ATOM    439  CA  ARG A  58     -20.560  35.920  70.227  1.00122.41           C
ATOM    440  CB  ARG A  58     -21.777  36.696  69.701  1.00122.41           C
ATOM    441  CG  ARG A  58     -21.767  38.182  70.044  1.00122.41           C
ATOM    442  CD  ARG A  58     -23.169  38.789  70.036  1.00122.41           C
ATOM    443  NE  ARG A  58     -23.100  40.147  70.646  1.00122.41           N
ATOM    444  CZ  ARG A  58     -24.072  41.059  70.350  1.00122.41           C
ATOM    445  NH1 ARG A  58     -25.060  40.725  69.468  1.00122.41           N
ATOM    446  NH2 ARG A  58     -24.061  42.296  70.928  1.00122.41           N
ATOM    447  C   ARG A  58     -19.303  36.270  69.495  1.00122.41           C
ATOM    448  O   ARG A  58     -18.477  37.045  69.970  1.00122.41           O
ATOM    449  N   VAL A  59     -19.130  35.657  68.309  1.00119.61           N
ATOM    450  CA  VAL A  59     -17.947  35.738  67.504  1.00119.61           C
ATOM    451  CB  VAL A  59     -17.873  34.643  66.480  1.00119.61           C
ATOM    452  CG1 VAL A  59     -19.091  34.764  65.546  1.00119.61           C
ATOM    453  CG2 VAL A  59     -16.521  34.745  65.753  1.00119.61           C
ATOM    454  C   VAL A  59     -17.890  37.008  66.741  1.00119.61           C
ATOM    455  O   VAL A  59     -18.900  37.560  66.309  1.00119.61           O
ATOM    456  N   ALA A  60     -16.651  37.498  66.576  1.00 83.84           N
ATOM    457  CA  ALA A  60     -16.395  38.649  65.770  1.00 83.84           C
ATOM    458  CB  ALA A  60     -16.351  39.961  66.569  1.00 83.84           C
ATOM    459  C   ALA A  60     -15.030  38.440  65.194  1.00 83.84           C
ATOM    460  O   ALA A  60     -14.245  37.648  65.712  1.00 83.84           O
ATOM    461  N   ARG A  61     -14.718  39.096  64.063  1.00 85.75           N
ATOM    462  CA  ARG A  61     -13.384  38.977  63.560  1.00 85.75           C
ATOM    463  CB  ARG A  61     -13.212  37.841  62.535  1.00 85.75           C
ATOM    464  CG  ARG A  61     -11.751  37.505  62.218  1.00 85.75           C
ATOM    465  CD  ARG A  61     -11.579  36.147  61.532  1.00 85.75           C
ATOM    466  NE  ARG A  61     -12.085  35.118  62.485  1.00 85.75           N
ATOM    467  CZ  ARG A  61     -11.788  33.795  62.317  1.00 85.75           C
ATOM    468  NH1 ARG A  61     -11.005  33.389  61.276  1.00 85.75           N
ATOM    469  NH2 ARG A  61     -12.279  32.876  63.199  1.00 85.75           N
ATOM    470  C   ARG A  61     -13.088  40.276  62.903  1.00 85.75           C
ATOM    471  O   ARG A  61     -13.946  40.846  62.232  1.00 85.75           O
ATOM    472  N   ASN A  62     -11.866  40.805  63.085  1.00107.65           N
ATOM    473  CA  ASN A  62     -11.642  42.069  62.459  1.00107.65           C
ATOM    474  CB  ASN A  62     -10.939  43.102  63.361  1.00107.65           C
ATOM    475  CG  ASN A  62      -9.537  42.625  63.652  1.00107.65           C
ATOM    476  OD1 ASN A  62      -8.644  42.822  62.833  1.00107.65           O
ATOM    477  ND2 ASN A  62      -9.331  41.998  64.843  1.00107.65           N
ATOM    478  C   ASN A  62     -10.841  41.811  61.224  1.00107.65           C
ATOM    479  O   ASN A  62      -9.818  41.132  61.248  1.00107.65           O
ATOM    480  N   PRO A  63     -11.320  42.316  60.124  1.00165.60           N
ATOM    481  CA  PRO A  63     -10.652  42.053  58.884  1.00165.60           C
ATOM    482  CD  PRO A  63     -12.754  42.453  59.937  1.00165.60           C
ATOM    483  CB  PRO A  63     -11.621  42.479  57.787  1.00165.60           C
ATOM    484  CG  PRO A  63     -12.999  42.250  58.431  1.00165.60           C
ATOM    485  C   PRO A  63      -9.290  42.648  58.777  1.00165.60           C
ATOM    486  O   PRO A  63      -8.503  42.172  57.960  1.00165.60           O
ATOM    487  N   ARG A  64      -8.988  43.716  59.533  1.00 64.68           N
ATOM    488  CA  ARG A  64      -7.676  44.252  59.358  1.00 64.68           C
ATOM    489  CB  ARG A  64      -7.482  45.549  60.147  1.00 64.68           C
ATOM    490  CG  ARG A  64      -8.361  46.656  59.576  1.00 64.68           C
ATOM    491  CD  ARG A  64      -8.046  48.043  60.115  1.00 64.68           C
ATOM    492  NE  ARG A  64      -8.782  49.001  59.247  1.00 64.68           N
ATOM    493  CZ  ARG A  64      -8.219  49.410  58.072  1.00 64.68           C
ATOM    494  NH1 ARG A  64      -7.001  48.923  57.692  1.00 64.68           N
ATOM    495  NH2 ARG A  64      -8.872  50.309  57.281  1.00 64.68           N
ATOM    496  C   ARG A  64      -6.644  43.267  59.811  1.00 64.68           C
ATOM    497  O   ARG A  64      -5.816  42.825  59.014  1.00 64.68           O
ATOM    498  N   THR A  65      -6.673  42.883  61.106  1.00 59.10           N
ATOM    499  CA  THR A  65      -5.697  41.957  61.610  1.00 59.10           C
ATOM    500  CB  THR A  65      -5.527  41.958  63.107  1.00 59.10           C
ATOM    501  OG1 THR A  65      -6.680  41.451  63.760  1.00 59.10           O
ATOM    502  CG2 THR A  65      -5.243  43.399  63.562  1.00 59.10           C
ATOM    503  C   THR A  65      -6.046  40.568  61.187  1.00 59.10           C
ATOM    504  O   THR A  65      -5.176  39.761  60.872  1.00 59.10           O
ATOM    505  N   GLY A  66      -7.354  40.256  61.168  1.00 22.14           N
ATOM    506  CA  GLY A  66      -7.790  38.930  60.847  1.00 22.14           C
ATOM    507  C   GLY A  66      -7.882  38.173  62.133  1.00 22.14           C
ATOM    508  O   GLY A  66      -8.123  36.967  62.146  1.00 22.14           O
ATOM    509  N   GLU A  67      -7.689  38.881  63.259  1.00 46.92           N
ATOM    510  CA  GLU A  67      -7.722  38.264  64.549  1.00 46.92           C
ATOM    511  CB  GLU A  67      -7.115  39.174  65.628  1.00 46.92           C
ATOM    512  CG  GLU A  67      -6.877  38.511  66.982  1.00 46.92           C
ATOM    513  CD  GLU A  67      -6.188  39.562  67.837  1.00 46.92           C
ATOM    514  OE1 GLU A  67      -6.028  40.705  67.329  1.00 46.92           O
ATOM    515  OE2 GLU A  67      -5.813  39.247  68.996  1.00 46.92           O
ATOM    516  C   GLU A  67      -9.140  37.967  64.917  1.00 46.92           C
ATOM    517  O   GLU A  67     -10.053  38.744  64.639  1.00 46.92           O
ATOM    518  N   THR A  68      -9.356  36.801  65.552  1.00107.04           N
ATOM    519  CA  THR A  68     -10.672  36.454  65.987  1.00107.04           C
ATOM    520  CB  THR A  68     -10.794  35.005  66.354  1.00107.04           C
ATOM    521  OG1 THR A  68      -9.925  34.697  67.434  1.00107.04           O
ATOM    522  CG2 THR A  68     -10.426  34.161  65.121  1.00107.04           C
ATOM    523  C   THR A  68     -10.911  37.267  67.212  1.00107.04           C
ATOM    524  O   THR A  68     -10.030  37.396  68.060  1.00107.04           O
ATOM    525  N   VAL A  69     -12.110  37.865  67.329  1.00109.52           N
ATOM    526  CA  VAL A  69     -12.401  38.667  68.478  1.00109.52           C
ATOM    527  CB  VAL A  69     -12.394  40.144  68.195  1.00109.52           C
ATOM    528  CG1 VAL A  69     -13.463  40.447  67.133  1.00109.52           C
ATOM    529  CG2 VAL A  69     -12.592  40.912  69.514  1.00109.52           C
ATOM    530  C   VAL A  69     -13.755  38.264  68.942  1.00109.52           C
ATOM    531  O   VAL A  69     -14.505  37.599  68.230  1.00109.52           O
ATOM    532  N   LYS A  70     -14.119  38.609  70.181  1.00148.46           N
ATOM    533  CA  LYS A  70     -15.413  38.127  70.528  1.00148.46           C
ATOM    534  CB  LYS A  70     -15.369  36.888  71.440  1.00148.46           C
ATOM    535  CG  LYS A  70     -14.927  35.597  70.751  1.00148.46           C
ATOM    536  CD  LYS A  70     -15.926  35.055  69.726  1.00148.46           C
ATOM    537  CE  LYS A  70     -15.516  33.695  69.158  1.00148.46           C
ATOM    538  NZ  LYS A  70     -16.686  33.011  68.565  1.00148.46           N
ATOM    539  C   LYS A  70     -16.133  39.173  71.285  1.00148.46           C
ATOM    540  O   LYS A  70     -15.533  40.076  71.867  1.00148.46           O
ATOM    541  N   VAL A  71     -17.472  39.092  71.243  1.00145.16           N
ATOM    542  CA  VAL A  71     -18.215  39.913  72.136  1.00145.16           C
ATOM    543  CB  VAL A  71     -19.693  39.985  71.894  1.00145.16           C
ATOM    544  CG1 VAL A  71     -20.343  38.758  72.548  1.00145.16           C
ATOM    545  CG2 VAL A  71     -20.219  41.323  72.442  1.00145.16           C
ATOM    546  C   VAL A  71     -18.025  39.179  73.417  1.00145.16           C
ATOM    547  O   VAL A  71     -17.854  37.967  73.379  1.00145.16           O
ATOM    548  N   LYS A  72     -18.070  39.883  74.562  1.00126.20           N
ATOM    549  CA  LYS A  72     -17.638  39.386  75.845  1.00126.20           C
ATOM    550  CB  LYS A  72     -17.718  40.459  76.943  1.00126.20           C
ATOM    551  CG  LYS A  72     -16.824  41.672  76.684  1.00126.20           C
ATOM    552  CD  LYS A  72     -17.137  42.869  77.585  1.00126.20           C
ATOM    553  CE  LYS A  72     -16.612  42.720  79.015  1.00126.20           C
ATOM    554  NZ  LYS A  72     -16.945  43.926  79.806  1.00126.20           N
ATOM    555  C   LYS A  72     -18.332  38.175  76.395  1.00126.20           C
ATOM    556  O   LYS A  72     -19.531  38.128  76.643  1.00126.20           O
ATOM    557  N   PRO A  73     -17.543  37.163  76.581  1.00169.62           N
ATOM    558  CA  PRO A  73     -17.979  35.984  77.271  1.00169.62           C
ATOM    559  CD  PRO A  73     -16.536  36.842  75.583  1.00169.62           C
ATOM    560  CB  PRO A  73     -17.481  34.807  76.455  1.00169.62           C
ATOM    561  CG  PRO A  73     -16.215  35.355  75.784  1.00169.62           C
ATOM    562  C   PRO A  73     -17.140  36.031  78.494  1.00169.62           C
ATOM    563  O   PRO A  73     -16.526  37.062  78.770  1.00169.62           O
ATOM    564  N   THR A  74     -17.088  34.899  79.215  1.00151.21           N
ATOM    565  CA  THR A  74     -16.109  34.751  80.250  1.00151.21           C
ATOM    566  CB  THR A  74     -16.659  34.633  81.638  1.00151.21           C
ATOM    567  OG1 THR A  74     -15.600  34.662  82.585  1.00151.21           O
ATOM    568  CG2 THR A  74     -17.433  33.311  81.746  1.00151.21           C
ATOM    569  C   THR A  74     -15.401  33.467  79.928  1.00151.21           C
ATOM    570  O   THR A  74     -15.957  32.608  79.249  1.00151.21           O
ATOM    571  N   SER A  75     -14.140  33.302  80.372  1.00 63.69           N
ATOM    572  CA  SER A  75     -13.418  32.097  80.056  1.00 63.69           C
ATOM    573  CB  SER A  75     -12.225  32.328  79.111  1.00 63.69           C
ATOM    574  OG  SER A  75     -12.672  32.855  77.870  1.00 63.69           O
ATOM    575  C   SER A  75     -12.848  31.561  81.323  1.00 63.69           C
ATOM    576  O   SER A  75     -12.519  32.328  82.229  1.00 63.69           O
ATOM    577  N   VAL A  76     -12.721  30.214  81.397  1.00 70.24           N
ATOM    578  CA  VAL A  76     -12.198  29.556  82.566  1.00 70.24           C
ATOM    579  CB  VAL A  76     -13.270  28.861  83.353  1.00 70.24           C
ATOM    580  CG1 VAL A  76     -14.264  29.915  83.873  1.00 70.24           C
ATOM    581  CG2 VAL A  76     -13.917  27.797  82.450  1.00 70.24           C
ATOM    582  C   VAL A  76     -11.207  28.492  82.150  1.00 70.24           C
ATOM    583  O   VAL A  76     -11.294  27.957  81.048  1.00 70.24           O
ATOM    584  N   PRO A  77     -10.243  28.183  82.997  1.00 95.40           N
ATOM    585  CA  PRO A  77      -9.275  27.140  82.725  1.00 95.40           C
ATOM    586  CD  PRO A  77      -9.753  29.143  83.970  1.00 95.40           C
ATOM    587  CB  PRO A  77      -8.080  27.429  83.635  1.00 95.40           C
ATOM    588  CG  PRO A  77      -8.626  28.400  84.699  1.00 95.40           C
ATOM    589  C   PRO A  77      -9.875  25.782  82.946  1.00 95.40           C
ATOM    590  O   PRO A  77     -10.733  25.647  83.817  1.00 95.40           O
ATOM    591  N   ALA A  78      -9.437  24.754  82.184  1.00 42.81           N
ATOM    592  CA  ALA A  78      -9.990  23.443  82.390  1.00 42.81           C
ATOM    593  CB  ALA A  78     -11.119  23.088  81.419  1.00 42.81           C
ATOM    594  C   ALA A  78      -8.918  22.405  82.225  1.00 42.81           C
ATOM    595  O   ALA A  78      -7.948  22.590  81.490  1.00 42.81           O
ATOM    596  N   PHE A  79      -9.088  21.263  82.927  1.00 73.89           N
ATOM    597  CA  PHE A  79      -8.133  20.189  82.913  1.00 73.89           C
ATOM    598  CB  PHE A  79      -7.518  19.985  84.313  1.00 73.89           C
ATOM    599  CG  PHE A  79      -6.595  18.814  84.336  1.00 73.89           C
ATOM    600  CD1 PHE A  79      -5.357  18.879  83.741  1.00 73.89           C
ATOM    601  CD2 PHE A  79      -6.958  17.657  84.989  1.00 73.89           C
ATOM    602  CE1 PHE A  79      -4.506  17.799  83.778  1.00 73.89           C
ATOM    603  CE2 PHE A  79      -6.111  16.574  85.030  1.00 73.89           C
ATOM    604  CZ  PHE A  79      -4.882  16.643  84.420  1.00 73.89           C
ATOM    605  C   PHE A  79      -8.836  18.922  82.519  1.00 73.89           C
ATOM    606  O   PHE A  79      -9.936  18.640  82.994  1.00 73.89           O
ATOM    607  N   ARG A  80      -8.209  18.140  81.611  1.00 95.04           N
ATOM    608  CA  ARG A  80      -8.706  16.850  81.201  1.00 95.04           C
ATOM    609  CB  ARG A  80      -8.879  16.687  79.681  1.00 95.04           C
ATOM    610  CG  ARG A  80      -9.990  17.551  79.078  1.00 95.04           C
ATOM    611  CD  ARG A  80     -10.151  17.365  77.566  1.00 95.04           C
ATOM    612  NE  ARG A  80     -11.273  18.238  77.115  1.00 95.04           N
ATOM    613  CZ  ARG A  80     -11.520  18.398  75.782  1.00 95.04           C
ATOM    614  NH1 ARG A  80     -10.732  17.768  74.863  1.00 95.04           N
ATOM    615  NH2 ARG A  80     -12.553  19.189  75.368  1.00 95.04           N
ATOM    616  C   ARG A  80      -7.650  15.874  81.617  1.00 95.04           C
ATOM    617  O   ARG A  80      -6.462  16.047  81.351  1.00 95.04           O
ATOM    618  N   PRO A  81      -8.099  14.836  82.253  1.00245.12           N
ATOM    619  CA  PRO A  81      -7.222  13.905  82.907  1.00245.12           C
ATOM    620  CD  PRO A  81      -9.404  14.887  82.888  1.00245.12           C
ATOM    621  CB  PRO A  81      -8.086  13.165  83.937  1.00245.12           C
ATOM    622  CG  PRO A  81      -9.537  13.525  83.577  1.00245.12           C
ATOM    623  C   PRO A  81      -6.234  12.983  82.280  1.00245.12           C
ATOM    624  O   PRO A  81      -5.375  12.615  83.052  1.00245.12           O
ATOM    625  N   GLY A  82      -6.291  12.519  81.020  1.00110.13           N
ATOM    626  CA  GLY A  82      -5.258  11.625  80.541  1.00110.13           C
ATOM    627  C   GLY A  82      -5.566  10.235  81.027  1.00110.13           C
ATOM    628  O   GLY A  82      -5.873  10.035  82.200  1.00110.13           O
ATOM    629  N   ALA A  83      -5.420   9.228  80.141  1.00 49.31           N
ATOM    630  CA  ALA A  83      -5.774   7.860  80.429  1.00 49.31           C
ATOM    631  CB  ALA A  83      -5.628   6.948  79.199  1.00 49.31           C
ATOM    632  C   ALA A  83      -4.931   7.268  81.523  1.00 49.31           C
ATOM    633  O   ALA A  83      -5.444   6.558  82.388  1.00 49.31           O
ATOM    634  N   GLN A  84      -3.613   7.533  81.509  1.00111.85           N
ATOM    635  CA  GLN A  84      -2.714   6.958  82.472  1.00111.85           C
ATOM    636  CB  GLN A  84      -1.259   7.393  82.229  1.00111.85           C
ATOM    637  CG  GLN A  84      -0.674   6.939  80.890  1.00111.85           C
ATOM    638  CD  GLN A  84      -0.084   5.549  81.074  1.00111.85           C
ATOM    639  OE1 GLN A  84       0.725   5.094  80.268  1.00111.85           O
ATOM    640  NE2 GLN A  84      -0.490   4.859  82.173  1.00111.85           N
ATOM    641  C   GLN A  84      -3.079   7.452  83.835  1.00111.85           C
ATOM    642  O   GLN A  84      -3.107   6.699  84.806  1.00111.85           O
ATOM    643  N   PHE A  85      -3.384   8.754  83.924  1.00129.32           N
ATOM    644  CA  PHE A  85      -3.700   9.410  85.164  1.00129.32           C
ATOM    645  CB  PHE A  85      -4.097  10.882  84.944  1.00129.32           C
ATOM    646  CG  PHE A  85      -3.961  11.634  86.224  1.00129.32           C
ATOM    647  CD1 PHE A  85      -4.598  11.227  87.372  1.00129.32           C
ATOM    648  CD2 PHE A  85      -3.222  12.794  86.254  1.00129.32           C
ATOM    649  CE1 PHE A  85      -4.459  11.948  88.535  1.00129.32           C
ATOM    650  CE2 PHE A  85      -3.083  13.520  87.412  1.00129.32           C
ATOM    651  CZ  PHE A  85      -3.701  13.094  88.562  1.00129.32           C
ATOM    652  C   PHE A  85      -4.923   8.755  85.729  1.00129.32           C
ATOM    653  O   PHE A  85      -4.972   8.385  86.899  1.00129.32           O
ATOM    654  N   LYS A  86      -5.961   8.592  84.895  1.00 90.50           N
ATOM    655  CA  LYS A  86      -7.200   8.052  85.358  1.00 90.50           C
ATOM    656  CB  LYS A  86      -8.311   8.217  84.320  1.00 90.50           C
ATOM    657  CG  LYS A  86      -8.711   9.687  84.180  1.00 90.50           C
ATOM    658  CD  LYS A  86      -9.447  10.012  82.886  1.00 90.50           C
ATOM    659  CE  LYS A  86      -8.556   9.865  81.655  1.00 90.50           C
ATOM    660  NZ  LYS A  86      -9.157  10.579  80.511  1.00 90.50           N
ATOM    661  C   LYS A  86      -7.043   6.618  85.753  1.00 90.50           C
ATOM    662  O   LYS A  86      -7.618   6.181  86.746  1.00 90.50           O
ATOM    663  N   ALA A  87      -6.267   5.834  84.991  1.00 41.89           N
ATOM    664  CA  ALA A  87      -6.092   4.450  85.318  1.00 41.89           C
ATOM    665  CB  ALA A  87      -5.254   3.684  84.281  1.00 41.89           C
ATOM    666  C   ALA A  87      -5.385   4.339  86.628  1.00 41.89           C
ATOM    667  O   ALA A  87      -5.669   3.455  87.432  1.00 41.89           O
ATOM    668  N   VAL A  88      -4.392   5.203  86.878  1.00 58.21           N
ATOM    669  CA  VAL A  88      -3.713   5.053  88.126  1.00 58.21           C
ATOM    670  CB  VAL A  88      -2.581   6.027  88.282  1.00 58.21           C
ATOM    671  CG1 VAL A  88      -1.966   5.843  89.679  1.00 58.21           C
ATOM    672  CG2 VAL A  88      -1.591   5.828  87.122  1.00 58.21           C
ATOM    673  C   VAL A  88      -4.673   5.319  89.247  1.00 58.21           C
ATOM    674  O   VAL A  88      -4.891   4.464  90.101  1.00 58.21           O
ATOM    675  N   VAL A  89      -5.248   6.537  89.295  1.00182.22           N
ATOM    676  CA  VAL A  89      -6.128   6.907  90.373  1.00182.22           C
ATOM    677  CB  VAL A  89      -6.318   8.407  90.479  1.00182.22           C
ATOM    678  CG1 VAL A  89      -5.058   9.021  91.078  1.00182.22           C
ATOM    679  CG2 VAL A  89      -6.561   9.008  89.082  1.00182.22           C
ATOM    680  C   VAL A  89      -7.467   6.301  90.280  1.00182.22           C
ATOM    681  O   VAL A  89      -7.866   5.479  91.104  1.00182.22           O
ATOM    682  N   SER A  90      -8.176   6.729  89.228  1.00246.71           N
ATOM    683  CA  SER A  90      -9.470   6.276  88.908  1.00246.71           C
ATOM    684  CB  SER A  90     -10.369   6.020  90.115  1.00246.71           C
ATOM    685  OG  SER A  90     -11.453   5.217  89.671  1.00246.71           O
ATOM    686  C   SER A  90     -10.050   7.207  87.905  1.00246.71           C
ATOM    687  O   SER A  90      -9.488   8.259  87.621  1.00246.71           O
ATOM    688  N   GLY A  91     -11.185   6.814  87.301  1.00124.88           N
ATOM    689  CA  GLY A  91     -11.827   7.708  86.393  1.00124.88           C
ATOM    690  C   GLY A  91     -12.859   6.930  85.658  1.00124.88           C
ATOM    691  O   GLY A  91     -12.610   5.813  85.207  1.00124.88           O
ATOM    692  N   ALA A  92     -14.060   7.517  85.518  1.00226.41           N
ATOM    693  CA  ALA A  92     -15.081   6.858  84.767  1.00226.41           C
ATOM    694  CB  ALA A  92     -16.394   6.674  85.546  1.00226.41           C
ATOM    695  C   ALA A  92     -15.374   7.760  83.620  1.00226.41           C
ATOM    696  O   ALA A  92     -15.642   8.945  83.806  1.00226.41           O
ATOM    697  N   GLN A  93     -15.313   7.228  82.389  1.00327.72           N
ATOM    698  CA  GLN A  93     -15.576   8.104  81.292  1.00327.72           C
ATOM    699  CB  GLN A  93     -14.611   9.305  81.273  1.00327.72           C
ATOM    700  CG  GLN A  93     -14.916  10.369  80.220  1.00327.72           C
ATOM    701  CD  GLN A  93     -14.011  11.558  80.522  1.00327.72           C
ATOM    702  OE1 GLN A  93     -13.910  11.997  81.667  1.00327.72           O
ATOM    703  NE2 GLN A  93     -13.328  12.092  79.473  1.00327.72           N
ATOM    704  C   GLN A  93     -15.381   7.312  80.047  1.00327.72           C
ATOM    705  O   GLN A  93     -14.724   6.272  80.060  1.00327.72           O
ATOM    706  N   ARG A  94     -15.971   7.770  78.930  1.00291.71           N
ATOM    707  CA  ARG A  94     -15.751   7.038  77.723  1.00291.71           C
ATOM    708  CB  ARG A  94     -17.021   6.749  76.902  1.00291.71           C
ATOM    709  CG  ARG A  94     -16.768   5.796  75.730  1.00291.71           C
ATOM    710  CD  ARG A  94     -17.949   5.657  74.765  1.00291.71           C
ATOM    711  NE  ARG A  94     -17.627   6.451  73.544  1.00291.71           N
ATOM    712  CZ  ARG A  94     -18.082   6.033  72.326  1.00291.71           C
ATOM    713  NH1 ARG A  94     -18.860   4.916  72.237  1.00291.71           N
ATOM    714  NH2 ARG A  94     -17.750   6.725  71.197  1.00291.71           N
ATOM    715  C   ARG A  94     -14.879   7.887  76.869  1.00291.71           C
ATOM    716  O   ARG A  94     -15.165   9.060  76.636  1.00291.71           O
ATOM    717  N   LEU A  95     -13.759   7.315  76.402  1.00188.86           N
ATOM    718  CA  LEU A  95     -12.916   8.071  75.533  1.00188.86           C
ATOM    719  CB  LEU A  95     -11.484   8.248  76.061  1.00188.86           C
ATOM    720  CG  LEU A  95     -11.406   8.972  77.419  1.00188.86           C
ATOM    721  CD1 LEU A  95      -9.946   9.247  77.813  1.00188.86           C
ATOM    722  CD2 LEU A  95     -12.286  10.232  77.446  1.00188.86           C
ATOM    723  C   LEU A  95     -12.820   7.277  74.279  1.00188.86           C
ATOM    724  O   LEU A  95     -12.565   6.074  74.319  1.00188.86           O
ATOM    725  N   PRO A  96     -13.040   7.897  73.160  1.00181.59           N
ATOM    726  CA  PRO A  96     -12.899   7.143  71.954  1.00181.59           C
ATOM    727  CD  PRO A  96     -14.092   8.896  73.056  1.00181.59           C
ATOM    728  CB  PRO A  96     -13.618   7.942  70.870  1.00181.59           C
ATOM    729  CG  PRO A  96     -14.701   8.706  71.655  1.00181.59           C
ATOM    730  C   PRO A  96     -11.445   6.924  71.718  1.00181.59           C
ATOM    731  O   PRO A  96     -10.645   7.764  72.130  1.00181.59           O
ATOM    732  N   ALA A  97     -11.075   5.800  71.081  1.00216.44           N
ATOM    733  CA  ALA A  97      -9.688   5.568  70.828  1.00216.44           C
ATOM    734  CB  ALA A  97      -9.384   4.152  70.308  1.00216.44           C
ATOM    735  C   ALA A  97      -9.284   6.541  69.776  1.00216.44           C
ATOM    736  O   ALA A  97     -10.063   6.859  68.879  1.00216.44           O
ATOM    737  N   GLU A  98      -8.051   7.066  69.873  1.00320.09           N
ATOM    738  CA  GLU A  98      -7.618   7.997  68.880  1.00320.09           C
ATOM    739  CB  GLU A  98      -7.596   9.454  69.371  1.00320.09           C
ATOM    740  CG  GLU A  98      -7.398  10.472  68.247  1.00320.09           C
ATOM    741  CD  GLU A  98      -8.696  10.541  67.454  1.00320.09           C
ATOM    742  OE1 GLU A  98      -9.607   9.718  67.742  1.00320.09           O
ATOM    743  OE2 GLU A  98      -8.797  11.415  66.552  1.00320.09           O
ATOM    744  C   GLU A  98      -6.224   7.621  68.515  1.00320.09           C
ATOM    745  O   GLU A  98      -5.506   7.021  69.313  1.00320.09           O
ATOM    746  N   GLY A  99      -5.811   7.952  67.277  1.00145.26           N
ATOM    747  CA  GLY A  99      -4.480   7.623  66.869  1.00145.26           C
ATOM    748  C   GLY A  99      -3.757   8.909  66.651  1.00145.26           C
ATOM    749  O   GLY A  99      -4.226   9.817  65.966  1.00145.26           O
ATOM    750  N   PRO A 100      -2.592   8.967  67.225  1.00173.93           N
ATOM    751  CA  PRO A 100      -1.775  10.143  67.160  1.00173.93           C
ATOM    752  CD  PRO A 100      -1.812   7.768  67.480  1.00173.93           C
ATOM    753  CB  PRO A 100      -0.447   9.743  67.797  1.00173.93           C
ATOM    754  CG  PRO A 100      -0.349   8.239  67.481  1.00173.93           C
ATOM    755  C   PRO A 100      -1.587  10.544  65.735  1.00173.93           C
ATOM    756  O   PRO A 100      -1.537  11.741  65.458  1.00173.93           O
ATOM    757  N   ALA A 101      -1.469   9.572  64.812  1.00201.26           N
ATOM    758  CA  ALA A 101      -1.247   9.946  63.449  1.00201.26           C
ATOM    759  CB  ALA A 101      -1.024   8.750  62.508  1.00201.26           C
ATOM    760  C   ALA A 101      -2.463  10.669  62.982  1.00201.26           C
ATOM    761  O   ALA A 101      -3.588  10.280  63.290  1.00201.26           O
ATOM    762  N   VAL A 102      -2.257  11.764  62.227  1.00 71.92           N
ATOM    763  CA  VAL A 102      -3.376  12.498  61.722  1.00 71.92           C
ATOM    764  CB  VAL A 102      -3.428  13.920  62.203  1.00 71.92           C
ATOM    765  CG1 VAL A 102      -4.623  14.620  61.534  1.00 71.92           C
ATOM    766  CG2 VAL A 102      -3.487  13.918  63.740  1.00 71.92           C
ATOM    767  C   VAL A 102      -3.226  12.537  60.239  1.00 71.92           C
ATOM    768  O   VAL A 102      -2.121  12.689  59.721  1.00 71.92           O
ATOM    769  N   LYS A 103      -4.347  12.374  59.511  1.00279.67           N
ATOM    770  CA  LYS A 103      -4.275  12.410  58.081  1.00279.67           C
ATOM    771  CB  LYS A 103      -4.484  11.040  57.411  1.00279.67           C
ATOM    772  CG  LYS A 103      -5.849  10.414  57.700  1.00279.67           C
ATOM    773  CD  LYS A 103      -6.186   9.228  56.791  1.00279.67           C
ATOM    774  CE  LYS A 103      -7.463   8.487  57.197  1.00279.67           C
ATOM    775  NZ  LYS A 103      -8.656   9.257  56.780  1.00279.67           N
ATOM    776  C   LYS A 103      -5.353  13.319  57.594  1.00279.67           C
ATOM    777  O   LYS A 103      -6.334  13.571  58.292  1.00279.67           O
ATOM    778  N   ARG A 104      -5.175  13.860  56.374  1.00295.60           N
ATOM    779  CA  ARG A 104      -6.161  14.735  55.817  1.00295.60           C
ATOM    780  CB  ARG A 104      -5.635  15.578  54.640  1.00295.60           C
ATOM    781  CG  ARG A 104      -6.673  16.524  54.030  1.00295.60           C
ATOM    782  CD  ARG A 104      -7.590  15.861  53.000  1.00295.60           C
ATOM    783  NE  ARG A 104      -6.733  15.349  51.893  1.00295.60           N
ATOM    784  CZ  ARG A 104      -6.397  16.159  50.847  1.00295.60           C
ATOM    785  NH1 ARG A 104      -6.821  17.457  50.819  1.00295.60           N
ATOM    786  NH2 ARG A 104      -5.633  15.670  49.826  1.00295.60           N
ATOM    787  C   ARG A 104      -7.271  13.880  55.303  1.00295.60           C
ATOM    788  O   ARG A 104      -7.040  12.776  54.811  1.00295.60           O
ATOM    789  N   GLY A 105      -8.519  14.365  55.426  1.00 93.39           N
ATOM    790  CA  GLY A 105      -9.628  13.605  54.936  1.00 93.39           C
ATOM    791  C   GLY A 105     -10.595  13.449  56.060  1.00 93.39           C
ATOM    792  O   GLY A 105     -10.382  13.968  57.155  1.00 93.39           O
ATOM    793  N   VAL A 106     -11.697  12.717  55.810  1.00114.04           N
ATOM    794  CA  VAL A 106     -12.660  12.515  56.848  1.00114.04           C
ATOM    795  CB  VAL A 106     -13.966  11.957  56.362  1.00114.04           C
ATOM    796  CG1 VAL A 106     -14.606  12.971  55.400  1.00114.04           C
ATOM    797  CG2 VAL A 106     -13.705  10.575  55.738  1.00114.04           C
ATOM    798  C   VAL A 106     -12.070  11.514  57.778  1.00114.04           C
ATOM    799  O   VAL A 106     -11.459  10.537  57.349  1.00114.04           O
ATOM    800  N   MET A 107     -12.227  11.742  59.094  1.00267.00           N
ATOM    801  CA  MET A 107     -11.669  10.811  60.023  1.00267.00           C
ATOM    802  CB  MET A 107     -11.315  11.428  61.386  1.00267.00           C
ATOM    803  CG  MET A 107     -10.744  10.413  62.380  1.00267.00           C
ATOM    804  SD  MET A 107      -9.104   9.762  61.948  1.00267.00           S
ATOM    805  CE  MET A 107      -8.237  11.336  62.207  1.00267.00           C
ATOM    806  C   MET A 107     -12.680   9.749  60.271  1.00267.00           C
ATOM    807  O   MET A 107     -13.817  10.029  60.647  1.00267.00           O
ATOM    808  N   ALA A 108     -12.284   8.485  60.036  1.00278.37           N
ATOM    809  CA  ALA A 108     -13.170   7.397  60.306  1.00278.37           C
ATOM    810  CB  ALA A 108     -13.903   6.872  59.060  1.00278.37           C
ATOM    811  C   ALA A 108     -12.328   6.280  60.819  1.00278.37           C
ATOM    812  O   ALA A 108     -11.196   6.088  60.378  1.00278.37           O
ATOM    813  N   SER A 109     -12.858   5.523  61.796  1.00252.40           N
ATOM    814  CA  SER A 109     -12.127   4.399  62.294  1.00252.40           C
ATOM    815  CB  SER A 109     -11.103   4.757  63.384  1.00252.40           C
ATOM    816  OG  SER A 109     -10.088   5.591  62.843  1.00252.40           O
ATOM    817  C   SER A 109     -13.124   3.474  62.904  1.00252.40           C
ATOM    818  O   SER A 109     -14.205   3.893  63.313  1.00252.40           O
ATOM    819  N   ALA A 110     -12.785   2.174  62.962  1.00274.53           N
ATOM    820  CA  ALA A 110     -13.673   1.226  63.561  1.00274.53           C
ATOM    821  CB  ALA A 110     -14.022   0.044  62.641  1.00274.53           C
ATOM    822  C   ALA A 110     -12.944   0.675  64.736  1.00274.53           C
ATOM    823  O   ALA A 110     -11.740   0.434  64.670  1.00274.53           O
ATOM    824  N   ALA A 111     -13.649   0.483  65.865  1.00295.87           N
ATOM    825  CA  ALA A 111     -12.942  -0.030  66.995  1.00295.87           C
ATOM    826  CB  ALA A 111     -12.493   1.065  67.977  1.00295.87           C
ATOM    827  C   ALA A 111     -13.845  -0.942  67.751  1.00295.87           C
ATOM    828  O   ALA A 111     -15.057  -0.741  67.805  1.00295.87           O
ATOM    829  N   ALA A 112     -13.256  -2.000  68.338  1.00241.94           N
ATOM    830  CA  ALA A 112     -14.022  -2.873  69.168  1.00241.94           C
ATOM    831  CB  ALA A 112     -13.341  -4.223  69.452  1.00241.94           C
ATOM    832  C   ALA A 112     -14.158  -2.151  70.462  1.00241.94           C
ATOM    833  O   ALA A 112     -13.298  -1.349  70.822  1.00241.94           O
ATOM    834  N   LYS A 113     -15.255  -2.397  71.195  1.00255.57           N
ATOM    835  CA  LYS A 113     -15.389  -1.695  72.430  1.00255.57           C
ATOM    836  CB  LYS A 113     -16.836  -1.288  72.758  1.00255.57           C
ATOM    837  CG  LYS A 113     -17.386  -0.195  71.838  1.00255.57           C
ATOM    838  CD  LYS A 113     -17.582  -0.642  70.387  1.00255.57           C
ATOM    839  CE  LYS A 113     -18.212   0.432  69.496  1.00255.57           C
ATOM    840  NZ  LYS A 113     -18.460  -0.108  68.140  1.00255.57           N
ATOM    841  C   LYS A 113     -14.913  -2.595  73.516  1.00255.57           C
ATOM    842  O   LYS A 113     -15.254  -3.776  73.559  1.00255.57           O
ATOM    843  N   LYS A 114     -14.070  -2.049  74.409  1.00231.56           N
ATOM    844  CA  LYS A 114     -13.614  -2.800  75.536  1.00231.56           C
ATOM    845  CB  LYS A 114     -12.082  -2.892  75.663  1.00231.56           C
ATOM    846  CG  LYS A 114     -11.409  -3.703  74.554  1.00231.56           C
ATOM    847  CD  LYS A 114      -9.883  -3.565  74.540  1.00231.56           C
ATOM    848  CE  LYS A 114      -9.391  -2.163  74.167  1.00231.56           C
ATOM    849  NZ  LYS A 114      -7.912  -2.107  74.220  1.00231.56           N
ATOM    850  C   LYS A 114     -14.098  -2.044  76.724  1.00231.56           C
ATOM    851  O   LYS A 114     -14.238  -0.823  76.670  1.00231.56           O
ATOM    852  N   ALA A 115     -14.400  -2.748  77.829  1.00254.67           N
ATOM    853  CA  ALA A 115     -14.840  -2.011  78.971  1.00254.67           C
ATOM    854  CB  ALA A 115     -15.295  -2.893  80.148  1.00254.67           C
ATOM    855  C   ALA A 115     -13.659  -1.219  79.410  1.00254.67           C
ATOM    856  O   ALA A 115     -12.532  -1.711  79.390  1.00254.67           O
ATOM    857  N   ALA A 116     -13.880   0.047  79.802  1.00279.88           N
ATOM    858  CA  ALA A 116     -12.752   0.827  80.199  1.00279.88           C
ATOM    859  CB  ALA A 116     -12.478   2.027  79.280  1.00279.88           C
ATOM    860  C   ALA A 116     -13.022   1.361  81.560  1.00279.88           C
ATOM    861  O   ALA A 116     -14.147   1.732  81.891  1.00279.88           O
ATOM    862  N   LYS A 117     -11.971   1.387  82.397  1.00358.06           N
ATOM    863  CA  LYS A 117     -12.117   1.904  83.718  1.00358.06           C
ATOM    864  CB  LYS A 117     -12.444   0.838  84.780  1.00358.06           C
ATOM    865  CG  LYS A 117     -11.473  -0.344  84.838  1.00358.06           C
ATOM    866  CD  LYS A 117     -11.484  -1.236  83.593  1.00358.06           C
ATOM    867  CE  LYS A 117     -10.265  -1.064  82.684  1.00358.06           C
ATOM    868  NZ  LYS A 117     -10.304  -2.072  81.602  1.00358.06           N
ATOM    869  C   LYS A 117     -10.838   2.578  84.082  1.00358.06           C
ATOM    870  O   LYS A 117      -9.856   2.526  83.343  1.00358.06           O
ATOM    871  N   LYS A 118     -10.847   3.273  85.232  1.00284.07           N
ATOM    872  CA  LYS A 118      -9.695   3.990  85.682  1.00284.07           C
ATOM    873  CB  LYS A 118      -9.811   5.458  85.267  1.00284.07           C
ATOM    874  CG  LYS A 118     -10.140   5.570  83.775  1.00284.07           C
ATOM    875  CD  LYS A 118     -10.760   6.905  83.357  1.00284.07           C
ATOM    876  CE  LYS A 118     -11.163   6.962  81.882  1.00284.07           C
ATOM    877  NZ  LYS A 118     -12.565   6.513  81.721  1.00284.07           N
ATOM    878  C   LYS A 118      -9.707   3.811  87.171  1.00284.07           C
ATOM    879  O   LYS A 118     -10.779   3.532  87.706  1.00284.07           O
ATOM    880  N   ALA A 119      -8.535   3.963  87.852  1.00174.53           N
ATOM    881  CA  ALA A 119      -8.356   3.560  89.220  1.00174.53           C
ATOM    882  CB  ALA A 119      -9.571   3.214  90.103  1.00174.53           C
ATOM    883  C   ALA A 119      -7.820   2.233  88.901  1.00174.53           C
ATOM    884  O   ALA A 119      -7.692   1.982  87.706  1.00174.53           O
ATOM    885  N   PRO A 120      -7.537   1.362  89.818  1.00 92.96           N
ATOM    886  CA  PRO A 120      -7.038   0.084  89.410  1.00 92.96           C
ATOM    887  CD  PRO A 120      -7.114   1.717  91.162  1.00 92.96           C
ATOM    888  CB  PRO A 120      -6.699  -0.651  90.704  1.00 92.96           C
ATOM    889  CG  PRO A 120      -6.316   0.496  91.665  1.00 92.96           C
ATOM    890  C   PRO A 120      -8.047  -0.578  88.529  1.00 92.96           C
ATOM    891  O   PRO A 120      -9.215  -0.672  88.904  1.00 92.96           O
ATOM    892  N   ALA A 121      -7.595  -1.050  87.354  1.00 42.53           N
ATOM    893  CA  ALA A 121      -8.467  -1.569  86.345  1.00 42.53           C
ATOM    894  CB  ALA A 121      -7.731  -2.019  85.072  1.00 42.53           C
ATOM    895  C   ALA A 121      -9.214  -2.747  86.865  1.00 42.53           C
ATOM    896  O   ALA A 121      -8.704  -3.545  87.650  1.00 42.53           O
ATOM    897  N   LYS A 122     -10.483  -2.844  86.433  1.00 77.58           N
ATOM    898  CA  LYS A 122     -11.359  -3.924  86.760  1.00 77.58           C
ATOM    899  CB  LYS A 122     -12.744  -3.694  86.128  1.00 77.58           C
ATOM    900  CG  LYS A 122     -13.840  -4.695  86.495  1.00 77.58           C
ATOM    901  CD  LYS A 122     -15.224  -4.214  86.043  1.00 77.58           C
ATOM    902  CE  LYS A 122     -16.360  -5.208  86.288  1.00 77.58           C
ATOM    903  NZ  LYS A 122     -17.633  -4.636  85.796  1.00 77.58           N
ATOM    904  C   LYS A 122     -10.764  -5.145  86.151  1.00 77.58           C
ATOM    905  O   LYS A 122     -10.638  -6.178  86.801  1.00 77.58           O
ATOM    906  N   LYS A 123     -10.332  -5.009  84.883  1.00326.80           N
ATOM    907  CA  LYS A 123      -9.750  -6.061  84.103  1.00326.80           C
ATOM    908  CB  LYS A 123      -8.409  -6.583  84.647  1.00326.80           C
ATOM    909  CG  LYS A 123      -7.247  -5.634  84.361  1.00326.80           C
ATOM    910  CD  LYS A 123      -7.061  -5.384  82.864  1.00326.80           C
ATOM    911  CE  LYS A 123      -6.955  -6.673  82.047  1.00326.80           C
ATOM    912  NZ  LYS A 123      -7.004  -6.361  80.601  1.00326.80           N
ATOM    913  C   LYS A 123     -10.703  -7.200  83.968  1.00326.80           C
ATOM    914  O   LYS A 123     -11.099  -7.839  84.942  1.00326.80           O
ATOM    915  N   ALA A 124     -11.100  -7.473  82.713  1.00286.36           N
ATOM    916  CA  ALA A 124     -11.974  -8.568  82.435  1.00286.36           C
ATOM    917  CB  ALA A 124     -13.453  -8.169  82.299  1.00286.36           C
ATOM    918  C   ALA A 124     -11.548  -9.103  81.113  1.00286.36           C
ATOM    919  O   ALA A 124     -10.999  -8.373  80.289  1.00286.36           O
ATOM    920  N   ALA A 125     -11.782 -10.407  80.877  1.00235.90           N
ATOM    921  CA  ALA A 125     -11.400 -10.972  79.619  1.00235.90           C
ATOM    922  CB  ALA A 125     -10.907 -12.427  79.723  1.00235.90           C
ATOM    923  C   ALA A 125     -12.625 -10.968  78.772  1.00235.90           C
ATOM    924  O   ALA A 125     -13.711 -11.305  79.240  1.00235.90           O
ATOM    925  N   THR A 126     -12.492 -10.556  77.498  1.00256.30           N
ATOM    926  CA  THR A 126     -13.661 -10.519  76.676  1.00256.30           C
ATOM    927  CB  THR A 126     -13.978  -9.145  76.164  1.00256.30           C
ATOM    928  OG1 THR A 126     -12.922  -8.670  75.341  1.00256.30           O
ATOM    929  CG2 THR A 126     -14.173  -8.211  77.370  1.00256.30           C
ATOM    930  C   THR A 126     -13.436 -11.397  75.492  1.00256.30           C
ATOM    931  O   THR A 126     -12.436 -11.271  74.788  1.00256.30           O
ATOM    932  N   LYS A 127     -14.371 -12.338  75.265  1.00303.28           N
ATOM    933  CA  LYS A 127     -14.293 -13.202  74.127  1.00303.28           C
ATOM    934  CB  LYS A 127     -13.532 -14.507  74.426  1.00303.28           C
ATOM    935  CG  LYS A 127     -13.369 -15.465  73.242  1.00303.28           C
ATOM    936  CD  LYS A 127     -12.430 -14.955  72.145  1.00303.28           C
ATOM    937  CE  LYS A 127     -13.043 -14.981  70.743  1.00303.28           C
ATOM    938  NZ  LYS A 127     -14.209 -14.076  70.676  1.00303.28           N
ATOM    939  C   LYS A 127     -15.705 -13.562  73.801  1.00303.28           C
ATOM    940  O   LYS A 127     -16.395 -14.177  74.613  1.00303.28           O
ATOM    941  N   THR A 128     -16.185 -13.167  72.607  1.00308.80           N
ATOM    942  CA  THR A 128     -17.533 -13.506  72.260  1.00308.80           C
ATOM    943  CB  THR A 128     -18.529 -12.431  72.587  1.00308.80           C
ATOM    944  OG1 THR A 128     -19.850 -12.905  72.371  1.00308.80           O
ATOM    945  CG2 THR A 128     -18.251 -11.207  71.698  1.00308.80           C
ATOM    946  C   THR A 128     -17.594 -13.738  70.787  1.00308.80           C
ATOM    947  O   THR A 128     -16.722 -13.300  70.038  1.00308.80           O
ATOM    948  N   ALA A 129     -18.634 -14.465  70.337  1.00290.06           N
ATOM    949  CA  ALA A 129     -18.790 -14.705  68.934  1.00290.06           C
ATOM    950  CB  ALA A 129     -18.313 -16.098  68.488  1.00290.06           C
ATOM    951  C   ALA A 129     -20.250 -14.626  68.634  1.00290.06           C
ATOM    952  O   ALA A 129     -21.086 -14.938  69.480  1.00290.06           O
ATOM    953  N   ALA A 130     -20.593 -14.174  67.413  1.00295.05           N
ATOM    954  CA  ALA A 130     -21.972 -14.110  67.033  1.00295.05           C
ATOM    955  CB  ALA A 130     -22.594 -12.712  67.199  1.00295.05           C
ATOM    956  C   ALA A 130     -22.035 -14.452  65.582  1.00295.05           C
ATOM    957  O   ALA A 130     -21.116 -14.148  64.823  1.00295.05           O
ATOM    958  N   LYS A 131     -23.123 -15.123  65.160  1.00344.94           N
ATOM    959  CA  LYS A 131     -23.252 -15.458  63.774  1.00344.94           C
ATOM    960  CB  LYS A 131     -22.966 -16.936  63.462  1.00344.94           C
ATOM    961  CG  LYS A 131     -23.236 -17.301  62.001  1.00344.94           C
ATOM    962  CD  LYS A 131     -22.344 -16.565  61.001  1.00344.94           C
ATOM    963  CE  LYS A 131     -22.626 -16.941  59.545  1.00344.94           C
ATOM    964  NZ  LYS A 131     -21.768 -16.143  58.641  1.00344.94           N
ATOM    965  C   LYS A 131     -24.657 -15.188  63.360  1.00344.94           C
ATOM    966  O   LYS A 131     -25.600 -15.454  64.104  1.00344.94           O
ATOM    967  N   LYS A 132     -24.826 -14.623  62.150  1.00278.78           N
ATOM    968  CA  LYS A 132     -26.144 -14.381  61.651  1.00278.78           C
ATOM    969  CB  LYS A 132     -26.446 -12.897  61.383  1.00278.78           C
ATOM    970  CG  LYS A 132     -26.519 -12.045  62.650  1.00278.78           C
ATOM    971  CD  LYS A 132     -27.615 -12.489  63.620  1.00278.78           C
ATOM    972  CE  LYS A 132     -29.030 -12.304  63.070  1.00278.78           C
ATOM    973  NZ  LYS A 132     -29.328 -13.360  62.077  1.00278.78           N
ATOM    974  C   LYS A 132     -26.236 -15.078  60.337  1.00278.78           C
ATOM    975  O   LYS A 132     -25.428 -14.843  59.440  1.00278.78           O
ATOM    976  N   ALA A 133     -27.222 -15.981  60.199  1.00289.31           N
ATOM    977  CA  ALA A 133     -27.387 -16.653  58.948  1.00289.31           C
ATOM    978  CB  ALA A 133     -26.714 -18.035  58.897  1.00289.31           C
ATOM    979  C   ALA A 133     -28.849 -16.873  58.776  1.00289.31           C
ATOM    980  O   ALA A 133     -29.574 -17.080  59.747  1.00289.31           O
ATOM    981  N   ALA A 134     -29.327 -16.808  57.521  1.00296.52           N
ATOM    982  CA  ALA A 134     -30.717 -17.053  57.294  1.00296.52           C
ATOM    983  CB  ALA A 134     -31.560 -15.772  57.175  1.00296.52           C
ATOM    984  C   ALA A 134     -30.822 -17.766  55.991  1.00296.52           C
ATOM    985  O   ALA A 134     -30.048 -17.515  55.068  1.00296.52           O
ATOM    986  N   THR A 135     -31.783 -18.701  55.893  1.00315.68           N
ATOM    987  CA  THR A 135     -31.979 -19.394  54.659  1.00315.68           C
ATOM    988  CB  THR A 135     -31.613 -20.849  54.720  1.00315.68           C
ATOM    989  OG1 THR A 135     -31.657 -21.423  53.422  1.00315.68           O
ATOM    990  CG2 THR A 135     -32.599 -21.567  55.658  1.00315.68           C
ATOM    991  C   THR A 135     -33.436 -19.312  54.359  1.00315.68           C
ATOM    992  O   THR A 135     -34.268 -19.378  55.262  1.00315.68           O
ATOM    993  N   LYS A 136     -33.786 -19.139  53.073  1.00336.99           N
ATOM    994  CA  LYS A 136     -35.174 -19.086  52.735  1.00336.99           C
ATOM    995  CB  LYS A 136     -35.560 -17.854  51.891  1.00336.99           C
ATOM    996  CG  LYS A 136     -34.895 -17.773  50.514  1.00336.99           C
ATOM    997  CD  LYS A 136     -35.482 -18.733  49.477  1.00336.99           C
ATOM    998  CE  LYS A 136     -36.921 -18.388  49.087  1.00336.99           C
ATOM    999  NZ  LYS A 136     -37.417 -19.349  48.077  1.00336.99           N
ATOM   1000  C   LYS A 136     -35.461 -20.323  51.957  1.00336.99           C
ATOM   1001  O   LYS A 136     -34.637 -20.770  51.161  1.00336.99           O
ATOM   1002  N   ALA A 137     -36.639 -20.928  52.187  1.00247.07           N
ATOM   1003  CA  ALA A 137     -36.942 -22.133  51.481  1.00247.07           C
ATOM   1004  CB  ALA A 137     -37.245 -23.326  52.404  1.00247.07           C
ATOM   1005  C   ALA A 137     -38.162 -21.890  50.662  1.00247.07           C
ATOM   1006  O   ALA A 137     -39.078 -21.168  51.053  1.00247.07           O
ATOM   1007  N   PRO A 138     -38.148 -22.465  49.496  1.00122.02           N
ATOM   1008  CA  PRO A 138     -39.282 -22.377  48.623  1.00122.02           C
ATOM   1009  CD  PRO A 138     -36.907 -22.639  48.763  1.00122.02           C
ATOM   1010  CB  PRO A 138     -38.760 -22.670  47.213  1.00122.02           C
ATOM   1011  CG  PRO A 138     -37.351 -23.252  47.428  1.00122.02           C
ATOM   1012  C   PRO A 138     -40.305 -23.347  49.107  1.00122.02           C
ATOM   1013  O   PRO A 138     -39.941 -24.283  49.816  1.00122.02           O
ATOM   1014  N   ALA A 139     -41.588 -23.141  48.757  1.00246.56           N
ATOM   1015  CA  ALA A 139     -42.583 -24.066  49.204  1.00246.56           C
ATOM   1016  CB  ALA A 139     -43.653 -23.433  50.111  1.00246.56           C
ATOM   1017  C   ALA A 139     -43.285 -24.589  47.998  1.00246.56           C
ATOM   1018  O   ALA A 139     -43.512 -23.863  47.030  1.00246.56           O
ATOM   1019  N   LYS A 140     -43.628 -25.890  48.023  1.00325.53           N
ATOM   1020  CA  LYS A 140     -44.335 -26.472  46.924  1.00325.53           C
ATOM   1021  CB  LYS A 140     -43.578 -27.619  46.233  1.00325.53           C
ATOM   1022  CG  LYS A 140     -44.338 -28.242  45.058  1.00325.53           C
ATOM   1023  CD  LYS A 140     -44.480 -27.326  43.839  1.00325.53           C
ATOM   1024  CE  LYS A 140     -45.609 -26.298  43.955  1.00325.53           C
ATOM   1025  NZ  LYS A 140     -45.090 -25.030  44.515  1.00325.53           N
ATOM   1026  C   LYS A 140     -45.590 -27.050  47.482  1.00325.53           C
ATOM   1027  O   LYS A 140     -45.624 -27.494  48.630  1.00325.53           O
ATOM   1028  N   LYS A 141     -46.672 -27.035  46.686  1.00275.58           N
ATOM   1029  CA  LYS A 141     -47.890 -27.605  47.169  1.00275.58           C
ATOM   1030  CB  LYS A 141     -49.130 -26.740  46.883  1.00275.58           C
ATOM   1031  CG  LYS A 141     -49.068 -25.354  47.531  1.00275.58           C
ATOM   1032  CD  LYS A 141     -48.934 -25.383  49.055  1.00275.58           C
ATOM   1033  CE  LYS A 141     -50.264 -25.555  49.790  1.00275.58           C
ATOM   1034  NZ  LYS A 141     -50.716 -26.961  49.697  1.00275.58           N
ATOM   1035  C   LYS A 141     -48.065 -28.890  46.434  1.00275.58           C
ATOM   1036  O   LYS A 141     -48.026 -28.923  45.205  1.00275.58           O
ATOM   1037  N   ALA A 142     -48.245 -29.996  47.176  1.00263.79           N
ATOM   1038  CA  ALA A 142     -48.415 -31.254  46.517  1.00263.79           C
ATOM   1039  CB  ALA A 142     -47.322 -32.282  46.853  1.00263.79           C
ATOM   1040  C   ALA A 142     -49.712 -31.819  46.982  1.00263.79           C
ATOM   1041  O   ALA A 142     -50.096 -31.650  48.139  1.00263.79           O
ATOM   1042  N   ALA A 143     -50.436 -32.495  46.073  1.00245.76           N
ATOM   1043  CA  ALA A 143     -51.683 -33.071  46.465  1.00245.76           C
ATOM   1044  CB  ALA A 143     -52.877 -32.587  45.624  1.00245.76           C
ATOM   1045  C   ALA A 143     -51.571 -34.543  46.264  1.00245.76           C
ATOM   1046  O   ALA A 143     -51.017 -35.008  45.269  1.00245.76           O
ATOM   1047  N   THR A 144     -52.083 -35.319  47.235  1.00303.18           N
ATOM   1048  CA  THR A 144     -52.060 -36.743  47.111  1.00303.18           C
ATOM   1049  CB  THR A 144     -51.200 -37.426  48.133  1.00303.18           C
ATOM   1050  OG1 THR A 144     -51.690 -37.166  49.440  1.00303.18           O
ATOM   1051  CG2 THR A 144     -49.759 -36.908  47.991  1.00303.18           C
ATOM   1052  C   THR A 144     -53.461 -37.201  47.330  1.00303.18           C
ATOM   1053  O   THR A 144     -54.224 -36.565  48.055  1.00303.18           O
ATOM   1054  N   LYS A 145     -53.846 -38.315  46.683  1.00353.37           N
ATOM   1055  CA  LYS A 145     -55.184 -38.787  46.858  1.00353.37           C
ATOM   1056  CB  LYS A 145     -55.986 -38.880  45.544  1.00353.37           C
ATOM   1057  CG  LYS A 145     -55.395 -39.820  44.486  1.00353.37           C
ATOM   1058  CD  LYS A 145     -55.550 -41.312  44.794  1.00353.37           C
ATOM   1059  CE  LYS A 145     -56.962 -41.847  44.548  1.00353.37           C
ATOM   1060  NZ  LYS A 145     -57.200 -41.995  43.095  1.00353.37           N
ATOM   1061  C   LYS A 145     -55.116 -40.147  47.462  1.00353.37           C
ATOM   1062  O   LYS A 145     -54.137 -40.871  47.291  1.00353.37           O
ATOM   1063  N   ALA A 146     -56.168 -40.514  48.214  1.00239.13           N
ATOM   1064  CA  ALA A 146     -56.228 -41.817  48.799  1.00239.13           C
ATOM   1065  CB  ALA A 146     -56.404 -41.804  50.327  1.00239.13           C
ATOM   1066  C   ALA A 146     -57.437 -42.464  48.216  1.00239.13           C
ATOM   1067  O   ALA A 146     -58.413 -41.795  47.880  1.00239.13           O
ATOM   1068  N   PRO A 147     -57.381 -43.752  48.052  1.00120.33           N
ATOM   1069  CA  PRO A 147     -58.508 -44.451  47.511  1.00120.33           C
ATOM   1070  CD  PRO A 147     -56.131 -44.436  47.778  1.00120.33           C
ATOM   1071  CB  PRO A 147     -57.981 -45.807  47.030  1.00120.33           C
ATOM   1072  CG  PRO A 147     -56.555 -45.903  47.608  1.00120.33           C
ATOM   1073  C   PRO A 147     -59.574 -44.529  48.547  1.00120.33           C
ATOM   1074  O   PRO A 147     -59.251 -44.533  49.734  1.00120.33           O
ATOM   1075  N   ALA A 148     -60.851 -44.578  48.127  1.00241.80           N
ATOM   1076  CA  ALA A 148     -61.910 -44.644  49.086  1.00241.80           C
ATOM   1077  CB  ALA A 148     -62.903 -43.474  48.988  1.00241.80           C
ATOM   1078  C   ALA A 148     -62.673 -45.894  48.813  1.00241.80           C
ATOM   1079  O   ALA A 148     -62.831 -46.303  47.664  1.00241.80           O
ATOM   1080  N   LYS A 149     -63.150 -46.551  49.886  1.00355.81           N
ATOM   1081  CA  LYS A 149     -63.905 -47.752  49.711  1.00355.81           C
ATOM   1082  CB  LYS A 149     -63.205 -49.004  50.275  1.00355.81           C
ATOM   1083  CG  LYS A 149     -62.796 -48.899  51.749  1.00355.81           C
ATOM   1084  CD  LYS A 149     -63.962 -48.918  52.740  1.00355.81           C
ATOM   1085  CE  LYS A 149     -64.563 -50.308  52.957  1.00355.81           C
ATOM   1086  NZ  LYS A 149     -63.613 -51.159  53.709  1.00355.81           N
ATOM   1087  C   LYS A 149     -65.202 -47.580  50.426  1.00355.81           C
ATOM   1088  O   LYS A 149     -65.281 -46.890  51.441  1.00355.81           O
ATOM   1089  N   LYS A 150     -66.272 -48.189  49.883  1.00305.21           N
ATOM   1090  CA  LYS A 150     -67.544 -48.107  50.532  1.00305.21           C
ATOM   1091  CB  LYS A 150     -68.665 -47.582  49.617  1.00305.21           C
ATOM   1092  CG  LYS A 150     -69.939 -47.171  50.360  1.00305.21           C
ATOM   1093  CD  LYS A 150     -70.618 -48.303  51.132  1.00305.21           C
ATOM   1094  CE  LYS A 150     -71.886 -47.856  51.863  1.00305.21           C
ATOM   1095  NZ  LYS A 150     -72.552 -49.018  52.490  1.00305.21           N
ATOM   1096  C   LYS A 150     -67.892 -49.504  50.920  1.00305.21           C
ATOM   1097  O   LYS A 150     -67.745 -50.431  50.125  1.00305.21           O
ATOM   1098  N   ALA A 151     -68.346 -49.698  52.172  1.00236.86           N
ATOM   1099  CA  ALA A 151     -68.672 -51.025  52.597  1.00236.86           C
ATOM   1100  CB  ALA A 151     -67.680 -51.603  53.620  1.00236.86           C
ATOM   1101  C   ALA A 151     -70.002 -50.971  53.264  1.00236.86           C
ATOM   1102  O   ALA A 151     -70.389 -49.945  53.822  1.00236.86           O
ATOM   1103  N   VAL A 152     -70.751 -52.087  53.203  1.00129.08           N
ATOM   1104  CA  VAL A 152     -72.029 -52.113  53.843  1.00129.08           C
ATOM   1105  CB  VAL A 152     -73.126 -52.669  52.981  1.00129.08           C
ATOM   1106  CG1 VAL A 152     -73.305 -51.747  51.763  1.00129.08           C
ATOM   1107  CG2 VAL A 152     -72.784 -54.124  52.614  1.00129.08           C
ATOM   1108  C   VAL A 152     -71.900 -53.007  55.029  1.00129.08           C
ATOM   1109  O   VAL A 152     -71.337 -54.097  54.945  1.00129.08           O
ATOM   1110  N   THR A 153     -72.401 -52.544  56.187  1.00158.22           N
ATOM   1111  CA  THR A 153     -72.337 -53.360  57.359  1.00158.22           C
ATOM   1112  CB  THR A 153     -71.634 -52.701  58.509  1.00158.22           C
ATOM   1113  OG1 THR A 153     -70.303 -52.366  58.145  1.00158.22           O
ATOM   1114  CG2 THR A 153     -71.630 -53.668  59.705  1.00158.22           C
ATOM   1115  C   THR A 153     -73.744 -53.593  57.784  1.00158.22           C
ATOM   1116  O   THR A 153     -74.539 -52.659  57.869  1.00158.22           O
ATOM   1117  N   LYS A 154     -74.099 -54.863  58.046  1.00232.34           N
ATOM   1118  CA  LYS A 154     -75.438 -55.111  58.475  1.00232.34           C
ATOM   1119  CB  LYS A 154     -76.166 -56.178  57.640  1.00232.34           C
ATOM   1120  CG  LYS A 154     -77.678 -56.191  57.866  1.00232.34           C
ATOM   1121  CD  LYS A 154     -78.450 -56.956  56.790  1.00232.34           C
ATOM   1122  CE  LYS A 154     -79.967 -56.790  56.898  1.00232.34           C
ATOM   1123  NZ  LYS A 154     -80.352 -55.412  56.515  1.00232.34           N
ATOM   1124  C   LYS A 154     -75.346 -55.598  59.879  1.00232.34           C
ATOM   1125  O   LYS A 154     -74.554 -56.486  60.190  1.00232.34           O
ATOM   1126  N   VAL A 155     -76.149 -55.003  60.778  1.00113.43           N
ATOM   1127  CA  VAL A 155     -76.091 -55.417  62.145  1.00113.43           C
ATOM   1128  CB  VAL A 155     -75.787 -54.297  63.095  1.00113.43           C
ATOM   1129  CG1 VAL A 155     -76.910 -53.250  62.993  1.00113.43           C
ATOM   1130  CG2 VAL A 155     -75.620 -54.888  64.505  1.00113.43           C
ATOM   1131  C   VAL A 155     -77.430 -55.955  62.513  1.00113.43           C
ATOM   1132  O   VAL A 155     -78.463 -55.399  62.141  1.00113.43           O
ATOM   1133  N   THR A 156     -77.437 -57.083  63.244  1.00166.72           N
ATOM   1134  CA  THR A 156     -78.672 -57.654  63.681  1.00166.72           C
ATOM   1135  CB  THR A 156     -78.906 -59.038  63.151  1.00166.72           C
ATOM   1136  OG1 THR A 156     -78.917 -59.021  61.731  1.00166.72           O
ATOM   1137  CG2 THR A 156     -80.253 -59.554  63.686  1.00166.72           C
ATOM   1138  C   THR A 156     -78.585 -57.751  65.166  1.00166.72           C
ATOM   1139  O   THR A 156     -77.563 -58.165  65.711  1.00166.72           O
ATOM   1140  N   LYS A 157     -79.659 -57.346  65.869  1.00314.24           N
ATOM   1141  CA  LYS A 157     -79.628 -57.422  67.298  1.00314.24           C
ATOM   1142  CB  LYS A 157     -79.772 -56.060  67.997  1.00314.24           C
ATOM   1143  CG  LYS A 157     -81.149 -55.424  67.800  1.00314.24           C
ATOM   1144  CD  LYS A 157     -81.436 -54.270  68.762  1.00314.24           C
ATOM   1145  CE  LYS A 157     -82.824 -53.655  68.579  1.00314.24           C
ATOM   1146  NZ  LYS A 157     -83.862 -54.613  69.021  1.00314.24           N
ATOM   1147  C   LYS A 157     -80.797 -58.245  67.719  1.00314.24           C
ATOM   1148  O   LYS A 157     -81.828 -58.264  67.049  1.00314.24           O
ATOM   1149  N   ALA A 158     -80.653 -58.975  68.840  1.00254.62           N
ATOM   1150  CA  ALA A 158     -81.751 -59.763  69.310  1.00254.62           C
ATOM   1151  CB  ALA A 158     -81.526 -61.278  69.175  1.00254.62           C
ATOM   1152  C   ALA A 158     -81.919 -59.468  70.763  1.00254.62           C
ATOM   1153  O   ALA A 158     -80.955 -59.238  71.491  1.00254.62           O
ATOM   1154  N   PRO A 159     -83.151 -59.433  71.182  1.00124.54           N
ATOM   1155  CA  PRO A 159     -83.442 -59.208  72.570  1.00124.54           C
ATOM   1156  CD  PRO A 159     -84.212 -58.943  70.320  1.00124.54           C
ATOM   1157  CB  PRO A 159     -84.862 -58.638  72.626  1.00124.54           C
ATOM   1158  CG  PRO A 159     -85.448 -58.910  71.230  1.00124.54           C
ATOM   1159  C   PRO A 159     -83.280 -60.488  73.321  1.00124.54           C
ATOM   1160  O   PRO A 159     -83.307 -61.549  72.700  1.00124.54           O
ATOM   1161  N   ALA A 160     -83.095 -60.413  74.652  1.00246.94           N
ATOM   1162  CA  ALA A 160     -82.971 -61.610  75.428  1.00246.94           C
ATOM   1163  CB  ALA A 160     -81.561 -61.834  76.001  1.00246.94           C
ATOM   1164  C   ALA A 160     -83.901 -61.472  76.588  1.00246.94           C
ATOM   1165  O   ALA A 160     -84.139 -60.368  77.076  1.00246.94           O
ATOM   1166  N   LYS A 161     -84.474 -62.600  77.047  1.00298.17           N
ATOM   1167  CA  LYS A 161     -85.364 -62.536  78.168  1.00298.17           C
ATOM   1168  CB  LYS A 161     -86.777 -63.067  77.874  1.00298.17           C
ATOM   1169  CG  LYS A 161     -86.813 -64.562  77.547  1.00298.17           C
ATOM   1170  CD  LYS A 161     -88.218 -65.165  77.606  1.00298.17           C
ATOM   1171  CE  LYS A 161     -88.258 -66.659  77.282  1.00298.17           C
ATOM   1172  NZ  LYS A 161     -89.646 -67.163  77.391  1.00298.17           N
ATOM   1173  C   LYS A 161     -84.788 -63.403  79.236  1.00298.17           C
ATOM   1174  O   LYS A 161     -84.161 -64.422  78.952  1.00298.17           O
ATOM   1175  N   LYS A 162     -84.969 -63.001  80.508  1.00295.26           N
ATOM   1176  CA  LYS A 162     -84.450 -63.801  81.576  1.00295.26           C
ATOM   1177  CB  LYS A 162     -83.234 -63.166  82.275  1.00295.26           C
ATOM   1178  CG  LYS A 162     -82.616 -64.039  83.369  1.00295.26           C
ATOM   1179  CD  LYS A 162     -81.219 -63.581  83.796  1.00295.26           C
ATOM   1180  CE  LYS A 162     -81.209 -62.256  84.561  1.00295.26           C
ATOM   1181  NZ  LYS A 162     -81.593 -62.482  85.972  1.00295.26           N
ATOM   1182  C   LYS A 162     -85.530 -63.959  82.595  1.00295.26           C
ATOM   1183  O   LYS A 162     -86.301 -63.036  82.851  1.00295.26           O
ATOM   1184  N   VAL A 163     -85.619 -65.165  83.190  1.00 77.97           N
ATOM   1185  CA  VAL A 163     -86.584 -65.422  84.217  1.00 77.97           C
ATOM   1186  CB  VAL A 163     -87.637 -66.417  83.823  1.00 77.97           C
ATOM   1187  CG1 VAL A 163     -88.545 -66.679  85.036  1.00 77.97           C
ATOM   1188  CG2 VAL A 163     -88.386 -65.871  82.595  1.00 77.97           C
ATOM   1189  C   VAL A 163     -85.811 -65.999  85.357  1.00 77.97           C
ATOM   1190  O   VAL A 163     -84.731 -66.552  85.157  1.00 77.97           O
ATOM   1191  N   THR A 164     -86.328 -65.869  86.594  1.00212.00           N
ATOM   1192  CA  THR A 164     -85.564 -66.360  87.702  1.00212.00           C
ATOM   1193  CB  THR A 164     -85.172 -65.285  88.672  1.00212.00           C
ATOM   1194  OG1 THR A 164     -84.393 -64.295  88.017  1.00212.00           O
ATOM   1195  CG2 THR A 164     -84.370 -65.924  89.818  1.00212.00           C
ATOM   1196  C   THR A 164     -86.368 -67.356  88.473  1.00212.00           C
ATOM   1197  O   THR A 164     -87.586 -67.239  88.597  1.00212.00           O
ATOM   1198  N   LYS A 165     -85.675 -68.392  88.987  1.00310.06           N
ATOM   1199  CA  LYS A 165     -86.277 -69.386  89.825  1.00310.06           C
ATOM   1200  CB  LYS A 165     -86.809 -70.602  89.045  1.00310.06           C
ATOM   1201  CG  LYS A 165     -87.619 -71.589  89.891  1.00310.06           C
ATOM   1202  CD  LYS A 165     -86.807 -72.320  90.962  1.00310.06           C
ATOM   1203  CE  LYS A 165     -86.087 -73.561  90.430  1.00310.06           C
ATOM   1204  NZ  LYS A 165     -85.335 -74.221  91.520  1.00310.06           N
ATOM   1205  C   LYS A 165     -85.183 -69.857  90.729  1.00310.06           C
ATOM   1206  O   LYS A 165     -84.045 -70.022  90.291  1.00310.06           O
ATOM   1207  N   ALA A 166     -85.478 -70.064  92.028  1.00283.11           N
ATOM   1208  CA  ALA A 166     -84.416 -70.502  92.886  1.00283.11           C
ATOM   1209  CB  ALA A 166     -83.371 -69.412  93.177  1.00283.11           C
ATOM   1210  C   ALA A 166     -84.990 -70.912  94.201  1.00283.11           C
ATOM   1211  O   ALA A 166     -86.171 -70.707  94.479  1.00283.11           O
ATOM   1212  N   THR A 167     -84.139 -71.534  95.040  1.00273.48           N
ATOM   1213  CA  THR A 167     -84.537 -71.940  96.354  1.00273.48           C
ATOM   1214  CB  THR A 167     -84.320 -73.402  96.624  1.00273.48           C
ATOM   1215  OG1 THR A 167     -84.912 -73.768  97.862  1.00273.48           O
ATOM   1216  CG2 THR A 167     -82.809 -73.687  96.647  1.00273.48           C
ATOM   1217  C   THR A 167     -83.678 -71.168  97.301  1.00273.48           C
ATOM   1218  O   THR A 167     -82.561 -70.781  96.962  1.00273.48           O
ATOM   1219  N   VAL A 168     -84.190 -70.906  98.518  1.00130.65           N
ATOM   1220  CA  VAL A 168     -83.435 -70.127  99.454  1.00130.65           C
ATOM   1221  CB  VAL A 168     -84.272 -69.143 100.216  1.00130.65           C
ATOM   1222  CG1 VAL A 168     -84.858 -68.125  99.222  1.00130.65           C
ATOM   1223  CG2 VAL A 168     -85.335 -69.924 101.007  1.00130.65           C
ATOM   1224  C   VAL A 168     -82.828 -71.058 100.450  1.00130.65           C
ATOM   1225  O   VAL A 168     -83.437 -72.051 100.844  1.00130.65           O
ATOM   1226  N   LYS A 169     -81.579 -70.761 100.860  1.00303.77           N
ATOM   1227  CA  LYS A 169     -80.906 -71.595 101.810  1.00303.77           C
ATOM   1228  CB  LYS A 169     -79.954 -72.615 101.157  1.00303.77           C
ATOM   1229  CG  LYS A 169     -79.364 -73.629 102.139  1.00303.77           C
ATOM   1230  CD  LYS A 169     -80.401 -74.597 102.709  1.00303.77           C
ATOM   1231  CE  LYS A 169     -79.849 -75.508 103.808  1.00303.77           C
ATOM   1232  NZ  LYS A 169     -78.785 -76.378 103.260  1.00303.77           N
ATOM   1233  C   LYS A 169     -80.080 -70.709 102.687  1.00303.77           C
ATOM   1234  O   LYS A 169     -79.986 -69.503 102.466  1.00303.77           O
ATOM   1235  N   LYS A 170     -79.480 -71.306 103.736  1.00233.54           N
ATOM   1236  CA  LYS A 170     -78.628 -70.597 104.644  1.00233.54           C
ATOM   1237  CB  LYS A 170     -78.490 -71.324 105.994  1.00233.54           C
ATOM   1238  CG  LYS A 170     -77.596 -70.626 107.020  1.00233.54           C
ATOM   1239  CD  LYS A 170     -77.591 -71.325 108.383  1.00233.54           C
ATOM   1240  CE  LYS A 170     -78.973 -71.432 109.031  1.00233.54           C
ATOM   1241  NZ  LYS A 170     -78.889 -72.232 110.274  1.00233.54           N
ATOM   1242  C   LYS A 170     -77.269 -70.585 104.024  1.00233.54           C
ATOM   1243  O   LYS A 170     -76.629 -71.628 103.899  1.00233.54           O
ATOM   1244  N   THR A 171     -76.797 -69.399 103.592  1.00250.56           N
ATOM   1245  CA  THR A 171     -75.489 -69.337 103.012  1.00250.56           C
ATOM   1246  CB  THR A 171     -75.493 -69.578 101.530  1.00250.56           C
ATOM   1247  OG1 THR A 171     -76.076 -70.841 101.246  1.00250.56           O
ATOM   1248  CG2 THR A 171     -74.044 -69.547 101.014  1.00250.56           C
ATOM   1249  C   THR A 171     -74.963 -67.956 103.245  1.00250.56           C
ATOM   1250  O   THR A 171     -75.729 -67.029 103.502  1.00250.56           O
ATOM   1251  N   ALA A 172     -73.625 -67.791 103.187  1.00305.27           N
ATOM   1252  CA  ALA A 172     -73.047 -66.488 103.342  1.00305.27           C
ATOM   1253  CB  ALA A 172     -72.808 -66.093 104.810  1.00305.27           C
ATOM   1254  C   ALA A 172     -71.712 -66.508 102.668  1.00305.27           C
ATOM   1255  O   ALA A 172     -71.070 -67.553 102.577  1.00305.27           O
ATOM   1256  N   ALA A 173     -71.265 -65.346 102.147  1.00307.28           N
ATOM   1257  CA  ALA A 173     -69.966 -65.292 101.541  1.00307.28           C
ATOM   1258  CB  ALA A 173     -69.962 -65.668 100.049  1.00307.28           C
ATOM   1259  C   ALA A 173     -69.482 -63.882 101.644  1.00307.28           C
ATOM   1260  O   ALA A 173     -70.273 -62.941 101.607  1.00307.28           O
ATOM   1261  N   LYS A 174     -68.154 -63.701 101.798  1.00378.76           N
ATOM   1262  CA  LYS A 174     -67.602 -62.379 101.880  1.00378.76           C
ATOM   1263  CB  LYS A 174     -67.500 -61.863 103.331  1.00378.76           C
ATOM   1264  CG  LYS A 174     -66.988 -60.426 103.483  1.00378.76           C
ATOM   1265  CD  LYS A 174     -65.512 -60.238 103.131  1.00378.76           C
ATOM   1266  CE  LYS A 174     -64.570 -60.555 104.293  1.00378.76           C
ATOM   1267  NZ  LYS A 174     -64.690 -61.981 104.671  1.00378.76           N
ATOM   1268  C   LYS A 174     -66.228 -62.455 101.297  1.00378.76           C
ATOM   1269  O   LYS A 174     -65.535 -63.457 101.461  1.00378.76           O
ATOM   1270  N   ALA A 175     -65.795 -61.402 100.575  1.00231.65           N
ATOM   1271  CA  ALA A 175     -64.484 -61.472 100.003  1.00231.65           C
ATOM   1272  CB  ALA A 175     -64.438 -61.142  98.502  1.00231.65           C
ATOM   1273  C   ALA A 175     -63.610 -60.483 100.697  1.00231.65           C
ATOM   1274  O   ALA A 175     -63.981 -59.340 100.961  1.00231.65           O
ATOM   1275  N   PRO A 176     -62.447 -60.962 101.020  1.00228.52           N
ATOM   1276  CA  PRO A 176     -61.444 -60.142 101.633  1.00228.52           C
ATOM   1277  CD  PRO A 176     -62.305 -62.364 101.374  1.00228.52           C
ATOM   1278  CB  PRO A 176     -60.373 -61.109 102.136  1.00228.52           C
ATOM   1279  CG  PRO A 176     -61.144 -62.418 102.378  1.00228.52           C
ATOM   1280  C   PRO A 176     -60.947 -59.189 100.603  1.00228.52           C
ATOM   1281  O   PRO A 176     -60.255 -58.232 100.949  1.00228.52           O
ATOM   1282  N   VAL A 177     -61.280 -59.446  99.326  1.00 70.45           N
ATOM   1283  CA  VAL A 177     -60.768 -58.643  98.261  1.00 70.45           C
ATOM   1284  CB  VAL A 177     -60.544 -59.417  96.997  1.00 70.45           C
ATOM   1285  CG1 VAL A 177     -60.108 -58.438  95.895  1.00 70.45           C
ATOM   1286  CG2 VAL A 177     -59.525 -60.532  97.284  1.00 70.45           C
ATOM   1287  C   VAL A 177     -61.731 -57.552  97.934  1.00 70.45           C
ATOM   1288  O   VAL A 177     -62.947 -57.738  97.944  1.00 70.45           O
ATOM   1289  N   ARG A 178     -61.170 -56.359  97.666  1.00360.00           N
ATOM   1290  CA  ARG A 178     -61.917 -55.218  97.232  1.00360.00           C
ATOM   1291  CB  ARG A 178     -62.066 -54.117  98.300  1.00360.00           C
ATOM   1292  CG  ARG A 178     -60.745 -53.554  98.835  1.00360.00           C
ATOM   1293  CD  ARG A 178     -60.009 -52.606  97.884  1.00360.00           C
ATOM   1294  NE  ARG A 178     -60.699 -51.284  97.928  1.00360.00           N
ATOM   1295  CZ  ARG A 178     -59.984 -50.141  97.714  1.00360.00           C
ATOM   1296  NH1 ARG A 178     -58.639 -50.212  97.491  1.00360.00           N
ATOM   1297  NH2 ARG A 178     -60.610 -48.928  97.721  1.00360.00           N
ATOM   1298  C   ARG A 178     -61.126 -54.664  96.097  1.00360.00           C
ATOM   1299  O   ARG A 178     -59.908 -54.829  96.054  1.00360.00           O
ATOM   1300  N   LYS A 179     -61.791 -54.005  95.129  1.00299.73           N
ATOM   1301  CA  LYS A 179     -61.032 -53.515  94.020  1.00299.73           C
ATOM   1302  CB  LYS A 179     -61.401 -54.185  92.688  1.00299.73           C
ATOM   1303  CG  LYS A 179     -61.065 -55.677  92.654  1.00299.73           C
ATOM   1304  CD  LYS A 179     -61.700 -56.415  91.476  1.00299.73           C
ATOM   1305  CE  LYS A 179     -61.612 -55.633  90.166  1.00299.73           C
ATOM   1306  NZ  LYS A 179     -60.216 -55.202  89.931  1.00299.73           N
ATOM   1307  C   LYS A 179     -61.283 -52.054  93.859  1.00299.73           C
ATOM   1308  O   LYS A 179     -62.392 -51.565  94.070  1.00299.73           O
ATOM   1309  N   ALA A 180     -60.221 -51.313  93.494  1.00289.74           N
ATOM   1310  CA  ALA A 180     -60.355 -49.911  93.251  1.00289.74           C
ATOM   1311  CB  ALA A 180     -59.862 -49.043  94.420  1.00289.74           C
ATOM   1312  C   ALA A 180     -59.481 -49.614  92.079  1.00289.74           C
ATOM   1313  O   ALA A 180     -58.420 -50.216  91.923  1.00289.74           O
ATOM   1314  N   ALA A 181     -59.912 -48.689  91.202  1.00242.81           N
ATOM   1315  CA  ALA A 181     -59.075 -48.365  90.087  1.00242.81           C
ATOM   1316  CB  ALA A 181     -59.621 -48.865  88.738  1.00242.81           C
ATOM   1317  C   ALA A 181     -59.007 -46.877  90.010  1.00242.81           C
ATOM   1318  O   ALA A 181     -60.013 -46.193  90.185  1.00242.81           O
ATOM   1319  N   THR A 182     -57.804 -46.330  89.750  1.00183.23           N
ATOM   1320  CA  THR A 182     -57.714 -44.905  89.648  1.00183.23           C
ATOM   1321  CB  THR A 182     -56.553 -44.315  90.399  1.00183.23           C
ATOM   1322  OG1 THR A 182     -56.619 -44.664  91.774  1.00183.23           O
ATOM   1323  CG2 THR A 182     -56.612 -42.785  90.246  1.00183.23           C
ATOM   1324  C   THR A 182     -57.500 -44.605  88.205  1.00183.23           C
ATOM   1325  O   THR A 182     -56.435 -44.886  87.656  1.00183.23           O
ATOM   1326  N   LYS A 183     -58.522 -44.033  87.542  1.00292.83           N
ATOM   1327  CA  LYS A 183     -58.360 -43.747  86.149  1.00292.83           C
ATOM   1328  CB  LYS A 183     -59.081 -44.733  85.216  1.00292.83           C
ATOM   1329  CG  LYS A 183     -58.729 -44.525  83.740  1.00292.83           C
ATOM   1330  CD  LYS A 183     -59.124 -45.706  82.850  1.00292.83           C
ATOM   1331  CE  LYS A 183     -58.697 -45.549  81.389  1.00292.83           C
ATOM   1332  NZ  LYS A 183     -59.053 -46.768  80.629  1.00292.83           N
ATOM   1333  C   LYS A 183     -58.937 -42.405  85.870  1.00292.83           C
ATOM   1334  O   LYS A 183     -59.874 -41.957  86.528  1.00292.83           O
ATOM   1335  N   ALA A 184     -58.356 -41.723  84.870  1.00250.85           N
ATOM   1336  CA  ALA A 184     -58.837 -40.445  84.454  1.00250.85           C
ATOM   1337  CB  ALA A 184     -58.243 -39.261  85.237  1.00250.85           C
ATOM   1338  C   ALA A 184     -58.389 -40.303  83.044  1.00250.85           C
ATOM   1339  O   ALA A 184     -57.655 -41.140  82.522  1.00250.85           O
ATOM   1340  N   PRO A 185     -58.837 -39.270  82.401  1.00122.95           N
ATOM   1341  CA  PRO A 185     -58.391 -39.020  81.068  1.00122.95           C
ATOM   1342  CD  PRO A 185     -60.128 -38.668  82.672  1.00122.95           C
ATOM   1343  CB  PRO A 185     -59.317 -37.933  80.510  1.00122.95           C
ATOM   1344  CG  PRO A 185     -60.153 -37.463  81.719  1.00122.95           C
ATOM   1345  C   PRO A 185     -56.966 -38.632  81.232  1.00122.95           C
ATOM   1346  O   PRO A 185     -56.584 -38.279  82.348  1.00122.95           O
ATOM   1347  N   ALA A 186     -56.153 -38.720  80.165  1.00207.13           N
ATOM   1348  CA  ALA A 186     -54.769 -38.409  80.343  1.00207.13           C
ATOM   1349  CB  ALA A 186     -53.942 -38.521  79.051  1.00207.13           C
ATOM   1350  C   ALA A 186     -54.685 -37.005  80.837  1.00207.13           C
ATOM   1351  O   ALA A 186     -55.344 -36.106  80.319  1.00207.13           O
ATOM   1352  N   LYS A 187     -53.862 -36.798  81.881  1.00263.83           N
ATOM   1353  CA  LYS A 187     -53.724 -35.500  82.461  1.00263.83           C
ATOM   1354  CB  LYS A 187     -53.532 -35.559  83.984  1.00263.83           C
ATOM   1355  CG  LYS A 187     -52.359 -36.450  84.393  1.00263.83           C
ATOM   1356  CD  LYS A 187     -51.978 -36.315  85.866  1.00263.83           C
ATOM   1357  CE  LYS A 187     -51.783 -34.865  86.306  1.00263.83           C
ATOM   1358  NZ  LYS A 187     -50.760 -34.215  85.459  1.00263.83           N
ATOM   1359  C   LYS A 187     -52.508 -34.888  81.865  1.00263.83           C
ATOM   1360  O   LYS A 187     -51.397 -35.390  82.027  1.00263.83           O
ATOM   1361  N   LYS A 188     -52.703 -33.782  81.128  1.00358.94           N
ATOM   1362  CA  LYS A 188     -51.580 -33.163  80.504  1.00358.94           C
ATOM   1363  CB  LYS A 188     -50.952 -34.044  79.414  1.00358.94           C
ATOM   1364  CG  LYS A 188     -49.680 -33.464  78.797  1.00358.94           C
ATOM   1365  CD  LYS A 188     -48.484 -33.474  79.750  1.00358.94           C
ATOM   1366  CE  LYS A 188     -47.161 -33.130  79.063  1.00358.94           C
ATOM   1367  NZ  LYS A 188     -46.036 -33.299  80.010  1.00358.94           N
ATOM   1368  C   LYS A 188     -52.085 -31.935  79.832  1.00358.94           C
ATOM   1369  O   LYS A 188     -53.286 -31.777  79.620  1.00358.94           O
ATOM   1370  N   ALA A 189     -51.165 -31.011  79.507  1.00295.80           N
ATOM   1371  CA  ALA A 189     -51.540 -29.834  78.790  1.00295.80           C
ATOM   1372  CB  ALA A 189     -52.195 -28.751  79.663  1.00295.80           C
ATOM   1373  C   ALA A 189     -50.273 -29.269  78.253  1.00295.80           C
ATOM   1374  O   ALA A 189     -49.194 -29.561  78.767  1.00295.80           O
ATOM   1375  N   ALA A 190     -50.361 -28.455  77.188  1.00246.77           N
ATOM   1376  CA  ALA A 190     -49.155 -27.883  76.676  1.00246.77           C
ATOM   1377  CB  ALA A 190     -49.099 -27.841  75.138  1.00246.77           C
ATOM   1378  C   ALA A 190     -49.123 -26.475  77.157  1.00246.77           C
ATOM   1379  O   ALA A 190     -50.047 -25.704  76.903  1.00246.77           O
ATOM   1380  N   ALA A 191     -48.056 -26.107  77.892  1.00308.49           N
ATOM   1381  CA  ALA A 191     -47.964 -24.756  78.352  1.00308.49           C
ATOM   1382  CB  ALA A 191     -49.072 -24.370  79.347  1.00308.49           C
ATOM   1383  C   ALA A 191     -46.651 -24.584  79.047  1.00308.49           C
ATOM   1384  O   ALA A 191     -46.013 -25.555  79.451  1.00308.49           O
ATOM   1385  N   LYS A 192     -46.203 -23.320  79.171  1.00335.09           N
ATOM   1386  CA  LYS A 192     -44.977 -23.036  79.855  1.00335.09           C
ATOM   1387  CB  LYS A 192     -43.770 -23.729  79.202  1.00335.09           C
ATOM   1388  CG  LYS A 192     -43.556 -23.359  77.735  1.00335.09           C
ATOM   1389  CD  LYS A 192     -42.349 -24.063  77.113  1.00335.09           C
ATOM   1390  CE  LYS A 192     -41.081 -23.996  77.964  1.00335.09           C
ATOM   1391  NZ  LYS A 192     -40.057 -24.903  77.399  1.00335.09           N
ATOM   1392  C   LYS A 192     -44.807 -21.551  79.829  1.00335.09           C
ATOM   1393  O   LYS A 192     -45.226 -20.894  78.877  1.00335.09           O
ATOM   1394  N   ARG A 193     -44.214 -20.969  80.892  1.00233.10           N
ATOM   1395  CA  ARG A 193     -44.087 -19.543  80.899  1.00233.10           C
ATOM   1396  CB  ARG A 193     -44.713 -18.896  82.150  1.00233.10           C
ATOM   1397  CG  ARG A 193     -46.243 -18.982  82.193  1.00233.10           C
ATOM   1398  CD  ARG A 193     -46.798 -20.409  82.209  1.00233.10           C
ATOM   1399  NE  ARG A 193     -48.279 -20.309  82.359  1.00233.10           N
ATOM   1400  CZ  ARG A 193     -49.111 -20.856  81.425  1.00233.10           C
ATOM   1401  NH1 ARG A 193     -48.590 -21.492  80.335  1.00233.10           N
ATOM   1402  NH2 ARG A 193     -50.464 -20.762  81.575  1.00233.10           N
ATOM   1403  C   ARG A 193     -42.636 -19.188  80.881  1.00233.10           C
ATOM   1404  O   ARG A 193     -41.969 -19.099  81.911  1.00233.10           O
ATOM   1405  N   PRO A 194     -42.152 -18.999  79.689  1.00102.28           N
ATOM   1406  CA  PRO A 194     -40.791 -18.583  79.492  1.00102.28           C
ATOM   1407  CD  PRO A 194     -42.636 -19.802  78.581  1.00102.28           C
ATOM   1408  CB  PRO A 194     -40.371 -19.121  78.123  1.00102.28           C
ATOM   1409  CG  PRO A 194     -41.694 -19.462  77.420  1.00102.28           C
ATOM   1410  C   PRO A 194     -40.744 -17.095  79.561  1.00102.28           C
ATOM   1411  O   PRO A 194     -41.803 -16.469  79.561  1.00102.28           O
ATOM   1412  N   ALA A 195     -39.539 -16.504  79.643  1.00212.54           N
ATOM   1413  CA  ALA A 195     -39.482 -15.075  79.619  1.00212.54           C
ATOM   1414  CB  ALA A 195     -38.810 -14.458  80.857  1.00212.54           C
ATOM   1415  C   ALA A 195     -38.664 -14.694  78.427  1.00212.54           C
ATOM   1416  O   ALA A 195     -37.581 -15.234  78.202  1.00212.54           O
ATOM   1417  N   THR A 196     -39.183 -13.756  77.612  1.00306.40           N
ATOM   1418  CA  THR A 196     -38.458 -13.296  76.463  1.00306.40           C
ATOM   1419  CB  THR A 196     -39.006 -13.812  75.166  1.00306.40           C
ATOM   1420  OG1 THR A 196     -38.142 -13.468  74.093  1.00306.40           O
ATOM   1421  CG2 THR A 196     -40.401 -13.205  74.945  1.00306.40           C
ATOM   1422  C   THR A 196     -38.588 -11.808  76.461  1.00306.40           C
ATOM   1423  O   THR A 196     -39.559 -11.270  76.988  1.00306.40           O
ATOM   1424  N   LYS A 197     -37.610 -11.084  75.884  1.00238.15           N
ATOM   1425  CA  LYS A 197     -37.764  -9.662  75.964  1.00238.15           C
ATOM   1426  CB  LYS A 197     -37.170  -9.055  77.246  1.00238.15           C
ATOM   1427  CG  LYS A 197     -37.796  -9.576  78.539  1.00238.15           C
ATOM   1428  CD  LYS A 197     -36.953  -9.257  79.774  1.00238.15           C
ATOM   1429  CE  LYS A 197     -35.585  -9.942  79.772  1.00238.15           C
ATOM   1430  NZ  LYS A 197     -34.796  -9.495  80.941  1.00238.15           N
ATOM   1431  C   LYS A 197     -37.037  -8.999  74.842  1.00238.15           C
ATOM   1432  O   LYS A 197     -36.538  -9.632  73.913  1.00238.15           O
ATOM   1433  N   ALA A 198     -37.007  -7.656  74.944  1.00174.31           N
ATOM   1434  CA  ALA A 198     -36.318  -6.737  74.092  1.00174.31           C
ATOM   1435  CB  ALA A 198     -36.784  -5.282  74.300  1.00174.31           C
ATOM   1436  C   ALA A 198     -34.893  -6.861  74.525  1.00174.31           C
ATOM   1437  O   ALA A 198     -34.552  -7.872  75.135  1.00174.31           O
ATOM   1438  N   PRO A 199     -34.025  -5.933  74.222  1.00123.17           N
ATOM   1439  CA  PRO A 199     -32.673  -6.087  74.664  1.00123.17           C
ATOM   1440  CD  PRO A 199     -34.068  -5.179  72.984  1.00123.17           C
ATOM   1441  CB  PRO A 199     -31.894  -4.917  74.051  1.00123.17           C
ATOM   1442  CG  PRO A 199     -32.933  -4.162  73.188  1.00123.17           C
ATOM   1443  C   PRO A 199     -32.615  -6.231  76.149  1.00123.17           C
ATOM   1444  O   PRO A 199     -33.387  -5.589  76.860  1.00123.17           O
ATOM   1445  N   ALA A 200     -31.701  -7.097  76.621  1.00219.05           N
ATOM   1446  CA  ALA A 200     -31.633  -7.484  77.997  1.00219.05           C
ATOM   1447  CB  ALA A 200     -30.636  -8.623  78.260  1.00219.05           C
ATOM   1448  C   ALA A 200     -31.235  -6.348  78.872  1.00219.05           C
ATOM   1449  O   ALA A 200     -30.558  -5.408  78.458  1.00219.05           O
ATOM   1450  N   LYS A 201     -31.705  -6.430  80.130  1.00338.80           N
ATOM   1451  CA  LYS A 201     -31.394  -5.499  81.170  1.00338.80           C
ATOM   1452  CB  LYS A 201     -32.567  -4.573  81.531  1.00338.80           C
ATOM   1453  CG  LYS A 201     -33.833  -5.319  81.968  1.00338.80           C
ATOM   1454  CD  LYS A 201     -34.418  -6.245  80.893  1.00338.80           C
ATOM   1455  CE  LYS A 201     -34.809  -5.538  79.591  1.00338.80           C
ATOM   1456  NZ  LYS A 201     -35.304  -6.528  78.606  1.00338.80           N
ATOM   1457  C   LYS A 201     -31.105  -6.326  82.382  1.00338.80           C
ATOM   1458  O   LYS A 201     -31.670  -7.406  82.547  1.00338.80           O
ATOM   1459  N   LYS A 202     -30.193  -5.852  83.255  1.00342.57           N
ATOM   1460  CA  LYS A 202     -29.890  -6.574  84.460  1.00342.57           C
ATOM   1461  CB  LYS A 202     -28.425  -7.041  84.557  1.00342.57           C
ATOM   1462  CG  LYS A 202     -28.136  -7.995  85.723  1.00342.57           C
ATOM   1463  CD  LYS A 202     -28.690  -9.411  85.537  1.00342.57           C
ATOM   1464  CE  LYS A 202     -28.028 -10.180  84.390  1.00342.57           C
ATOM   1465  NZ  LYS A 202     -26.578 -10.342  84.648  1.00342.57           N
ATOM   1466  C   LYS A 202     -30.136  -5.628  85.592  1.00342.57           C
ATOM   1467  O   LYS A 202     -30.249  -4.421  85.386  1.00342.57           O
ATOM   1468  N   ALA A 203     -30.251  -6.150  86.828  1.00251.88           N
ATOM   1469  CA  ALA A 203     -30.485  -5.268  87.935  1.00251.88           C
ATOM   1470  CB  ALA A 203     -31.698  -5.660  88.799  1.00251.88           C
ATOM   1471  C   ALA A 203     -29.283  -5.333  88.816  1.00251.88           C
ATOM   1472  O   ALA A 203     -28.605  -6.357  88.876  1.00251.88           O
ATOM   1473  N   THR A 204     -28.973  -4.214  89.501  1.00244.24           N
ATOM   1474  CA  THR A 204     -27.865  -4.195  90.409  1.00244.24           C
ATOM   1475  CB  THR A 204     -26.989  -2.980  90.292  1.00244.24           C
ATOM   1476  OG1 THR A 204     -25.878  -3.095  91.170  1.00244.24           O
ATOM   1477  CG2 THR A 204     -27.816  -1.731  90.647  1.00244.24           C
ATOM   1478  C   THR A 204     -28.447  -4.177  91.779  1.00244.24           C
ATOM   1479  O   THR A 204     -29.426  -3.477  92.037  1.00244.24           O
ATOM   1480  N   SER A 205     -27.876  -4.985  92.691  1.00108.05           N
ATOM   1481  CA  SER A 205     -28.420  -5.016  94.014  1.00108.05           C
ATOM   1482  CB  SER A 205     -27.643  -5.946  94.966  1.00108.05           C
ATOM   1483  OG  SER A 205     -28.233  -5.928  96.258  1.00108.05           O
ATOM   1484  C   SER A 205     -28.334  -3.636  94.570  1.00108.05           C
ATOM   1485  O   SER A 205     -29.337  -2.930  94.666  1.00108.05           O
ATOM   1486  N   THR A 206     -27.102  -3.221  94.919  1.00192.49           N
ATOM   1487  CA  THR A 206     -26.828  -1.934  95.483  1.00192.49           C
ATOM   1488  CB  THR A 206     -27.277  -1.802  96.919  1.00192.49           C
ATOM   1489  OG1 THR A 206     -28.650  -2.148  97.029  1.00192.49           O
ATOM   1490  CG2 THR A 206     -27.129  -0.333  97.362  1.00192.49           C
ATOM   1491  C   THR A 206     -25.333  -1.814  95.401  1.00192.49           C
ATOM   1492  O   THR A 206     -24.737  -2.128  94.371  1.00192.49           O
ATOM   1493  N   ARG A 207     -24.669  -1.351  96.475  1.00246.20           N
ATOM   1494  CA  ARG A 207     -23.248  -1.253  96.387  1.00246.20           C
ATOM   1495  CB  ARG A 207     -22.665   0.002  97.057  1.00246.20           C
ATOM   1496  CG  ARG A 207     -23.080   1.300  96.367  1.00246.20           C
ATOM   1497  CD  ARG A 207     -24.550   1.659  96.592  1.00246.20           C
ATOM   1498  NE  ARG A 207     -24.612   2.594  97.751  1.00246.20           N
ATOM   1499  CZ  ARG A 207     -24.699   2.109  99.024  1.00246.20           C
ATOM   1500  NH1 ARG A 207     -24.694   0.762  99.244  1.00246.20           N
ATOM   1501  NH2 ARG A 207     -24.793   2.975 100.076  1.00246.20           N
ATOM   1502  C   ARG A 207     -22.658  -2.437  97.077  1.00246.20           C
ATOM   1503  O   ARG A 207     -22.794  -2.602  98.288  1.00246.20           O
ATOM   1504  N   ARG A 208     -21.995  -3.295  96.276  1.00303.02           N
ATOM   1505  CA  ARG A 208     -21.266  -4.453  96.710  1.00303.02           C
ATOM   1506  CB  ARG A 208     -21.872  -5.797  96.263  1.00303.02           C
ATOM   1507  CG  ARG A 208     -23.198  -6.179  96.930  1.00303.02           C
ATOM   1508  CD  ARG A 208     -23.036  -6.975  98.227  1.00303.02           C
ATOM   1509  NE  ARG A 208     -23.405  -6.082  99.362  1.00303.02           N
ATOM   1510  CZ  ARG A 208     -23.760  -6.633 100.562  1.00303.02           C
ATOM   1511  NH1 ARG A 208     -23.682  -7.984 100.734  1.00303.02           N
ATOM   1512  NH2 ARG A 208     -24.207  -5.841 101.581  1.00303.02           N
ATOM   1513  C   ARG A 208     -19.968  -4.311  95.984  1.00303.02           C
ATOM   1514  O   ARG A 208     -19.875  -3.509  95.056  1.00303.02           O
ATOM   1515  N   GLY A 209     -18.915  -5.057  96.367  1.00162.72           N
ATOM   1516  CA  GLY A 209     -17.701  -4.806  95.648  1.00162.72           C
ATOM   1517  C   GLY A 209     -17.144  -6.088  95.126  1.00162.72           C
ATOM   1518  O   GLY A 209     -17.042  -7.080  95.846  1.00162.72           O
ATOM   1519  N   ARG A 210     -16.769  -6.080  93.831  1.00314.88           N
ATOM   1520  CA  ARG A 210     -16.145  -7.213  93.221  1.00314.88           C
ATOM   1521  CB  ARG A 210     -17.112  -8.330  92.791  1.00314.88           C
ATOM   1522  CG  ARG A 210     -17.579  -9.217  93.950  1.00314.88           C
ATOM   1523  CD  ARG A 210     -16.537 -10.255  94.381  1.00314.88           C
ATOM   1524  NE  ARG A 210     -15.528  -9.568  95.239  1.00314.88           N
ATOM   1525  CZ  ARG A 210     -14.499 -10.277  95.794  1.00314.88           C
ATOM   1526  NH1 ARG A 210     -14.403 -11.624  95.591  1.00314.88           N
ATOM   1527  NH2 ARG A 210     -13.559  -9.636  96.547  1.00314.88           N
ATOM   1528  C   ARG A 210     -15.424  -6.738  92.000  1.00314.88           C
ATOM   1529  O   ARG A 210     -15.736  -5.690  91.437  1.00314.88           O
ATOM   1530  N   LYS A 211     -14.411  -7.520  91.584  1.00158.73           N
ATOM   1531  CA  LYS A 211     -13.613  -7.251  90.427  1.00158.73           C
ATOM   1532  CB  LYS A 211     -12.152  -7.692  90.656  1.00158.73           C
ATOM   1533  CG  LYS A 211     -11.191  -7.599  89.468  1.00158.73           C
ATOM   1534  CD  LYS A 211     -11.448  -8.651  88.389  1.00158.73           C
ATOM   1535  CE  LYS A 211     -10.287  -8.824  87.408  1.00158.73           C
ATOM   1536  NZ  LYS A 211     -10.435 -10.094  86.672  1.00158.73           N
ATOM   1537  C   LYS A 211     -14.232  -8.065  89.296  1.00158.73           C
ATOM   1538  O   LYS A 211     -13.976  -9.295  89.240  1.00158.73           O
ATOM   1539  OXT LYS A 211     -14.987  -7.466  88.482  1.00158.73           O
TER    1540      LYS A 211
ATOM   1541  N   MET B 212       0.482  23.689  72.803  1.00109.59           N
ATOM   1542  CA  MET B 212       1.784  23.240  73.352  1.00109.59           C
ATOM   1543  CB  MET B 212       2.184  24.035  74.607  1.00109.59           C
ATOM   1544  CG  MET B 212       2.573  25.494  74.373  1.00109.59           C
ATOM   1545  SD  MET B 212       3.037  26.379  75.895  1.00109.59           S
ATOM   1546  CE  MET B 212       4.609  25.506  76.136  1.00109.59           C
ATOM   1547  C   MET B 212       1.759  21.813  73.780  1.00109.59           C
ATOM   1548  O   MET B 212       0.919  21.400  74.578  1.00109.59           O
ATOM   1549  N   ASN B 213       2.704  21.032  73.230  1.00121.50           N
ATOM   1550  CA  ASN B 213       2.893  19.647  73.539  1.00121.50           C
ATOM   1551  CB  ASN B 213       3.355  18.860  72.293  1.00121.50           C
ATOM   1552  CG  ASN B 213       3.564  17.387  72.599  1.00121.50           C
ATOM   1553  OD1 ASN B 213       4.653  16.974  72.995  1.00121.50           O
ATOM   1554  ND2 ASN B 213       2.495  16.570  72.407  1.00121.50           N
ATOM   1555  C   ASN B 213       3.954  19.582  74.600  1.00121.50           C
ATOM   1556  O   ASN B 213       4.565  20.593  74.942  1.00121.50           O
ATOM   1557  N   LYS B 214       4.194  18.379  75.158  1.00133.57           N
ATOM   1558  CA  LYS B 214       5.162  18.230  76.204  1.00133.57           C
ATOM   1559  CB  LYS B 214       5.247  16.787  76.750  0.00133.57           C
ATOM   1560  CG  LYS B 214       6.031  15.788  75.894  0.00133.57           C
ATOM   1561  CD  LYS B 214       7.548  15.915  76.052  0.00133.57           C
ATOM   1562  CE  LYS B 214       8.011  15.781  77.505  0.00133.57           C
ATOM   1563  NZ  LYS B 214       9.481  15.914  77.584  0.00133.57           N
ATOM   1564  C   LYS B 214       6.505  18.642  75.682  1.00133.57           C
ATOM   1565  O   LYS B 214       7.262  19.323  76.371  1.00133.57           O
ATOM   1566  N   ALA B 215       6.830  18.259  74.434  1.00 30.82           N
ATOM   1567  CA  ALA B 215       8.112  18.569  73.866  1.00 30.82           C
ATOM   1568  CB  ALA B 215       8.285  18.004  72.446  1.00 30.82           C
ATOM   1569  C   ALA B 215       8.260  20.056  73.781  1.00 30.82           C
ATOM   1570  O   ALA B 215       9.342  20.595  74.006  1.00 30.82           O
ATOM   1571  N   GLU B 216       7.175  20.760  73.417  1.00 84.52           N
ATOM   1572  CA  GLU B 216       7.215  22.188  73.278  1.00 84.52           C
ATOM   1573  CB  GLU B 216       5.922  22.775  72.681  1.00 84.52           C
ATOM   1574  CG  GLU B 216       5.696  22.443  71.205  1.00 84.52           C
ATOM   1575  CD  GLU B 216       4.992  21.101  71.115  1.00 84.52           C
ATOM   1576  OE1 GLU B 216       5.652  20.067  71.400  1.00 84.52           O
ATOM   1577  OE2 GLU B 216       3.783  21.095  70.762  1.00 84.52           O
ATOM   1578  C   GLU B 216       7.397  22.845  74.612  1.00 84.52           C
ATOM   1579  O   GLU B 216       8.106  23.843  74.722  1.00 84.52           O
ATOM   1580  N   LEU B 217       6.731  22.320  75.658  1.00106.78           N
ATOM   1581  CA  LEU B 217       6.770  22.933  76.956  1.00106.78           C
ATOM   1582  CB  LEU B 217       5.817  22.236  77.943  1.00106.78           C
ATOM   1583  CG  LEU B 217       5.480  23.065  79.197  1.00106.78           C
ATOM   1584  CD1 LEU B 217       6.728  23.478  79.989  1.00106.78           C
ATOM   1585  CD2 LEU B 217       4.569  24.244  78.828  1.00106.78           C
ATOM   1586  C   LEU B 217       8.168  22.833  77.500  1.00106.78           C
ATOM   1587  O   LEU B 217       8.688  23.779  78.093  1.00106.78           O
ATOM   1588  N   ILE B 218       8.820  21.672  77.303  1.00 97.68           N
ATOM   1589  CA  ILE B 218      10.137  21.451  77.830  1.00 97.68           C
ATOM   1590  CB  ILE B 218      10.636  20.045  77.639  1.00 97.68           C
ATOM   1591  CG1 ILE B 218      10.779  19.694  76.153  1.00 97.68           C
ATOM   1592  CG2 ILE B 218       9.687  19.110  78.408  1.00 97.68           C
ATOM   1593  CD1 ILE B 218      11.498  18.368  75.911  1.00 97.68           C
ATOM   1594  C   ILE B 218      11.096  22.416  77.202  1.00 97.68           C
ATOM   1595  O   ILE B 218      11.989  22.933  77.872  1.00 97.68           O
ATOM   1596  N   ASP B 219      10.947  22.684  75.892  1.00 31.30           N
ATOM   1597  CA  ASP B 219      11.843  23.590  75.228  1.00 31.30           C
ATOM   1598  CB  ASP B 219      11.536  23.738  73.728  1.00 31.30           C
ATOM   1599  CG  ASP B 219      11.908  22.434  73.036  1.00 31.30           C
ATOM   1600  OD1 ASP B 219      12.534  21.566  73.700  1.00 31.30           O
ATOM   1601  OD2 ASP B 219      11.573  22.289  71.830  1.00 31.30           O
ATOM   1602  C   ASP B 219      11.717  24.950  75.854  1.00 31.30           C
ATOM   1603  O   ASP B 219      12.718  25.627  76.076  1.00 31.30           O
ATOM   1604  N   VAL B 220      10.479  25.385  76.160  1.00 36.55           N
ATOM   1605  CA  VAL B 220      10.237  26.692  76.716  1.00 36.55           C
ATOM   1606  CB  VAL B 220       8.777  26.992  76.881  1.00 36.55           C
ATOM   1607  CG1 VAL B 220       8.638  28.357  77.577  1.00 36.55           C
ATOM   1608  CG2 VAL B 220       8.099  26.917  75.503  1.00 36.55           C
ATOM   1609  C   VAL B 220      10.852  26.808  78.082  1.00 36.55           C
ATOM   1610  O   VAL B 220      11.384  27.858  78.438  1.00 36.55           O
ATOM   1611  N   LEU B 221      10.739  25.737  78.892  1.00121.36           N
ATOM   1612  CA  LEU B 221      11.210  25.657  80.252  1.00121.36           C
ATOM   1613  CB  LEU B 221      10.697  24.387  80.966  1.00121.36           C
ATOM   1614  CG  LEU B 221      11.290  24.116  82.369  1.00121.36           C
ATOM   1615  CD1 LEU B 221      12.690  23.484  82.312  1.00121.36           C
ATOM   1616  CD2 LEU B 221      11.290  25.388  83.219  1.00121.36           C
ATOM   1617  C   LEU B 221      12.700  25.660  80.340  1.00121.36           C
ATOM   1618  O   LEU B 221      13.262  26.195  81.294  1.00121.36           O
ATOM   1619  N   THR B 222      13.382  25.007  79.387  1.00107.01           N
ATOM   1620  CA  THR B 222      14.813  24.945  79.434  1.00107.01           C
ATOM   1621  CB  THR B 222      15.399  24.093  78.344  1.00107.01           C
ATOM   1622  OG1 THR B 222      16.787  23.901  78.567  1.00107.01           O
ATOM   1623  CG2 THR B 222      15.166  24.778  76.988  1.00107.01           C
ATOM   1624  C   THR B 222      15.346  26.335  79.279  1.00107.01           C
ATOM   1625  O   THR B 222      16.366  26.695  79.865  1.00107.01           O
ATOM   1626  N   GLN B 223      14.684  27.151  78.446  1.00125.48           N
ATOM   1627  CA  GLN B 223      15.187  28.469  78.211  1.00125.48           C
ATOM   1628  CB  GLN B 223      14.472  29.176  77.053  1.00125.48           C
ATOM   1629  CG  GLN B 223      15.297  30.344  76.527  1.00125.48           C
ATOM   1630  CD  GLN B 223      16.590  29.727  76.011  0.00125.48           C
ATOM   1631  OE1 GLN B 223      16.677  28.514  75.830  0.00125.48           O
ATOM   1632  NE2 GLN B 223      17.624  30.578  75.775  1.00125.48           N
ATOM   1633  C   GLN B 223      15.062  29.343  79.428  1.00125.48           C
ATOM   1634  O   GLN B 223      16.009  30.030  79.807  1.00125.48           O
ATOM   1635  N   LYS B 224      13.887  29.322  80.085  1.00141.95           N
ATOM   1636  CA  LYS B 224      13.595  30.195  81.190  1.00141.95           C
ATOM   1637  CB  LYS B 224      12.172  29.957  81.715  1.00141.95           C
ATOM   1638  CG  LYS B 224      11.077  30.009  80.644  1.00141.95           C
ATOM   1639  CD  LYS B 224      10.776  31.384  80.054  1.00141.95           C
ATOM   1640  CE  LYS B 224       9.582  31.350  79.097  1.00141.95           C
ATOM   1641  NZ  LYS B 224       8.427  30.691  79.752  1.00141.95           N
ATOM   1642  C   LYS B 224      14.517  29.911  82.345  1.00141.95           C
ATOM   1643  O   LYS B 224      15.081  30.832  82.933  1.00141.95           O
ATOM   1644  N   LEU B 225      14.662  28.621  82.721  1.00130.11           N
ATOM   1645  CA  LEU B 225      15.461  28.221  83.854  1.00130.11           C
ATOM   1646  CB  LEU B 225      15.166  26.812  84.422  1.00130.11           C
ATOM   1647  CG  LEU B 225      15.928  25.631  83.790  1.00130.11           C
ATOM   1648  CD1 LEU B 225      15.538  24.305  84.461  1.00130.11           C
ATOM   1649  CD2 LEU B 225      15.744  25.574  82.275  1.00130.11           C
ATOM   1650  C   LEU B 225      16.926  28.319  83.565  1.00130.11           C
ATOM   1651  O   LEU B 225      17.714  28.515  84.487  1.00130.11           O
ATOM   1652  N   GLY B 226      17.339  28.141  82.292  1.00 36.43           N
ATOM   1653  CA  GLY B 226      18.735  28.232  81.956  1.00 36.43           C
ATOM   1654  C   GLY B 226      19.400  26.886  82.049  1.00 36.43           C
ATOM   1655  O   GLY B 226      20.599  26.808  82.311  1.00 36.43           O
ATOM   1656  N   SER B 227      18.637  25.787  81.879  1.00 89.61           N
ATOM   1657  CA  SER B 227      19.212  24.467  81.907  1.00 89.61           C
ATOM   1658  CB  SER B 227      18.402  23.487  82.779  1.00 89.61           C
ATOM   1659  OG  SER B 227      19.081  22.247  82.917  1.00 89.61           O
ATOM   1660  C   SER B 227      19.247  23.936  80.498  1.00 89.61           C
ATOM   1661  O   SER B 227      19.048  24.684  79.542  1.00 89.61           O
ATOM   1662  N   ASP B 228      19.578  22.630  80.337  1.00 96.70           N
ATOM   1663  CA  ASP B 228      19.531  21.983  79.054  1.00 96.70           C
ATOM   1664  CB  ASP B 228      20.537  20.827  78.883  1.00 96.70           C
ATOM   1665  CG  ASP B 228      20.234  19.741  79.900  1.00 96.70           C
ATOM   1666  OD1 ASP B 228      19.634  20.080  80.952  1.00 96.70           O
ATOM   1667  OD2 ASP B 228      20.603  18.563  79.645  1.00 96.70           O
ATOM   1668  C   ASP B 228      18.142  21.439  78.866  1.00 96.70           C
ATOM   1669  O   ASP B 228      17.319  21.476  79.781  1.00 96.70           O
ATOM   1670  N   ARG B 229      17.840  20.950  77.644  1.00 91.71           N
ATOM   1671  CA  ARG B 229      16.554  20.393  77.323  1.00 91.71           C
ATOM   1672  CB  ARG B 229      16.365  20.108  75.818  1.00 91.71           C
ATOM   1673  CG  ARG B 229      16.099  21.368  74.984  1.00 91.71           C
ATOM   1674  CD  ARG B 229      15.665  21.078  73.543  0.00 91.71           C
ATOM   1675  NE  ARG B 229      15.136  22.346  72.960  1.00 91.71           N
ATOM   1676  CZ  ARG B 229      15.963  23.220  72.315  1.00 91.71           C
ATOM   1677  NH1 ARG B 229      17.291  22.935  72.179  1.00 91.71           N
ATOM   1678  NH2 ARG B 229      15.458  24.378  71.797  1.00 91.71           N
ATOM   1679  C   ARG B 229      16.356  19.114  78.080  1.00 91.71           C
ATOM   1680  O   ARG B 229      15.246  18.798  78.506  1.00 91.71           O
ATOM   1681  N   ARG B 230      17.439  18.335  78.256  1.00157.22           N
ATOM   1682  CA  ARG B 230      17.371  17.066  78.922  1.00157.22           C
ATOM   1683  CB  ARG B 230      18.693  16.278  78.860  1.00157.22           C
ATOM   1684  CG  ARG B 230      18.900  15.603  77.500  1.00157.22           C
ATOM   1685  CD  ARG B 230      20.177  14.767  77.368  1.00157.22           C
ATOM   1686  NE  ARG B 230      21.303  15.675  77.007  1.00157.22           N
ATOM   1687  CZ  ARG B 230      22.078  16.244  77.975  1.00157.22           C
ATOM   1688  NH1 ARG B 230      21.811  16.010  79.292  1.00157.22           N
ATOM   1689  NH2 ARG B 230      23.131  17.038  77.621  1.00157.22           N
ATOM   1690  C   ARG B 230      16.973  17.241  80.359  1.00157.22           C
ATOM   1691  O   ARG B 230      16.296  16.379  80.917  1.00157.22           O
ATOM   1692  N   GLN B 231      17.436  18.316  81.025  1.00134.81           N
ATOM   1693  CA  GLN B 231      17.086  18.541  82.402  1.00134.81           C
ATOM   1694  CB  GLN B 231      17.947  19.637  83.060  1.00134.81           C
ATOM   1695  CG  GLN B 231      17.539  20.000  84.488  1.00134.81           C
ATOM   1696  CD  GLN B 231      16.457  21.067  84.396  1.00134.81           C
ATOM   1697  OE1 GLN B 231      16.149  21.563  83.314  1.00134.81           O
ATOM   1698  NE2 GLN B 231      15.863  21.436  85.562  1.00134.81           N
ATOM   1699  C   GLN B 231      15.648  18.937  82.534  1.00134.81           C
ATOM   1700  O   GLN B 231      14.949  18.482  83.440  1.00134.81           O
ATOM   1701  N   ALA B 232      15.165  19.808  81.630  1.00 43.07           N
ATOM   1702  CA  ALA B 232      13.815  20.272  81.736  1.00 43.07           C
ATOM   1703  CB  ALA B 232      13.430  21.216  80.585  1.00 43.07           C
ATOM   1704  C   ALA B 232      12.918  19.080  81.637  1.00 43.07           C
ATOM   1705  O   ALA B 232      12.014  18.904  82.453  1.00 43.07           O
ATOM   1706  N   THR B 233      13.191  18.204  80.652  1.00101.22           N
ATOM   1707  CA  THR B 233      12.358  17.062  80.399  1.00101.22           C
ATOM   1708  CB  THR B 233      12.756  16.296  79.167  1.00101.22           C
ATOM   1709  OG1 THR B 233      11.803  15.279  78.897  1.00101.22           O
ATOM   1710  CG2 THR B 233      14.145  15.673  79.372  1.00101.22           C
ATOM   1711  C   THR B 233      12.378  16.118  81.562  1.00101.22           C
ATOM   1712  O   THR B 233      11.330  15.617  81.966  1.00101.22           O
ATOM   1713  N   ALA B 234      13.567  15.846  82.132  1.00 31.67           N
ATOM   1714  CA  ALA B 234      13.681  14.918  83.223  1.00 31.67           C
ATOM   1715  CB  ALA B 234      15.137  14.701  83.671  1.00 31.67           C
ATOM   1716  C   ALA B 234      12.928  15.453  84.400  1.00 31.67           C
ATOM   1717  O   ALA B 234      12.278  14.704  85.128  1.00 31.67           O
ATOM   1718  N   ALA B 235      13.038  16.771  84.646  1.00 41.98           N
ATOM   1719  CA  ALA B 235      12.348  17.384  85.744  1.00 41.98           C
ATOM   1720  CB  ALA B 235      12.700  18.875  85.896  1.00 41.98           C
ATOM   1721  C   ALA B 235      10.871  17.322  85.524  1.00 41.98           C
ATOM   1722  O   ALA B 235      10.117  16.956  86.421  1.00 41.98           O
ATOM   1723  N   VAL B 236      10.414  17.672  84.309  1.00 37.76           N
ATOM   1724  CA  VAL B 236       9.003  17.713  84.053  1.00 37.76           C
ATOM   1725  CB  VAL B 236       8.671  18.226  82.681  1.00 37.76           C
ATOM   1726  CG1 VAL B 236       7.149  18.124  82.478  1.00 37.76           C
ATOM   1727  CG2 VAL B 236       9.218  19.658  82.550  1.00 37.76           C
ATOM   1728  C   VAL B 236       8.428  16.339  84.170  1.00 37.76           C
ATOM   1729  O   VAL B 236       7.402  16.138  84.815  1.00 37.76           O
ATOM   1730  N   GLU B 237       9.097  15.340  83.573  1.00102.65           N
ATOM   1731  CA  GLU B 237       8.565  14.011  83.571  1.00102.65           C
ATOM   1732  CB  GLU B 237       9.453  13.033  82.779  1.00102.65           C
ATOM   1733  CG  GLU B 237       8.828  11.652  82.574  1.00102.65           C
ATOM   1734  CD  GLU B 237       9.032  10.842  83.845  1.00102.65           C
ATOM   1735  OE1 GLU B 237      10.184  10.827  84.355  1.00102.65           O
ATOM   1736  OE2 GLU B 237       8.041  10.230  84.324  1.00102.65           O
ATOM   1737  C   GLU B 237       8.444  13.530  84.981  1.00102.65           C
ATOM   1738  O   GLU B 237       7.448  12.913  85.354  1.00102.65           O
ATOM   1739  N   ASN B 238       9.451  13.807  85.823  1.00 47.24           N
ATOM   1740  CA  ASN B 238       9.363  13.329  87.168  1.00 47.24           C
ATOM   1741  CB  ASN B 238      10.675  13.461  87.949  1.00 47.24           C
ATOM   1742  CG  ASN B 238      11.574  12.343  87.431  1.00 47.24           C
ATOM   1743  OD1 ASN B 238      11.180  11.178  87.422  1.00 47.24           O
ATOM   1744  ND2 ASN B 238      12.807  12.693  86.980  1.00 47.24           N
ATOM   1745  C   ASN B 238       8.241  14.013  87.890  1.00 47.24           C
ATOM   1746  O   ASN B 238       7.528  13.374  88.662  1.00 47.24           O
ATOM   1747  N   VAL B 239       8.025  15.323  87.654  1.00111.06           N
ATOM   1748  CA  VAL B 239       7.001  15.998  88.403  1.00111.06           C
ATOM   1749  CB  VAL B 239       6.886  17.489  88.177  1.00111.06           C
ATOM   1750  CG1 VAL B 239       8.207  18.173  88.552  1.00111.06           C
ATOM   1751  CG2 VAL B 239       6.390  17.777  86.754  1.00111.06           C
ATOM   1752  C   VAL B 239       5.658  15.418  88.071  1.00111.06           C
ATOM   1753  O   VAL B 239       4.838  15.221  88.964  1.00111.06           O
ATOM   1754  N   VAL B 240       5.389  15.135  86.781  1.00 94.41           N
ATOM   1755  CA  VAL B 240       4.095  14.651  86.375  1.00 94.41           C
ATOM   1756  CB  VAL B 240       3.965  14.527  84.880  1.00 94.41           C
ATOM   1757  CG1 VAL B 240       4.960  13.479  84.365  1.00 94.41           C
ATOM   1758  CG2 VAL B 240       2.512  14.180  84.543  1.00 94.41           C
ATOM   1759  C   VAL B 240       3.833  13.313  86.988  1.00 94.41           C
ATOM   1760  O   VAL B 240       2.725  13.043  87.452  1.00 94.41           O
ATOM   1761  N   ASP B 241       4.855  12.438  86.995  1.00 72.95           N
ATOM   1762  CA  ASP B 241       4.723  11.120  87.543  1.00 72.95           C
ATOM   1763  CB  ASP B 241       6.012  10.297  87.379  1.00 72.95           C
ATOM   1764  CG  ASP B 241       5.735   8.865  87.809  1.00 72.95           C
ATOM   1765  OD1 ASP B 241       4.582   8.577  88.228  1.00 72.95           O
ATOM   1766  OD2 ASP B 241       6.680   8.037  87.727  1.00 72.95           O
ATOM   1767  C   ASP B 241       4.444  11.238  89.011  1.00 72.95           C
ATOM   1768  O   ASP B 241       3.614  10.513  89.555  1.00 72.95           O
ATOM   1769  N   THR B 242       5.137  12.158  89.706  1.00123.97           N
ATOM   1770  CA  THR B 242       4.921  12.303  91.118  1.00123.97           C
ATOM   1771  CB  THR B 242       5.897  13.212  91.805  1.00123.97           C
ATOM   1772  OG1 THR B 242       6.018  14.447  91.121  1.00123.97           O
ATOM   1773  CG2 THR B 242       7.245  12.507  91.882  1.00123.97           C
ATOM   1774  C   THR B 242       3.529  12.771  91.409  1.00123.97           C
ATOM   1775  O   THR B 242       2.900  12.259  92.334  1.00123.97           O
ATOM   1776  N   ILE B 243       2.989  13.744  90.645  1.00104.42           N
ATOM   1777  CA  ILE B 243       1.650  14.169  90.959  1.00104.42           C
ATOM   1778  CB  ILE B 243       1.067  15.293  90.130  1.00104.42           C
ATOM   1779  CG1 ILE B 243       1.638  16.677  90.492  1.00104.42           C
ATOM   1780  CG2 ILE B 243      -0.462  15.231  90.301  1.00104.42           C
ATOM   1781  CD1 ILE B 243       2.989  17.007  89.879  1.00104.42           C
ATOM   1782  C   ILE B 243       0.695  13.026  90.788  1.00104.42           C
ATOM   1783  O   ILE B 243      -0.185  12.832  91.626  1.00104.42           O
ATOM   1784  N   VAL B 244       0.830  12.238  89.702  1.00105.06           N
ATOM   1785  CA  VAL B 244      -0.126  11.190  89.467  1.00105.06           C
ATOM   1786  CB  VAL B 244       0.043  10.482  88.151  1.00105.06           C
ATOM   1787  CG1 VAL B 244      -0.183  11.505  87.026  1.00105.06           C
ATOM   1788  CG2 VAL B 244       1.407   9.779  88.111  1.00105.06           C
ATOM   1789  C   VAL B 244      -0.064  10.182  90.571  1.00105.06           C
ATOM   1790  O   VAL B 244      -1.095   9.652  90.988  1.00105.06           O
ATOM   1791  N   ARG B 245       1.158   9.876  91.049  1.00 79.34           N
ATOM   1792  CA  ARG B 245       1.360   8.926  92.106  1.00 79.34           C
ATOM   1793  CB  ARG B 245       2.856   8.713  92.390  1.00 79.34           C
ATOM   1794  CG  ARG B 245       3.153   7.825  93.599  1.00 79.34           C
ATOM   1795  CD  ARG B 245       4.646   7.751  93.930  1.00 79.34           C
ATOM   1796  NE  ARG B 245       4.786   6.996  95.206  1.00 79.34           N
ATOM   1797  CZ  ARG B 245       4.784   7.660  96.400  1.00 79.34           C
ATOM   1798  NH1 ARG B 245       4.664   9.019  96.430  1.00 79.34           N
ATOM   1799  NH2 ARG B 245       4.905   6.962  97.567  1.00 79.34           N
ATOM   1800  C   ARG B 245       0.726   9.429  93.366  1.00 79.34           C
ATOM   1801  O   ARG B 245       0.001   8.695  94.037  1.00 79.34           O
ATOM   1802  N   ALA B 246       0.967  10.710  93.707  1.00 42.28           N
ATOM   1803  CA  ALA B 246       0.466  11.258  94.936  1.00 42.28           C
ATOM   1804  CB  ALA B 246       0.873  12.727  95.148  1.00 42.28           C
ATOM   1805  C   ALA B 246      -1.027  11.219  94.907  1.00 42.28           C
ATOM   1806  O   ALA B 246      -1.676  10.824  95.873  1.00 42.28           O
ATOM   1807  N   VAL B 247      -1.620  11.617  93.773  1.00117.10           N
ATOM   1808  CA  VAL B 247      -3.047  11.655  93.669  1.00117.10           C
ATOM   1809  CB  VAL B 247      -3.492  12.302  92.389  1.00117.10           C
ATOM   1810  CG1 VAL B 247      -3.251  11.343  91.216  1.00117.10           C
ATOM   1811  CG2 VAL B 247      -4.935  12.790  92.565  1.00117.10           C
ATOM   1812  C   VAL B 247      -3.578  10.248  93.762  1.00117.10           C
ATOM   1813  O   VAL B 247      -4.581   9.990  94.418  1.00117.10           O
ATOM   1814  N   HIS B 248      -2.893   9.271  93.149  1.00136.78           N
ATOM   1815  CA  HIS B 248      -3.342   7.906  93.173  1.00136.78           C
ATOM   1816  ND1 HIS B 248      -3.766   4.827  92.473  1.00136.78           N
ATOM   1817  CG  HIS B 248      -2.630   5.512  92.831  1.00136.78           C
ATOM   1818  CB  HIS B 248      -2.355   6.947  92.492  1.00136.78           C
ATOM   1819  NE2 HIS B 248      -2.509   3.405  93.630  1.00136.78           N
ATOM   1820  CD2 HIS B 248      -1.872   4.630  93.538  1.00136.78           C
ATOM   1821  CE1 HIS B 248      -3.642   3.572  92.976  1.00136.78           C
ATOM   1822  C   HIS B 248      -3.483   7.430  94.579  1.00136.78           C
ATOM   1823  O   HIS B 248      -4.414   6.684  94.886  1.00136.78           O
ATOM   1824  N   LYS B 249      -2.530   7.815  95.445  1.00108.53           N
ATOM   1825  CA  LYS B 249      -2.515   7.425  96.826  1.00108.53           C
ATOM   1826  CB  LYS B 249      -1.170   7.645  97.547  1.00108.53           C
ATOM   1827  CG  LYS B 249      -0.756   9.093  97.789  1.00108.53           C
ATOM   1828  CD  LYS B 249       0.438   9.197  98.739  1.00108.53           C
ATOM   1829  CE  LYS B 249       0.885  10.626  99.046  1.00108.53           C
ATOM   1830  NZ  LYS B 249       2.051  10.598  99.960  1.00108.53           N
ATOM   1831  C   LYS B 249      -3.618   8.101  97.582  1.00108.53           C
ATOM   1832  O   LYS B 249      -4.012   7.628  98.646  1.00108.53           O
ATOM   1833  N   GLY B 250      -4.142   9.237  97.082  1.00 39.73           N
ATOM   1834  CA  GLY B 250      -5.188   9.890  97.820  1.00 39.73           C
ATOM   1835  C   GLY B 250      -4.669  11.159  98.414  1.00 39.73           C
ATOM   1836  O   GLY B 250      -5.352  11.794  99.217  1.00 39.73           O
ATOM   1837  N   ASP B 251      -3.435  11.552  98.052  1.00 56.37           N
ATOM   1838  CA  ASP B 251      -2.893  12.774  98.572  1.00 56.37           C
ATOM   1839  CB  ASP B 251      -1.355  12.777  98.630  1.00 56.37           C
ATOM   1840  CG  ASP B 251      -0.898  13.926  99.516  1.00 56.37           C
ATOM   1841  OD1 ASP B 251      -1.736  14.458 100.292  1.00 56.37           O
ATOM   1842  OD2 ASP B 251       0.305  14.289  99.427  1.00 56.37           O
ATOM   1843  C   ASP B 251      -3.328  13.892  97.673  1.00 56.37           C
ATOM   1844  O   ASP B 251      -3.653  13.680  96.505  1.00 56.37           O
ATOM   1845  N   SER B 252      -3.361  15.126  98.213  1.00 78.24           N
ATOM   1846  CA  SER B 252      -3.742  16.252  97.414  1.00 78.24           C
ATOM   1847  CB  SER B 252      -4.714  17.208  98.127  1.00 78.24           C
ATOM   1848  OG  SER B 252      -5.042  18.297  97.278  1.00 78.24           O
ATOM   1849  C   SER B 252      -2.488  17.011  97.119  1.00 78.24           C
ATOM   1850  O   SER B 252      -1.665  17.239  98.005  1.00 78.24           O
ATOM   1851  N   VAL B 253      -2.307  17.406  95.843  1.00 48.71           N
ATOM   1852  CA  VAL B 253      -1.131  18.134  95.465  1.00 48.71           C
ATOM   1853  CB  VAL B 253      -0.579  17.682  94.140  1.00 48.71           C
ATOM   1854  CG1 VAL B 253       0.670  18.513  93.802  1.00 48.71           C
ATOM   1855  CG2 VAL B 253      -0.319  16.167  94.210  1.00 48.71           C
ATOM   1856  C   VAL B 253      -1.536  19.569  95.321  1.00 48.71           C
ATOM   1857  O   VAL B 253      -2.408  19.897  94.518  1.00 48.71           O
ATOM   1858  N   THR B 254      -0.908  20.468  96.109  1.00 37.68           N
ATOM   1859  CA  THR B 254      -1.265  21.858  96.049  1.00 37.68           C
ATOM   1860  CB  THR B 254      -1.706  22.400  97.379  1.00 37.68           C
ATOM   1861  OG1 THR B 254      -2.818  21.660  97.863  1.00 37.68           O
ATOM   1862  CG2 THR B 254      -2.090  23.880  97.215  1.00 37.68           C
ATOM   1863  C   THR B 254      -0.051  22.635  95.639  1.00 37.68           C
ATOM   1864  O   THR B 254       0.987  22.574  96.297  1.00 37.68           O
ATOM   1865  N   ILE B 255      -0.150  23.391  94.527  1.00 94.49           N
ATOM   1866  CA  ILE B 255       0.976  24.170  94.100  1.00 94.49           C
ATOM   1867  CB  ILE B 255       1.481  23.787  92.735  1.00 94.49           C
ATOM   1868  CG1 ILE B 255       2.775  24.546  92.408  1.00 94.49           C
ATOM   1869  CG2 ILE B 255       0.350  23.968  91.711  1.00 94.49           C
ATOM   1870  CD1 ILE B 255       3.499  24.000  91.179  1.00 94.49           C
ATOM   1871  C   ILE B 255       0.586  25.612  94.107  1.00 94.49           C
ATOM   1872  O   ILE B 255      -0.299  26.048  93.371  1.00 94.49           O
ATOM   1873  N   THR B 256       1.279  26.407  94.940  1.00102.55           N
ATOM   1874  CA  THR B 256       0.920  27.785  95.062  1.00102.55           C
ATOM   1875  CB  THR B 256       1.737  28.532  96.075  1.00102.55           C
ATOM   1876  OG1 THR B 256       3.105  28.537  95.693  1.00102.55           O
ATOM   1877  CG2 THR B 256       1.570  27.849  97.444  1.00102.55           C
ATOM   1878  C   THR B 256       1.119  28.439  93.739  1.00102.55           C
ATOM   1879  O   THR B 256       2.149  28.270  93.088  1.00102.55           O
ATOM   1880  N   GLY B 257       0.088  29.179  93.294  1.00 63.72           N
ATOM   1881  CA  GLY B 257       0.168  29.936  92.085  1.00 63.72           C
ATOM   1882  C   GLY B 257      -0.362  29.149  90.918  1.00 63.72           C
ATOM   1883  O   GLY B 257      -0.622  29.735  89.870  1.00 63.72           O
ATOM   1884  N   PHE B 258      -0.343  27.799  90.960  1.00125.26           N
ATOM   1885  CA  PHE B 258      -0.952  27.055  89.881  1.00125.26           C
ATOM   1886  CB  PHE B 258      -0.076  25.851  89.481  1.00125.26           C
ATOM   1887  CG  PHE B 258      -0.603  25.236  88.229  1.00125.26           C
ATOM   1888  CD1 PHE B 258      -0.440  25.864  87.015  1.00125.26           C
ATOM   1889  CD2 PHE B 258      -1.232  24.014  88.259  1.00125.26           C
ATOM   1890  CE1 PHE B 258      -0.912  25.301  85.853  1.00125.26           C
ATOM   1891  CE2 PHE B 258      -1.707  23.444  87.101  1.00125.26           C
ATOM   1892  CZ  PHE B 258      -1.549  24.086  85.896  1.00125.26           C
ATOM   1893  C   PHE B 258      -2.364  26.562  90.137  1.00125.26           C
ATOM   1894  O   PHE B 258      -3.287  26.839  89.370  1.00125.26           O
ATOM   1895  N   GLY B 259      -2.568  25.843  91.273  1.00 39.32           N
ATOM   1896  CA  GLY B 259      -3.823  25.171  91.542  1.00 39.32           C
ATOM   1897  C   GLY B 259      -3.532  23.866  92.253  1.00 39.32           C
ATOM   1898  O   GLY B 259      -2.413  23.652  92.718  1.00 39.32           O
ATOM   1899  N   VAL B 260      -4.532  22.948  92.355  1.00 99.01           N
ATOM   1900  CA  VAL B 260      -4.331  21.718  93.093  1.00 99.01           C
ATOM   1901  CB  VAL B 260      -4.985  21.734  94.444  1.00 99.01           C
ATOM   1902  CG1 VAL B 260      -4.370  22.866  95.283  1.00 99.01           C
ATOM   1903  CG2 VAL B 260      -6.506  21.857  94.247  1.00 99.01           C
ATOM   1904  C   VAL B 260      -4.926  20.540  92.359  1.00 99.01           C
ATOM   1905  O   VAL B 260      -5.805  20.699  91.513  1.00 99.01           O
ATOM   1906  N   PHE B 261      -4.436  19.313  92.683  1.00 65.31           N
ATOM   1907  CA  PHE B 261      -4.914  18.081  92.094  1.00 65.31           C
ATOM   1908  CB  PHE B 261      -3.833  17.286  91.337  1.00 65.31           C
ATOM   1909  CG  PHE B 261      -3.385  18.063  90.147  1.00 65.31           C
ATOM   1910  CD1 PHE B 261      -2.386  19.004  90.260  1.00 65.31           C
ATOM   1911  CD2 PHE B 261      -3.958  17.845  88.915  1.00 65.31           C
ATOM   1912  CE1 PHE B 261      -1.970  19.719  89.162  1.00 65.31           C
ATOM   1913  CE2 PHE B 261      -3.545  18.557  87.814  1.00 65.31           C
ATOM   1914  CZ  PHE B 261      -2.550  19.497  87.936  1.00 65.31           C
ATOM   1915  C   PHE B 261      -5.366  17.156  93.197  1.00 65.31           C
ATOM   1916  O   PHE B 261      -4.676  17.002  94.206  1.00 65.31           O
ATOM   1917  N   GLU B 262      -6.535  16.493  93.016  1.00133.92           N
ATOM   1918  CA  GLU B 262      -7.055  15.594  94.018  1.00133.92           C
ATOM   1919  CB  GLU B 262      -8.127  16.193  94.937  1.00133.92           C
ATOM   1920  CG  GLU B 262      -7.640  17.194  95.969  1.00133.92           C
ATOM   1921  CD  GLU B 262      -8.866  17.631  96.754  1.00133.92           C
ATOM   1922  OE1 GLU B 262      -9.995  17.252  96.342  1.00133.92           O
ATOM   1923  OE2 GLU B 262      -8.692  18.342  97.778  1.00133.92           O
ATOM   1924  C   GLU B 262      -7.807  14.473  93.365  1.00133.92           C
ATOM   1925  O   GLU B 262      -8.088  14.490  92.167  1.00133.92           O
ATOM   1926  N   GLN B 263      -8.166  13.464  94.192  1.00160.76           N
ATOM   1927  CA  GLN B 263      -8.950  12.336  93.767  1.00160.76           C
ATOM   1928  CB  GLN B 263      -8.660  11.044  94.534  1.00160.76           C
ATOM   1929  CG  GLN B 263      -7.187  10.714  94.633  1.00160.76           C
ATOM   1930  CD  GLN B 263      -6.593  11.616  95.711  1.00160.76           C
ATOM   1931  OE1 GLN B 263      -5.444  12.045  95.626  1.00160.76           O
ATOM   1932  NE2 GLN B 263      -7.402  11.911  96.764  1.00160.76           N
ATOM   1933  C   GLN B 263     -10.359  12.626  94.177  1.00160.76           C
ATOM   1934  O   GLN B 263     -10.584  13.112  95.283  1.00160.76           O
ATOM   1935  N   ARG B 264     -11.350  12.320  93.311  1.00 98.19           N
ATOM   1936  CA  ARG B 264     -12.722  12.553  93.676  1.00 98.19           C
ATOM   1937  CB  ARG B 264     -13.352  13.731  92.914  1.00 98.19           C
ATOM   1938  CG  ARG B 264     -12.698  15.046  93.341  1.00 98.19           C
ATOM   1939  CD  ARG B 264     -13.233  16.310  92.672  1.00 98.19           C
ATOM   1940  NE  ARG B 264     -12.471  17.435  93.283  1.00 98.19           N
ATOM   1941  CZ  ARG B 264     -12.348  18.625  92.627  1.00 98.19           C
ATOM   1942  NH1 ARG B 264     -12.959  18.807  91.421  1.00 98.19           N
ATOM   1943  NH2 ARG B 264     -11.595  19.627  93.169  1.00 98.19           N
ATOM   1944  C   ARG B 264     -13.534  11.312  93.427  1.00 98.19           C
ATOM   1945  O   ARG B 264     -13.230  10.509  92.545  1.00 98.19           O
ATOM   1946  N   ARG B 265     -14.594  11.124  94.242  1.00170.52           N
ATOM   1947  CA  ARG B 265     -15.460   9.976  94.169  1.00170.52           C
ATOM   1948  CB  ARG B 265     -16.279   9.780  95.453  1.00170.52           C
ATOM   1949  CG  ARG B 265     -17.144  10.996  95.791  1.00170.52           C
ATOM   1950  CD  ARG B 265     -17.069  11.348  97.272  1.00170.52           C
ATOM   1951  NE  ARG B 265     -15.629  11.218  97.628  1.00170.52           N
ATOM   1952  CZ  ARG B 265     -15.146  11.693  98.810  1.00170.52           C
ATOM   1953  NH1 ARG B 265     -15.966  12.361  99.672  1.00170.52           N
ATOM   1954  NH2 ARG B 265     -13.834  11.485  99.130  1.00170.52           N
ATOM   1955  C   ARG B 265     -16.435  10.136  93.040  1.00170.52           C
ATOM   1956  O   ARG B 265     -16.885  11.240  92.734  1.00170.52           O
ATOM   1957  N   ARG B 266     -16.798   9.004  92.398  1.00 85.12           N
ATOM   1958  CA  ARG B 266     -17.689   9.063  91.278  1.00 85.12           C
ATOM   1959  CB  ARG B 266     -16.950   8.874  89.938  1.00 85.12           C
ATOM   1960  CG  ARG B 266     -17.731   9.368  88.719  1.00 85.12           C
ATOM   1961  CD  ARG B 266     -16.801   9.925  87.642  1.00 85.12           C
ATOM   1962  NE  ARG B 266     -15.959  10.952  88.327  1.00 85.12           N
ATOM   1963  CZ  ARG B 266     -16.357  12.259  88.385  1.00 85.12           C
ATOM   1964  NH1 ARG B 266     -17.454  12.672  87.688  1.00 85.12           N
ATOM   1965  NH2 ARG B 266     -15.676  13.163  89.149  1.00 85.12           N
ATOM   1966  C   ARG B 266     -18.723   8.001  91.437  1.00 85.12           C
ATOM   1967  O   ARG B 266     -18.474   6.947  92.022  1.00 85.12           O
ATOM   1968  N   ALA B 267     -19.934   8.289  90.923  1.00 43.03           N
ATOM   1969  CA  ALA B 267     -21.058   7.410  91.017  1.00 43.03           C
ATOM   1970  CB  ALA B 267     -22.407   8.104  90.767  1.00 43.03           C
ATOM   1971  C   ALA B 267     -20.932   6.326  90.001  1.00 43.03           C
ATOM   1972  O   ALA B 267     -20.136   6.397  89.066  1.00 43.03           O
ATOM   1973  N   ALA B 268     -21.753   5.278  90.187  1.00 47.07           N
ATOM   1974  CA  ALA B 268     -21.764   4.138  89.326  1.00 47.07           C
ATOM   1975  CB  ALA B 268     -22.788   3.074  89.756  1.00 47.07           C
ATOM   1976  C   ALA B 268     -22.105   4.609  87.944  1.00 47.07           C
ATOM   1977  O   ALA B 268     -22.735   5.652  87.772  1.00 47.07           O
ATOM   1978  N   ARG B 269     -21.669   3.852  86.912  1.00224.57           N
ATOM   1979  CA  ARG B 269     -21.852   4.317  85.568  1.00224.57           C
ATOM   1980  CB  ARG B 269     -20.641   5.130  85.103  1.00224.57           C
ATOM   1981  CG  ARG B 269     -20.946   6.108  83.979  1.00224.57           C
ATOM   1982  CD  ARG B 269     -19.722   6.906  83.534  1.00224.57           C
ATOM   1983  NE  ARG B 269     -18.870   5.976  82.744  1.00224.57           N
ATOM   1984  CZ  ARG B 269     -19.164   5.735  81.432  1.00224.57           C
ATOM   1985  NH1 ARG B 269     -20.243   6.337  80.852  1.00224.57           N
ATOM   1986  NH2 ARG B 269     -18.382   4.888  80.700  1.00224.57           N
ATOM   1987  C   ARG B 269     -22.024   3.129  84.662  1.00224.57           C
ATOM   1988  O   ARG B 269     -22.285   2.023  85.126  1.00224.57           O
ATOM   1989  N   VAL B 270     -21.882   3.342  83.334  1.00113.86           N
ATOM   1990  CA  VAL B 270     -22.127   2.321  82.352  1.00113.86           C
ATOM   1991  CB  VAL B 270     -22.810   2.856  81.126  1.00113.86           C
ATOM   1992  CG1 VAL B 270     -21.862   3.828  80.406  1.00113.86           C
ATOM   1993  CG2 VAL B 270     -23.199   1.691  80.229  1.00113.86           C
ATOM   1994  C   VAL B 270     -20.846   1.670  81.904  1.00113.86           C
ATOM   1995  O   VAL B 270     -19.780   2.283  81.868  1.00113.86           O
ATOM   1996  N   ALA B 271     -20.959   0.376  81.536  1.00 65.70           N
ATOM   1997  CA  ALA B 271     -19.875  -0.463  81.107  1.00 65.70           C
ATOM   1998  CB  ALA B 271     -19.439  -1.507  82.144  1.00 65.70           C
ATOM   1999  C   ALA B 271     -20.399  -1.232  79.951  1.00 65.70           C
ATOM   2000  O   ALA B 271     -21.285  -0.765  79.243  1.00 65.70           O
ATOM   2001  N   ARG B 272     -19.809  -2.405  79.667  1.00134.56           N
ATOM   2002  CA  ARG B 272     -20.326  -3.154  78.566  1.00134.56           C
ATOM   2003  CB  ARG B 272     -19.644  -2.747  77.252  1.00134.56           C
ATOM   2004  CG  ARG B 272     -20.128  -3.505  76.022  1.00134.56           C
ATOM   2005  CD  ARG B 272     -19.422  -3.058  74.742  1.00134.56           C
ATOM   2006  NE  ARG B 272     -19.845  -3.981  73.654  1.00134.56           N
ATOM   2007  CZ  ARG B 272     -20.967  -3.729  72.920  1.00134.56           C
ATOM   2008  NH1 ARG B 272     -21.713  -2.610  73.154  1.00134.56           N
ATOM   2009  NH2 ARG B 272     -21.341  -4.611  71.949  1.00134.56           N
ATOM   2010  C   ARG B 272     -20.061  -4.608  78.807  1.00134.56           C
ATOM   2011  O   ARG B 272     -19.050  -4.978  79.402  1.00134.56           O
ATOM   2012  N   ASN B 273     -20.986  -5.478  78.353  1.00 63.05           N
ATOM   2013  CA  ASN B 273     -20.774  -6.891  78.486  1.00 63.05           C
ATOM   2014  CB  ASN B 273     -22.060  -7.680  78.806  1.00 63.05           C
ATOM   2015  CG  ASN B 273     -21.679  -9.122  79.123  1.00 63.05           C
ATOM   2016  OD1 ASN B 273     -21.750  -9.560  80.270  1.00 63.05           O
ATOM   2017  ND2 ASN B 273     -21.261  -9.884  78.077  1.00 63.05           N
ATOM   2018  C   ASN B 273     -20.275  -7.347  77.155  1.00 63.05           C
ATOM   2019  O   ASN B 273     -20.992  -7.285  76.159  1.00 63.05           O
ATOM   2020  N   PRO B 274     -19.054  -7.789  77.097  1.00 77.01           N
ATOM   2021  CA  PRO B 274     -18.469  -8.169  75.844  1.00 77.01           C
ATOM   2022  CD  PRO B 274     -18.391  -8.415  78.230  1.00 77.01           C
ATOM   2023  CB  PRO B 274     -17.102  -8.747  76.201  1.00 77.01           C
ATOM   2024  CG  PRO B 274     -17.331  -9.340  77.604  1.00 77.01           C
ATOM   2025  C   PRO B 274     -19.299  -9.159  75.083  1.00 77.01           C
ATOM   2026  O   PRO B 274     -19.428  -9.006  73.869  1.00 77.01           O
ATOM   2027  N   ARG B 275     -19.837 -10.199  75.744  1.00138.31           N
ATOM   2028  CA  ARG B 275     -20.547 -11.188  74.988  1.00138.31           C
ATOM   2029  CB  ARG B 275     -20.937 -12.404  75.836  1.00138.31           C
ATOM   2030  CG  ARG B 275     -21.460 -13.568  75.000  1.00138.31           C
ATOM   2031  CD  ARG B 275     -22.130 -14.653  75.840  1.00138.31           C
ATOM   2032  NE  ARG B 275     -23.517 -14.183  76.108  1.00138.31           N
ATOM   2033  CZ  ARG B 275     -24.182 -14.576  77.233  1.00138.31           C
ATOM   2034  NH1 ARG B 275     -23.579 -15.394  78.143  1.00138.31           N
ATOM   2035  NH2 ARG B 275     -25.460 -14.144  77.446  1.00138.31           N
ATOM   2036  C   ARG B 275     -21.818 -10.643  74.405  1.00138.31           C
ATOM   2037  O   ARG B 275     -22.023 -10.689  73.192  1.00138.31           O
ATOM   2038  N   THR B 276     -22.703 -10.118  75.277  1.00 53.63           N
ATOM   2039  CA  THR B 276     -24.005  -9.641  74.897  1.00 53.63           C
ATOM   2040  CB  THR B 276     -24.917  -9.479  76.077  1.00 53.63           C
ATOM   2041  OG1 THR B 276     -24.357  -8.567  77.010  1.00 53.63           O
ATOM   2042  CG2 THR B 276     -25.113 -10.855  76.733  1.00 53.63           C
ATOM   2043  C   THR B 276     -23.951  -8.334  74.174  1.00 53.63           C
ATOM   2044  O   THR B 276     -24.632  -8.138  73.169  1.00 53.63           O
ATOM   2045  N   GLY B 277     -23.130  -7.394  74.663  1.00 24.63           N
ATOM   2046  CA  GLY B 277     -23.092  -6.097  74.064  1.00 24.63           C
ATOM   2047  C   GLY B 277     -24.026  -5.226  74.844  1.00 24.63           C
ATOM   2048  O   GLY B 277     -24.090  -4.017  74.626  1.00 24.63           O
ATOM   2049  N   GLU B 278     -24.799  -5.826  75.772  1.00122.83           N
ATOM   2050  CA  GLU B 278     -25.666  -5.032  76.590  1.00122.83           C
ATOM   2051  CB  GLU B 278     -26.894  -5.772  77.152  1.00122.83           C
ATOM   2052  CG  GLU B 278     -27.996  -5.993  76.112  0.00122.83           C
ATOM   2053  CD  GLU B 278     -28.588  -4.636  75.748  0.00122.83           C
ATOM   2054  OE1 GLU B 278     -27.829  -3.780  75.219  0.00122.83           O
ATOM   2055  OE2 GLU B 278     -29.807  -4.436  75.996  0.00122.83           O
ATOM   2056  C   GLU B 278     -24.857  -4.508  77.724  1.00122.83           C
ATOM   2057  O   GLU B 278     -23.794  -5.031  78.056  1.00122.83           O
ATOM   2058  N   THR B 279     -25.326  -3.420  78.349  1.00149.22           N
ATOM   2059  CA  THR B 279     -24.496  -2.894  79.382  1.00149.22           C
ATOM   2060  CB  THR B 279     -24.392  -1.409  79.371  1.00149.22           C
ATOM   2061  OG1 THR B 279     -23.523  -1.028  80.418  1.00149.22           O
ATOM   2062  CG2 THR B 279     -25.780  -0.790  79.610  1.00149.22           C
ATOM   2063  C   THR B 279     -24.976  -3.286  80.741  1.00149.22           C
ATOM   2064  O   THR B 279     -26.132  -3.657  80.924  1.00149.22           O
ATOM   2065  N   VAL B 280     -24.053  -3.242  81.728  1.00 65.36           N
ATOM   2066  CA  VAL B 280     -24.369  -3.430  83.115  1.00 65.36           C
ATOM   2067  CB  VAL B 280     -23.820  -4.710  83.709  1.00 65.36           C
ATOM   2068  CG1 VAL B 280     -24.046  -4.746  85.232  1.00 65.36           C
ATOM   2069  CG2 VAL B 280     -24.520  -5.888  83.008  1.00 65.36           C
ATOM   2070  C   VAL B 280     -23.803  -2.227  83.822  1.00 65.36           C
ATOM   2071  O   VAL B 280     -22.996  -1.487  83.261  1.00 65.36           O
ATOM   2072  N   LYS B 281     -24.263  -1.950  85.057  1.00 76.21           N
ATOM   2073  CA  LYS B 281     -23.778  -0.800  85.764  1.00 76.21           C
ATOM   2074  CB  LYS B 281     -24.716  -0.271  86.860  1.00 76.21           C
ATOM   2075  CG  LYS B 281     -24.131   0.953  87.568  1.00 76.21           C
ATOM   2076  CD  LYS B 281     -25.104   1.692  88.484  1.00 76.21           C
ATOM   2077  CE  LYS B 281     -25.950   2.737  87.760  1.00 76.21           C
ATOM   2078  NZ  LYS B 281     -26.766   3.482  88.743  1.00 76.21           N
ATOM   2079  C   LYS B 281     -22.494  -1.119  86.440  1.00 76.21           C
ATOM   2080  O   LYS B 281     -22.284  -2.208  86.973  1.00 76.21           O
ATOM   2081  N   VAL B 282     -21.594  -0.126  86.451  1.00112.93           N
ATOM   2082  CA  VAL B 282     -20.326  -0.320  87.067  1.00112.93           C
ATOM   2083  CB  VAL B 282     -19.169   0.101  86.211  1.00112.93           C
ATOM   2084  CG1 VAL B 282     -19.114  -0.837  84.996  1.00112.93           C
ATOM   2085  CG2 VAL B 282     -19.333   1.584  85.841  1.00112.93           C
ATOM   2086  C   VAL B 282     -20.281   0.440  88.344  1.00112.93           C
ATOM   2087  O   VAL B 282     -20.940   1.462  88.526  1.00112.93           O
ATOM   2088  N   LYS B 283     -19.466  -0.098  89.263  1.00126.34           N
ATOM   2089  CA  LYS B 283     -19.242   0.358  90.599  1.00126.34           C
ATOM   2090  CB  LYS B 283     -18.270  -0.583  91.327  1.00126.34           C
ATOM   2091  CG  LYS B 283     -17.955  -0.216  92.773  1.00126.34           C
ATOM   2092  CD  LYS B 283     -17.216  -1.332  93.511  1.00126.34           C
ATOM   2093  CE  LYS B 283     -16.827  -0.958  94.940  1.00126.34           C
ATOM   2094  NZ  LYS B 283     -18.047  -0.677  95.728  1.00126.34           N
ATOM   2095  C   LYS B 283     -18.631   1.722  90.570  1.00126.34           C
ATOM   2096  O   LYS B 283     -18.066   2.183  89.581  1.00126.34           O
ATOM   2097  N   PRO B 284     -18.768   2.383  91.680  1.00135.84           N
ATOM   2098  CA  PRO B 284     -18.239   3.709  91.798  1.00135.84           C
ATOM   2099  CD  PRO B 284     -19.924   2.177  92.537  1.00135.84           C
ATOM   2100  CB  PRO B 284     -18.821   4.273  93.089  1.00135.84           C
ATOM   2101  CG  PRO B 284     -20.161   3.528  93.231  1.00135.84           C
ATOM   2102  C   PRO B 284     -16.747   3.659  91.752  1.00135.84           C
ATOM   2103  O   PRO B 284     -16.175   2.620  92.076  1.00135.84           O
ATOM   2104  N   THR B 285     -16.107   4.767  91.325  1.00142.94           N
ATOM   2105  CA  THR B 285     -14.682   4.819  91.184  1.00142.94           C
ATOM   2106  CB  THR B 285     -14.222   4.855  89.755  1.00142.94           C
ATOM   2107  OG1 THR B 285     -14.659   6.054  89.133  1.00142.94           O
ATOM   2108  CG2 THR B 285     -14.796   3.653  89.004  1.00142.94           C
ATOM   2109  C   THR B 285     -14.227   6.120  91.749  1.00142.94           C
ATOM   2110  O   THR B 285     -14.947   6.791  92.486  1.00142.94           O
ATOM   2111  N   SER B 286     -12.976   6.479  91.413  1.00 89.09           N
ATOM   2112  CA  SER B 286     -12.351   7.708  91.795  1.00 89.09           C
ATOM   2113  CB  SER B 286     -11.032   7.519  92.567  1.00 89.09           C
ATOM   2114  OG  SER B 286     -11.275   6.844  93.793  1.00 89.09           O
ATOM   2115  C   SER B 286     -12.031   8.418  90.518  1.00 89.09           C
ATOM   2116  O   SER B 286     -12.194   7.876  89.432  1.00 89.09           O
ATOM   2117  N   VAL B 287     -11.630   9.690  90.583  1.00144.57           N
ATOM   2118  CA  VAL B 287     -11.248  10.338  89.362  1.00144.57           C
ATOM   2119  CB  VAL B 287     -12.439  10.852  88.609  1.00144.57           C
ATOM   2120  CG1 VAL B 287     -13.185  11.816  89.536  1.00144.57           C
ATOM   2121  CG2 VAL B 287     -11.986  11.485  87.285  1.00144.57           C
ATOM   2122  C   VAL B 287     -10.376  11.494  89.749  1.00144.57           C
ATOM   2123  O   VAL B 287     -10.521  12.034  90.843  1.00144.57           O
ATOM   2124  N   PRO B 288      -9.441  11.882  88.927  1.00102.66           N
ATOM   2125  CA  PRO B 288      -8.605  13.011  89.246  1.00102.66           C
ATOM   2126  CD  PRO B 288      -8.778  10.958  88.029  1.00102.66           C
ATOM   2127  CB  PRO B 288      -7.339  12.859  88.409  1.00102.66           C
ATOM   2128  CG  PRO B 288      -7.703  11.810  87.343  1.00102.66           C
ATOM   2129  C   PRO B 288      -9.315  14.299  88.974  1.00102.66           C
ATOM   2130  O   PRO B 288     -10.065  14.357  88.000  1.00102.66           O
ATOM   2131  N   ALA B 289      -9.068  15.347  89.792  1.00 43.88           N
ATOM   2132  CA  ALA B 289      -9.709  16.611  89.570  1.00 43.88           C
ATOM   2133  CB  ALA B 289     -10.850  16.896  90.561  1.00 43.88           C
ATOM   2134  C   ALA B 289      -8.684  17.687  89.742  1.00 43.88           C
ATOM   2135  O   ALA B 289      -7.718  17.532  90.488  1.00 43.88           O
ATOM   2136  N   PHE B 290      -8.878  18.813  89.028  1.00 74.03           N
ATOM   2137  CA  PHE B 290      -7.962  19.914  89.065  1.00 74.03           C
ATOM   2138  CB  PHE B 290      -7.316  20.144  87.684  1.00 74.03           C
ATOM   2139  CG  PHE B 290      -6.498  21.391  87.657  1.00 74.03           C
ATOM   2140  CD1 PHE B 290      -5.302  21.463  88.330  1.00 74.03           C
ATOM   2141  CD2 PHE B 290      -6.913  22.478  86.918  1.00 74.03           C
ATOM   2142  CE1 PHE B 290      -4.547  22.612  88.288  1.00 74.03           C
ATOM   2143  CE2 PHE B 290      -6.161  23.630  86.871  1.00 74.03           C
ATOM   2144  CZ  PHE B 290      -4.974  23.698  87.560  1.00 74.03           C
ATOM   2145  C   PHE B 290      -8.746  21.131  89.421  1.00 74.03           C
ATOM   2146  O   PHE B 290      -9.838  21.347  88.897  1.00 74.03           O
ATOM   2147  N   ARG B 291      -8.226  21.941  90.363  1.00128.32           N
ATOM   2148  CA  ARG B 291      -8.865  23.190  90.653  1.00128.32           C
ATOM   2149  CB  ARG B 291      -9.341  23.369  92.102  1.00128.32           C
ATOM   2150  CG  ARG B 291     -10.028  24.724  92.304  1.00128.32           C
ATOM   2151  CD  ARG B 291     -10.432  25.023  93.748  1.00128.32           C
ATOM   2152  NE  ARG B 291     -11.074  26.369  93.761  1.00128.32           N
ATOM   2153  CZ  ARG B 291     -12.425  26.494  93.605  1.00128.32           C
ATOM   2154  NH1 ARG B 291     -13.207  25.380  93.491  1.00128.32           N
ATOM   2155  NH2 ARG B 291     -12.996  27.733  93.568  1.00128.32           N
ATOM   2156  C   ARG B 291      -7.828  24.233  90.401  1.00128.32           C
ATOM   2157  O   ARG B 291      -6.748  24.210  90.990  1.00128.32           O
ATOM   2158  N   PRO B 292      -8.131  25.143  89.521  1.00 88.26           N
ATOM   2159  CA  PRO B 292      -7.182  26.168  89.189  1.00 88.26           C
ATOM   2160  CD  PRO B 292      -9.030  24.864  88.417  1.00 88.26           C
ATOM   2161  CB  PRO B 292      -7.634  26.759  87.848  1.00 88.26           C
ATOM   2162  CG  PRO B 292      -9.043  26.176  87.619  1.00 88.26           C
ATOM   2163  C   PRO B 292      -7.074  27.173  90.285  1.00 88.26           C
ATOM   2164  O   PRO B 292      -8.077  27.449  90.939  1.00 88.26           O
ATOM   2165  N   GLY B 293      -5.872  27.746  90.487  1.00 21.38           N
ATOM   2166  CA  GLY B 293      -5.684  28.721  91.521  1.00 21.38           C
ATOM   2167  C   GLY B 293      -6.232  30.023  91.020  1.00 21.38           C
ATOM   2168  O   GLY B 293      -6.593  30.150  89.853  1.00 21.38           O
ATOM   2169  N   ALA B 294      -6.289  31.031  91.914  1.00 39.61           N
ATOM   2170  CA  ALA B 294      -6.840  32.330  91.635  1.00 39.61           C
ATOM   2171  CB  ALA B 294      -6.835  33.244  92.871  1.00 39.61           C
ATOM   2172  C   ALA B 294      -6.049  33.019  90.566  1.00 39.61           C
ATOM   2173  O   ALA B 294      -6.611  33.697  89.705  1.00 39.61           O
ATOM   2174  N   GLN B 295      -4.714  32.879  90.604  1.00 33.75           N
ATOM   2175  CA  GLN B 295      -3.876  33.550  89.653  1.00 33.75           C
ATOM   2176  CB  GLN B 295      -2.381  33.282  89.900  1.00 33.75           C
ATOM   2177  CG  GLN B 295      -1.458  33.986  88.904  1.00 33.75           C
ATOM   2178  CD  GLN B 295      -0.020  33.635  89.263  1.00 33.75           C
ATOM   2179  OE1 GLN B 295       0.923  34.122  88.642  1.00 33.75           O
ATOM   2180  NE2 GLN B 295       0.155  32.762  90.291  1.00 33.75           N
ATOM   2181  C   GLN B 295      -4.200  33.039  88.288  1.00 33.75           C
ATOM   2182  O   GLN B 295      -4.334  33.811  87.339  1.00 33.75           O
ATOM   2183  N   PHE B 296      -4.364  31.711  88.173  1.00117.67           N
ATOM   2184  CA  PHE B 296      -4.628  31.061  86.923  1.00117.67           C
ATOM   2185  CB  PHE B 296      -4.818  29.544  87.099  1.00117.67           C
ATOM   2186  CG  PHE B 296      -4.671  28.863  85.781  1.00117.67           C
ATOM   2187  CD1 PHE B 296      -5.427  29.235  84.693  1.00117.67           C
ATOM   2188  CD2 PHE B 296      -3.798  27.807  85.651  1.00117.67           C
ATOM   2189  CE1 PHE B 296      -5.283  28.588  83.488  1.00117.67           C
ATOM   2190  CE2 PHE B 296      -3.652  27.154  84.451  1.00117.67           C
ATOM   2191  CZ  PHE B 296      -4.392  27.548  83.364  1.00117.67           C
ATOM   2192  C   PHE B 296      -5.942  31.574  86.413  1.00117.67           C
ATOM   2193  O   PHE B 296      -6.085  31.908  85.237  1.00117.67           O
ATOM   2194  N   LYS B 297      -6.949  31.642  87.301  1.00145.55           N
ATOM   2195  CA  LYS B 297      -8.265  32.039  86.899  1.00145.55           C
ATOM   2196  CB  LYS B 297      -9.284  31.929  88.044  1.00145.55           C
ATOM   2197  CG  LYS B 297     -10.733  31.892  87.563  1.00145.55           C
ATOM   2198  CD  LYS B 297     -11.080  30.626  86.776  1.00145.55           C
ATOM   2199  CE  LYS B 297     -10.872  29.332  87.565  1.00145.55           C
ATOM   2200  NZ  LYS B 297     -11.253  28.167  86.734  1.00145.55           N
ATOM   2201  C   LYS B 297      -8.241  33.461  86.429  1.00145.55           C
ATOM   2202  O   LYS B 297      -8.871  33.801  85.431  1.00145.55           O
ATOM   2203  N   ALA B 298      -7.512  34.333  87.148  1.00 43.68           N
ATOM   2204  CA  ALA B 298      -7.450  35.730  86.822  1.00 43.68           C
ATOM   2205  CB  ALA B 298      -6.632  36.533  87.847  1.00 43.68           C
ATOM   2206  C   ALA B 298      -6.795  35.924  85.490  1.00 43.68           C
ATOM   2207  O   ALA B 298      -7.245  36.728  84.675  1.00 43.68           O
ATOM   2208  N   VAL B 299      -5.707  35.184  85.218  1.00 95.37           N
ATOM   2209  CA  VAL B 299      -5.020  35.433  83.987  1.00 95.37           C
ATOM   2210  CB  VAL B 299      -3.766  34.612  83.815  1.00 95.37           C
ATOM   2211  CG1 VAL B 299      -2.791  34.984  84.945  1.00 95.37           C
ATOM   2212  CG2 VAL B 299      -4.114  33.116  83.764  1.00 95.37           C
ATOM   2213  C   VAL B 299      -5.952  35.143  82.857  1.00 95.37           C
ATOM   2214  O   VAL B 299      -6.060  35.922  81.913  1.00 95.37           O
ATOM   2215  N   VAL B 300      -6.658  34.005  82.931  1.00119.45           N
ATOM   2216  CA  VAL B 300      -7.557  33.601  81.895  1.00119.45           C
ATOM   2217  CB  VAL B 300      -7.981  32.164  82.049  1.00119.45           C
ATOM   2218  CG1 VAL B 300      -8.949  32.045  83.236  1.00119.45           C
ATOM   2219  CG2 VAL B 300      -8.547  31.661  80.714  1.00119.45           C
ATOM   2220  C   VAL B 300      -8.783  34.470  81.877  1.00119.45           C
ATOM   2221  O   VAL B 300      -9.268  34.837  80.808  1.00119.45           O
ATOM   2222  N   SER B 301      -9.279  34.848  83.076  1.00136.44           N
ATOM   2223  CA  SER B 301     -10.572  35.452  83.267  1.00136.44           C
ATOM   2224  CB  SER B 301     -11.125  35.232  84.689  1.00136.44           C
ATOM   2225  OG  SER B 301     -12.403  35.831  84.845  1.00136.44           O
ATOM   2226  C   SER B 301     -10.625  36.894  82.934  1.00136.44           C
ATOM   2227  O   SER B 301      -9.611  37.585  82.842  1.00136.44           O
ATOM   2228  N   GLY B 302     -11.875  37.362  82.742  1.00 95.60           N
ATOM   2229  CA  GLY B 302     -12.128  38.703  82.342  1.00 95.60           C
ATOM   2230  C   GLY B 302     -11.555  38.729  80.984  1.00 95.60           C
ATOM   2231  O   GLY B 302     -11.450  37.691  80.331  1.00 95.60           O
ATOM   2232  N   ALA B 303     -11.160  39.906  80.495  1.00209.59           N
ATOM   2233  CA  ALA B 303     -10.472  39.789  79.259  1.00209.59           C
ATOM   2234  CB  ALA B 303     -10.467  41.045  78.380  1.00209.59           C
ATOM   2235  C   ALA B 303      -9.102  39.335  79.658  1.00209.59           C
ATOM   2236  O   ALA B 303      -8.843  39.110  80.839  1.00209.59           O
ATOM   2237  N   GLN B 304      -8.189  39.154  78.693  1.00338.17           N
ATOM   2238  CA  GLN B 304      -6.949  38.492  78.987  1.00338.17           C
ATOM   2239  CB  GLN B 304      -6.073  38.287  77.742  1.00338.17           C
ATOM   2240  CG  GLN B 304      -5.026  37.217  78.001  1.00338.17           C
ATOM   2241  CD  GLN B 304      -5.832  36.061  78.564  1.00338.17           C
ATOM   2242  OE1 GLN B 304      -5.423  35.405  79.517  1.00338.17           O
ATOM   2243  NE2 GLN B 304      -7.028  35.806  77.969  1.00338.17           N
ATOM   2244  C   GLN B 304      -6.107  39.165  80.038  1.00338.17           C
ATOM   2245  O   GLN B 304      -5.934  40.380  80.066  1.00338.17           O
ATOM   2246  N   ARG B 305      -5.516  38.321  80.910  1.00286.04           N
ATOM   2247  CA  ARG B 305      -4.592  38.636  81.971  1.00286.04           C
ATOM   2248  CB  ARG B 305      -3.543  39.698  81.583  1.00286.04           C
ATOM   2249  CG  ARG B 305      -2.534  39.256  80.520  1.00286.04           C
ATOM   2250  CD  ARG B 305      -3.090  39.262  79.094  1.00286.04           C
ATOM   2251  NE  ARG B 305      -1.997  38.821  78.179  1.00286.04           N
ATOM   2252  CZ  ARG B 305      -1.949  39.284  76.894  1.00286.04           C
ATOM   2253  NH1 ARG B 305      -2.858  40.207  76.464  1.00286.04           N
ATOM   2254  NH2 ARG B 305      -0.990  38.827  76.037  1.00286.04           N
ATOM   2255  C   ARG B 305      -5.238  39.139  83.229  1.00286.04           C
ATOM   2256  O   ARG B 305      -4.661  38.962  84.300  1.00286.04           O
ATOM   2257  N   LEU B 306      -6.437  39.751  83.201  1.00239.27           N
ATOM   2258  CA  LEU B 306      -6.934  40.122  84.500  1.00239.27           C
ATOM   2259  CB  LEU B 306      -6.612  41.560  84.942  1.00239.27           C
ATOM   2260  CG  LEU B 306      -5.115  41.882  85.113  1.00239.27           C
ATOM   2261  CD1 LEU B 306      -4.470  40.975  86.172  1.00239.27           C
ATOM   2262  CD2 LEU B 306      -4.369  41.900  83.770  1.00239.27           C
ATOM   2263  C   LEU B 306      -8.420  40.006  84.497  1.00239.27           C
ATOM   2264  O   LEU B 306      -9.124  40.806  83.883  1.00239.27           O
ATOM   2265  N   PRO B 307      -8.897  39.000  85.172  1.00266.52           N
ATOM   2266  CA  PRO B 307     -10.312  38.803  85.237  1.00266.52           C
ATOM   2267  CD  PRO B 307      -8.271  38.651  86.440  1.00266.52           C
ATOM   2268  CB  PRO B 307     -10.505  37.720  86.291  1.00266.52           C
ATOM   2269  CG  PRO B 307      -9.381  38.023  87.300  1.00266.52           C
ATOM   2270  C   PRO B 307     -11.082  40.030  85.638  1.00266.52           C
ATOM   2271  O   PRO B 307     -11.643  40.697  84.770  1.00266.52           O
ATOM   2272  N   ALA B 308     -11.118  40.319  86.959  1.00 44.14           N
ATOM   2273  CA  ALA B 308     -11.834  41.418  87.547  1.00 44.14           C
ATOM   2274  CB  ALA B 308     -11.931  41.320  89.078  1.00 44.14           C
ATOM   2275  C   ALA B 308     -11.182  42.721  87.245  1.00 44.14           C
ATOM   2276  O   ALA B 308     -11.841  43.688  86.866  1.00 44.14           O
ATOM   2277  N   GLU B 309      -9.845  42.761  87.374  1.00119.08           N
ATOM   2278  CA  GLU B 309      -9.137  43.997  87.239  1.00119.08           C
ATOM   2279  CB  GLU B 309      -7.616  43.837  87.379  1.00119.08           C
ATOM   2280  CG  GLU B 309      -6.875  45.166  87.530  1.00119.08           C
ATOM   2281  CD  GLU B 309      -7.114  45.662  88.950  1.00119.08           C
ATOM   2282  OE1 GLU B 309      -6.961  44.839  89.892  1.00119.08           O
ATOM   2283  OE2 GLU B 309      -7.458  46.864  89.113  1.00119.08           O
ATOM   2284  C   GLU B 309      -9.412  44.483  85.869  1.00119.08           C
ATOM   2285  O   GLU B 309      -9.512  45.683  85.618  1.00119.08           O
ATOM   2286  N   GLY B 310      -9.563  43.527  84.947  1.00 77.80           N
ATOM   2287  CA  GLY B 310      -9.757  43.865  83.583  1.00 77.80           C
ATOM   2288  C   GLY B 310      -8.473  43.493  82.951  1.00 77.80           C
ATOM   2289  O   GLY B 310      -7.388  43.731  83.476  1.00 77.80           O
ATOM   2290  N   PRO B 311      -8.629  42.952  81.795  1.00324.90           N
ATOM   2291  CA  PRO B 311      -7.521  42.418  81.066  1.00324.90           C
ATOM   2292  CD  PRO B 311      -9.618  43.527  80.899  1.00324.90           C
ATOM   2293  CB  PRO B 311      -8.011  42.243  79.646  1.00324.90           C
ATOM   2294  CG  PRO B 311      -8.995  43.418  79.503  1.00324.90           C
ATOM   2295  C   PRO B 311      -6.383  43.377  80.955  1.00324.90           C
ATOM   2296  O   PRO B 311      -5.235  42.935  80.969  1.00324.90           O
ATOM   2297  N   ALA B 312      -6.661  44.682  80.804  1.00229.52           N
ATOM   2298  CA  ALA B 312      -5.560  45.551  80.539  1.00229.52           C
ATOM   2299  CB  ALA B 312      -5.600  46.186  79.139  1.00229.52           C
ATOM   2300  C   ALA B 312      -5.538  46.663  81.522  1.00229.52           C
ATOM   2301  O   ALA B 312      -6.529  46.976  82.180  1.00229.52           O
ATOM   2302  N   VAL B 313      -4.342  47.262  81.645  1.00138.77           N
ATOM   2303  CA  VAL B 313      -4.090  48.379  82.493  1.00138.77           C
ATOM   2304  CB  VAL B 313      -3.137  48.066  83.606  1.00138.77           C
ATOM   2305  CG1 VAL B 313      -3.775  46.994  84.506  1.00138.77           C
ATOM   2306  CG2 VAL B 313      -1.797  47.637  82.985  1.00138.77           C
ATOM   2307  C   VAL B 313      -3.426  49.374  81.602  1.00138.77           C
ATOM   2308  O   VAL B 313      -3.120  49.070  80.451  1.00138.77           O
ATOM   2309  N   LYS B 314      -3.204  50.602  82.101  1.00228.54           N
ATOM   2310  CA  LYS B 314      -2.591  51.613  81.290  1.00228.54           C
ATOM   2311  CB  LYS B 314      -2.393  52.935  82.050  1.00228.54           C
ATOM   2312  CG  LYS B 314      -1.647  52.730  83.372  1.00228.54           C
ATOM   2313  CD  LYS B 314      -1.111  54.010  84.013  1.00228.54           C
ATOM   2314  CE  LYS B 314       0.364  54.275  83.703  1.00228.54           C
ATOM   2315  NZ  LYS B 314       0.852  55.422  84.501  1.00228.54           N
ATOM   2316  C   LYS B 314      -1.239  51.130  80.872  1.00228.54           C
ATOM   2317  O   LYS B 314      -0.483  50.596  81.682  1.00228.54           O
ATOM   2318  N   ARG B 315      -0.908  51.298  79.574  1.00296.05           N
ATOM   2319  CA  ARG B 315       0.379  50.888  79.091  1.00296.05           C
ATOM   2320  CB  ARG B 315       0.339  49.674  78.138  1.00296.05           C
ATOM   2321  CG  ARG B 315       1.726  49.246  77.644  1.00296.05           C
ATOM   2322  CD  ARG B 315       1.771  47.858  76.993  1.00296.05           C
ATOM   2323  NE  ARG B 315       1.297  47.975  75.584  1.00296.05           N
ATOM   2324  CZ  ARG B 315      -0.006  47.713  75.270  1.00296.05           C
ATOM   2325  NH1 ARG B 315      -0.889  47.357  76.249  1.00296.05           N
ATOM   2326  NH2 ARG B 315      -0.424  47.794  73.972  1.00296.05           N
ATOM   2327  C   ARG B 315       0.963  52.034  78.330  1.00296.05           C
ATOM   2328  O   ARG B 315       0.246  52.800  77.688  1.00296.05           O
ATOM   2329  N   GLY B 316       2.300  52.186  78.405  1.00 76.07           N
ATOM   2330  CA  GLY B 316       2.953  53.251  77.705  1.00 76.07           C
ATOM   2331  C   GLY B 316       3.011  52.857  76.269  1.00 76.07           C
ATOM   2332  O   GLY B 316       2.899  51.678  75.934  1.00 76.07           O
ATOM   2333  N   VAL B 317       3.190  53.849  75.377  1.00109.51           N
ATOM   2334  CA  VAL B 317       3.255  53.558  73.977  1.00109.51           C
ATOM   2335  CB  VAL B 317       1.953  53.742  73.261  1.00109.51           C
ATOM   2336  CG1 VAL B 317       1.661  55.250  73.177  1.00109.51           C
ATOM   2337  CG2 VAL B 317       2.040  53.036  71.898  1.00109.51           C
ATOM   2338  C   VAL B 317       4.216  54.527  73.374  1.00109.51           C
ATOM   2339  O   VAL B 317       4.694  55.443  74.042  1.00109.51           O
ATOM   2340  N   MET B 318       4.544  54.332  72.083  1.00308.53           N
ATOM   2341  CA  MET B 318       5.467  55.213  71.437  1.00308.53           C
ATOM   2342  CB  MET B 318       6.768  54.517  71.011  1.00308.53           C
ATOM   2343  CG  MET B 318       7.805  55.465  70.410  1.00308.53           C
ATOM   2344  SD  MET B 318       8.572  56.590  71.614  1.00308.53           S
ATOM   2345  CE  MET B 318       9.411  55.263  72.527  1.00308.53           C
ATOM   2346  C   MET B 318       4.816  55.725  70.195  1.00308.53           C
ATOM   2347  O   MET B 318       3.895  55.110  69.659  1.00308.53           O
ATOM   2348  N   ALA B 319       5.272  56.900  69.722  1.00269.08           N
ATOM   2349  CA  ALA B 319       4.751  57.458  68.509  1.00269.08           C
ATOM   2350  CB  ALA B 319       4.117  58.847  68.698  1.00269.08           C
ATOM   2351  C   ALA B 319       5.921  57.626  67.598  1.00269.08           C
ATOM   2352  O   ALA B 319       7.024  57.928  68.050  1.00269.08           O
ATOM   2353  N   SER B 320       5.727  57.410  66.281  1.00247.52           N
ATOM   2354  CA  SER B 320       6.854  57.553  65.407  1.00247.52           C
ATOM   2355  CB  SER B 320       7.675  56.262  65.256  1.00247.52           C
ATOM   2356  OG  SER B 320       8.772  56.482  64.381  1.00247.52           O
ATOM   2357  C   SER B 320       6.387  57.926  64.037  1.00247.52           C
ATOM   2358  O   SER B 320       5.213  57.787  63.697  1.00247.52           O
ATOM   2359  N   ALA B 321       7.331  58.444  63.225  1.00289.08           N
ATOM   2360  CA  ALA B 321       7.093  58.793  61.853  1.00289.08           C
ATOM   2361  CB  ALA B 321       6.538  60.214  61.655  1.00289.08           C
ATOM   2362  C   ALA B 321       8.434  58.743  61.192  1.00289.08           C
ATOM   2363  O   ALA B 321       9.459  58.775  61.870  1.00289.08           O
ATOM   2364  N   ALA B 322       8.477  58.633  59.848  1.00304.87           N
ATOM   2365  CA  ALA B 322       9.767  58.589  59.219  1.00304.87           C
ATOM   2366  CB  ALA B 322      10.429  57.202  59.270  1.00304.87           C
ATOM   2367  C   ALA B 322       9.630  58.956  57.774  1.00304.87           C
ATOM   2368  O   ALA B 322       8.538  58.934  57.209  1.00304.87           O
ATOM   2369  N   ALA B 323      10.765  59.335  57.151  1.00289.38           N
ATOM   2370  CA  ALA B 323      10.791  59.665  55.755  1.00289.38           C
ATOM   2371  CB  ALA B 323      10.544  61.154  55.462  1.00289.38           C
ATOM   2372  C   ALA B 323      12.167  59.347  55.262  1.00289.38           C
ATOM   2373  O   ALA B 323      13.110  59.255  56.045  1.00289.38           O
ATOM   2374  N   LYS B 324      12.310  59.145  53.937  1.00292.01           N
ATOM   2375  CA  LYS B 324      13.602  58.858  53.386  1.00292.01           C
ATOM   2376  CB  LYS B 324      13.661  57.484  52.688  1.00292.01           C
ATOM   2377  CG  LYS B 324      15.073  56.928  52.487  1.00292.01           C
ATOM   2378  CD  LYS B 324      15.090  55.429  52.171  1.00292.01           C
ATOM   2379  CE  LYS B 324      16.492  54.818  52.121  1.00292.01           C
ATOM   2380  NZ  LYS B 324      16.401  53.356  51.907  1.00292.01           N
ATOM   2381  C   LYS B 324      13.864  59.929  52.372  1.00292.01           C
ATOM   2382  O   LYS B 324      12.936  60.407  51.722  1.00292.01           O
ATOM   2383  N   LYS B 325      15.136  60.357  52.224  1.00247.53           N
ATOM   2384  CA  LYS B 325      15.419  61.419  51.299  1.00247.53           C
ATOM   2385  CB  LYS B 325      15.950  62.696  51.972  1.00247.53           C
ATOM   2386  CG  LYS B 325      15.002  63.301  53.008  1.00247.53           C
ATOM   2387  CD  LYS B 325      15.662  64.392  53.852  1.00247.53           C
ATOM   2388  CE  LYS B 325      16.976  63.947  54.497  1.00247.53           C
ATOM   2389  NZ  LYS B 325      17.619  65.090  55.182  1.00247.53           N
ATOM   2390  C   LYS B 325      16.502  60.971  50.371  1.00247.53           C
ATOM   2391  O   LYS B 325      17.243  60.035  50.666  1.00247.53           O
ATOM   2392  N   ALA B 326      16.599  61.629  49.196  1.00293.80           N
ATOM   2393  CA  ALA B 326      17.641  61.324  48.259  1.00293.80           C
ATOM   2394  CB  ALA B 326      17.317  60.138  47.334  1.00293.80           C
ATOM   2395  C   ALA B 326      17.821  62.530  47.391  1.00293.80           C
ATOM   2396  O   ALA B 326      16.938  63.384  47.314  1.00293.80           O
ATOM   2397  N   ALA B 327      18.995  62.651  46.738  1.00295.70           N
ATOM   2398  CA  ALA B 327      19.201  63.770  45.864  1.00295.70           C
ATOM   2399  CB  ALA B 327      19.936  64.949  46.526  1.00295.70           C
ATOM   2400  C   ALA B 327      20.047  63.311  44.720  1.00295.70           C
ATOM   2401  O   ALA B 327      20.902  62.440  44.871  1.00295.70           O
ATOM   2402  N   LYS B 328      19.803  63.892  43.529  1.00321.16           N
ATOM   2403  CA  LYS B 328      20.575  63.559  42.369  1.00321.16           C
ATOM   2404  CB  LYS B 328      19.752  63.099  41.155  1.00321.16           C
ATOM   2405  CG  LYS B 328      19.156  61.702  41.291  1.00321.16           C
ATOM   2406  CD  LYS B 328      20.196  60.583  41.375  1.00321.16           C
ATOM   2407  CE  LYS B 328      20.677  60.090  40.008  1.00321.16           C
ATOM   2408  NZ  LYS B 328      19.528  59.588  39.221  1.00321.16           N
ATOM   2409  C   LYS B 328      21.227  64.814  41.925  1.00321.16           C
ATOM   2410  O   LYS B 328      20.642  65.893  41.999  1.00321.16           O
ATOM   2411  N   LYS B 329      22.479  64.708  41.458  1.00241.94           N
ATOM   2412  CA  LYS B 329      23.103  65.893  40.972  1.00241.94           C
ATOM   2413  CB  LYS B 329      24.630  65.894  41.144  1.00241.94           C
ATOM   2414  CG  LYS B 329      25.261  67.281  41.021  1.00241.94           C
ATOM   2415  CD  LYS B 329      26.751  67.301  41.368  1.00241.94           C
ATOM   2416  CE  LYS B 329      27.144  66.366  42.514  1.00241.94           C
ATOM   2417  NZ  LYS B 329      28.602  66.454  42.752  1.00241.94           N
ATOM   2418  C   LYS B 329      22.813  65.918  39.510  1.00241.94           C
ATOM   2419  O   LYS B 329      22.871  64.886  38.843  1.00241.94           O
ATOM   2420  N   ALA B 330      22.446  67.095  38.974  1.00205.42           N
ATOM   2421  CA  ALA B 330      22.214  67.151  37.565  1.00205.42           C
ATOM   2422  CB  ALA B 330      21.353  68.350  37.130  1.00205.42           C
ATOM   2423  C   ALA B 330      23.559  67.314  36.950  1.00205.42           C
ATOM   2424  O   ALA B 330      24.349  68.150  37.382  1.00205.42           O
ATOM   2425  N   PRO B 331      23.859  66.515  35.971  1.00114.55           N
ATOM   2426  CA  PRO B 331      25.129  66.654  35.327  1.00114.55           C
ATOM   2427  CD  PRO B 331      23.389  65.145  35.945  1.00114.55           C
ATOM   2428  CB  PRO B 331      25.395  65.327  34.608  1.00114.55           C
ATOM   2429  CG  PRO B 331      24.059  64.562  34.692  1.00114.55           C
ATOM   2430  C   PRO B 331      25.087  67.848  34.442  1.00114.55           C
ATOM   2431  O   PRO B 331      24.053  68.095  33.821  1.00114.55           O
ATOM   2432  N   ALA B 332      26.189  68.612  34.372  1.00199.35           N
ATOM   2433  CA  ALA B 332      26.182  69.739  33.498  1.00199.35           C
ATOM   2434  CB  ALA B 332      26.330  71.089  34.221  1.00199.35           C
ATOM   2435  C   ALA B 332      27.366  69.585  32.615  1.00199.35           C
ATOM   2436  O   ALA B 332      28.480  69.361  33.087  1.00199.35           O
ATOM   2437  N   LYS B 333      27.144  69.680  31.293  1.00256.65           N
ATOM   2438  CA  LYS B 333      28.244  69.594  30.387  1.00256.65           C
ATOM   2439  CB  LYS B 333      28.092  68.482  29.340  1.00256.65           C
ATOM   2440  CG  LYS B 333      27.639  67.130  29.893  1.00256.65           C
ATOM   2441  CD  LYS B 333      28.576  66.450  30.888  1.00256.65           C
ATOM   2442  CE  LYS B 333      27.989  65.140  31.423  1.00256.65           C
ATOM   2443  NZ  LYS B 333      29.056  64.288  31.992  1.00256.65           N
ATOM   2444  C   LYS B 333      28.163  70.852  29.601  1.00256.65           C
ATOM   2445  O   LYS B 333      27.554  70.878  28.533  1.00256.65           O
ATOM   2446  N   LYS B 334      28.775  71.937  30.100  1.00315.44           N
ATOM   2447  CA  LYS B 334      28.674  73.155  29.361  1.00315.44           C
ATOM   2448  CB  LYS B 334      28.997  74.402  30.207  1.00315.44           C
ATOM   2449  CG  LYS B 334      30.399  74.392  30.818  1.00315.44           C
ATOM   2450  CD  LYS B 334      31.506  74.684  29.806  1.00315.44           C
ATOM   2451  CE  LYS B 334      32.818  73.956  30.099  1.00315.44           C
ATOM   2452  NZ  LYS B 334      33.345  74.373  31.416  1.00315.44           N
ATOM   2453  C   LYS B 334      29.628  73.050  28.223  1.00315.44           C
ATOM   2454  O   LYS B 334      30.715  72.492  28.359  1.00315.44           O
ATOM   2455  N   ALA B 335      29.224  73.552  27.043  1.00233.25           N
ATOM   2456  CA  ALA B 335      30.123  73.492  25.934  1.00233.25           C
ATOM   2457  CB  ALA B 335      29.521  72.835  24.679  1.00233.25           C
ATOM   2458  C   ALA B 335      30.453  74.898  25.580  1.00233.25           C
ATOM   2459  O   ALA B 335      29.569  75.747  25.470  1.00233.25           O
ATOM   2460  N   ALA B 336      31.756  75.185  25.417  1.00235.62           N
ATOM   2461  CA  ALA B 336      32.141  76.505  25.032  1.00235.62           C
ATOM   2462  CB  ALA B 336      32.942  77.258  26.108  1.00235.62           C
ATOM   2463  C   ALA B 336      33.030  76.345  23.851  1.00235.62           C
ATOM   2464  O   ALA B 336      33.887  75.464  23.820  1.00235.62           O
ATOM   2465  N   THR B 337      32.826  77.192  22.829  1.00191.37           N
ATOM   2466  CA  THR B 337      33.654  77.105  21.670  1.00191.37           C
ATOM   2467  CB  THR B 337      32.904  76.688  20.439  1.00191.37           C
ATOM   2468  OG1 THR B 337      32.317  75.410  20.634  1.00191.37           O
ATOM   2469  CG2 THR B 337      33.876  76.655  19.248  1.00191.37           C
ATOM   2470  C   THR B 337      34.175  78.474  21.416  1.00191.37           C
ATOM   2471  O   THR B 337      33.445  79.456  21.532  1.00191.37           O
ATOM   2472  N   LYS B 338      35.472  78.581  21.084  1.00227.31           N
ATOM   2473  CA  LYS B 338      35.957  79.885  20.773  1.00227.31           C
ATOM   2474  CB  LYS B 338      37.278  80.265  21.472  1.00227.31           C
ATOM   2475  CG  LYS B 338      38.507  79.481  21.004  1.00227.31           C
ATOM   2476  CD  LYS B 338      39.827  80.094  21.480  1.00227.31           C
ATOM   2477  CE  LYS B 338      40.015  81.548  21.039  1.00227.31           C
ATOM   2478  NZ  LYS B 338      41.250  82.108  21.633  1.00227.31           N
ATOM   2479  C   LYS B 338      36.191  79.891  19.304  1.00227.31           C
ATOM   2480  O   LYS B 338      36.958  79.086  18.778  1.00227.31           O
ATOM   2481  N   THR B 339      35.494  80.787  18.590  1.00254.37           N
ATOM   2482  CA  THR B 339      35.720  80.861  17.184  1.00254.37           C
ATOM   2483  CB  THR B 339      34.466  80.740  16.361  1.00254.37           C
ATOM   2484  OG1 THR B 339      34.791  80.711  14.979  1.00254.37           O
ATOM   2485  CG2 THR B 339      33.520  81.912  16.674  1.00254.37           C
ATOM   2486  C   THR B 339      36.335  82.194  16.952  1.00254.37           C
ATOM   2487  O   THR B 339      35.817  83.218  17.396  1.00254.37           O
ATOM   2488  N   ALA B 340      37.493  82.220  16.273  1.00236.07           N
ATOM   2489  CA  ALA B 340      38.095  83.499  16.090  1.00236.07           C
ATOM   2490  CB  ALA B 340      39.588  83.541  16.455  1.00236.07           C
ATOM   2491  C   ALA B 340      37.980  83.863  14.656  1.00236.07           C
ATOM   2492  O   ALA B 340      38.400  83.123  13.767  1.00236.07           O
ATOM   2493  N   ALA B 341      37.368  85.031  14.409  1.00292.60           N
ATOM   2494  CA  ALA B 341      37.262  85.567  13.092  1.00292.60           C
ATOM   2495  CB  ALA B 341      35.987  85.140  12.345  1.00292.60           C
ATOM   2496  C   ALA B 341      37.178  87.035  13.309  1.00292.60           C
ATOM   2497  O   ALA B 341      36.588  87.486  14.290  1.00292.60           O
ATOM   2498  N   LYS B 342      37.782  87.832  12.415  1.00222.94           N
ATOM   2499  CA  LYS B 342      37.683  89.236  12.643  1.00222.94           C
ATOM   2500  CB  LYS B 342      38.792  90.053  11.959  1.00222.94           C
ATOM   2501  CG  LYS B 342      40.153  89.832  12.622  1.00222.94           C
ATOM   2502  CD  LYS B 342      41.345  90.364  11.826  1.00222.94           C
ATOM   2503  CE  LYS B 342      42.673  90.206  12.570  1.00222.94           C
ATOM   2504  NZ  LYS B 342      43.783  90.737  11.750  1.00222.94           N
ATOM   2505  C   LYS B 342      36.355  89.661  12.124  1.00222.94           C
ATOM   2506  O   LYS B 342      35.971  89.318  11.007  1.00222.94           O
ATOM   2507  N   LYS B 343      35.604  90.408  12.951  1.00261.50           N
ATOM   2508  CA  LYS B 343      34.313  90.842  12.525  1.00261.50           C
ATOM   2509  CB  LYS B 343      33.213  90.635  13.583  1.00261.50           C
ATOM   2510  CG  LYS B 343      31.827  91.101  13.128  1.00261.50           C
ATOM   2511  CD  LYS B 343      31.262  90.295  11.958  1.00261.50           C
ATOM   2512  CE  LYS B 343      31.986  90.564  10.636  1.00261.50           C
ATOM   2513  NZ  LYS B 343      31.382  89.757   9.553  1.00261.50           N
ATOM   2514  C   LYS B 343      34.407  92.302  12.264  1.00261.50           C
ATOM   2515  O   LYS B 343      34.879  93.070  13.102  1.00261.50           O
ATOM   2516  N   ALA B 344      33.978  92.720  11.063  1.00232.20           N
ATOM   2517  CA  ALA B 344      33.988  94.115  10.769  1.00232.20           C
ATOM   2518  CB  ALA B 344      34.704  94.465   9.454  1.00232.20           C
ATOM   2519  C   ALA B 344      32.560  94.488  10.603  1.00232.20           C
ATOM   2520  O   ALA B 344      31.809  93.804   9.910  1.00232.20           O
ATOM   2521  N   ALA B 345      32.131  95.580  11.255  1.00234.79           N
ATOM   2522  CA  ALA B 345      30.765  95.938  11.067  1.00234.79           C
ATOM   2523  CB  ALA B 345      30.299  97.112  11.945  1.00234.79           C
ATOM   2524  C   ALA B 345      30.667  96.365   9.648  1.00234.79           C
ATOM   2525  O   ALA B 345      31.582  96.994   9.117  1.00234.79           O
ATOM   2526  N   THR B 346      29.560  96.014   8.976  1.00160.48           N
ATOM   2527  CA  THR B 346      29.466  96.462   7.627  1.00160.48           C
ATOM   2528  CB  THR B 346      28.715  95.526   6.727  1.00160.48           C
ATOM   2529  OG1 THR B 346      29.361  94.263   6.684  1.00160.48           O
ATOM   2530  CG2 THR B 346      28.652  96.142   5.319  1.00160.48           C
ATOM   2531  C   THR B 346      28.709  97.736   7.687  1.00160.48           C
ATOM   2532  O   THR B 346      27.484  97.754   7.584  1.00160.48           O
ATOM   2533  N   LYS B 347      29.438  98.851   7.864  1.00259.38           N
ATOM   2534  CA  LYS B 347      28.744 100.093   7.918  1.00259.38           C
ATOM   2535  CB  LYS B 347      29.577 101.248   8.504  1.00259.38           C
ATOM   2536  CG  LYS B 347      29.783 101.168  10.019  1.00259.38           C
ATOM   2537  CD  LYS B 347      28.482 101.263  10.820  1.00259.38           C
ATOM   2538  CE  LYS B 347      28.693 101.402  12.330  1.00259.38           C
ATOM   2539  NZ  LYS B 347      29.285 100.161  12.879  1.00259.38           N
ATOM   2540  C   LYS B 347      28.427 100.429   6.508  1.00259.38           C
ATOM   2541  O   LYS B 347      29.297 100.825   5.735  1.00259.38           O
ATOM   2542  N   ALA B 348      27.148 100.258   6.137  1.00195.72           N
ATOM   2543  CA  ALA B 348      26.751 100.582   4.808  1.00195.72           C
ATOM   2544  CB  ALA B 348      25.306 100.166   4.479  1.00195.72           C
ATOM   2545  C   ALA B 348      26.823 102.063   4.746  1.00195.72           C
ATOM   2546  O   ALA B 348      26.778 102.728   5.780  1.00195.72           O
ATOM   2547  N   PRO B 349      26.964 102.618   3.583  1.00187.94           N
ATOM   2548  CA  PRO B 349      26.997 104.042   3.543  1.00187.94           C
ATOM   2549  CD  PRO B 349      27.748 102.020   2.516  1.00187.94           C
ATOM   2550  CB  PRO B 349      27.398 104.403   2.117  1.00187.94           C
ATOM   2551  CG  PRO B 349      28.283 103.211   1.697  1.00187.94           C
ATOM   2552  C   PRO B 349      25.650 104.479   3.988  1.00187.94           C
ATOM   2553  O   PRO B 349      24.668 103.833   3.624  1.00187.94           O
ATOM   2554  N   ALA B 350      25.569 105.558   4.783  1.00200.30           N
ATOM   2555  CA  ALA B 350      24.278 105.908   5.276  1.00200.30           C
ATOM   2556  CB  ALA B 350      24.287 106.419   6.726  1.00200.30           C
ATOM   2557  C   ALA B 350      23.735 106.997   4.428  1.00200.30           C
ATOM   2558  O   ALA B 350      24.375 108.026   4.215  1.00200.30           O
ATOM   2559  N   LYS B 351      22.522 106.766   3.903  1.00237.17           N
ATOM   2560  CA  LYS B 351      21.850 107.761   3.134  1.00237.17           C
ATOM   2561  CB  LYS B 351      21.427 107.277   1.737  1.00237.17           C
ATOM   2562  CG  LYS B 351      20.506 106.055   1.785  1.00237.17           C
ATOM   2563  CD  LYS B 351      19.765 105.774   0.476  1.00237.17           C
ATOM   2564  CE  LYS B 351      18.492 106.605   0.307  1.00237.17           C
ATOM   2565  NZ  LYS B 351      17.762 106.173  -0.906  1.00237.17           N
ATOM   2566  C   LYS B 351      20.601 108.041   3.888  1.00237.17           C
ATOM   2567  O   LYS B 351      19.863 107.121   4.239  1.00237.17           O
ATOM   2568  N   LYS B 352      20.332 109.323   4.182  1.00229.47           N
ATOM   2569  CA  LYS B 352      19.118 109.586   4.885  1.00229.47           C
ATOM   2570  CB  LYS B 352      18.958 111.055   5.307  1.00229.47           C
ATOM   2571  CG  LYS B 352      19.905 111.451   6.441  1.00229.47           C
ATOM   2572  CD  LYS B 352      20.054 112.961   6.629  1.00229.47           C
ATOM   2573  CE  LYS B 352      21.273 113.547   5.914  1.00229.47           C
ATOM   2574  NZ  LYS B 352      22.513 113.116   6.600  1.00229.47           N
ATOM   2575  C   LYS B 352      18.034 109.232   3.933  1.00229.47           C
ATOM   2576  O   LYS B 352      18.085 109.594   2.758  1.00229.47           O
ATOM   2577  N   ALA B 353      17.022 108.489   4.413  1.00237.60           N
ATOM   2578  CA  ALA B 353      16.000 108.083   3.504  1.00237.60           C
ATOM   2579  CB  ALA B 353      15.498 106.648   3.740  1.00237.60           C
ATOM   2580  C   ALA B 353      14.838 108.994   3.677  1.00237.60           C
ATOM   2581  O   ALA B 353      14.379 109.244   4.790  1.00237.60           O
ATOM   2582  N   ALA B 354      14.354 109.534   2.546  1.00273.34           N
ATOM   2583  CA  ALA B 354      13.204 110.381   2.555  1.00273.34           C
ATOM   2584  CB  ALA B 354      13.538 111.881   2.473  1.00273.34           C
ATOM   2585  C   ALA B 354      12.449 110.025   1.322  1.00273.34           C
ATOM   2586  O   ALA B 354      13.037 109.603   0.328  1.00273.34           O
ATOM   2587  N   THR B 355      11.114 110.169   1.355  1.00260.68           N
ATOM   2588  CA  THR B 355      10.370 109.842   0.181  1.00260.68           C
ATOM   2589  CB  THR B 355       9.080 109.128   0.463  1.00260.68           C
ATOM   2590  OG1 THR B 355       8.217 109.958   1.226  1.00260.68           O
ATOM   2591  CG2 THR B 355       9.392 107.834   1.233  1.00260.68           C
ATOM   2592  C   THR B 355      10.024 111.138  -0.460  1.00260.68           C
ATOM   2593  O   THR B 355       9.486 112.035   0.186  1.00260.68           O
ATOM   2594  N   LYS B 356      10.348 111.284  -1.757  1.00298.71           N
ATOM   2595  CA  LYS B 356      10.020 112.529  -2.369  1.00298.71           C
ATOM   2596  CB  LYS B 356      11.070 113.032  -3.386  1.00298.71           C
ATOM   2597  CG  LYS B 356      11.105 112.295  -4.729  1.00298.71           C
ATOM   2598  CD  LYS B 356       9.995 112.718  -5.696  1.00298.71           C
ATOM   2599  CE  LYS B 356       9.982 111.933  -7.009  1.00298.71           C
ATOM   2600  NZ  LYS B 356       8.842 112.369  -7.846  1.00298.71           N
ATOM   2601  C   LYS B 356       8.718 112.337  -3.064  1.00298.71           C
ATOM   2602  O   LYS B 356       8.527 111.382  -3.814  1.00298.71           O
ATOM   2603  N   ALA B 357       7.755 113.222  -2.762  1.00269.49           N
ATOM   2604  CA  ALA B 357       6.495 113.185  -3.433  1.00269.49           C
ATOM   2605  CB  ALA B 357       5.439 112.317  -2.728  1.00269.49           C
ATOM   2606  C   ALA B 357       6.003 114.588  -3.405  1.00269.49           C
ATOM   2607  O   ALA B 357       6.165 115.289  -2.408  1.00269.49           O
ATOM   2608  N   PRO B 358       5.428 115.030  -4.481  1.00208.66           N
ATOM   2609  CA  PRO B 358       4.925 116.370  -4.460  1.00208.66           C
ATOM   2610  CD  PRO B 358       5.948 114.668  -5.790  1.00208.66           C
ATOM   2611  CB  PRO B 358       4.754 116.780  -5.920  1.00208.66           C
ATOM   2612  CG  PRO B 358       5.810 115.933  -6.652  1.00208.66           C
ATOM   2613  C   PRO B 358       3.670 116.406  -3.658  1.00208.66           C
ATOM   2614  O   PRO B 358       2.918 115.433  -3.694  1.00208.66           O
ATOM   2615  N   ALA B 359       3.426 117.501  -2.916  1.00267.91           N
ATOM   2616  CA  ALA B 359       2.205 117.570  -2.174  1.00267.91           C
ATOM   2617  CB  ALA B 359       2.290 116.905  -0.788  1.00267.91           C
ATOM   2618  C   ALA B 359       1.888 119.009  -1.952  1.00267.91           C
ATOM   2619  O   ALA B 359       2.778 119.835  -1.757  1.00267.91           O
ATOM   2620  N   LYS B 360       0.588 119.349  -1.995  1.00251.60           N
ATOM   2621  CA  LYS B 360       0.183 120.692  -1.716  1.00251.60           C
ATOM   2622  CB  LYS B 360      -0.260 121.501  -2.946  1.00251.60           C
ATOM   2623  CG  LYS B 360      -0.680 122.931  -2.593  1.00251.60           C
ATOM   2624  CD  LYS B 360      -1.095 123.776  -3.798  1.00251.60           C
ATOM   2625  CE  LYS B 360       0.075 124.193  -4.691  1.00251.60           C
ATOM   2626  NZ  LYS B 360      -0.427 124.933  -5.870  1.00251.60           N
ATOM   2627  C   LYS B 360      -1.016 120.597  -0.843  1.00251.60           C
ATOM   2628  O   LYS B 360      -1.893 119.764  -1.069  1.00251.60           O
ATOM   2629  N   LYS B 361      -1.077 121.429   0.209  1.00237.60           N
ATOM   2630  CA  LYS B 361      -2.266 121.409   0.998  1.00237.60           C
ATOM   2631  CB  LYS B 361      -2.070 120.832   2.409  1.00237.60           C
ATOM   2632  CG  LYS B 361      -3.391 120.508   3.111  1.00237.60           C
ATOM   2633  CD  LYS B 361      -3.220 119.711   4.405  1.00237.60           C
ATOM   2634  CE  LYS B 361      -2.330 118.474   4.257  1.00237.60           C
ATOM   2635  NZ  LYS B 361      -2.960 117.496   3.343  1.00237.60           N
ATOM   2636  C   LYS B 361      -2.671 122.831   1.160  1.00237.60           C
ATOM   2637  O   LYS B 361      -2.141 123.541   2.014  1.00237.60           O
ATOM   2638  N   ALA B 362      -3.619 123.298   0.331  1.00187.54           N
ATOM   2639  CA  ALA B 362      -4.019 124.656   0.509  1.00187.54           C
ATOM   2640  CB  ALA B 362      -3.856 125.515  -0.757  1.00187.54           C
ATOM   2641  C   ALA B 362      -5.466 124.646   0.848  1.00187.54           C
ATOM   2642  O   ALA B 362      -6.306 124.280   0.027  1.00187.54           O
ATOM   2643  N   VAL B 363      -5.790 125.036   2.092  1.00137.24           N
ATOM   2644  CA  VAL B 363      -7.166 125.130   2.455  1.00137.24           C
ATOM   2645  CB  VAL B 363      -7.782 123.811   2.834  1.00137.24           C
ATOM   2646  CG1 VAL B 363      -7.013 123.210   4.024  1.00137.24           C
ATOM   2647  CG2 VAL B 363      -9.276 124.043   3.115  1.00137.24           C
ATOM   2648  C   VAL B 363      -7.258 126.039   3.633  1.00137.24           C
ATOM   2649  O   VAL B 363      -6.585 125.845   4.644  1.00137.24           O
ATOM   2650  N   THR B 364      -8.089 127.087   3.519  1.00247.43           N
ATOM   2651  CA  THR B 364      -8.310 127.930   4.650  1.00247.43           C
ATOM   2652  CB  THR B 364      -7.688 129.298   4.541  1.00247.43           C
ATOM   2653  OG1 THR B 364      -7.855 130.010   5.758  1.00247.43           O
ATOM   2654  CG2 THR B 364      -8.321 130.073   3.373  1.00247.43           C
ATOM   2655  C   THR B 364      -9.789 128.064   4.741  1.00247.43           C
ATOM   2656  O   THR B 364     -10.454 128.398   3.762  1.00247.43           O
ATOM   2657  N   LYS B 365     -10.363 127.759   5.915  1.00358.59           N
ATOM   2658  CA  LYS B 365     -11.785 127.865   5.982  1.00358.59           C
ATOM   2659  CB  LYS B 365     -12.509 126.711   5.262  1.00358.59           C
ATOM   2660  CG  LYS B 365     -12.003 125.319   5.652  1.00358.59           C
ATOM   2661  CD  LYS B 365     -12.336 124.913   7.087  1.00358.59           C
ATOM   2662  CE  LYS B 365     -13.761 124.383   7.247  1.00358.59           C
ATOM   2663  NZ  LYS B 365     -14.730 125.452   6.924  1.00358.59           N
ATOM   2664  C   LYS B 365     -12.196 127.868   7.411  1.00358.59           C
ATOM   2665  O   LYS B 365     -11.544 127.270   8.266  1.00358.59           O
ATOM   2666  N   VAL B 366     -13.290 128.593   7.703  1.00129.54           N
ATOM   2667  CA  VAL B 366     -13.820 128.622   9.028  1.00129.54           C
ATOM   2668  CB  VAL B 366     -13.374 129.812   9.826  1.00129.54           C
ATOM   2669  CG1 VAL B 366     -13.874 131.086   9.124  1.00129.54           C
ATOM   2670  CG2 VAL B 366     -13.894 129.659  11.266  1.00129.54           C
ATOM   2671  C   VAL B 366     -15.300 128.719   8.885  1.00129.54           C
ATOM   2672  O   VAL B 366     -15.801 129.322   7.937  1.00129.54           O
ATOM   2673  N   THR B 367     -16.045 128.101   9.818  1.00227.83           N
ATOM   2674  CA  THR B 367     -17.469 128.219   9.758  1.00227.83           C
ATOM   2675  CB  THR B 367     -18.190 126.900   9.710  1.00227.83           C
ATOM   2676  OG1 THR B 367     -19.587 127.113   9.565  1.00227.83           O
ATOM   2677  CG2 THR B 367     -17.893 126.102  10.991  1.00227.83           C
ATOM   2678  C   THR B 367     -17.877 128.941  10.996  1.00227.83           C
ATOM   2679  O   THR B 367     -17.487 128.574  12.103  1.00227.83           O
ATOM   2680  N   LYS B 368     -18.655 130.026  10.837  1.00249.06           N
ATOM   2681  CA  LYS B 368     -19.051 130.755  12.002  1.00249.06           C
ATOM   2682  CB  LYS B 368     -18.408 132.152  12.074  1.00249.06           C
ATOM   2683  CG  LYS B 368     -18.826 133.082  10.932  1.00249.06           C
ATOM   2684  CD  LYS B 368     -18.238 134.491  11.035  1.00249.06           C
ATOM   2685  CE  LYS B 368     -18.514 135.187  12.368  1.00249.06           C
ATOM   2686  NZ  LYS B 368     -17.766 136.463  12.434  1.00249.06           N
ATOM   2687  C   LYS B 368     -20.530 130.932  11.943  1.00249.06           C
ATOM   2688  O   LYS B 368     -21.060 131.486  10.982  1.00249.06           O
ATOM   2689  N   ALA B 369     -21.245 130.440  12.973  1.00273.30           N
ATOM   2690  CA  ALA B 369     -22.664 130.627  12.979  1.00273.30           C
ATOM   2691  CB  ALA B 369     -23.407 129.688  12.015  1.00273.30           C
ATOM   2692  C   ALA B 369     -23.158 130.324  14.354  1.00273.30           C
ATOM   2693  O   ALA B 369     -22.588 129.509  15.078  1.00273.30           O
ATOM   2694  N   PRO B 370     -24.200 131.004  14.736  1.00130.19           N
ATOM   2695  CA  PRO B 370     -24.814 130.718  16.001  1.00130.19           C
ATOM   2696  CD  PRO B 370     -24.332 132.407  14.379  1.00130.19           C
ATOM   2697  CB  PRO B 370     -25.506 132.007  16.451  1.00130.19           C
ATOM   2698  CG  PRO B 370     -25.539 132.892  15.193  1.00130.19           C
ATOM   2699  C   PRO B 370     -25.745 129.565  15.812  1.00130.19           C
ATOM   2700  O   PRO B 370     -26.125 129.293  14.675  1.00130.19           O
ATOM   2701  N   ALA B 371     -26.116 128.862  16.898  1.00247.97           N
ATOM   2702  CA  ALA B 371     -27.033 127.774  16.742  1.00247.97           C
ATOM   2703  CB  ALA B 371     -26.403 126.399  17.024  1.00247.97           C
ATOM   2704  C   ALA B 371     -28.127 127.975  17.738  1.00247.97           C
ATOM   2705  O   ALA B 371     -27.884 128.437  18.852  1.00247.97           O
ATOM   2706  N   LYS B 372     -29.379 127.662  17.350  1.00301.22           N
ATOM   2707  CA  LYS B 372     -30.452 127.809  18.288  1.00301.22           C
ATOM   2708  CB  LYS B 372     -31.067 129.223  18.267  1.00301.22           C
ATOM   2709  CG  LYS B 372     -32.032 129.530  19.416  1.00301.22           C
ATOM   2710  CD  LYS B 372     -33.363 128.780  19.351  1.00301.22           C
ATOM   2711  CE  LYS B 372     -34.434 129.529  18.554  1.00301.22           C
ATOM   2712  NZ  LYS B 372     -35.713 128.786  18.599  1.00301.22           N
ATOM   2713  C   LYS B 372     -31.509 126.817  17.921  1.00301.22           C
ATOM   2714  O   LYS B 372     -31.963 126.776  16.778  1.00301.22           O
ATOM   2715  N   LYS B 373     -31.914 125.971  18.890  1.00313.34           N
ATOM   2716  CA  LYS B 373     -32.933 124.995  18.630  1.00313.34           C
ATOM   2717  CB  LYS B 373     -32.397 123.688  18.027  1.00313.34           C
ATOM   2718  CG  LYS B 373     -31.469 122.928  18.976  1.00313.34           C
ATOM   2719  CD  LYS B 373     -30.221 123.721  19.366  1.00313.34           C
ATOM   2720  CE  LYS B 373     -29.197 123.834  18.236  1.00313.34           C
ATOM   2721  NZ  LYS B 373     -28.040 124.641  18.683  1.00313.34           N
ATOM   2722  C   LYS B 373     -33.546 124.627  19.942  1.00313.34           C
ATOM   2723  O   LYS B 373     -32.940 124.824  20.994  1.00313.34           O
ATOM   2724  N   VAL B 374     -34.788 124.101  19.915  1.00141.43           N
ATOM   2725  CA  VAL B 374     -35.401 123.681  21.142  1.00141.43           C
ATOM   2726  CB  VAL B 374     -36.380 124.675  21.689  1.00141.43           C
ATOM   2727  CG1 VAL B 374     -37.521 124.846  20.672  1.00141.43           C
ATOM   2728  CG2 VAL B 374     -36.854 124.181  23.067  1.00141.43           C
ATOM   2729  C   VAL B 374     -36.174 122.430  20.875  1.00141.43           C
ATOM   2730  O   VAL B 374     -36.844 122.313  19.850  1.00141.43           O
ATOM   2731  N   THR B 375     -36.084 121.443  21.791  1.00224.53           N
ATOM   2732  CA  THR B 375     -36.857 120.246  21.627  1.00224.53           C
ATOM   2733  CB  THR B 375     -36.171 119.191  20.812  1.00224.53           C
ATOM   2734  OG1 THR B 375     -35.883 119.688  19.514  1.00224.53           O
ATOM   2735  CG2 THR B 375     -37.090 117.961  20.720  1.00224.53           C
ATOM   2736  C   THR B 375     -37.098 119.658  22.980  1.00224.53           C
ATOM   2737  O   THR B 375     -36.304 119.844  23.901  1.00224.53           O
ATOM   2738  N   LYS B 376     -38.227 118.939  23.139  1.00280.80           N
ATOM   2739  CA  LYS B 376     -38.495 118.272  24.379  1.00280.80           C
ATOM   2740  CB  LYS B 376     -39.480 119.027  25.293  1.00280.80           C
ATOM   2741  CG  LYS B 376     -40.866 119.234  24.679  1.00280.80           C
ATOM   2742  CD  LYS B 376     -41.914 119.756  25.667  1.00280.80           C
ATOM   2743  CE  LYS B 376     -42.592 118.662  26.496  1.00280.80           C
ATOM   2744  NZ  LYS B 376     -41.801 118.378  27.714  1.00280.80           N
ATOM   2745  C   LYS B 376     -39.103 116.953  24.028  1.00280.80           C
ATOM   2746  O   LYS B 376     -39.990 116.880  23.180  1.00280.80           O
ATOM   2747  N   ALA B 377     -38.624 115.864  24.662  1.00262.56           N
ATOM   2748  CA  ALA B 377     -39.164 114.570  24.359  1.00262.56           C
ATOM   2749  CB  ALA B 377     -38.491 113.879  23.160  1.00262.56           C
ATOM   2750  C   ALA B 377     -38.949 113.693  25.549  1.00262.56           C
ATOM   2751  O   ALA B 377     -38.179 114.024  26.449  1.00262.56           O
ATOM   2752  N   THR B 378     -39.654 112.543  25.584  1.00235.87           N
ATOM   2753  CA  THR B 378     -39.517 111.625  26.676  1.00235.87           C
ATOM   2754  CB  THR B 378     -40.684 110.693  26.836  1.00235.87           C
ATOM   2755  OG1 THR B 378     -40.838 109.893  25.673  1.00235.87           O
ATOM   2756  CG2 THR B 378     -41.952 111.527  27.086  1.00235.87           C
ATOM   2757  C   THR B 378     -38.304 110.795  26.416  1.00235.87           C
ATOM   2758  O   THR B 378     -37.703 110.876  25.345  1.00235.87           O
ATOM   2759  N   VAL B 379     -37.897 109.983  27.413  1.00121.53           N
ATOM   2760  CA  VAL B 379     -36.716 109.190  27.246  1.00121.53           C
ATOM   2761  CB  VAL B 379     -35.600 109.577  28.171  1.00121.53           C
ATOM   2762  CG1 VAL B 379     -36.059 109.343  29.621  1.00121.53           C
ATOM   2763  CG2 VAL B 379     -34.348 108.774  27.780  1.00121.53           C
ATOM   2764  C   VAL B 379     -37.041 107.759  27.531  1.00121.53           C
ATOM   2765  O   VAL B 379     -37.971 107.450  28.274  1.00121.53           O
ATOM   2766  N   LYS B 380     -36.271 106.847  26.902  1.00272.89           N
ATOM   2767  CA  LYS B 380     -36.421 105.434  27.093  1.00272.89           C
ATOM   2768  CB  LYS B 380     -36.979 104.706  25.858  1.00272.89           C
ATOM   2769  CG  LYS B 380     -38.380 105.178  25.461  1.00272.89           C
ATOM   2770  CD  LYS B 380     -39.449 104.949  26.533  1.00272.89           C
ATOM   2771  CE  LYS B 380     -40.184 103.613  26.399  1.00272.89           C
ATOM   2772  NZ  LYS B 380     -39.374 102.524  26.987  1.00272.89           N
ATOM   2773  C   LYS B 380     -35.041 104.911  27.340  1.00272.89           C
ATOM   2774  O   LYS B 380     -34.062 105.628  27.142  1.00272.89           O
ATOM   2775  N   LYS B 381     -34.918 103.650  27.805  1.00325.82           N
ATOM   2776  CA  LYS B 381     -33.603 103.131  28.060  1.00325.82           C
ATOM   2777  CB  LYS B 381     -33.423 102.495  29.452  1.00325.82           C
ATOM   2778  CG  LYS B 381     -34.301 101.270  29.721  1.00325.82           C
ATOM   2779  CD  LYS B 381     -35.801 101.567  29.786  1.00325.82           C
ATOM   2780  CE  LYS B 381     -36.636 100.336  30.149  1.00325.82           C
ATOM   2781  NZ  LYS B 381     -38.023 100.733  30.475  1.00325.82           N
ATOM   2782  C   LYS B 381     -33.290 102.078  27.045  1.00325.82           C
ATOM   2783  O   LYS B 381     -34.186 101.511  26.421  1.00325.82           O
ATOM   2784  N   THR B 382     -31.983 101.818  26.836  1.00301.98           N
ATOM   2785  CA  THR B 382     -31.564 100.828  25.886  1.00301.98           C
ATOM   2786  CB  THR B 382     -31.120 101.413  24.581  1.00301.98           C
ATOM   2787  OG1 THR B 382     -29.989 102.249  24.780  1.00301.98           O
ATOM   2788  CG2 THR B 382     -32.282 102.226  23.989  1.00301.98           C
ATOM   2789  C   THR B 382     -30.384 100.110  26.459  1.00301.98           C
ATOM   2790  O   THR B 382     -29.869 100.480  27.512  1.00301.98           O
ATOM   2791  N   ALA B 383     -29.948  99.032  25.775  1.00281.11           N
ATOM   2792  CA  ALA B 383     -28.799  98.282  26.196  1.00281.11           C
ATOM   2793  CB  ALA B 383     -29.142  97.022  27.009  1.00281.11           C
ATOM   2794  C   ALA B 383     -28.099  97.835  24.952  1.00281.11           C
ATOM   2795  O   ALA B 383     -28.704  97.767  23.883  1.00281.11           O
ATOM   2796  N   ALA B 384     -26.789  97.533  25.052  1.00273.33           N
ATOM   2797  CA  ALA B 384     -26.078  97.115  23.878  1.00273.33           C
ATOM   2798  CB  ALA B 384     -25.088  98.167  23.349  1.00273.33           C
ATOM   2799  C   ALA B 384     -25.285  95.892  24.213  1.00273.33           C
ATOM   2800  O   ALA B 384     -24.928  95.660  25.367  1.00273.33           O
ATOM   2801  N   LYS B 385     -25.012  95.060  23.187  1.00283.66           N
ATOM   2802  CA  LYS B 385     -24.240  93.864  23.366  1.00283.66           C
ATOM   2803  CB  LYS B 385     -24.928  92.614  22.782  1.00283.66           C
ATOM   2804  CG  LYS B 385     -25.191  92.680  21.277  1.00283.66           C
ATOM   2805  CD  LYS B 385     -25.871  91.424  20.730  1.00283.66           C
ATOM   2806  CE  LYS B 385     -25.370  90.118  21.346  1.00283.66           C
ATOM   2807  NZ  LYS B 385     -26.196  88.991  20.861  1.00283.66           N
ATOM   2808  C   LYS B 385     -22.934  94.098  22.680  1.00283.66           C
ATOM   2809  O   LYS B 385     -22.823  95.002  21.853  1.00283.66           O
ATOM   2810  N   ALA B 386     -21.893  93.310  23.025  1.00250.94           N
ATOM   2811  CA  ALA B 386     -20.602  93.570  22.452  1.00250.94           C
ATOM   2812  CB  ALA B 386     -19.529  93.904  23.502  1.00250.94           C
ATOM   2813  C   ALA B 386     -20.118  92.377  21.683  1.00250.94           C
ATOM   2814  O   ALA B 386     -20.369  91.220  22.017  1.00250.94           O
ATOM   2815  N   PRO B 387     -19.450  92.703  20.607  1.00 94.00           N
ATOM   2816  CA  PRO B 387     -18.845  91.719  19.743  1.00 94.00           C
ATOM   2817  CD  PRO B 387     -19.837  93.896  19.871  1.00 94.00           C
ATOM   2818  CB  PRO B 387     -18.782  92.350  18.350  1.00 94.00           C
ATOM   2819  CG  PRO B 387     -18.994  93.854  18.590  1.00 94.00           C
ATOM   2820  C   PRO B 387     -17.498  91.307  20.256  1.00 94.00           C
ATOM   2821  O   PRO B 387     -16.995  91.940  21.183  1.00 94.00           O
ATOM   2822  N   VAL B 388     -16.901  90.243  19.675  1.00108.85           N
ATOM   2823  CA  VAL B 388     -15.598  89.802  20.093  1.00108.85           C
ATOM   2824  CB  VAL B 388     -15.616  88.507  20.853  1.00108.85           C
ATOM   2825  CG1 VAL B 388     -16.411  88.710  22.154  1.00108.85           C
ATOM   2826  CG2 VAL B 388     -16.190  87.409  19.942  1.00108.85           C
ATOM   2827  C   VAL B 388     -14.769  89.590  18.859  1.00108.85           C
ATOM   2828  O   VAL B 388     -15.293  89.572  17.746  1.00108.85           O
ATOM   2829  N   ARG B 389     -13.436  89.452  19.025  1.00242.68           N
ATOM   2830  CA  ARG B 389     -12.578  89.252  17.888  1.00242.68           C
ATOM   2831  CB  ARG B 389     -11.570  90.388  17.629  1.00242.68           C
ATOM   2832  CG  ARG B 389     -12.161  91.553  16.831  1.00242.68           C
ATOM   2833  CD  ARG B 389     -11.149  92.652  16.497  1.00242.68           C
ATOM   2834  NE  ARG B 389     -10.966  93.469  17.728  1.00242.68           N
ATOM   2835  CZ  ARG B 389     -11.722  94.591  17.899  1.00242.68           C
ATOM   2836  NH1 ARG B 389     -12.571  94.996  16.909  1.00242.68           N
ATOM   2837  NH2 ARG B 389     -11.630  95.314  19.052  1.00242.68           N
ATOM   2838  C   ARG B 389     -11.785  87.995  18.060  1.00242.68           C
ATOM   2839  O   ARG B 389     -11.703  87.429  19.150  1.00242.68           O
ATOM   2840  N   LYS B 390     -11.202  87.520  16.938  1.00289.13           N
ATOM   2841  CA  LYS B 390     -10.394  86.334  16.891  1.00289.13           C
ATOM   2842  CB  LYS B 390     -10.296  85.703  15.488  1.00289.13           C
ATOM   2843  CG  LYS B 390     -11.569  84.997  15.023  1.00289.13           C
ATOM   2844  CD  LYS B 390     -11.963  83.829  15.927  1.00289.13           C
ATOM   2845  CE  LYS B 390     -13.118  82.991  15.380  1.00289.13           C
ATOM   2846  NZ  LYS B 390     -12.592  81.931  14.491  1.00289.13           N
ATOM   2847  C   LYS B 390      -8.998  86.685  17.300  1.00289.13           C
ATOM   2848  O   LYS B 390      -8.603  87.849  17.293  1.00289.13           O
ATOM   2849  N   ALA B 391      -8.221  85.660  17.704  1.00233.01           N
ATOM   2850  CA  ALA B 391      -6.864  85.860  18.125  1.00233.01           C
ATOM   2851  CB  ALA B 391      -6.328  84.741  19.031  1.00233.01           C
ATOM   2852  C   ALA B 391      -5.972  85.930  16.925  1.00233.01           C
ATOM   2853  O   ALA B 391      -6.270  85.371  15.870  1.00233.01           O
ATOM   2854  N   ALA B 392      -4.840  86.645  17.075  1.00224.94           N
ATOM   2855  CA  ALA B 392      -3.878  86.788  16.022  1.00224.94           C
ATOM   2856  CB  ALA B 392      -2.987  88.035  16.166  1.00224.94           C
ATOM   2857  C   ALA B 392      -2.973  85.598  16.023  1.00224.94           C
ATOM   2858  O   ALA B 392      -2.907  84.848  16.997  1.00224.94           O
ATOM   2859  N   THR B 393      -2.275  85.392  14.887  1.00252.22           N
ATOM   2860  CA  THR B 393      -1.328  84.328  14.731  1.00252.22           C
ATOM   2861  CB  THR B 393      -1.333  83.721  13.358  1.00252.22           C
ATOM   2862  OG1 THR B 393      -0.536  82.546  13.331  1.00252.22           O
ATOM   2863  CG2 THR B 393      -0.793  84.759  12.360  1.00252.22           C
ATOM   2864  C   THR B 393       0.034  84.900  14.970  1.00252.22           C
ATOM   2865  O   THR B 393       0.172  86.070  15.326  1.00252.22           O
ATOM   2866  N   LYS B 394       1.082  84.069  14.795  1.00310.30           N
ATOM   2867  CA  LYS B 394       2.418  84.524  15.040  1.00310.30           C
ATOM   2868  CB  LYS B 394       2.913  84.186  16.447  1.00310.30           C
ATOM   2869  CG  LYS B 394       3.094  82.683  16.655  1.00310.30           C
ATOM   2870  CD  LYS B 394       3.861  82.351  17.932  1.00310.30           C
ATOM   2871  CE  LYS B 394       4.121  80.857  18.125  1.00310.30           C
ATOM   2872  NZ  LYS B 394       5.148  80.404  17.161  1.00310.30           N
ATOM   2873  C   LYS B 394       3.353  83.829  14.101  1.00310.30           C
ATOM   2874  O   LYS B 394       2.950  82.994  13.291  1.00310.30           O
ATOM   2875  N   ALA B 395       4.647  84.207  14.179  1.00215.94           N
ATOM   2876  CA  ALA B 395       5.678  83.608  13.382  1.00215.94           C
ATOM   2877  CB  ALA B 395       6.885  84.524  13.127  1.00215.94           C
ATOM   2878  C   ALA B 395       6.183  82.390  14.088  1.00215.94           C
ATOM   2879  O   ALA B 395       6.083  82.244  15.306  1.00215.94           O
ATOM   2880  N   PRO B 396       6.717  81.502  13.304  1.00120.93           N
ATOM   2881  CA  PRO B 396       7.261  80.282  13.835  1.00120.93           C
ATOM   2882  CD  PRO B 396       6.231  81.340  11.944  1.00120.93           C
ATOM   2883  CB  PRO B 396       7.224  79.266  12.688  1.00120.93           C
ATOM   2884  CG  PRO B 396       6.980  80.106  11.422  1.00120.93           C
ATOM   2885  C   PRO B 396       8.624  80.520  14.407  1.00120.93           C
ATOM   2886  O   PRO B 396       9.219  81.557  14.113  1.00120.93           O
ATOM   2887  N   ALA B 397       9.117  79.589  15.255  1.00241.62           N
ATOM   2888  CA  ALA B 397      10.437  79.700  15.813  1.00241.62           C
ATOM   2889  CB  ALA B 397      10.470  80.112  17.296  1.00241.62           C
ATOM   2890  C   ALA B 397      11.081  78.350  15.721  1.00241.62           C
ATOM   2891  O   ALA B 397      10.406  77.322  15.688  1.00241.62           O
ATOM   2892  N   LYS B 398      12.425  78.331  15.647  1.00254.15           N
ATOM   2893  CA  LYS B 398      13.153  77.100  15.552  1.00254.15           C
ATOM   2894  CB  LYS B 398      13.727  76.921  14.135  1.00254.15           C
ATOM   2895  CG  LYS B 398      14.476  78.167  13.657  1.00254.15           C
ATOM   2896  CD  LYS B 398      14.874  78.146  12.178  1.00254.15           C
ATOM   2897  CE  LYS B 398      15.918  77.100  11.791  1.00254.15           C
ATOM   2898  NZ  LYS B 398      16.179  77.177  10.335  1.00254.15           N
ATOM   2899  C   LYS B 398      14.262  77.170  16.554  1.00254.15           C
ATOM   2900  O   LYS B 398      15.142  78.025  16.460  1.00254.15           O
ATOM   2901  N   LYS B 399      14.237  76.274  17.563  1.00341.20           N
ATOM   2902  CA  LYS B 399      15.260  76.303  18.570  1.00341.20           C
ATOM   2903  CB  LYS B 399      14.984  77.323  19.692  1.00341.20           C
ATOM   2904  CG  LYS B 399      15.225  78.773  19.265  1.00341.20           C
ATOM   2905  CD  LYS B 399      16.683  79.041  18.882  1.00341.20           C
ATOM   2906  CE  LYS B 399      16.964  80.480  18.441  1.00341.20           C
ATOM   2907  NZ  LYS B 399      16.343  80.734  17.124  1.00341.20           N
ATOM   2908  C   LYS B 399      15.361  74.944  19.193  1.00341.20           C
ATOM   2909  O   LYS B 399      14.491  74.096  18.999  1.00341.20           O
ATOM   2910  N   ALA B 400      16.463  74.696  19.936  1.00296.69           N
ATOM   2911  CA  ALA B 400      16.639  73.431  20.596  1.00296.69           C
ATOM   2912  CB  ALA B 400      17.190  72.328  19.679  1.00296.69           C
ATOM   2913  C   ALA B 400      17.635  73.621  21.698  1.00296.69           C
ATOM   2914  O   ALA B 400      18.405  74.581  21.691  1.00296.69           O
ATOM   2915  N   ALA B 401      17.631  72.707  22.693  1.00287.56           N
ATOM   2916  CA  ALA B 401      18.568  72.803  23.776  1.00287.56           C
ATOM   2917  CB  ALA B 401      17.939  73.297  25.092  1.00287.56           C
ATOM   2918  C   ALA B 401      19.114  71.434  24.033  1.00287.56           C
ATOM   2919  O   ALA B 401      18.422  70.432  23.854  1.00287.56           O
ATOM   2920  N   ALA B 402      20.392  71.359  24.450  1.00249.98           N
ATOM   2921  CA  ALA B 402      21.000  70.085  24.706  1.00249.98           C
ATOM   2922  CB  ALA B 402      22.536  70.144  24.775  1.00249.98           C
ATOM   2923  C   ALA B 402      20.516  69.574  26.024  1.00249.98           C
ATOM   2924  O   ALA B 402      20.288  70.344  26.956  1.00249.98           O
ATOM   2925  N   LYS B 403      20.338  68.239  26.129  1.00285.01           N
ATOM   2926  CA  LYS B 403      19.918  67.676  27.379  1.00285.01           C
ATOM   2927  CB  LYS B 403      18.489  67.120  27.410  1.00285.01           C
ATOM   2928  CG  LYS B 403      17.450  68.035  26.773  1.00285.01           C
ATOM   2929  CD  LYS B 403      17.408  67.848  25.259  1.00285.01           C
ATOM   2930  CE  LYS B 403      16.954  66.434  24.888  1.00285.01           C
ATOM   2931  NZ  LYS B 403      16.940  66.256  23.421  1.00285.01           N
ATOM   2932  C   LYS B 403      20.814  66.514  27.647  1.00285.01           C
ATOM   2933  O   LYS B 403      21.547  66.069  26.765  1.00285.01           O
ATOM   2934  N   ARG B 404      20.770  65.983  28.885  1.00221.84           N
ATOM   2935  CA  ARG B 404      21.693  64.941  29.227  1.00221.84           C
ATOM   2936  CB  ARG B 404      23.079  65.516  29.589  1.00221.84           C
ATOM   2937  CG  ARG B 404      23.728  66.263  28.411  1.00221.84           C
ATOM   2938  CD  ARG B 404      24.916  67.159  28.773  1.00221.84           C
ATOM   2939  NE  ARG B 404      24.412  68.219  29.694  1.00221.84           N
ATOM   2940  CZ  ARG B 404      24.467  69.547  29.368  1.00221.84           C
ATOM   2941  NH1 ARG B 404      25.066  69.963  28.213  1.00221.84           N
ATOM   2942  NH2 ARG B 404      23.916  70.463  30.216  1.00221.84           N
ATOM   2943  C   ARG B 404      21.170  64.111  30.379  1.00221.84           C
ATOM   2944  O   ARG B 404      20.687  62.997  30.184  1.00221.84           O
ATOM   2945  N   PRO B 405      21.241  64.645  31.576  1.00123.26           N
ATOM   2946  CA  PRO B 405      20.988  63.926  32.806  1.00123.26           C
ATOM   2947  CD  PRO B 405      21.042  66.077  31.759  1.00123.26           C
ATOM   2948  CB  PRO B 405      21.051  64.980  33.904  1.00123.26           C
ATOM   2949  CG  PRO B 405      20.541  66.245  33.200  1.00123.26           C
ATOM   2950  C   PRO B 405      19.675  63.211  32.918  1.00123.26           C
ATOM   2951  O   PRO B 405      18.744  63.510  32.173  1.00123.26           O
ATOM   2952  N   ALA B 406      19.623  62.239  33.858  1.00230.05           N
ATOM   2953  CA  ALA B 406      18.467  61.459  34.209  1.00230.05           C
ATOM   2954  CB  ALA B 406      18.662  59.946  34.005  1.00230.05           C
ATOM   2955  C   ALA B 406      18.267  61.691  35.681  1.00230.05           C
ATOM   2956  O   ALA B 406      19.162  62.208  36.347  1.00230.05           O
ATOM   2957  N   THR B 407      17.086  61.345  36.243  1.00292.30           N
ATOM   2958  CA  THR B 407      16.898  61.635  37.642  1.00292.30           C
ATOM   2959  CB  THR B 407      15.783  62.601  37.934  1.00292.30           C
ATOM   2960  OG1 THR B 407      14.533  62.061  37.530  1.00292.30           O
ATOM   2961  CG2 THR B 407      16.062  63.914  37.187  1.00292.30           C
ATOM   2962  C   THR B 407      16.596  60.387  38.414  1.00292.30           C
ATOM   2963  O   THR B 407      16.452  59.300  37.857  1.00292.30           O
ATOM   2964  N   LYS B 408      16.522  60.546  39.755  1.00338.78           N
ATOM   2965  CA  LYS B 408      16.282  59.484  40.694  1.00338.78           C
ATOM   2966  CB  LYS B 408      17.326  59.463  41.817  1.00338.78           C
ATOM   2967  CG  LYS B 408      17.217  58.286  42.778  1.00338.78           C
ATOM   2968  CD  LYS B 408      17.756  56.981  42.200  1.00338.78           C
ATOM   2969  CE  LYS B 408      17.750  55.842  43.217  1.00338.78           C
ATOM   2970  NZ  LYS B 408      18.432  56.275  44.459  1.00338.78           N
ATOM   2971  C   LYS B 408      14.981  59.768  41.376  1.00338.78           C
ATOM   2972  O   LYS B 408      14.523  60.908  41.406  1.00338.78           O
ATOM   2973  N   ALA B 409      14.332  58.724  41.932  1.00209.79           N
ATOM   2974  CA  ALA B 409      13.103  58.977  42.625  1.00209.79           C
ATOM   2975  CB  ALA B 409      11.878  58.430  41.873  1.00209.79           C
ATOM   2976  C   ALA B 409      13.145  58.272  43.946  1.00209.79           C
ATOM   2977  O   ALA B 409      13.285  57.052  44.009  1.00209.79           O
ATOM   2978  N   PRO B 410      13.053  59.019  45.012  1.00121.72           N
ATOM   2979  CA  PRO B 410      12.979  58.392  46.308  1.00121.72           C
ATOM   2980  CD  PRO B 410      13.811  60.259  45.064  1.00121.72           C
ATOM   2981  CB  PRO B 410      13.736  59.302  47.278  1.00121.72           C
ATOM   2982  CG  PRO B 410      13.826  60.651  46.548  1.00121.72           C
ATOM   2983  C   PRO B 410      11.545  58.170  46.688  1.00121.72           C
ATOM   2984  O   PRO B 410      10.666  58.731  46.036  1.00121.72           O
ATOM   2985  N   ALA B 411      11.282  57.362  47.738  1.00240.29           N
ATOM   2986  CA  ALA B 411       9.930  57.148  48.179  1.00240.29           C
ATOM   2987  CB  ALA B 411       9.436  55.705  47.976  1.00240.29           C
ATOM   2988  C   ALA B 411       9.895  57.422  49.652  1.00240.29           C
ATOM   2989  O   ALA B 411      10.891  57.236  50.348  1.00240.29           O
ATOM   2990  N   LYS B 412       8.744  57.900  50.172  1.00287.82           N
ATOM   2991  CA  LYS B 412       8.671  58.158  51.582  1.00287.82           C
ATOM   2992  CB  LYS B 412       8.334  59.618  51.932  1.00287.82           C
ATOM   2993  CG  LYS B 412       8.564  59.984  53.403  1.00287.82           C
ATOM   2994  CD  LYS B 412       7.717  59.197  54.408  1.00287.82           C
ATOM   2995  CE  LYS B 412       6.275  59.699  54.528  1.00287.82           C
ATOM   2996  NZ  LYS B 412       5.553  58.927  55.565  1.00287.82           N
ATOM   2997  C   LYS B 412       7.571  57.317  52.142  1.00287.82           C
ATOM   2998  O   LYS B 412       6.474  57.262  51.589  1.00287.82           O
ATOM   2999  N   LYS B 413       7.858  56.616  53.258  1.00238.39           N
ATOM   3000  CA  LYS B 413       6.852  55.813  53.884  1.00238.39           C
ATOM   3001  CB  LYS B 413       6.669  54.448  53.209  1.00238.39           C
ATOM   3002  CG  LYS B 413       6.026  54.544  51.827  1.00238.39           C
ATOM   3003  CD  LYS B 413       6.223  53.281  50.991  1.00238.39           C
ATOM   3004  CE  LYS B 413       6.224  51.997  51.822  1.00238.39           C
ATOM   3005  NZ  LYS B 413       6.662  50.860  50.985  1.00238.39           N
ATOM   3006  C   LYS B 413       7.274  55.562  55.296  1.00238.39           C
ATOM   3007  O   LYS B 413       8.444  55.294  55.568  1.00238.39           O
ATOM   3008  N   ALA B 414       6.310  55.656  56.234  1.00280.43           N
ATOM   3009  CA  ALA B 414       6.560  55.415  57.626  1.00280.43           C
ATOM   3010  CB  ALA B 414       7.161  56.620  58.365  1.00280.43           C
ATOM   3011  C   ALA B 414       5.226  55.130  58.239  1.00280.43           C
ATOM   3012  O   ALA B 414       4.194  55.364  57.612  1.00280.43           O
ATOM   3013  N   THR B 415       5.198  54.590  59.475  1.00310.62           N
ATOM   3014  CA  THR B 415       3.912  54.294  60.038  1.00310.62           C
ATOM   3015  CB  THR B 415       3.590  52.832  60.047  1.00310.62           C
ATOM   3016  OG1 THR B 415       2.242  52.627  60.443  1.00310.62           O
ATOM   3017  CG2 THR B 415       4.548  52.141  61.032  1.00310.62           C
ATOM   3018  C   THR B 415       3.847  54.739  61.467  1.00310.62           C
ATOM   3019  O   THR B 415       4.864  54.881  62.145  1.00310.62           O
ATOM   3020  N   SER B 416       2.602  54.988  61.932  1.00238.13           N
ATOM   3021  CA  SER B 416       2.258  55.330  63.287  1.00238.13           C
ATOM   3022  CB  SER B 416       2.005  56.833  63.498  1.00238.13           C
ATOM   3023  OG  SER B 416       1.667  57.091  64.853  1.00238.13           O
ATOM   3024  C   SER B 416       0.959  54.618  63.518  1.00238.13           C
ATOM   3025  O   SER B 416       0.237  54.361  62.556  1.00238.13           O
ATOM   3026  N   THR B 417       0.607  54.251  64.771  1.00316.68           N
ATOM   3027  CA  THR B 417      -0.622  53.509  64.858  1.00316.68           C
ATOM   3028  CB  THR B 417      -0.426  52.023  64.809  1.00316.68           C
ATOM   3029  OG1 THR B 417       0.283  51.566  65.953  1.00316.68           O
ATOM   3030  CG2 THR B 417       0.370  51.700  63.534  1.00316.68           C
ATOM   3031  C   THR B 417      -1.377  53.803  66.117  1.00316.68           C
ATOM   3032  O   THR B 417      -0.835  54.333  67.086  1.00316.68           O
ATOM   3033  N   ARG B 418      -2.681  53.440  66.081  1.00326.20           N
ATOM   3034  CA  ARG B 418      -3.660  53.521  67.136  1.00326.20           C
ATOM   3035  CB  ARG B 418      -4.938  54.297  66.749  1.00326.20           C
ATOM   3036  CG  ARG B 418      -4.904  55.821  66.950  1.00326.20           C
ATOM   3037  CD  ARG B 418      -3.776  56.563  66.227  1.00326.20           C
ATOM   3038  NE  ARG B 418      -2.540  56.371  67.038  1.00326.20           N
ATOM   3039  CZ  ARG B 418      -1.652  57.396  67.215  1.00326.20           C
ATOM   3040  NH1 ARG B 418      -1.866  58.604  66.617  1.00326.20           N
ATOM   3041  NH2 ARG B 418      -0.558  57.219  68.013  1.00326.20           N
ATOM   3042  C   ARG B 418      -4.080  52.102  67.371  1.00326.20           C
ATOM   3043  O   ARG B 418      -3.823  51.242  66.531  1.00326.20           O
ATOM   3044  N   ARG B 419      -4.726  51.797  68.519  1.00296.59           N
ATOM   3045  CA  ARG B 419      -5.046  50.412  68.740  1.00296.59           C
ATOM   3046  CB  ARG B 419      -4.148  49.718  69.775  1.00296.59           C
ATOM   3047  CG  ARG B 419      -2.816  50.425  69.980  1.00296.59           C
ATOM   3048  CD  ARG B 419      -3.030  51.635  70.885  1.00296.59           C
ATOM   3049  NE  ARG B 419      -1.753  52.379  71.018  1.00296.59           N
ATOM   3050  CZ  ARG B 419      -1.768  53.575  71.673  1.00296.59           C
ATOM   3051  NH1 ARG B 419      -2.920  54.021  72.254  1.00296.59           N
ATOM   3052  NH2 ARG B 419      -0.636  54.334  71.732  1.00296.59           N
ATOM   3053  C   ARG B 419      -6.415  50.323  69.338  1.00296.59           C
ATOM   3054  O   ARG B 419      -7.131  51.317  69.452  1.00296.59           O
ATOM   3055  N   GLY B 420      -6.795  49.082  69.719  1.00175.79           N
ATOM   3056  CA  GLY B 420      -8.041  48.756  70.357  1.00175.79           C
ATOM   3057  C   GLY B 420      -7.673  48.105  71.658  1.00175.79           C
ATOM   3058  O   GLY B 420      -6.490  47.984  71.969  1.00175.79           O
ATOM   3059  N   ARG B 421      -8.665  47.666  72.467  1.00296.58           N
ATOM   3060  CA  ARG B 421      -8.271  47.134  73.742  1.00296.58           C
ATOM   3061  CB  ARG B 421      -7.965  48.264  74.736  1.00296.58           C
ATOM   3062  CG  ARG B 421      -7.231  47.837  76.002  1.00296.58           C
ATOM   3063  CD  ARG B 421      -6.943  49.018  76.933  1.00296.58           C
ATOM   3064  NE  ARG B 421      -6.058  49.963  76.193  1.00296.58           N
ATOM   3065  CZ  ARG B 421      -4.708  49.944  76.397  1.00296.58           C
ATOM   3066  NH1 ARG B 421      -4.177  49.120  77.348  1.00296.58           N
ATOM   3067  NH2 ARG B 421      -3.893  50.744  75.652  1.00296.58           N
ATOM   3068  C   ARG B 421      -9.370  46.274  74.308  1.00296.58           C
ATOM   3069  O   ARG B 421     -10.433  46.139  73.702  1.00296.58           O
ATOM   3070  N   LYS B 422      -9.109  45.650  75.488  1.00138.49           N
ATOM   3071  CA  LYS B 422     -10.045  44.821  76.187  1.00138.49           C
ATOM   3072  CB  LYS B 422     -11.494  45.335  76.097  1.00138.49           C
ATOM   3073  CG  LYS B 422     -12.499  44.465  76.852  1.00138.49           C
ATOM   3074  CD  LYS B 422     -13.873  45.119  77.018  1.00138.49           C
ATOM   3075  CE  LYS B 422     -14.010  45.973  78.281  1.00138.49           C
ATOM   3076  NZ  LYS B 422     -13.314  47.267  78.105  1.00138.49           N
ATOM   3077  C   LYS B 422      -9.983  43.411  75.607  1.00138.49           C
ATOM   3078  O   LYS B 422      -9.006  42.683  75.935  1.00138.49           O
ATOM   3079  OXT LYS B 422     -10.913  43.034  74.845  1.00138.49           O
TER    3080      LYS B 422
END
