# Supplementary material for: Comparison of histone-like HU protein DNA-binding properties and HU/IHF protein sequence alignment
Source: PLoS One. 2017 Nov 13;12(11):e0188037. doi: 10.1371/journal.pone.0188037 (PMC5683647; doi:10.1371/journal.pone.0188037)
Supplement: S3 File — (ZIP) [file pone.0188037.s003.zip › A_1.pdb]

EXPDTA    THEORETICAL MODEL, MODELLER 9.17 2017/01/17 18:43:29
REMARK   6 MODELLER OBJECTIVE FUNCTION:       678.5476
REMARK   6 MODELLER BEST TEMPLATE % SEQ ID:  48.333
REMARK   6 SEQUENCE: A_1
REMARK   6 DOPE score: -17167.74805
REMARK   6 GA341 score: 0.99943
REMARK   6 TEMPLATE: 1p71 1:A - 90:B MODELS 1:A - 180:B AT 48.3%
ATOM      1  N   MET A   1      12.449  27.358  91.458  1.00 42.31           N
ATOM      2  CA  MET A   1      13.258  26.464  92.320  1.00 42.31           C
ATOM      3  CB  MET A   1      12.880  24.998  92.032  1.00 42.31           C
ATOM      4  CG  MET A   1      13.409  23.985  93.050  1.00 42.31           C
ATOM      5  SD  MET A   1      12.911  22.264  92.733  1.00 42.31           S
ATOM      6  CE  MET A   1      14.144  21.957  91.435  1.00 42.31           C
ATOM      7  C   MET A   1      14.712  26.659  92.034  1.00 42.31           C
ATOM      8  O   MET A   1      15.173  26.455  90.912  1.00 42.31           O
ATOM      9  N   ASN A   2      15.461  27.103  93.060  1.00108.20           N
ATOM     10  CA  ASN A   2      16.870  27.341  92.957  1.00108.20           C
ATOM     11  CB  ASN A   2      17.346  28.484  93.865  1.00108.20           C
ATOM     12  CG  ASN A   2      16.621  29.738  93.410  1.00108.20           C
ATOM     13  OD1 ASN A   2      15.935  29.729  92.390  1.00108.20           O
ATOM     14  ND2 ASN A   2      16.772  30.849  94.180  1.00108.20           N
ATOM     15  C   ASN A   2      17.559  26.100  93.414  1.00108.20           C
ATOM     16  O   ASN A   2      16.917  25.131  93.816  1.00108.20           O
ATOM     17  N   LYS A   3      18.903  26.088  93.342  1.00 56.04           N
ATOM     18  CA  LYS A   3      19.612  24.923  93.775  1.00 56.04           C
ATOM     19  CB  LYS A   3      21.123  24.962  93.494  1.00 56.04           C
ATOM     20  CG  LYS A   3      21.740  23.561  93.551  0.00 56.04           C
ATOM     21  CD  LYS A   3      23.089  23.434  92.839  0.00 56.04           C
ATOM     22  CE  LYS A   3      23.558  21.984  92.686  0.00 56.04           C
ATOM     23  NZ  LYS A   3      24.759  21.918  91.823  0.00 56.04           N
ATOM     24  C   LYS A   3      19.383  24.748  95.246  1.00 56.04           C
ATOM     25  O   LYS A   3      19.245  23.627  95.731  1.00 56.04           O
ATOM     26  N   THR A   4      19.320  25.866  95.993  1.00 38.13           N
ATOM     27  CA  THR A   4      19.151  25.822  97.418  1.00 38.13           C
ATOM     28  CB  THR A   4      19.108  27.195  98.024  1.00 38.13           C
ATOM     29  OG1 THR A   4      20.307  27.897  97.728  1.00 38.13           O
ATOM     30  CG2 THR A   4      18.937  27.063  99.547  1.00 38.13           C
ATOM     31  C   THR A   4      17.850  25.151  97.745  1.00 38.13           C
ATOM     32  O   THR A   4      17.786  24.311  98.640  1.00 38.13           O
ATOM     33  N   GLN A   5      16.762  25.504  97.039  1.00 50.00           N
ATOM     34  CA  GLN A   5      15.493  24.905  97.340  1.00 50.00           C
ATOM     35  CB  GLN A   5      14.302  25.577  96.637  1.00 50.00           C
ATOM     36  CG  GLN A   5      14.016  26.973  97.195  1.00 50.00           C
ATOM     37  CD  GLN A   5      12.771  27.519  96.513  1.00 50.00           C
ATOM     38  OE1 GLN A   5      12.808  28.568  95.872  1.00 50.00           O
ATOM     39  NE2 GLN A   5      11.632  26.791  96.660  1.00 50.00           N
ATOM     40  C   GLN A   5      15.508  23.453  96.981  1.00 50.00           C
ATOM     41  O   GLN A   5      14.880  22.638  97.655  1.00 50.00           O
ATOM     42  N   LEU A   6      16.205  23.096  95.889  1.00 45.57           N
ATOM     43  CA  LEU A   6      16.264  21.736  95.432  1.00 45.57           C
ATOM     44  CB  LEU A   6      17.036  21.618  94.106  1.00 45.57           C
ATOM     45  CG  LEU A   6      17.144  20.188  93.550  1.00 45.57           C
ATOM     46  CD1 LEU A   6      15.763  19.612  93.200  1.00 45.57           C
ATOM     47  CD2 LEU A   6      18.125  20.139  92.366  1.00 45.57           C
ATOM     48  C   LEU A   6      16.953  20.889  96.462  1.00 45.57           C
ATOM     49  O   LEU A   6      16.510  19.780  96.759  1.00 45.57           O
ATOM     50  N   ILE A   7      18.056  21.388  97.049  1.00137.77           N
ATOM     51  CA  ILE A   7      18.754  20.606  98.028  1.00137.77           C
ATOM     52  CB  ILE A   7      20.064  21.217  98.481  1.00137.77           C
ATOM     53  CG1 ILE A   7      20.899  20.242  99.330  1.00137.77           C
ATOM     54  CG2 ILE A   7      19.780  22.535  99.201  1.00137.77           C
ATOM     55  CD1 ILE A   7      20.302  19.900 100.698  1.00137.77           C
ATOM     56  C   ILE A   7      17.835  20.376  99.190  1.00137.77           C
ATOM     57  O   ILE A   7      17.788  19.269  99.727  1.00137.77           O
ATOM     58  N   ASP A   8      17.065  21.402  99.604  1.00 53.75           N
ATOM     59  CA  ASP A   8      16.206  21.235 100.744  1.00 53.75           C
ATOM     60  CB  ASP A   8      15.365  22.476 101.096  1.00 53.75           C
ATOM     61  CG  ASP A   8      16.221  23.445 101.897  1.00 53.75           C
ATOM     62  OD1 ASP A   8      17.460  23.479 101.673  1.00 53.75           O
ATOM     63  OD2 ASP A   8      15.644  24.149 102.769  1.00 53.75           O
ATOM     64  C   ASP A   8      15.240  20.117 100.503  1.00 53.75           C
ATOM     65  O   ASP A   8      15.024  19.291 101.387  1.00 53.75           O
ATOM     66  N   PHE A   9      14.626  20.054  99.307  1.00 84.97           N
ATOM     67  CA  PHE A   9      13.647  19.035  99.049  1.00 84.97           C
ATOM     68  CB  PHE A   9      12.885  19.228  97.725  1.00 84.97           C
ATOM     69  CG  PHE A   9      11.623  18.440  97.848  1.00 84.97           C
ATOM     70  CD1 PHE A   9      10.540  18.994  98.492  1.00 84.97           C
ATOM     71  CD2 PHE A   9      11.509  17.170  97.331  1.00 84.97           C
ATOM     72  CE1 PHE A   9       9.363  18.298  98.630  1.00 84.97           C
ATOM     73  CE2 PHE A   9      10.333  16.468  97.466  1.00 84.97           C
ATOM     74  CZ  PHE A   9       9.256  17.032  98.109  1.00 84.97           C
ATOM     75  C   PHE A   9      14.319  17.693  99.001  1.00 84.97           C
ATOM     76  O   PHE A   9      13.776  16.700  99.482  1.00 84.97           O
ATOM     77  N   ILE A  10      15.514  17.622  98.380  1.00100.21           N
ATOM     78  CA  ILE A  10      16.218  16.377  98.234  1.00100.21           C
ATOM     79  CB  ILE A  10      17.365  16.460  97.267  1.00100.21           C
ATOM     80  CG1 ILE A  10      18.408  17.487  97.726  1.00100.21           C
ATOM     81  CG2 ILE A  10      16.784  16.742  95.869  1.00100.21           C
ATOM     82  CD1 ILE A  10      19.683  17.457  96.886  1.00100.21           C
ATOM     83  C   ILE A  10      16.681  15.850  99.560  1.00100.21           C
ATOM     84  O   ILE A  10      16.540  14.660  99.836  1.00100.21           O
ATOM     85  N   ALA A  11      17.212  16.721 100.440  1.00 35.96           N
ATOM     86  CA  ALA A  11      17.708  16.266 101.710  1.00 35.96           C
ATOM     87  CB  ALA A  11      18.196  17.408 102.617  1.00 35.96           C
ATOM     88  C   ALA A  11      16.574  15.591 102.413  1.00 35.96           C
ATOM     89  O   ALA A  11      16.769  14.591 103.101  1.00 35.96           O
ATOM     90  N   GLU A  12      15.356  16.144 102.277  1.00 45.67           N
ATOM     91  CA  GLU A  12      14.202  15.565 102.901  1.00 45.67           C
ATOM     92  CB  GLU A  12      12.969  16.475 102.790  1.00 45.67           C
ATOM     93  CG  GLU A  12      13.095  17.737 103.645  0.00 45.67           C
ATOM     94  CD  GLU A  12      11.990  18.701 103.239  0.00 45.67           C
ATOM     95  OE1 GLU A  12      12.004  19.149 102.062  0.00 45.67           O
ATOM     96  OE2 GLU A  12      11.120  19.004 104.099  0.00 45.67           O
ATOM     97  C   GLU A  12      13.859  14.234 102.285  1.00 45.67           C
ATOM     98  O   GLU A  12      13.587  13.274 103.005  1.00 45.67           O
ATOM     99  N   LYS A  13      13.849  14.130 100.938  1.00 97.77           N
ATOM    100  CA  LYS A  13      13.468  12.884 100.318  1.00 97.77           C
ATOM    101  CB  LYS A  13      13.374  12.938  98.786  1.00 97.77           C
ATOM    102  CG  LYS A  13      12.036  13.423  98.242  1.00 97.77           C
ATOM    103  CD  LYS A  13      12.037  13.528  96.719  0.00 97.77           C
ATOM    104  CE  LYS A  13      10.650  13.348  96.105  0.00 97.77           C
ATOM    105  NZ  LYS A  13      10.260  11.919  96.164  0.00 97.77           N
ATOM    106  C   LYS A  13      14.462  11.797 100.591  1.00 97.77           C
ATOM    107  O   LYS A  13      14.095  10.668 100.907  1.00 97.77           O
ATOM    108  N   ALA A  14      15.748  12.121 100.396  1.00 69.51           N
ATOM    109  CA  ALA A  14      16.901  11.271 100.524  1.00 69.51           C
ATOM    110  CB  ALA A  14      18.162  11.911  99.916  1.00 69.51           C
ATOM    111  C   ALA A  14      17.206  10.923 101.945  1.00 69.51           C
ATOM    112  O   ALA A  14      17.804   9.880 102.206  1.00 69.51           O
ATOM    113  N   ASP A  15      16.833  11.802 102.895  1.00 63.29           N
ATOM    114  CA  ASP A  15      17.165  11.630 104.282  1.00 63.29           C
ATOM    115  CB  ASP A  15      16.921  10.193 104.783  1.00 63.29           C
ATOM    116  CG  ASP A  15      15.436   9.881 104.678  1.00 63.29           C
ATOM    117  OD1 ASP A  15      14.651  10.826 104.399  1.00 63.29           O
ATOM    118  OD2 ASP A  15      15.065   8.692 104.873  1.00 63.29           O
ATOM    119  C   ASP A  15      18.627  11.915 104.488  1.00 63.29           C
ATOM    120  O   ASP A  15      19.251  11.330 105.373  1.00 63.29           O
ATOM    121  N   LEU A  16      19.212  12.827 103.677  1.00106.99           N
ATOM    122  CA  LEU A  16      20.592  13.203 103.858  1.00106.99           C
ATOM    123  CB  LEU A  16      21.470  13.012 102.606  1.00106.99           C
ATOM    124  CG  LEU A  16      21.190  14.001 101.457  1.00106.99           C
ATOM    125  CD1 LEU A  16      22.017  13.638 100.213  1.00106.99           C
ATOM    126  CD2 LEU A  16      19.688  14.129 101.162  1.00106.99           C
ATOM    127  C   LEU A  16      20.650  14.654 104.238  1.00106.99           C
ATOM    128  O   LEU A  16      19.721  15.419 103.973  1.00106.99           O
ATOM    129  N   SER A  17      21.774  15.063 104.869  1.00 35.50           N
ATOM    130  CA  SER A  17      21.954  16.405 105.349  1.00 35.50           C
ATOM    131  CB  SER A  17      23.302  16.629 106.061  1.00 35.50           C
ATOM    132  OG  SER A  17      23.350  15.890 107.273  1.00 35.50           O
ATOM    133  C   SER A  17      21.898  17.350 104.191  1.00 35.50           C
ATOM    134  O   SER A  17      22.119  16.970 103.042  1.00 35.50           O
ATOM    135  N   LYS A  18      21.587  18.626 104.497  1.00 94.53           N
ATOM    136  CA  LYS A  18      21.461  19.681 103.531  1.00 94.53           C
ATOM    137  CB  LYS A  18      21.211  21.052 104.185  1.00 94.53           C
ATOM    138  CG  LYS A  18      19.914  21.143 104.987  1.00 94.53           C
ATOM    139  CD  LYS A  18      18.670  20.924 104.131  1.00 94.53           C
ATOM    140  CE  LYS A  18      17.367  20.923 104.929  0.00 94.53           C
ATOM    141  NZ  LYS A  18      16.233  20.632 104.026  0.00 94.53           N
ATOM    142  C   LYS A  18      22.783  19.810 102.858  1.00 94.53           C
ATOM    143  O   LYS A  18      22.867  20.026 101.650  1.00 94.53           O
ATOM    144  N   ALA A  19      23.866  19.709 103.645  1.00 26.86           N
ATOM    145  CA  ALA A  19      25.171  19.842 103.079  1.00 26.86           C
ATOM    146  CB  ALA A  19      26.287  19.779 104.138  1.00 26.86           C
ATOM    147  C   ALA A  19      25.398  18.720 102.113  1.00 26.86           C
ATOM    148  O   ALA A  19      25.886  18.940 101.009  1.00 26.86           O
ATOM    149  N   GLN A  20      25.017  17.485 102.500  1.00 48.56           N
ATOM    150  CA  GLN A  20      25.285  16.323 101.699  1.00 48.56           C
ATOM    151  CB  GLN A  20      24.931  15.016 102.422  1.00 48.56           C
ATOM    152  CG  GLN A  20      25.801  14.784 103.658  1.00 48.56           C
ATOM    153  CD  GLN A  20      25.391  13.466 104.293  1.00 48.56           C
ATOM    154  OE1 GLN A  20      26.229  12.724 104.801  1.00 48.56           O
ATOM    155  NE2 GLN A  20      24.065  13.163 104.265  1.00 48.56           N
ATOM    156  C   GLN A  20      24.522  16.362 100.417  1.00 48.56           C
ATOM    157  O   GLN A  20      25.047  16.004  99.362  1.00 48.56           O
ATOM    158  N   ALA A  21      23.251  16.785 100.470  1.00 29.32           N
ATOM    159  CA  ALA A  21      22.490  16.843  99.262  1.00 29.32           C
ATOM    160  CB  ALA A  21      21.044  17.307  99.497  1.00 29.32           C
ATOM    161  C   ALA A  21      23.182  17.825  98.370  1.00 29.32           C
ATOM    162  O   ALA A  21      23.354  17.583  97.176  1.00 29.32           O
ATOM    163  N   LYS A  22      23.631  18.957  98.946  1.00 32.79           N
ATOM    164  CA  LYS A  22      24.303  19.958  98.168  1.00 32.79           C
ATOM    165  CB  LYS A  22      24.681  21.214  98.976  1.00 32.79           C
ATOM    166  CG  LYS A  22      23.485  22.061  99.415  1.00 32.79           C
ATOM    167  CD  LYS A  22      23.840  23.128 100.454  1.00 32.79           C
ATOM    168  CE  LYS A  22      22.648  23.980 100.896  1.00 32.79           C
ATOM    169  NZ  LYS A  22      23.056  24.886 101.993  1.00 32.79           N
ATOM    170  C   LYS A  22      25.579  19.392  97.621  1.00 32.79           C
ATOM    171  O   LYS A  22      25.900  19.596  96.452  1.00 32.79           O
ATOM    172  N   ALA A  23      26.348  18.663  98.453  1.00 35.14           N
ATOM    173  CA  ALA A  23      27.619  18.160  98.013  1.00 35.14           C
ATOM    174  CB  ALA A  23      28.389  17.418  99.117  1.00 35.14           C
ATOM    175  C   ALA A  23      27.425  17.188  96.891  1.00 35.14           C
ATOM    176  O   ALA A  23      28.099  17.269  95.866  1.00 35.14           O
ATOM    177  N   ALA A  24      26.485  16.242  97.059  1.00 35.92           N
ATOM    178  CA  ALA A  24      26.257  15.240  96.059  1.00 35.92           C
ATOM    179  CB  ALA A  24      25.230  14.182  96.497  1.00 35.92           C
ATOM    180  C   ALA A  24      25.729  15.878  94.815  1.00 35.92           C
ATOM    181  O   ALA A  24      26.130  15.517  93.710  1.00 35.92           O
ATOM    182  N   LEU A  25      24.798  16.840  94.954  1.00 64.04           N
ATOM    183  CA  LEU A  25      24.209  17.431  93.788  1.00 64.04           C
ATOM    184  CB  LEU A  25      23.008  18.343  94.102  1.00 64.04           C
ATOM    185  CG  LEU A  25      22.239  18.785  92.842  1.00 64.04           C
ATOM    186  CD1 LEU A  25      21.633  17.574  92.113  1.00 64.04           C
ATOM    187  CD2 LEU A  25      21.185  19.853  93.172  1.00 64.04           C
ATOM    188  C   LEU A  25      25.241  18.217  93.034  1.00 64.04           C
ATOM    189  O   LEU A  25      25.302  18.145  91.810  1.00 64.04           O
ATOM    190  N   GLU A  26      26.107  18.975  93.730  1.00 39.65           N
ATOM    191  CA  GLU A  26      27.051  19.780  93.007  1.00 39.65           C
ATOM    192  CB  GLU A  26      27.929  20.665  93.908  1.00 39.65           C
ATOM    193  CG  GLU A  26      27.154  21.796  94.589  1.00 39.65           C
ATOM    194  CD  GLU A  26      28.168  22.748  95.206  1.00 39.65           C
ATOM    195  OE1 GLU A  26      29.205  23.012  94.538  1.00 39.65           O
ATOM    196  OE2 GLU A  26      27.925  23.225  96.346  1.00 39.65           O
ATOM    197  C   GLU A  26      27.956  18.894  92.210  1.00 39.65           C
ATOM    198  O   GLU A  26      28.257  19.187  91.055  1.00 39.65           O
ATOM    199  N   ALA A  27      28.403  17.775  92.804  1.00 37.81           N
ATOM    200  CA  ALA A  27      29.303  16.873  92.145  1.00 37.81           C
ATOM    201  CB  ALA A  27      29.705  15.680  93.028  1.00 37.81           C
ATOM    202  C   ALA A  27      28.638  16.307  90.928  1.00 37.81           C
ATOM    203  O   ALA A  27      29.295  16.100  89.909  1.00 37.81           O
ATOM    204  N   THR A  28      27.323  16.013  91.009  1.00117.33           N
ATOM    205  CA  THR A  28      26.636  15.396  89.905  1.00117.33           C
ATOM    206  CB  THR A  28      25.197  15.033  90.185  1.00117.33           C
ATOM    207  OG1 THR A  28      24.407  16.200  90.367  1.00117.33           O
ATOM    208  CG2 THR A  28      25.134  14.146  91.440  1.00117.33           C
ATOM    209  C   THR A  28      26.620  16.320  88.725  1.00117.33           C
ATOM    210  O   THR A  28      26.899  15.897  87.604  1.00117.33           O
ATOM    211  N   LEU A  29      26.280  17.609  88.947  1.00113.68           N
ATOM    212  CA  LEU A  29      26.217  18.567  87.877  1.00113.68           C
ATOM    213  CB  LEU A  29      25.659  19.946  88.286  1.00113.68           C
ATOM    214  CG  LEU A  29      24.144  19.991  88.582  1.00113.68           C
ATOM    215  CD1 LEU A  29      23.311  19.631  87.347  1.00113.68           C
ATOM    216  CD2 LEU A  29      23.756  19.132  89.779  1.00113.68           C
ATOM    217  C   LEU A  29      27.585  18.804  87.325  1.00113.68           C
ATOM    218  O   LEU A  29      27.761  18.950  86.117  1.00113.68           O
ATOM    219  N   ASP A  30      28.600  18.869  88.200  1.00 67.90           N
ATOM    220  CA  ASP A  30      29.921  19.140  87.720  1.00 67.90           C
ATOM    221  CB  ASP A  30      30.950  19.270  88.855  1.00 67.90           C
ATOM    222  CG  ASP A  30      32.176  19.949  88.272  1.00 67.90           C
ATOM    223  OD1 ASP A  30      32.138  20.281  87.057  1.00 67.90           O
ATOM    224  OD2 ASP A  30      33.164  20.149  89.027  1.00 67.90           O
ATOM    225  C   ASP A  30      30.344  18.012  86.830  1.00 67.90           C
ATOM    226  O   ASP A  30      30.949  18.233  85.782  1.00 67.90           O
ATOM    227  N   GLY A  31      30.023  16.767  87.232  1.00 28.26           N
ATOM    228  CA  GLY A  31      30.395  15.587  86.503  1.00 28.26           C
ATOM    229  C   GLY A  31      29.727  15.553  85.161  1.00 28.26           C
ATOM    230  O   GLY A  31      30.344  15.157  84.173  1.00 28.26           O
ATOM    231  N   VAL A  32      28.440  15.942  85.083  1.00 94.13           N
ATOM    232  CA  VAL A  32      27.755  15.876  83.822  1.00 94.13           C
ATOM    233  CB  VAL A  32      26.289  16.216  83.894  1.00 94.13           C
ATOM    234  CG1 VAL A  32      25.593  15.190  84.804  1.00 94.13           C
ATOM    235  CG2 VAL A  32      26.119  17.675  84.338  1.00 94.13           C
ATOM    236  C   VAL A  32      28.409  16.800  82.843  1.00 94.13           C
ATOM    237  O   VAL A  32      28.594  16.447  81.680  1.00 94.13           O
ATOM    238  N   THR A  33      28.792  18.011  83.288  1.00 34.76           N
ATOM    239  CA  THR A  33      29.406  18.959  82.403  1.00 34.76           C
ATOM    240  CB  THR A  33      29.675  20.285  83.046  1.00 34.76           C
ATOM    241  OG1 THR A  33      28.462  20.858  83.513  1.00 34.76           O
ATOM    242  CG2 THR A  33      30.324  21.207  82.000  1.00 34.76           C
ATOM    243  C   THR A  33      30.712  18.405  81.916  1.00 34.76           C
ATOM    244  O   THR A  33      31.069  18.587  80.753  1.00 34.76           O
ATOM    245  N   ASP A  34      31.468  17.728  82.805  1.00 37.58           N
ATOM    246  CA  ASP A  34      32.756  17.194  82.457  1.00 37.58           C
ATOM    247  CB  ASP A  34      33.480  16.552  83.652  1.00 37.58           C
ATOM    248  CG  ASP A  34      33.797  17.650  84.658  1.00 37.58           C
ATOM    249  OD1 ASP A  34      33.192  18.749  84.544  1.00 37.58           O
ATOM    250  OD2 ASP A  34      34.649  17.404  85.553  1.00 37.58           O
ATOM    251  C   ASP A  34      32.613  16.129  81.409  1.00 37.58           C
ATOM    252  O   ASP A  34      33.364  16.111  80.436  1.00 37.58           O
ATOM    253  N   ALA A  35      31.641  15.211  81.583  1.00 34.27           N
ATOM    254  CA  ALA A  35      31.438  14.115  80.675  1.00 34.27           C
ATOM    255  CB  ALA A  35      30.334  13.155  81.152  1.00 34.27           C
ATOM    256  C   ALA A  35      31.038  14.632  79.324  1.00 34.27           C
ATOM    257  O   ALA A  35      31.502  14.132  78.301  1.00 34.27           O
ATOM    258  N   LEU A  36      30.154  15.650  79.290  1.00147.95           N
ATOM    259  CA  LEU A  36      29.670  16.224  78.059  1.00147.95           C
ATOM    260  CB  LEU A  36      28.686  17.394  78.274  1.00147.95           C
ATOM    261  CG  LEU A  36      27.349  17.059  78.956  1.00147.95           C
ATOM    262  CD1 LEU A  36      26.485  18.323  79.108  1.00147.95           C
ATOM    263  CD2 LEU A  36      26.603  15.934  78.222  1.00147.95           C
ATOM    264  C   LEU A  36      30.803  16.863  77.312  1.00147.95           C
ATOM    265  O   LEU A  36      30.939  16.690  76.102  1.00147.95           O
ATOM    266  N   LYS A  37      31.652  17.628  78.027  1.00100.01           N
ATOM    267  CA  LYS A  37      32.697  18.386  77.392  1.00100.01           C
ATOM    268  CB  LYS A  37      33.487  19.294  78.345  1.00100.01           C
ATOM    269  CG  LYS A  37      34.509  18.559  79.210  1.00100.01           C
ATOM    270  CD  LYS A  37      35.535  19.520  79.812  1.00100.01           C
ATOM    271  CE  LYS A  37      36.708  18.835  80.510  1.00100.01           C
ATOM    272  NZ  LYS A  37      37.801  19.811  80.716  1.00100.01           N
ATOM    273  C   LYS A  37      33.672  17.456  76.744  1.00100.01           C
ATOM    274  O   LYS A  37      34.271  17.783  75.720  1.00100.01           O
ATOM    275  N   GLU A  38      33.882  16.292  77.381  1.00 97.43           N
ATOM    276  CA  GLU A  38      34.748  15.237  76.943  1.00 97.43           C
ATOM    277  CB  GLU A  38      34.906  14.153  78.023  1.00 97.43           C
ATOM    278  CG  GLU A  38      35.835  13.001  77.644  1.00 97.43           C
ATOM    279  CD  GLU A  38      35.999  12.136  78.887  1.00 97.43           C
ATOM    280  OE1 GLU A  38      36.286  12.714  79.969  1.00 97.43           O
ATOM    281  OE2 GLU A  38      35.831  10.891  78.774  1.00 97.43           O
ATOM    282  C   GLU A  38      34.166  14.612  75.709  1.00 97.43           C
ATOM    283  O   GLU A  38      34.896  14.045  74.899  1.00 97.43           O
ATOM    284  N   GLY A  39      32.830  14.678  75.533  1.00 34.46           N
ATOM    285  CA  GLY A  39      32.237  14.090  74.363  1.00 34.46           C
ATOM    286  C   GLY A  39      31.485  12.846  74.733  1.00 34.46           C
ATOM    287  O   GLY A  39      31.026  12.112  73.858  1.00 34.46           O
ATOM    288  N   ASP A  40      31.373  12.559  76.044  1.00 52.04           N
ATOM    289  CA  ASP A  40      30.626  11.427  76.515  1.00 52.04           C
ATOM    290  CB  ASP A  40      31.052  11.023  77.941  1.00 52.04           C
ATOM    291  CG  ASP A  40      30.532   9.637  78.300  1.00 52.04           C
ATOM    292  OD1 ASP A  40      29.839   9.008  77.457  1.00 52.04           O
ATOM    293  OD2 ASP A  40      30.839   9.185  79.436  1.00 52.04           O
ATOM    294  C   ASP A  40      29.180  11.832  76.555  1.00 52.04           C
ATOM    295  O   ASP A  40      28.860  13.017  76.650  1.00 52.04           O
ATOM    296  N   GLN A  41      28.255  10.853  76.477  1.00 50.00           N
ATOM    297  CA  GLN A  41      26.863  11.189  76.553  1.00 50.00           C
ATOM    298  CB  GLN A  41      26.012  10.528  75.453  1.00 50.00           C
ATOM    299  CG  GLN A  41      24.567  11.031  75.407  1.00 50.00           C
ATOM    300  CD  GLN A  41      23.919  10.503  74.133  1.00 50.00           C
ATOM    301  OE1 GLN A  41      24.506  10.556  73.054  1.00 50.00           O
ATOM    302  NE2 GLN A  41      22.671   9.978  74.258  1.00 50.00           N
ATOM    303  C   GLN A  41      26.381  10.718  77.890  1.00 50.00           C
ATOM    304  O   GLN A  41      26.670   9.597  78.304  1.00 50.00           O
ATOM    305  N   VAL A  42      25.648  11.586  78.617  1.00 38.69           N
ATOM    306  CA  VAL A  42      25.160  11.208  79.914  1.00 38.69           C
ATOM    307  CB  VAL A  42      25.132  12.341  80.902  1.00 38.69           C
ATOM    308  CG1 VAL A  42      24.511  11.837  82.214  1.00 38.69           C
ATOM    309  CG2 VAL A  42      26.558  12.891  81.066  1.00 38.69           C
ATOM    310  C   VAL A  42      23.748  10.756  79.737  1.00 38.69           C
ATOM    311  O   VAL A  42      22.916  11.489  79.203  1.00 38.69           O
ATOM    312  N   GLN A  43      23.441   9.520  80.181  1.00119.41           N
ATOM    313  CA  GLN A  43      22.106   9.026  80.012  1.00119.41           C
ATOM    314  CB  GLN A  43      22.014   7.738  79.176  1.00119.41           C
ATOM    315  CG  GLN A  43      20.577   7.233  79.011  1.00119.41           C
ATOM    316  CD  GLN A  43      19.835   8.183  78.079  1.00119.41           C
ATOM    317  OE1 GLN A  43      20.080   8.208  76.874  1.00119.41           O
ATOM    318  NE2 GLN A  43      18.899   8.986  78.652  1.00119.41           N
ATOM    319  C   GLN A  43      21.524   8.720  81.354  1.00119.41           C
ATOM    320  O   GLN A  43      22.136   8.047  82.183  1.00119.41           O
ATOM    321  N   LEU A  44      20.304   9.234  81.598  1.00 74.51           N
ATOM    322  CA  LEU A  44      19.621   8.996  82.836  1.00 74.51           C
ATOM    323  CB  LEU A  44      19.472  10.302  83.632  1.00 74.51           C
ATOM    324  CG  LEU A  44      20.830  10.965  83.954  1.00 74.51           C
ATOM    325  CD1 LEU A  44      20.643  12.325  84.646  1.00 74.51           C
ATOM    326  CD2 LEU A  44      21.737  10.023  84.764  1.00 74.51           C
ATOM    327  C   LEU A  44      18.259   8.505  82.446  1.00 74.51           C
ATOM    328  O   LEU A  44      17.443   9.272  81.938  1.00 74.51           O
ATOM    329  N   ILE A  45      17.947   7.221  82.706  1.00117.25           N
ATOM    330  CA  ILE A  45      16.706   6.708  82.198  1.00117.25           C
ATOM    331  CB  ILE A  45      16.476   5.240  82.437  1.00117.25           C
ATOM    332  CG1 ILE A  45      16.385   4.942  83.942  0.00117.25           C
ATOM    333  CG2 ILE A  45      17.570   4.446  81.706  0.00117.25           C
ATOM    334  CD1 ILE A  45      15.902   3.525  84.250  1.00117.25           C
ATOM    335  C   ILE A  45      15.558   7.429  82.821  1.00117.25           C
ATOM    336  O   ILE A  45      15.478   7.591  84.037  1.00117.25           O
ATOM    337  N   GLY A  46      14.653   7.916  81.951  1.00 43.68           N
ATOM    338  CA  GLY A  46      13.424   8.530  82.346  1.00 43.68           C
ATOM    339  C   GLY A  46      13.592  10.017  82.372  1.00 43.68           C
ATOM    340  O   GLY A  46      12.710  10.750  81.929  1.00 43.68           O
ATOM    341  N   PHE A  47      14.714  10.496  82.945  1.00 70.26           N
ATOM    342  CA  PHE A  47      14.969  11.909  83.044  1.00 70.26           C
ATOM    343  CB  PHE A  47      16.116  12.211  84.029  1.00 70.26           C
ATOM    344  CG  PHE A  47      16.358  13.683  84.107  1.00 70.26           C
ATOM    345  CD1 PHE A  47      15.539  14.498  84.853  1.00 70.26           C
ATOM    346  CD2 PHE A  47      17.427  14.246  83.447  1.00 70.26           C
ATOM    347  CE1 PHE A  47      15.777  15.851  84.925  1.00 70.26           C
ATOM    348  CE2 PHE A  47      17.671  15.599  83.515  1.00 70.26           C
ATOM    349  CZ  PHE A  47      16.842  16.405  84.256  1.00 70.26           C
ATOM    350  C   PHE A  47      15.337  12.501  81.719  1.00 70.26           C
ATOM    351  O   PHE A  47      14.691  13.437  81.250  1.00 70.26           O
ATOM    352  N   GLY A  48      16.375  11.939  81.058  1.00 31.30           N
ATOM    353  CA  GLY A  48      16.803  12.498  79.806  1.00 31.30           C
ATOM    354  C   GLY A  48      18.278  12.285  79.634  1.00 31.30           C
ATOM    355  O   GLY A  48      18.941  11.669  80.469  1.00 31.30           O
ATOM    356  N   THR A  49      18.828  12.810  78.518  1.00101.93           N
ATOM    357  CA  THR A  49      20.218  12.629  78.221  1.00101.93           C
ATOM    358  CB  THR A  49      20.443  11.717  77.053  1.00101.93           C
ATOM    359  OG1 THR A  49      21.833  11.525  76.838  1.00101.93           O
ATOM    360  CG2 THR A  49      19.787  12.347  75.813  1.00101.93           C
ATOM    361  C   THR A  49      20.829  13.951  77.869  1.00101.93           C
ATOM    362  O   THR A  49      20.154  14.863  77.391  1.00101.93           O
ATOM    363  N   PHE A  50      22.150  14.076  78.122  1.00 60.81           N
ATOM    364  CA  PHE A  50      22.894  15.261  77.804  1.00 60.81           C
ATOM    365  CB  PHE A  50      23.616  15.902  79.012  1.00 60.81           C
ATOM    366  CG  PHE A  50      22.643  16.464  79.996  1.00 60.81           C
ATOM    367  CD1 PHE A  50      22.120  15.679  81.000  1.00 60.81           C
ATOM    368  CD2 PHE A  50      22.268  17.788  79.926  1.00 60.81           C
ATOM    369  CE1 PHE A  50      21.229  16.201  81.909  1.00 60.81           C
ATOM    370  CE2 PHE A  50      21.378  18.314  80.833  1.00 60.81           C
ATOM    371  CZ  PHE A  50      20.858  17.521  81.828  1.00 60.81           C
ATOM    372  C   PHE A  50      24.003  14.834  76.889  1.00 60.81           C
ATOM    373  O   PHE A  50      24.618  13.790  77.104  1.00 60.81           O
ATOM    374  N   LYS A  51      24.280  15.622  75.826  1.00138.33           N
ATOM    375  CA  LYS A  51      25.384  15.285  74.968  1.00138.33           C
ATOM    376  CB  LYS A  51      25.058  14.270  73.855  1.00138.33           C
ATOM    377  CG  LYS A  51      24.189  14.830  72.728  1.00138.33           C
ATOM    378  CD  LYS A  51      22.808  15.292  73.191  1.00138.33           C
ATOM    379  CE  LYS A  51      21.953  15.885  72.070  1.00138.33           C
ATOM    380  NZ  LYS A  51      20.604  16.210  72.584  1.00138.33           N
ATOM    381  C   LYS A  51      25.866  16.532  74.295  1.00138.33           C
ATOM    382  O   LYS A  51      25.250  17.592  74.395  1.00138.33           O
ATOM    383  N   VAL A  52      27.019  16.435  73.602  1.00 87.50           N
ATOM    384  CA  VAL A  52      27.524  17.568  72.885  1.00 87.50           C
ATOM    385  CB  VAL A  52      29.021  17.703  72.910  1.00 87.50           C
ATOM    386  CG1 VAL A  52      29.642  16.560  72.090  1.00 87.50           C
ATOM    387  CG2 VAL A  52      29.388  19.102  72.386  1.00 87.50           C
ATOM    388  C   VAL A  52      27.111  17.384  71.460  1.00 87.50           C
ATOM    389  O   VAL A  52      27.162  16.274  70.930  1.00 87.50           O
ATOM    390  N   ASN A  53      26.651  18.473  70.811  1.00 37.94           N
ATOM    391  CA  ASN A  53      26.237  18.366  69.443  1.00 37.94           C
ATOM    392  CB  ASN A  53      24.776  18.783  69.204  1.00 37.94           C
ATOM    393  CG  ASN A  53      23.889  17.700  69.801  1.00 37.94           C
ATOM    394  OD1 ASN A  53      24.258  17.039  70.770  1.00 37.94           O
ATOM    395  ND2 ASN A  53      22.688  17.499  69.194  1.00 37.94           N
ATOM    396  C   ASN A  53      27.107  19.257  68.621  1.00 37.94           C
ATOM    397  O   ASN A  53      27.439  20.373  69.017  1.00 37.94           O
ATOM    398  N   HIS A  54      27.512  18.752  67.443  1.00 50.28           N
ATOM    399  CA  HIS A  54      28.354  19.477  66.544  1.00 50.28           C
ATOM    400  ND1 HIS A  54      31.114  17.364  66.115  1.00 50.28           N
ATOM    401  CG  HIS A  54      29.739  17.431  66.069  1.00 50.28           C
ATOM    402  CB  HIS A  54      28.962  18.564  65.469  1.00 50.28           C
ATOM    403  NE2 HIS A  54      30.357  15.528  67.115  1.00 50.28           N
ATOM    404  CD2 HIS A  54      29.294  16.301  66.685  1.00 50.28           C
ATOM    405  CE1 HIS A  54      31.430  16.208  66.750  1.00 50.28           C
ATOM    406  C   HIS A  54      27.495  20.481  65.854  1.00 50.28           C
ATOM    407  O   HIS A  54      26.320  20.232  65.589  1.00 50.28           O
ATOM    408  N   ARG A  55      28.060  21.670  65.579  1.00 68.34           N
ATOM    409  CA  ARG A  55      27.328  22.659  64.851  1.00 68.34           C
ATOM    410  CB  ARG A  55      26.996  23.914  65.681  1.00 68.34           C
ATOM    411  CG  ARG A  55      26.015  23.688  66.839  1.00 68.34           C
ATOM    412  CD  ARG A  55      24.582  24.130  66.526  1.00 68.34           C
ATOM    413  NE  ARG A  55      23.753  23.904  67.745  1.00 68.34           N
ATOM    414  CZ  ARG A  55      23.111  22.714  67.933  1.00 68.34           C
ATOM    415  NH1 ARG A  55      23.235  21.717  67.008  1.00 68.34           N
ATOM    416  NH2 ARG A  55      22.347  22.520  69.047  1.00 68.34           N
ATOM    417  C   ARG A  55      28.237  23.106  63.749  1.00 68.34           C
ATOM    418  O   ARG A  55      29.346  23.570  64.005  1.00 68.34           O
ATOM    419  N   ALA A  56      27.796  22.969  62.484  1.00 32.58           N
ATOM    420  CA  ALA A  56      28.622  23.374  61.381  1.00 32.58           C
ATOM    421  CB  ALA A  56      28.219  22.726  60.046  1.00 32.58           C
ATOM    422  C   ALA A  56      28.497  24.857  61.215  1.00 32.58           C
ATOM    423  O   ALA A  56      27.540  25.462  61.696  1.00 32.58           O
ATOM    424  N   ALA A  57      29.488  25.480  60.538  1.00 37.46           N
ATOM    425  CA  ALA A  57      29.437  26.890  60.267  1.00 37.46           C
ATOM    426  CB  ALA A  57      30.697  27.453  59.581  1.00 37.46           C
ATOM    427  C   ALA A  57      28.286  27.075  59.341  1.00 37.46           C
ATOM    428  O   ALA A  57      27.949  26.180  58.567  1.00 37.46           O
ATOM    429  N   ARG A  58      27.627  28.244  59.414  1.00225.26           N
ATOM    430  CA  ARG A  58      26.450  28.397  58.622  1.00225.26           C
ATOM    431  CB  ARG A  58      25.282  27.705  59.341  1.00225.26           C
ATOM    432  CG  ARG A  58      23.890  27.906  58.766  1.00225.26           C
ATOM    433  CD  ARG A  58      22.843  27.126  59.563  1.00225.26           C
ATOM    434  NE  ARG A  58      23.329  27.053  60.973  1.00225.26           N
ATOM    435  CZ  ARG A  58      23.058  28.059  61.856  1.00225.26           C
ATOM    436  NH1 ARG A  58      22.324  29.139  61.458  1.00225.26           N
ATOM    437  NH2 ARG A  58      23.521  27.983  63.138  1.00225.26           N
ATOM    438  C   ARG A  58      26.153  29.857  58.525  1.00225.26           C
ATOM    439  O   ARG A  58      26.402  30.604  59.463  1.00225.26           O
ATOM    440  N   THR A  59      25.631  30.326  57.377  1.00117.90           N
ATOM    441  CA  THR A  59      25.268  31.711  57.318  1.00117.90           C
ATOM    442  CB  THR A  59      25.456  32.314  55.960  1.00117.90           C
ATOM    443  OG1 THR A  59      24.629  31.650  55.017  1.00117.90           O
ATOM    444  CG2 THR A  59      26.936  32.167  55.558  1.00117.90           C
ATOM    445  C   THR A  59      23.821  31.750  57.662  1.00117.90           C
ATOM    446  O   THR A  59      23.059  30.884  57.239  1.00117.90           O
ATOM    447  N   GLY A  60      23.391  32.753  58.446  1.00 53.38           N
ATOM    448  CA  GLY A  60      22.009  32.742  58.818  1.00 53.38           C
ATOM    449  C   GLY A  60      21.559  34.143  59.035  1.00 53.38           C
ATOM    450  O   GLY A  60      22.282  35.093  58.742  1.00 53.38           O
ATOM    451  N   ARG A  61      20.317  34.293  59.537  1.00117.83           N
ATOM    452  CA  ARG A  61      19.780  35.594  59.799  1.00117.83           C
ATOM    453  CB  ARG A  61      18.623  35.982  58.858  1.00117.83           C
ATOM    454  CG  ARG A  61      17.410  35.052  58.940  1.00117.83           C
ATOM    455  CD  ARG A  61      16.345  35.348  57.881  1.00117.83           C
ATOM    456  NE  ARG A  61      16.873  34.879  56.568  1.00117.83           N
ATOM    457  CZ  ARG A  61      17.598  35.720  55.772  1.00117.83           C
ATOM    458  NH1 ARG A  61      17.858  36.998  56.177  1.00117.83           N
ATOM    459  NH2 ARG A  61      18.054  35.281  54.564  1.00117.83           N
ATOM    460  C   ARG A  61      19.239  35.587  61.192  1.00117.83           C
ATOM    461  O   ARG A  61      18.767  34.564  61.687  1.00117.83           O
ATOM    462  N   ASN A  62      19.300  36.749  61.871  1.00 52.27           N
ATOM    463  CA  ASN A  62      18.812  36.830  63.216  1.00 52.27           C
ATOM    464  CB  ASN A  62      19.625  37.810  64.086  1.00 52.27           C
ATOM    465  CG  ASN A  62      19.300  37.549  65.549  1.00 52.27           C
ATOM    466  OD1 ASN A  62      18.204  37.101  65.881  1.00 52.27           O
ATOM    467  ND2 ASN A  62      20.275  37.834  66.455  1.00 52.27           N
ATOM    468  C   ASN A  62      17.410  37.332  63.120  1.00 52.27           C
ATOM    469  O   ASN A  62      17.147  38.322  62.441  1.00 52.27           O
ATOM    470  N   PRO A  63      16.478  36.665  63.736  1.00 88.80           N
ATOM    471  CA  PRO A  63      15.120  37.114  63.647  1.00 88.80           C
ATOM    472  CD  PRO A  63      16.554  35.226  63.912  1.00 88.80           C
ATOM    473  CB  PRO A  63      14.253  35.949  64.142  1.00 88.80           C
ATOM    474  CG  PRO A  63      15.255  34.899  64.662  1.00 88.80           C
ATOM    475  C   PRO A  63      14.852  38.434  64.305  1.00 88.80           C
ATOM    476  O   PRO A  63      13.979  39.159  63.828  1.00 88.80           O
ATOM    477  N   LYS A  64      15.537  38.761  65.417  1.00105.09           N
ATOM    478  CA  LYS A  64      15.252  40.023  66.038  1.00105.09           C
ATOM    479  CB  LYS A  64      15.906  40.170  67.419  1.00105.09           C
ATOM    480  CG  LYS A  64      15.287  39.234  68.453  1.00105.09           C
ATOM    481  CD  LYS A  64      13.782  39.454  68.615  1.00105.09           C
ATOM    482  CE  LYS A  64      13.110  38.445  69.544  1.00105.09           C
ATOM    483  NZ  LYS A  64      11.642  38.622  69.500  1.00105.09           N
ATOM    484  C   LYS A  64      15.752  41.154  65.197  1.00105.09           C
ATOM    485  O   LYS A  64      14.997  42.056  64.834  1.00105.09           O
ATOM    486  N   THR A  65      17.061  41.121  64.883  1.00 50.35           N
ATOM    487  CA  THR A  65      17.727  42.151  64.137  1.00 50.35           C
ATOM    488  CB  THR A  65      19.219  42.026  64.229  1.00 50.35           C
ATOM    489  OG1 THR A  65      19.651  40.804  63.650  1.00 50.35           O
ATOM    490  CG2 THR A  65      19.608  42.059  65.715  1.00 50.35           C
ATOM    491  C   THR A  65      17.343  42.111  62.689  1.00 50.35           C
ATOM    492  O   THR A  65      17.071  43.141  62.076  1.00 50.35           O
ATOM    493  N   GLY A  66      17.305  40.904  62.100  1.00 19.09           N
ATOM    494  CA  GLY A  66      17.007  40.764  60.704  1.00 19.09           C
ATOM    495  C   GLY A  66      18.308  40.792  59.965  1.00 19.09           C
ATOM    496  O   GLY A  66      18.360  40.570  58.756  1.00 19.09           O
ATOM    497  N   ALA A  67      19.406  41.068  60.693  1.00 30.93           N
ATOM    498  CA  ALA A  67      20.700  41.144  60.082  1.00 30.93           C
ATOM    499  CB  ALA A  67      21.752  41.833  60.968  1.00 30.93           C
ATOM    500  C   ALA A  67      21.196  39.765  59.797  1.00 30.93           C
ATOM    501  O   ALA A  67      20.904  38.814  60.522  1.00 30.93           O
ATOM    502  N   GLU A  68      21.959  39.621  58.697  1.00 71.10           N
ATOM    503  CA  GLU A  68      22.520  38.339  58.396  1.00 71.10           C
ATOM    504  CB  GLU A  68      22.874  38.135  56.920  1.00 71.10           C
ATOM    505  CG  GLU A  68      21.656  38.057  56.005  1.00 71.10           C
ATOM    506  CD  GLU A  68      22.192  37.868  54.598  1.00 71.10           C
ATOM    507  OE1 GLU A  68      23.306  37.294  54.465  1.00 71.10           O
ATOM    508  OE2 GLU A  68      21.501  38.303  53.639  1.00 71.10           O
ATOM    509  C   GLU A  68      23.785  38.218  59.174  1.00 71.10           C
ATOM    510  O   GLU A  68      24.472  39.209  59.416  1.00 71.10           O
ATOM    511  N   ILE A  69      24.116  36.990  59.611  1.00 99.80           N
ATOM    512  CA  ILE A  69      25.328  36.815  60.351  1.00 99.80           C
ATOM    513  CB  ILE A  69      25.116  36.768  61.837  1.00 99.80           C
ATOM    514  CG1 ILE A  69      24.241  35.563  62.223  1.00 99.80           C
ATOM    515  CG2 ILE A  69      24.538  38.123  62.272  1.00 99.80           C
ATOM    516  CD1 ILE A  69      24.214  35.283  63.726  1.00 99.80           C
ATOM    517  C   ILE A  69      25.949  35.517  59.953  1.00 99.80           C
ATOM    518  O   ILE A  69      25.262  34.606  59.493  1.00 99.80           O
ATOM    519  N   GLN A  70      27.286  35.405  60.093  1.00 63.81           N
ATOM    520  CA  GLN A  70      27.907  34.142  59.819  1.00 63.81           C
ATOM    521  CB  GLN A  70      29.357  34.183  59.289  1.00 63.81           C
ATOM    522  CG  GLN A  70      29.912  32.770  59.032  1.00 63.81           C
ATOM    523  CD  GLN A  70      31.418  32.814  58.782  1.00 63.81           C
ATOM    524  OE1 GLN A  70      32.202  33.112  59.682  1.00 63.81           O
ATOM    525  NE2 GLN A  70      31.841  32.487  57.531  1.00 63.81           N
ATOM    526  C   GLN A  70      27.996  33.454  61.130  1.00 63.81           C
ATOM    527  O   GLN A  70      28.408  34.031  62.134  1.00 63.81           O
ATOM    528  N   ILE A  71      27.603  32.177  61.145  1.00112.26           N
ATOM    529  CA  ILE A  71      27.629  31.422  62.350  1.00112.26           C
ATOM    530  CB  ILE A  71      26.429  30.535  62.493  1.00112.26           C
ATOM    531  CG1 ILE A  71      25.146  31.379  62.470  1.00112.26           C
ATOM    532  CG2 ILE A  71      26.601  29.697  63.771  1.00112.26           C
ATOM    533  CD1 ILE A  71      25.078  32.403  63.598  1.00112.26           C
ATOM    534  C   ILE A  71      28.809  30.522  62.242  1.00112.26           C
ATOM    535  O   ILE A  71      28.865  29.647  61.380  1.00112.26           O
ATOM    536  N   ALA A  72      29.796  30.735  63.128  1.00 29.87           N
ATOM    537  CA  ALA A  72      30.985  29.942  63.132  1.00 29.87           C
ATOM    538  CB  ALA A  72      32.088  30.524  64.031  1.00 29.87           C
ATOM    539  C   ALA A  72      30.620  28.591  63.657  1.00 29.87           C
ATOM    540  O   ALA A  72      29.611  28.432  64.341  1.00 29.87           O
ATOM    541  N   ALA A  73      31.429  27.569  63.312  1.00 24.32           N
ATOM    542  CA  ALA A  73      31.172  26.231  63.759  1.00 24.32           C
ATOM    543  CB  ALA A  73      32.050  25.174  63.068  1.00 24.32           C
ATOM    544  C   ALA A  73      31.451  26.172  65.223  1.00 24.32           C
ATOM    545  O   ALA A  73      32.286  26.916  65.735  1.00 24.32           O
ATOM    546  N   ALA A  74      30.725  25.292  65.943  1.00 37.69           N
ATOM    547  CA  ALA A  74      30.935  25.180  67.357  1.00 37.69           C
ATOM    548  CB  ALA A  74      30.340  26.349  68.160  1.00 37.69           C
ATOM    549  C   ALA A  74      30.252  23.939  67.843  1.00 37.69           C
ATOM    550  O   ALA A  74      29.578  23.246  67.082  1.00 37.69           O
ATOM    551  N   ASN A  75      30.459  23.617  69.139  1.00 46.69           N
ATOM    552  CA  ASN A  75      29.823  22.504  69.790  1.00 46.69           C
ATOM    553  CB  ASN A  75      30.799  21.547  70.498  1.00 46.69           C
ATOM    554  CG  ASN A  75      31.538  20.743  69.444  1.00 46.69           C
ATOM    555  OD1 ASN A  75      30.971  19.842  68.828  1.00 46.69           O
ATOM    556  ND2 ASN A  75      32.838  21.078  69.225  1.00 46.69           N
ATOM    557  C   ASN A  75      28.994  23.088  70.888  1.00 46.69           C
ATOM    558  O   ASN A  75      29.392  24.075  71.504  1.00 46.69           O
ATOM    559  N   VAL A  76      27.800  22.516  71.148  1.00 50.08           N
ATOM    560  CA  VAL A  76      27.017  23.008  72.246  1.00 50.08           C
ATOM    561  CB  VAL A  76      25.888  23.926  71.864  1.00 50.08           C
ATOM    562  CG1 VAL A  76      26.484  25.221  71.288  1.00 50.08           C
ATOM    563  CG2 VAL A  76      24.943  23.188  70.902  1.00 50.08           C
ATOM    564  C   VAL A  76      26.431  21.831  72.955  1.00 50.08           C
ATOM    565  O   VAL A  76      26.298  20.748  72.394  1.00 50.08           O
ATOM    566  N   PRO A  77      26.114  22.017  74.209  1.00 78.23           N
ATOM    567  CA  PRO A  77      25.505  20.969  74.980  1.00 78.23           C
ATOM    568  CD  PRO A  77      26.787  22.994  75.043  1.00 78.23           C
ATOM    569  CB  PRO A  77      25.709  21.344  76.446  1.00 78.23           C
ATOM    570  CG  PRO A  77      26.108  22.830  76.411  1.00 78.23           C
ATOM    571  C   PRO A  77      24.069  20.816  74.584  1.00 78.23           C
ATOM    572  O   PRO A  77      23.447  21.808  74.205  1.00 78.23           O
ATOM    573  N   ALA A  78      23.515  19.589  74.668  1.00 33.05           N
ATOM    574  CA  ALA A  78      22.143  19.402  74.285  1.00 33.05           C
ATOM    575  CB  ALA A  78      21.977  18.783  72.887  1.00 33.05           C
ATOM    576  C   ALA A  78      21.490  18.473  75.262  1.00 33.05           C
ATOM    577  O   ALA A  78      22.133  17.590  75.829  1.00 33.05           O
ATOM    578  N   PHE A  79      20.171  18.666  75.472  1.00 64.12           N
ATOM    579  CA  PHE A  79      19.405  17.885  76.404  1.00 64.12           C
ATOM    580  CB  PHE A  79      18.840  18.771  77.533  1.00 64.12           C
ATOM    581  CG  PHE A  79      17.974  17.981  78.454  1.00 64.12           C
ATOM    582  CD1 PHE A  79      18.516  17.144  79.402  1.00 64.12           C
ATOM    583  CD2 PHE A  79      16.605  18.107  78.388  1.00 64.12           C
ATOM    584  CE1 PHE A  79      17.703  16.429  80.251  1.00 64.12           C
ATOM    585  CE2 PHE A  79      15.788  17.395  79.235  1.00 64.12           C
ATOM    586  CZ  PHE A  79      16.337  16.554  80.172  1.00 64.12           C
ATOM    587  C   PHE A  79      18.247  17.277  75.671  1.00 64.12           C
ATOM    588  O   PHE A  79      17.585  17.936  74.872  1.00 64.12           O
ATOM    589  N   VAL A  80      17.994  15.974  75.913  1.00 47.21           N
ATOM    590  CA  VAL A  80      16.862  15.301  75.339  1.00 47.21           C
ATOM    591  CB  VAL A  80      17.254  14.122  74.500  1.00 47.21           C
ATOM    592  CG1 VAL A  80      15.980  13.395  74.038  1.00 47.21           C
ATOM    593  CG2 VAL A  80      18.166  14.614  73.364  1.00 47.21           C
ATOM    594  C   VAL A  80      16.095  14.751  76.497  1.00 47.21           C
ATOM    595  O   VAL A  80      16.620  13.942  77.259  1.00 47.21           O
ATOM    596  N   ALA A  81      14.824  15.166  76.657  1.00 34.02           N
ATOM    597  CA  ALA A  81      14.050  14.735  77.789  1.00 34.02           C
ATOM    598  CB  ALA A  81      12.772  15.567  78.002  1.00 34.02           C
ATOM    599  C   ALA A  81      13.632  13.311  77.603  1.00 34.02           C
ATOM    600  O   ALA A  81      13.342  12.876  76.490  1.00 34.02           O
ATOM    601  N   GLY A  82      13.581  12.554  78.721  1.00 17.37           N
ATOM    602  CA  GLY A  82      13.189  11.173  78.698  1.00 17.37           C
ATOM    603  C   GLY A  82      11.695  11.123  78.686  1.00 17.37           C
ATOM    604  O   GLY A  82      11.026  12.138  78.864  1.00 17.37           O
ATOM    605  N   LYS A  83      11.138   9.909  78.502  1.00 77.43           N
ATOM    606  CA  LYS A  83       9.722   9.733  78.373  1.00 77.43           C
ATOM    607  CB  LYS A  83       9.307   8.278  78.129  1.00 77.43           C
ATOM    608  CG  LYS A  83       7.820   8.154  77.805  1.00 77.43           C
ATOM    609  CD  LYS A  83       7.359   6.720  77.549  1.00 77.43           C
ATOM    610  CE  LYS A  83       7.155   5.936  78.849  1.00 77.43           C
ATOM    611  NZ  LYS A  83       6.156   4.863  78.648  1.00 77.43           N
ATOM    612  C   LYS A  83       9.024  10.154  79.628  1.00 77.43           C
ATOM    613  O   LYS A  83       7.981  10.804  79.573  1.00 77.43           O
ATOM    614  N   ALA A  84       9.578   9.793  80.798  1.00 25.71           N
ATOM    615  CA  ALA A  84       8.924  10.100  82.038  1.00 25.71           C
ATOM    616  CB  ALA A  84       9.702   9.584  83.259  1.00 25.71           C
ATOM    617  C   ALA A  84       8.812  11.585  82.177  1.00 25.71           C
ATOM    618  O   ALA A  84       7.775  12.099  82.594  1.00 25.71           O
ATOM    619  N   LEU A  85       9.880  12.322  81.822  1.00 40.89           N
ATOM    620  CA  LEU A  85       9.840  13.749  81.959  1.00 40.89           C
ATOM    621  CB  LEU A  85      11.159  14.434  81.569  1.00 40.89           C
ATOM    622  CG  LEU A  85      11.099  15.966  81.701  1.00 40.89           C
ATOM    623  CD1 LEU A  85      10.779  16.385  83.144  1.00 40.89           C
ATOM    624  CD2 LEU A  85      12.375  16.625  81.152  1.00 40.89           C
ATOM    625  C   LEU A  85       8.763  14.296  81.071  1.00 40.89           C
ATOM    626  O   LEU A  85       8.004  15.174  81.478  1.00 40.89           O
ATOM    627  N   LYS A  86       8.658  13.784  79.830  1.00174.97           N
ATOM    628  CA  LYS A  86       7.647  14.247  78.916  1.00174.97           C
ATOM    629  CB  LYS A  86       7.701  13.526  77.561  1.00174.97           C
ATOM    630  CG  LYS A  86       8.692  14.166  76.598  1.00174.97           C
ATOM    631  CD  LYS A  86       8.236  15.552  76.142  1.00174.97           C
ATOM    632  CE  LYS A  86       9.368  16.379  75.543  1.00174.97           C
ATOM    633  NZ  LYS A  86      10.349  15.471  74.912  1.00174.97           N
ATOM    634  C   LYS A  86       6.296  13.962  79.502  1.00174.97           C
ATOM    635  O   LYS A  86       5.398  14.802  79.448  1.00174.97           O
ATOM    636  N   ASP A  87       6.159  12.754  80.083  1.00272.44           N
ATOM    637  CA  ASP A  87       5.024  12.217  80.791  1.00272.44           C
ATOM    638  CB  ASP A  87       4.925  12.746  82.237  1.00272.44           C
ATOM    639  CG  ASP A  87       4.106  11.770  83.074  1.00272.44           C
ATOM    640  OD1 ASP A  87       3.870  10.629  82.593  1.00272.44           O
ATOM    641  OD2 ASP A  87       3.720  12.146  84.214  1.00272.44           O
ATOM    642  C   ASP A  87       3.694  12.397  80.120  1.00272.44           C
ATOM    643  O   ASP A  87       2.892  13.210  80.578  1.00272.44           O
ATOM    644  N   ALA A  88       3.424  11.644  79.024  1.00101.82           N
ATOM    645  CA  ALA A  88       2.134  11.726  78.391  1.00101.82           C
ATOM    646  CB  ALA A  88       1.964  12.972  77.507  1.00101.82           C
ATOM    647  C   ALA A  88       1.931  10.540  77.512  1.00101.82           C
ATOM    648  O   ALA A  88       2.836   9.735  77.298  1.00101.82           O
ATOM    649  N   VAL A  89       0.693  10.402  77.000  1.00226.53           N
ATOM    650  CA  VAL A  89       0.381   9.324  76.117  1.00226.53           C
ATOM    651  CB  VAL A  89      -1.095   9.078  75.981  1.00226.53           C
ATOM    652  CG1 VAL A  89      -1.632   8.624  77.351  1.00226.53           C
ATOM    653  CG2 VAL A  89      -1.769  10.356  75.457  1.00226.53           C
ATOM    654  C   VAL A  89       0.970   9.655  74.786  1.00226.53           C
ATOM    655  O   VAL A  89       1.014  10.816  74.380  1.00226.53           O
ATOM    656  N   LYS A  90       1.462   8.623  74.076  1.00 83.71           N
ATOM    657  CA  LYS A  90       2.122   8.822  72.820  1.00 83.71           C
ATOM    658  CB  LYS A  90       1.343   9.695  71.820  1.00 83.71           C
ATOM    659  CG  LYS A  90       0.140   9.010  71.175  1.00 83.71           C
ATOM    660  CD  LYS A  90      -0.757   9.983  70.406  1.00 83.71           C
ATOM    661  CE  LYS A  90      -1.840   9.293  69.574  1.00 83.71           C
ATOM    662  NZ  LYS A  90      -2.651  10.304  68.860  1.00 83.71           N
ATOM    663  C   LYS A  90       3.445   9.531  73.094  1.00 83.71           C
ATOM    664  O   LYS A  90       4.308   9.533  72.176  1.00 83.71           O
ATOM    665  OXT LYS A  90       3.618  10.078  74.217  1.00 83.71           O
TER     666      LYS A  90
ATOM    667  N   MET B  91      28.089   7.696  79.887  1.00 33.11           N
ATOM    668  CA  MET B  91      27.843   7.658  81.348  1.00 33.11           C
ATOM    669  CB  MET B  91      28.270   8.982  82.001  1.00 33.11           C
ATOM    670  CG  MET B  91      28.035   9.016  83.512  1.00 33.11           C
ATOM    671  SD  MET B  91      28.386  10.619  84.294  1.00 33.11           S
ATOM    672  CE  MET B  91      30.190  10.444  84.210  1.00 33.11           C
ATOM    673  C   MET B  91      26.397   7.463  81.657  1.00 33.11           C
ATOM    674  O   MET B  91      25.560   8.304  81.331  1.00 33.11           O
ATOM    675  N   ASN B  92      26.076   6.316  82.284  1.00 61.21           N
ATOM    676  CA  ASN B  92      24.732   6.016  82.672  1.00 61.21           C
ATOM    677  CB  ASN B  92      24.360   4.530  82.478  1.00 61.21           C
ATOM    678  CG  ASN B  92      25.351   3.657  83.237  1.00 61.21           C
ATOM    679  OD1 ASN B  92      25.880   4.048  84.273  1.00 61.21           O
ATOM    680  ND2 ASN B  92      25.635   2.443  82.693  1.00 61.21           N
ATOM    681  C   ASN B  92      24.540   6.429  84.101  1.00 61.21           C
ATOM    682  O   ASN B  92      25.472   6.877  84.768  1.00 61.21           O
ATOM    683  N   LYS B  93      23.301   6.277  84.603  1.00107.90           N
ATOM    684  CA  LYS B  93      22.947   6.715  85.923  1.00107.90           C
ATOM    685  CB  LYS B  93      21.459   6.469  86.216  0.00107.90           C
ATOM    686  CG  LYS B  93      20.914   7.244  87.414  0.00107.90           C
ATOM    687  CD  LYS B  93      21.465   6.797  88.763  0.00107.90           C
ATOM    688  CE  LYS B  93      20.721   7.444  89.929  0.00107.90           C
ATOM    689  NZ  LYS B  93      20.684   6.511  91.074  0.00107.90           N
ATOM    690  C   LYS B  93      23.786   6.005  86.944  1.00107.90           C
ATOM    691  O   LYS B  93      24.290   6.630  87.877  1.00107.90           O
ATOM    692  N   THR B  94      23.995   4.684  86.786  1.00 96.87           N
ATOM    693  CA  THR B  94      24.750   3.958  87.770  1.00 96.87           C
ATOM    694  CB  THR B  94      24.791   2.475  87.524  1.00 96.87           C
ATOM    695  OG1 THR B  94      25.352   1.812  88.646  1.00 96.87           O
ATOM    696  CG2 THR B  94      25.626   2.187  86.267  1.00 96.87           C
ATOM    697  C   THR B  94      26.157   4.475  87.808  1.00 96.87           C
ATOM    698  O   THR B  94      26.754   4.577  88.878  1.00 96.87           O
ATOM    699  N   GLN B  95      26.730   4.794  86.631  1.00 79.44           N
ATOM    700  CA  GLN B  95      28.080   5.280  86.506  1.00 79.44           C
ATOM    701  CB  GLN B  95      28.548   5.364  85.042  1.00 79.44           C
ATOM    702  CG  GLN B  95      28.815   3.996  84.407  1.00 79.44           C
ATOM    703  CD  GLN B  95      30.141   3.486  84.952  1.00 79.44           C
ATOM    704  OE1 GLN B  95      30.966   4.263  85.430  1.00 79.44           O
ATOM    705  NE2 GLN B  95      30.361   2.145  84.879  1.00 79.44           N
ATOM    706  C   GLN B  95      28.216   6.643  87.118  1.00 79.44           C
ATOM    707  O   GLN B  95      29.247   6.957  87.711  1.00 79.44           O
ATOM    708  N   LEU B  96      27.192   7.503  86.961  1.00 47.16           N
ATOM    709  CA  LEU B  96      27.217   8.835  87.503  1.00 47.16           C
ATOM    710  CB  LEU B  96      25.952   9.630  87.132  1.00 47.16           C
ATOM    711  CG  LEU B  96      25.904  11.054  87.712  1.00 47.16           C
ATOM    712  CD1 LEU B  96      27.082  11.904  87.209  1.00 47.16           C
ATOM    713  CD2 LEU B  96      24.539  11.709  87.441  1.00 47.16           C
ATOM    714  C   LEU B  96      27.260   8.748  88.997  1.00 47.16           C
ATOM    715  O   LEU B  96      27.981   9.502  89.651  1.00 47.16           O
ATOM    716  N   ILE B  97      26.485   7.803  89.563  1.00 94.91           N
ATOM    717  CA  ILE B  97      26.348   7.616  90.981  1.00 94.91           C
ATOM    718  CB  ILE B  97      25.431   6.475  91.318  1.00 94.91           C
ATOM    719  CG1 ILE B  97      24.047   6.702  90.691  1.00 94.91           C
ATOM    720  CG2 ILE B  97      25.399   6.323  92.849  1.00 94.91           C
ATOM    721  CD1 ILE B  97      23.372   7.994  91.146  1.00 94.91           C
ATOM    722  C   ILE B  97      27.684   7.278  91.560  1.00 94.91           C
ATOM    723  O   ILE B  97      28.079   7.820  92.592  1.00 94.91           O
ATOM    724  N   ASP B  98      28.424   6.371  90.898  1.00 40.54           N
ATOM    725  CA  ASP B  98      29.692   5.955  91.417  1.00 40.54           C
ATOM    726  CB  ASP B  98      30.384   4.876  90.562  1.00 40.54           C
ATOM    727  CG  ASP B  98      29.673   3.541  90.756  1.00 40.54           C
ATOM    728  OD1 ASP B  98      28.568   3.526  91.362  1.00 40.54           O
ATOM    729  OD2 ASP B  98      30.239   2.510  90.305  1.00 40.54           O
ATOM    730  C   ASP B  98      30.609   7.135  91.463  1.00 40.54           C
ATOM    731  O   ASP B  98      31.346   7.318  92.430  1.00 40.54           O
ATOM    732  N   PHE B  99      30.581   7.975  90.415  1.00 95.20           N
ATOM    733  CA  PHE B  99      31.488   9.081  90.334  1.00 95.20           C
ATOM    734  CB  PHE B  99      31.442   9.795  88.974  1.00 95.20           C
ATOM    735  CG  PHE B  99      32.528  10.812  89.002  1.00 95.20           C
ATOM    736  CD1 PHE B  99      33.842  10.406  88.978  1.00 95.20           C
ATOM    737  CD2 PHE B  99      32.241  12.157  89.031  1.00 95.20           C
ATOM    738  CE1 PHE B  99      34.862  11.326  89.003  1.00 95.20           C
ATOM    739  CE2 PHE B  99      33.258  13.082  89.055  1.00 95.20           C
ATOM    740  CZ  PHE B  99      34.569  12.667  89.040  1.00 95.20           C
ATOM    741  C   PHE B  99      31.215  10.085  91.420  1.00 95.20           C
ATOM    742  O   PHE B  99      32.157  10.617  92.006  1.00 95.20           O
ATOM    743  N   ILE B 100      29.931  10.413  91.693  1.00186.92           N
ATOM    744  CA  ILE B 100      29.643  11.406  92.702  1.00186.92           C
ATOM    745  CB  ILE B 100      28.312  12.126  92.702  1.00186.92           C
ATOM    746  CG1 ILE B 100      27.122  11.244  93.066  1.00186.92           C
ATOM    747  CG2 ILE B 100      28.160  12.795  91.326  1.00186.92           C
ATOM    748  CD1 ILE B 100      26.704  10.351  91.924  1.00186.92           C
ATOM    749  C   ILE B 100      29.879  10.903  94.091  1.00186.92           C
ATOM    750  O   ILE B 100      30.123  11.698  94.996  1.00186.92           O
ATOM    751  N   ALA B 101      29.719   9.590  94.336  1.00 39.77           N
ATOM    752  CA  ALA B 101      29.933   9.097  95.668  1.00 39.77           C
ATOM    753  CB  ALA B 101      29.765   7.572  95.773  1.00 39.77           C
ATOM    754  C   ALA B 101      31.345   9.423  96.061  1.00 39.77           C
ATOM    755  O   ALA B 101      31.604   9.797  97.204  1.00 39.77           O
ATOM    756  N   GLU B 102      32.303   9.269  95.125  1.00 99.58           N
ATOM    757  CA  GLU B 102      33.691   9.519  95.416  1.00 99.58           C
ATOM    758  CB  GLU B 102      34.638   9.017  94.311  1.00 99.58           C
ATOM    759  CG  GLU B 102      35.045   7.548  94.469  1.00 99.58           C
ATOM    760  CD  GLU B 102      33.807   6.695  94.700  0.00 99.58           C
ATOM    761  OE1 GLU B 102      33.179   6.849  95.781  0.00 99.58           O
ATOM    762  OE2 GLU B 102      33.478   5.869  93.806  0.00 99.58           O
ATOM    763  C   GLU B 102      34.004  10.966  95.682  1.00 99.58           C
ATOM    764  O   GLU B 102      34.696  11.281  96.649  1.00 99.58           O
ATOM    765  N   LYS B 103      33.501  11.892  94.846  1.00149.30           N
ATOM    766  CA  LYS B 103      33.846  13.283  94.984  1.00149.30           C
ATOM    767  CB  LYS B 103      33.223  14.128  93.858  1.00149.30           C
ATOM    768  CG  LYS B 103      33.867  15.500  93.647  1.00149.30           C
ATOM    769  CD  LYS B 103      33.824  16.420  94.868  1.00149.30           C
ATOM    770  CE  LYS B 103      34.419  17.805  94.601  1.00149.30           C
ATOM    771  NZ  LYS B 103      35.821  17.681  94.138  1.00149.30           N
ATOM    772  C   LYS B 103      33.337  13.813  96.299  1.00149.30           C
ATOM    773  O   LYS B 103      34.023  14.566  96.988  1.00149.30           O
ATOM    774  N   ALA B 104      32.087  13.453  96.641  1.00 63.61           N
ATOM    775  CA  ALA B 104      31.352  13.839  97.818  1.00 63.61           C
ATOM    776  CB  ALA B 104      29.855  13.496  97.714  1.00 63.61           C
ATOM    777  C   ALA B 104      31.881  13.213  99.079  1.00 63.61           C
ATOM    778  O   ALA B 104      31.772  13.809 100.150  1.00 63.61           O
ATOM    779  N   ASP B 105      32.479  12.005  98.991  1.00 78.20           N
ATOM    780  CA  ASP B 105      32.880  11.253 100.155  1.00 78.20           C
ATOM    781  CB  ASP B 105      33.643  12.070 101.211  1.00 78.20           C
ATOM    782  CG  ASP B 105      35.094  12.207 100.791  1.00 78.20           C
ATOM    783  OD1 ASP B 105      35.437  11.769  99.661  1.00 78.20           O
ATOM    784  OD2 ASP B 105      35.884  12.739 101.614  1.00 78.20           O
ATOM    785  C   ASP B 105      31.705  10.665 100.883  1.00 78.20           C
ATOM    786  O   ASP B 105      31.654  10.696 102.112  1.00 78.20           O
ATOM    787  N   LEU B 106      30.726  10.114 100.134  1.00 74.01           N
ATOM    788  CA  LEU B 106      29.602   9.421 100.709  1.00 74.01           C
ATOM    789  CB  LEU B 106      28.236   9.950 100.246  1.00 74.01           C
ATOM    790  CG  LEU B 106      27.879  11.351 100.764  1.00 74.01           C
ATOM    791  CD1 LEU B 106      26.497  11.785 100.248  1.00 74.01           C
ATOM    792  CD2 LEU B 106      27.977  11.416 102.296  1.00 74.01           C
ATOM    793  C   LEU B 106      29.654   8.003 100.224  1.00 74.01           C
ATOM    794  O   LEU B 106      30.650   7.576  99.641  1.00 74.01           O
ATOM    795  N   SER B 107      28.587   7.221 100.523  1.00 86.41           N
ATOM    796  CA  SER B 107      28.460   5.877 100.028  1.00 86.41           C
ATOM    797  CB  SER B 107      27.617   4.940 100.911  1.00 86.41           C
ATOM    798  OG  SER B 107      26.239   5.260 100.793  1.00 86.41           O
ATOM    799  C   SER B 107      27.758   5.965  98.704  1.00 86.41           C
ATOM    800  O   SER B 107      27.286   7.030  98.306  1.00 86.41           O
ATOM    801  N   LYS B 108      27.708   4.837  97.968  1.00 73.38           N
ATOM    802  CA  LYS B 108      27.054   4.777  96.690  1.00 73.38           C
ATOM    803  CB  LYS B 108      27.370   3.476  95.924  1.00 73.38           C
ATOM    804  CG  LYS B 108      28.849   3.375  95.518  1.00 73.38           C
ATOM    805  CD  LYS B 108      29.279   1.997  95.004  0.00 73.38           C
ATOM    806  CE  LYS B 108      30.788   1.860  94.777  0.00 73.38           C
ATOM    807  NZ  LYS B 108      31.235   2.783  93.713  0.00 73.38           N
ATOM    808  C   LYS B 108      25.570   4.914  96.881  1.00 73.38           C
ATOM    809  O   LYS B 108      24.875   5.505  96.055  1.00 73.38           O
ATOM    810  N   ALA B 109      25.048   4.359  97.992  1.00 37.84           N
ATOM    811  CA  ALA B 109      23.642   4.369  98.284  1.00 37.84           C
ATOM    812  CB  ALA B 109      23.305   3.619  99.585  1.00 37.84           C
ATOM    813  C   ALA B 109      23.154   5.779  98.447  1.00 37.84           C
ATOM    814  O   ALA B 109      22.035   6.094  98.046  1.00 37.84           O
ATOM    815  N   GLN B 110      23.958   6.645  99.096  1.00 57.70           N
ATOM    816  CA  GLN B 110      23.586   8.011  99.350  1.00 57.70           C
ATOM    817  CB  GLN B 110      24.548   8.679 100.345  1.00 57.70           C
ATOM    818  CG  GLN B 110      24.527   7.984 101.708  1.00 57.70           C
ATOM    819  CD  GLN B 110      25.600   8.603 102.588  1.00 57.70           C
ATOM    820  OE1 GLN B 110      26.767   8.685 102.209  1.00 57.70           O
ATOM    821  NE2 GLN B 110      25.191   9.052 103.803  1.00 57.70           N
ATOM    822  C   GLN B 110      23.581   8.809  98.083  1.00 57.70           C
ATOM    823  O   GLN B 110      22.686   9.620  97.847  1.00 57.70           O
ATOM    824  N   ALA B 111      24.592   8.599  97.222  1.00 39.44           N
ATOM    825  CA  ALA B 111      24.661   9.361  96.013  1.00 39.44           C
ATOM    826  CB  ALA B 111      25.894   9.009  95.164  1.00 39.44           C
ATOM    827  C   ALA B 111      23.432   9.064  95.205  1.00 39.44           C
ATOM    828  O   ALA B 111      22.775   9.979  94.710  1.00 39.44           O
ATOM    829  N   LYS B 112      23.065   7.771  95.096  1.00102.30           N
ATOM    830  CA  LYS B 112      21.948   7.361  94.287  1.00102.30           C
ATOM    831  CB  LYS B 112      21.775   5.832  94.206  1.00102.30           C
ATOM    832  CG  LYS B 112      21.412   5.167  95.535  1.00102.30           C
ATOM    833  CD  LYS B 112      20.874   3.740  95.385  1.00102.30           C
ATOM    834  CE  LYS B 112      21.957   2.661  95.347  1.00102.30           C
ATOM    835  NZ  LYS B 112      21.329   1.320  95.362  1.00102.30           N
ATOM    836  C   LYS B 112      20.665   7.924  94.820  1.00102.30           C
ATOM    837  O   LYS B 112      19.831   8.408  94.056  1.00102.30           O
ATOM    838  N   ALA B 113      20.468   7.867  96.150  1.00 32.37           N
ATOM    839  CA  ALA B 113      19.250   8.340  96.745  1.00 32.37           C
ATOM    840  CB  ALA B 113      19.200   8.096  98.263  1.00 32.37           C
ATOM    841  C   ALA B 113      19.129   9.817  96.519  1.00 32.37           C
ATOM    842  O   ALA B 113      18.042  10.324  96.251  1.00 32.37           O
ATOM    843  N   ALA B 114      20.244  10.556  96.666  1.00 37.29           N
ATOM    844  CA  ALA B 114      20.219  11.978  96.468  1.00 37.29           C
ATOM    845  CB  ALA B 114      21.559  12.647  96.820  1.00 37.29           C
ATOM    846  C   ALA B 114      19.934  12.290  95.030  1.00 37.29           C
ATOM    847  O   ALA B 114      19.112  13.150  94.718  1.00 37.29           O
ATOM    848  N   LEU B 115      20.606  11.574  94.111  1.00119.74           N
ATOM    849  CA  LEU B 115      20.489  11.837  92.706  1.00119.74           C
ATOM    850  CB  LEU B 115      21.461  10.934  91.917  1.00119.74           C
ATOM    851  CG  LEU B 115      21.530  11.168  90.396  1.00119.74           C
ATOM    852  CD1 LEU B 115      20.237  10.745  89.694  1.00119.74           C
ATOM    853  CD2 LEU B 115      21.954  12.606  90.065  1.00119.74           C
ATOM    854  C   LEU B 115      19.080  11.576  92.274  1.00119.74           C
ATOM    855  O   LEU B 115      18.462  12.398  91.598  1.00119.74           O
ATOM    856  N   GLU B 116      18.509  10.437  92.695  1.00 80.34           N
ATOM    857  CA  GLU B 116      17.191  10.095  92.255  1.00 80.34           C
ATOM    858  CB  GLU B 116      16.764   8.696  92.726  1.00 80.34           C
ATOM    859  CG  GLU B 116      16.803   8.500  94.240  1.00 80.34           C
ATOM    860  CD  GLU B 116      16.411   7.055  94.503  1.00 80.34           C
ATOM    861  OE1 GLU B 116      16.005   6.372  93.525  1.00 80.34           O
ATOM    862  OE2 GLU B 116      16.515   6.612  95.678  1.00 80.34           O
ATOM    863  C   GLU B 116      16.217  11.118  92.749  1.00 80.34           C
ATOM    864  O   GLU B 116      15.340  11.560  92.008  1.00 80.34           O
ATOM    865  N   ALA B 117      16.369  11.553  94.011  1.00 29.24           N
ATOM    866  CA  ALA B 117      15.448  12.493  94.580  1.00 29.24           C
ATOM    867  CB  ALA B 117      15.793  12.832  96.039  1.00 29.24           C
ATOM    868  C   ALA B 117      15.492  13.769  93.796  1.00 29.24           C
ATOM    869  O   ALA B 117      14.454  14.354  93.488  1.00 29.24           O
ATOM    870  N   THR B 118      16.702  14.228  93.428  1.00107.21           N
ATOM    871  CA  THR B 118      16.828  15.494  92.761  1.00107.21           C
ATOM    872  CB  THR B 118      18.250  15.953  92.600  1.00107.21           C
ATOM    873  OG1 THR B 118      18.273  17.317  92.206  1.00107.21           O
ATOM    874  CG2 THR B 118      18.959  15.090  91.547  1.00107.21           C
ATOM    875  C   THR B 118      16.170  15.478  91.410  1.00107.21           C
ATOM    876  O   THR B 118      15.526  16.453  91.024  1.00107.21           O
ATOM    877  N   LEU B 119      16.324  14.379  90.643  1.00 50.15           N
ATOM    878  CA  LEU B 119      15.753  14.309  89.322  1.00 50.15           C
ATOM    879  CB  LEU B 119      16.186  13.049  88.555  1.00 50.15           C
ATOM    880  CG  LEU B 119      17.705  12.972  88.305  1.00 50.15           C
ATOM    881  CD1 LEU B 119      18.074  11.706  87.517  1.00 50.15           C
ATOM    882  CD2 LEU B 119      18.244  14.261  87.661  1.00 50.15           C
ATOM    883  C   LEU B 119      14.259  14.311  89.433  1.00 50.15           C
ATOM    884  O   LEU B 119      13.559  14.934  88.637  1.00 50.15           O
ATOM    885  N   ASP B 120      13.732  13.600  90.441  1.00 81.56           N
ATOM    886  CA  ASP B 120      12.320  13.485  90.658  1.00 81.56           C
ATOM    887  CB  ASP B 120      12.059  12.630  91.912  1.00 81.56           C
ATOM    888  CG  ASP B 120      10.606  12.202  91.969  1.00 81.56           C
ATOM    889  OD1 ASP B 120       9.856  12.505  91.004  1.00 81.56           O
ATOM    890  OD2 ASP B 120      10.227  11.559  92.984  1.00 81.56           O
ATOM    891  C   ASP B 120      11.776  14.857  90.922  1.00 81.56           C
ATOM    892  O   ASP B 120      10.753  15.252  90.364  1.00 81.56           O
ATOM    893  N   GLY B 121      12.472  15.625  91.781  1.00 27.12           N
ATOM    894  CA  GLY B 121      12.034  16.937  92.168  1.00 27.12           C
ATOM    895  C   GLY B 121      12.030  17.870  90.995  1.00 27.12           C
ATOM    896  O   GLY B 121      11.099  18.657  90.828  1.00 27.12           O
ATOM    897  N   VAL B 122      13.075  17.822  90.149  1.00 89.15           N
ATOM    898  CA  VAL B 122      13.132  18.737  89.040  1.00 89.15           C
ATOM    899  CB  VAL B 122      14.403  18.647  88.243  1.00 89.15           C
ATOM    900  CG1 VAL B 122      14.470  17.278  87.549  1.00 89.15           C
ATOM    901  CG2 VAL B 122      14.440  19.832  87.263  1.00 89.15           C
ATOM    902  C   VAL B 122      11.983  18.474  88.118  1.00 89.15           C
ATOM    903  O   VAL B 122      11.358  19.405  87.611  1.00 89.15           O
ATOM    904  N   THR B 123      11.664  17.189  87.883  1.00 31.20           N
ATOM    905  CA  THR B 123      10.609  16.850  86.974  1.00 31.20           C
ATOM    906  CB  THR B 123      10.420  15.372  86.829  1.00 31.20           C
ATOM    907  OG1 THR B 123      11.614  14.762  86.361  1.00 31.20           O
ATOM    908  CG2 THR B 123       9.272  15.132  85.837  1.00 31.20           C
ATOM    909  C   THR B 123       9.317  17.395  87.494  1.00 31.20           C
ATOM    910  O   THR B 123       8.511  17.923  86.729  1.00 31.20           O
ATOM    911  N   ASP B 124       9.082  17.256  88.812  1.00 34.69           N
ATOM    912  CA  ASP B 124       7.852  17.687  89.416  1.00 34.69           C
ATOM    913  CB  ASP B 124       7.768  17.335  90.909  1.00 34.69           C
ATOM    914  CG  ASP B 124       7.756  15.821  91.042  1.00 34.69           C
ATOM    915  OD1 ASP B 124       7.389  15.138  90.048  1.00 34.69           O
ATOM    916  OD2 ASP B 124       8.124  15.326  92.140  1.00 34.69           O
ATOM    917  C   ASP B 124       7.741  19.175  89.322  1.00 34.69           C
ATOM    918  O   ASP B 124       6.683  19.706  88.987  1.00 34.69           O
ATOM    919  N   ALA B 125       8.843  19.890  89.613  1.00 31.93           N
ATOM    920  CA  ALA B 125       8.812  21.325  89.609  1.00 31.93           C
ATOM    921  CB  ALA B 125      10.167  21.943  89.991  1.00 31.93           C
ATOM    922  C   ALA B 125       8.486  21.795  88.227  1.00 31.93           C
ATOM    923  O   ALA B 125       7.667  22.691  88.030  1.00 31.93           O
ATOM    924  N   LEU B 126       9.123  21.158  87.236  1.00111.54           N
ATOM    925  CA  LEU B 126       9.003  21.452  85.839  1.00111.54           C
ATOM    926  CB  LEU B 126       9.955  20.490  85.093  1.00111.54           C
ATOM    927  CG  LEU B 126      10.005  20.604  83.569  1.00111.54           C
ATOM    928  CD1 LEU B 126       8.712  20.090  82.926  1.00111.54           C
ATOM    929  CD2 LEU B 126      10.385  22.030  83.158  1.00111.54           C
ATOM    930  C   LEU B 126       7.579  21.228  85.407  1.00111.54           C
ATOM    931  O   LEU B 126       6.977  22.084  84.757  1.00111.54           O
ATOM    932  N   LYS B 127       6.977  20.090  85.801  1.00 90.94           N
ATOM    933  CA  LYS B 127       5.637  19.794  85.378  1.00 90.94           C
ATOM    934  CB  LYS B 127       5.089  18.434  85.832  1.00 90.94           C
ATOM    935  CG  LYS B 127       3.649  18.269  85.343  1.00 90.94           C
ATOM    936  CD  LYS B 127       3.056  16.870  85.483  1.00 90.94           C
ATOM    937  CE  LYS B 127       1.567  16.836  85.128  1.00 90.94           C
ATOM    938  NZ  LYS B 127       1.047  15.455  85.213  1.00 90.94           N
ATOM    939  C   LYS B 127       4.680  20.809  85.908  1.00 90.94           C
ATOM    940  O   LYS B 127       3.691  21.133  85.252  1.00 90.94           O
ATOM    941  N   GLU B 128       4.920  21.303  87.135  1.00108.37           N
ATOM    942  CA  GLU B 128       4.034  22.268  87.722  1.00108.37           C
ATOM    943  CB  GLU B 128       4.202  22.509  89.235  1.00108.37           C
ATOM    944  CG  GLU B 128       5.512  23.149  89.687  1.00108.37           C
ATOM    945  CD  GLU B 128       5.296  23.543  91.144  1.00108.37           C
ATOM    946  OE1 GLU B 128       4.135  23.418  91.616  1.00108.37           O
ATOM    947  OE2 GLU B 128       6.280  23.977  91.800  1.00108.37           O
ATOM    948  C   GLU B 128       4.143  23.572  86.997  1.00108.37           C
ATOM    949  O   GLU B 128       3.232  24.394  87.069  1.00108.37           O
ATOM    950  N   GLY B 129       5.263  23.823  86.292  1.00 35.46           N
ATOM    951  CA  GLY B 129       5.360  25.071  85.587  1.00 35.46           C
ATOM    952  C   GLY B 129       6.371  25.944  86.258  1.00 35.46           C
ATOM    953  O   GLY B 129       6.465  27.133  85.958  1.00 35.46           O
ATOM    954  N   ASP B 130       7.137  25.373  87.207  1.00 56.58           N
ATOM    955  CA  ASP B 130       8.161  26.108  87.888  1.00 56.58           C
ATOM    956  CB  ASP B 130       8.434  25.551  89.298  1.00 56.58           C
ATOM    957  CG  ASP B 130       9.127  26.589  90.173  1.00 56.58           C
ATOM    958  OD1 ASP B 130       9.665  27.591  89.630  1.00 56.58           O
ATOM    959  OD2 ASP B 130       9.113  26.390  91.417  1.00 56.58           O
ATOM    960  C   ASP B 130       9.413  25.976  87.072  1.00 56.58           C
ATOM    961  O   ASP B 130       9.588  25.005  86.337  1.00 56.58           O
ATOM    962  N   GLN B 131      10.312  26.976  87.169  1.00 54.86           N
ATOM    963  CA  GLN B 131      11.550  26.947  86.446  1.00 54.86           C
ATOM    964  CB  GLN B 131      11.879  28.316  85.818  1.00 54.86           C
ATOM    965  CG  GLN B 131      13.151  28.359  84.970  1.00 54.86           C
ATOM    966  CD  GLN B 131      13.300  29.781  84.440  1.00 54.86           C
ATOM    967  OE1 GLN B 131      13.617  29.990  83.271  1.00 54.86           O
ATOM    968  NE2 GLN B 131      13.066  30.788  85.325  1.00 54.86           N
ATOM    969  C   GLN B 131      12.613  26.602  87.445  1.00 54.86           C
ATOM    970  O   GLN B 131      12.680  27.200  88.517  1.00 54.86           O
ATOM    971  N   VAL B 132      13.461  25.599  87.126  1.00 52.32           N
ATOM    972  CA  VAL B 132      14.493  25.190  88.040  1.00 52.32           C
ATOM    973  CB  VAL B 132      14.659  23.699  88.104  1.00 52.32           C
ATOM    974  CG1 VAL B 132      15.823  23.365  89.050  1.00 52.32           C
ATOM    975  CG2 VAL B 132      13.320  23.068  88.512  1.00 52.32           C
ATOM    976  C   VAL B 132      15.793  25.735  87.534  1.00 52.32           C
ATOM    977  O   VAL B 132      16.246  25.350  86.457  1.00 52.32           O
ATOM    978  N   GLN B 133      16.443  26.633  88.309  1.00 92.08           N
ATOM    979  CA  GLN B 133      17.685  27.179  87.839  1.00 92.08           C
ATOM    980  CB  GLN B 133      17.722  28.714  87.740  1.00 92.08           C
ATOM    981  CG  GLN B 133      17.646  29.439  89.082  1.00 92.08           C
ATOM    982  CD  GLN B 133      17.912  30.910  88.797  1.00 92.08           C
ATOM    983  OE1 GLN B 133      18.133  31.299  87.651  1.00 92.08           O
ATOM    984  NE2 GLN B 133      17.899  31.752  89.864  1.00 92.08           N
ATOM    985  C   GLN B 133      18.779  26.765  88.770  1.00 92.08           C
ATOM    986  O   GLN B 133      18.678  26.922  89.986  1.00 92.08           O
ATOM    987  N   LEU B 134      19.870  26.219  88.201  1.00 63.71           N
ATOM    988  CA  LEU B 134      20.965  25.751  88.996  1.00 63.71           C
ATOM    989  CB  LEU B 134      21.236  24.257  88.756  1.00 63.71           C
ATOM    990  CG  LEU B 134      20.033  23.363  89.128  1.00 63.71           C
ATOM    991  CD1 LEU B 134      20.317  21.883  88.828  1.00 63.71           C
ATOM    992  CD2 LEU B 134      19.598  23.588  90.587  1.00 63.71           C
ATOM    993  C   LEU B 134      22.183  26.521  88.595  1.00 63.71           C
ATOM    994  O   LEU B 134      22.632  26.458  87.452  1.00 63.71           O
ATOM    995  N   ILE B 135      22.778  27.246  89.559  1.00109.04           N
ATOM    996  CA  ILE B 135      23.914  28.067  89.271  1.00109.04           C
ATOM    997  CB  ILE B 135      24.438  28.796  90.477  1.00109.04           C
ATOM    998  CG1 ILE B 135      23.353  29.684  91.109  1.00109.04           C
ATOM    999  CG2 ILE B 135      25.687  29.578  90.039  1.00109.04           C
ATOM   1000  CD1 ILE B 135      22.823  30.772  90.177  1.00109.04           C
ATOM   1001  C   ILE B 135      25.020  27.174  88.807  1.00109.04           C
ATOM   1002  O   ILE B 135      25.319  26.157  89.432  1.00109.04           O
ATOM   1003  N   GLY B 136      25.622  27.524  87.654  1.00 65.65           N
ATOM   1004  CA  GLY B 136      26.765  26.830  87.141  1.00 65.65           C
ATOM   1005  C   GLY B 136      26.358  25.689  86.250  1.00 65.65           C
ATOM   1006  O   GLY B 136      27.214  25.093  85.600  1.00 65.65           O
ATOM   1007  N   PHE B 137      25.108  25.196  86.350  1.00142.96           N
ATOM   1008  CA  PHE B 137      24.668  24.169  85.436  1.00142.96           C
ATOM   1009  CB  PHE B 137      23.885  23.115  86.230  1.00142.96           C
ATOM   1010  CG  PHE B 137      23.563  21.957  85.367  1.00142.96           C
ATOM   1011  CD1 PHE B 137      24.556  21.102  84.949  1.00142.96           C
ATOM   1012  CD2 PHE B 137      22.259  21.707  85.015  1.00142.96           C
ATOM   1013  CE1 PHE B 137      24.253  20.022  84.158  1.00142.96           C
ATOM   1014  CE2 PHE B 137      21.952  20.628  84.226  1.00142.96           C
ATOM   1015  CZ  PHE B 137      22.949  19.783  83.800  1.00142.96           C
ATOM   1016  C   PHE B 137      23.828  24.642  84.262  1.00142.96           C
ATOM   1017  O   PHE B 137      24.156  24.410  83.097  1.00142.96           O
ATOM   1018  N   GLY B 138      22.724  25.379  84.564  1.00 42.03           N
ATOM   1019  CA  GLY B 138      21.741  25.758  83.570  1.00 42.03           C
ATOM   1020  C   GLY B 138      20.362  25.708  84.200  1.00 42.03           C
ATOM   1021  O   GLY B 138      20.242  25.619  85.420  1.00 42.03           O
ATOM   1022  N   THR B 139      19.275  25.767  83.382  1.00109.55           N
ATOM   1023  CA  THR B 139      17.934  25.777  83.930  1.00109.55           C
ATOM   1024  CB  THR B 139      17.308  27.150  83.931  1.00109.55           C
ATOM   1025  OG1 THR B 139      16.080  27.158  84.642  1.00109.55           O
ATOM   1026  CG2 THR B 139      17.053  27.575  82.481  1.00109.55           C
ATOM   1027  C   THR B 139      17.017  24.880  83.136  1.00109.55           C
ATOM   1028  O   THR B 139      17.268  24.588  81.967  1.00109.55           O
ATOM   1029  N   PHE B 140      15.916  24.418  83.786  1.00 64.32           N
ATOM   1030  CA  PHE B 140      14.914  23.574  83.174  1.00 64.32           C
ATOM   1031  CB  PHE B 140      14.690  22.231  83.895  1.00 64.32           C
ATOM   1032  CG  PHE B 140      15.930  21.409  83.847  1.00 64.32           C
ATOM   1033  CD1 PHE B 140      16.883  21.530  84.833  1.00 64.32           C
ATOM   1034  CD2 PHE B 140      16.138  20.514  82.822  1.00 64.32           C
ATOM   1035  CE1 PHE B 140      18.027  20.769  84.800  1.00 64.32           C
ATOM   1036  CE2 PHE B 140      17.282  19.752  82.783  1.00 64.32           C
ATOM   1037  CZ  PHE B 140      18.229  19.881  83.771  1.00 64.32           C
ATOM   1038  C   PHE B 140      13.585  24.272  83.273  1.00 64.32           C
ATOM   1039  O   PHE B 140      13.237  24.813  84.324  1.00 64.32           O
ATOM   1040  N   LYS B 141      12.792  24.266  82.177  1.00108.28           N
ATOM   1041  CA  LYS B 141      11.503  24.909  82.215  1.00108.28           C
ATOM   1042  CB  LYS B 141      11.573  26.401  81.850  1.00108.28           C
ATOM   1043  CG  LYS B 141      10.291  27.185  82.138  1.00108.28           C
ATOM   1044  CD  LYS B 141      10.488  28.700  82.050  1.00108.28           C
ATOM   1045  CE  LYS B 141      11.087  29.148  80.713  1.00108.28           C
ATOM   1046  NZ  LYS B 141      11.252  30.619  80.688  1.00108.28           N
ATOM   1047  C   LYS B 141      10.590  24.236  81.229  1.00108.28           C
ATOM   1048  O   LYS B 141      11.023  23.418  80.420  1.00108.28           O
ATOM   1049  N   VAL B 142       9.276  24.548  81.295  1.00 98.26           N
ATOM   1050  CA  VAL B 142       8.326  23.951  80.391  1.00 98.26           C
ATOM   1051  CB  VAL B 142       7.013  23.594  81.022  1.00 98.26           C
ATOM   1052  CG1 VAL B 142       7.236  22.483  82.056  1.00 98.26           C
ATOM   1053  CG2 VAL B 142       6.399  24.874  81.607  1.00 98.26           C
ATOM   1054  C   VAL B 142       8.009  24.941  79.312  1.00 98.26           C
ATOM   1055  O   VAL B 142       7.909  26.139  79.567  1.00 98.26           O
ATOM   1056  N   ASN B 143       7.859  24.449  78.061  1.00 43.90           N
ATOM   1057  CA  ASN B 143       7.522  25.300  76.950  1.00 43.90           C
ATOM   1058  CB  ASN B 143       8.549  25.268  75.803  1.00 43.90           C
ATOM   1059  CG  ASN B 143       9.775  26.072  76.203  1.00 43.90           C
ATOM   1060  OD1 ASN B 143       9.702  27.284  76.400  1.00 43.90           O
ATOM   1061  ND2 ASN B 143      10.942  25.385  76.319  1.00 43.90           N
ATOM   1062  C   ASN B 143       6.226  24.830  76.351  1.00 43.90           C
ATOM   1063  O   ASN B 143       5.948  23.634  76.295  1.00 43.90           O
ATOM   1064  N   HIS B 144       5.379  25.781  75.897  1.00 76.21           N
ATOM   1065  CA  HIS B 144       4.137  25.429  75.259  1.00 76.21           C
ATOM   1066  ND1 HIS B 144       3.094  27.180  77.816  1.00 76.21           N
ATOM   1067  CG  HIS B 144       2.452  26.616  76.737  1.00 76.21           C
ATOM   1068  CB  HIS B 144       3.043  26.506  75.365  1.00 76.21           C
ATOM   1069  NE2 HIS B 144       1.102  26.506  78.541  1.00 76.21           N
ATOM   1070  CD2 HIS B 144       1.237  26.210  77.197  1.00 76.21           C
ATOM   1071  CE1 HIS B 144       2.242  27.087  78.869  1.00 76.21           C
ATOM   1072  C   HIS B 144       4.396  25.229  73.803  1.00 76.21           C
ATOM   1073  O   HIS B 144       5.201  25.938  73.202  1.00 76.21           O
ATOM   1074  N   ARG B 145       3.708  24.242  73.196  1.00169.09           N
ATOM   1075  CA  ARG B 145       3.888  24.008  71.796  1.00169.09           C
ATOM   1076  CB  ARG B 145       4.617  22.691  71.472  1.00169.09           C
ATOM   1077  CG  ARG B 145       6.075  22.734  71.911  1.00169.09           C
ATOM   1078  CD  ARG B 145       6.918  23.672  71.049  1.00169.09           C
ATOM   1079  NE  ARG B 145       8.022  24.173  71.909  1.00169.09           N
ATOM   1080  CZ  ARG B 145       8.327  25.502  71.887  1.00169.09           C
ATOM   1081  NH1 ARG B 145       7.701  26.326  70.996  1.00169.09           N
ATOM   1082  NH2 ARG B 145       9.238  26.013  72.764  1.00169.09           N
ATOM   1083  C   ARG B 145       2.543  23.913  71.158  1.00169.09           C
ATOM   1084  O   ARG B 145       1.639  23.249  71.664  1.00169.09           O
ATOM   1085  N   ALA B 146       2.381  24.607  70.017  1.00 33.66           N
ATOM   1086  CA  ALA B 146       1.160  24.537  69.272  1.00 33.66           C
ATOM   1087  CB  ALA B 146       0.938  25.740  68.338  1.00 33.66           C
ATOM   1088  C   ALA B 146       1.253  23.307  68.425  1.00 33.66           C
ATOM   1089  O   ALA B 146       2.333  22.738  68.271  1.00 33.66           O
ATOM   1090  N   ALA B 147       0.112  22.846  67.870  1.00 32.86           N
ATOM   1091  CA  ALA B 147       0.129  21.685  67.026  1.00 32.86           C
ATOM   1092  CB  ALA B 147      -1.262  21.259  66.517  1.00 32.86           C
ATOM   1093  C   ALA B 147       0.962  22.032  65.838  1.00 32.86           C
ATOM   1094  O   ALA B 147       1.009  23.186  65.417  1.00 32.86           O
ATOM   1095  N   ARG B 148       1.669  21.035  65.273  1.00164.89           N
ATOM   1096  CA  ARG B 148       2.514  21.336  64.157  1.00164.89           C
ATOM   1097  CB  ARG B 148       4.019  21.172  64.409  1.00164.89           C
ATOM   1098  CG  ARG B 148       4.688  22.020  65.485  1.00164.89           C
ATOM   1099  CD  ARG B 148       6.117  21.516  65.700  1.00164.89           C
ATOM   1100  NE  ARG B 148       6.873  22.452  66.574  1.00164.89           N
ATOM   1101  CZ  ARG B 148       8.230  22.315  66.633  1.00164.89           C
ATOM   1102  NH1 ARG B 148       8.844  21.352  65.883  1.00164.89           N
ATOM   1103  NH2 ARG B 148       8.973  23.131  67.435  1.00164.89           N
ATOM   1104  C   ARG B 148       2.284  20.302  63.116  1.00164.89           C
ATOM   1105  O   ARG B 148       1.652  19.272  63.344  1.00164.89           O
ATOM   1106  N   THR B 149       2.828  20.579  61.923  1.00105.33           N
ATOM   1107  CA  THR B 149       2.797  19.634  60.858  1.00105.33           C
ATOM   1108  CB  THR B 149       2.437  20.253  59.539  1.00105.33           C
ATOM   1109  OG1 THR B 149       2.351  19.259  58.528  1.00105.33           O
ATOM   1110  CG2 THR B 149       3.512  21.292  59.182  1.00105.33           C
ATOM   1111  C   THR B 149       4.203  19.149  60.767  1.00105.33           C
ATOM   1112  O   THR B 149       5.145  19.910  60.989  1.00105.33           O
ATOM   1113  N   GLY B 150       4.384  17.851  60.478  1.00 23.10           N
ATOM   1114  CA  GLY B 150       5.714  17.329  60.388  1.00 23.10           C
ATOM   1115  C   GLY B 150       5.657  16.182  59.442  1.00 23.10           C
ATOM   1116  O   GLY B 150       4.590  15.846  58.934  1.00 23.10           O
ATOM   1117  N   ARG B 151       6.819  15.562  59.163  1.00 88.89           N
ATOM   1118  CA  ARG B 151       6.844  14.438  58.272  1.00 88.89           C
ATOM   1119  CB  ARG B 151       7.453  14.707  56.884  1.00 88.89           C
ATOM   1120  CG  ARG B 151       6.448  15.147  55.826  1.00 88.89           C
ATOM   1121  CD  ARG B 151       7.050  15.290  54.426  1.00 88.89           C
ATOM   1122  NE  ARG B 151       7.641  16.651  54.323  1.00 88.89           N
ATOM   1123  CZ  ARG B 151       6.819  17.698  54.025  1.00 88.89           C
ATOM   1124  NH1 ARG B 151       5.478  17.488  53.886  1.00 88.89           N
ATOM   1125  NH2 ARG B 151       7.330  18.954  53.873  1.00 88.89           N
ATOM   1126  C   ARG B 151       7.698  13.370  58.853  1.00 88.89           C
ATOM   1127  O   ARG B 151       8.579  13.626  59.672  1.00 88.89           O
ATOM   1128  N   ASN B 152       7.446  12.118  58.428  1.00 98.73           N
ATOM   1129  CA  ASN B 152       8.269  11.050  58.900  1.00 98.73           C
ATOM   1130  CB  ASN B 152       7.507   9.758  59.258  1.00 98.73           C
ATOM   1131  CG  ASN B 152       6.989   9.100  57.991  1.00 98.73           C
ATOM   1132  OD1 ASN B 152       6.457   9.758  57.099  1.00 98.73           O
ATOM   1133  ND2 ASN B 152       7.194   7.758  57.894  1.00 98.73           N
ATOM   1134  C   ASN B 152       9.229  10.736  57.795  1.00 98.73           C
ATOM   1135  O   ASN B 152       8.853  10.576  56.638  1.00 98.73           O
ATOM   1136  N   PRO B 153      10.480  10.681  58.129  1.00 77.49           N
ATOM   1137  CA  PRO B 153      11.534  10.441  57.184  1.00 77.49           C
ATOM   1138  CD  PRO B 153      10.926  10.612  59.509  1.00 77.49           C
ATOM   1139  CB  PRO B 153      12.823  10.464  58.009  1.00 77.49           C
ATOM   1140  CG  PRO B 153      12.360  10.065  59.424  1.00 77.49           C
ATOM   1141  C   PRO B 153      11.391   9.169  56.397  1.00 77.49           C
ATOM   1142  O   PRO B 153      11.811   9.151  55.241  1.00 77.49           O
ATOM   1143  N   LYS B 154      10.872   8.078  56.989  1.00119.16           N
ATOM   1144  CA  LYS B 154      10.804   6.876  56.210  1.00119.16           C
ATOM   1145  CB  LYS B 154      10.412   5.652  57.055  1.00119.16           C
ATOM   1146  CG  LYS B 154      10.513   4.328  56.298  1.00119.16           C
ATOM   1147  CD  LYS B 154      10.517   3.100  57.210  1.00119.16           C
ATOM   1148  CE  LYS B 154      10.615   1.777  56.447  1.00119.16           C
ATOM   1149  NZ  LYS B 154      11.846   1.753  55.626  1.00119.16           N
ATOM   1150  C   LYS B 154       9.802   7.004  55.099  1.00119.16           C
ATOM   1151  O   LYS B 154      10.142   6.872  53.923  1.00119.16           O
ATOM   1152  N   THR B 155       8.532   7.270  55.466  1.00119.36           N
ATOM   1153  CA  THR B 155       7.446   7.348  54.529  1.00119.36           C
ATOM   1154  CB  THR B 155       6.102   7.365  55.183  1.00119.36           C
ATOM   1155  OG1 THR B 155       5.909   6.205  55.973  1.00119.36           O
ATOM   1156  CG2 THR B 155       5.044   7.443  54.074  1.00119.36           C
ATOM   1157  C   THR B 155       7.490   8.608  53.736  1.00119.36           C
ATOM   1158  O   THR B 155       7.282   8.611  52.525  1.00119.36           O
ATOM   1159  N   GLY B 156       7.765   9.728  54.421  1.00 24.16           N
ATOM   1160  CA  GLY B 156       7.683  11.003  53.785  1.00 24.16           C
ATOM   1161  C   GLY B 156       6.260  11.442  53.945  1.00 24.16           C
ATOM   1162  O   GLY B 156       5.839  12.446  53.372  1.00 24.16           O
ATOM   1163  N   ALA B 157       5.474  10.673  54.729  1.00 33.56           N
ATOM   1164  CA  ALA B 157       4.092  10.986  54.956  1.00 33.56           C
ATOM   1165  CB  ALA B 157       3.272   9.797  55.488  1.00 33.56           C
ATOM   1166  C   ALA B 157       3.999  12.092  55.957  1.00 33.56           C
ATOM   1167  O   ALA B 157       4.876  12.265  56.802  1.00 33.56           O
ATOM   1168  N   GLU B 158       2.916  12.888  55.866  1.00103.56           N
ATOM   1169  CA  GLU B 158       2.717  13.979  56.775  1.00103.56           C
ATOM   1170  CB  GLU B 158       1.664  15.000  56.299  1.00103.56           C
ATOM   1171  CG  GLU B 158       1.365  16.117  57.307  1.00103.56           C
ATOM   1172  CD  GLU B 158       0.252  15.651  58.243  1.00103.56           C
ATOM   1173  OE1 GLU B 158      -0.438  14.657  57.889  1.00103.56           O
ATOM   1174  OE2 GLU B 158       0.072  16.283  59.318  1.00103.56           O
ATOM   1175  C   GLU B 158       2.250  13.429  58.080  1.00103.56           C
ATOM   1176  O   GLU B 158       1.572  12.404  58.135  1.00103.56           O
ATOM   1177  N   ILE B 159       2.649  14.098  59.177  1.00 91.48           N
ATOM   1178  CA  ILE B 159       2.226  13.728  60.494  1.00 91.48           C
ATOM   1179  CB  ILE B 159       3.306  13.116  61.341  1.00 91.48           C
ATOM   1180  CG1 ILE B 159       3.642  11.702  60.842  1.00 91.48           C
ATOM   1181  CG2 ILE B 159       2.846  13.155  62.808  1.00 91.48           C
ATOM   1182  CD1 ILE B 159       2.469  10.728  60.970  1.00 91.48           C
ATOM   1183  C   ILE B 159       1.768  14.970  61.180  1.00 91.48           C
ATOM   1184  O   ILE B 159       2.306  16.056  60.965  1.00 91.48           O
ATOM   1185  N   GLN B 160       0.719  14.836  62.010  1.00 56.90           N
ATOM   1186  CA  GLN B 160       0.231  15.953  62.748  1.00 56.90           C
ATOM   1187  CB  GLN B 160      -1.302  15.988  62.840  1.00 56.90           C
ATOM   1188  CG  GLN B 160      -1.850  17.169  63.638  1.00 56.90           C
ATOM   1189  CD  GLN B 160      -3.359  17.165  63.456  1.00 56.90           C
ATOM   1190  OE1 GLN B 160      -4.093  16.578  64.250  1.00 56.90           O
ATOM   1191  NE2 GLN B 160      -3.839  17.825  62.367  1.00 56.90           N
ATOM   1192  C   GLN B 160       0.753  15.781  64.122  1.00 56.90           C
ATOM   1193  O   GLN B 160       0.552  14.747  64.756  1.00 56.90           O
ATOM   1194  N   ILE B 161       1.452  16.805  64.622  1.00116.19           N
ATOM   1195  CA  ILE B 161       1.963  16.674  65.942  1.00116.19           C
ATOM   1196  CB  ILE B 161       3.378  17.185  66.065  1.00116.19           C
ATOM   1197  CG1 ILE B 161       4.037  16.725  67.367  1.00116.19           C
ATOM   1198  CG2 ILE B 161       3.389  18.705  65.878  1.00116.19           C
ATOM   1199  CD1 ILE B 161       5.535  17.036  67.406  1.00116.19           C
ATOM   1200  C   ILE B 161       1.020  17.471  66.795  1.00116.19           C
ATOM   1201  O   ILE B 161       0.736  18.637  66.525  1.00116.19           O
ATOM   1202  N   ALA B 162       0.457  16.819  67.829  1.00 34.04           N
ATOM   1203  CA  ALA B 162      -0.514  17.441  68.680  1.00 34.04           C
ATOM   1204  CB  ALA B 162      -1.193  16.450  69.642  1.00 34.04           C
ATOM   1205  C   ALA B 162       0.170  18.480  69.508  1.00 34.04           C
ATOM   1206  O   ALA B 162       1.380  18.424  69.714  1.00 34.04           O
ATOM   1207  N   ALA B 163      -0.596  19.483  69.984  1.00 32.69           N
ATOM   1208  CA  ALA B 163      -0.014  20.505  70.804  1.00 32.69           C
ATOM   1209  CB  ALA B 163      -0.932  21.712  71.067  1.00 32.69           C
ATOM   1210  C   ALA B 163       0.310  19.889  72.124  1.00 32.69           C
ATOM   1211  O   ALA B 163      -0.300  18.901  72.532  1.00 32.69           O
ATOM   1212  N   ALA B 164       1.322  20.446  72.816  1.00 44.84           N
ATOM   1213  CA  ALA B 164       1.679  19.908  74.095  1.00 44.84           C
ATOM   1214  CB  ALA B 164       2.319  18.511  74.011  1.00 44.84           C
ATOM   1215  C   ALA B 164       2.694  20.819  74.712  1.00 44.84           C
ATOM   1216  O   ALA B 164       3.083  21.821  74.116  1.00 44.84           O
ATOM   1217  N   ASN B 165       3.114  20.509  75.957  1.00 56.29           N
ATOM   1218  CA  ASN B 165       4.143  21.267  76.617  1.00 56.29           C
ATOM   1219  CB  ASN B 165       3.798  21.699  78.051  1.00 56.29           C
ATOM   1220  CG  ASN B 165       2.809  22.847  77.938  1.00 56.29           C
ATOM   1221  OD1 ASN B 165       2.445  23.258  76.837  1.00 56.29           O
ATOM   1222  ND2 ASN B 165       2.374  23.393  79.103  1.00 56.29           N
ATOM   1223  C   ASN B 165       5.346  20.383  76.674  1.00 56.29           C
ATOM   1224  O   ASN B 165       5.216  19.165  76.777  1.00 56.29           O
ATOM   1225  N   VAL B 166       6.556  20.975  76.580  1.00115.22           N
ATOM   1226  CA  VAL B 166       7.754  20.185  76.553  1.00115.22           C
ATOM   1227  CB  VAL B 166       8.440  20.229  75.215  1.00115.22           C
ATOM   1228  CG1 VAL B 166       7.524  19.587  74.159  1.00115.22           C
ATOM   1229  CG2 VAL B 166       8.792  21.695  74.900  1.00115.22           C
ATOM   1230  C   VAL B 166       8.726  20.742  77.540  1.00115.22           C
ATOM   1231  O   VAL B 166       8.737  21.943  77.818  1.00115.22           O
ATOM   1232  N   PRO B 167       9.527  19.879  78.109  1.00 79.51           N
ATOM   1233  CA  PRO B 167      10.566  20.321  78.995  1.00 79.51           C
ATOM   1234  CD  PRO B 167       9.110  18.518  78.394  1.00 79.51           C
ATOM   1235  CB  PRO B 167      10.946  19.112  79.852  1.00 79.51           C
ATOM   1236  CG  PRO B 167      10.315  17.909  79.128  1.00 79.51           C
ATOM   1237  C   PRO B 167      11.683  20.865  78.162  1.00 79.51           C
ATOM   1238  O   PRO B 167      11.902  20.353  77.065  1.00 79.51           O
ATOM   1239  N   ALA B 168      12.399  21.896  78.649  1.00 33.10           N
ATOM   1240  CA  ALA B 168      13.480  22.437  77.877  1.00 33.10           C
ATOM   1241  CB  ALA B 168      13.141  23.749  77.154  1.00 33.10           C
ATOM   1242  C   ALA B 168      14.594  22.744  78.816  1.00 33.10           C
ATOM   1243  O   ALA B 168      14.373  23.065  79.984  1.00 33.10           O
ATOM   1244  N   PHE B 169      15.836  22.640  78.313  1.00 69.78           N
ATOM   1245  CA  PHE B 169      16.983  22.899  79.127  1.00 69.78           C
ATOM   1246  CB  PHE B 169      17.857  21.640  79.283  1.00 69.78           C
ATOM   1247  CG  PHE B 169      19.089  21.942  80.064  1.00 69.78           C
ATOM   1248  CD1 PHE B 169      19.025  22.230  81.409  1.00 69.78           C
ATOM   1249  CD2 PHE B 169      20.320  21.895  79.451  1.00 69.78           C
ATOM   1250  CE1 PHE B 169      20.171  22.496  82.121  1.00 69.78           C
ATOM   1251  CE2 PHE B 169      21.468  22.160  80.158  1.00 69.78           C
ATOM   1252  CZ  PHE B 169      21.394  22.461  81.496  1.00 69.78           C
ATOM   1253  C   PHE B 169      17.794  23.963  78.459  1.00 69.78           C
ATOM   1254  O   PHE B 169      17.975  23.941  77.244  1.00 69.78           O
ATOM   1255  N   VAL B 170      18.260  24.968  79.230  1.00112.59           N
ATOM   1256  CA  VAL B 170      19.173  25.900  78.638  1.00112.59           C
ATOM   1257  CB  VAL B 170      18.706  27.329  78.555  1.00112.59           C
ATOM   1258  CG1 VAL B 170      17.443  27.375  77.677  1.00112.59           C
ATOM   1259  CG2 VAL B 170      18.526  27.904  79.964  1.00112.59           C
ATOM   1260  C   VAL B 170      20.413  25.828  79.467  1.00112.59           C
ATOM   1261  O   VAL B 170      20.386  26.021  80.683  1.00112.59           O
ATOM   1262  N   ALA B 171      21.543  25.521  78.808  1.00 34.16           N
ATOM   1263  CA  ALA B 171      22.794  25.334  79.483  1.00 34.16           C
ATOM   1264  CB  ALA B 171      23.877  24.709  78.585  1.00 34.16           C
ATOM   1265  C   ALA B 171      23.305  26.657  79.952  1.00 34.16           C
ATOM   1266  O   ALA B 171      23.096  27.685  79.311  1.00 34.16           O
ATOM   1267  N   GLY B 172      24.007  26.649  81.101  1.00 20.09           N
ATOM   1268  CA  GLY B 172      24.552  27.851  81.661  1.00 20.09           C
ATOM   1269  C   GLY B 172      25.808  28.188  80.918  1.00 20.09           C
ATOM   1270  O   GLY B 172      26.284  27.419  80.085  1.00 20.09           O
ATOM   1271  N   LYS B 173      26.382  29.364  81.237  1.00123.60           N
ATOM   1272  CA  LYS B 173      27.547  29.890  80.583  1.00123.60           C
ATOM   1273  CB  LYS B 173      27.978  31.238  81.181  1.00123.60           C
ATOM   1274  CG  LYS B 173      29.179  31.877  80.483  0.00123.60           C
ATOM   1275  CD  LYS B 173      29.544  33.249  81.054  0.00123.60           C
ATOM   1276  CE  LYS B 173      28.435  34.295  80.922  0.00123.60           C
ATOM   1277  NZ  LYS B 173      28.407  34.836  79.545  0.00123.60           N
ATOM   1278  C   LYS B 173      28.705  28.967  80.780  1.00123.60           C
ATOM   1279  O   LYS B 173      29.449  28.681  79.843  1.00123.60           O
ATOM   1280  N   ALA B 174      28.883  28.474  82.017  1.00 26.77           N
ATOM   1281  CA  ALA B 174      30.017  27.658  82.335  1.00 26.77           C
ATOM   1282  CB  ALA B 174      30.045  27.242  83.815  1.00 26.77           C
ATOM   1283  C   ALA B 174      29.976  26.407  81.519  1.00 26.77           C
ATOM   1284  O   ALA B 174      30.989  25.988  80.961  1.00 26.77           O
ATOM   1285  N   LEU B 175      28.785  25.789  81.414  1.00 92.28           N
ATOM   1286  CA  LEU B 175      28.636  24.545  80.716  1.00 92.28           C
ATOM   1287  CB  LEU B 175      27.203  23.989  80.853  1.00 92.28           C
ATOM   1288  CG  LEU B 175      27.006  22.514  80.434  1.00 92.28           C
ATOM   1289  CD1 LEU B 175      25.540  22.091  80.615  1.00 92.28           C
ATOM   1290  CD2 LEU B 175      27.522  22.216  79.019  1.00 92.28           C
ATOM   1291  C   LEU B 175      28.943  24.782  79.270  1.00 92.28           C
ATOM   1292  O   LEU B 175      29.610  23.977  78.622  1.00 92.28           O
ATOM   1293  N   LYS B 176      28.458  25.910  78.722  1.00 46.80           N
ATOM   1294  CA  LYS B 176      28.663  26.209  77.335  1.00 46.80           C
ATOM   1295  CB  LYS B 176      27.931  27.484  76.890  1.00 46.80           C
ATOM   1296  CG  LYS B 176      26.413  27.325  76.806  1.00 46.80           C
ATOM   1297  CD  LYS B 176      25.671  28.659  76.696  1.00 46.80           C
ATOM   1298  CE  LYS B 176      24.534  28.634  75.672  1.00 46.80           C
ATOM   1299  NZ  LYS B 176      23.706  29.856  75.791  1.00 46.80           N
ATOM   1300  C   LYS B 176      30.122  26.411  77.068  1.00 46.80           C
ATOM   1301  O   LYS B 176      30.647  25.948  76.057  1.00 46.80           O
ATOM   1302  N   ASP B 177      30.817  27.116  77.977  1.00 76.54           N
ATOM   1303  CA  ASP B 177      32.202  27.437  77.789  1.00 76.54           C
ATOM   1304  CB  ASP B 177      32.741  28.357  78.896  1.00 76.54           C
ATOM   1305  CG  ASP B 177      34.157  28.783  78.536  1.00 76.54           C
ATOM   1306  OD1 ASP B 177      34.452  28.947  77.321  1.00 76.54           O
ATOM   1307  OD2 ASP B 177      34.964  28.962  79.486  1.00 76.54           O
ATOM   1308  C   ASP B 177      33.017  26.183  77.791  1.00 76.54           C
ATOM   1309  O   ASP B 177      33.975  26.059  77.029  1.00 76.54           O
ATOM   1310  N   ALA B 178      32.667  25.216  78.659  1.00 28.64           N
ATOM   1311  CA  ALA B 178      33.440  24.012  78.749  1.00 28.64           C
ATOM   1312  CB  ALA B 178      32.942  23.060  79.851  1.00 28.64           C
ATOM   1313  C   ALA B 178      33.376  23.264  77.449  1.00 28.64           C
ATOM   1314  O   ALA B 178      34.395  22.769  76.969  1.00 28.64           O
ATOM   1315  N   VAL B 179      32.176  23.158  76.842  1.00108.94           N
ATOM   1316  CA  VAL B 179      32.044  22.410  75.619  1.00108.94           C
ATOM   1317  CB  VAL B 179      30.627  22.194  75.160  1.00108.94           C
ATOM   1318  CG1 VAL B 179      29.911  21.300  76.186  1.00108.94           C
ATOM   1319  CG2 VAL B 179      29.949  23.550  74.932  1.00108.94           C
ATOM   1320  C   VAL B 179      32.802  23.088  74.523  1.00108.94           C
ATOM   1321  O   VAL B 179      33.426  22.423  73.697  1.00108.94           O
ATOM   1322  N   LYS B 180      32.740  24.433  74.467  1.00155.45           N
ATOM   1323  CA  LYS B 180      33.486  25.176  73.492  1.00155.45           C
ATOM   1324  CB  LYS B 180      33.438  24.613  72.058  1.00155.45           C
ATOM   1325  CG  LYS B 180      34.539  25.179  71.155  1.00155.45           C
ATOM   1326  CD  LYS B 180      34.457  26.691  70.940  1.00155.45           C
ATOM   1327  CE  LYS B 180      33.768  27.090  69.632  1.00155.45           C
ATOM   1328  NZ  LYS B 180      34.603  26.683  68.479  1.00155.45           N
ATOM   1329  C   LYS B 180      32.878  26.567  73.449  1.00155.45           C
ATOM   1330  O   LYS B 180      33.542  27.520  73.939  1.00155.45           O
ATOM   1331  OXT LYS B 180      31.738  26.695  72.927  1.00155.45           O
TER    1332      LYS B 180
END
