# Supplementary material for: Comparison of histone-like HU protein DNA-binding properties and HU/IHF protein sequence alignment
Source: PLoS One. 2017 Nov 13;12(11):e0188037. doi: 10.1371/journal.pone.0188037 (PMC5683647; doi:10.1371/journal.pone.0188037)
Supplement: S3 File — (ZIP) [file pone.0188037.s003.zip › A_2.pdb]

EXPDTA    THEORETICAL MODEL, MODELLER 9.17 2017/01/17 18:43:51
REMARK   6 MODELLER OBJECTIVE FUNCTION:       628.6885
REMARK   6 MODELLER BEST TEMPLATE % SEQ ID:  48.333
REMARK   6 SEQUENCE: A_2
REMARK   6 DOPE score: -17064.80469
REMARK   6 GA341 score: 0.99587
REMARK   6 TEMPLATE: 1p71 1:A - 90:B MODELS 1:A - 180:B AT 48.3%
ATOM      1  N   MET A   1      11.115  29.270  85.522  1.00 65.87           N
ATOM      2  CA  MET A   1      11.856  29.083  86.792  1.00 65.87           C
ATOM      3  CB  MET A   1      11.717  27.627  87.273  1.00 65.87           C
ATOM      4  CG  MET A   1      12.422  27.322  88.597  1.00 65.87           C
ATOM      5  SD  MET A   1      12.248  25.597  89.148  1.00 65.87           S
ATOM      6  CE  MET A   1      10.477  25.727  89.533  1.00 65.87           C
ATOM      7  C   MET A   1      13.309  29.390  86.618  1.00 65.87           C
ATOM      8  O   MET A   1      13.978  28.823  85.756  1.00 65.87           O
ATOM      9  N   ASN A   2      13.819  30.340  87.426  1.00 47.61           N
ATOM     10  CA  ASN A   2      15.206  30.699  87.395  1.00 47.61           C
ATOM     11  CB  ASN A   2      15.464  32.215  87.531  1.00 47.61           C
ATOM     12  CG  ASN A   2      14.908  32.716  88.854  1.00 47.61           C
ATOM     13  OD1 ASN A   2      14.354  31.950  89.639  1.00 47.61           O
ATOM     14  ND2 ASN A   2      15.046  34.047  89.100  1.00 47.61           N
ATOM     15  C   ASN A   2      15.893  29.961  88.504  1.00 47.61           C
ATOM     16  O   ASN A   2      15.274  29.171  89.214  1.00 47.61           O
ATOM     17  N   LYS A   3      17.213  30.182  88.661  1.00 35.98           N
ATOM     18  CA  LYS A   3      17.964  29.481  89.664  1.00 35.98           C
ATOM     19  CB  LYS A   3      19.464  29.820  89.663  1.00 35.98           C
ATOM     20  CG  LYS A   3      20.257  28.976  90.666  0.00 35.98           C
ATOM     21  CD  LYS A   3      21.774  29.045  90.482  0.00 35.98           C
ATOM     22  CE  LYS A   3      22.548  28.197  91.495  0.00 35.98           C
ATOM     23  NZ  LYS A   3      24.002  28.311  91.246  0.00 35.98           N
ATOM     24  C   LYS A   3      17.429  29.810  91.027  1.00 35.98           C
ATOM     25  O   LYS A   3      17.291  28.925  91.870  1.00 35.98           O
ATOM     26  N   THR A   4      17.098  31.091  91.280  1.00 92.81           N
ATOM     27  CA  THR A   4      16.638  31.478  92.585  1.00 92.81           C
ATOM     28  CB  THR A   4      16.408  32.958  92.721  1.00 92.81           C
ATOM     29  OG1 THR A   4      16.202  33.300  94.084  1.00 92.81           O
ATOM     30  CG2 THR A   4      15.184  33.364  91.882  1.00 92.81           C
ATOM     31  C   THR A   4      15.355  30.767  92.893  1.00 92.81           C
ATOM     32  O   THR A   4      15.137  30.324  94.017  1.00 92.81           O
ATOM     33  N   GLN A   5      14.451  30.639  91.910  1.00 39.51           N
ATOM     34  CA  GLN A   5      13.198  29.993  92.179  1.00 39.51           C
ATOM     35  CB  GLN A   5      12.174  30.172  91.045  1.00 39.51           C
ATOM     36  CG  GLN A   5      11.748  31.638  90.908  1.00 39.51           C
ATOM     37  CD  GLN A   5      10.743  31.768  89.774  1.00 39.51           C
ATOM     38  OE1 GLN A   5      10.050  30.815  89.425  1.00 39.51           O
ATOM     39  NE2 GLN A   5      10.655  32.992  89.186  1.00 39.51           N
ATOM     40  C   GLN A   5      13.420  28.536  92.453  1.00 39.51           C
ATOM     41  O   GLN A   5      12.736  27.945  93.286  1.00 39.51           O
ATOM     42  N   LEU A   6      14.381  27.915  91.744  1.00 44.27           N
ATOM     43  CA  LEU A   6      14.681  26.518  91.901  1.00 44.27           C
ATOM     44  CB  LEU A   6      15.764  26.055  90.910  1.00 44.27           C
ATOM     45  CG  LEU A   6      16.134  24.567  91.027  1.00 44.27           C
ATOM     46  CD1 LEU A   6      14.933  23.667  90.695  1.00 44.27           C
ATOM     47  CD2 LEU A   6      17.377  24.238  90.184  1.00 44.27           C
ATOM     48  C   LEU A   6      15.195  26.268  93.286  1.00 44.27           C
ATOM     49  O   LEU A   6      14.821  25.285  93.926  1.00 44.27           O
ATOM     50  N   ILE A   7      16.071  27.155  93.798  1.00129.73           N
ATOM     51  CA  ILE A   7      16.616  26.957  95.110  1.00129.73           C
ATOM     52  CB  ILE A   7      17.675  27.964  95.498  1.00129.73           C
ATOM     53  CG1 ILE A   7      18.453  27.516  96.746  1.00129.73           C
ATOM     54  CG2 ILE A   7      17.002  29.320  95.727  1.00129.73           C
ATOM     55  CD1 ILE A   7      17.631  27.571  98.036  1.00129.73           C
ATOM     56  C   ILE A   7      15.493  27.010  96.097  1.00129.73           C
ATOM     57  O   ILE A   7      15.453  26.218  97.038  1.00129.73           O
ATOM     58  N   ASP A   8      14.539  27.937  95.900  1.00 35.02           N
ATOM     59  CA  ASP A   8      13.458  28.094  96.831  1.00 35.02           C
ATOM     60  CB  ASP A   8      12.453  29.172  96.388  1.00 35.02           C
ATOM     61  CG  ASP A   8      13.120  30.532  96.531  1.00 35.02           C
ATOM     62  OD1 ASP A   8      13.971  30.681  97.448  1.00 35.02           O
ATOM     63  OD2 ASP A   8      12.792  31.440  95.722  1.00 35.02           O
ATOM     64  C   ASP A   8      12.705  26.802  96.946  1.00 35.02           C
ATOM     65  O   ASP A   8      12.406  26.352  98.050  1.00 35.02           O
ATOM     66  N   LEU A   9      12.378  26.167  95.805  1.00 93.20           N
ATOM     67  CA  LEU A   9      11.630  24.939  95.814  1.00 93.20           C
ATOM     68  CB  LEU A   9      11.221  24.474  94.404  1.00 93.20           C
ATOM     69  CG  LEU A   9      10.220  25.413  93.702  1.00 93.20           C
ATOM     70  CD1 LEU A   9       9.851  24.890  92.303  1.00 93.20           C
ATOM     71  CD2 LEU A   9       8.986  25.671  94.582  1.00 93.20           C
ATOM     72  C   LEU A   9      12.445  23.844  96.436  1.00 93.20           C
ATOM     73  O   LEU A   9      11.916  23.023  97.183  1.00 93.20           O
ATOM     74  N   ILE A  10      13.753  23.786  96.118  1.00101.39           N
ATOM     75  CA  ILE A  10      14.606  22.740  96.613  1.00101.39           C
ATOM     76  CB  ILE A  10      15.931  22.688  95.902  1.00101.39           C
ATOM     77  CG1 ILE A  10      16.729  23.986  96.082  1.00101.39           C
ATOM     78  CG2 ILE A  10      15.648  22.340  94.431  1.00101.39           C
ATOM     79  CD1 ILE A  10      18.103  23.934  95.416  1.00101.39           C
ATOM     80  C   ILE A  10      14.802  22.851  98.096  1.00101.39           C
ATOM     81  O   ILE A  10      14.702  21.855  98.813  1.00101.39           O
ATOM     82  N   ALA A  11      15.036  24.072  98.608  1.00 34.72           N
ATOM     83  CA  ALA A  11      15.278  24.248 100.010  1.00 34.72           C
ATOM     84  CB  ALA A  11      15.441  25.727 100.403  1.00 34.72           C
ATOM     85  C   ALA A  11      14.084  23.714 100.731  1.00 34.72           C
ATOM     86  O   ALA A  11      14.206  23.101 101.790  1.00 34.72           O
ATOM     87  N   GLU A  12      12.888  23.955 100.172  1.00 78.36           N
ATOM     88  CA  GLU A  12      11.673  23.496 100.774  1.00 78.36           C
ATOM     89  CB  GLU A  12      10.445  24.037 100.025  1.00 78.36           C
ATOM     90  CG  GLU A  12       9.110  23.593 100.614  0.00 78.36           C
ATOM     91  CD  GLU A  12       8.014  24.213  99.758  0.00 78.36           C
ATOM     92  OE1 GLU A  12       8.362  25.035  98.868  0.00 78.36           O
ATOM     93  OE2 GLU A  12       6.821  23.875  99.979  0.00 78.36           O
ATOM     94  C   GLU A  12      11.603  21.991 100.759  1.00 78.36           C
ATOM     95  O   GLU A  12      11.288  21.371 101.774  1.00 78.36           O
ATOM     96  N   LYS A  13      11.893  21.363  99.601  1.00 96.71           N
ATOM     97  CA  LYS A  13      11.761  19.935  99.451  1.00 96.71           C
ATOM     98  CB  LYS A  13      11.924  19.502  97.985  1.00 96.71           C
ATOM     99  CG  LYS A  13      10.846  20.100  97.077  1.00 96.71           C
ATOM    100  CD  LYS A  13      11.166  19.999  95.584  0.00 96.71           C
ATOM    101  CE  LYS A  13      10.406  18.886  94.861  0.00 96.71           C
ATOM    102  NZ  LYS A  13      10.847  17.562  95.352  0.00 96.71           N
ATOM    103  C   LYS A  13      12.776  19.189 100.275  1.00 96.71           C
ATOM    104  O   LYS A  13      12.453  18.203 100.932  1.00 96.71           O
ATOM    105  N   ALA A  14      14.047  19.618 100.193  1.00 68.39           N
ATOM    106  CA  ALA A  14      15.206  19.082 100.863  1.00 68.39           C
ATOM    107  CB  ALA A  14      16.526  19.596 100.264  1.00 68.39           C
ATOM    108  C   ALA A  14      15.224  19.405 102.325  1.00 68.39           C
ATOM    109  O   ALA A  14      15.837  18.679 103.106  1.00 68.39           O
ATOM    110  N   ASP A  15      14.592  20.527 102.725  1.00 64.85           N
ATOM    111  CA  ASP A  15      14.631  21.015 104.078  1.00 64.85           C
ATOM    112  CB  ASP A  15      14.244  19.949 105.119  1.00 64.85           C
ATOM    113  CG  ASP A  15      12.752  19.683 104.971  1.00 64.85           C
ATOM    114  OD1 ASP A  15      12.094  20.437 104.206  1.00 64.85           O
ATOM    115  OD2 ASP A  15      12.250  18.732 105.628  1.00 64.85           O
ATOM    116  C   ASP A  15      16.001  21.539 104.410  1.00 64.85           C
ATOM    117  O   ASP A  15      16.475  21.385 105.536  1.00 64.85           O
ATOM    118  N   LEU A  16      16.670  22.179 103.423  1.00105.97           N
ATOM    119  CA  LEU A  16      17.935  22.830 103.655  1.00105.97           C
ATOM    120  CB  LEU A  16      19.064  22.376 102.712  1.00105.97           C
ATOM    121  CG  LEU A  16      18.856  22.791 101.242  1.00105.97           C
ATOM    122  CD1 LEU A  16      20.014  22.299 100.358  1.00105.97           C
ATOM    123  CD2 LEU A  16      17.480  22.351 100.720  1.00105.97           C
ATOM    124  C   LEU A  16      17.731  24.303 103.422  1.00105.97           C
ATOM    125  O   LEU A  16      16.797  24.705 102.725  1.00105.97           O
ATOM    126  N   SER A  17      18.620  25.148 103.995  1.00 86.21           N
ATOM    127  CA  SER A  17      18.456  26.573 103.882  1.00 86.21           C
ATOM    128  CB  SER A  17      19.457  27.409 104.704  1.00 86.21           C
ATOM    129  OG  SER A  17      20.749  27.358 104.122  1.00 86.21           O
ATOM    130  C   SER A  17      18.599  26.959 102.447  1.00 86.21           C
ATOM    131  O   SER A  17      19.155  26.219 101.636  1.00 86.21           O
ATOM    132  N   LYS A  18      18.069  28.149 102.102  1.00 47.94           N
ATOM    133  CA  LYS A  18      18.106  28.630 100.753  1.00 47.94           C
ATOM    134  CB  LYS A  18      17.339  29.945 100.540  1.00 47.94           C
ATOM    135  CG  LYS A  18      15.828  29.708 100.504  1.00 47.94           C
ATOM    136  CD  LYS A  18      14.984  30.981 100.500  1.00 47.94           C
ATOM    137  CE  LYS A  18      13.489  30.706 100.325  0.00 47.94           C
ATOM    138  NZ  LYS A  18      12.735  31.978 100.327  0.00 47.94           N
ATOM    139  C   LYS A  18      19.532  28.809 100.350  1.00 47.94           C
ATOM    140  O   LYS A  18      19.883  28.631  99.185  1.00 47.94           O
ATOM    141  N   ALA A  19      20.395  29.205 101.300  1.00 29.79           N
ATOM    142  CA  ALA A  19      21.786  29.345 100.988  1.00 29.79           C
ATOM    143  CB  ALA A  19      22.609  29.876 102.174  1.00 29.79           C
ATOM    144  C   ALA A  19      22.347  27.996 100.632  1.00 29.79           C
ATOM    145  O   ALA A  19      23.085  27.863  99.656  1.00 29.79           O
ATOM    146  N   GLN A  20      21.986  26.956 101.411  1.00102.44           N
ATOM    147  CA  GLN A  20      22.524  25.630 101.260  1.00102.44           C
ATOM    148  CB  GLN A  20      21.945  24.642 102.290  1.00102.44           C
ATOM    149  CG  GLN A  20      22.187  25.003 103.758  1.00102.44           C
ATOM    150  CD  GLN A  20      23.632  24.686 104.098  1.00102.44           C
ATOM    151  OE1 GLN A  20      24.015  24.627 105.266  1.00102.44           O
ATOM    152  NE2 GLN A  20      24.459  24.476 103.040  1.00102.44           N
ATOM    153  C   GLN A  20      22.127  25.068  99.935  1.00102.44           C
ATOM    154  O   GLN A  20      22.938  24.472  99.226  1.00102.44           O
ATOM    155  N   ALA A  21      20.846  25.231  99.569  1.00 28.16           N
ATOM    156  CA  ALA A  21      20.396  24.689  98.326  1.00 28.16           C
ATOM    157  CB  ALA A  21      18.896  24.913  98.084  1.00 28.16           C
ATOM    158  C   ALA A  21      21.162  25.374  97.245  1.00 28.16           C
ATOM    159  O   ALA A  21      21.627  24.743  96.297  1.00 28.16           O
ATOM    160  N   LYS A  22      21.333  26.700  97.376  1.00 89.98           N
ATOM    161  CA  LYS A  22      22.030  27.435  96.366  1.00 89.98           C
ATOM    162  CB  LYS A  22      21.975  28.955  96.594  1.00 89.98           C
ATOM    163  CG  LYS A  22      22.354  29.769  95.355  1.00 89.98           C
ATOM    164  CD  LYS A  22      21.863  31.216  95.410  1.00 89.98           C
ATOM    165  CE  LYS A  22      20.366  31.360  95.121  1.00 89.98           C
ATOM    166  NZ  LYS A  22      19.957  32.775  95.266  1.00 89.98           N
ATOM    167  C   LYS A  22      23.461  26.987  96.324  1.00 89.98           C
ATOM    168  O   LYS A  22      24.028  26.822  95.246  1.00 89.98           O
ATOM    169  N   ALA A  23      24.089  26.773  97.499  1.00 33.98           N
ATOM    170  CA  ALA A  23      25.474  26.389  97.531  1.00 33.98           C
ATOM    171  CB  ALA A  23      26.030  26.279  98.960  1.00 33.98           C
ATOM    172  C   ALA A  23      25.656  25.050  96.881  1.00 33.98           C
ATOM    173  O   ALA A  23      26.536  24.879  96.039  1.00 33.98           O
ATOM    174  N   ALA A  24      24.814  24.065  97.245  1.00 35.01           N
ATOM    175  CA  ALA A  24      24.930  22.737  96.709  1.00 35.01           C
ATOM    176  CB  ALA A  24      23.957  21.744  97.366  1.00 35.01           C
ATOM    177  C   ALA A  24      24.634  22.745  95.238  1.00 35.01           C
ATOM    178  O   ALA A  24      25.295  22.063  94.458  1.00 35.01           O
ATOM    179  N   LEU A  25      23.609  23.512  94.826  1.00115.28           N
ATOM    180  CA  LEU A  25      23.189  23.557  93.452  1.00115.28           C
ATOM    181  CB  LEU A  25      21.922  24.430  93.285  1.00115.28           C
ATOM    182  CG  LEU A  25      21.303  24.527  91.869  1.00115.28           C
ATOM    183  CD1 LEU A  25      22.197  25.279  90.876  1.00115.28           C
ATOM    184  CD2 LEU A  25      20.852  23.155  91.350  1.00115.28           C
ATOM    185  C   LEU A  25      24.284  24.138  92.606  1.00115.28           C
ATOM    186  O   LEU A  25      24.596  23.609  91.542  1.00115.28           O
ATOM    187  N   GLU A  26      24.917  25.237  93.056  1.00 68.31           N
ATOM    188  CA  GLU A  26      25.904  25.877  92.232  1.00 68.31           C
ATOM    189  CB  GLU A  26      26.453  27.182  92.831  1.00 68.31           C
ATOM    190  CG  GLU A  26      27.302  27.980  91.837  1.00 68.31           C
ATOM    191  CD  GLU A  26      27.691  29.297  92.490  1.00 68.31           C
ATOM    192  OE1 GLU A  26      27.557  29.396  93.738  1.00 68.31           O
ATOM    193  OE2 GLU A  26      28.125  30.221  91.750  1.00 68.31           O
ATOM    194  C   GLU A  26      27.054  24.948  92.022  1.00 68.31           C
ATOM    195  O   GLU A  26      27.585  24.843  90.918  1.00 68.31           O
ATOM    196  N   ALA A  27      27.465  24.239  93.085  1.00 33.09           N
ATOM    197  CA  ALA A  27      28.576  23.337  93.016  1.00 33.09           C
ATOM    198  CB  ALA A  27      28.897  22.686  94.372  1.00 33.09           C
ATOM    199  C   ALA A  27      28.265  22.230  92.055  1.00 33.09           C
ATOM    200  O   ALA A  27      29.145  21.774  91.327  1.00 33.09           O
ATOM    201  N   THR A  28      27.009  21.742  92.043  1.00103.31           N
ATOM    202  CA  THR A  28      26.685  20.628  91.195  1.00103.31           C
ATOM    203  CB  THR A  28      25.319  20.041  91.440  1.00103.31           C
ATOM    204  OG1 THR A  28      25.220  18.773  90.808  1.00103.31           O
ATOM    205  CG2 THR A  28      24.236  20.977  90.883  1.00103.31           C
ATOM    206  C   THR A  28      26.793  21.006  89.747  1.00103.31           C
ATOM    207  O   THR A  28      27.319  20.235  88.944  1.00103.31           O
ATOM    208  N   LEU A  29      26.286  22.200  89.372  1.00 48.50           N
ATOM    209  CA  LEU A  29      26.313  22.646  88.006  1.00 48.50           C
ATOM    210  CB  LEU A  29      25.545  23.961  87.794  1.00 48.50           C
ATOM    211  CG  LEU A  29      24.045  23.843  88.113  1.00 48.50           C
ATOM    212  CD1 LEU A  29      23.322  25.178  87.876  1.00 48.50           C
ATOM    213  CD2 LEU A  29      23.405  22.668  87.356  1.00 48.50           C
ATOM    214  C   LEU A  29      27.730  22.877  87.587  1.00 48.50           C
ATOM    215  O   LEU A  29      28.116  22.543  86.468  1.00 48.50           O
ATOM    216  N   ASP A  30      28.544  23.471  88.478  1.00 28.80           N
ATOM    217  CA  ASP A  30      29.911  23.756  88.148  1.00 28.80           C
ATOM    218  CB  ASP A  30      30.644  24.548  89.245  1.00 28.80           C
ATOM    219  CG  ASP A  30      30.091  25.968  89.235  1.00 28.80           C
ATOM    220  OD1 ASP A  30      29.347  26.303  88.272  1.00 28.80           O
ATOM    221  OD2 ASP A  30      30.399  26.735  90.184  1.00 28.80           O
ATOM    222  C   ASP A  30      30.642  22.466  87.935  1.00 28.80           C
ATOM    223  O   ASP A  30      31.493  22.363  87.055  1.00 28.80           O
ATOM    224  N   GLY A  31      30.338  21.443  88.752  1.00 24.94           N
ATOM    225  CA  GLY A  31      31.003  20.175  88.637  1.00 24.94           C
ATOM    226  C   GLY A  31      30.676  19.530  87.324  1.00 24.94           C
ATOM    227  O   GLY A  31      31.536  18.908  86.703  1.00 24.94           O
ATOM    228  N   ILE A  32      29.409  19.638  86.882  1.00 39.56           N
ATOM    229  CA  ILE A  32      28.982  19.007  85.665  1.00 39.56           C
ATOM    230  CB  ILE A  32      27.514  19.184  85.410  1.00 39.56           C
ATOM    231  CG1 ILE A  32      26.704  18.487  86.517  1.00 39.56           C
ATOM    232  CG2 ILE A  32      27.206  18.672  83.992  1.00 39.56           C
ATOM    233  CD1 ILE A  32      25.221  18.852  86.518  1.00 39.56           C
ATOM    234  C   ILE A  32      29.730  19.594  84.508  1.00 39.56           C
ATOM    235  O   ILE A  32      30.204  18.860  83.641  1.00 39.56           O
ATOM    236  N   THR A  33      29.873  20.932  84.466  1.00 99.60           N
ATOM    237  CA  THR A  33      30.547  21.555  83.362  1.00 99.60           C
ATOM    238  CB  THR A  33      30.547  23.059  83.410  1.00 99.60           C
ATOM    239  OG1 THR A  33      31.062  23.585  82.196  1.00 99.60           O
ATOM    240  CG2 THR A  33      31.420  23.529  84.581  1.00 99.60           C
ATOM    241  C   THR A  33      31.974  21.099  83.339  1.00 99.60           C
ATOM    242  O   THR A  33      32.546  20.896  82.269  1.00 99.60           O
ATOM    243  N   ASP A  34      32.592  20.954  84.528  1.00 80.34           N
ATOM    244  CA  ASP A  34      33.972  20.566  84.637  1.00 80.34           C
ATOM    245  CB  ASP A  34      34.482  20.651  86.088  1.00 80.34           C
ATOM    246  CG  ASP A  34      35.999  20.514  86.088  1.00 80.34           C
ATOM    247  OD1 ASP A  34      36.497  19.409  85.749  1.00 80.34           O
ATOM    248  OD2 ASP A  34      36.681  21.521  86.419  1.00 80.34           O
ATOM    249  C   ASP A  34      34.185  19.164  84.133  1.00 80.34           C
ATOM    250  O   ASP A  34      35.132  18.913  83.390  1.00 80.34           O
ATOM    251  N   ALA A  35      33.311  18.212  84.520  1.00 33.37           N
ATOM    252  CA  ALA A  35      33.453  16.834  84.127  1.00 33.37           C
ATOM    253  CB  ALA A  35      32.394  15.925  84.776  1.00 33.37           C
ATOM    254  C   ALA A  35      33.296  16.722  82.641  1.00 33.37           C
ATOM    255  O   ALA A  35      34.010  15.975  81.975  1.00 33.37           O
ATOM    256  N   LEU A  36      32.329  17.473  82.091  1.00 60.89           N
ATOM    257  CA  LEU A  36      32.011  17.495  80.694  1.00 60.89           C
ATOM    258  CB  LEU A  36      30.898  18.522  80.441  1.00 60.89           C
ATOM    259  CG  LEU A  36      30.611  18.769  78.960  1.00 60.89           C
ATOM    260  CD1 LEU A  36      30.066  17.497  78.327  1.00 60.89           C
ATOM    261  CD2 LEU A  36      29.702  19.988  78.743  1.00 60.89           C
ATOM    262  C   LEU A  36      33.195  17.982  79.912  1.00 60.89           C
ATOM    263  O   LEU A  36      33.602  17.367  78.928  1.00 60.89           O
ATOM    264  N   LYS A  37      33.799  19.095  80.364  1.00106.08           N
ATOM    265  CA  LYS A  37      34.881  19.737  79.664  1.00106.08           C
ATOM    266  CB  LYS A  37      35.391  21.005  80.368  1.00106.08           C
ATOM    267  CG  LYS A  37      36.545  21.674  79.618  1.00106.08           C
ATOM    268  CD  LYS A  37      36.921  23.057  80.151  1.00106.08           C
ATOM    269  CE  LYS A  37      38.175  23.638  79.492  1.00106.08           C
ATOM    270  NZ  LYS A  37      39.348  22.787  79.797  1.00106.08           N
ATOM    271  C   LYS A  37      36.047  18.806  79.572  1.00106.08           C
ATOM    272  O   LYS A  37      36.785  18.822  78.586  1.00106.08           O
ATOM    273  N   GLU A  38      36.255  18.013  80.637  1.00 52.06           N
ATOM    274  CA  GLU A  38      37.303  17.041  80.772  1.00 52.06           C
ATOM    275  CB  GLU A  38      37.373  16.455  82.194  1.00 52.06           C
ATOM    276  CG  GLU A  38      37.780  17.486  83.251  1.00 52.06           C
ATOM    277  CD  GLU A  38      37.772  16.805  84.612  1.00 52.06           C
ATOM    278  OE1 GLU A  38      37.379  15.611  84.676  1.00 52.06           O
ATOM    279  OE2 GLU A  38      38.158  17.474  85.609  1.00 52.06           O
ATOM    280  C   GLU A  38      37.051  15.913  79.821  1.00 52.06           C
ATOM    281  O   GLU A  38      37.987  15.236  79.400  1.00 52.06           O
ATOM    282  N   GLY A  39      35.779  15.658  79.460  1.00 34.50           N
ATOM    283  CA  GLY A  39      35.526  14.564  78.569  1.00 34.50           C
ATOM    284  C   GLY A  39      34.852  13.449  79.306  1.00 34.50           C
ATOM    285  O   GLY A  39      34.670  12.364  78.754  1.00 34.50           O
ATOM    286  N   ASP A  40      34.498  13.670  80.589  1.00 86.96           N
ATOM    287  CA  ASP A  40      33.753  12.677  81.309  1.00 86.96           C
ATOM    288  CB  ASP A  40      33.749  12.834  82.838  1.00 86.96           C
ATOM    289  CG  ASP A  40      34.993  12.192  83.405  1.00 86.96           C
ATOM    290  OD1 ASP A  40      35.328  11.066  82.952  1.00 86.96           O
ATOM    291  OD2 ASP A  40      35.611  12.805  84.314  1.00 86.96           O
ATOM    292  C   ASP A  40      32.319  12.788  80.926  1.00 86.96           C
ATOM    293  O   ASP A  40      31.867  13.808  80.408  1.00 86.96           O
ATOM    294  N   GLN A  41      31.564  11.708  81.196  1.00 56.44           N
ATOM    295  CA  GLN A  41      30.158  11.692  80.936  1.00 56.44           C
ATOM    296  CB  GLN A  41      29.696  10.384  80.267  1.00 56.44           C
ATOM    297  CG  GLN A  41      28.198  10.321  79.966  1.00 56.44           C
ATOM    298  CD  GLN A  41      27.924   8.969  79.321  1.00 56.44           C
ATOM    299  OE1 GLN A  41      26.991   8.264  79.701  1.00 56.44           O
ATOM    300  NE2 GLN A  41      28.766   8.591  78.322  1.00 56.44           N
ATOM    301  C   GLN A  41      29.504  11.763  82.279  1.00 56.44           C
ATOM    302  O   GLN A  41      29.894  11.046  83.199  1.00 56.44           O
ATOM    303  N   VAL A  42      28.503  12.654  82.439  1.00 44.32           N
ATOM    304  CA  VAL A  42      27.824  12.737  83.702  1.00 44.32           C
ATOM    305  CB  VAL A  42      27.528  14.149  84.129  1.00 44.32           C
ATOM    306  CG1 VAL A  42      26.767  14.126  85.466  1.00 44.32           C
ATOM    307  CG2 VAL A  42      28.852  14.929  84.182  1.00 44.32           C
ATOM    308  C   VAL A  42      26.514  12.032  83.535  1.00 44.32           C
ATOM    309  O   VAL A  42      25.716  12.389  82.668  1.00 44.32           O
ATOM    310  N   GLN A  43      26.259  10.997  84.363  1.00 49.61           N
ATOM    311  CA  GLN A  43      25.031  10.270  84.212  1.00 49.61           C
ATOM    312  CB  GLN A  43      25.206   8.765  83.933  1.00 49.61           C
ATOM    313  CG  GLN A  43      25.773   8.440  82.550  1.00 49.61           C
ATOM    314  CD  GLN A  43      25.692   6.931  82.362  1.00 49.61           C
ATOM    315  OE1 GLN A  43      26.671   6.212  82.554  1.00 49.61           O
ATOM    316  NE2 GLN A  43      24.484   6.433  81.984  1.00 49.61           N
ATOM    317  C   GLN A  43      24.219  10.380  85.462  1.00 49.61           C
ATOM    318  O   GLN A  43      24.720  10.190  86.570  1.00 49.61           O
ATOM    319  N   LEU A  44      22.923  10.710  85.297  1.00 73.62           N
ATOM    320  CA  LEU A  44      22.022  10.803  86.409  1.00 73.62           C
ATOM    321  CB  LEU A  44      21.558  12.249  86.653  1.00 73.62           C
ATOM    322  CG  LEU A  44      22.733  13.218  86.925  1.00 73.62           C
ATOM    323  CD1 LEU A  44      22.236  14.652  87.166  1.00 73.62           C
ATOM    324  CD2 LEU A  44      23.638  12.712  88.061  1.00 73.62           C
ATOM    325  C   LEU A  44      20.838   9.969  86.030  1.00 73.62           C
ATOM    326  O   LEU A  44      20.055  10.341  85.157  1.00 73.62           O
ATOM    327  N   ILE A  45      20.649   8.826  86.714  1.00112.43           N
ATOM    328  CA  ILE A  45      19.641   7.896  86.296  1.00112.43           C
ATOM    329  CB  ILE A  45      19.613   6.642  87.116  1.00112.43           C
ATOM    330  CG1 ILE A  45      19.258   6.968  88.576  0.00112.43           C
ATOM    331  CG2 ILE A  45      20.970   5.940  86.951  0.00112.43           C
ATOM    332  CD1 ILE A  45      18.909   5.737  89.412  1.00112.43           C
ATOM    333  C   ILE A  45      18.286   8.512  86.378  1.00112.43           C
ATOM    334  O   ILE A  45      17.886   9.064  87.402  1.00112.43           O
ATOM    335  N   GLY A  46      17.557   8.440  85.247  1.00 41.60           N
ATOM    336  CA  GLY A  46      16.197   8.875  85.152  1.00 41.60           C
ATOM    337  C   GLY A  46      16.160  10.262  84.593  1.00 41.60           C
ATOM    338  O   GLY A  46      15.313  10.572  83.755  1.00 41.60           O
ATOM    339  N   PHE A  47      17.049  11.143  85.093  1.00 66.84           N
ATOM    340  CA  PHE A  47      17.105  12.511  84.653  1.00 66.84           C
ATOM    341  CB  PHE A  47      17.949  13.377  85.604  1.00 66.84           C
ATOM    342  CG  PHE A  47      17.892  14.795  85.151  1.00 66.84           C
ATOM    343  CD1 PHE A  47      16.783  15.565  85.420  1.00 66.84           C
ATOM    344  CD2 PHE A  47      18.949  15.362  84.478  1.00 66.84           C
ATOM    345  CE1 PHE A  47      16.720  16.876  85.014  1.00 66.84           C
ATOM    346  CE2 PHE A  47      18.891  16.674  84.069  1.00 66.84           C
ATOM    347  CZ  PHE A  47      17.776  17.433  84.335  1.00 66.84           C
ATOM    348  C   PHE A  47      17.695  12.628  83.280  1.00 66.84           C
ATOM    349  O   PHE A  47      17.069  13.167  82.369  1.00 66.84           O
ATOM    350  N   GLY A  48      18.915  12.081  83.084  1.00 28.62           N
ATOM    351  CA  GLY A  48      19.546  12.198  81.797  1.00 28.62           C
ATOM    352  C   GLY A  48      21.039  12.226  81.961  1.00 28.62           C
ATOM    353  O   GLY A  48      21.566  12.120  83.069  1.00 28.62           O
ATOM    354  N   THR A  49      21.763  12.381  80.828  1.00 35.27           N
ATOM    355  CA  THR A  49      23.199  12.379  80.848  1.00 35.27           C
ATOM    356  CB  THR A  49      23.786  11.169  80.178  1.00 35.27           C
ATOM    357  OG1 THR A  49      23.352   9.987  80.834  1.00 35.27           O
ATOM    358  CG2 THR A  49      25.320  11.267  80.196  1.00 35.27           C
ATOM    359  C   THR A  49      23.709  13.574  80.098  1.00 35.27           C
ATOM    360  O   THR A  49      23.053  14.087  79.191  1.00 35.27           O
ATOM    361  N   PHE A  50      24.911  14.050  80.489  1.00 56.63           N
ATOM    362  CA  PHE A  50      25.562  15.156  79.844  1.00 56.63           C
ATOM    363  CB  PHE A  50      25.923  16.310  80.799  1.00 56.63           C
ATOM    364  CG  PHE A  50      24.690  16.936  81.358  1.00 56.63           C
ATOM    365  CD1 PHE A  50      24.078  16.413  82.476  1.00 56.63           C
ATOM    366  CD2 PHE A  50      24.156  18.061  80.774  1.00 56.63           C
ATOM    367  CE1 PHE A  50      22.946  16.997  82.995  1.00 56.63           C
ATOM    368  CE2 PHE A  50      23.024  18.649  81.287  1.00 56.63           C
ATOM    369  CZ  PHE A  50      22.418  18.119  82.400  1.00 56.63           C
ATOM    370  C   PHE A  50      26.874  14.634  79.344  1.00 56.63           C
ATOM    371  O   PHE A  50      27.557  13.888  80.045  1.00 56.63           O
ATOM    372  N   LYS A  51      27.265  15.016  78.111  1.00 87.94           N
ATOM    373  CA  LYS A  51      28.501  14.523  77.571  1.00 87.94           C
ATOM    374  CB  LYS A  51      28.325  13.157  76.894  1.00 87.94           C
ATOM    375  CG  LYS A  51      27.221  13.174  75.835  1.00 87.94           C
ATOM    376  CD  LYS A  51      27.166  11.918  74.968  1.00 87.94           C
ATOM    377  CE  LYS A  51      26.004  11.919  73.972  1.00 87.94           C
ATOM    378  NZ  LYS A  51      26.017  10.669  73.182  1.00 87.94           N
ATOM    379  C   LYS A  51      28.985  15.471  76.521  1.00 87.94           C
ATOM    380  O   LYS A  51      28.257  16.355  76.075  1.00 87.94           O
ATOM    381  N   VAL A  52      30.273  15.342  76.141  1.00 43.71           N
ATOM    382  CA  VAL A  52      30.819  16.158  75.098  1.00 43.71           C
ATOM    383  CB  VAL A  52      32.265  16.515  75.278  1.00 43.71           C
ATOM    384  CG1 VAL A  52      32.775  17.168  73.981  1.00 43.71           C
ATOM    385  CG2 VAL A  52      32.371  17.450  76.488  1.00 43.71           C
ATOM    386  C   VAL A  52      30.709  15.359  73.844  1.00 43.71           C
ATOM    387  O   VAL A  52      30.962  14.155  73.843  1.00 43.71           O
ATOM    388  N   ASN A  53      30.294  16.014  72.742  1.00 34.77           N
ATOM    389  CA  ASN A  53      30.140  15.312  71.503  1.00 34.77           C
ATOM    390  CB  ASN A  53      28.725  15.415  70.913  1.00 34.77           C
ATOM    391  CG  ASN A  53      27.759  14.738  71.875  1.00 34.77           C
ATOM    392  OD1 ASN A  53      28.163  14.157  72.881  1.00 34.77           O
ATOM    393  ND2 ASN A  53      26.441  14.817  71.552  1.00 34.77           N
ATOM    394  C   ASN A  53      31.067  15.939  70.515  1.00 34.77           C
ATOM    395  O   ASN A  53      31.267  17.152  70.515  1.00 34.77           O
ATOM    396  N   HIS A  54      31.678  15.107  69.652  1.00 72.58           N
ATOM    397  CA  HIS A  54      32.591  15.620  68.676  1.00 72.58           C
ATOM    398  ND1 HIS A  54      34.154  13.022  70.120  1.00 72.58           N
ATOM    399  CG  HIS A  54      34.490  14.046  69.262  1.00 72.58           C
ATOM    400  CB  HIS A  54      33.593  14.564  68.174  1.00 72.58           C
ATOM    401  NE2 HIS A  54      36.198  13.683  70.693  1.00 72.58           N
ATOM    402  CD2 HIS A  54      35.741  14.439  69.627  1.00 72.58           C
ATOM    403  CE1 HIS A  54      35.211  12.846  70.954  1.00 72.58           C
ATOM    404  C   HIS A  54      31.811  16.119  67.498  1.00 72.58           C
ATOM    405  O   HIS A  54      30.756  15.584  67.161  1.00 72.58           O
ATOM    406  N   ARG A  55      32.318  17.191  66.854  1.00 76.16           N
ATOM    407  CA  ARG A  55      31.712  17.722  65.665  1.00 76.16           C
ATOM    408  CB  ARG A  55      31.224  19.173  65.808  1.00 76.16           C
ATOM    409  CG  ARG A  55      29.946  19.294  66.644  1.00 76.16           C
ATOM    410  CD  ARG A  55      28.730  18.665  65.956  1.00 76.16           C
ATOM    411  NE  ARG A  55      27.523  18.937  66.790  1.00 76.16           N
ATOM    412  CZ  ARG A  55      27.117  18.050  67.746  1.00 76.16           C
ATOM    413  NH1 ARG A  55      27.836  16.914  67.982  1.00 76.16           N
ATOM    414  NH2 ARG A  55      25.983  18.296  68.465  1.00 76.16           N
ATOM    415  C   ARG A  55      32.756  17.664  64.603  1.00 76.16           C
ATOM    416  O   ARG A  55      33.925  17.955  64.852  1.00 76.16           O
ATOM    417  N   ALA A  56      32.347  17.272  63.383  1.00 32.15           N
ATOM    418  CA  ALA A  56      33.271  17.084  62.304  1.00 32.15           C
ATOM    419  CB  ALA A  56      32.688  16.289  61.121  1.00 32.15           C
ATOM    420  C   ALA A  56      33.735  18.398  61.775  1.00 32.15           C
ATOM    421  O   ALA A  56      33.066  19.425  61.883  1.00 32.15           O
ATOM    422  N   ALA A  57      34.940  18.373  61.180  1.00 34.20           N
ATOM    423  CA  ALA A  57      35.528  19.537  60.599  1.00 34.20           C
ATOM    424  CB  ALA A  57      37.007  19.339  60.230  1.00 34.20           C
ATOM    425  C   ALA A  57      34.777  19.845  59.344  1.00 34.20           C
ATOM    426  O   ALA A  57      34.104  18.978  58.788  1.00 34.20           O
ATOM    427  N   ARG A  58      34.848  21.114  58.891  1.00173.65           N
ATOM    428  CA  ARG A  58      34.187  21.516  57.681  1.00173.65           C
ATOM    429  CB  ARG A  58      33.067  22.550  57.867  1.00173.65           C
ATOM    430  CG  ARG A  58      31.996  22.193  58.890  1.00173.65           C
ATOM    431  CD  ARG A  58      30.762  23.085  58.765  1.00173.65           C
ATOM    432  NE  ARG A  58      30.108  23.136  60.100  1.00173.65           N
ATOM    433  CZ  ARG A  58      30.503  24.099  60.981  1.00173.65           C
ATOM    434  NH1 ARG A  58      31.466  24.996  60.617  1.00173.65           N
ATOM    435  NH2 ARG A  58      29.933  24.171  62.219  1.00173.65           N
ATOM    436  C   ARG A  58      35.204  22.250  56.868  1.00173.65           C
ATOM    437  O   ARG A  58      36.296  22.546  57.343  1.00173.65           O
ATOM    438  N   THR A  59      34.882  22.545  55.594  1.00102.85           N
ATOM    439  CA  THR A  59      35.800  23.297  54.790  1.00102.85           C
ATOM    440  CB  THR A  59      35.744  22.956  53.328  1.00102.85           C
ATOM    441  OG1 THR A  59      36.805  23.595  52.633  1.00102.85           O
ATOM    442  CG2 THR A  59      34.390  23.414  52.760  1.00102.85           C
ATOM    443  C   THR A  59      35.454  24.747  54.925  1.00102.85           C
ATOM    444  O   THR A  59      34.309  25.108  55.193  1.00102.85           O
ATOM    445  N   GLY A  60      36.460  25.620  54.735  1.00 47.30           N
ATOM    446  CA  GLY A  60      36.261  27.040  54.817  1.00 47.30           C
ATOM    447  C   GLY A  60      37.220  27.650  53.844  1.00 47.30           C
ATOM    448  O   GLY A  60      37.999  26.936  53.216  1.00 47.30           O
ATOM    449  N   ARG A  61      37.185  28.990  53.682  1.00 69.73           N
ATOM    450  CA  ARG A  61      38.078  29.603  52.740  1.00 69.73           C
ATOM    451  CB  ARG A  61      37.368  30.022  51.443  1.00 69.73           C
ATOM    452  CG  ARG A  61      38.312  30.305  50.277  1.00 69.73           C
ATOM    453  CD  ARG A  61      37.580  30.365  48.937  1.00 69.73           C
ATOM    454  NE  ARG A  61      36.820  29.088  48.819  1.00 69.73           N
ATOM    455  CZ  ARG A  61      36.536  28.555  47.596  1.00 69.73           C
ATOM    456  NH1 ARG A  61      36.970  29.177  46.461  1.00 69.73           N
ATOM    457  NH2 ARG A  61      35.830  27.390  47.511  1.00 69.73           N
ATOM    458  C   ARG A  61      38.669  30.828  53.372  1.00 69.73           C
ATOM    459  O   ARG A  61      38.034  31.492  54.190  1.00 69.73           O
ATOM    460  N   ASN A  62      39.923  31.158  53.000  1.00 45.84           N
ATOM    461  CA  ASN A  62      40.587  32.302  53.560  1.00 45.84           C
ATOM    462  CB  ASN A  62      42.116  32.103  53.657  1.00 45.84           C
ATOM    463  CG  ASN A  62      42.745  33.215  54.488  1.00 45.84           C
ATOM    464  OD1 ASN A  62      42.507  34.398  54.253  1.00 45.84           O
ATOM    465  ND2 ASN A  62      43.577  32.822  55.490  1.00 45.84           N
ATOM    466  C   ASN A  62      40.328  33.448  52.633  1.00 45.84           C
ATOM    467  O   ASN A  62      40.687  33.406  51.462  1.00 45.84           O
ATOM    468  N   PRO A  63      39.682  34.467  53.119  1.00 74.54           N
ATOM    469  CA  PRO A  63      39.345  35.599  52.300  1.00 74.54           C
ATOM    470  CD  PRO A  63      39.719  34.800  54.533  1.00 74.54           C
ATOM    471  CB  PRO A  63      38.723  36.610  53.259  1.00 74.54           C
ATOM    472  CG  PRO A  63      39.442  36.312  54.589  1.00 74.54           C
ATOM    473  C   PRO A  63      40.532  36.198  51.605  1.00 74.54           C
ATOM    474  O   PRO A  63      40.415  36.534  50.427  1.00 74.54           O
ATOM    475  N   GLN A  64      41.659  36.392  52.321  1.00126.09           N
ATOM    476  CA  GLN A  64      42.791  37.049  51.729  1.00126.09           C
ATOM    477  CB  GLN A  64      43.866  37.388  52.777  1.00126.09           C
ATOM    478  CG  GLN A  64      45.095  38.096  52.204  1.00126.09           C
ATOM    479  CD  GLN A  64      44.728  39.556  51.989  1.00126.09           C
ATOM    480  OE1 GLN A  64      43.691  39.869  51.406  1.00126.09           O
ATOM    481  NE2 GLN A  64      45.596  40.478  52.486  1.00126.09           N
ATOM    482  C   GLN A  64      43.457  36.195  50.690  1.00126.09           C
ATOM    483  O   GLN A  64      43.609  36.604  49.540  1.00126.09           O
ATOM    484  N   THR A  65      43.869  34.973  51.086  1.00 45.12           N
ATOM    485  CA  THR A  65      44.594  34.075  50.226  1.00 45.12           C
ATOM    486  CB  THR A  65      45.255  32.963  50.984  1.00 45.12           C
ATOM    487  OG1 THR A  65      44.282  32.167  51.644  1.00 45.12           O
ATOM    488  CG2 THR A  65      46.217  33.583  52.011  1.00 45.12           C
ATOM    489  C   THR A  65      43.699  33.470  49.193  1.00 45.12           C
ATOM    490  O   THR A  65      44.069  33.339  48.028  1.00 45.12           O
ATOM    491  N   GLY A  66      42.482  33.080  49.601  1.00 16.93           N
ATOM    492  CA  GLY A  66      41.560  32.447  48.706  1.00 16.93           C
ATOM    493  C   GLY A  66      41.783  30.970  48.800  1.00 16.93           C
ATOM    494  O   GLY A  66      41.088  30.185  48.157  1.00 16.93           O
ATOM    495  N   ALA A  67      42.771  30.552  49.613  1.00 27.55           N
ATOM    496  CA  ALA A  67      43.069  29.156  49.741  1.00 27.55           C
ATOM    497  CB  ALA A  67      44.432  28.881  50.400  1.00 27.55           C
ATOM    498  C   ALA A  67      42.017  28.503  50.577  1.00 27.55           C
ATOM    499  O   ALA A  67      41.431  29.120  51.466  1.00 27.55           O
ATOM    500  N   GLU A  68      41.734  27.219  50.290  1.00 62.44           N
ATOM    501  CA  GLU A  68      40.762  26.525  51.079  1.00 62.44           C
ATOM    502  CB  GLU A  68      40.180  25.268  50.411  1.00 62.44           C
ATOM    503  CG  GLU A  68      39.257  25.568  49.230  1.00 62.44           C
ATOM    504  CD  GLU A  68      38.687  24.242  48.752  1.00 62.44           C
ATOM    505  OE1 GLU A  68      39.062  23.196  49.346  1.00 62.44           O
ATOM    506  OE2 GLU A  68      37.868  24.254  47.794  1.00 62.44           O
ATOM    507  C   GLU A  68      41.422  26.105  52.354  1.00 62.44           C
ATOM    508  O   GLU A  68      42.613  25.796  52.381  1.00 62.44           O
ATOM    509  N   ILE A  69      40.650  26.099  53.457  1.00 93.55           N
ATOM    510  CA  ILE A  69      41.182  25.724  54.735  1.00 93.55           C
ATOM    511  CB  ILE A  69      41.432  26.888  55.649  1.00 93.55           C
ATOM    512  CG1 ILE A  69      40.111  27.611  55.965  1.00 93.55           C
ATOM    513  CG2 ILE A  69      42.505  27.786  55.009  1.00 93.55           C
ATOM    514  CD1 ILE A  69      40.216  28.600  57.125  1.00 93.55           C
ATOM    515  C   ILE A  69      40.179  24.846  55.408  1.00 93.55           C
ATOM    516  O   ILE A  69      39.027  24.756  54.984  1.00 93.55           O
ATOM    517  N   GLN A  70      40.608  24.145  56.476  1.00 44.10           N
ATOM    518  CA  GLN A  70      39.692  23.284  57.160  1.00 44.10           C
ATOM    519  CB  GLN A  70      40.268  21.895  57.485  1.00 44.10           C
ATOM    520  CG  GLN A  70      39.273  20.991  58.216  1.00 44.10           C
ATOM    521  CD  GLN A  70      39.965  19.675  58.543  1.00 44.10           C
ATOM    522  OE1 GLN A  70      41.032  19.657  59.154  1.00 44.10           O
ATOM    523  NE2 GLN A  70      39.339  18.540  58.131  1.00 44.10           N
ATOM    524  C   GLN A  70      39.329  23.908  58.472  1.00 44.10           C
ATOM    525  O   GLN A  70      40.170  24.467  59.176  1.00 44.10           O
ATOM    526  N   ILE A  71      38.037  23.804  58.829  1.00 62.39           N
ATOM    527  CA  ILE A  71      37.522  24.274  60.079  1.00 62.39           C
ATOM    528  CB  ILE A  71      36.053  24.590  60.021  1.00 62.39           C
ATOM    529  CG1 ILE A  71      35.773  25.699  58.994  1.00 62.39           C
ATOM    530  CG2 ILE A  71      35.570  24.929  61.440  1.00 62.39           C
ATOM    531  CD1 ILE A  71      34.287  25.850  58.670  1.00 62.39           C
ATOM    532  C   ILE A  71      37.663  23.083  60.955  1.00 62.39           C
ATOM    533  O   ILE A  71      37.069  22.041  60.687  1.00 62.39           O
ATOM    534  N   ALA A  72      38.466  23.214  62.023  1.00 39.43           N
ATOM    535  CA  ALA A  72      38.783  22.094  62.851  1.00 39.43           C
ATOM    536  CB  ALA A  72      39.806  22.417  63.953  1.00 39.43           C
ATOM    537  C   ALA A  72      37.551  21.591  63.512  1.00 39.43           C
ATOM    538  O   ALA A  72      36.566  22.304  63.691  1.00 39.43           O
ATOM    539  N   ALA A  73      37.587  20.297  63.867  1.00 35.30           N
ATOM    540  CA  ALA A  73      36.474  19.707  64.532  1.00 35.30           C
ATOM    541  CB  ALA A  73      36.657  18.205  64.807  1.00 35.30           C
ATOM    542  C   ALA A  73      36.359  20.410  65.846  1.00 35.30           C
ATOM    543  O   ALA A  73      37.354  20.890  66.387  1.00 35.30           O
ATOM    544  N   ALA A  74      35.122  20.517  66.371  1.00 35.74           N
ATOM    545  CA  ALA A  74      34.887  21.184  67.619  1.00 35.74           C
ATOM    546  CB  ALA A  74      34.129  22.517  67.480  1.00 35.74           C
ATOM    547  C   ALA A  74      34.037  20.273  68.438  1.00 35.74           C
ATOM    548  O   ALA A  74      33.468  19.315  67.916  1.00 35.74           O
ATOM    549  N   ASN A  75      33.962  20.536  69.759  1.00 50.48           N
ATOM    550  CA  ASN A  75      33.194  19.709  70.644  1.00 50.48           C
ATOM    551  CB  ASN A  75      34.021  19.155  71.816  1.00 50.48           C
ATOM    552  CG  ASN A  75      35.092  18.246  71.235  1.00 50.48           C
ATOM    553  OD1 ASN A  75      36.285  18.446  71.461  1.00 50.48           O
ATOM    554  ND2 ASN A  75      34.657  17.214  70.464  1.00 50.48           N
ATOM    555  C   ASN A  75      32.111  20.552  71.239  1.00 50.48           C
ATOM    556  O   ASN A  75      32.281  21.756  71.423  1.00 50.48           O
ATOM    557  N   VAL A  76      30.947  19.936  71.531  1.00 42.28           N
ATOM    558  CA  VAL A  76      29.871  20.674  72.126  1.00 42.28           C
ATOM    559  CB  VAL A  76      28.763  20.999  71.164  1.00 42.28           C
ATOM    560  CG1 VAL A  76      29.321  21.920  70.065  1.00 42.28           C
ATOM    561  CG2 VAL A  76      28.174  19.685  70.626  1.00 42.28           C
ATOM    562  C   VAL A  76      29.285  19.829  73.221  1.00 42.28           C
ATOM    563  O   VAL A  76      29.405  18.604  73.208  1.00 42.28           O
ATOM    564  N   PRO A  77      28.680  20.455  74.200  1.00 74.35           N
ATOM    565  CA  PRO A  77      28.026  19.763  75.283  1.00 74.35           C
ATOM    566  CD  PRO A  77      28.880  21.867  74.473  1.00 74.35           C
ATOM    567  CB  PRO A  77      27.789  20.819  76.364  1.00 74.35           C
ATOM    568  CG  PRO A  77      27.897  22.163  75.616  1.00 74.35           C
ATOM    569  C   PRO A  77      26.749  19.157  74.779  1.00 74.35           C
ATOM    570  O   PRO A  77      26.118  19.751  73.906  1.00 74.35           O
ATOM    571  N   ALA A  78      26.336  17.988  75.314  1.00 31.88           N
ATOM    572  CA  ALA A  78      25.119  17.383  74.846  1.00 31.88           C
ATOM    573  CB  ALA A  78      25.355  16.243  73.841  1.00 31.88           C
ATOM    574  C   ALA A  78      24.389  16.796  76.016  1.00 31.88           C
ATOM    575  O   ALA A  78      24.996  16.330  76.980  1.00 31.88           O
ATOM    576  N   PHE A  79      23.041  16.812  75.943  1.00 61.64           N
ATOM    577  CA  PHE A  79      22.206  16.298  76.993  1.00 61.64           C
ATOM    578  CB  PHE A  79      21.342  17.412  77.620  1.00 61.64           C
ATOM    579  CG  PHE A  79      20.443  16.864  78.676  1.00 61.64           C
ATOM    580  CD1 PHE A  79      20.929  16.524  79.917  1.00 61.64           C
ATOM    581  CD2 PHE A  79      19.097  16.719  78.428  1.00 61.64           C
ATOM    582  CE1 PHE A  79      20.090  16.030  80.888  1.00 61.64           C
ATOM    583  CE2 PHE A  79      18.253  16.226  79.395  1.00 61.64           C
ATOM    584  CZ  PHE A  79      18.750  15.876  80.627  1.00 61.64           C
ATOM    585  C   PHE A  79      21.287  15.275  76.398  1.00 61.64           C
ATOM    586  O   PHE A  79      20.721  15.485  75.327  1.00 61.64           O
ATOM    587  N   VAL A  80      21.147  14.113  77.070  1.00100.74           N
ATOM    588  CA  VAL A  80      20.201  13.125  76.634  1.00100.74           C
ATOM    589  CB  VAL A  80      20.824  11.819  76.218  1.00100.74           C
ATOM    590  CG1 VAL A  80      21.656  12.067  74.949  1.00100.74           C
ATOM    591  CG2 VAL A  80      21.656  11.251  77.381  1.00100.74           C
ATOM    592  C   VAL A  80      19.293  12.881  77.798  1.00100.74           C
ATOM    593  O   VAL A  80      19.735  12.498  78.881  1.00100.74           O
ATOM    594  N   ALA A  81      17.980  13.103  77.600  1.00 30.64           N
ATOM    595  CA  ALA A  81      17.046  12.977  78.684  1.00 30.64           C
ATOM    596  CB  ALA A  81      15.667  13.594  78.389  1.00 30.64           C
ATOM    597  C   ALA A  81      16.834  11.535  78.997  1.00 30.64           C
ATOM    598  O   ALA A  81      16.836  10.683  78.110  1.00 30.64           O
ATOM    599  N   GLY A  82      16.631  11.241  80.298  1.00 16.39           N
ATOM    600  CA  GLY A  82      16.407   9.899  80.748  1.00 16.39           C
ATOM    601  C   GLY A  82      14.969   9.579  80.513  1.00 16.39           C
ATOM    602  O   GLY A  82      14.175  10.447  80.154  1.00 16.39           O
ATOM    603  N   LYS A  83      14.602   8.305  80.742  1.00118.96           N
ATOM    604  CA  LYS A  83      13.277   7.824  80.482  1.00118.96           C
ATOM    605  CB  LYS A  83      13.132   6.308  80.706  1.00118.96           C
ATOM    606  CG  LYS A  83      13.499   5.847  82.117  1.00118.96           C
ATOM    607  CD  LYS A  83      14.964   6.101  82.480  1.00118.96           C
ATOM    608  CE  LYS A  83      15.326   5.639  83.892  1.00118.96           C
ATOM    609  NZ  LYS A  83      16.761   5.885  84.156  1.00118.96           N
ATOM    610  C   LYS A  83      12.280   8.521  81.355  1.00118.96           C
ATOM    611  O   LYS A  83      11.191   8.867  80.899  1.00118.96           O
ATOM    612  N   ALA A  84      12.621   8.753  82.635  1.00 29.35           N
ATOM    613  CA  ALA A  84      11.689   9.361  83.541  1.00 29.35           C
ATOM    614  CB  ALA A  84      12.259   9.498  84.963  1.00 29.35           C
ATOM    615  C   ALA A  84      11.349  10.738  83.060  1.00 29.35           C
ATOM    616  O   ALA A  84      10.182  11.127  83.056  1.00 29.35           O
ATOM    617  N   LEU A  85      12.357  11.518  82.628  1.00 94.93           N
ATOM    618  CA  LEU A  85      12.068  12.851  82.182  1.00 94.93           C
ATOM    619  CB  LEU A  85      13.319  13.690  81.884  1.00 94.93           C
ATOM    620  CG  LEU A  85      13.970  14.221  83.171  1.00 94.93           C
ATOM    621  CD1 LEU A  85      14.267  13.079  84.151  1.00 94.93           C
ATOM    622  CD2 LEU A  85      15.197  15.091  82.860  1.00 94.93           C
ATOM    623  C   LEU A  85      11.207  12.810  80.961  1.00 94.93           C
ATOM    624  O   LEU A  85      10.262  13.586  80.839  1.00 94.93           O
ATOM    625  N   LYS A  86      11.499  11.888  80.028  1.00 73.74           N
ATOM    626  CA  LYS A  86      10.739  11.798  78.813  1.00 73.74           C
ATOM    627  CB  LYS A  86      11.254  10.682  77.887  1.00 73.74           C
ATOM    628  CG  LYS A  86      12.694  10.900  77.416  1.00 73.74           C
ATOM    629  CD  LYS A  86      13.323   9.648  76.804  1.00 73.74           C
ATOM    630  CE  LYS A  86      14.776   9.834  76.365  1.00 73.74           C
ATOM    631  NZ  LYS A  86      15.299   8.560  75.824  1.00 73.74           N
ATOM    632  C   LYS A  86       9.313  11.472  79.168  1.00 73.74           C
ATOM    633  O   LYS A  86       8.382  12.032  78.590  1.00 73.74           O
ATOM    634  N   ASP A  87       9.135  10.563  80.150  1.00306.21           N
ATOM    635  CA  ASP A  87       7.889  10.074  80.693  1.00306.21           C
ATOM    636  CB  ASP A  87       7.137  11.096  81.564  1.00306.21           C
ATOM    637  CG  ASP A  87       6.137  10.331  82.423  1.00306.21           C
ATOM    638  OD1 ASP A  87       6.257   9.079  82.503  1.00306.21           O
ATOM    639  OD2 ASP A  87       5.241  10.991  83.015  1.00306.21           O
ATOM    640  C   ASP A  87       6.956   9.583  79.634  1.00306.21           C
ATOM    641  O   ASP A  87       6.336  10.381  78.936  1.00306.21           O
ATOM    642  N   SER A  88       6.799   8.237  79.560  1.00219.52           N
ATOM    643  CA  SER A  88       6.012   7.532  78.583  1.00219.52           C
ATOM    644  CB  SER A  88       6.356   6.035  78.483  1.00219.52           C
ATOM    645  OG  SER A  88       7.696   5.868  78.042  1.00219.52           O
ATOM    646  C   SER A  88       4.560   7.638  78.906  1.00219.52           C
ATOM    647  O   SER A  88       4.164   8.045  79.996  1.00219.52           O
ATOM    648  N   VAL A  89       3.733   7.278  77.904  1.00254.63           N
ATOM    649  CA  VAL A  89       2.305   7.293  77.988  1.00254.63           C
ATOM    650  CB  VAL A  89       1.700   8.519  77.363  1.00254.63           C
ATOM    651  CG1 VAL A  89       2.040   8.515  75.863  1.00254.63           C
ATOM    652  CG2 VAL A  89       0.191   8.547  77.658  1.00254.63           C
ATOM    653  C   VAL A  89       1.866   6.109  77.192  1.00254.63           C
ATOM    654  O   VAL A  89       2.682   5.455  76.546  1.00254.63           O
ATOM    655  N   LYS A  90       0.564   5.779  77.235  1.00131.24           N
ATOM    656  CA  LYS A  90       0.116   4.644  76.489  1.00131.24           C
ATOM    657  CB  LYS A  90      -1.399   4.410  76.586  1.00131.24           C
ATOM    658  CG  LYS A  90      -1.853   4.096  78.009  1.00131.24           C
ATOM    659  CD  LYS A  90      -1.757   5.302  78.944  1.00131.24           C
ATOM    660  CE  LYS A  90      -1.971   4.958  80.418  1.00131.24           C
ATOM    661  NZ  LYS A  90      -0.715   4.434  81.002  1.00131.24           N
ATOM    662  C   LYS A  90       0.455   4.902  75.029  1.00131.24           C
ATOM    663  O   LYS A  90       1.272   4.126  74.466  1.00131.24           O
ATOM    664  OXT LYS A  90      -0.098   5.880  74.458  1.00131.24           O
TER     665      LYS A  90
ATOM    666  N   MET B  91      31.035  10.067  85.541  1.00 33.44           N
ATOM    667  CA  MET B  91      30.505  10.557  86.835  1.00 33.44           C
ATOM    668  CB  MET B  91      30.679  12.081  86.930  1.00 33.44           C
ATOM    669  CG  MET B  91      30.164  12.674  88.242  1.00 33.44           C
ATOM    670  SD  MET B  91      30.289  14.485  88.349  1.00 33.44           S
ATOM    671  CE  MET B  91      32.104  14.518  88.362  1.00 33.44           C
ATOM    672  C   MET B  91      29.049  10.252  86.977  1.00 33.44           C
ATOM    673  O   MET B  91      28.225  10.732  86.201  1.00 33.44           O
ATOM    674  N   ASN B  92      28.708   9.419  87.980  1.00 60.83           N
ATOM    675  CA  ASN B  92      27.347   9.049  88.240  1.00 60.83           C
ATOM    676  CB  ASN B  92      27.183   7.566  88.628  1.00 60.83           C
ATOM    677  CG  ASN B  92      28.024   7.272  89.860  1.00 60.83           C
ATOM    678  OD1 ASN B  92      28.556   8.180  90.494  1.00 60.83           O
ATOM    679  ND2 ASN B  92      28.165   5.964  90.201  1.00 60.83           N
ATOM    680  C   ASN B  92      26.793   9.929  89.323  1.00 60.83           C
ATOM    681  O   ASN B  92      27.484  10.793  89.861  1.00 60.83           O
ATOM    682  N   LYS B  93      25.503   9.720  89.659  1.00102.93           N
ATOM    683  CA  LYS B  93      24.786  10.528  90.608  1.00102.93           C
ATOM    684  CB  LYS B  93      23.345  10.017  90.788  0.00102.93           C
ATOM    685  CG  LYS B  93      22.346  11.037  91.340  0.00102.93           C
ATOM    686  CD  LYS B  93      22.615  11.531  92.761  0.00102.93           C
ATOM    687  CE  LYS B  93      21.505  12.458  93.265  0.00102.93           C
ATOM    688  NZ  LYS B  93      21.754  12.861  94.668  0.00102.93           N
ATOM    689  C   LYS B  93      25.479  10.462  91.936  1.00102.93           C
ATOM    690  O   LYS B  93      25.710  11.487  92.575  1.00102.93           O
ATOM    691  N   THR B  94      25.867   9.250  92.369  1.00100.02           N
ATOM    692  CA  THR B  94      26.482   9.082  93.654  1.00100.02           C
ATOM    693  CB  THR B  94      26.752   7.642  93.983  1.00100.02           C
ATOM    694  OG1 THR B  94      27.199   7.522  95.325  1.00100.02           O
ATOM    695  CG2 THR B  94      27.808   7.092  93.008  1.00100.02           C
ATOM    696  C   THR B  94      27.786   9.816  93.683  1.00100.02           C
ATOM    697  O   THR B  94      28.169  10.377  94.706  1.00100.02           O
ATOM    698  N   GLN B  95      28.521   9.791  92.560  1.00 99.02           N
ATOM    699  CA  GLN B  95      29.811  10.411  92.440  1.00 99.02           C
ATOM    700  CB  GLN B  95      30.484  10.022  91.117  1.00 99.02           C
ATOM    701  CG  GLN B  95      31.949  10.415  90.995  1.00 99.02           C
ATOM    702  CD  GLN B  95      32.462   9.745  89.730  1.00 99.02           C
ATOM    703  OE1 GLN B  95      33.343  10.269  89.051  1.00 99.02           O
ATOM    704  NE2 GLN B  95      31.898   8.551  89.402  1.00 99.02           N
ATOM    705  C   GLN B  95      29.689  11.907  92.484  1.00 99.02           C
ATOM    706  O   GLN B  95      30.535  12.595  93.053  1.00 99.02           O
ATOM    707  N   LEU B  96      28.641  12.451  91.842  1.00109.39           N
ATOM    708  CA  LEU B  96      28.415  13.866  91.764  1.00109.39           C
ATOM    709  CB  LEU B  96      27.239  14.154  90.804  1.00109.39           C
ATOM    710  CG  LEU B  96      26.934  15.628  90.473  1.00109.39           C
ATOM    711  CD1 LEU B  96      25.822  15.711  89.418  1.00109.39           C
ATOM    712  CD2 LEU B  96      26.571  16.452  91.711  1.00109.39           C
ATOM    713  C   LEU B  96      28.117  14.389  93.139  1.00109.39           C
ATOM    714  O   LEU B  96      28.611  15.448  93.530  1.00109.39           O
ATOM    715  N   ILE B  97      27.305  13.647  93.916  1.00100.36           N
ATOM    716  CA  ILE B  97      26.921  14.086  95.229  1.00100.36           C
ATOM    717  CB  ILE B  97      25.853  13.247  95.874  1.00100.36           C
ATOM    718  CG1 ILE B  97      26.334  11.817  96.133  1.00100.36           C
ATOM    719  CG2 ILE B  97      24.610  13.314  94.975  1.00100.36           C
ATOM    720  CD1 ILE B  97      25.438  11.035  97.093  1.00100.36           C
ATOM    721  C   ILE B  97      28.116  14.144  96.138  1.00100.36           C
ATOM    722  O   ILE B  97      28.239  15.074  96.933  1.00100.36           O
ATOM    723  N   ASP B  98      29.033  13.158  96.077  1.00122.70           N
ATOM    724  CA  ASP B  98      30.159  13.257  96.964  1.00122.70           C
ATOM    725  CB  ASP B  98      31.033  11.990  97.093  1.00122.70           C
ATOM    726  CG  ASP B  98      31.490  11.498  95.739  1.00122.70           C
ATOM    727  OD1 ASP B  98      30.622  10.974  94.996  1.00122.70           O
ATOM    728  OD2 ASP B  98      32.709  11.600  95.441  1.00122.70           O
ATOM    729  C   ASP B  98      30.998  14.453  96.620  1.00122.70           C
ATOM    730  O   ASP B  98      31.547  15.098  97.511  1.00122.70           O
ATOM    731  N   LEU B  99      31.119  14.791  95.323  1.00100.48           N
ATOM    732  CA  LEU B  99      31.929  15.903  94.912  1.00100.48           C
ATOM    733  CB  LEU B  99      32.017  16.022  93.385  1.00100.48           C
ATOM    734  CG  LEU B  99      32.678  14.798  92.724  1.00100.48           C
ATOM    735  CD1 LEU B  99      32.766  14.960  91.200  1.00100.48           C
ATOM    736  CD2 LEU B  99      34.038  14.486  93.364  1.00100.48           C
ATOM    737  C   LEU B  99      31.347  17.186  95.435  1.00100.48           C
ATOM    738  O   LEU B  99      32.082  18.077  95.857  1.00100.48           O
ATOM    739  N   ILE B 100      30.006  17.317  95.373  1.00112.06           N
ATOM    740  CA  ILE B 100      29.262  18.484  95.779  1.00112.06           C
ATOM    741  CB  ILE B 100      27.839  18.479  95.289  1.00112.06           C
ATOM    742  CG1 ILE B 100      27.045  17.304  95.878  1.00112.06           C
ATOM    743  CG2 ILE B 100      27.878  18.482  93.752  1.00112.06           C
ATOM    744  CD1 ILE B 100      25.548  17.382  95.579  1.00112.06           C
ATOM    745  C   ILE B 100      29.263  18.675  97.265  1.00112.06           C
ATOM    746  O   ILE B 100      29.225  19.805  97.751  1.00112.06           O
ATOM    747  N   ALA B 101      29.234  17.576  98.037  1.00 41.69           N
ATOM    748  CA  ALA B 101      29.228  17.700  99.468  1.00 41.69           C
ATOM    749  CB  ALA B 101      29.195  16.340 100.186  1.00 41.69           C
ATOM    750  C   ALA B 101      30.490  18.396  99.881  1.00 41.69           C
ATOM    751  O   ALA B 101      30.490  19.207 100.805  1.00 41.69           O
ATOM    752  N   GLU B 102      31.612  18.078  99.215  1.00 64.36           N
ATOM    753  CA  GLU B 102      32.893  18.621  99.572  1.00 64.36           C
ATOM    754  CB  GLU B 102      34.007  17.997  98.732  1.00 64.36           C
ATOM    755  CG  GLU B 102      34.156  16.496  98.956  1.00 64.36           C
ATOM    756  CD  GLU B 102      34.784  15.951  97.689  0.00 64.36           C
ATOM    757  OE1 GLU B 102      34.379  16.439  96.601  0.00 64.36           O
ATOM    758  OE2 GLU B 102      35.666  15.056  97.780  0.00 64.36           O
ATOM    759  C   GLU B 102      32.974  20.105  99.341  1.00 64.36           C
ATOM    760  O   GLU B 102      33.397  20.851 100.223  1.00 64.36           O
ATOM    761  N   LYS B 103      32.569  20.573  98.145  1.00106.89           N
ATOM    762  CA  LYS B 103      32.718  21.957  97.779  1.00106.89           C
ATOM    763  CB  LYS B 103      32.335  22.196  96.308  1.00106.89           C
ATOM    764  CG  LYS B 103      32.814  23.533  95.744  1.00106.89           C
ATOM    765  CD  LYS B 103      32.796  23.564  94.215  1.00106.89           C
ATOM    766  CE  LYS B 103      33.796  22.590  93.586  1.00106.89           C
ATOM    767  NZ  LYS B 103      33.683  22.620  92.110  1.00106.89           N
ATOM    768  C   LYS B 103      31.864  22.837  98.650  1.00106.89           C
ATOM    769  O   LYS B 103      32.298  23.902  99.086  1.00106.89           O
ATOM    770  N   ALA B 104      30.610  22.416  98.886  1.00 60.40           N
ATOM    771  CA  ALA B 104      29.608  23.086  99.674  1.00 60.40           C
ATOM    772  CB  ALA B 104      28.207  22.470  99.502  1.00 60.40           C
ATOM    773  C   ALA B 104      29.941  23.060 101.136  1.00 60.40           C
ATOM    774  O   ALA B 104      29.553  23.966 101.874  1.00 60.40           O
ATOM    775  N   ASP B 105      30.673  22.019 101.588  1.00106.86           N
ATOM    776  CA  ASP B 105      30.960  21.802 102.982  1.00106.86           C
ATOM    777  CB  ASP B 105      31.532  23.048 103.683  1.00106.86           C
ATOM    778  CG  ASP B 105      32.067  22.632 105.047  1.00106.86           C
ATOM    779  OD1 ASP B 105      32.106  21.402 105.315  1.00106.86           O
ATOM    780  OD2 ASP B 105      32.450  23.537 105.837  1.00106.86           O
ATOM    781  C   ASP B 105      29.725  21.382 103.730  1.00106.86           C
ATOM    782  O   ASP B 105      29.430  21.898 104.807  1.00106.86           O
ATOM    783  N   LEU B 106      28.963  20.426 103.151  1.00 69.38           N
ATOM    784  CA  LEU B 106      27.800  19.858 103.783  1.00 69.38           C
ATOM    785  CB  LEU B 106      26.521  19.996 102.942  1.00 69.38           C
ATOM    786  CG  LEU B 106      26.119  21.456 102.663  1.00 69.38           C
ATOM    787  CD1 LEU B 106      24.834  21.538 101.820  1.00 69.38           C
ATOM    788  CD2 LEU B 106      26.032  22.267 103.965  1.00 69.38           C
ATOM    789  C   LEU B 106      28.049  18.382 103.928  1.00 69.38           C
ATOM    790  O   LEU B 106      29.168  17.912 103.724  1.00 69.38           O
ATOM    791  N   SER B 107      27.008  17.629 104.357  1.00 44.51           N
ATOM    792  CA  SER B 107      27.059  16.193 104.462  1.00 44.51           C
ATOM    793  CB  SER B 107      26.042  15.612 105.461  1.00 44.51           C
ATOM    794  OG  SER B 107      26.089  14.193 105.450  1.00 44.51           O
ATOM    795  C   SER B 107      26.713  15.625 103.115  1.00 44.51           C
ATOM    796  O   SER B 107      26.265  16.339 102.219  1.00 44.51           O
ATOM    797  N   LYS B 108      26.954  14.310 102.935  1.00139.24           N
ATOM    798  CA  LYS B 108      26.639  13.610 101.722  1.00139.24           C
ATOM    799  CB  LYS B 108      27.163  12.161 101.735  1.00139.24           C
ATOM    800  CG  LYS B 108      27.203  11.478 100.365  1.00139.24           C
ATOM    801  CD  LYS B 108      28.311  11.980  99.436  0.00139.24           C
ATOM    802  CE  LYS B 108      28.399  11.189  98.130  0.00139.24           C
ATOM    803  NZ  LYS B 108      28.882   9.816  98.395  0.00139.24           N
ATOM    804  C   LYS B 108      25.146  13.563 101.595  1.00139.24           C
ATOM    805  O   LYS B 108      24.597  13.661 100.498  1.00139.24           O
ATOM    806  N   ALA B 109      24.453  13.405 102.739  1.00 39.11           N
ATOM    807  CA  ALA B 109      23.024  13.274 102.783  1.00 39.11           C
ATOM    808  CB  ALA B 109      22.497  13.034 104.209  1.00 39.11           C
ATOM    809  C   ALA B 109      22.365  14.518 102.264  1.00 39.11           C
ATOM    810  O   ALA B 109      21.337  14.430 101.595  1.00 39.11           O
ATOM    811  N   GLN B 110      22.894  15.712 102.609  1.00 57.11           N
ATOM    812  CA  GLN B 110      22.301  16.947 102.164  1.00 57.11           C
ATOM    813  CB  GLN B 110      22.799  18.196 102.916  1.00 57.11           C
ATOM    814  CG  GLN B 110      22.270  18.298 104.349  1.00 57.11           C
ATOM    815  CD  GLN B 110      22.666  19.660 104.903  1.00 57.11           C
ATOM    816  OE1 GLN B 110      21.811  20.470 105.261  1.00 57.11           O
ATOM    817  NE2 GLN B 110      23.997  19.926 104.976  1.00 57.11           N
ATOM    818  C   GLN B 110      22.532  17.176 100.703  1.00 57.11           C
ATOM    819  O   GLN B 110      21.649  17.655  99.992  1.00 57.11           O
ATOM    820  N   ALA B 111      23.737  16.848 100.209  1.00 38.32           N
ATOM    821  CA  ALA B 111      24.010  17.091  98.827  1.00 38.32           C
ATOM    822  CB  ALA B 111      25.420  16.629  98.424  1.00 38.32           C
ATOM    823  C   ALA B 111      23.020  16.297  98.031  1.00 38.32           C
ATOM    824  O   ALA B 111      22.396  16.817  97.106  1.00 38.32           O
ATOM    825  N   LYS B 112      22.818  15.021  98.413  1.00 77.76           N
ATOM    826  CA  LYS B 112      21.951  14.139  97.682  1.00 77.76           C
ATOM    827  CB  LYS B 112      21.955  12.697  98.219  1.00 77.76           C
ATOM    828  CG  LYS B 112      21.295  12.539  99.589  1.00 77.76           C
ATOM    829  CD  LYS B 112      21.027  11.080  99.960  1.00 77.76           C
ATOM    830  CE  LYS B 112      20.369  10.903 101.331  1.00 77.76           C
ATOM    831  NZ  LYS B 112      20.124   9.466 101.592  1.00 77.76           N
ATOM    832  C   LYS B 112      20.535  14.626  97.727  1.00 77.76           C
ATOM    833  O   LYS B 112      19.853  14.638  96.704  1.00 77.76           O
ATOM    834  N   ALA B 113      20.054  15.043  98.914  1.00 31.18           N
ATOM    835  CA  ALA B 113      18.692  15.477  99.066  1.00 31.18           C
ATOM    836  CB  ALA B 113      18.339  15.842 100.518  1.00 31.18           C
ATOM    837  C   ALA B 113      18.473  16.702  98.236  1.00 31.18           C
ATOM    838  O   ALA B 113      17.420  16.865  97.620  1.00 31.18           O
ATOM    839  N   ALA B 114      19.451  17.626  98.238  1.00 35.71           N
ATOM    840  CA  ALA B 114      19.323  18.826  97.463  1.00 35.71           C
ATOM    841  CB  ALA B 114      20.466  19.827  97.719  1.00 35.71           C
ATOM    842  C   ALA B 114      19.329  18.500  95.999  1.00 35.71           C
ATOM    843  O   ALA B 114      18.501  19.005  95.243  1.00 35.71           O
ATOM    844  N   LEU B 115      20.260  17.631  95.556  1.00 52.34           N
ATOM    845  CA  LEU B 115      20.368  17.331  94.154  1.00 52.34           C
ATOM    846  CB  LEU B 115      21.571  16.434  93.815  1.00 52.34           C
ATOM    847  CG  LEU B 115      21.691  16.107  92.314  1.00 52.34           C
ATOM    848  CD1 LEU B 115      21.823  17.385  91.472  1.00 52.34           C
ATOM    849  CD2 LEU B 115      22.836  15.115  92.051  1.00 52.34           C
ATOM    850  C   LEU B 115      19.127  16.645  93.684  1.00 52.34           C
ATOM    851  O   LEU B 115      18.573  17.001  92.646  1.00 52.34           O
ATOM    852  N   GLU B 116      18.626  15.660  94.451  1.00 77.09           N
ATOM    853  CA  GLU B 116      17.478  14.930  94.004  1.00 77.09           C
ATOM    854  CB  GLU B 116      17.087  13.776  94.948  1.00 77.09           C
ATOM    855  CG  GLU B 116      16.731  14.208  96.372  1.00 77.09           C
ATOM    856  CD  GLU B 116      16.373  12.950  97.155  1.00 77.09           C
ATOM    857  OE1 GLU B 116      16.866  11.855  96.771  1.00 77.09           O
ATOM    858  OE2 GLU B 116      15.602  13.064  98.145  1.00 77.09           O
ATOM    859  C   GLU B 116      16.320  15.868  93.877  1.00 77.09           C
ATOM    860  O   GLU B 116      15.567  15.804  92.907  1.00 77.09           O
ATOM    861  N   ALA B 117      16.160  16.787  94.844  1.00 25.85           N
ATOM    862  CA  ALA B 117      15.048  17.691  94.809  1.00 25.85           C
ATOM    863  CB  ALA B 117      15.011  18.632  96.025  1.00 25.85           C
ATOM    864  C   ALA B 117      15.143  18.546  93.583  1.00 25.85           C
ATOM    865  O   ALA B 117      14.147  18.769  92.896  1.00 25.85           O
ATOM    866  N   THR B 118      16.355  19.032  93.255  1.00103.24           N
ATOM    867  CA  THR B 118      16.498  19.930  92.144  1.00103.24           C
ATOM    868  CB  THR B 118      17.875  20.521  92.002  1.00103.24           C
ATOM    869  OG1 THR B 118      17.834  21.623  91.106  1.00103.24           O
ATOM    870  CG2 THR B 118      18.842  19.456  91.464  1.00103.24           C
ATOM    871  C   THR B 118      16.140  19.255  90.850  1.00103.24           C
ATOM    872  O   THR B 118      15.516  19.874  89.989  1.00103.24           O
ATOM    873  N   LEU B 119      16.540  17.978  90.666  1.00 42.34           N
ATOM    874  CA  LEU B 119      16.272  17.271  89.440  1.00 42.34           C
ATOM    875  CB  LEU B 119      16.944  15.886  89.384  1.00 42.34           C
ATOM    876  CG  LEU B 119      18.485  15.947  89.372  1.00 42.34           C
ATOM    877  CD1 LEU B 119      19.102  14.541  89.299  1.00 42.34           C
ATOM    878  CD2 LEU B 119      19.000  16.882  88.264  1.00 42.34           C
ATOM    879  C   LEU B 119      14.798  17.064  89.278  1.00 42.34           C
ATOM    880  O   LEU B 119      14.258  17.236  88.185  1.00 42.34           O
ATOM    881  N   ASP B 120      14.108  16.685  90.370  1.00 27.85           N
ATOM    882  CA  ASP B 120      12.698  16.426  90.310  1.00 27.85           C
ATOM    883  CB  ASP B 120      12.128  15.928  91.649  1.00 27.85           C
ATOM    884  CG  ASP B 120      12.687  14.534  91.896  1.00 27.85           C
ATOM    885  OD1 ASP B 120      13.135  13.897  90.906  1.00 27.85           O
ATOM    886  OD2 ASP B 120      12.678  14.090  93.075  1.00 27.85           O
ATOM    887  C   ASP B 120      11.987  17.696  89.965  1.00 27.85           C
ATOM    888  O   ASP B 120      11.047  17.693  89.171  1.00 27.85           O
ATOM    889  N   GLY B 121      12.423  18.822  90.558  1.00 20.81           N
ATOM    890  CA  GLY B 121      11.774  20.082  90.328  1.00 20.81           C
ATOM    891  C   GLY B 121      11.905  20.473  88.889  1.00 20.81           C
ATOM    892  O   GLY B 121      10.948  20.951  88.282  1.00 20.81           O
ATOM    893  N   ILE B 122      13.101  20.288  88.299  1.00 37.15           N
ATOM    894  CA  ILE B 122      13.306  20.679  86.932  1.00 37.15           C
ATOM    895  CB  ILE B 122      14.723  20.490  86.471  1.00 37.15           C
ATOM    896  CG1 ILE B 122      15.665  21.417  87.257  1.00 37.15           C
ATOM    897  CG2 ILE B 122      14.770  20.716  84.951  1.00 37.15           C
ATOM    898  CD1 ILE B 122      17.145  21.107  87.040  1.00 37.15           C
ATOM    899  C   ILE B 122      12.414  19.866  86.042  1.00 37.15           C
ATOM    900  O   ILE B 122      11.796  20.400  85.122  1.00 37.15           O
ATOM    901  N   THR B 123      12.314  18.547  86.297  1.00 28.35           N
ATOM    902  CA  THR B 123      11.523  17.694  85.456  1.00 28.35           C
ATOM    903  CB  THR B 123      11.574  16.253  85.867  1.00 28.35           C
ATOM    904  OG1 THR B 123      12.913  15.781  85.837  1.00 28.35           O
ATOM    905  CG2 THR B 123      10.705  15.440  84.893  1.00 28.35           C
ATOM    906  C   THR B 123      10.093  18.125  85.523  1.00 28.35           C
ATOM    907  O   THR B 123       9.398  18.164  84.509  1.00 28.35           O
ATOM    908  N   ASP B 124       9.616  18.445  86.738  1.00 74.48           N
ATOM    909  CA  ASP B 124       8.254  18.841  86.950  1.00 74.48           C
ATOM    910  CB  ASP B 124       7.942  19.047  88.440  1.00 74.48           C
ATOM    911  CG  ASP B 124       6.444  19.254  88.603  1.00 74.48           C
ATOM    912  OD1 ASP B 124       5.729  19.300  87.566  1.00 74.48           O
ATOM    913  OD2 ASP B 124       5.996  19.363  89.776  1.00 74.48           O
ATOM    914  C   ASP B 124       7.989  20.135  86.245  1.00 74.48           C
ATOM    915  O   ASP B 124       6.972  20.284  85.571  1.00 74.48           O
ATOM    916  N   ALA B 125       8.913  21.105  86.368  1.00 28.32           N
ATOM    917  CA  ALA B 125       8.702  22.395  85.775  1.00 28.32           C
ATOM    918  CB  ALA B 125       9.851  23.372  86.072  1.00 28.32           C
ATOM    919  C   ALA B 125       8.611  22.241  84.288  1.00 28.32           C
ATOM    920  O   ALA B 125       7.745  22.830  83.643  1.00 28.32           O
ATOM    921  N   LEU B 126       9.510  21.425  83.710  1.00 94.10           N
ATOM    922  CA  LEU B 126       9.570  21.199  82.294  1.00 94.10           C
ATOM    923  CB  LEU B 126      10.799  20.322  81.944  1.00 94.10           C
ATOM    924  CG  LEU B 126      10.984  19.877  80.477  1.00 94.10           C
ATOM    925  CD1 LEU B 126      12.385  19.277  80.273  1.00 94.10           C
ATOM    926  CD2 LEU B 126       9.913  18.859  80.046  1.00 94.10           C
ATOM    927  C   LEU B 126       8.302  20.540  81.835  1.00 94.10           C
ATOM    928  O   LEU B 126       7.706  20.955  80.843  1.00 94.10           O
ATOM    929  N   LYS B 127       7.829  19.520  82.574  1.00 98.14           N
ATOM    930  CA  LYS B 127       6.656  18.784  82.196  1.00 98.14           C
ATOM    931  CB  LYS B 127       6.318  17.675  83.208  1.00 98.14           C
ATOM    932  CG  LYS B 127       5.206  16.731  82.751  1.00 98.14           C
ATOM    933  CD  LYS B 127       5.105  15.459  83.596  1.00 98.14           C
ATOM    934  CE  LYS B 127       4.000  14.504  83.141  1.00 98.14           C
ATOM    935  NZ  LYS B 127       2.677  15.142  83.321  1.00 98.14           N
ATOM    936  C   LYS B 127       5.493  19.729  82.145  1.00 98.14           C
ATOM    937  O   LYS B 127       4.587  19.578  81.326  1.00 98.14           O
ATOM    938  N   GLU B 128       5.495  20.719  83.052  1.00 89.62           N
ATOM    939  CA  GLU B 128       4.480  21.729  83.181  1.00 89.62           C
ATOM    940  CB  GLU B 128       4.701  22.624  84.413  1.00 89.62           C
ATOM    941  CG  GLU B 128       3.569  23.620  84.667  1.00 89.62           C
ATOM    942  CD  GLU B 128       3.942  24.424  85.904  1.00 89.62           C
ATOM    943  OE1 GLU B 128       4.944  25.182  85.839  1.00 89.62           O
ATOM    944  OE2 GLU B 128       3.228  24.283  86.935  1.00 89.62           O
ATOM    945  C   GLU B 128       4.493  22.617  81.972  1.00 89.62           C
ATOM    946  O   GLU B 128       3.464  23.181  81.607  1.00 89.62           O
ATOM    947  N   GLY B 129       5.658  22.779  81.312  1.00 33.06           N
ATOM    948  CA  GLY B 129       5.710  23.661  80.180  1.00 33.06           C
ATOM    949  C   GLY B 129       6.479  24.889  80.556  1.00 33.06           C
ATOM    950  O   GLY B 129       6.507  25.866  79.808  1.00 33.06           O
ATOM    951  N   ASP B 130       7.110  24.871  81.746  1.00 54.10           N
ATOM    952  CA  ASP B 130       7.896  25.982  82.204  1.00 54.10           C
ATOM    953  CB  ASP B 130       7.943  26.073  83.744  1.00 54.10           C
ATOM    954  CG  ASP B 130       8.461  27.437  84.186  1.00 54.10           C
ATOM    955  OD1 ASP B 130       8.766  28.290  83.311  1.00 54.10           O
ATOM    956  OD2 ASP B 130       8.551  27.643  85.426  1.00 54.10           O
ATOM    957  C   ASP B 130       9.299  25.785  81.709  1.00 54.10           C
ATOM    958  O   ASP B 130       9.735  24.657  81.485  1.00 54.10           O
ATOM    959  N   GLN B 131      10.039  26.895  81.502  1.00 49.00           N
ATOM    960  CA  GLN B 131      11.401  26.788  81.070  1.00 49.00           C
ATOM    961  CB  GLN B 131      11.783  27.809  79.984  1.00 49.00           C
ATOM    962  CG  GLN B 131      13.234  27.700  79.514  1.00 49.00           C
ATOM    963  CD  GLN B 131      13.459  28.765  78.447  1.00 49.00           C
ATOM    964  OE1 GLN B 131      14.545  28.875  77.879  1.00 49.00           O
ATOM    965  NE2 GLN B 131      12.402  29.573  78.166  1.00 49.00           N
ATOM    966  C   GLN B 131      12.253  27.056  82.271  1.00 49.00           C
ATOM    967  O   GLN B 131      12.002  27.994  83.026  1.00 49.00           O
ATOM    968  N   VAL B 132      13.281  26.211  82.489  1.00 44.18           N
ATOM    969  CA  VAL B 132      14.143  26.383  83.624  1.00 44.18           C
ATOM    970  CB  VAL B 132      14.462  25.082  84.313  1.00 44.18           C
ATOM    971  CG1 VAL B 132      15.443  25.339  85.471  1.00 44.18           C
ATOM    972  CG2 VAL B 132      13.141  24.428  84.752  1.00 44.18           C
ATOM    973  C   VAL B 132      15.433  26.958  83.123  1.00 44.18           C
ATOM    974  O   VAL B 132      16.128  26.329  82.326  1.00 44.18           O
ATOM    975  N   GLN B 133      15.793  28.178  83.580  1.00 46.58           N
ATOM    976  CA  GLN B 133      17.023  28.753  83.112  1.00 46.58           C
ATOM    977  CB  GLN B 133      16.860  30.086  82.360  1.00 46.58           C
ATOM    978  CG  GLN B 133      16.146  29.924  81.015  1.00 46.58           C
ATOM    979  CD  GLN B 133      16.288  31.221  80.234  1.00 46.58           C
ATOM    980  OE1 GLN B 133      16.952  32.158  80.675  1.00 46.58           O
ATOM    981  NE2 GLN B 133      15.661  31.272  79.028  1.00 46.58           N
ATOM    982  C   GLN B 133      17.935  28.971  84.277  1.00 46.58           C
ATOM    983  O   GLN B 133      17.566  29.598  85.270  1.00 46.58           O
ATOM    984  N   LEU B 134      19.171  28.444  84.166  1.00 63.13           N
ATOM    985  CA  LEU B 134      20.132  28.538  85.225  1.00 63.13           C
ATOM    986  CB  LEU B 134      20.659  27.154  85.643  1.00 63.13           C
ATOM    987  CG  LEU B 134      19.556  26.195  86.138  1.00 63.13           C
ATOM    988  CD1 LEU B 134      20.134  24.826  86.529  1.00 63.13           C
ATOM    989  CD2 LEU B 134      18.735  26.824  87.275  1.00 63.13           C
ATOM    990  C   LEU B 134      21.298  29.319  84.712  1.00 63.13           C
ATOM    991  O   LEU B 134      22.003  28.886  83.801  1.00 63.13           O
ATOM    992  N   ILE B 135      21.560  30.486  85.326  1.00 90.78           N
ATOM    993  CA  ILE B 135      22.627  31.311  84.851  1.00 90.78           C
ATOM    994  CB  ILE B 135      22.754  32.613  85.590  1.00 90.78           C
ATOM    995  CG1 ILE B 135      21.480  33.458  85.420  1.00 90.78           C
ATOM    996  CG2 ILE B 135      24.024  33.317  85.087  1.00 90.78           C
ATOM    997  CD1 ILE B 135      20.255  32.870  86.119  1.00 90.78           C
ATOM    998  C   ILE B 135      23.904  30.562  85.030  1.00 90.78           C
ATOM    999  O   ILE B 135      24.174  30.002  86.091  1.00 90.78           O
ATOM   1000  N   GLY B 136      24.700  30.495  83.947  1.00 66.48           N
ATOM   1001  CA  GLY B 136      25.997  29.893  83.993  1.00 66.48           C
ATOM   1002  C   GLY B 136      25.940  28.448  83.579  1.00 66.48           C
ATOM   1003  O   GLY B 136      26.987  27.860  83.317  1.00 66.48           O
ATOM   1004  N   PHE B 137      24.782  27.765  83.714  1.00125.34           N
ATOM   1005  CA  PHE B 137      24.691  26.410  83.220  1.00125.34           C
ATOM   1006  CB  PHE B 137      23.933  25.525  84.222  1.00125.34           C
ATOM   1007  CG  PHE B 137      24.067  24.100  83.820  1.00125.34           C
ATOM   1008  CD1 PHE B 137      25.255  23.430  84.009  1.00125.34           C
ATOM   1009  CD2 PHE B 137      22.996  23.426  83.284  1.00125.34           C
ATOM   1010  CE1 PHE B 137      25.379  22.110  83.646  1.00125.34           C
ATOM   1011  CE2 PHE B 137      23.114  22.106  82.921  1.00125.34           C
ATOM   1012  CZ  PHE B 137      24.306  21.447  83.101  1.00125.34           C
ATOM   1013  C   PHE B 137      24.048  26.245  81.855  1.00125.34           C
ATOM   1014  O   PHE B 137      24.634  25.670  80.936  1.00125.34           O
ATOM   1015  N   GLY B 138      22.818  26.799  81.682  1.00 38.48           N
ATOM   1016  CA  GLY B 138      22.031  26.569  80.488  1.00 38.48           C
ATOM   1017  C   GLY B 138      20.566  26.498  80.868  1.00 38.48           C
ATOM   1018  O   GLY B 138      20.200  26.828  81.995  1.00 38.48           O
ATOM   1019  N   THR B 139      19.681  26.057  79.931  1.00105.96           N
ATOM   1020  CA  THR B 139      18.256  26.030  80.192  1.00105.96           C
ATOM   1021  CB  THR B 139      17.518  27.127  79.476  1.00105.96           C
ATOM   1022  OG1 THR B 139      16.160  27.163  79.887  1.00105.96           O
ATOM   1023  CG2 THR B 139      17.607  26.880  77.960  1.00105.96           C
ATOM   1024  C   THR B 139      17.630  24.731  79.741  1.00105.96           C
ATOM   1025  O   THR B 139      18.157  24.036  78.873  1.00105.96           O
ATOM   1026  N   PHE B 140      16.462  24.378  80.340  1.00 60.73           N
ATOM   1027  CA  PHE B 140      15.732  23.177  80.002  1.00 60.73           C
ATOM   1028  CB  PHE B 140      15.554  22.202  81.184  1.00 60.73           C
ATOM   1029  CG  PHE B 140      16.883  21.724  81.667  1.00 60.73           C
ATOM   1030  CD1 PHE B 140      17.612  22.477  82.560  1.00 60.73           C
ATOM   1031  CD2 PHE B 140      17.394  20.517  81.244  1.00 60.73           C
ATOM   1032  CE1 PHE B 140      18.835  22.042  83.013  1.00 60.73           C
ATOM   1033  CE2 PHE B 140      18.617  20.077  81.695  1.00 60.73           C
ATOM   1034  CZ  PHE B 140      19.340  20.838  82.583  1.00 60.73           C
ATOM   1035  C   PHE B 140      14.333  23.579  79.615  1.00 60.73           C
ATOM   1036  O   PHE B 140      13.714  24.406  80.285  1.00 60.73           O
ATOM   1037  N   LYS B 141      13.789  23.000  78.518  1.00104.75           N
ATOM   1038  CA  LYS B 141      12.440  23.334  78.132  1.00104.75           C
ATOM   1039  CB  LYS B 141      12.335  24.616  77.281  1.00104.75           C
ATOM   1040  CG  LYS B 141      10.891  25.061  77.028  1.00104.75           C
ATOM   1041  CD  LYS B 141      10.740  26.489  76.504  1.00104.75           C
ATOM   1042  CE  LYS B 141       9.298  26.826  76.118  1.00104.75           C
ATOM   1043  NZ  LYS B 141       8.401  26.645  77.281  1.00104.75           N
ATOM   1044  C   LYS B 141      11.841  22.199  77.346  1.00104.75           C
ATOM   1045  O   LYS B 141      12.530  21.251  76.971  1.00104.75           O
ATOM   1046  N   VAL B 142      10.514  22.270  77.095  1.00100.67           N
ATOM   1047  CA  VAL B 142       9.806  21.262  76.349  1.00100.67           C
ATOM   1048  CB  VAL B 142       8.382  21.074  76.774  1.00100.67           C
ATOM   1049  CG1 VAL B 142       8.364  20.562  78.215  1.00100.67           C
ATOM   1050  CG2 VAL B 142       7.632  22.402  76.570  1.00100.67           C
ATOM   1051  C   VAL B 142       9.716  21.699  74.919  1.00100.67           C
ATOM   1052  O   VAL B 142       9.519  22.879  74.632  1.00100.67           O
ATOM   1053  N   ASN B 143       9.873  20.740  73.979  1.00 50.04           N
ATOM   1054  CA  ASN B 143       9.754  21.038  72.577  1.00 50.04           C
ATOM   1055  CB  ASN B 143      11.052  20.813  71.782  1.00 50.04           C
ATOM   1056  CG  ASN B 143      12.014  21.939  72.133  1.00 50.04           C
ATOM   1057  OD1 ASN B 143      12.574  21.979  73.228  1.00 50.04           O
ATOM   1058  ND2 ASN B 143      12.216  22.882  71.174  1.00 50.04           N
ATOM   1059  C   ASN B 143       8.707  20.139  71.980  1.00 50.04           C
ATOM   1060  O   ASN B 143       8.533  18.998  72.404  1.00 50.04           O
ATOM   1061  N   HIS B 144       7.958  20.652  70.980  1.00 47.07           N
ATOM   1062  CA  HIS B 144       6.930  19.879  70.334  1.00 47.07           C
ATOM   1063  ND1 HIS B 144       3.993  21.075  71.430  1.00 47.07           N
ATOM   1064  CG  HIS B 144       5.051  21.555  70.691  1.00 47.07           C
ATOM   1065  CB  HIS B 144       5.820  20.735  69.699  1.00 47.07           C
ATOM   1066  NE2 HIS B 144       4.266  23.203  72.015  1.00 47.07           N
ATOM   1067  CD2 HIS B 144       5.205  22.855  71.060  1.00 47.07           C
ATOM   1068  CE1 HIS B 144       3.562  22.103  72.205  1.00 47.07           C
ATOM   1069  C   HIS B 144       7.541  19.095  69.213  1.00 47.07           C
ATOM   1070  O   HIS B 144       8.514  19.527  68.597  1.00 47.07           O
ATOM   1071  N   ARG B 145       6.987  17.898  68.924  1.00138.78           N
ATOM   1072  CA  ARG B 145       7.501  17.160  67.808  1.00138.78           C
ATOM   1073  CB  ARG B 145       8.621  16.169  68.162  1.00138.78           C
ATOM   1074  CG  ARG B 145       8.275  15.124  69.219  1.00138.78           C
ATOM   1075  CD  ARG B 145       9.537  14.526  69.839  1.00138.78           C
ATOM   1076  NE  ARG B 145      10.407  15.682  70.204  1.00138.78           N
ATOM   1077  CZ  ARG B 145      11.332  16.152  69.315  1.00138.78           C
ATOM   1078  NH1 ARG B 145      11.534  15.500  68.133  1.00138.78           N
ATOM   1079  NH2 ARG B 145      12.040  17.285  69.592  1.00138.78           N
ATOM   1080  C   ARG B 145       6.390  16.452  67.106  1.00138.78           C
ATOM   1081  O   ARG B 145       5.377  16.086  67.700  1.00138.78           O
ATOM   1082  N   ALA B 146       6.576  16.269  65.785  1.00 34.65           N
ATOM   1083  CA  ALA B 146       5.611  15.656  64.922  1.00 34.65           C
ATOM   1084  CB  ALA B 146       5.828  15.984  63.435  1.00 34.65           C
ATOM   1085  C   ALA B 146       5.688  14.171  65.074  1.00 34.65           C
ATOM   1086  O   ALA B 146       6.633  13.633  65.648  1.00 34.65           O
ATOM   1087  N   ALA B 147       4.659  13.473  64.556  1.00 35.68           N
ATOM   1088  CA  ALA B 147       4.594  12.043  64.641  1.00 35.68           C
ATOM   1089  CB  ALA B 147       3.303  11.449  64.048  1.00 35.68           C
ATOM   1090  C   ALA B 147       5.750  11.473  63.880  1.00 35.68           C
ATOM   1091  O   ALA B 147       6.229  12.072  62.919  1.00 35.68           O
ATOM   1092  N   ARG B 148       6.240  10.292  64.316  1.00184.15           N
ATOM   1093  CA  ARG B 148       7.374   9.681  63.682  1.00184.15           C
ATOM   1094  CB  ARG B 148       8.695   9.902  64.440  1.00184.15           C
ATOM   1095  CG  ARG B 148       9.089  11.369  64.592  1.00184.15           C
ATOM   1096  CD  ARG B 148      10.466  11.580  65.224  1.00184.15           C
ATOM   1097  NE  ARG B 148      10.441  10.975  66.585  1.00184.15           N
ATOM   1098  CZ  ARG B 148      11.587  10.931  67.327  1.00184.15           C
ATOM   1099  NH1 ARG B 148      12.740  11.466  66.830  1.00184.15           N
ATOM   1100  NH2 ARG B 148      11.581  10.349  68.561  1.00184.15           N
ATOM   1101  C   ARG B 148       7.160   8.202  63.673  1.00184.15           C
ATOM   1102  O   ARG B 148       6.121   7.702  64.099  1.00184.15           O
ATOM   1103  N   THR B 149       8.160   7.462  63.157  1.00 97.59           N
ATOM   1104  CA  THR B 149       8.093   6.031  63.118  1.00 97.59           C
ATOM   1105  CB  THR B 149       8.540   5.447  61.812  1.00 97.59           C
ATOM   1106  OG1 THR B 149       8.296   4.048  61.793  1.00 97.59           O
ATOM   1107  CG2 THR B 149      10.043   5.728  61.642  1.00 97.59           C
ATOM   1108  C   THR B 149       9.044   5.534  64.152  1.00 97.59           C
ATOM   1109  O   THR B 149      10.067   6.161  64.424  1.00 97.59           O
ATOM   1110  N   GLY B 150       8.713   4.389  64.776  1.00 17.95           N
ATOM   1111  CA  GLY B 150       9.566   3.841  65.787  1.00 17.95           C
ATOM   1112  C   GLY B 150       9.182   2.410  65.958  1.00 17.95           C
ATOM   1113  O   GLY B 150       8.314   1.905  65.248  1.00 17.95           O
ATOM   1114  N   ARG B 151       9.842   1.709  66.898  1.00 40.46           N
ATOM   1115  CA  ARG B 151       9.513   0.333  67.131  1.00 40.46           C
ATOM   1116  CB  ARG B 151      10.576  -0.634  66.578  1.00 40.46           C
ATOM   1117  CG  ARG B 151      10.124  -2.094  66.488  1.00 40.46           C
ATOM   1118  CD  ARG B 151      11.206  -3.027  65.938  1.00 40.46           C
ATOM   1119  NE  ARG B 151      11.504  -2.601  64.540  1.00 40.46           N
ATOM   1120  CZ  ARG B 151      10.881  -3.205  63.487  1.00 40.46           C
ATOM   1121  NH1 ARG B 151       9.986  -4.212  63.708  1.00 40.46           N
ATOM   1122  NH2 ARG B 151      11.161  -2.807  62.211  1.00 40.46           N
ATOM   1123  C   ARG B 151       9.447   0.161  68.616  1.00 40.46           C
ATOM   1124  O   ARG B 151      10.196   0.801  69.352  1.00 40.46           O
ATOM   1125  N   ASN B 152       8.537  -0.700  69.116  1.00 96.05           N
ATOM   1126  CA  ASN B 152       8.484  -0.818  70.543  1.00 96.05           C
ATOM   1127  CB  ASN B 152       7.070  -0.812  71.149  1.00 96.05           C
ATOM   1128  CG  ASN B 152       6.336  -2.040  70.658  1.00 96.05           C
ATOM   1129  OD1 ASN B 152       6.078  -2.184  69.464  1.00 96.05           O
ATOM   1130  ND2 ASN B 152       6.002  -2.951  71.610  1.00 96.05           N
ATOM   1131  C   ASN B 152       9.155  -2.083  70.936  1.00 96.05           C
ATOM   1132  O   ASN B 152       8.888  -3.156  70.408  1.00 96.05           O
ATOM   1133  N   PRO B 153      10.047  -1.942  71.866  1.00 67.67           N
ATOM   1134  CA  PRO B 153      10.849  -3.028  72.346  1.00 67.67           C
ATOM   1135  CD  PRO B 153      10.034  -0.813  72.779  1.00 67.67           C
ATOM   1136  CB  PRO B 153      11.714  -2.424  73.449  1.00 67.67           C
ATOM   1137  CG  PRO B 153      10.833  -1.289  74.003  1.00 67.67           C
ATOM   1138  C   PRO B 153      10.023  -4.165  72.869  1.00 67.67           C
ATOM   1139  O   PRO B 153      10.497  -5.298  72.812  1.00 67.67           O
ATOM   1140  N   GLN B 154       8.824  -3.908  73.430  1.00 91.10           N
ATOM   1141  CA  GLN B 154       8.108  -5.016  73.995  1.00 91.10           C
ATOM   1142  CB  GLN B 154       6.808  -4.572  74.689  1.00 91.10           C
ATOM   1143  CG  GLN B 154       7.014  -3.635  75.883  1.00 91.10           C
ATOM   1144  CD  GLN B 154       7.455  -4.463  77.082  1.00 91.10           C
ATOM   1145  OE1 GLN B 154       6.915  -5.537  77.344  1.00 91.10           O
ATOM   1146  NE2 GLN B 154       8.468  -3.953  77.832  1.00 91.10           N
ATOM   1147  C   GLN B 154       7.704  -5.987  72.922  1.00 91.10           C
ATOM   1148  O   GLN B 154       8.107  -7.149  72.947  1.00 91.10           O
ATOM   1149  N   THR B 155       6.887  -5.525  71.950  1.00 58.79           N
ATOM   1150  CA  THR B 155       6.399  -6.366  70.889  1.00 58.79           C
ATOM   1151  CB  THR B 155       5.123  -5.873  70.275  1.00 58.79           C
ATOM   1152  OG1 THR B 155       5.332  -4.641  69.608  1.00 58.79           O
ATOM   1153  CG2 THR B 155       4.089  -5.685  71.399  1.00 58.79           C
ATOM   1154  C   THR B 155       7.417  -6.547  69.805  1.00 58.79           C
ATOM   1155  O   THR B 155       7.561  -7.631  69.244  1.00 58.79           O
ATOM   1156  N   GLY B 156       8.157  -5.474  69.478  1.00 22.83           N
ATOM   1157  CA  GLY B 156       9.133  -5.513  68.428  1.00 22.83           C
ATOM   1158  C   GLY B 156       8.492  -5.034  67.161  1.00 22.83           C
ATOM   1159  O   GLY B 156       9.132  -4.992  66.112  1.00 22.83           O
ATOM   1160  N   ALA B 157       7.196  -4.670  67.224  1.00 32.50           N
ATOM   1161  CA  ALA B 157       6.501  -4.207  66.057  1.00 32.50           C
ATOM   1162  CB  ALA B 157       4.972  -4.312  66.183  1.00 32.50           C
ATOM   1163  C   ALA B 157       6.832  -2.768  65.806  1.00 32.50           C
ATOM   1164  O   ALA B 157       7.139  -2.014  66.729  1.00 32.50           O
ATOM   1165  N   GLU B 158       6.789  -2.352  64.523  1.00 75.83           N
ATOM   1166  CA  GLU B 158       7.026  -0.974  64.196  1.00 75.83           C
ATOM   1167  CB  GLU B 158       7.345  -0.728  62.710  1.00 75.83           C
ATOM   1168  CG  GLU B 158       7.649   0.737  62.387  1.00 75.83           C
ATOM   1169  CD  GLU B 158       7.944   0.843  60.898  1.00 75.83           C
ATOM   1170  OE1 GLU B 158       8.888   0.145  60.438  1.00 75.83           O
ATOM   1171  OE2 GLU B 158       7.235   1.617  60.202  1.00 75.83           O
ATOM   1172  C   GLU B 158       5.762  -0.250  64.529  1.00 75.83           C
ATOM   1173  O   GLU B 158       4.678  -0.825  64.454  1.00 75.83           O
ATOM   1174  N   ILE B 159       5.859   1.028  64.946  1.00142.64           N
ATOM   1175  CA  ILE B 159       4.643   1.698  65.301  1.00142.64           C
ATOM   1176  CB  ILE B 159       4.404   1.632  66.790  1.00142.64           C
ATOM   1177  CG1 ILE B 159       2.911   1.691  67.176  1.00142.64           C
ATOM   1178  CG2 ILE B 159       5.265   2.731  67.433  1.00142.64           C
ATOM   1179  CD1 ILE B 159       2.185   2.998  66.886  1.00142.64           C
ATOM   1180  C   ILE B 159       4.771   3.135  64.879  1.00142.64           C
ATOM   1181  O   ILE B 159       5.878   3.654  64.749  1.00142.64           O
ATOM   1182  N   GLN B 160       3.632   3.808  64.613  1.00 54.21           N
ATOM   1183  CA  GLN B 160       3.658   5.206  64.291  1.00 54.21           C
ATOM   1184  CB  GLN B 160       2.503   5.666  63.385  1.00 54.21           C
ATOM   1185  CG  GLN B 160       2.553   7.160  63.056  1.00 54.21           C
ATOM   1186  CD  GLN B 160       1.358   7.498  62.176  1.00 54.21           C
ATOM   1187  OE1 GLN B 160       0.618   8.441  62.453  1.00 54.21           O
ATOM   1188  NE2 GLN B 160       1.162   6.713  61.083  1.00 54.21           N
ATOM   1189  C   GLN B 160       3.483   5.923  65.584  1.00 54.21           C
ATOM   1190  O   GLN B 160       2.554   5.655  66.344  1.00 54.21           O
ATOM   1191  N   ILE B 161       4.372   6.883  65.865  1.00120.01           N
ATOM   1192  CA  ILE B 161       4.267   7.551  67.117  1.00120.01           C
ATOM   1193  CB  ILE B 161       5.588   7.827  67.774  1.00120.01           C
ATOM   1194  CG1 ILE B 161       6.437   8.753  66.895  1.00120.01           C
ATOM   1195  CG2 ILE B 161       6.263   6.487  68.099  1.00120.01           C
ATOM   1196  CD1 ILE B 161       7.656   9.312  67.625  1.00120.01           C
ATOM   1197  C   ILE B 161       3.612   8.861  66.880  1.00120.01           C
ATOM   1198  O   ILE B 161       3.971   9.603  65.967  1.00120.01           O
ATOM   1199  N   ALA B 162       2.602   9.149  67.717  1.00 41.29           N
ATOM   1200  CA  ALA B 162       1.855  10.359  67.634  1.00 41.29           C
ATOM   1201  CB  ALA B 162       0.588  10.361  68.504  1.00 41.29           C
ATOM   1202  C   ALA B 162       2.733  11.470  68.100  1.00 41.29           C
ATOM   1203  O   ALA B 162       3.789  11.248  68.689  1.00 41.29           O
ATOM   1204  N   ALA B 163       2.311  12.713  67.817  1.00 36.63           N
ATOM   1205  CA  ALA B 163       3.087  13.854  68.192  1.00 36.63           C
ATOM   1206  CB  ALA B 163       2.451  15.195  67.782  1.00 36.63           C
ATOM   1207  C   ALA B 163       3.236  13.844  69.679  1.00 36.63           C
ATOM   1208  O   ALA B 163       2.432  13.261  70.406  1.00 36.63           O
ATOM   1209  N   ALA B 164       4.324  14.468  70.165  1.00 43.04           N
ATOM   1210  CA  ALA B 164       4.579  14.493  71.570  1.00 43.04           C
ATOM   1211  CB  ALA B 164       5.279  13.225  72.087  1.00 43.04           C
ATOM   1212  C   ALA B 164       5.498  15.637  71.837  1.00 43.04           C
ATOM   1213  O   ALA B 164       5.837  16.400  70.934  1.00 43.04           O
ATOM   1214  N   ASN B 165       5.882  15.804  73.118  1.00 53.27           N
ATOM   1215  CA  ASN B 165       6.785  16.843  73.521  1.00 53.27           C
ATOM   1216  CB  ASN B 165       6.227  17.733  74.643  1.00 53.27           C
ATOM   1217  CG  ASN B 165       5.076  18.549  74.071  1.00 53.27           C
ATOM   1218  OD1 ASN B 165       5.231  19.249  73.072  1.00 53.27           O
ATOM   1219  ND2 ASN B 165       3.884  18.452  74.718  1.00 53.27           N
ATOM   1220  C   ASN B 165       8.017  16.173  74.053  1.00 53.27           C
ATOM   1221  O   ASN B 165       7.954  15.055  74.561  1.00 53.27           O
ATOM   1222  N   VAL B 166       9.184  16.839  73.929  1.00115.01           N
ATOM   1223  CA  VAL B 166      10.412  16.251  74.385  1.00115.01           C
ATOM   1224  CB  VAL B 166      11.271  15.819  73.238  1.00115.01           C
ATOM   1225  CG1 VAL B 166      11.610  17.071  72.416  1.00115.01           C
ATOM   1226  CG2 VAL B 166      12.499  15.066  73.770  1.00115.01           C
ATOM   1227  C   VAL B 166      11.166  17.291  75.157  1.00115.01           C
ATOM   1228  O   VAL B 166      11.026  18.486  74.904  1.00115.01           O
ATOM   1229  N   PRO B 167      11.941  16.865  76.125  1.00 79.58           N
ATOM   1230  CA  PRO B 167      12.744  17.784  76.884  1.00 79.58           C
ATOM   1231  CD  PRO B 167      11.636  15.658  76.872  1.00 79.58           C
ATOM   1232  CB  PRO B 167      13.079  17.076  78.199  1.00 79.58           C
ATOM   1233  CG  PRO B 167      12.736  15.596  77.943  1.00 79.58           C
ATOM   1234  C   PRO B 167      13.942  18.187  76.083  1.00 79.58           C
ATOM   1235  O   PRO B 167      14.449  17.363  75.325  1.00 79.58           O
ATOM   1236  N   ALA B 168      14.421  19.438  76.238  1.00 29.61           N
ATOM   1237  CA  ALA B 168      15.562  19.863  75.480  1.00 29.61           C
ATOM   1238  CB  ALA B 168      15.198  20.734  74.265  1.00 29.61           C
ATOM   1239  C   ALA B 168      16.423  20.690  76.377  1.00 29.61           C
ATOM   1240  O   ALA B 168      15.934  21.382  77.269  1.00 29.61           O
ATOM   1241  N   PHE B 169      17.748  20.626  76.152  1.00 62.61           N
ATOM   1242  CA  PHE B 169      18.687  21.349  76.955  1.00 62.61           C
ATOM   1243  CB  PHE B 169      19.650  20.384  77.679  1.00 62.61           C
ATOM   1244  CG  PHE B 169      20.705  21.123  78.426  1.00 62.61           C
ATOM   1245  CD1 PHE B 169      20.404  21.841  79.559  1.00 62.61           C
ATOM   1246  CD2 PHE B 169      22.014  21.059  78.008  1.00 62.61           C
ATOM   1247  CE1 PHE B 169      21.393  22.507  80.245  1.00 62.61           C
ATOM   1248  CE2 PHE B 169      23.006  21.722  78.691  1.00 62.61           C
ATOM   1249  CZ  PHE B 169      22.695  22.451  79.813  1.00 62.61           C
ATOM   1250  C   PHE B 169      19.473  22.240  76.045  1.00 62.61           C
ATOM   1251  O   PHE B 169      19.884  21.827  74.962  1.00 62.61           O
ATOM   1252  N   VAL B 170      19.659  23.515  76.447  1.00 37.64           N
ATOM   1253  CA  VAL B 170      20.476  24.408  75.679  1.00 37.64           C
ATOM   1254  CB  VAL B 170      19.761  25.647  75.226  1.00 37.64           C
ATOM   1255  CG1 VAL B 170      20.765  26.545  74.482  1.00 37.64           C
ATOM   1256  CG2 VAL B 170      18.549  25.227  74.377  1.00 37.64           C
ATOM   1257  C   VAL B 170      21.567  24.831  76.604  1.00 37.64           C
ATOM   1258  O   VAL B 170      21.310  25.430  77.648  1.00 37.64           O
ATOM   1259  N   ALA B 171      22.823  24.524  76.238  1.00 30.62           N
ATOM   1260  CA  ALA B 171      23.926  24.834  77.098  1.00 30.62           C
ATOM   1261  CB  ALA B 171      25.230  24.123  76.698  1.00 30.62           C
ATOM   1262  C   ALA B 171      24.173  26.305  77.056  1.00 30.62           C
ATOM   1263  O   ALA B 171      23.989  26.953  76.027  1.00 30.62           O
ATOM   1264  N   GLY B 172      24.613  26.868  78.198  1.00 18.23           N
ATOM   1265  CA  GLY B 172      24.877  28.274  78.282  1.00 18.23           C
ATOM   1266  C   GLY B 172      26.202  28.536  77.642  1.00 18.23           C
ATOM   1267  O   GLY B 172      26.938  27.613  77.298  1.00 18.23           O
ATOM   1268  N   LYS B 173      26.537  29.831  77.496  1.00 34.17           N
ATOM   1269  CA  LYS B 173      27.730  30.277  76.837  1.00 34.17           C
ATOM   1270  CB  LYS B 173      27.839  31.811  76.828  1.00 34.17           C
ATOM   1271  CG  LYS B 173      26.670  32.512  76.134  0.00 34.17           C
ATOM   1272  CD  LYS B 173      26.552  33.997  76.489  0.00 34.17           C
ATOM   1273  CE  LYS B 173      25.347  34.685  75.842  0.00 34.17           C
ATOM   1274  NZ  LYS B 173      25.237  36.079  76.325  0.00 34.17           N
ATOM   1275  C   LYS B 173      28.936  29.770  77.568  1.00 34.17           C
ATOM   1276  O   LYS B 173      29.902  29.328  76.948  1.00 34.17           O
ATOM   1277  N   ALA B 174      28.914  29.825  78.912  1.00 25.54           N
ATOM   1278  CA  ALA B 174      30.061  29.432  79.683  1.00 25.54           C
ATOM   1279  CB  ALA B 174      29.859  29.632  81.195  1.00 25.54           C
ATOM   1280  C   ALA B 174      30.348  27.981  79.458  1.00 25.54           C
ATOM   1281  O   ALA B 174      31.499  27.590  79.269  1.00 25.54           O
ATOM   1282  N   LEU B 175      29.292  27.149  79.455  1.00 94.01           N
ATOM   1283  CA  LEU B 175      29.427  25.728  79.320  1.00 94.01           C
ATOM   1284  CB  LEU B 175      28.057  25.024  79.400  1.00 94.01           C
ATOM   1285  CG  LEU B 175      28.097  23.491  79.572  1.00 94.01           C
ATOM   1286  CD1 LEU B 175      28.833  22.786  78.426  1.00 94.01           C
ATOM   1287  CD2 LEU B 175      28.617  23.098  80.962  1.00 94.01           C
ATOM   1288  C   LEU B 175      30.010  25.441  77.967  1.00 94.01           C
ATOM   1289  O   LEU B 175      30.890  24.592  77.822  1.00 94.01           O
ATOM   1290  N   LYS B 176      29.522  26.154  76.936  1.00103.20           N
ATOM   1291  CA  LYS B 176      29.952  25.943  75.585  1.00103.20           C
ATOM   1292  CB  LYS B 176      29.186  26.838  74.593  1.00103.20           C
ATOM   1293  CG  LYS B 176      27.677  26.571  74.558  1.00103.20           C
ATOM   1294  CD  LYS B 176      27.302  25.170  74.068  1.00103.20           C
ATOM   1295  CE  LYS B 176      26.998  25.107  72.570  1.00103.20           C
ATOM   1296  NZ  LYS B 176      26.691  23.716  72.172  1.00103.20           N
ATOM   1297  C   LYS B 176      31.406  26.282  75.466  1.00103.20           C
ATOM   1298  O   LYS B 176      32.174  25.553  74.839  1.00103.20           O
ATOM   1299  N   ASP B 177      31.818  27.408  76.078  1.00 31.21           N
ATOM   1300  CA  ASP B 177      33.165  27.896  75.986  1.00 31.21           C
ATOM   1301  CB  ASP B 177      33.340  29.266  76.664  1.00 31.21           C
ATOM   1302  CG  ASP B 177      32.606  30.297  75.819  1.00 31.21           C
ATOM   1303  OD1 ASP B 177      32.447  30.049  74.594  1.00 31.21           O
ATOM   1304  OD2 ASP B 177      32.192  31.343  76.386  1.00 31.21           O
ATOM   1305  C   ASP B 177      34.115  26.946  76.644  1.00 31.21           C
ATOM   1306  O   ASP B 177      35.220  26.728  76.150  1.00 31.21           O
ATOM   1307  N   SER B 178      33.714  26.364  77.789  1.00 26.07           N
ATOM   1308  CA  SER B 178      34.588  25.491  78.518  1.00 26.07           C
ATOM   1309  CB  SER B 178      33.967  24.992  79.832  1.00 26.07           C
ATOM   1310  OG  SER B 178      33.735  26.084  80.708  1.00 26.07           O
ATOM   1311  C   SER B 178      34.893  24.285  77.687  1.00 26.07           C
ATOM   1312  O   SER B 178      36.037  23.839  77.618  1.00 26.07           O
ATOM   1313  N   VAL B 179      33.861  23.720  77.037  1.00 34.97           N
ATOM   1314  CA  VAL B 179      34.021  22.538  76.241  1.00 34.97           C
ATOM   1315  CB  VAL B 179      32.714  22.016  75.725  1.00 34.97           C
ATOM   1316  CG1 VAL B 179      32.994  20.804  74.820  1.00 34.97           C
ATOM   1317  CG2 VAL B 179      31.808  21.707  76.929  1.00 34.97           C
ATOM   1318  C   VAL B 179      34.887  22.848  75.064  1.00 34.97           C
ATOM   1319  O   VAL B 179      35.728  22.040  74.671  1.00 34.97           O
ATOM   1320  N   LYS B 180      34.688  24.027  74.449  1.00100.23           N
ATOM   1321  CA  LYS B 180      35.487  24.355  73.308  1.00100.23           C
ATOM   1322  CB  LYS B 180      34.694  24.336  71.990  1.00100.23           C
ATOM   1323  CG  LYS B 180      35.581  24.234  70.747  1.00100.23           C
ATOM   1324  CD  LYS B 180      36.600  25.364  70.606  1.00100.23           C
ATOM   1325  CE  LYS B 180      37.482  25.229  69.363  1.00100.23           C
ATOM   1326  NZ  LYS B 180      38.415  26.374  69.278  1.00100.23           N
ATOM   1327  C   LYS B 180      35.984  25.778  73.510  1.00100.23           C
ATOM   1328  O   LYS B 180      35.461  26.683  72.806  1.00100.23           O
ATOM   1329  OXT LYS B 180      36.886  25.984  74.366  1.00100.23           O
TER    1330      LYS B 180
END
