# Supplementary material for: Comparison of histone-like HU protein DNA-binding properties and HU/IHF protein sequence alignment
Source: PLoS One. 2017 Nov 13;12(11):e0188037. doi: 10.1371/journal.pone.0188037 (PMC5683647; doi:10.1371/journal.pone.0188037)
Supplement: S3 File — (ZIP) [file pone.0188037.s003.zip › A_3.pdb]

EXPDTA    THEORETICAL MODEL, MODELLER 9.17 2017/01/17 18:44:39
REMARK   6 MODELLER OBJECTIVE FUNCTION:       721.4870
REMARK   6 MODELLER BEST TEMPLATE % SEQ ID:  49.444
REMARK   6 SEQUENCE: A_3
REMARK   6 DOPE score: -17091.96680
REMARK   6 GA341 score: 0.98237
REMARK   6 TEMPLATE: 1p71 1:A - 90:B MODELS 1:A - 180:B AT 49.4%
ATOM      1  N   MET A   1      10.617  26.867  92.398  1.00 68.69           N
ATOM      2  CA  MET A   1      11.611  26.187  93.263  1.00 68.69           C
ATOM      3  CB  MET A   1      11.531  24.666  93.036  1.00 68.69           C
ATOM      4  CG  MET A   1      12.302  23.816  94.047  1.00 68.69           C
ATOM      5  SD  MET A   1      12.167  22.028  93.739  1.00 68.69           S
ATOM      6  CE  MET A   1      12.862  21.510  95.333  1.00 68.69           C
ATOM      7  C   MET A   1      12.991  26.659  92.938  1.00 68.69           C
ATOM      8  O   MET A   1      13.441  26.556  91.797  1.00 68.69           O
ATOM      9  N   ASN A   2      13.680  27.222  93.951  1.00125.53           N
ATOM     10  CA  ASN A   2      15.012  27.739  93.815  1.00125.53           C
ATOM     11  CB  ASN A   2      15.309  28.917  94.757  1.00125.53           C
ATOM     12  CG  ASN A   2      14.317  30.030  94.481  1.00125.53           C
ATOM     13  OD1 ASN A   2      13.418  30.279  95.282  1.00125.53           O
ATOM     14  ND2 ASN A   2      14.476  30.712  93.316  1.00125.53           N
ATOM     15  C   ASN A   2      15.958  26.666  94.246  1.00125.53           C
ATOM     16  O   ASN A   2      15.553  25.572  94.632  1.00125.53           O
ATOM     17  N   LYS A   3      17.267  26.972  94.175  1.00 40.55           N
ATOM     18  CA  LYS A   3      18.288  26.055  94.589  1.00 40.55           C
ATOM     19  CB  LYS A   3      19.697  26.628  94.356  1.00 40.55           C
ATOM     20  CG  LYS A   3      20.825  25.599  94.440  0.00 40.55           C
ATOM     21  CD  LYS A   3      22.142  26.117  93.859  0.00 40.55           C
ATOM     22  CE  LYS A   3      23.289  25.107  93.920  0.00 40.55           C
ATOM     23  NZ  LYS A   3      24.493  25.671  93.270  0.00 40.55           N
ATOM     24  C   LYS A   3      18.119  25.798  96.059  1.00 40.55           C
ATOM     25  O   LYS A   3      18.181  24.655  96.511  1.00 40.55           O
ATOM     26  N   THR A   4      17.866  26.862  96.845  1.00101.89           N
ATOM     27  CA  THR A   4      17.736  26.727  98.270  1.00101.89           C
ATOM     28  CB  THR A   4      17.504  28.034  98.970  1.00101.89           C
ATOM     29  OG1 THR A   4      16.275  28.606  98.547  1.00101.89           O
ATOM     30  CG2 THR A   4      18.672  28.983  98.653  1.00101.89           C
ATOM     31  C   THR A   4      16.559  25.857  98.571  1.00101.89           C
ATOM     32  O   THR A   4      16.604  25.020  99.470  1.00101.89           O
ATOM     33  N   GLN A   5      15.462  26.039  97.821  1.00108.82           N
ATOM     34  CA  GLN A   5      14.261  25.299  98.070  1.00108.82           C
ATOM     35  CB  GLN A   5      13.136  25.735  97.118  1.00108.82           C
ATOM     36  CG  GLN A   5      11.731  25.375  97.593  1.00108.82           C
ATOM     37  CD  GLN A   5      11.213  26.568  98.386  1.00108.82           C
ATOM     38  OE1 GLN A   5      11.972  27.259  99.064  1.00108.82           O
ATOM     39  NE2 GLN A   5       9.883  26.832  98.286  1.00108.82           N
ATOM     40  C   GLN A   5      14.526  23.847  97.811  1.00108.82           C
ATOM     41  O   GLN A   5      14.087  22.984  98.567  1.00108.82           O
ATOM     42  N   LEU A   6      15.264  23.546  96.725  1.00 43.85           N
ATOM     43  CA  LEU A   6      15.554  22.197  96.324  1.00 43.85           C
ATOM     44  CB  LEU A   6      16.316  22.137  94.989  1.00 43.85           C
ATOM     45  CG  LEU A   6      16.655  20.712  94.515  1.00 43.85           C
ATOM     46  CD1 LEU A   6      15.388  19.872  94.285  1.00 43.85           C
ATOM     47  CD2 LEU A   6      17.570  20.754  93.279  1.00 43.85           C
ATOM     48  C   LEU A   6      16.392  21.518  97.364  1.00 43.85           C
ATOM     49  O   LEU A   6      16.168  20.349  97.675  1.00 43.85           O
ATOM     50  N   ILE A   7      17.384  22.228  97.933  1.00 96.67           N
ATOM     51  CA  ILE A   7      18.229  21.601  98.905  1.00 96.67           C
ATOM     52  CB  ILE A   7      19.371  22.451  99.391  1.00 96.67           C
ATOM     53  CG1 ILE A   7      18.876  23.671 100.175  1.00 96.67           C
ATOM     54  CG2 ILE A   7      20.234  22.805  98.169  1.00 96.67           C
ATOM     55  CD1 ILE A   7      19.986  24.395 100.933  1.00 96.67           C
ATOM     56  C   ILE A   7      17.388  21.227 100.080  1.00 96.67           C
ATOM     57  O   ILE A   7      17.553  20.154 100.658  1.00 96.67           O
ATOM     58  N   ASP A   8      16.442  22.102 100.455  1.00 90.60           N
ATOM     59  CA  ASP A   8      15.644  21.855 101.617  1.00 90.60           C
ATOM     60  CB  ASP A   8      14.638  22.986 101.876  1.00 90.60           C
ATOM     61  CG  ASP A   8      14.298  22.957 103.355  1.00 90.60           C
ATOM     62  OD1 ASP A   8      15.014  23.650 104.126  1.00 90.60           O
ATOM     63  OD2 ASP A   8      13.325  22.255 103.737  1.00 90.60           O
ATOM     64  C   ASP A   8      14.892  20.567 101.434  1.00 90.60           C
ATOM     65  O   ASP A   8      14.848  19.738 102.341  1.00 90.60           O
ATOM     66  N   PHE A   9      14.287  20.354 100.249  1.00 46.33           N
ATOM     67  CA  PHE A   9      13.536  19.154  99.999  1.00 46.33           C
ATOM     68  CB  PHE A   9      12.756  19.174  98.673  1.00 46.33           C
ATOM     69  CG  PHE A   9      11.635  20.146  98.820  1.00 46.33           C
ATOM     70  CD1 PHE A   9      11.808  21.469  98.493  1.00 46.33           C
ATOM     71  CD2 PHE A   9      10.409  19.736  99.291  1.00 46.33           C
ATOM     72  CE1 PHE A   9      10.779  22.369  98.628  1.00 46.33           C
ATOM     73  CE2 PHE A   9       9.374  20.631  99.428  1.00 46.33           C
ATOM     74  CZ  PHE A   9       9.558  21.952  99.098  1.00 46.33           C
ATOM     75  C   PHE A   9      14.450  17.966  99.967  1.00 46.33           C
ATOM     76  O   PHE A   9      14.097  16.899 100.467  1.00 46.33           O
ATOM     77  N   ILE A  10      15.636  18.110  99.343  1.00 99.81           N
ATOM     78  CA  ILE A  10      16.556  17.015  99.203  1.00 99.81           C
ATOM     79  CB  ILE A  10      17.684  17.310  98.250  1.00 99.81           C
ATOM     80  CG1 ILE A  10      18.551  18.478  98.735  1.00 99.81           C
ATOM     81  CG2 ILE A  10      17.070  17.544  96.860  1.00 99.81           C
ATOM     82  CD1 ILE A  10      19.770  18.717  97.844  1.00 99.81           C
ATOM     83  C   ILE A  10      17.103  16.600 100.535  1.00 99.81           C
ATOM     84  O   ILE A  10      17.167  15.409 100.837  1.00 99.81           O
ATOM     85  N   ALA A  11      17.472  17.570 101.391  1.00 33.48           N
ATOM     86  CA  ALA A  11      18.048  17.241 102.662  1.00 33.48           C
ATOM     87  CB  ALA A  11      18.337  18.481 103.527  1.00 33.48           C
ATOM     88  C   ALA A  11      17.056  16.394 103.392  1.00 33.48           C
ATOM     89  O   ALA A  11      17.429  15.445 104.080  1.00 33.48           O
ATOM     90  N   GLU A  12      15.760  16.728 103.275  1.00 39.19           N
ATOM     91  CA  GLU A  12      14.746  15.965 103.941  1.00 39.19           C
ATOM     92  CB  GLU A  12      13.370  16.646 103.865  1.00 39.19           C
ATOM     93  CG  GLU A  12      13.311  17.958 104.653  0.00 39.19           C
ATOM     94  CD  GLU A  12      11.909  18.535 104.504  0.00 39.19           C
ATOM     95  OE1 GLU A  12      11.461  18.704 103.338  0.00 39.19           O
ATOM     96  OE2 GLU A  12      11.265  18.810 105.551  0.00 39.19           O
ATOM     97  C   GLU A  12      14.631  14.585 103.348  1.00 39.19           C
ATOM     98  O   GLU A  12      14.556  13.601 104.084  1.00 39.19           O
ATOM     99  N   LYS A  13      14.611  14.465 102.003  1.00 72.94           N
ATOM    100  CA  LYS A  13      14.420  13.182 101.370  1.00 72.94           C
ATOM    101  CB  LYS A  13      14.211  13.299  99.850  1.00 72.94           C
ATOM    102  CG  LYS A  13      12.880  13.959  99.482  1.00 72.94           C
ATOM    103  CD  LYS A  13      12.780  14.398  98.020  0.00 72.94           C
ATOM    104  CE  LYS A  13      11.438  15.047  97.672  0.00 72.94           C
ATOM    105  NZ  LYS A  13      10.342  14.062  97.827  0.00 72.94           N
ATOM    106  C   LYS A  13      15.589  12.263 101.606  1.00 72.94           C
ATOM    107  O   LYS A  13      15.416  11.083 101.903  1.00 72.94           O
ATOM    108  N   ALA A  14      16.812  12.785 101.408  1.00 68.58           N
ATOM    109  CA  ALA A  14      18.085  12.126 101.558  1.00 68.58           C
ATOM    110  CB  ALA A  14      19.237  12.904 100.903  1.00 68.58           C
ATOM    111  C   ALA A  14      18.448  11.903 102.993  1.00 68.58           C
ATOM    112  O   ALA A  14      19.213  10.989 103.297  1.00 68.58           O
ATOM    113  N   ASP A  15      17.943  12.759 103.904  1.00101.06           N
ATOM    114  CA  ASP A  15      18.302  12.721 105.294  1.00101.06           C
ATOM    115  CB  ASP A  15      18.144  11.319 105.914  1.00101.06           C
ATOM    116  CG  ASP A  15      18.190  11.444 107.430  1.00101.06           C
ATOM    117  OD1 ASP A  15      18.491  12.563 107.928  1.00101.06           O
ATOM    118  OD2 ASP A  15      17.929  10.415 108.109  1.00101.06           O
ATOM    119  C   ASP A  15      19.724  13.174 105.474  1.00101.06           C
ATOM    120  O   ASP A  15      20.454  12.636 106.307  1.00101.06           O
ATOM    121  N   LEU A  16      20.150  14.189 104.686  1.00103.83           N
ATOM    122  CA  LEU A  16      21.454  14.781 104.840  1.00103.83           C
ATOM    123  CB  LEU A  16      22.326  14.727 103.573  1.00103.83           C
ATOM    124  CG  LEU A  16      21.815  15.626 102.434  1.00103.83           C
ATOM    125  CD1 LEU A  16      22.723  15.522 101.198  1.00103.83           C
ATOM    126  CD2 LEU A  16      20.337  15.352 102.121  1.00103.83           C
ATOM    127  C   LEU A  16      21.263  16.229 105.192  1.00103.83           C
ATOM    128  O   LEU A  16      20.209  16.810 104.927  1.00103.83           O
ATOM    129  N   SER A  17      22.306  16.846 105.793  1.00 34.54           N
ATOM    130  CA  SER A  17      22.243  18.209 106.245  1.00 34.54           C
ATOM    131  CB  SER A  17      23.543  18.700 106.908  1.00 34.54           C
ATOM    132  OG  SER A  17      23.803  17.954 108.088  1.00 34.54           O
ATOM    133  C   SER A  17      21.972  19.098 105.074  1.00 34.54           C
ATOM    134  O   SER A  17      22.247  18.752 103.927  1.00 34.54           O
ATOM    135  N   LYS A  18      21.402  20.285 105.361  1.00 71.26           N
ATOM    136  CA  LYS A  18      21.050  21.246 104.359  1.00 71.26           C
ATOM    137  CB  LYS A  18      20.374  22.488 104.964  1.00 71.26           C
ATOM    138  CG  LYS A  18      19.578  23.328 103.961  1.00 71.26           C
ATOM    139  CD  LYS A  18      18.613  24.304 104.640  1.00 71.26           C
ATOM    140  CE  LYS A  18      17.783  25.147 103.669  0.00 71.26           C
ATOM    141  NZ  LYS A  18      16.767  25.920 104.418  0.00 71.26           N
ATOM    142  C   LYS A  18      22.317  21.661 103.679  1.00 71.26           C
ATOM    143  O   LYS A  18      22.341  21.900 102.473  1.00 71.26           O
ATOM    144  N   ALA A  19      23.410  21.783 104.455  1.00 28.26           N
ATOM    145  CA  ALA A  19      24.679  22.143 103.894  1.00 28.26           C
ATOM    146  CB  ALA A  19      25.766  22.344 104.963  1.00 28.26           C
ATOM    147  C   ALA A  19      25.142  21.044 102.980  1.00 28.26           C
ATOM    148  O   ALA A  19      25.661  21.299 101.895  1.00 28.26           O
ATOM    149  N   GLN A  20      24.968  19.777 103.395  1.00 51.48           N
ATOM    150  CA  GLN A  20      25.454  18.661 102.632  1.00 51.48           C
ATOM    151  CB  GLN A  20      25.313  17.335 103.399  1.00 51.48           C
ATOM    152  CG  GLN A  20      26.175  17.309 104.664  1.00 51.48           C
ATOM    153  CD  GLN A  20      25.982  15.976 105.370  1.00 51.48           C
ATOM    154  OE1 GLN A  20      26.778  15.590 106.225  1.00 51.48           O
ATOM    155  NE2 GLN A  20      24.891  15.250 105.010  1.00 51.48           N
ATOM    156  C   GLN A  20      24.713  18.553 101.338  1.00 51.48           C
ATOM    157  O   GLN A  20      25.300  18.286 100.288  1.00 51.48           O
ATOM    158  N   ALA A  21      23.388  18.759 101.379  1.00 30.10           N
ATOM    159  CA  ALA A  21      22.612  18.676 100.181  1.00 30.10           C
ATOM    160  CB  ALA A  21      21.123  18.945 100.448  1.00 30.10           C
ATOM    161  C   ALA A  21      23.117  19.740  99.260  1.00 30.10           C
ATOM    162  O   ALA A  21      23.341  19.499  98.073  1.00 30.10           O
ATOM    163  N   LYS A  22      23.340  20.954  99.799  1.00107.98           N
ATOM    164  CA  LYS A  22      23.787  22.024  98.959  1.00107.98           C
ATOM    165  CB  LYS A  22      23.784  23.410  99.634  1.00107.98           C
ATOM    166  CG  LYS A  22      24.864  23.614 100.691  1.00107.98           C
ATOM    167  CD  LYS A  22      25.026  25.067 101.135  1.00107.98           C
ATOM    168  CE  LYS A  22      23.886  25.556 102.028  1.00107.98           C
ATOM    169  NZ  LYS A  22      24.127  26.959 102.435  1.00107.98           N
ATOM    170  C   LYS A  22      25.165  21.723  98.455  1.00107.98           C
ATOM    171  O   LYS A  22      25.473  21.992  97.297  1.00107.98           O
ATOM    172  N   ALA A  23      26.040  21.152  99.309  1.00 32.88           N
ATOM    173  CA  ALA A  23      27.385  20.883  98.883  1.00 32.88           C
ATOM    174  CB  ALA A  23      28.259  20.310 100.012  1.00 32.88           C
ATOM    175  C   ALA A  23      27.379  19.880  97.766  1.00 32.88           C
ATOM    176  O   ALA A  23      28.027  20.080  96.740  1.00 32.88           O
ATOM    177  N   ALA A  24      26.631  18.773  97.930  1.00 37.56           N
ATOM    178  CA  ALA A  24      26.592  17.743  96.930  1.00 37.56           C
ATOM    179  CB  ALA A  24      25.771  16.521  97.378  1.00 37.56           C
ATOM    180  C   ALA A  24      25.956  18.270  95.681  1.00 37.56           C
ATOM    181  O   ALA A  24      26.423  18.012  94.574  1.00 37.56           O
ATOM    182  N   LEU A  25      24.861  19.034  95.819  1.00 49.08           N
ATOM    183  CA  LEU A  25      24.155  19.497  94.658  1.00 49.08           C
ATOM    184  CB  LEU A  25      22.860  20.248  95.006  1.00 49.08           C
ATOM    185  CG  LEU A  25      22.073  20.725  93.772  1.00 49.08           C
ATOM    186  CD1 LEU A  25      21.580  19.535  92.931  1.00 49.08           C
ATOM    187  CD2 LEU A  25      20.936  21.679  94.170  1.00 49.08           C
ATOM    188  C   LEU A  25      25.019  20.423  93.854  1.00 49.08           C
ATOM    189  O   LEU A  25      25.071  20.313  92.631  1.00 49.08           O
ATOM    190  N   GLU A  26      25.739  21.350  94.516  1.00 68.98           N
ATOM    191  CA  GLU A  26      26.530  22.313  93.797  1.00 68.98           C
ATOM    192  CB  GLU A  26      27.274  23.300  94.710  1.00 68.98           C
ATOM    193  CG  GLU A  26      28.108  24.313  93.921  1.00 68.98           C
ATOM    194  CD  GLU A  26      28.819  25.225  94.906  1.00 68.98           C
ATOM    195  OE1 GLU A  26      28.594  25.067  96.135  1.00 68.98           O
ATOM    196  OE2 GLU A  26      29.602  26.095  94.438  1.00 68.98           O
ATOM    197  C   GLU A  26      27.579  21.605  93.003  1.00 68.98           C
ATOM    198  O   GLU A  26      27.824  21.935  91.844  1.00 68.98           O
ATOM    199  N   ALA A  27      28.228  20.601  93.613  1.00 33.04           N
ATOM    200  CA  ALA A  27      29.280  19.876  92.967  1.00 33.04           C
ATOM    201  CB  ALA A  27      29.912  18.812  93.881  1.00 33.04           C
ATOM    202  C   ALA A  27      28.732  19.169  91.762  1.00 33.04           C
ATOM    203  O   ALA A  27      29.412  19.066  90.743  1.00 33.04           O
ATOM    204  N   THR A  28      27.498  18.635  91.857  1.00 44.42           N
ATOM    205  CA  THR A  28      26.917  17.889  90.771  1.00 44.42           C
ATOM    206  CB  THR A  28      25.586  17.282  91.110  1.00 44.42           C
ATOM    207  OG1 THR A  28      25.714  16.413  92.225  1.00 44.42           O
ATOM    208  CG2 THR A  28      25.077  16.497  89.888  1.00 44.42           C
ATOM    209  C   THR A  28      26.709  18.772  89.577  1.00 44.42           C
ATOM    210  O   THR A  28      27.045  18.392  88.456  1.00 44.42           O
ATOM    211  N   LEU A  29      26.137  19.974  89.782  1.00105.53           N
ATOM    212  CA  LEU A  29      25.887  20.876  88.691  1.00105.53           C
ATOM    213  CB  LEU A  29      25.068  22.111  89.088  1.00105.53           C
ATOM    214  CG  LEU A  29      23.584  21.804  89.351  1.00105.53           C
ATOM    215  CD1 LEU A  29      23.388  20.860  90.538  1.00105.53           C
ATOM    216  CD2 LEU A  29      22.781  23.099  89.497  1.00105.53           C
ATOM    217  C   LEU A  29      27.180  21.355  88.111  1.00105.53           C
ATOM    218  O   LEU A  29      27.302  21.522  86.899  1.00105.53           O
ATOM    219  N   GLU A  30      28.183  21.611  88.966  1.00 94.10           N
ATOM    220  CA  GLU A  30      29.440  22.097  88.477  1.00 94.10           C
ATOM    221  CB  GLU A  30      30.448  22.345  89.611  1.00 94.10           C
ATOM    222  CG  GLU A  30      31.721  23.065  89.160  1.00 94.10           C
ATOM    223  CD  GLU A  30      31.448  24.563  89.171  1.00 94.10           C
ATOM    224  OE1 GLU A  30      30.361  24.961  89.668  1.00 94.10           O
ATOM    225  OE2 GLU A  30      32.324  25.330  88.688  1.00 94.10           O
ATOM    226  C   GLU A  30      30.032  21.046  87.589  1.00 94.10           C
ATOM    227  O   GLU A  30      30.583  21.349  86.533  1.00 94.10           O
ATOM    228  N   GLY A  31      29.928  19.771  88.009  1.00 25.26           N
ATOM    229  CA  GLY A  31      30.498  18.675  87.279  1.00 25.26           C
ATOM    230  C   GLY A  31      29.837  18.520  85.944  1.00 25.26           C
ATOM    231  O   GLY A  31      30.506  18.235  84.953  1.00 25.26           O
ATOM    232  N   VAL A  32      28.499  18.673  85.882  1.00 94.39           N
ATOM    233  CA  VAL A  32      27.816  18.472  84.635  1.00 94.39           C
ATOM    234  CB  VAL A  32      26.318  18.558  84.734  1.00 94.39           C
ATOM    235  CG1 VAL A  32      25.823  17.479  85.711  1.00 94.39           C
ATOM    236  CG2 VAL A  32      25.913  19.986  85.112  1.00 94.39           C
ATOM    237  C   VAL A  32      28.272  19.493  83.638  1.00 94.39           C
ATOM    238  O   VAL A  32      28.515  19.166  82.478  1.00 94.39           O
ATOM    239  N   THR A  33      28.418  20.760  84.066  1.00100.59           N
ATOM    240  CA  THR A  33      28.811  21.804  83.165  1.00100.59           C
ATOM    241  CB  THR A  33      28.863  23.151  83.825  1.00100.59           C
ATOM    242  OG1 THR A  33      29.842  23.162  84.853  1.00100.59           O
ATOM    243  CG2 THR A  33      27.477  23.461  84.413  1.00100.59           C
ATOM    244  C   THR A  33      30.179  21.498  82.642  1.00100.59           C
ATOM    245  O   THR A  33      30.469  21.744  81.472  1.00100.59           O
ATOM    246  N   ASP A  34      31.066  20.979  83.513  1.00 81.63           N
ATOM    247  CA  ASP A  34      32.422  20.687  83.140  1.00 81.63           C
ATOM    248  CB  ASP A  34      33.281  20.276  84.347  1.00 81.63           C
ATOM    249  CG  ASP A  34      34.726  20.194  83.880  1.00 81.63           C
ATOM    250  OD1 ASP A  34      35.048  19.241  83.122  1.00 81.63           O
ATOM    251  OD2 ASP A  34      35.522  21.093  84.261  1.00 81.63           O
ATOM    252  C   ASP A  34      32.486  19.584  82.117  1.00 81.63           C
ATOM    253  O   ASP A  34      33.218  19.689  81.135  1.00 81.63           O
ATOM    254  N   ALA A  35      31.725  18.490  82.322  1.00 34.47           N
ATOM    255  CA  ALA A  35      31.749  17.363  81.427  1.00 34.47           C
ATOM    256  CB  ALA A  35      30.891  16.188  81.930  1.00 34.47           C
ATOM    257  C   ALA A  35      31.220  17.772  80.086  1.00 34.47           C
ATOM    258  O   ALA A  35      31.733  17.361  79.047  1.00 34.47           O
ATOM    259  N   LEU A  36      30.157  18.591  80.087  1.00 60.83           N
ATOM    260  CA  LEU A  36      29.489  19.046  78.901  1.00 60.83           C
ATOM    261  CB  LEU A  36      28.320  19.968  79.291  1.00 60.83           C
ATOM    262  CG  LEU A  36      27.329  20.273  78.165  1.00 60.83           C
ATOM    263  CD1 LEU A  36      26.472  19.034  77.888  1.00 60.83           C
ATOM    264  CD2 LEU A  36      26.486  21.520  78.466  1.00 60.83           C
ATOM    265  C   LEU A  36      30.448  19.881  78.097  1.00 60.83           C
ATOM    266  O   LEU A  36      30.588  19.708  76.887  1.00 60.83           O
ATOM    267  N   LYS A  37      31.168  20.791  78.781  1.00 79.17           N
ATOM    268  CA  LYS A  37      32.069  21.743  78.187  1.00 79.17           C
ATOM    269  CB  LYS A  37      32.699  22.659  79.252  1.00 79.17           C
ATOM    270  CG  LYS A  37      33.670  23.707  78.711  1.00 79.17           C
ATOM    271  CD  LYS A  37      34.016  24.775  79.750  1.00 79.17           C
ATOM    272  CE  LYS A  37      35.057  25.789  79.278  1.00 79.17           C
ATOM    273  NZ  LYS A  37      35.296  26.791  80.339  1.00 79.17           N
ATOM    274  C   LYS A  37      33.178  21.019  77.485  1.00 79.17           C
ATOM    275  O   LYS A  37      33.662  21.468  76.446  1.00 79.17           O
ATOM    276  N   GLU A  38      33.632  19.900  78.079  1.00 89.74           N
ATOM    277  CA  GLU A  38      34.670  19.058  77.551  1.00 89.74           C
ATOM    278  CB  GLU A  38      35.167  17.995  78.547  1.00 89.74           C
ATOM    279  CG  GLU A  38      36.279  17.117  77.964  1.00 89.74           C
ATOM    280  CD  GLU A  38      36.704  16.106  79.019  1.00 89.74           C
ATOM    281  OE1 GLU A  38      36.173  16.180  80.159  1.00 89.74           O
ATOM    282  OE2 GLU A  38      37.563  15.242  78.697  1.00 89.74           O
ATOM    283  C   GLU A  38      34.155  18.335  76.346  1.00 89.74           C
ATOM    284  O   GLU A  38      34.930  17.952  75.472  1.00 89.74           O
ATOM    285  N   GLY A  39      32.830  18.103  76.267  1.00 37.79           N
ATOM    286  CA  GLY A  39      32.323  17.396  75.125  1.00 37.79           C
ATOM    287  C   GLY A  39      31.850  16.032  75.519  1.00 37.79           C
ATOM    288  O   GLY A  39      31.543  15.209  74.657  1.00 37.79           O
ATOM    289  N   ASP A  40      31.816  15.732  76.831  1.00 47.60           N
ATOM    290  CA  ASP A  40      31.288  14.466  77.252  1.00 47.60           C
ATOM    291  CB  ASP A  40      31.825  14.018  78.624  1.00 47.60           C
ATOM    292  CG  ASP A  40      31.556  12.530  78.798  1.00 47.60           C
ATOM    293  OD1 ASP A  40      31.090  11.891  77.816  1.00 47.60           O
ATOM    294  OD2 ASP A  40      31.822  12.010  79.915  1.00 47.60           O
ATOM    295  C   ASP A  40      29.797  14.611  77.361  1.00 47.60           C
ATOM    296  O   ASP A  40      29.279  15.723  77.463  1.00 47.60           O
ATOM    297  N   GLN A  41      29.059  13.481  77.333  1.00114.98           N
ATOM    298  CA  GLN A  41      27.632  13.557  77.467  1.00114.98           C
ATOM    299  CB  GLN A  41      26.863  12.723  76.423  1.00114.98           C
ATOM    300  CG  GLN A  41      27.046  11.209  76.557  1.00114.98           C
ATOM    301  CD  GLN A  41      26.021  10.694  77.560  1.00114.98           C
ATOM    302  OE1 GLN A  41      25.190  11.449  78.061  1.00114.98           O
ATOM    303  NE2 GLN A  41      26.076   9.367  77.857  1.00114.98           N
ATOM    304  C   GLN A  41      27.300  13.032  78.824  1.00114.98           C
ATOM    305  O   GLN A  41      27.822  11.999  79.241  1.00114.98           O
ATOM    306  N   VAL A  42      26.434  13.748  79.565  1.00 42.32           N
ATOM    307  CA  VAL A  42      26.084  13.290  80.877  1.00 42.32           C
ATOM    308  CB  VAL A  42      25.959  14.399  81.877  1.00 42.32           C
ATOM    309  CG1 VAL A  42      25.462  13.809  83.207  1.00 42.32           C
ATOM    310  CG2 VAL A  42      27.318  15.111  81.984  1.00 42.32           C
ATOM    311  C   VAL A  42      24.756  12.616  80.783  1.00 42.32           C
ATOM    312  O   VAL A  42      23.773  13.212  80.339  1.00 42.32           O
ATOM    313  N   GLN A  43      24.687  11.337  81.206  1.00102.50           N
ATOM    314  CA  GLN A  43      23.425  10.672  81.087  1.00102.50           C
ATOM    315  CB  GLN A  43      23.428   9.438  80.167  1.00102.50           C
ATOM    316  CG  GLN A  43      24.273   8.271  80.673  1.00102.50           C
ATOM    317  CD  GLN A  43      23.980   7.086  79.761  1.00102.50           C
ATOM    318  OE1 GLN A  43      24.796   6.706  78.923  1.00102.50           O
ATOM    319  NE2 GLN A  43      22.767   6.492  79.920  1.00102.50           N
ATOM    320  C   GLN A  43      22.950  10.228  82.433  1.00102.50           C
ATOM    321  O   GLN A  43      23.688   9.643  83.224  1.00102.50           O
ATOM    322  N   LEU A  44      21.670  10.524  82.720  1.00 90.76           N
ATOM    323  CA  LEU A  44      21.031  10.132  83.941  1.00 90.76           C
ATOM    324  CB  LEU A  44      20.544  11.342  84.750  1.00 90.76           C
ATOM    325  CG  LEU A  44      21.692  12.307  85.110  1.00 90.76           C
ATOM    326  CD1 LEU A  44      21.196  13.510  85.928  1.00 90.76           C
ATOM    327  CD2 LEU A  44      22.847  11.561  85.793  1.00 90.76           C
ATOM    328  C   LEU A  44      19.845   9.339  83.502  1.00 90.76           C
ATOM    329  O   LEU A  44      19.076   9.813  82.671  1.00 90.76           O
ATOM    330  N   ILE A  45      19.587   8.183  84.145  1.00167.25           N
ATOM    331  CA  ILE A  45      18.679   7.191  83.628  1.00167.25           C
ATOM    332  CB  ILE A  45      18.432   6.067  84.592  1.00167.25           C
ATOM    333  CG1 ILE A  45      19.746   5.327  84.893  0.00167.25           C
ATOM    334  CG2 ILE A  45      17.338   5.162  83.999  0.00167.25           C
ATOM    335  CD1 ILE A  45      19.640   4.352  86.063  1.00167.25           C
ATOM    336  C   ILE A  45      17.358   7.782  83.266  1.00167.25           C
ATOM    337  O   ILE A  45      17.209   8.209  82.141  1.00167.25           O
ATOM    338  N   GLY A  46      16.350   7.809  84.137  1.00135.19           N
ATOM    339  CA  GLY A  46      15.039   8.290  83.782  1.00135.19           C
ATOM    340  C   GLY A  46      15.003   9.771  83.518  1.00135.19           C
ATOM    341  O   GLY A  46      14.096  10.253  82.839  1.00135.19           O
ATOM    342  N   PHE A  47      15.908  10.541  84.155  1.00 84.48           N
ATOM    343  CA  PHE A  47      15.870  11.983  84.115  1.00 84.48           C
ATOM    344  CB  PHE A  47      16.871  12.598  85.107  1.00 84.48           C
ATOM    345  CG  PHE A  47      16.684  14.075  85.115  1.00 84.48           C
ATOM    346  CD1 PHE A  47      15.671  14.640  85.853  1.00 84.48           C
ATOM    347  CD2 PHE A  47      17.525  14.895  84.397  1.00 84.48           C
ATOM    348  CE1 PHE A  47      15.491  16.002  85.872  1.00 84.48           C
ATOM    349  CE2 PHE A  47      17.350  16.259  84.413  1.00 84.48           C
ATOM    350  CZ  PHE A  47      16.332  16.814  85.150  1.00 84.48           C
ATOM    351  C   PHE A  47      16.150  12.579  82.762  1.00 84.48           C
ATOM    352  O   PHE A  47      15.323  13.321  82.233  1.00 84.48           O
ATOM    353  N   GLY A  48      17.313  12.267  82.149  1.00 30.78           N
ATOM    354  CA  GLY A  48      17.598  12.866  80.870  1.00 30.78           C
ATOM    355  C   GLY A  48      19.083  12.952  80.670  1.00 30.78           C
ATOM    356  O   GLY A  48      19.858  12.471  81.496  1.00 30.78           O
ATOM    357  N   THR A  49      19.512  13.584  79.550  1.00 39.96           N
ATOM    358  CA  THR A  49      20.910  13.668  79.241  1.00 39.96           C
ATOM    359  CB  THR A  49      21.296  12.821  78.062  1.00 39.96           C
ATOM    360  OG1 THR A  49      20.993  11.458  78.321  1.00 39.96           O
ATOM    361  CG2 THR A  49      22.799  12.991  77.784  1.00 39.96           C
ATOM    362  C   THR A  49      21.241  15.083  78.886  1.00 39.96           C
ATOM    363  O   THR A  49      20.382  15.839  78.435  1.00 39.96           O
ATOM    364  N   PHE A  50      22.516  15.472  79.110  1.00 55.89           N
ATOM    365  CA  PHE A  50      23.001  16.782  78.785  1.00 55.89           C
ATOM    366  CB  PHE A  50      23.570  17.554  79.994  1.00 55.89           C
ATOM    367  CG  PHE A  50      22.481  17.829  80.980  1.00 55.89           C
ATOM    368  CD1 PHE A  50      22.134  16.886  81.922  1.00 55.89           C
ATOM    369  CD2 PHE A  50      21.813  19.033  80.972  1.00 55.89           C
ATOM    370  CE1 PHE A  50      21.137  17.136  82.836  1.00 55.89           C
ATOM    371  CE2 PHE A  50      20.815  19.289  81.884  1.00 55.89           C
ATOM    372  CZ  PHE A  50      20.475  18.340  82.817  1.00 55.89           C
ATOM    373  C   PHE A  50      24.146  16.573  77.842  1.00 55.89           C
ATOM    374  O   PHE A  50      24.959  15.668  78.036  1.00 55.89           O
ATOM    375  N   LYS A  51      24.242  17.408  76.788  1.00 90.10           N
ATOM    376  CA  LYS A  51      25.282  17.228  75.815  1.00 90.10           C
ATOM    377  CB  LYS A  51      24.850  16.258  74.700  1.00 90.10           C
ATOM    378  CG  LYS A  51      25.895  16.013  73.613  1.00 90.10           C
ATOM    379  CD  LYS A  51      25.451  14.979  72.575  1.00 90.10           C
ATOM    380  CE  LYS A  51      26.381  14.882  71.365  1.00 90.10           C
ATOM    381  NZ  LYS A  51      25.823  13.933  70.377  1.00 90.10           N
ATOM    382  C   LYS A  51      25.551  18.539  75.145  1.00 90.10           C
ATOM    383  O   LYS A  51      24.773  19.485  75.259  1.00 90.10           O
ATOM    384  N   VAL A  52      26.700  18.634  74.451  1.00 43.86           N
ATOM    385  CA  VAL A  52      26.983  19.818  73.699  1.00 43.86           C
ATOM    386  CB  VAL A  52      28.419  20.241  73.716  1.00 43.86           C
ATOM    387  CG1 VAL A  52      28.612  21.345  72.663  1.00 43.86           C
ATOM    388  CG2 VAL A  52      28.743  20.718  75.139  1.00 43.86           C
ATOM    389  C   VAL A  52      26.610  19.502  72.292  1.00 43.86           C
ATOM    390  O   VAL A  52      26.863  18.400  71.806  1.00 43.86           O
ATOM    391  N   ASN A  53      25.952  20.457  71.608  1.00 90.12           N
ATOM    392  CA  ASN A  53      25.563  20.195  70.257  1.00 90.12           C
ATOM    393  CB  ASN A  53      24.046  20.293  70.011  1.00 90.12           C
ATOM    394  CG  ASN A  53      23.587  21.702  70.336  1.00 90.12           C
ATOM    395  OD1 ASN A  53      23.944  22.659  69.650  1.00 90.12           O
ATOM    396  ND2 ASN A  53      22.762  21.831  71.410  1.00 90.12           N
ATOM    397  C   ASN A  53      26.256  21.173  69.371  1.00 90.12           C
ATOM    398  O   ASN A  53      26.457  22.332  69.731  1.00 90.12           O
ATOM    399  N   HIS A  54      26.673  20.699  68.184  1.00 77.11           N
ATOM    400  CA  HIS A  54      27.355  21.537  67.247  1.00 77.11           C
ATOM    401  ND1 HIS A  54      29.236  18.725  67.141  1.00 77.11           N
ATOM    402  CG  HIS A  54      29.281  19.992  66.603  1.00 77.11           C
ATOM    403  CB  HIS A  54      28.084  20.760  66.137  1.00 77.11           C
ATOM    404  NE2 HIS A  54      31.376  19.330  67.115  1.00 77.11           N
ATOM    405  CD2 HIS A  54      30.596  20.345  66.594  1.00 77.11           C
ATOM    406  CE1 HIS A  54      30.515  18.378  67.430  1.00 77.11           C
ATOM    407  C   HIS A  54      26.347  22.388  66.556  1.00 77.11           C
ATOM    408  O   HIS A  54      25.206  21.981  66.345  1.00 77.11           O
ATOM    409  N   ARG A  55      26.762  23.620  66.211  1.00 75.10           N
ATOM    410  CA  ARG A  55      25.942  24.497  65.435  1.00 75.10           C
ATOM    411  CB  ARG A  55      25.582  25.799  66.167  1.00 75.10           C
ATOM    412  CG  ARG A  55      24.679  25.565  67.376  1.00 75.10           C
ATOM    413  CD  ARG A  55      23.196  25.774  67.070  1.00 75.10           C
ATOM    414  NE  ARG A  55      22.432  25.208  68.215  1.00 75.10           N
ATOM    415  CZ  ARG A  55      22.009  23.911  68.148  1.00 75.10           C
ATOM    416  NH1 ARG A  55      22.202  23.196  67.004  1.00 75.10           N
ATOM    417  NH2 ARG A  55      21.406  23.326  69.222  1.00 75.10           N
ATOM    418  C   ARG A  55      26.785  24.872  64.259  1.00 75.10           C
ATOM    419  O   ARG A  55      27.901  25.366  64.420  1.00 75.10           O
ATOM    420  N   ALA A  56      26.279  24.624  63.038  1.00 25.51           N
ATOM    421  CA  ALA A  56      27.038  24.943  61.867  1.00 25.51           C
ATOM    422  CB  ALA A  56      26.555  24.210  60.603  1.00 25.51           C
ATOM    423  C   ALA A  56      26.902  26.407  61.616  1.00 25.51           C
ATOM    424  O   ALA A  56      25.938  27.033  62.053  1.00 25.51           O
ATOM    425  N   ALA A  57      27.895  26.999  60.921  1.00 27.51           N
ATOM    426  CA  ALA A  57      27.794  28.387  60.589  1.00 27.51           C
ATOM    427  CB  ALA A  57      29.084  28.985  60.000  1.00 27.51           C
ATOM    428  C   ALA A  57      26.732  28.485  59.546  1.00 27.51           C
ATOM    429  O   ALA A  57      26.571  27.575  58.732  1.00 27.51           O
ATOM    430  N   ARG A  58      25.959  29.588  59.564  1.00191.96           N
ATOM    431  CA  ARG A  58      24.920  29.759  58.592  1.00191.96           C
ATOM    432  CB  ARG A  58      23.500  29.517  59.146  1.00191.96           C
ATOM    433  CG  ARG A  58      23.212  28.052  59.471  1.00191.96           C
ATOM    434  CD  ARG A  58      21.785  27.757  59.950  1.00191.96           C
ATOM    435  NE  ARG A  58      21.661  28.180  61.376  1.00191.96           N
ATOM    436  CZ  ARG A  58      21.144  29.401  61.701  1.00191.96           C
ATOM    437  NH1 ARG A  58      20.721  30.252  60.721  1.00191.96           N
ATOM    438  NH2 ARG A  58      21.036  29.766  63.012  1.00191.96           N
ATOM    439  C   ARG A  58      24.955  31.177  58.129  1.00191.96           C
ATOM    440  O   ARG A  58      25.378  32.072  58.857  1.00191.96           O
ATOM    441  N   THR A  59      24.535  31.417  56.874  1.00 99.69           N
ATOM    442  CA  THR A  59      24.463  32.769  56.416  1.00 99.69           C
ATOM    443  CB  THR A  59      24.498  32.903  54.922  1.00 99.69           C
ATOM    444  OG1 THR A  59      24.587  34.271  54.551  1.00 99.69           O
ATOM    445  CG2 THR A  59      23.224  32.270  54.338  1.00 99.69           C
ATOM    446  C   THR A  59      23.148  33.273  56.895  1.00 99.69           C
ATOM    447  O   THR A  59      22.185  32.517  57.009  1.00 99.69           O
ATOM    448  N   GLY A  60      23.079  34.574  57.211  1.00 42.71           N
ATOM    449  CA  GLY A  60      21.848  35.129  57.679  1.00 42.71           C
ATOM    450  C   GLY A  60      21.763  36.482  57.073  1.00 42.71           C
ATOM    451  O   GLY A  60      22.717  36.949  56.454  1.00 42.71           O
ATOM    452  N   ARG A  61      20.599  37.137  57.225  1.00128.87           N
ATOM    453  CA  ARG A  61      20.434  38.446  56.675  1.00128.87           C
ATOM    454  CB  ARG A  61      19.484  38.468  55.463  1.00128.87           C
ATOM    455  CG  ARG A  61      19.443  39.798  54.705  1.00128.87           C
ATOM    456  CD  ARG A  61      20.654  40.039  53.798  1.00128.87           C
ATOM    457  NE  ARG A  61      20.510  39.138  52.620  1.00128.87           N
ATOM    458  CZ  ARG A  61      21.405  39.202  51.591  1.00128.87           C
ATOM    459  NH1 ARG A  61      22.431  40.101  51.628  1.00128.87           N
ATOM    460  NH2 ARG A  61      21.277  38.360  50.525  1.00128.87           N
ATOM    461  C   ARG A  61      19.815  39.282  57.750  1.00128.87           C
ATOM    462  O   ARG A  61      19.052  38.785  58.577  1.00128.87           O
ATOM    463  N   ASN A  62      20.148  40.586  57.772  1.00 51.46           N
ATOM    464  CA  ASN A  62      19.589  41.460  58.761  1.00 51.46           C
ATOM    465  CB  ASN A  62      20.523  42.633  59.117  1.00 51.46           C
ATOM    466  CG  ASN A  62      19.936  43.407  60.290  1.00 51.46           C
ATOM    467  OD1 ASN A  62      18.832  43.940  60.213  1.00 51.46           O
ATOM    468  ND2 ASN A  62      20.700  43.471  61.414  1.00 51.46           N
ATOM    469  C   ASN A  62      18.342  42.019  58.155  1.00 51.46           C
ATOM    470  O   ASN A  62      18.381  42.666  57.114  1.00 51.46           O
ATOM    471  N   PRO A  63      17.224  41.758  58.765  1.00 86.25           N
ATOM    472  CA  PRO A  63      15.962  42.167  58.218  1.00 86.25           C
ATOM    473  CD  PRO A  63      17.161  41.544  60.201  1.00 86.25           C
ATOM    474  CB  PRO A  63      14.932  41.808  59.286  1.00 86.25           C
ATOM    475  CG  PRO A  63      15.729  41.942  60.597  1.00 86.25           C
ATOM    476  C   PRO A  63      15.889  43.620  57.859  1.00 86.25           C
ATOM    477  O   PRO A  63      15.438  43.932  56.758  1.00 86.25           O
ATOM    478  N   LYS A  64      16.260  44.530  58.775  1.00138.78           N
ATOM    479  CA  LYS A  64      16.140  45.923  58.455  1.00138.78           C
ATOM    480  CB  LYS A  64      16.203  46.827  59.693  1.00138.78           C
ATOM    481  CG  LYS A  64      17.551  46.827  60.408  1.00138.78           C
ATOM    482  CD  LYS A  64      17.668  47.988  61.392  1.00138.78           C
ATOM    483  CE  LYS A  64      17.254  49.322  60.769  1.00138.78           C
ATOM    484  NZ  LYS A  64      17.383  50.412  61.763  1.00138.78           N
ATOM    485  C   LYS A  64      17.195  46.381  57.493  1.00138.78           C
ATOM    486  O   LYS A  64      16.894  47.040  56.497  1.00138.78           O
ATOM    487  N   THR A  65      18.467  46.038  57.782  1.00112.17           N
ATOM    488  CA  THR A  65      19.595  46.491  57.017  1.00112.17           C
ATOM    489  CB  THR A  65      20.901  46.060  57.607  1.00112.17           C
ATOM    490  OG1 THR A  65      21.017  46.497  58.949  1.00112.17           O
ATOM    491  CG2 THR A  65      22.029  46.673  56.768  1.00112.17           C
ATOM    492  C   THR A  65      19.571  45.885  55.654  1.00112.17           C
ATOM    493  O   THR A  65      19.782  46.563  54.651  1.00112.17           O
ATOM    494  N   GLY A  66      19.313  44.570  55.595  1.00 18.87           N
ATOM    495  CA  GLY A  66      19.325  43.855  54.357  1.00 18.87           C
ATOM    496  C   GLY A  66      20.722  43.363  54.150  1.00 18.87           C
ATOM    497  O   GLY A  66      21.015  42.693  53.162  1.00 18.87           O
ATOM    498  N   ALA A  67      21.628  43.686  55.093  1.00 33.38           N
ATOM    499  CA  ALA A  67      22.998  43.285  54.960  1.00 33.38           C
ATOM    500  CB  ALA A  67      23.941  44.016  55.931  1.00 33.38           C
ATOM    501  C   ALA A  67      23.113  41.822  55.234  1.00 33.38           C
ATOM    502  O   ALA A  67      22.410  41.274  56.083  1.00 33.38           O
ATOM    503  N   GLU A  68      24.015  41.145  54.492  1.00 37.04           N
ATOM    504  CA  GLU A  68      24.240  39.747  54.712  1.00 37.04           C
ATOM    505  CB  GLU A  68      24.963  39.030  53.559  1.00 37.04           C
ATOM    506  CG  GLU A  68      25.188  37.541  53.837  1.00 37.04           C
ATOM    507  CD  GLU A  68      25.922  36.928  52.652  1.00 37.04           C
ATOM    508  OE1 GLU A  68      25.322  36.871  51.545  1.00 37.04           O
ATOM    509  OE2 GLU A  68      27.095  36.510  52.840  1.00 37.04           O
ATOM    510  C   GLU A  68      25.129  39.623  55.905  1.00 37.04           C
ATOM    511  O   GLU A  68      25.993  40.466  56.139  1.00 37.04           O
ATOM    512  N   ILE A  69      24.915  38.567  56.713  1.00122.50           N
ATOM    513  CA  ILE A  69      25.762  38.353  57.847  1.00122.50           C
ATOM    514  CB  ILE A  69      25.160  38.809  59.144  1.00122.50           C
ATOM    515  CG1 ILE A  69      26.230  38.817  60.249  1.00122.50           C
ATOM    516  CG2 ILE A  69      23.951  37.909  59.448  1.00122.50           C
ATOM    517  CD1 ILE A  69      27.330  39.855  60.025  1.00122.50           C
ATOM    518  C   ILE A  69      26.017  36.886  57.953  1.00122.50           C
ATOM    519  O   ILE A  69      25.212  36.070  57.509  1.00122.50           O
ATOM    520  N   GLN A  70      27.170  36.497  58.524  1.00 43.42           N
ATOM    521  CA  GLN A  70      27.409  35.095  58.676  1.00 43.42           C
ATOM    522  CB  GLN A  70      28.793  34.622  58.194  1.00 43.42           C
ATOM    523  CG  GLN A  70      28.998  33.116  58.391  1.00 43.42           C
ATOM    524  CD  GLN A  70      30.384  32.734  57.892  1.00 43.42           C
ATOM    525  OE1 GLN A  70      31.381  33.371  58.228  1.00 43.42           O
ATOM    526  NE2 GLN A  70      30.446  31.661  57.059  1.00 43.42           N
ATOM    527  C   GLN A  70      27.333  34.791  60.128  1.00 43.42           C
ATOM    528  O   GLN A  70      27.890  35.507  60.958  1.00 43.42           O
ATOM    529  N   ILE A  71      26.616  33.713  60.476  1.00117.68           N
ATOM    530  CA  ILE A  71      26.578  33.322  61.847  1.00117.68           C
ATOM    531  CB  ILE A  71      25.269  32.716  62.287  1.00117.68           C
ATOM    532  CG1 ILE A  71      24.940  31.444  61.492  1.00117.68           C
ATOM    533  CG2 ILE A  71      24.187  33.798  62.185  1.00117.68           C
ATOM    534  CD1 ILE A  71      23.807  30.625  62.105  1.00117.68           C
ATOM    535  C   ILE A  71      27.648  32.286  61.966  1.00117.68           C
ATOM    536  O   ILE A  71      27.659  31.287  61.248  1.00117.68           O
ATOM    537  N   ALA A  72      28.621  32.529  62.860  1.00 31.76           N
ATOM    538  CA  ALA A  72      29.711  31.612  62.991  1.00 31.76           C
ATOM    539  CB  ALA A  72      30.888  32.163  63.812  1.00 31.76           C
ATOM    540  C   ALA A  72      29.216  30.380  63.669  1.00 31.76           C
ATOM    541  O   ALA A  72      28.173  30.387  64.321  1.00 31.76           O
ATOM    542  N   ALA A  73      29.958  29.268  63.493  1.00 22.00           N
ATOM    543  CA  ALA A  73      29.592  28.029  64.110  1.00 22.00           C
ATOM    544  CB  ALA A  73      30.445  26.835  63.648  1.00 22.00           C
ATOM    545  C   ALA A  73      29.793  28.189  65.580  1.00 22.00           C
ATOM    546  O   ALA A  73      30.665  28.939  66.018  1.00 22.00           O
ATOM    547  N   ALA A  74      28.963  27.496  66.383  1.00 31.85           N
ATOM    548  CA  ALA A  74      29.071  27.593  67.809  1.00 31.85           C
ATOM    549  CB  ALA A  74      28.226  28.728  68.409  1.00 31.85           C
ATOM    550  C   ALA A  74      28.560  26.315  68.388  1.00 31.85           C
ATOM    551  O   ALA A  74      28.014  25.476  67.673  1.00 31.85           O
ATOM    552  N   ASN A  75      28.767  26.124  69.707  1.00 50.65           N
ATOM    553  CA  ASN A  75      28.302  24.945  70.381  1.00 50.65           C
ATOM    554  CB  ASN A  75      29.434  24.136  71.036  1.00 50.65           C
ATOM    555  CG  ASN A  75      30.378  23.659  69.940  1.00 50.65           C
ATOM    556  OD1 ASN A  75      31.594  23.803  70.046  1.00 50.65           O
ATOM    557  ND2 ASN A  75      29.804  23.075  68.854  1.00 50.65           N
ATOM    558  C   ASN A  75      27.408  25.407  71.488  1.00 50.65           C
ATOM    559  O   ASN A  75      27.631  26.468  72.068  1.00 50.65           O
ATOM    560  N   VAL A  76      26.347  24.632  71.794  1.00 42.41           N
ATOM    561  CA  VAL A  76      25.469  25.009  72.866  1.00 42.41           C
ATOM    562  CB  VAL A  76      24.181  25.625  72.400  1.00 42.41           C
ATOM    563  CG1 VAL A  76      24.500  26.953  71.693  1.00 42.41           C
ATOM    564  CG2 VAL A  76      23.447  24.614  71.506  1.00 42.41           C
ATOM    565  C   VAL A  76      25.127  23.776  73.653  1.00 42.41           C
ATOM    566  O   VAL A  76      25.195  22.656  73.151  1.00 42.41           O
ATOM    567  N   PRO A  77      24.795  23.965  74.905  1.00 75.53           N
ATOM    568  CA  PRO A  77      24.401  22.879  75.766  1.00 75.53           C
ATOM    569  CD  PRO A  77      25.200  25.143  75.648  1.00 75.53           C
ATOM    570  CB  PRO A  77      24.498  23.420  77.194  1.00 75.53           C
ATOM    571  CG  PRO A  77      24.553  24.949  77.028  1.00 75.53           C
ATOM    572  C   PRO A  77      23.025  22.417  75.398  1.00 75.53           C
ATOM    573  O   PRO A  77      22.214  23.245  74.986  1.00 75.53           O
ATOM    574  N   ALA A  78      22.730  21.106  75.544  1.00 31.56           N
ATOM    575  CA  ALA A  78      21.422  20.626  75.190  1.00 31.56           C
ATOM    576  CB  ALA A  78      21.374  19.936  73.817  1.00 31.56           C
ATOM    577  C   ALA A  78      20.977  19.614  76.206  1.00 31.56           C
ATOM    578  O   ALA A  78      21.785  18.883  76.779  1.00 31.56           O
ATOM    579  N   PHE A  79      19.650  19.555  76.443  1.00 62.56           N
ATOM    580  CA  PHE A  79      19.061  18.659  77.402  1.00 62.56           C
ATOM    581  CB  PHE A  79      18.351  19.448  78.523  1.00 62.56           C
ATOM    582  CG  PHE A  79      17.587  18.556  79.440  1.00 62.56           C
ATOM    583  CD1 PHE A  79      18.225  17.845  80.430  1.00 62.56           C
ATOM    584  CD2 PHE A  79      16.219  18.461  79.324  1.00 62.56           C
ATOM    585  CE1 PHE A  79      17.505  17.036  81.277  1.00 62.56           C
ATOM    586  CE2 PHE A  79      15.495  17.653  80.169  1.00 62.56           C
ATOM    587  CZ  PHE A  79      16.141  16.937  81.147  1.00 62.56           C
ATOM    588  C   PHE A  79      18.035  17.826  76.696  1.00 62.56           C
ATOM    589  O   PHE A  79      17.256  18.333  75.891  1.00 62.56           O
ATOM    590  N   VAL A  80      18.036  16.504  76.963  1.00 44.30           N
ATOM    591  CA  VAL A  80      17.042  15.634  76.401  1.00 44.30           C
ATOM    592  CB  VAL A  80      17.617  14.571  75.513  1.00 44.30           C
ATOM    593  CG1 VAL A  80      16.472  13.676  75.013  1.00 44.30           C
ATOM    594  CG2 VAL A  80      18.421  15.249  74.391  1.00 44.30           C
ATOM    595  C   VAL A  80      16.403  14.943  77.562  1.00 44.30           C
ATOM    596  O   VAL A  80      17.067  14.239  78.324  1.00 44.30           O
ATOM    597  N   ALA A  81      15.079  15.118  77.720  1.00 38.40           N
ATOM    598  CA  ALA A  81      14.417  14.548  78.860  1.00 38.40           C
ATOM    599  CB  ALA A  81      13.009  15.122  79.093  1.00 38.40           C
ATOM    600  C   ALA A  81      14.283  13.068  78.693  1.00 38.40           C
ATOM    601  O   ALA A  81      14.113  12.559  77.588  1.00 38.40           O
ATOM    602  N   GLY A  82      14.358  12.335  79.821  1.00 24.08           N
ATOM    603  CA  GLY A  82      14.234  10.902  79.809  1.00 24.08           C
ATOM    604  C   GLY A  82      12.774  10.574  79.820  1.00 24.08           C
ATOM    605  O   GLY A  82      11.937  11.441  80.059  1.00 24.08           O
ATOM    606  N   LYS A  83      12.437   9.287  79.603  1.00 67.62           N
ATOM    607  CA  LYS A  83      11.072   8.862  79.507  1.00 67.62           C
ATOM    608  CB  LYS A  83      10.920   7.370  79.166  1.00 67.62           C
ATOM    609  CG  LYS A  83       9.469   6.974  78.881  1.00 67.62           C
ATOM    610  CD  LYS A  83       9.321   5.611  78.203  1.00 67.62           C
ATOM    611  CE  LYS A  83       9.321   4.436  79.181  1.00 67.62           C
ATOM    612  NZ  LYS A  83       9.056   3.177  78.450  1.00 67.62           N
ATOM    613  C   LYS A  83      10.344   9.113  80.793  1.00 67.62           C
ATOM    614  O   LYS A  83       9.193   9.545  80.780  1.00 67.62           O
ATOM    615  N   ALA A  84      10.987   8.854  81.945  1.00 24.82           N
ATOM    616  CA  ALA A  84      10.310   9.024  83.199  1.00 24.82           C
ATOM    617  CB  ALA A  84      11.191   8.659  84.405  1.00 24.82           C
ATOM    618  C   ALA A  84       9.922  10.462  83.345  1.00 24.82           C
ATOM    619  O   ALA A  84       8.813  10.774  83.771  1.00 24.82           O
ATOM    620  N   LEU A  85      10.831  11.384  82.979  1.00 41.13           N
ATOM    621  CA  LEU A  85      10.539  12.781  83.125  1.00 41.13           C
ATOM    622  CB  LEU A  85      11.728  13.675  82.733  1.00 41.13           C
ATOM    623  CG  LEU A  85      11.451  15.182  82.878  1.00 41.13           C
ATOM    624  CD1 LEU A  85      11.220  15.562  84.347  1.00 41.13           C
ATOM    625  CD2 LEU A  85      12.559  16.020  82.218  1.00 41.13           C
ATOM    626  C   LEU A  85       9.384  13.134  82.234  1.00 41.13           C
ATOM    627  O   LEU A  85       8.469  13.845  82.645  1.00 41.13           O
ATOM    628  N   LYS A  86       9.385  12.634  80.982  1.00121.16           N
ATOM    629  CA  LYS A  86       8.332  12.973  80.062  1.00121.16           C
ATOM    630  CB  LYS A  86       8.526  12.379  78.660  1.00121.16           C
ATOM    631  CG  LYS A  86       9.688  12.996  77.883  1.00121.16           C
ATOM    632  CD  LYS A  86       9.961  12.288  76.556  1.00121.16           C
ATOM    633  CE  LYS A  86       8.791  12.384  75.575  1.00121.16           C
ATOM    634  NZ  LYS A  86       9.166  11.786  74.275  1.00121.16           N
ATOM    635  C   LYS A  86       7.015  12.466  80.575  1.00121.16           C
ATOM    636  O   LYS A  86       6.014  13.180  80.526  1.00121.16           O
ATOM    637  N   ASP A  87       6.988  11.211  81.072  1.00309.90           N
ATOM    638  CA  ASP A  87       5.807  10.611  81.640  1.00309.90           C
ATOM    639  CB  ASP A  87       5.113  11.515  82.675  1.00309.90           C
ATOM    640  CG  ASP A  87       6.046  11.700  83.863  1.00309.90           C
ATOM    641  OD1 ASP A  87       6.394  10.680  84.514  1.00309.90           O
ATOM    642  OD2 ASP A  87       6.414  12.874  84.139  1.00309.90           O
ATOM    643  C   ASP A  87       4.793  10.291  80.582  1.00309.90           C
ATOM    644  O   ASP A  87       4.389  11.177  79.837  1.00309.90           O
ATOM    645  N   SER A  88       4.314   9.019  80.559  1.00277.19           N
ATOM    646  CA  SER A  88       3.317   8.472  79.664  1.00277.19           C
ATOM    647  CB  SER A  88       1.912   9.049  79.907  1.00277.19           C
ATOM    648  OG  SER A  88       1.458   8.686  81.203  1.00277.19           O
ATOM    649  C   SER A  88       3.661   8.650  78.218  1.00277.19           C
ATOM    650  O   SER A  88       2.901   9.252  77.461  1.00277.19           O
ATOM    651  N   VAL A  89       4.823   8.120  77.793  1.00244.46           N
ATOM    652  CA  VAL A  89       5.181   8.169  76.405  1.00244.46           C
ATOM    653  CB  VAL A  89       6.626   7.854  76.149  1.00244.46           C
ATOM    654  CG1 VAL A  89       7.493   8.924  76.831  1.00244.46           C
ATOM    655  CG2 VAL A  89       6.906   6.422  76.637  1.00244.46           C
ATOM    656  C   VAL A  89       4.369   7.124  75.707  1.00244.46           C
ATOM    657  O   VAL A  89       4.116   6.053  76.257  1.00244.46           O
ATOM    658  N   LYS A  90       3.920   7.422  74.472  1.00 95.01           N
ATOM    659  CA  LYS A  90       3.142   6.467  73.739  1.00 95.01           C
ATOM    660  CB  LYS A  90       2.485   7.049  72.471  1.00 95.01           C
ATOM    661  CG  LYS A  90       1.431   8.126  72.748  1.00 95.01           C
ATOM    662  CD  LYS A  90       1.031   8.918  71.501  1.00 95.01           C
ATOM    663  CE  LYS A  90      -0.021   9.998  71.763  1.00 95.01           C
ATOM    664  NZ  LYS A  90      -1.328   9.368  72.043  1.00 95.01           N
ATOM    665  C   LYS A  90       4.096   5.371  73.292  1.00 95.01           C
ATOM    666  O   LYS A  90       3.868   4.198  73.688  1.00 95.01           O
ATOM    667  OXT LYS A  90       5.061   5.690  72.547  1.00 95.01           O
TER     668      LYS A  90
ATOM    669  N   MET B  91      29.533  10.521  80.801  1.00 45.96           N
ATOM    670  CA  MET B  91      29.392  10.311  82.258  1.00 45.96           C
ATOM    671  CB  MET B  91      29.754  11.595  83.024  1.00 45.96           C
ATOM    672  CG  MET B  91      29.836  11.400  84.538  1.00 45.96           C
ATOM    673  SD  MET B  91      30.555  12.805  85.439  1.00 45.96           S
ATOM    674  CE  MET B  91      32.271  12.449  84.963  1.00 45.96           C
ATOM    675  C   MET B  91      28.006   9.889  82.623  1.00 45.96           C
ATOM    676  O   MET B  91      27.019  10.537  82.276  1.00 45.96           O
ATOM    677  N   ASN B  92      27.937   8.745  83.323  1.00128.21           N
ATOM    678  CA  ASN B  92      26.746   8.088  83.778  1.00128.21           C
ATOM    679  CB  ASN B  92      26.977   6.565  83.798  1.00128.21           C
ATOM    680  CG  ASN B  92      25.745   5.822  84.271  1.00128.21           C
ATOM    681  OD1 ASN B  92      25.542   5.636  85.470  1.00128.21           O
ATOM    682  ND2 ASN B  92      24.909   5.365  83.303  1.00128.21           N
ATOM    683  C   ASN B  92      26.438   8.554  85.174  1.00128.21           C
ATOM    684  O   ASN B  92      27.266   9.190  85.822  1.00128.21           O
ATOM    685  N   LYS B  93      25.227   8.224  85.676  1.00 45.45           N
ATOM    686  CA  LYS B  93      24.786   8.633  86.983  1.00 45.45           C
ATOM    687  CB  LYS B  93      23.384   8.093  87.315  0.00 45.45           C
ATOM    688  CG  LYS B  93      22.794   8.643  88.614  0.00 45.45           C
ATOM    689  CD  LYS B  93      21.291   8.386  88.743  0.00 45.45           C
ATOM    690  CE  LYS B  93      20.670   8.956  90.020  0.00 45.45           C
ATOM    691  NZ  LYS B  93      19.205   8.742  90.008  0.00 45.45           N
ATOM    692  C   LYS B  93      25.744   8.109  88.010  1.00 45.45           C
ATOM    693  O   LYS B  93      26.146   8.833  88.920  1.00 45.45           O
ATOM    694  N   THR B  94      26.168   6.841  87.870  1.00104.36           N
ATOM    695  CA  THR B  94      27.066   6.254  88.824  1.00104.36           C
ATOM    696  CB  THR B  94      27.394   4.823  88.510  1.00104.36           C
ATOM    697  OG1 THR B  94      28.053   4.733  87.256  1.00104.36           O
ATOM    698  CG2 THR B  94      26.088   4.012  88.483  1.00104.36           C
ATOM    699  C   THR B  94      28.343   7.030  88.792  1.00104.36           C
ATOM    700  O   THR B  94      29.003   7.209  89.814  1.00104.36           O
ATOM    701  N   GLN B  95      28.734   7.480  87.589  1.00115.00           N
ATOM    702  CA  GLN B  95      29.944   8.213  87.351  1.00115.00           C
ATOM    703  CB  GLN B  95      30.114   8.508  85.851  1.00115.00           C
ATOM    704  CG  GLN B  95      29.876   7.297  84.942  1.00115.00           C
ATOM    705  CD  GLN B  95      31.006   6.297  85.113  1.00115.00           C
ATOM    706  OE1 GLN B  95      30.931   5.173  84.620  1.00115.00           O
ATOM    707  NE2 GLN B  95      32.085   6.714  85.827  1.00115.00           N
ATOM    708  C   GLN B  95      29.870   9.558  88.021  1.00115.00           C
ATOM    709  O   GLN B  95      30.842  10.001  88.630  1.00115.00           O
ATOM    710  N   LEU B  96      28.716  10.255  87.915  1.00168.26           N
ATOM    711  CA  LEU B  96      28.592  11.573  88.487  1.00168.26           C
ATOM    712  CB  LEU B  96      27.213  12.253  88.348  1.00168.26           C
ATOM    713  CG  LEU B  96      26.840  12.881  86.998  1.00168.26           C
ATOM    714  CD1 LEU B  96      27.855  13.957  86.587  1.00168.26           C
ATOM    715  CD2 LEU B  96      26.554  11.829  85.927  1.00168.26           C
ATOM    716  C   LEU B  96      28.730  11.487  89.969  1.00168.26           C
ATOM    717  O   LEU B  96      29.376  12.328  90.592  1.00168.26           O
ATOM    718  N   ILE B  97      28.092  10.469  90.571  1.00142.17           N
ATOM    719  CA  ILE B  97      28.067  10.336  91.998  1.00142.17           C
ATOM    720  CB  ILE B  97      27.143   9.249  92.495  1.00142.17           C
ATOM    721  CG1 ILE B  97      27.577   7.839  92.064  1.00142.17           C
ATOM    722  CG2 ILE B  97      25.728   9.625  92.022  1.00142.17           C
ATOM    723  CD1 ILE B  97      28.747   7.269  92.866  1.00142.17           C
ATOM    724  C   ILE B  97      29.458  10.126  92.519  1.00142.17           C
ATOM    725  O   ILE B  97      29.810  10.619  93.589  1.00142.17           O
ATOM    726  N   ASP B  98      30.298   9.367  91.797  1.00 72.88           N
ATOM    727  CA  ASP B  98      31.620   9.155  92.307  1.00 72.88           C
ATOM    728  CB  ASP B  98      32.441   8.157  91.474  1.00 72.88           C
ATOM    729  CG  ASP B  98      33.590   7.669  92.346  1.00 72.88           C
ATOM    730  OD1 ASP B  98      33.938   8.384  93.324  1.00 72.88           O
ATOM    731  OD2 ASP B  98      34.127   6.568  92.052  1.00 72.88           O
ATOM    732  C   ASP B  98      32.347  10.471  92.336  1.00 72.88           C
ATOM    733  O   ASP B  98      33.057  10.769  93.294  1.00 72.88           O
ATOM    734  N   PHE B  99      32.177  11.304  91.288  1.00 49.12           N
ATOM    735  CA  PHE B  99      32.863  12.568  91.201  1.00 49.12           C
ATOM    736  CB  PHE B  99      32.649  13.303  89.866  1.00 49.12           C
ATOM    737  CG  PHE B  99      33.495  12.655  88.824  1.00 49.12           C
ATOM    738  CD1 PHE B  99      33.069  11.528  88.164  1.00 49.12           C
ATOM    739  CD2 PHE B  99      34.724  13.187  88.503  1.00 49.12           C
ATOM    740  CE1 PHE B  99      33.854  10.940  87.200  1.00 49.12           C
ATOM    741  CE2 PHE B  99      35.514  12.604  87.540  1.00 49.12           C
ATOM    742  CZ  PHE B  99      35.079  11.477  86.886  1.00 49.12           C
ATOM    743  C   PHE B  99      32.417  13.502  92.289  1.00 49.12           C
ATOM    744  O   PHE B  99      33.236  14.229  92.849  1.00 49.12           O
ATOM    745  N   ILE B 100      31.100  13.540  92.572  1.00115.45           N
ATOM    746  CA  ILE B 100      30.476  14.400  93.553  1.00115.45           C
ATOM    747  CB  ILE B 100      28.970  14.393  93.494  1.00115.45           C
ATOM    748  CG1 ILE B 100      28.382  15.326  94.554  1.00115.45           C
ATOM    749  CG2 ILE B 100      28.438  12.967  93.631  1.00115.45           C
ATOM    750  CD1 ILE B 100      26.856  15.322  94.518  1.00115.45           C
ATOM    751  C   ILE B 100      30.856  14.045  94.956  1.00115.45           C
ATOM    752  O   ILE B 100      30.954  14.921  95.814  1.00115.45           O
ATOM    753  N   ALA B 101      31.004  12.745  95.250  1.00 36.79           N
ATOM    754  CA  ALA B 101      31.346  12.347  96.585  1.00 36.79           C
ATOM    755  CB  ALA B 101      31.474  10.822  96.735  1.00 36.79           C
ATOM    756  C   ALA B 101      32.676  12.951  96.914  1.00 36.79           C
ATOM    757  O   ALA B 101      32.913  13.382  98.041  1.00 36.79           O
ATOM    758  N   GLU B 102      33.589  12.980  95.925  1.00 91.48           N
ATOM    759  CA  GLU B 102      34.929  13.446  96.140  1.00 91.48           C
ATOM    760  CB  GLU B 102      35.819  13.199  94.911  1.00 91.48           C
ATOM    761  CG  GLU B 102      35.900  11.716  94.548  1.00 91.48           C
ATOM    762  CD  GLU B 102      36.233  10.956  95.824  0.00 91.48           C
ATOM    763  OE1 GLU B 102      37.182  11.383  96.531  0.00 91.48           O
ATOM    764  OE2 GLU B 102      35.530   9.952  96.118  0.00 91.48           O
ATOM    765  C   GLU B 102      34.991  14.916  96.458  1.00 91.48           C
ATOM    766  O   GLU B 102      35.627  15.312  97.433  1.00 91.48           O
ATOM    767  N   LYS B 103      34.320  15.765  95.655  1.00 75.88           N
ATOM    768  CA  LYS B 103      34.411  17.194  95.817  1.00 75.88           C
ATOM    769  CB  LYS B 103      33.668  17.958  94.706  1.00 75.88           C
ATOM    770  CG  LYS B 103      34.006  19.449  94.662  1.00 75.88           C
ATOM    771  CD  LYS B 103      33.563  20.141  93.371  1.00 75.88           C
ATOM    772  CE  LYS B 103      33.994  21.607  93.283  1.00 75.88           C
ATOM    773  NZ  LYS B 103      33.576  22.183  91.984  1.00 75.88           N
ATOM    774  C   LYS B 103      33.818  17.618  97.131  1.00 75.88           C
ATOM    775  O   LYS B 103      34.366  18.471  97.827  1.00 75.88           O
ATOM    776  N   ALA B 104      32.649  17.048  97.467  1.00 60.98           N
ATOM    777  CA  ALA B 104      31.869  17.303  98.650  1.00 60.98           C
ATOM    778  CB  ALA B 104      30.470  16.663  98.587  1.00 60.98           C
ATOM    779  C   ALA B 104      32.541  16.785  99.886  1.00 60.98           C
ATOM    780  O   ALA B 104      32.354  17.344 100.967  1.00 60.98           O
ATOM    781  N   ASP B 105      33.346  15.708  99.759  1.00106.34           N
ATOM    782  CA  ASP B 105      33.941  15.050 100.891  1.00106.34           C
ATOM    783  CB  ASP B 105      34.662  16.027 101.838  1.00106.34           C
ATOM    784  CG  ASP B 105      35.473  15.233 102.854  1.00106.34           C
ATOM    785  OD1 ASP B 105      35.426  13.973 102.803  1.00106.34           O
ATOM    786  OD2 ASP B 105      36.152  15.879 103.695  1.00106.34           O
ATOM    787  C   ASP B 105      32.903  14.306 101.686  1.00106.34           C
ATOM    788  O   ASP B 105      32.866  14.384 102.913  1.00106.34           O
ATOM    789  N   LEU B 106      32.017  13.566 100.982  1.00 69.70           N
ATOM    790  CA  LEU B 106      31.027  12.726 101.606  1.00 69.70           C
ATOM    791  CB  LEU B 106      29.584  13.055 101.191  1.00 69.70           C
ATOM    792  CG  LEU B 106      29.118  14.462 101.607  1.00 69.70           C
ATOM    793  CD1 LEU B 106      27.669  14.717 101.162  1.00 69.70           C
ATOM    794  CD2 LEU B 106      29.335  14.703 103.110  1.00 69.70           C
ATOM    795  C   LEU B 106      31.286  11.322 101.141  1.00 69.70           C
ATOM    796  O   LEU B 106      32.311  11.048 100.517  1.00 69.70           O
ATOM    797  N   SER B 107      30.379  10.384 101.502  1.00 86.84           N
ATOM    798  CA  SER B 107      30.457   9.024 101.037  1.00 86.84           C
ATOM    799  CB  SER B 107      29.762   8.003 101.953  1.00 86.84           C
ATOM    800  OG  SER B 107      28.358   8.206 101.932  1.00 86.84           O
ATOM    801  C   SER B 107      29.751   8.967  99.714  1.00 86.84           C
ATOM    802  O   SER B 107      29.096   9.923  99.300  1.00 86.84           O
ATOM    803  N   LYS B 108      29.905   7.837  98.997  1.00 47.40           N
ATOM    804  CA  LYS B 108      29.262   7.636  97.728  1.00 47.40           C
ATOM    805  CB  LYS B 108      29.790   6.401  96.977  1.00 47.40           C
ATOM    806  CG  LYS B 108      31.207   6.621  96.438  1.00 47.40           C
ATOM    807  CD  LYS B 108      31.903   5.362  95.919  0.00 47.40           C
ATOM    808  CE  LYS B 108      33.270   5.651  95.292  0.00 47.40           C
ATOM    809  NZ  LYS B 108      33.886   4.398  94.803  0.00 47.40           N
ATOM    810  C   LYS B 108      27.786   7.494  97.941  1.00 47.40           C
ATOM    811  O   LYS B 108      26.982   7.923  97.114  1.00 47.40           O
ATOM    812  N   ALA B 109      27.396   6.876  99.071  1.00 36.80           N
ATOM    813  CA  ALA B 109      26.018   6.623  99.379  1.00 36.80           C
ATOM    814  CB  ALA B 109      25.843   5.854 100.700  1.00 36.80           C
ATOM    815  C   ALA B 109      25.275   7.920  99.511  1.00 36.80           C
ATOM    816  O   ALA B 109      24.115   8.008  99.113  1.00 36.80           O
ATOM    817  N   GLN B 110      25.905   8.941 100.129  1.00 49.72           N
ATOM    818  CA  GLN B 110      25.282  10.222 100.334  1.00 49.72           C
ATOM    819  CB  GLN B 110      26.074  11.128 101.291  1.00 49.72           C
ATOM    820  CG  GLN B 110      26.091  10.631 102.737  1.00 49.72           C
ATOM    821  CD  GLN B 110      26.910  11.623 103.547  1.00 49.72           C
ATOM    822  OE1 GLN B 110      27.175  12.737 103.098  1.00 49.72           O
ATOM    823  NE2 GLN B 110      27.334  11.207 104.769  1.00 49.72           N
ATOM    824  C   GLN B 110      25.140  10.970  99.046  1.00 49.72           C
ATOM    825  O   GLN B 110      24.114  11.599  98.786  1.00 49.72           O
ATOM    826  N   ALA B 111      26.180  10.928  98.195  1.00 39.05           N
ATOM    827  CA  ALA B 111      26.105  11.669  96.974  1.00 39.05           C
ATOM    828  CB  ALA B 111      27.363  11.502  96.106  1.00 39.05           C
ATOM    829  C   ALA B 111      24.941  11.139  96.199  1.00 39.05           C
ATOM    830  O   ALA B 111      24.118  11.907  95.700  1.00 39.05           O
ATOM    831  N   LYS B 112      24.822   9.799  96.126  1.00 85.71           N
ATOM    832  CA  LYS B 112      23.793   9.162  95.352  1.00 85.71           C
ATOM    833  CB  LYS B 112      23.914   7.628  95.337  1.00 85.71           C
ATOM    834  CG  LYS B 112      25.143   7.116  94.582  1.00 85.71           C
ATOM    835  CD  LYS B 112      25.419   5.628  94.803  1.00 85.71           C
ATOM    836  CE  LYS B 112      24.340   4.712  94.219  1.00 85.71           C
ATOM    837  NZ  LYS B 112      24.512   4.585  92.754  1.00 85.71           N
ATOM    838  C   LYS B 112      22.434   9.493  95.891  1.00 85.71           C
ATOM    839  O   LYS B 112      21.524   9.810  95.128  1.00 85.71           O
ATOM    840  N   ALA B 113      22.257   9.428  97.224  1.00 30.96           N
ATOM    841  CA  ALA B 113      20.976   9.680  97.823  1.00 30.96           C
ATOM    842  CB  ALA B 113      20.984   9.475  99.347  1.00 30.96           C
ATOM    843  C   ALA B 113      20.587  11.103  97.565  1.00 30.96           C
ATOM    844  O   ALA B 113      19.419  11.402  97.318  1.00 30.96           O
ATOM    845  N   ALA B 114      21.554  12.031  97.672  1.00 36.35           N
ATOM    846  CA  ALA B 114      21.272  13.417  97.437  1.00 36.35           C
ATOM    847  CB  ALA B 114      22.468  14.328  97.760  1.00 36.35           C
ATOM    848  C   ALA B 114      20.919  13.638  95.996  1.00 36.35           C
ATOM    849  O   ALA B 114      19.947  14.327  95.690  1.00 36.35           O
ATOM    850  N   LEU B 115      21.692  13.042  95.065  1.00 57.35           N
ATOM    851  CA  LEU B 115      21.462  13.279  93.664  1.00 57.35           C
ATOM    852  CB  LEU B 115      22.512  12.603  92.757  1.00 57.35           C
ATOM    853  CG  LEU B 115      22.293  12.835  91.246  1.00 57.35           C
ATOM    854  CD1 LEU B 115      22.412  14.323  90.882  1.00 57.35           C
ATOM    855  CD2 LEU B 115      23.223  11.956  90.397  1.00 57.35           C
ATOM    856  C   LEU B 115      20.115  12.757  93.272  1.00 57.35           C
ATOM    857  O   LEU B 115      19.338  13.458  92.627  1.00 57.35           O
ATOM    858  N   GLU B 116      19.788  11.524  93.698  1.00 82.22           N
ATOM    859  CA  GLU B 116      18.552  10.898  93.333  1.00 82.22           C
ATOM    860  CB  GLU B 116      18.418   9.489  93.935  1.00 82.22           C
ATOM    861  CG  GLU B 116      17.131   8.759  93.545  1.00 82.22           C
ATOM    862  CD  GLU B 116      17.206   7.358  94.137  1.00 82.22           C
ATOM    863  OE1 GLU B 116      18.236   7.046  94.794  1.00 82.22           O
ATOM    864  OE2 GLU B 116      16.235   6.582  93.938  1.00 82.22           O
ATOM    865  C   GLU B 116      17.411  11.726  93.835  1.00 82.22           C
ATOM    866  O   GLU B 116      16.426  11.945  93.132  1.00 82.22           O
ATOM    867  N   ALA B 117      17.517  12.227  95.074  1.00 30.10           N
ATOM    868  CA  ALA B 117      16.447  12.995  95.644  1.00 30.10           C
ATOM    869  CB  ALA B 117      16.742  13.438  97.087  1.00 30.10           C
ATOM    870  C   ALA B 117      16.250  14.233  94.824  1.00 30.10           C
ATOM    871  O   ALA B 117      15.122  14.616  94.518  1.00 30.10           O
ATOM    872  N   THR B 118      17.358  14.878  94.420  1.00 39.48           N
ATOM    873  CA  THR B 118      17.291  16.116  93.697  1.00 39.48           C
ATOM    874  CB  THR B 118      18.651  16.681  93.415  1.00 39.48           C
ATOM    875  OG1 THR B 118      19.352  16.894  94.631  1.00 39.48           O
ATOM    876  CG2 THR B 118      18.482  18.014  92.668  1.00 39.48           C
ATOM    877  C   THR B 118      16.596  15.929  92.374  1.00 39.48           C
ATOM    878  O   THR B 118      15.778  16.765  91.989  1.00 39.48           O
ATOM    879  N   LEU B 119      16.913  14.843  91.632  1.00 55.83           N
ATOM    880  CA  LEU B 119      16.325  14.630  90.336  1.00 55.83           C
ATOM    881  CB  LEU B 119      16.949  13.447  89.576  1.00 55.83           C
ATOM    882  CG  LEU B 119      18.425  13.676  89.203  1.00 55.83           C
ATOM    883  CD1 LEU B 119      19.001  12.477  88.433  1.00 55.83           C
ATOM    884  CD2 LEU B 119      18.608  15.007  88.455  1.00 55.83           C
ATOM    885  C   LEU B 119      14.857  14.372  90.471  1.00 55.83           C
ATOM    886  O   LEU B 119      14.051  14.892  89.701  1.00 55.83           O
ATOM    887  N   GLU B 120      14.464  13.557  91.462  1.00 82.01           N
ATOM    888  CA  GLU B 120      13.076  13.244  91.642  1.00 82.01           C
ATOM    889  CB  GLU B 120      12.831  12.285  92.818  1.00 82.01           C
ATOM    890  CG  GLU B 120      11.356  11.930  93.006  1.00 82.01           C
ATOM    891  CD  GLU B 120      11.210  11.233  94.350  1.00 82.01           C
ATOM    892  OE1 GLU B 120      11.978  11.594  95.282  1.00 82.01           O
ATOM    893  OE2 GLU B 120      10.329  10.340  94.468  1.00 82.01           O
ATOM    894  C   GLU B 120      12.331  14.508  91.946  1.00 82.01           C
ATOM    895  O   GLU B 120      11.235  14.729  91.433  1.00 82.01           O
ATOM    896  N   GLY B 121      12.915  15.374  92.795  1.00 24.51           N
ATOM    897  CA  GLY B 121      12.254  16.584  93.200  1.00 24.51           C
ATOM    898  C   GLY B 121      12.043  17.482  92.019  1.00 24.51           C
ATOM    899  O   GLY B 121      10.979  18.080  91.873  1.00 24.51           O
ATOM    900  N   VAL B 122      13.058  17.613  91.143  1.00 88.29           N
ATOM    901  CA  VAL B 122      12.913  18.493  90.017  1.00 88.29           C
ATOM    902  CB  VAL B 122      14.163  18.639  89.189  1.00 88.29           C
ATOM    903  CG1 VAL B 122      14.489  17.308  88.494  1.00 88.29           C
ATOM    904  CG2 VAL B 122      13.949  19.805  88.211  1.00 88.29           C
ATOM    905  C   VAL B 122      11.817  17.989  89.126  1.00 88.29           C
ATOM    906  O   VAL B 122      11.001  18.768  88.635  1.00 88.29           O
ATOM    907  N   THR B 123      11.755  16.662  88.905  1.00 31.42           N
ATOM    908  CA  THR B 123      10.776  16.090  88.022  1.00 31.42           C
ATOM    909  CB  THR B 123      10.911  14.598  87.907  1.00 31.42           C
ATOM    910  OG1 THR B 123      12.202  14.260  87.422  1.00 31.42           O
ATOM    911  CG2 THR B 123       9.832  14.069  86.948  1.00 31.42           C
ATOM    912  C   THR B 123       9.406  16.372  88.552  1.00 31.42           C
ATOM    913  O   THR B 123       8.498  16.723  87.799  1.00 31.42           O
ATOM    914  N   ASP B 124       9.226  16.206  89.873  1.00 76.93           N
ATOM    915  CA  ASP B 124       7.958  16.409  90.512  1.00 76.93           C
ATOM    916  CB  ASP B 124       7.998  16.048  92.006  1.00 76.93           C
ATOM    917  CG  ASP B 124       6.576  16.098  92.540  1.00 76.93           C
ATOM    918  OD1 ASP B 124       5.650  16.376  91.734  1.00 76.93           O
ATOM    919  OD2 ASP B 124       6.397  15.847  93.762  1.00 76.93           O
ATOM    920  C   ASP B 124       7.556  17.849  90.410  1.00 76.93           C
ATOM    921  O   ASP B 124       6.410  18.156  90.086  1.00 76.93           O
ATOM    922  N   ALA B 125       8.498  18.776  90.671  1.00 28.88           N
ATOM    923  CA  ALA B 125       8.183  20.178  90.653  1.00 28.88           C
ATOM    924  CB  ALA B 125       9.388  21.065  91.006  1.00 28.88           C
ATOM    925  C   ALA B 125       7.740  20.551  89.273  1.00 28.88           C
ATOM    926  O   ALA B 125       6.764  21.276  89.092  1.00 28.88           O
ATOM    927  N   LEU B 126       8.458  20.037  88.263  1.00113.24           N
ATOM    928  CA  LEU B 126       8.221  20.285  86.870  1.00113.24           C
ATOM    929  CB  LEU B 126       9.272  19.501  86.055  1.00113.24           C
ATOM    930  CG  LEU B 126       9.151  19.536  84.524  1.00113.24           C
ATOM    931  CD1 LEU B 126       7.980  18.689  84.000  1.00113.24           C
ATOM    932  CD2 LEU B 126       9.119  20.981  84.033  1.00113.24           C
ATOM    933  C   LEU B 126       6.857  19.786  86.487  1.00113.24           C
ATOM    934  O   LEU B 126       6.071  20.506  85.873  1.00113.24           O
ATOM    935  N   LYS B 127       6.522  18.544  86.877  1.00138.95           N
ATOM    936  CA  LYS B 127       5.271  17.950  86.500  1.00138.95           C
ATOM    937  CB  LYS B 127       5.100  16.517  87.032  1.00138.95           C
ATOM    938  CG  LYS B 127       3.783  15.874  86.595  1.00138.95           C
ATOM    939  CD  LYS B 127       3.702  15.616  85.090  1.00138.95           C
ATOM    940  CE  LYS B 127       2.370  15.006  84.644  1.00138.95           C
ATOM    941  NZ  LYS B 127       2.223  13.642  85.200  1.00138.95           N
ATOM    942  C   LYS B 127       4.155  18.771  87.063  1.00138.95           C
ATOM    943  O   LYS B 127       3.078  18.870  86.475  1.00138.95           O
ATOM    944  N   GLU B 128       4.398  19.355  88.246  1.00116.96           N
ATOM    945  CA  GLU B 128       3.476  20.179  88.978  1.00116.96           C
ATOM    946  CB  GLU B 128       4.040  20.604  90.345  1.00116.96           C
ATOM    947  CG  GLU B 128       3.044  21.362  91.225  1.00116.96           C
ATOM    948  CD  GLU B 128       2.225  20.337  91.994  1.00116.96           C
ATOM    949  OE1 GLU B 128       2.581  19.130  91.933  1.00116.96           O
ATOM    950  OE2 GLU B 128       1.235  20.747  92.655  1.00116.96           O
ATOM    951  C   GLU B 128       3.204  21.435  88.206  1.00116.96           C
ATOM    952  O   GLU B 128       2.128  22.015  88.332  1.00116.96           O
ATOM    953  N   GLY B 129       4.172  21.905  87.393  1.00 30.25           N
ATOM    954  CA  GLY B 129       3.971  23.138  86.684  1.00 30.25           C
ATOM    955  C   GLY B 129       4.823  24.195  87.315  1.00 30.25           C
ATOM    956  O   GLY B 129       4.694  25.379  87.007  1.00 30.25           O
ATOM    957  N   ASP B 130       5.710  23.781  88.240  1.00 58.52           N
ATOM    958  CA  ASP B 130       6.599  24.688  88.905  1.00 58.52           C
ATOM    959  CB  ASP B 130       6.973  24.192  90.314  1.00 58.52           C
ATOM    960  CG  ASP B 130       7.684  25.299  91.076  1.00 58.52           C
ATOM    961  OD1 ASP B 130       8.863  25.582  90.742  1.00 58.52           O
ATOM    962  OD2 ASP B 130       7.062  25.862  92.017  1.00 58.52           O
ATOM    963  C   ASP B 130       7.847  24.805  88.081  1.00 58.52           C
ATOM    964  O   ASP B 130       8.203  23.889  87.341  1.00 58.52           O
ATOM    965  N   GLN B 131       8.538  25.960  88.169  1.00 93.96           N
ATOM    966  CA  GLN B 131       9.755  26.137  87.431  1.00 93.96           C
ATOM    967  CB  GLN B 131       9.846  27.507  86.737  1.00 93.96           C
ATOM    968  CG  GLN B 131       9.846  28.688  87.708  1.00 93.96           C
ATOM    969  CD  GLN B 131       9.890  29.969  86.886  1.00 93.96           C
ATOM    970  OE1 GLN B 131       9.184  30.933  87.178  1.00 93.96           O
ATOM    971  NE2 GLN B 131      10.740  29.982  85.826  1.00 93.96           N
ATOM    972  C   GLN B 131      10.889  26.015  88.402  1.00 93.96           C
ATOM    973  O   GLN B 131      10.856  26.595  89.486  1.00 93.96           O
ATOM    974  N   VAL B 132      11.922  25.228  88.037  1.00 44.42           N
ATOM    975  CA  VAL B 132      13.044  25.039  88.912  1.00 44.42           C
ATOM    976  CB  VAL B 132      13.515  23.612  88.958  1.00 44.42           C
ATOM    977  CG1 VAL B 132      14.749  23.513  89.872  1.00 44.42           C
ATOM    978  CG2 VAL B 132      12.336  22.727  89.398  1.00 44.42           C
ATOM    979  C   VAL B 132      14.170  25.868  88.375  1.00 44.42           C
ATOM    980  O   VAL B 132      14.598  25.683  87.237  1.00 44.42           O
ATOM    981  N   GLN B 133      14.683  26.813  89.194  1.00 80.87           N
ATOM    982  CA  GLN B 133      15.743  27.680  88.753  1.00 80.87           C
ATOM    983  CB  GLN B 133      15.393  29.173  88.869  1.00 80.87           C
ATOM    984  CG  GLN B 133      16.511  30.108  88.404  1.00 80.87           C
ATOM    985  CD  GLN B 133      16.024  31.542  88.578  1.00 80.87           C
ATOM    986  OE1 GLN B 133      15.632  31.954  89.667  1.00 80.87           O
ATOM    987  NE2 GLN B 133      16.051  32.326  87.467  1.00 80.87           N
ATOM    988  C   GLN B 133      16.937  27.450  89.624  1.00 80.87           C
ATOM    989  O   GLN B 133      16.859  27.565  90.846  1.00 80.87           O
ATOM    990  N   LEU B 134      18.088  27.125  89.005  1.00 63.50           N
ATOM    991  CA  LEU B 134      19.277  26.876  89.766  1.00 63.50           C
ATOM    992  CB  LEU B 134      19.838  25.463  89.522  1.00 63.50           C
ATOM    993  CG  LEU B 134      18.839  24.347  89.895  1.00 63.50           C
ATOM    994  CD1 LEU B 134      19.423  22.950  89.638  1.00 63.50           C
ATOM    995  CD2 LEU B 134      18.333  24.511  91.335  1.00 63.50           C
ATOM    996  C   LEU B 134      20.312  27.863  89.332  1.00 63.50           C
ATOM    997  O   LEU B 134      20.778  27.834  88.194  1.00 63.50           O
ATOM    998  N   ILE B 135      20.733  28.747  90.254  1.00 92.31           N
ATOM    999  CA  ILE B 135      21.680  29.760  89.897  1.00 92.31           C
ATOM   1000  CB  ILE B 135      22.035  30.679  91.032  1.00 92.31           C
ATOM   1001  CG1 ILE B 135      20.792  31.428  91.539  1.00 92.31           C
ATOM   1002  CG2 ILE B 135      23.160  31.607  90.547  1.00 92.31           C
ATOM   1003  CD1 ILE B 135      19.784  30.520  92.243  1.00 92.31           C
ATOM   1004  C   ILE B 135      22.941  29.084  89.473  1.00 92.31           C
ATOM   1005  O   ILE B 135      23.442  28.187  90.148  1.00 92.31           O
ATOM   1006  N   GLY B 136      23.454  29.485  88.294  1.00 66.92           N
ATOM   1007  CA  GLY B 136      24.709  29.003  87.803  1.00 66.92           C
ATOM   1008  C   GLY B 136      24.518  27.800  86.921  1.00 66.92           C
ATOM   1009  O   GLY B 136      25.453  27.403  86.229  1.00 66.92           O
ATOM   1010  N   PHE B 137      23.406  27.050  87.064  1.00133.29           N
ATOM   1011  CA  PHE B 137      23.170  25.955  86.153  1.00133.29           C
ATOM   1012  CB  PHE B 137      22.639  24.738  86.932  1.00133.29           C
ATOM   1013  CG  PHE B 137      22.552  23.547  86.048  1.00133.29           C
ATOM   1014  CD1 PHE B 137      23.690  22.891  85.644  1.00133.29           C
ATOM   1015  CD2 PHE B 137      21.327  23.066  85.656  1.00133.29           C
ATOM   1016  CE1 PHE B 137      23.598  21.785  84.835  1.00133.29           C
ATOM   1017  CE2 PHE B 137      21.234  21.959  84.848  1.00133.29           C
ATOM   1018  CZ  PHE B 137      22.373  21.316  84.431  1.00133.29           C
ATOM   1019  C   PHE B 137      22.228  26.252  85.003  1.00133.29           C
ATOM   1020  O   PHE B 137      22.572  26.086  83.831  1.00133.29           O
ATOM   1021  N   GLY B 138      21.007  26.753  85.330  1.00 38.97           N
ATOM   1022  CA  GLY B 138      19.950  26.929  84.355  1.00 38.97           C
ATOM   1023  C   GLY B 138      18.622  26.599  85.007  1.00 38.97           C
ATOM   1024  O   GLY B 138      18.547  26.463  86.227  1.00 38.97           O
ATOM   1025  N   THR B 139      17.525  26.460  84.210  1.00112.32           N
ATOM   1026  CA  THR B 139      16.233  26.194  84.806  1.00112.32           C
ATOM   1027  CB  THR B 139      15.346  27.402  84.866  1.00112.32           C
ATOM   1028  OG1 THR B 139      15.017  27.831  83.553  1.00112.32           O
ATOM   1029  CG2 THR B 139      16.087  28.519  85.621  1.00112.32           C
ATOM   1030  C   THR B 139      15.469  25.142  84.036  1.00112.32           C
ATOM   1031  O   THR B 139      15.746  24.880  82.866  1.00112.32           O
ATOM   1032  N   PHE B 140      14.468  24.511  84.705  1.00 57.50           N
ATOM   1033  CA  PHE B 140      13.638  23.486  84.115  1.00 57.50           C
ATOM   1034  CB  PHE B 140      13.722  22.132  84.846  1.00 57.50           C
ATOM   1035  CG  PHE B 140      15.105  21.583  84.739  1.00 57.50           C
ATOM   1036  CD1 PHE B 140      16.082  21.969  85.630  1.00 57.50           C
ATOM   1037  CD2 PHE B 140      15.425  20.675  83.754  1.00 57.50           C
ATOM   1038  CE1 PHE B 140      17.356  21.461  85.538  1.00 57.50           C
ATOM   1039  CE2 PHE B 140      16.697  20.164  83.658  1.00 57.50           C
ATOM   1040  CZ  PHE B 140      17.666  20.557  84.550  1.00 57.50           C
ATOM   1041  C   PHE B 140      12.197  23.914  84.229  1.00 57.50           C
ATOM   1042  O   PHE B 140      11.766  24.386  85.281  1.00 57.50           O
ATOM   1043  N   LYS B 141      11.406  23.747  83.142  1.00108.83           N
ATOM   1044  CA  LYS B 141      10.016  24.128  83.183  1.00108.83           C
ATOM   1045  CB  LYS B 141       9.768  25.591  82.777  1.00108.83           C
ATOM   1046  CG  LYS B 141      10.081  25.880  81.307  1.00108.83           C
ATOM   1047  CD  LYS B 141       9.556  27.233  80.824  1.00108.83           C
ATOM   1048  CE  LYS B 141       9.837  27.511  79.345  1.00108.83           C
ATOM   1049  NZ  LYS B 141      11.296  27.604  79.108  1.00108.83           N
ATOM   1050  C   LYS B 141       9.239  23.280  82.217  1.00108.83           C
ATOM   1051  O   LYS B 141       9.812  22.574  81.389  1.00108.83           O
ATOM   1052  N   VAL B 142       7.890  23.307  82.325  1.00 40.85           N
ATOM   1053  CA  VAL B 142       7.054  22.535  81.443  1.00 40.85           C
ATOM   1054  CB  VAL B 142       5.840  21.946  82.096  1.00 40.85           C
ATOM   1055  CG1 VAL B 142       4.971  21.294  81.007  1.00 40.85           C
ATOM   1056  CG2 VAL B 142       6.294  20.965  83.182  1.00 40.85           C
ATOM   1057  C   VAL B 142       6.536  23.442  80.372  1.00 40.85           C
ATOM   1058  O   VAL B 142       6.211  24.600  80.629  1.00 40.85           O
ATOM   1059  N   ASN B 143       6.461  22.932  79.124  1.00 51.10           N
ATOM   1060  CA  ASN B 143       5.950  23.733  78.047  1.00 51.10           C
ATOM   1061  CB  ASN B 143       6.998  24.073  76.974  1.00 51.10           C
ATOM   1062  CG  ASN B 143       7.942  25.114  77.557  1.00 51.10           C
ATOM   1063  OD1 ASN B 143       9.113  24.838  77.812  1.00 51.10           O
ATOM   1064  ND2 ASN B 143       7.417  26.350  77.774  1.00 51.10           N
ATOM   1065  C   ASN B 143       4.841  22.988  77.365  1.00 51.10           C
ATOM   1066  O   ASN B 143       4.849  21.760  77.297  1.00 51.10           O
ATOM   1067  N   HIS B 144       3.832  23.729  76.858  1.00 78.40           N
ATOM   1068  CA  HIS B 144       2.736  23.120  76.151  1.00 78.40           C
ATOM   1069  ND1 HIS B 144       1.016  25.189  78.297  1.00 78.40           N
ATOM   1070  CG  HIS B 144       0.783  24.136  77.440  1.00 78.40           C
ATOM   1071  CB  HIS B 144       1.452  23.968  76.111  1.00 78.40           C
ATOM   1072  NE2 HIS B 144      -0.503  23.896  79.280  1.00 78.40           N
ATOM   1073  CD2 HIS B 144      -0.147  23.356  78.058  1.00 78.40           C
ATOM   1074  CE1 HIS B 144       0.222  24.996  79.380  1.00 78.40           C
ATOM   1075  C   HIS B 144       3.145  22.924  74.725  1.00 78.40           C
ATOM   1076  O   HIS B 144       3.846  23.756  74.153  1.00 78.40           O
ATOM   1077  N   ARG B 145       2.702  21.806  74.112  1.00192.89           N
ATOM   1078  CA  ARG B 145       3.034  21.542  72.742  1.00192.89           C
ATOM   1079  CB  ARG B 145       3.908  20.288  72.538  1.00192.89           C
ATOM   1080  CG  ARG B 145       5.321  20.383  73.115  1.00192.89           C
ATOM   1081  CD  ARG B 145       6.340  21.007  72.159  1.00192.89           C
ATOM   1082  NE  ARG B 145       6.194  22.487  72.252  1.00192.89           N
ATOM   1083  CZ  ARG B 145       6.883  23.185  73.203  1.00192.89           C
ATOM   1084  NH1 ARG B 145       7.737  22.536  74.046  1.00192.89           N
ATOM   1085  NH2 ARG B 145       6.710  24.534  73.317  1.00192.89           N
ATOM   1086  C   ARG B 145       1.762  21.267  72.013  1.00192.89           C
ATOM   1087  O   ARG B 145       0.881  20.564  72.509  1.00192.89           O
ATOM   1088  N   ALA B 146       1.636  21.837  70.803  1.00 31.24           N
ATOM   1089  CA  ALA B 146       0.481  21.609  69.992  1.00 31.24           C
ATOM   1090  CB  ALA B 146       0.256  22.686  68.918  1.00 31.24           C
ATOM   1091  C   ALA B 146       0.689  20.309  69.290  1.00 31.24           C
ATOM   1092  O   ALA B 146       1.789  19.758  69.293  1.00 31.24           O
ATOM   1093  N   ALA B 147      -0.385  19.776  68.678  1.00 33.20           N
ATOM   1094  CA  ALA B 147      -0.265  18.539  67.971  1.00 33.20           C
ATOM   1095  CB  ALA B 147      -1.568  18.082  67.293  1.00 33.20           C
ATOM   1096  C   ALA B 147       0.762  18.749  66.907  1.00 33.20           C
ATOM   1097  O   ALA B 147       0.959  19.866  66.427  1.00 33.20           O
ATOM   1098  N   ARG B 148       1.468  17.664  66.533  1.00185.49           N
ATOM   1099  CA  ARG B 148       2.540  17.758  65.587  1.00185.49           C
ATOM   1100  CB  ARG B 148       3.905  17.407  66.196  1.00185.49           C
ATOM   1101  CG  ARG B 148       4.381  18.407  67.245  1.00185.49           C
ATOM   1102  CD  ARG B 148       5.596  17.927  68.037  1.00185.49           C
ATOM   1103  NE  ARG B 148       6.600  17.446  67.048  1.00185.49           N
ATOM   1104  CZ  ARG B 148       7.581  16.580  67.435  1.00185.49           C
ATOM   1105  NH1 ARG B 148       7.658  16.176  68.737  1.00185.49           N
ATOM   1106  NH2 ARG B 148       8.481  16.111  66.522  1.00185.49           N
ATOM   1107  C   ARG B 148       2.302  16.760  64.512  1.00185.49           C
ATOM   1108  O   ARG B 148       1.416  15.912  64.607  1.00185.49           O
ATOM   1109  N   THR B 149       3.111  16.855  63.442  1.00 97.81           N
ATOM   1110  CA  THR B 149       2.965  15.959  62.343  1.00 97.81           C
ATOM   1111  CB  THR B 149       2.995  16.642  61.007  1.00 97.81           C
ATOM   1112  OG1 THR B 149       2.609  15.736  59.985  1.00 97.81           O
ATOM   1113  CG2 THR B 149       4.421  17.163  60.751  1.00 97.81           C
ATOM   1114  C   THR B 149       4.112  15.006  62.386  1.00 97.81           C
ATOM   1115  O   THR B 149       5.226  15.356  62.775  1.00 97.81           O
ATOM   1116  N   GLY B 150       3.828  13.749  62.003  1.00 22.15           N
ATOM   1117  CA  GLY B 150       4.805  12.705  61.951  1.00 22.15           C
ATOM   1118  C   GLY B 150       4.434  11.901  60.754  1.00 22.15           C
ATOM   1119  O   GLY B 150       3.433  12.191  60.102  1.00 22.15           O
ATOM   1120  N   ARG B 151       5.232  10.872  60.418  1.00 68.12           N
ATOM   1121  CA  ARG B 151       4.904  10.109  59.253  1.00 68.12           C
ATOM   1122  CB  ARG B 151       5.806  10.434  58.050  1.00 68.12           C
ATOM   1123  CG  ARG B 151       5.475   9.631  56.792  1.00 68.12           C
ATOM   1124  CD  ARG B 151       6.244  10.093  55.554  1.00 68.12           C
ATOM   1125  NE  ARG B 151       5.707  11.432  55.184  1.00 68.12           N
ATOM   1126  CZ  ARG B 151       6.353  12.200  54.260  1.00 68.12           C
ATOM   1127  NH1 ARG B 151       7.507  11.748  53.687  1.00 68.12           N
ATOM   1128  NH2 ARG B 151       5.846  13.417  53.912  1.00 68.12           N
ATOM   1129  C   ARG B 151       5.052   8.656  59.565  1.00 68.12           C
ATOM   1130  O   ARG B 151       5.816   8.265  60.446  1.00 68.12           O
ATOM   1131  N   ASN B 152       4.294   7.813  58.838  1.00 65.74           N
ATOM   1132  CA  ASN B 152       4.351   6.392  59.019  1.00 65.74           C
ATOM   1133  CB  ASN B 152       3.002   5.717  58.703  1.00 65.74           C
ATOM   1134  CG  ASN B 152       3.047   4.242  59.097  1.00 65.74           C
ATOM   1135  OD1 ASN B 152       2.569   3.851  60.161  1.00 65.74           O
ATOM   1136  ND2 ASN B 152       3.621   3.392  58.208  1.00 65.74           N
ATOM   1137  C   ASN B 152       5.365   5.889  58.038  1.00 65.74           C
ATOM   1138  O   ASN B 152       5.274   6.169  56.845  1.00 65.74           O
ATOM   1139  N   PRO B 153       6.358   5.183  58.499  1.00158.31           N
ATOM   1140  CA  PRO B 153       7.365   4.710  57.590  1.00158.31           C
ATOM   1141  CD  PRO B 153       6.890   5.401  59.835  1.00158.31           C
ATOM   1142  CB  PRO B 153       8.496   4.184  58.467  1.00158.31           C
ATOM   1143  CG  PRO B 153       8.382   5.033  59.747  1.00158.31           C
ATOM   1144  C   PRO B 153       6.883   3.729  56.567  1.00158.31           C
ATOM   1145  O   PRO B 153       7.358   3.775  55.432  1.00158.31           O
ATOM   1146  N   LYS B 154       5.984   2.805  56.949  1.00101.08           N
ATOM   1147  CA  LYS B 154       5.511   1.840  56.002  1.00101.08           C
ATOM   1148  CB  LYS B 154       4.650   0.753  56.665  1.00101.08           C
ATOM   1149  CG  LYS B 154       5.418  -0.095  57.681  1.00101.08           C
ATOM   1150  CD  LYS B 154       6.586  -0.879  57.077  1.00101.08           C
ATOM   1151  CE  LYS B 154       7.347  -1.725  58.101  1.00101.08           C
ATOM   1152  NZ  LYS B 154       8.320  -2.604  57.413  1.00101.08           N
ATOM   1153  C   LYS B 154       4.651   2.505  54.969  1.00101.08           C
ATOM   1154  O   LYS B 154       4.903   2.393  53.769  1.00101.08           O
ATOM   1155  N   THR B 155       3.605   3.215  55.439  1.00115.54           N
ATOM   1156  CA  THR B 155       2.618   3.855  54.611  1.00115.54           C
ATOM   1157  CB  THR B 155       1.493   4.416  55.423  1.00115.54           C
ATOM   1158  OG1 THR B 155       0.873   3.398  56.188  1.00115.54           O
ATOM   1159  CG2 THR B 155       0.480   5.062  54.472  1.00115.54           C
ATOM   1160  C   THR B 155       3.187   5.034  53.893  1.00115.54           C
ATOM   1161  O   THR B 155       3.016   5.195  52.686  1.00115.54           O
ATOM   1162  N   GLY B 156       3.895   5.896  54.640  1.00 21.08           N
ATOM   1163  CA  GLY B 156       4.383   7.119  54.083  1.00 21.08           C
ATOM   1164  C   GLY B 156       3.310   8.144  54.298  1.00 21.08           C
ATOM   1165  O   GLY B 156       3.453   9.299  53.899  1.00 21.08           O
ATOM   1166  N   ALA B 157       2.189   7.733  54.929  1.00 34.09           N
ATOM   1167  CA  ALA B 157       1.103   8.634  55.195  1.00 34.09           C
ATOM   1168  CB  ALA B 157      -0.235   7.921  55.460  1.00 34.09           C
ATOM   1169  C   ALA B 157       1.434   9.446  56.407  1.00 34.09           C
ATOM   1170  O   ALA B 157       2.104   8.978  57.327  1.00 34.09           O
ATOM   1171  N   GLU B 158       0.962  10.707  56.438  1.00 77.31           N
ATOM   1172  CA  GLU B 158       1.243  11.531  57.576  1.00 77.31           C
ATOM   1173  CB  GLU B 158       1.136  13.043  57.300  1.00 77.31           C
ATOM   1174  CG  GLU B 158       2.321  13.606  56.509  1.00 77.31           C
ATOM   1175  CD  GLU B 158       2.242  13.106  55.074  1.00 77.31           C
ATOM   1176  OE1 GLU B 158       1.132  13.172  54.482  1.00 77.31           O
ATOM   1177  OE2 GLU B 158       3.293  12.648  54.552  1.00 77.31           O
ATOM   1178  C   GLU B 158       0.297  11.168  58.676  1.00 77.31           C
ATOM   1179  O   GLU B 158      -0.827  10.734  58.432  1.00 77.31           O
ATOM   1180  N   ILE B 159       0.756  11.313  59.935  1.00 45.01           N
ATOM   1181  CA  ILE B 159      -0.062  11.016  61.075  1.00 45.01           C
ATOM   1182  CB  ILE B 159       0.313   9.725  61.756  1.00 45.01           C
ATOM   1183  CG1 ILE B 159       0.167   8.554  60.766  1.00 45.01           C
ATOM   1184  CG2 ILE B 159      -0.562   9.548  63.009  1.00 45.01           C
ATOM   1185  CD1 ILE B 159       0.737   7.233  61.281  1.00 45.01           C
ATOM   1186  C   ILE B 159       0.121  12.151  62.031  1.00 45.01           C
ATOM   1187  O   ILE B 159       1.098  12.894  61.939  1.00 45.01           O
ATOM   1188  N   GLN B 160      -0.832  12.353  62.961  1.00 43.67           N
ATOM   1189  CA  GLN B 160      -0.678  13.461  63.855  1.00 43.67           C
ATOM   1190  CB  GLN B 160      -1.958  14.295  64.033  1.00 43.67           C
ATOM   1191  CG  GLN B 160      -1.760  15.508  64.946  1.00 43.67           C
ATOM   1192  CD  GLN B 160      -3.074  16.272  65.023  1.00 43.67           C
ATOM   1193  OE1 GLN B 160      -4.104  15.718  65.401  1.00 43.67           O
ATOM   1194  NE2 GLN B 160      -3.041  17.579  64.645  1.00 43.67           N
ATOM   1195  C   GLN B 160      -0.256  12.961  65.199  1.00 43.67           C
ATOM   1196  O   GLN B 160      -0.720  11.929  65.685  1.00 43.67           O
ATOM   1197  N   ILE B 161       0.661  13.716  65.829  1.00 55.84           N
ATOM   1198  CA  ILE B 161       1.152  13.402  67.136  1.00 55.84           C
ATOM   1199  CB  ILE B 161       2.609  13.729  67.310  1.00 55.84           C
ATOM   1200  CG1 ILE B 161       3.462  12.892  66.344  1.00 55.84           C
ATOM   1201  CG2 ILE B 161       2.982  13.535  68.788  1.00 55.84           C
ATOM   1202  CD1 ILE B 161       4.912  13.365  66.263  1.00 55.84           C
ATOM   1203  C   ILE B 161       0.375  14.284  68.062  1.00 55.84           C
ATOM   1204  O   ILE B 161       0.254  15.486  67.834  1.00 55.84           O
ATOM   1205  N   ALA B 162      -0.183  13.693  69.135  1.00 44.66           N
ATOM   1206  CA  ALA B 162      -1.059  14.400  70.026  1.00 44.66           C
ATOM   1207  CB  ALA B 162      -1.724  13.494  71.077  1.00 44.66           C
ATOM   1208  C   ALA B 162      -0.337  15.483  70.761  1.00 44.66           C
ATOM   1209  O   ALA B 162       0.882  15.460  70.923  1.00 44.66           O
ATOM   1210  N   ALA B 163      -1.115  16.490  71.209  1.00 35.75           N
ATOM   1211  CA  ALA B 163      -0.585  17.594  71.950  1.00 35.75           C
ATOM   1212  CB  ALA B 163      -1.587  18.744  72.159  1.00 35.75           C
ATOM   1213  C   ALA B 163      -0.194  17.084  73.297  1.00 35.75           C
ATOM   1214  O   ALA B 163      -0.670  16.041  73.749  1.00 35.75           O
ATOM   1215  N   ALA B 164       0.732  17.796  73.964  1.00 43.88           N
ATOM   1216  CA  ALA B 164       1.157  17.359  75.258  1.00 43.88           C
ATOM   1217  CB  ALA B 164       2.032  16.093  75.222  1.00 43.88           C
ATOM   1218  C   ALA B 164       1.989  18.447  75.856  1.00 43.88           C
ATOM   1219  O   ALA B 164       2.135  19.521  75.272  1.00 43.88           O
ATOM   1220  N   ASN B 165       2.513  18.204  77.073  1.00 65.36           N
ATOM   1221  CA  ASN B 165       3.388  19.129  77.736  1.00 65.36           C
ATOM   1222  CB  ASN B 165       2.958  19.457  79.172  1.00 65.36           C
ATOM   1223  CG  ASN B 165       1.673  20.261  79.072  1.00 65.36           C
ATOM   1224  OD1 ASN B 165       0.941  20.413  80.049  1.00 65.36           O
ATOM   1225  ND2 ASN B 165       1.384  20.788  77.852  1.00 65.36           N
ATOM   1226  C   ASN B 165       4.725  18.459  77.803  1.00 65.36           C
ATOM   1227  O   ASN B 165       4.798  17.236  77.909  1.00 65.36           O
ATOM   1228  N   VAL B 166       5.826  19.238  77.714  1.00110.84           N
ATOM   1229  CA  VAL B 166       7.125  18.627  77.732  1.00110.84           C
ATOM   1230  CB  VAL B 166       7.794  18.617  76.388  1.00110.84           C
ATOM   1231  CG1 VAL B 166       6.968  17.737  75.434  1.00110.84           C
ATOM   1232  CG2 VAL B 166       7.945  20.071  75.910  1.00110.84           C
ATOM   1233  C   VAL B 166       8.015  19.402  78.653  1.00110.84           C
ATOM   1234  O   VAL B 166       7.810  20.591  78.894  1.00110.84           O
ATOM   1235  N   PRO B 167       8.989  18.723  79.205  1.00 79.52           N
ATOM   1236  CA  PRO B 167       9.953  19.373  80.047  1.00 79.52           C
ATOM   1237  CD  PRO B 167       8.853  17.312  79.521  1.00 79.52           C
ATOM   1238  CB  PRO B 167      10.589  18.272  80.903  1.00 79.52           C
ATOM   1239  CG  PRO B 167      10.179  16.958  80.211  1.00 79.52           C
ATOM   1240  C   PRO B 167      10.923  20.119  79.187  1.00 79.52           C
ATOM   1241  O   PRO B 167      11.225  19.646  78.093  1.00 79.52           O
ATOM   1242  N   ALA B 168      11.429  21.277  79.657  1.00 31.71           N
ATOM   1243  CA  ALA B 168      12.356  22.032  78.866  1.00 31.71           C
ATOM   1244  CB  ALA B 168      11.726  23.256  78.177  1.00 31.71           C
ATOM   1245  C   ALA B 168      13.419  22.541  79.780  1.00 31.71           C
ATOM   1246  O   ALA B 168      13.175  22.824  80.952  1.00 31.71           O
ATOM   1247  N   PHE B 169      14.645  22.659  79.241  1.00 64.26           N
ATOM   1248  CA  PHE B 169      15.769  23.104  80.008  1.00 64.26           C
ATOM   1249  CB  PHE B 169      16.866  22.022  80.037  1.00 64.26           C
ATOM   1250  CG  PHE B 169      18.092  22.513  80.722  1.00 64.26           C
ATOM   1251  CD1 PHE B 169      18.112  22.709  82.082  1.00 64.26           C
ATOM   1252  CD2 PHE B 169      19.240  22.740  79.995  1.00 64.26           C
ATOM   1253  CE1 PHE B 169      19.256  23.151  82.704  1.00 64.26           C
ATOM   1254  CE2 PHE B 169      20.387  23.181  80.611  1.00 64.26           C
ATOM   1255  CZ  PHE B 169      20.394  23.389  81.969  1.00 64.26           C
ATOM   1256  C   PHE B 169      16.319  24.328  79.345  1.00 64.26           C
ATOM   1257  O   PHE B 169      16.433  24.385  78.122  1.00 64.26           O
ATOM   1258  N   VAL B 170      16.639  25.364  80.146  1.00 39.98           N
ATOM   1259  CA  VAL B 170      17.262  26.541  79.613  1.00 39.98           C
ATOM   1260  CB  VAL B 170      16.498  27.801  79.890  1.00 39.98           C
ATOM   1261  CG1 VAL B 170      17.306  28.992  79.348  1.00 39.98           C
ATOM   1262  CG2 VAL B 170      15.089  27.668  79.291  1.00 39.98           C
ATOM   1263  C   VAL B 170      18.559  26.655  80.342  1.00 39.98           C
ATOM   1264  O   VAL B 170      18.577  26.784  81.566  1.00 39.98           O
ATOM   1265  N   ALA B 171      19.684  26.606  79.606  1.00 31.42           N
ATOM   1266  CA  ALA B 171      20.966  26.657  80.250  1.00 31.42           C
ATOM   1267  CB  ALA B 171      22.131  26.233  79.340  1.00 31.42           C
ATOM   1268  C   ALA B 171      21.229  28.059  80.688  1.00 31.42           C
ATOM   1269  O   ALA B 171      20.824  29.015  80.030  1.00 31.42           O
ATOM   1270  N   GLY B 172      21.942  28.210  81.822  1.00 19.28           N
ATOM   1271  CA  GLY B 172      22.247  29.511  82.344  1.00 19.28           C
ATOM   1272  C   GLY B 172      23.398  30.075  81.570  1.00 19.28           C
ATOM   1273  O   GLY B 172      24.012  29.392  80.752  1.00 19.28           O
ATOM   1274  N   LYS B 173      23.726  31.351  81.852  1.00102.26           N
ATOM   1275  CA  LYS B 173      24.755  32.100  81.183  1.00102.26           C
ATOM   1276  CB  LYS B 173      24.923  33.507  81.787  1.00102.26           C
ATOM   1277  CG  LYS B 173      23.793  34.497  81.493  0.00102.26           C
ATOM   1278  CD  LYS B 173      23.743  34.967  80.039  0.00102.26           C
ATOM   1279  CE  LYS B 173      22.684  34.272  79.183  0.00102.26           C
ATOM   1280  NZ  LYS B 173      22.686  34.854  77.822  0.00102.26           N
ATOM   1281  C   LYS B 173      26.075  31.424  81.371  1.00102.26           C
ATOM   1282  O   LYS B 173      26.856  31.304  80.428  1.00102.26           O
ATOM   1283  N   ALA B 174      26.359  30.966  82.602  1.00 25.50           N
ATOM   1284  CA  ALA B 174      27.637  30.384  82.894  1.00 25.50           C
ATOM   1285  CB  ALA B 174      27.781  29.976  84.370  1.00 25.50           C
ATOM   1286  C   ALA B 174      27.825  29.153  82.070  1.00 25.50           C
ATOM   1287  O   ALA B 174      28.885  28.944  81.482  1.00 25.50           O
ATOM   1288  N   LEU B 175      26.776  28.316  81.993  1.00 37.99           N
ATOM   1289  CA  LEU B 175      26.850  27.074  81.284  1.00 37.99           C
ATOM   1290  CB  LEU B 175      25.541  26.272  81.386  1.00 37.99           C
ATOM   1291  CG  LEU B 175      25.580  24.927  80.642  1.00 37.99           C
ATOM   1292  CD1 LEU B 175      26.632  23.983  81.241  1.00 37.99           C
ATOM   1293  CD2 LEU B 175      24.180  24.297  80.566  1.00 37.99           C
ATOM   1294  C   LEU B 175      27.100  27.345  79.834  1.00 37.99           C
ATOM   1295  O   LEU B 175      27.905  26.669  79.196  1.00 37.99           O
ATOM   1296  N   LYS B 176      26.405  28.349  79.271  1.00108.42           N
ATOM   1297  CA  LYS B 176      26.542  28.660  77.879  1.00108.42           C
ATOM   1298  CB  LYS B 176      25.595  29.777  77.411  1.00108.42           C
ATOM   1299  CG  LYS B 176      24.164  29.303  77.167  1.00108.42           C
ATOM   1300  CD  LYS B 176      24.074  28.259  76.053  1.00108.42           C
ATOM   1301  CE  LYS B 176      22.643  27.819  75.748  1.00108.42           C
ATOM   1302  NZ  LYS B 176      21.976  28.829  74.896  1.00108.42           N
ATOM   1303  C   LYS B 176      27.934  29.123  77.582  1.00108.42           C
ATOM   1304  O   LYS B 176      28.531  28.707  76.590  1.00108.42           O
ATOM   1305  N   ASP B 177      28.492  29.997  78.439  1.00 98.78           N
ATOM   1306  CA  ASP B 177      29.788  30.546  78.161  1.00 98.78           C
ATOM   1307  CB  ASP B 177      30.211  31.694  79.102  1.00 98.78           C
ATOM   1308  CG  ASP B 177      30.408  31.188  80.523  1.00 98.78           C
ATOM   1309  OD1 ASP B 177      31.383  30.427  80.761  1.00 98.78           O
ATOM   1310  OD2 ASP B 177      29.595  31.582  81.400  1.00 98.78           O
ATOM   1311  C   ASP B 177      30.828  29.473  78.224  1.00 98.78           C
ATOM   1312  O   ASP B 177      31.799  29.501  77.469  1.00 98.78           O
ATOM   1313  N   SER B 178      30.664  28.502  79.139  1.00 26.73           N
ATOM   1314  CA  SER B 178      31.651  27.473  79.288  1.00 26.73           C
ATOM   1315  CB  SER B 178      31.318  26.499  80.431  1.00 26.73           C
ATOM   1316  OG  SER B 178      31.313  27.193  81.669  1.00 26.73           O
ATOM   1317  C   SER B 178      31.722  26.680  78.021  1.00 26.73           C
ATOM   1318  O   SER B 178      32.808  26.371  77.530  1.00 26.73           O
ATOM   1319  N   VAL B 179      30.553  26.324  77.460  1.00 33.58           N
ATOM   1320  CA  VAL B 179      30.496  25.532  76.265  1.00 33.58           C
ATOM   1321  CB  VAL B 179      29.100  25.127  75.899  1.00 33.58           C
ATOM   1322  CG1 VAL B 179      29.150  24.364  74.565  1.00 33.58           C
ATOM   1323  CG2 VAL B 179      28.511  24.311  77.062  1.00 33.58           C
ATOM   1324  C   VAL B 179      31.056  26.316  75.124  1.00 33.58           C
ATOM   1325  O   VAL B 179      31.769  25.778  74.277  1.00 33.58           O
ATOM   1326  N   LYS B 180      30.722  27.616  75.058  1.00 80.63           N
ATOM   1327  CA  LYS B 180      31.222  28.432  73.994  1.00 80.63           C
ATOM   1328  CB  LYS B 180      30.107  29.043  73.125  1.00 80.63           C
ATOM   1329  CG  LYS B 180      29.054  29.829  73.912  1.00 80.63           C
ATOM   1330  CD  LYS B 180      28.188  30.741  73.038  1.00 80.63           C
ATOM   1331  CE  LYS B 180      27.138  31.534  73.820  1.00 80.63           C
ATOM   1332  NZ  LYS B 180      26.037  30.641  74.248  1.00 80.63           N
ATOM   1333  C   LYS B 180      32.006  29.563  74.644  1.00 80.63           C
ATOM   1334  O   LYS B 180      31.563  30.737  74.526  1.00 80.63           O
ATOM   1335  OXT LYS B 180      33.058  29.268  75.270  1.00 80.63           O
TER    1336      LYS B 180
END
