# Supplementary material for: Comparison of histone-like HU protein DNA-binding properties and HU/IHF protein sequence alignment
Source: PLoS One. 2017 Nov 13;12(11):e0188037. doi: 10.1371/journal.pone.0188037 (PMC5683647; doi:10.1371/journal.pone.0188037)
Supplement: S3 File — (ZIP) [file pone.0188037.s003.zip › A_4.pdb]

EXPDTA    THEORETICAL MODEL, MODELLER 9.17 2017/01/17 18:45:14
REMARK   6 MODELLER OBJECTIVE FUNCTION:       623.1030
REMARK   6 MODELLER BEST TEMPLATE % SEQ ID:  49.444
REMARK   6 SEQUENCE: A_4
REMARK   6 DOPE score: -17204.94531
REMARK   6 GA341 score: 0.99770
REMARK   6 TEMPLATE: 1p71 1:A - 90:B MODELS 1:A - 180:B AT 49.4%
ATOM      1  N   MET A   1      10.853  26.345  91.936  1.00 70.71           N
ATOM      2  CA  MET A   1      11.974  25.711  92.664  1.00 70.71           C
ATOM      3  CB  MET A   1      11.992  24.209  92.350  1.00 70.71           C
ATOM      4  CG  MET A   1      13.101  23.432  93.054  1.00 70.71           C
ATOM      5  SD  MET A   1      12.830  23.171  94.827  1.00 70.71           S
ATOM      6  CE  MET A   1      11.408  22.064  94.618  1.00 70.71           C
ATOM      7  C   MET A   1      13.281  26.284  92.224  1.00 70.71           C
ATOM      8  O   MET A   1      13.651  26.179  91.056  1.00 70.71           O
ATOM      9  N   ASN A   2      14.000  26.934  93.159  1.00 43.50           N
ATOM     10  CA  ASN A   2      15.287  27.495  92.865  1.00 43.50           C
ATOM     11  CB  ASN A   2      15.538  28.867  93.520  1.00 43.50           C
ATOM     12  CG  ASN A   2      15.521  28.699  95.033  1.00 43.50           C
ATOM     13  OD1 ASN A   2      14.691  27.978  95.583  1.00 43.50           O
ATOM     14  ND2 ASN A   2      16.469  29.385  95.727  1.00 43.50           N
ATOM     15  C   ASN A   2      16.325  26.540  93.365  1.00 43.50           C
ATOM     16  O   ASN A   2      16.005  25.475  93.888  1.00 43.50           O
ATOM     17  N   LYS A   3      17.613  26.897  93.191  1.00 92.44           N
ATOM     18  CA  LYS A   3      18.685  26.039  93.613  1.00 92.44           C
ATOM     19  CB  LYS A   3      20.082  26.612  93.309  1.00 92.44           C
ATOM     20  CG  LYS A   3      20.429  26.643  91.819  0.00 92.44           C
ATOM     21  CD  LYS A   3      21.699  27.436  91.498  0.00 92.44           C
ATOM     22  CE  LYS A   3      22.994  26.709  91.871  0.00 92.44           C
ATOM     23  NZ  LYS A   3      24.162  27.536  91.492  0.00 92.44           N
ATOM     24  C   LYS A   3      18.608  25.839  95.097  1.00 92.44           C
ATOM     25  O   LYS A   3      18.769  24.723  95.588  1.00 92.44           O
ATOM     26  N   THR A   4      18.333  26.913  95.858  1.00 28.74           N
ATOM     27  CA  THR A   4      18.323  26.807  97.289  1.00 28.74           C
ATOM     28  CB  THR A   4      17.997  28.107  97.959  1.00 28.74           C
ATOM     29  OG1 THR A   4      18.951  29.096  97.600  1.00 28.74           O
ATOM     30  CG2 THR A   4      18.000  27.889  99.482  1.00 28.74           C
ATOM     31  C   THR A   4      17.276  25.824  97.705  1.00 28.74           C
ATOM     32  O   THR A   4      17.511  24.987  98.577  1.00 28.74           O
ATOM     33  N   GLN A   5      16.088  25.903  97.083  1.00 75.35           N
ATOM     34  CA  GLN A   5      14.981  25.069  97.449  1.00 75.35           C
ATOM     35  CB  GLN A   5      13.684  25.477  96.733  1.00 75.35           C
ATOM     36  CG  GLN A   5      12.431  24.867  97.358  1.00 75.35           C
ATOM     37  CD  GLN A   5      11.230  25.461  96.640  1.00 75.35           C
ATOM     38  OE1 GLN A   5      11.311  25.843  95.474  1.00 75.35           O
ATOM     39  NE2 GLN A   5      10.080  25.545  97.363  1.00 75.35           N
ATOM     40  C   GLN A   5      15.287  23.635  97.130  1.00 75.35           C
ATOM     41  O   GLN A   5      14.908  22.736  97.879  1.00 75.35           O
ATOM     42  N   LEU A   6      15.969  23.384  95.994  1.00 43.08           N
ATOM     43  CA  LEU A   6      16.314  22.050  95.580  1.00 43.08           C
ATOM     44  CB  LEU A   6      16.999  22.026  94.199  1.00 43.08           C
ATOM     45  CG  LEU A   6      17.394  20.623  93.701  1.00 43.08           C
ATOM     46  CD1 LEU A   6      16.167  19.718  93.518  1.00 43.08           C
ATOM     47  CD2 LEU A   6      18.261  20.712  92.433  1.00 43.08           C
ATOM     48  C   LEU A   6      17.263  21.449  96.574  1.00 43.08           C
ATOM     49  O   LEU A   6      17.155  20.277  96.930  1.00 43.08           O
ATOM     50  N   ILE A   7      18.222  22.253  97.057  1.00 43.01           N
ATOM     51  CA  ILE A   7      19.211  21.801  97.987  1.00 43.01           C
ATOM     52  CB  ILE A   7      20.178  22.908  98.286  1.00 43.01           C
ATOM     53  CG1 ILE A   7      20.860  23.310  96.961  1.00 43.01           C
ATOM     54  CG2 ILE A   7      21.153  22.439  99.379  1.00 43.01           C
ATOM     55  CD1 ILE A   7      21.529  24.682  96.969  1.00 43.01           C
ATOM     56  C   ILE A   7      18.508  21.358  99.239  1.00 43.01           C
ATOM     57  O   ILE A   7      18.818  20.303  99.793  1.00 43.01           O
ATOM     58  N   ASP A   8      17.502  22.134  99.688  1.00 36.72           N
ATOM     59  CA  ASP A   8      16.783  21.827 100.894  1.00 36.72           C
ATOM     60  CB  ASP A   8      15.676  22.847 101.204  1.00 36.72           C
ATOM     61  CG  ASP A   8      16.343  24.124 101.696  1.00 36.72           C
ATOM     62  OD1 ASP A   8      17.574  24.086 101.963  1.00 36.72           O
ATOM     63  OD2 ASP A   8      15.627  25.153 101.825  1.00 36.72           O
ATOM     64  C   ASP A   8      16.134  20.481 100.767  1.00 36.72           C
ATOM     65  O   ASP A   8      16.204  19.670 101.688  1.00 36.72           O
ATOM     66  N   PHE A   9      15.489  20.209  99.616  1.00 93.32           N
ATOM     67  CA  PHE A   9      14.809  18.965  99.373  1.00 93.32           C
ATOM     68  CB  PHE A   9      14.092  18.962  98.005  1.00 93.32           C
ATOM     69  CG  PHE A   9      13.554  17.602  97.713  1.00 93.32           C
ATOM     70  CD1 PHE A   9      12.385  17.159  98.290  1.00 93.32           C
ATOM     71  CD2 PHE A   9      14.215  16.770  96.837  1.00 93.32           C
ATOM     72  CE1 PHE A   9      11.897  15.905  98.007  1.00 93.32           C
ATOM     73  CE2 PHE A   9      13.733  15.516  96.549  1.00 93.32           C
ATOM     74  CZ  PHE A   9      12.572  15.079  97.140  1.00 93.32           C
ATOM     75  C   PHE A   9      15.804  17.845  99.354  1.00 93.32           C
ATOM     76  O   PHE A   9      15.563  16.781  99.924  1.00 93.32           O
ATOM     77  N   ILE A  10      16.945  18.056  98.668  1.00100.52           N
ATOM     78  CA  ILE A  10      17.935  17.028  98.518  1.00100.52           C
ATOM     79  CB  ILE A  10      18.987  17.354  97.489  1.00100.52           C
ATOM     80  CG1 ILE A  10      19.794  18.600  97.869  1.00100.52           C
ATOM     81  CG2 ILE A  10      18.295  17.478  96.123  1.00100.52           C
ATOM     82  CD1 ILE A  10      20.952  18.855  96.904  1.00100.52           C
ATOM     83  C   ILE A  10      18.585  16.704  99.830  1.00100.52           C
ATOM     84  O   ILE A  10      18.748  15.533 100.168  1.00100.52           O
ATOM     85  N   ALA A  11      18.934  17.728 100.633  1.00 33.21           N
ATOM     86  CA  ALA A  11      19.613  17.482 101.874  1.00 33.21           C
ATOM     87  CB  ALA A  11      19.874  18.761 102.686  1.00 33.21           C
ATOM     88  C   ALA A  11      18.737  16.591 102.696  1.00 33.21           C
ATOM     89  O   ALA A  11      19.222  15.698 103.390  1.00 33.21           O
ATOM     90  N   GLU A  12      17.414  16.830 102.651  1.00 68.57           N
ATOM     91  CA  GLU A  12      16.477  16.033 103.392  1.00 68.57           C
ATOM     92  CB  GLU A  12      15.037  16.559 103.270  1.00 68.57           C
ATOM     93  CG  GLU A  12      14.800  17.896 103.973  0.00 68.57           C
ATOM     94  CD  GLU A  12      14.563  17.606 105.447  0.00 68.57           C
ATOM     95  OE1 GLU A  12      14.800  16.441 105.861  0.00 68.57           O
ATOM     96  OE2 GLU A  12      14.140  18.542 106.177  0.00 68.57           O
ATOM     97  C   GLU A  12      16.457  14.621 102.873  1.00 68.57           C
ATOM     98  O   GLU A  12      16.514  13.666 103.645  1.00 68.57           O
ATOM     99  N   LYS A  13      16.371  14.457 101.539  1.00116.49           N
ATOM    100  CA  LYS A  13      16.240  13.164 100.917  1.00116.49           C
ATOM    101  CB  LYS A  13      15.987  13.316  99.410  1.00116.49           C
ATOM    102  CG  LYS A  13      15.646  12.027  98.667  1.00116.49           C
ATOM    103  CD  LYS A  13      15.072  12.309  97.278  0.00116.49           C
ATOM    104  CE  LYS A  13      14.940  11.071  96.394  0.00116.49           C
ATOM    105  NZ  LYS A  13      13.831  10.218  96.873  0.00116.49           N
ATOM    106  C   LYS A  13      17.478  12.328 101.101  1.00116.49           C
ATOM    107  O   LYS A  13      17.403  11.148 101.435  1.00116.49           O
ATOM    108  N   ALA A  14      18.645  12.930 100.816  1.00 70.50           N
ATOM    109  CA  ALA A  14      19.975  12.385 100.883  1.00 70.50           C
ATOM    110  CB  ALA A  14      21.010  13.268 100.161  1.00 70.50           C
ATOM    111  C   ALA A  14      20.448  12.210 102.288  1.00 70.50           C
ATOM    112  O   ALA A  14      21.306  11.368 102.547  1.00 70.50           O
ATOM    113  N   ASP A  15      19.936  13.031 103.224  1.00101.41           N
ATOM    114  CA  ASP A  15      20.411  13.018 104.577  1.00101.41           C
ATOM    115  CB  ASP A  15      20.455  11.593 105.162  1.00101.41           C
ATOM    116  CG  ASP A  15      20.690  11.686 106.662  1.00101.41           C
ATOM    117  OD1 ASP A  15      20.766  12.831 107.180  1.00101.41           O
ATOM    118  OD2 ASP A  15      20.800  10.609 107.306  1.00101.41           O
ATOM    119  C   ASP A  15      21.792  13.617 104.638  1.00101.41           C
ATOM    120  O   ASP A  15      22.630  13.188 105.430  1.00101.41           O
ATOM    121  N   LEU A  16      22.060  14.641 103.792  1.00 50.70           N
ATOM    122  CA  LEU A  16      23.316  15.345 103.827  1.00 50.70           C
ATOM    123  CB  LEU A  16      24.080  15.327 102.489  1.00 50.70           C
ATOM    124  CG  LEU A  16      24.507  13.917 102.036  1.00 50.70           C
ATOM    125  CD1 LEU A  16      25.272  13.965 100.704  1.00 50.70           C
ATOM    126  CD2 LEU A  16      25.285  13.190 103.144  1.00 50.70           C
ATOM    127  C   LEU A  16      23.035  16.782 104.166  1.00 50.70           C
ATOM    128  O   LEU A  16      21.922  17.274 103.972  1.00 50.70           O
ATOM    129  N   SER A  17      24.063  17.493 104.683  1.00 81.18           N
ATOM    130  CA  SER A  17      23.909  18.852 105.120  1.00 81.18           C
ATOM    131  CB  SER A  17      25.180  19.445 105.760  1.00 81.18           C
ATOM    132  OG  SER A  17      26.233  19.521 104.811  1.00 81.18           O
ATOM    133  C   SER A  17      23.523  19.702 103.951  1.00 81.18           C
ATOM    134  O   SER A  17      23.773  19.360 102.796  1.00 81.18           O
ATOM    135  N   LYS A  18      22.879  20.848 104.250  1.00108.80           N
ATOM    136  CA  LYS A  18      22.415  21.762 103.250  1.00108.80           C
ATOM    137  CB  LYS A  18      21.701  22.985 103.847  1.00108.80           C
ATOM    138  CG  LYS A  18      20.391  22.633 104.555  1.00108.80           C
ATOM    139  CD  LYS A  18      19.365  21.963 103.639  1.00108.80           C
ATOM    140  CE  LYS A  18      18.077  21.551 104.356  0.00108.80           C
ATOM    141  NZ  LYS A  18      17.339  22.756 104.796  0.00108.80           N
ATOM    142  C   LYS A  18      23.611  22.243 102.498  1.00108.80           C
ATOM    143  O   LYS A  18      23.548  22.465 101.290  1.00108.80           O
ATOM    144  N   ALA A  19      24.734  22.443 103.209  1.00 29.92           N
ATOM    145  CA  ALA A  19      25.934  22.878 102.561  1.00 29.92           C
ATOM    146  CB  ALA A  19      27.081  23.138 103.553  1.00 29.92           C
ATOM    147  C   ALA A  19      26.401  21.816 101.605  1.00 29.92           C
ATOM    148  O   ALA A  19      26.754  22.121 100.468  1.00 29.92           O
ATOM    149  N   GLN A  20      26.395  20.536 102.036  1.00 54.68           N
ATOM    150  CA  GLN A  20      26.909  19.457 101.234  1.00 54.68           C
ATOM    151  CB  GLN A  20      26.984  18.122 101.993  1.00 54.68           C
ATOM    152  CG  GLN A  20      28.066  18.103 103.076  1.00 54.68           C
ATOM    153  CD  GLN A  20      27.991  16.761 103.788  1.00 54.68           C
ATOM    154  OE1 GLN A  20      29.006  16.219 104.224  1.00 54.68           O
ATOM    155  NE2 GLN A  20      26.755  16.206 103.913  1.00 54.68           N
ATOM    156  C   GLN A  20      26.065  19.249 100.020  1.00 54.68           C
ATOM    157  O   GLN A  20      26.575  18.990  98.930  1.00 54.68           O
ATOM    158  N   ALA A  21      24.736  19.343 100.174  1.00 31.22           N
ATOM    159  CA  ALA A  21      23.879  19.162  99.044  1.00 31.22           C
ATOM    160  CB  ALA A  21      22.400  19.337  99.418  1.00 31.22           C
ATOM    161  C   ALA A  21      24.243  20.233  98.068  1.00 31.22           C
ATOM    162  O   ALA A  21      24.393  19.987  96.871  1.00 31.22           O
ATOM    163  N   LYS A  22      24.432  21.460  98.586  1.00 54.72           N
ATOM    164  CA  LYS A  22      24.760  22.577  97.753  1.00 54.72           C
ATOM    165  CB  LYS A  22      24.852  23.899  98.536  1.00 54.72           C
ATOM    166  CG  LYS A  22      23.511  24.343  99.121  1.00 54.72           C
ATOM    167  CD  LYS A  22      23.587  25.594  99.998  1.00 54.72           C
ATOM    168  CE  LYS A  22      23.662  25.315 101.500  1.00 54.72           C
ATOM    169  NZ  LYS A  22      23.682  26.597 102.241  1.00 54.72           N
ATOM    170  C   LYS A  22      26.092  22.338  97.110  1.00 54.72           C
ATOM    171  O   LYS A  22      26.269  22.589  95.918  1.00 54.72           O
ATOM    172  N   ALA A  23      27.075  21.841  97.885  1.00 33.61           N
ATOM    173  CA  ALA A  23      28.396  21.650  97.360  1.00 33.61           C
ATOM    174  CB  ALA A  23      29.388  21.149  98.426  1.00 33.61           C
ATOM    175  C   ALA A  23      28.372  20.631  96.262  1.00 33.61           C
ATOM    176  O   ALA A  23      28.917  20.858  95.184  1.00 33.61           O
ATOM    177  N   ALA A  24      27.715  19.482  96.504  1.00 37.36           N
ATOM    178  CA  ALA A  24      27.675  18.424  95.536  1.00 37.36           C
ATOM    179  CB  ALA A  24      26.996  17.152  96.075  1.00 37.36           C
ATOM    180  C   ALA A  24      26.916  18.869  94.323  1.00 37.36           C
ATOM    181  O   ALA A  24      27.317  18.602  93.193  1.00 37.36           O
ATOM    182  N   LEU A  25      25.791  19.574  94.523  1.00 53.81           N
ATOM    183  CA  LEU A  25      24.964  19.986  93.422  1.00 53.81           C
ATOM    184  CB  LEU A  25      23.698  20.721  93.899  1.00 53.81           C
ATOM    185  CG  LEU A  25      22.796  21.244  92.764  1.00 53.81           C
ATOM    186  CD1 LEU A  25      22.237  20.097  91.908  1.00 53.81           C
ATOM    187  CD2 LEU A  25      21.695  22.168  93.310  1.00 53.81           C
ATOM    188  C   LEU A  25      25.707  20.927  92.519  1.00 53.81           C
ATOM    189  O   LEU A  25      25.676  20.771  91.300  1.00 53.81           O
ATOM    190  N   GLU A  26      26.413  21.918  93.096  1.00104.58           N
ATOM    191  CA  GLU A  26      27.099  22.913  92.318  1.00104.58           C
ATOM    192  CB  GLU A  26      27.802  23.955  93.201  1.00104.58           C
ATOM    193  CG  GLU A  26      28.554  25.033  92.417  1.00104.58           C
ATOM    194  CD  GLU A  26      27.542  25.973  91.784  1.00104.58           C
ATOM    195  OE1 GLU A  26      26.346  25.586  91.699  1.00104.58           O
ATOM    196  OE2 GLU A  26      27.954  27.092  91.377  1.00104.58           O
ATOM    197  C   GLU A  26      28.146  22.261  91.474  1.00104.58           C
ATOM    198  O   GLU A  26      28.307  22.593  90.301  1.00104.58           O
ATOM    199  N   ALA A  27      28.886  21.305  92.058  1.00 32.86           N
ATOM    200  CA  ALA A  27      29.939  20.629  91.359  1.00 32.86           C
ATOM    201  CB  ALA A  27      30.706  19.639  92.256  1.00 32.86           C
ATOM    202  C   ALA A  27      29.362  19.853  90.212  1.00 32.86           C
ATOM    203  O   ALA A  27      29.970  19.770  89.148  1.00 32.86           O
ATOM    204  N   THR A  28      28.180  19.237  90.409  1.00 39.29           N
ATOM    205  CA  THR A  28      27.578  18.410  89.397  1.00 39.29           C
ATOM    206  CB  THR A  28      26.308  17.757  89.866  1.00 39.29           C
ATOM    207  OG1 THR A  28      26.569  16.953  91.006  1.00 39.29           O
ATOM    208  CG2 THR A  28      25.731  16.899  88.724  1.00 39.29           C
ATOM    209  C   THR A  28      27.234  19.230  88.192  1.00 39.29           C
ATOM    210  O   THR A  28      27.526  18.832  87.064  1.00 39.29           O
ATOM    211  N   LEU A  29      26.593  20.395  88.409  1.00 50.86           N
ATOM    212  CA  LEU A  29      26.170  21.247  87.335  1.00 50.86           C
ATOM    213  CB  LEU A  29      25.304  22.425  87.823  1.00 50.86           C
ATOM    214  CG  LEU A  29      23.980  21.971  88.477  1.00 50.86           C
ATOM    215  CD1 LEU A  29      23.148  23.173  88.951  1.00 50.86           C
ATOM    216  CD2 LEU A  29      23.189  21.029  87.553  1.00 50.86           C
ATOM    217  C   LEU A  29      27.371  21.801  86.636  1.00 50.86           C
ATOM    218  O   LEU A  29      27.391  21.927  85.413  1.00 50.86           O
ATOM    219  N   ASP A  30      28.414  22.167  87.398  1.00 67.80           N
ATOM    220  CA  ASP A  30      29.580  22.729  86.784  1.00 67.80           C
ATOM    221  CB  ASP A  30      30.652  23.160  87.798  1.00 67.80           C
ATOM    222  CG  ASP A  30      31.651  24.028  87.047  1.00 67.80           C
ATOM    223  OD1 ASP A  30      31.317  24.471  85.917  1.00 67.80           O
ATOM    224  OD2 ASP A  30      32.764  24.259  87.592  1.00 67.80           O
ATOM    225  C   ASP A  30      30.199  21.690  85.900  1.00 67.80           C
ATOM    226  O   ASP A  30      30.640  21.988  84.791  1.00 67.80           O
ATOM    227  N   GLY A  31      30.237  20.433  86.380  1.00 26.77           N
ATOM    228  CA  GLY A  31      30.851  19.355  85.658  1.00 26.77           C
ATOM    229  C   GLY A  31      30.125  19.091  84.375  1.00 26.77           C
ATOM    230  O   GLY A  31      30.749  18.822  83.351  1.00 26.77           O
ATOM    231  N   VAL A  32      28.780  19.135  84.392  1.00 93.73           N
ATOM    232  CA  VAL A  32      28.041  18.833  83.199  1.00 93.73           C
ATOM    233  CB  VAL A  32      26.552  18.801  83.405  1.00 93.73           C
ATOM    234  CG1 VAL A  32      26.234  17.720  84.454  1.00 93.73           C
ATOM    235  CG2 VAL A  32      26.054  20.207  83.760  1.00 93.73           C
ATOM    236  C   VAL A  32      28.360  19.853  82.149  1.00 93.73           C
ATOM    237  O   VAL A  32      28.535  19.516  80.980  1.00 93.73           O
ATOM    238  N   THR A  33      28.459  21.134  82.547  1.00 36.62           N
ATOM    239  CA  THR A  33      28.728  22.204  81.628  1.00 36.62           C
ATOM    240  CB  THR A  33      28.796  23.523  82.333  1.00 36.62           C
ATOM    241  OG1 THR A  33      27.592  23.737  83.052  1.00 36.62           O
ATOM    242  CG2 THR A  33      29.010  24.642  81.297  1.00 36.62           C
ATOM    243  C   THR A  33      30.072  21.969  81.004  1.00 36.62           C
ATOM    244  O   THR A  33      30.255  22.191  79.807  1.00 36.62           O
ATOM    245  N   ASP A  34      31.057  21.534  81.814  1.00 38.36           N
ATOM    246  CA  ASP A  34      32.393  21.321  81.329  1.00 38.36           C
ATOM    247  CB  ASP A  34      33.398  21.030  82.455  1.00 38.36           C
ATOM    248  CG  ASP A  34      33.687  22.353  83.149  1.00 38.36           C
ATOM    249  OD1 ASP A  34      33.296  23.411  82.586  1.00 38.36           O
ATOM    250  OD2 ASP A  34      34.301  22.328  84.249  1.00 38.36           O
ATOM    251  C   ASP A  34      32.449  20.189  80.343  1.00 38.36           C
ATOM    252  O   ASP A  34      33.106  20.302  79.309  1.00 38.36           O
ATOM    253  N   ALA A  35      31.769  19.063  80.639  1.00 35.35           N
ATOM    254  CA  ALA A  35      31.797  17.908  79.783  1.00 35.35           C
ATOM    255  CB  ALA A  35      31.032  16.714  80.379  1.00 35.35           C
ATOM    256  C   ALA A  35      31.161  18.238  78.463  1.00 35.35           C
ATOM    257  O   ALA A  35      31.658  17.844  77.410  1.00 35.35           O
ATOM    258  N   LEU A  36      30.028  18.962  78.487  1.00138.51           N
ATOM    259  CA  LEU A  36      29.338  19.302  77.273  1.00138.51           C
ATOM    260  CB  LEU A  36      27.980  19.985  77.520  1.00138.51           C
ATOM    261  CG  LEU A  36      26.967  19.104  78.282  1.00138.51           C
ATOM    262  CD1 LEU A  36      25.628  19.837  78.466  1.00138.51           C
ATOM    263  CD2 LEU A  36      26.806  17.718  77.633  1.00138.51           C
ATOM    264  C   LEU A  36      30.186  20.239  76.459  1.00138.51           C
ATOM    265  O   LEU A  36      30.268  20.111  75.239  1.00138.51           O
ATOM    266  N   LYS A  37      30.858  21.200  77.122  1.00141.48           N
ATOM    267  CA  LYS A  37      31.653  22.192  76.441  1.00141.48           C
ATOM    268  CB  LYS A  37      32.313  23.206  77.399  1.00141.48           C
ATOM    269  CG  LYS A  37      33.169  24.255  76.677  1.00141.48           C
ATOM    270  CD  LYS A  37      33.580  25.453  77.538  1.00141.48           C
ATOM    271  CE  LYS A  37      33.829  25.107  79.007  1.00141.48           C
ATOM    272  NZ  LYS A  37      34.933  24.131  79.129  1.00141.48           N
ATOM    273  C   LYS A  37      32.762  21.515  75.690  1.00141.48           C
ATOM    274  O   LYS A  37      33.153  21.959  74.610  1.00141.48           O
ATOM    275  N   GLU A  38      33.328  20.448  76.285  1.00 54.87           N
ATOM    276  CA  GLU A  38      34.396  19.659  75.732  1.00 54.87           C
ATOM    277  CB  GLU A  38      34.991  18.666  76.747  1.00 54.87           C
ATOM    278  CG  GLU A  38      35.691  19.354  77.920  1.00 54.87           C
ATOM    279  CD  GLU A  38      36.186  18.285  78.883  1.00 54.87           C
ATOM    280  OE1 GLU A  38      35.349  17.455  79.328  1.00 54.87           O
ATOM    281  OE2 GLU A  38      37.407  18.289  79.191  1.00 54.87           O
ATOM    282  C   GLU A  38      33.878  18.871  74.569  1.00 54.87           C
ATOM    283  O   GLU A  38      34.641  18.519  73.672  1.00 54.87           O
ATOM    284  N   GLY A  39      32.568  18.551  74.551  1.00 35.52           N
ATOM    285  CA  GLY A  39      32.055  17.770  73.461  1.00 35.52           C
ATOM    286  C   GLY A  39      31.692  16.396  73.936  1.00 35.52           C
ATOM    287  O   GLY A  39      31.394  15.515  73.130  1.00 35.52           O
ATOM    288  N   ASP A  40      31.745  16.162  75.260  1.00 48.96           N
ATOM    289  CA  ASP A  40      31.334  14.895  75.793  1.00 48.96           C
ATOM    290  CB  ASP A  40      31.941  14.615  77.182  1.00 48.96           C
ATOM    291  CG  ASP A  40      31.769  13.144  77.541  1.00 48.96           C
ATOM    292  OD1 ASP A  40      31.317  12.363  76.663  1.00 48.96           O
ATOM    293  OD2 ASP A  40      32.107  12.784  78.701  1.00 48.96           O
ATOM    294  C   ASP A  40      29.841  14.938  75.945  1.00 48.96           C
ATOM    295  O   ASP A  40      29.242  16.012  76.012  1.00 48.96           O
ATOM    296  N   GLN A  41      29.198  13.752  75.990  1.00118.58           N
ATOM    297  CA  GLN A  41      27.779  13.677  76.191  1.00118.58           C
ATOM    298  CB  GLN A  41      27.066  12.666  75.272  1.00118.58           C
ATOM    299  CG  GLN A  41      26.998  13.087  73.802  1.00118.58           C
ATOM    300  CD  GLN A  41      28.358  12.866  73.151  1.00118.58           C
ATOM    301  OE1 GLN A  41      29.269  12.300  73.753  1.00118.58           O
ATOM    302  NE2 GLN A  41      28.496  13.325  71.878  1.00118.58           N
ATOM    303  C   GLN A  41      27.580  13.200  77.591  1.00118.58           C
ATOM    304  O   GLN A  41      28.228  12.248  78.025  1.00118.58           O
ATOM    305  N   VAL A  42      26.686  13.866  78.350  1.00 41.91           N
ATOM    306  CA  VAL A  42      26.450  13.432  79.698  1.00 41.91           C
ATOM    307  CB  VAL A  42      26.306  14.556  80.682  1.00 41.91           C
ATOM    308  CG1 VAL A  42      25.963  13.958  82.058  1.00 41.91           C
ATOM    309  CG2 VAL A  42      27.602  15.385  80.671  1.00 41.91           C
ATOM    310  C   VAL A  42      25.168  12.669  79.702  1.00 41.91           C
ATOM    311  O   VAL A  42      24.123  13.184  79.302  1.00 41.91           O
ATOM    312  N   GLN A  43      25.212  11.404  80.163  1.00 92.15           N
ATOM    313  CA  GLN A  43      24.017  10.616  80.128  1.00 92.15           C
ATOM    314  CB  GLN A  43      24.155   9.313  79.320  1.00 92.15           C
ATOM    315  CG  GLN A  43      25.156   8.329  79.925  1.00 92.15           C
ATOM    316  CD  GLN A  43      25.186   7.088  79.044  1.00 92.15           C
ATOM    317  OE1 GLN A  43      26.224   6.446  78.890  1.00 92.15           O
ATOM    318  NE2 GLN A  43      24.014   6.734  78.456  1.00 92.15           N
ATOM    319  C   GLN A  43      23.643  10.219  81.521  1.00 92.15           C
ATOM    320  O   GLN A  43      24.481   9.779  82.308  1.00 92.15           O
ATOM    321  N   LEU A  44      22.350  10.391  81.856  1.00 70.01           N
ATOM    322  CA  LEU A  44      21.845   9.989  83.137  1.00 70.01           C
ATOM    323  CB  LEU A  44      21.400  11.187  83.990  1.00 70.01           C
ATOM    324  CG  LEU A  44      22.549  12.170  84.289  1.00 70.01           C
ATOM    325  CD1 LEU A  44      22.075  13.358  85.138  1.00 70.01           C
ATOM    326  CD2 LEU A  44      23.754  11.453  84.912  1.00 70.01           C
ATOM    327  C   LEU A  44      20.635   9.153  82.848  1.00 70.01           C
ATOM    328  O   LEU A  44      19.611   9.665  82.402  1.00 70.01           O
ATOM    329  N   ILE A  45      20.699   7.840  83.134  1.00156.80           N
ATOM    330  CA  ILE A  45      19.631   6.971  82.735  1.00156.80           C
ATOM    331  CB  ILE A  45      19.934   5.516  82.999  1.00156.80           C
ATOM    332  CG1 ILE A  45      18.977   4.576  82.240  0.00156.80           C
ATOM    333  CG2 ILE A  45      19.954   5.304  84.521  0.00156.80           C
ATOM    334  CD1 ILE A  45      17.514   4.642  82.681  1.00156.80           C
ATOM    335  C   ILE A  45      18.360   7.353  83.431  1.00156.80           C
ATOM    336  O   ILE A  45      18.298   7.483  84.653  1.00156.80           O
ATOM    337  N   GLY A  46      17.307   7.569  82.616  1.00 41.60           N
ATOM    338  CA  GLY A  46      15.976   7.840  83.069  1.00 41.60           C
ATOM    339  C   GLY A  46      15.740   9.318  83.068  1.00 41.60           C
ATOM    340  O   GLY A  46      14.663   9.776  82.689  1.00 41.60           O
ATOM    341  N   PHE A  47      16.726  10.098  83.554  1.00 67.12           N
ATOM    342  CA  PHE A  47      16.597  11.529  83.611  1.00 67.12           C
ATOM    343  CB  PHE A  47      17.668  12.143  84.533  1.00 67.12           C
ATOM    344  CG  PHE A  47      17.515  13.624  84.583  1.00 67.12           C
ATOM    345  CD1 PHE A  47      16.564  14.209  85.388  1.00 67.12           C
ATOM    346  CD2 PHE A  47      18.340  14.431  83.834  1.00 67.12           C
ATOM    347  CE1 PHE A  47      16.433  15.578  85.434  1.00 67.12           C
ATOM    348  CE2 PHE A  47      18.213  15.799  83.877  1.00 67.12           C
ATOM    349  CZ  PHE A  47      17.257  16.376  84.676  1.00 67.12           C
ATOM    350  C   PHE A  47      16.724  12.148  82.246  1.00 67.12           C
ATOM    351  O   PHE A  47      15.826  12.852  81.787  1.00 67.12           O
ATOM    352  N   GLY A  48      17.834  11.864  81.531  1.00 28.59           N
ATOM    353  CA  GLY A  48      18.013  12.471  80.239  1.00 28.59           C
ATOM    354  C   GLY A  48      19.478  12.630  79.950  1.00 28.59           C
ATOM    355  O   GLY A  48      20.334  12.224  80.735  1.00 28.59           O
ATOM    356  N   THR A  49      19.796  13.242  78.788  1.00 34.77           N
ATOM    357  CA  THR A  49      21.164  13.421  78.391  1.00 34.77           C
ATOM    358  CB  THR A  49      21.540  12.557  77.219  1.00 34.77           C
ATOM    359  OG1 THR A  49      21.375  11.186  77.548  1.00 34.77           O
ATOM    360  CG2 THR A  49      22.998  12.832  76.822  1.00 34.77           C
ATOM    361  C   THR A  49      21.375  14.847  77.978  1.00 34.77           C
ATOM    362  O   THR A  49      20.443  15.534  77.559  1.00 34.77           O
ATOM    363  N   PHE A  50      22.634  15.325  78.111  1.00 55.93           N
ATOM    364  CA  PHE A  50      23.010  16.653  77.714  1.00 55.93           C
ATOM    365  CB  PHE A  50      23.641  17.492  78.843  1.00 55.93           C
ATOM    366  CG  PHE A  50      22.643  17.736  79.921  1.00 55.93           C
ATOM    367  CD1 PHE A  50      22.418  16.791  80.894  1.00 55.93           C
ATOM    368  CD2 PHE A  50      21.942  18.921  79.970  1.00 55.93           C
ATOM    369  CE1 PHE A  50      21.506  17.018  81.896  1.00 55.93           C
ATOM    370  CE2 PHE A  50      21.028  19.155  80.969  1.00 55.93           C
ATOM    371  CZ  PHE A  50      20.805  18.200  81.934  1.00 55.93           C
ATOM    372  C   PHE A  50      24.108  16.494  76.709  1.00 55.93           C
ATOM    373  O   PHE A  50      24.991  15.652  76.878  1.00 55.93           O
ATOM    374  N   LYS A  51      24.083  17.301  75.629  1.00128.28           N
ATOM    375  CA  LYS A  51      25.115  17.184  74.638  1.00128.28           C
ATOM    376  CB  LYS A  51      24.825  16.076  73.610  1.00128.28           C
ATOM    377  CG  LYS A  51      23.543  16.308  72.805  1.00128.28           C
ATOM    378  CD  LYS A  51      23.333  15.304  71.668  1.00128.28           C
ATOM    379  CE  LYS A  51      22.483  14.097  72.066  1.00128.28           C
ATOM    380  NZ  LYS A  51      23.183  13.301  73.099  1.00128.28           N
ATOM    381  C   LYS A  51      25.231  18.478  73.895  1.00128.28           C
ATOM    382  O   LYS A  51      24.406  19.380  74.039  1.00128.28           O
ATOM    383  N   VAL A  52      26.302  18.605  73.087  1.00 89.24           N
ATOM    384  CA  VAL A  52      26.489  19.779  72.287  1.00 89.24           C
ATOM    385  CB  VAL A  52      27.923  20.209  72.169  1.00 89.24           C
ATOM    386  CG1 VAL A  52      28.718  19.100  71.456  1.00 89.24           C
ATOM    387  CG2 VAL A  52      27.964  21.562  71.439  1.00 89.24           C
ATOM    388  C   VAL A  52      26.011  19.434  70.912  1.00 89.24           C
ATOM    389  O   VAL A  52      26.284  18.344  70.414  1.00 89.24           O
ATOM    390  N   ASN A  53      25.246  20.346  70.274  1.00 47.68           N
ATOM    391  CA  ASN A  53      24.777  20.084  68.942  1.00 47.68           C
ATOM    392  CB  ASN A  53      23.245  20.069  68.808  1.00 47.68           C
ATOM    393  CG  ASN A  53      22.756  18.764  69.417  1.00 47.68           C
ATOM    394  OD1 ASN A  53      22.073  18.758  70.439  1.00 47.68           O
ATOM    395  ND2 ASN A  53      23.113  17.620  68.774  1.00 47.68           N
ATOM    396  C   ASN A  53      25.314  21.146  68.035  1.00 47.68           C
ATOM    397  O   ASN A  53      25.345  22.326  68.378  1.00 47.68           O
ATOM    398  N   HIS A  54      25.769  20.732  66.838  1.00 51.18           N
ATOM    399  CA  HIS A  54      26.360  21.656  65.917  1.00 51.18           C
ATOM    400  ND1 HIS A  54      29.612  20.755  66.007  1.00 51.18           N
ATOM    401  CG  HIS A  54      28.403  20.213  65.632  1.00 51.18           C
ATOM    402  CB  HIS A  54      27.315  20.971  64.927  1.00 51.18           C
ATOM    403  NE2 HIS A  54      29.638  18.632  66.667  1.00 51.18           N
ATOM    404  CD2 HIS A  54      28.436  18.914  66.043  1.00 51.18           C
ATOM    405  CE1 HIS A  54      30.312  19.767  66.621  1.00 51.18           C
ATOM    406  C   HIS A  54      25.272  22.343  65.159  1.00 51.18           C
ATOM    407  O   HIS A  54      24.233  21.752  64.870  1.00 51.18           O
ATOM    408  N   ARG A  55      25.489  23.637  64.846  1.00142.54           N
ATOM    409  CA  ARG A  55      24.548  24.414  64.091  1.00142.54           C
ATOM    410  CB  ARG A  55      24.043  25.665  64.832  1.00142.54           C
ATOM    411  CG  ARG A  55      23.232  25.378  66.099  1.00142.54           C
ATOM    412  CD  ARG A  55      21.719  25.351  65.870  1.00142.54           C
ATOM    413  NE  ARG A  55      21.384  24.014  65.308  1.00142.54           N
ATOM    414  CZ  ARG A  55      21.114  22.972  66.147  1.00142.54           C
ATOM    415  NH1 ARG A  55      21.021  23.185  67.492  1.00142.54           N
ATOM    416  NH2 ARG A  55      20.943  21.715  65.640  1.00142.54           N
ATOM    417  C   ARG A  55      25.281  24.919  62.886  1.00142.54           C
ATOM    418  O   ARG A  55      26.393  25.432  62.997  1.00142.54           O
ATOM    419  N   ALA A  56      24.674  24.774  61.692  1.00 23.38           N
ATOM    420  CA  ALA A  56      25.302  25.232  60.486  1.00 23.38           C
ATOM    421  CB  ALA A  56      24.748  24.572  59.213  1.00 23.38           C
ATOM    422  C   ALA A  56      25.077  26.705  60.367  1.00 23.38           C
ATOM    423  O   ALA A  56      24.162  27.255  60.979  1.00 23.38           O
ATOM    424  N   ALA A  57      25.938  27.384  59.580  1.00 27.56           N
ATOM    425  CA  ALA A  57      25.786  28.796  59.379  1.00 27.56           C
ATOM    426  CB  ALA A  57      26.972  29.462  58.661  1.00 27.56           C
ATOM    427  C   ALA A  57      24.579  28.990  58.528  1.00 27.56           C
ATOM    428  O   ALA A  57      24.244  28.139  57.705  1.00 27.56           O
ATOM    429  N   ARG A  58      23.871  30.116  58.735  1.00 84.97           N
ATOM    430  CA  ARG A  58      22.705  30.372  57.946  1.00 84.97           C
ATOM    431  CB  ARG A  58      21.428  29.769  58.556  1.00 84.97           C
ATOM    432  CG  ARG A  58      21.118  30.285  59.962  1.00 84.97           C
ATOM    433  CD  ARG A  58      20.013  29.507  60.676  1.00 84.97           C
ATOM    434  NE  ARG A  58      19.811  30.161  61.999  1.00 84.97           N
ATOM    435  CZ  ARG A  58      18.970  31.232  62.096  1.00 84.97           C
ATOM    436  NH1 ARG A  58      18.314  31.687  60.988  1.00 84.97           N
ATOM    437  NH2 ARG A  58      18.789  31.853  63.297  1.00 84.97           N
ATOM    438  C   ARG A  58      22.531  31.855  57.838  1.00 84.97           C
ATOM    439  O   ARG A  58      23.017  32.612  58.676  1.00 84.97           O
ATOM    440  N   THR A  59      21.840  32.308  56.772  1.00 27.98           N
ATOM    441  CA  THR A  59      21.624  33.713  56.589  1.00 27.98           C
ATOM    442  CB  THR A  59      21.285  34.102  55.178  1.00 27.98           C
ATOM    443  OG1 THR A  59      22.318  33.698  54.290  1.00 27.98           O
ATOM    444  CG2 THR A  59      21.112  35.629  55.117  1.00 27.98           C
ATOM    445  C   THR A  59      20.460  34.099  57.434  1.00 27.98           C
ATOM    446  O   THR A  59      19.565  33.299  57.696  1.00 27.98           O
ATOM    447  N   GLY A  60      20.455  35.359  57.894  1.00 52.80           N
ATOM    448  CA  GLY A  60      19.373  35.842  58.694  1.00 52.80           C
ATOM    449  C   GLY A  60      19.368  37.312  58.487  1.00 52.80           C
ATOM    450  O   GLY A  60      20.236  37.837  57.795  1.00 52.80           O
ATOM    451  N   ARG A  61      18.379  38.024  59.054  1.00120.27           N
ATOM    452  CA  ARG A  61      18.410  39.448  58.906  1.00120.27           C
ATOM    453  CB  ARG A  61      17.388  40.033  57.915  1.00120.27           C
ATOM    454  CG  ARG A  61      17.748  39.737  56.460  1.00120.27           C
ATOM    455  CD  ARG A  61      17.218  40.752  55.445  1.00120.27           C
ATOM    456  NE  ARG A  61      15.733  40.671  55.436  1.00120.27           N
ATOM    457  CZ  ARG A  61      15.015  41.693  54.888  1.00120.27           C
ATOM    458  NH1 ARG A  61      15.657  42.785  54.382  1.00120.27           N
ATOM    459  NH2 ARG A  61      13.653  41.615  54.834  1.00120.27           N
ATOM    460  C   ARG A  61      18.159  40.057  60.241  1.00120.27           C
ATOM    461  O   ARG A  61      17.537  39.450  61.111  1.00120.27           O
ATOM    462  N   ASN A  62      18.664  41.290  60.434  1.00 59.22           N
ATOM    463  CA  ASN A  62      18.496  41.966  61.684  1.00 59.22           C
ATOM    464  CB  ASN A  62      19.633  42.974  61.959  1.00 59.22           C
ATOM    465  CG  ASN A  62      19.623  43.396  63.424  1.00 59.22           C
ATOM    466  OD1 ASN A  62      18.635  43.926  63.928  1.00 59.22           O
ATOM    467  ND2 ASN A  62      20.761  43.166  64.131  1.00 59.22           N
ATOM    468  C   ASN A  62      17.203  42.705  61.572  1.00 59.22           C
ATOM    469  O   ASN A  62      16.975  43.415  60.596  1.00 59.22           O
ATOM    470  N   PRO A  63      16.311  42.525  62.504  1.00 92.61           N
ATOM    471  CA  PRO A  63      15.049  43.206  62.444  1.00 92.61           C
ATOM    472  CD  PRO A  63      16.253  41.329  63.323  1.00 92.61           C
ATOM    473  CB  PRO A  63      14.143  42.507  63.464  1.00 92.61           C
ATOM    474  CG  PRO A  63      15.088  41.607  64.286  1.00 92.61           C
ATOM    475  C   PRO A  63      15.185  44.679  62.635  1.00 92.61           C
ATOM    476  O   PRO A  63      14.378  45.430  62.088  1.00 92.61           O
ATOM    477  N   LYS A  64      16.156  45.116  63.450  1.00119.32           N
ATOM    478  CA  LYS A  64      16.291  46.520  63.671  1.00119.32           C
ATOM    479  CB  LYS A  64      17.253  46.805  64.824  1.00119.32           C
ATOM    480  CG  LYS A  64      17.103  48.218  65.362  1.00119.32           C
ATOM    481  CD  LYS A  64      17.721  48.393  66.743  1.00119.32           C
ATOM    482  CE  LYS A  64      17.255  49.671  67.436  1.00119.32           C
ATOM    483  NZ  LYS A  64      15.846  49.523  67.873  1.00119.32           N
ATOM    484  C   LYS A  64      16.818  47.201  62.443  1.00119.32           C
ATOM    485  O   LYS A  64      16.201  48.126  61.915  1.00119.32           O
ATOM    486  N   THR A  65      17.993  46.741  61.964  1.00 47.16           N
ATOM    487  CA  THR A  65      18.668  47.316  60.832  1.00 47.16           C
ATOM    488  CB  THR A  65      20.097  46.865  60.736  1.00 47.16           C
ATOM    489  OG1 THR A  65      20.166  45.460  60.546  1.00 47.16           O
ATOM    490  CG2 THR A  65      20.817  47.252  62.041  1.00 47.16           C
ATOM    491  C   THR A  65      17.965  46.958  59.559  1.00 47.16           C
ATOM    492  O   THR A  65      17.836  47.780  58.652  1.00 47.16           O
ATOM    493  N   GLY A  66      17.500  45.701  59.456  1.00 20.06           N
ATOM    494  CA  GLY A  66      16.825  45.238  58.278  1.00 20.06           C
ATOM    495  C   GLY A  66      17.845  44.671  57.339  1.00 20.06           C
ATOM    496  O   GLY A  66      17.501  44.139  56.284  1.00 20.06           O
ATOM    497  N   GLU A  67      19.137  44.762  57.705  1.00 69.32           N
ATOM    498  CA  GLU A  67      20.170  44.284  56.832  1.00 69.32           C
ATOM    499  CB  GLU A  67      21.567  44.843  57.142  1.00 69.32           C
ATOM    500  CG  GLU A  67      21.713  46.319  56.794  1.00 69.32           C
ATOM    501  CD  GLU A  67      23.130  46.753  57.135  1.00 69.32           C
ATOM    502  OE1 GLU A  67      23.966  45.862  57.435  1.00 69.32           O
ATOM    503  OE2 GLU A  67      23.393  47.985  57.099  1.00 69.32           O
ATOM    504  C   GLU A  67      20.270  42.798  56.908  1.00 69.32           C
ATOM    505  O   GLU A  67      19.975  42.178  57.929  1.00 69.32           O
ATOM    506  N   GLU A  68      20.688  42.192  55.781  1.00 47.34           N
ATOM    507  CA  GLU A  68      20.879  40.776  55.709  1.00 47.34           C
ATOM    508  CB  GLU A  68      20.940  40.265  54.258  1.00 47.34           C
ATOM    509  CG  GLU A  68      20.856  38.745  54.121  1.00 47.34           C
ATOM    510  CD  GLU A  68      20.914  38.409  52.636  1.00 47.34           C
ATOM    511  OE1 GLU A  68      21.352  39.288  51.846  1.00 47.34           O
ATOM    512  OE2 GLU A  68      20.519  37.270  52.268  1.00 47.34           O
ATOM    513  C   GLU A  68      22.179  40.480  56.390  1.00 47.34           C
ATOM    514  O   GLU A  68      23.104  41.291  56.354  1.00 47.34           O
ATOM    515  N   ILE A  69      22.270  39.313  57.063  1.00 88.95           N
ATOM    516  CA  ILE A  69      23.464  38.959  57.777  1.00 88.95           C
ATOM    517  CB  ILE A  69      23.370  39.237  59.249  1.00 88.95           C
ATOM    518  CG1 ILE A  69      24.752  39.112  59.910  1.00 88.95           C
ATOM    519  CG2 ILE A  69      22.311  38.295  59.848  1.00 88.95           C
ATOM    520  CD1 ILE A  69      24.793  39.651  61.338  1.00 88.95           C
ATOM    521  C   ILE A  69      23.719  37.488  57.634  1.00 88.95           C
ATOM    522  O   ILE A  69      22.835  36.716  57.261  1.00 88.95           O
ATOM    523  N   GLN A  70      24.972  37.072  57.917  1.00 39.74           N
ATOM    524  CA  GLN A  70      25.338  35.685  57.873  1.00 39.74           C
ATOM    525  CB  GLN A  70      26.655  35.419  57.119  1.00 39.74           C
ATOM    526  CG  GLN A  70      27.044  33.936  57.085  1.00 39.74           C
ATOM    527  CD  GLN A  70      28.366  33.805  56.342  1.00 39.74           C
ATOM    528  OE1 GLN A  70      28.942  34.798  55.900  1.00 39.74           O
ATOM    529  NE2 GLN A  70      28.871  32.549  56.204  1.00 39.74           N
ATOM    530  C   GLN A  70      25.573  35.257  59.281  1.00 39.74           C
ATOM    531  O   GLN A  70      26.322  35.892  60.021  1.00 39.74           O
ATOM    532  N   ILE A  71      24.935  34.153  59.699  1.00 49.51           N
ATOM    533  CA  ILE A  71      25.171  33.716  61.037  1.00 49.51           C
ATOM    534  CB  ILE A  71      23.938  33.230  61.749  1.00 49.51           C
ATOM    535  CG1 ILE A  71      22.905  34.365  61.836  1.00 49.51           C
ATOM    536  CG2 ILE A  71      24.355  32.694  63.129  1.00 49.51           C
ATOM    537  CD1 ILE A  71      21.533  33.914  62.334  1.00 49.51           C
ATOM    538  C   ILE A  71      26.123  32.575  60.912  1.00 49.51           C
ATOM    539  O   ILE A  71      25.855  31.604  60.207  1.00 49.51           O
ATOM    540  N   ALA A  72      27.280  32.690  61.586  1.00 30.08           N
ATOM    541  CA  ALA A  72      28.307  31.696  61.497  1.00 30.08           C
ATOM    542  CB  ALA A  72      29.638  32.120  62.144  1.00 30.08           C
ATOM    543  C   ALA A  72      27.843  30.463  62.198  1.00 30.08           C
ATOM    544  O   ALA A  72      26.905  30.496  62.993  1.00 30.08           O
ATOM    545  N   ALA A  73      28.485  29.321  61.881  1.00 23.19           N
ATOM    546  CA  ALA A  73      28.128  28.076  62.496  1.00 23.19           C
ATOM    547  CB  ALA A  73      28.879  26.866  61.910  1.00 23.19           C
ATOM    548  C   ALA A  73      28.477  28.170  63.948  1.00 23.19           C
ATOM    549  O   ALA A  73      29.456  28.815  64.316  1.00 23.19           O
ATOM    550  N   ALA A  74      27.666  27.533  64.817  1.00 33.62           N
ATOM    551  CA  ALA A  74      27.915  27.583  66.230  1.00 33.62           C
ATOM    552  CB  ALA A  74      27.219  28.761  66.932  1.00 33.62           C
ATOM    553  C   ALA A  74      27.370  26.327  66.833  1.00 33.62           C
ATOM    554  O   ALA A  74      26.667  25.566  66.171  1.00 33.62           O
ATOM    555  N   ASN A  75      27.715  26.064  68.112  1.00 85.20           N
ATOM    556  CA  ASN A  75      27.239  24.890  68.793  1.00 85.20           C
ATOM    557  CB  ASN A  75      28.371  23.946  69.267  1.00 85.20           C
ATOM    558  CG  ASN A  75      29.330  24.703  70.187  1.00 85.20           C
ATOM    559  OD1 ASN A  75      29.115  25.870  70.508  1.00 85.20           O
ATOM    560  ND2 ASN A  75      30.434  24.028  70.608  1.00 85.20           N
ATOM    561  C   ASN A  75      26.421  25.331  69.967  1.00 85.20           C
ATOM    562  O   ASN A  75      26.632  26.416  70.508  1.00 85.20           O
ATOM    563  N   VAL A  76      25.422  24.509  70.359  1.00 44.54           N
ATOM    564  CA  VAL A  76      24.570  24.844  71.469  1.00 44.54           C
ATOM    565  CB  VAL A  76      23.216  25.335  71.044  1.00 44.54           C
ATOM    566  CG1 VAL A  76      23.398  26.660  70.284  1.00 44.54           C
ATOM    567  CG2 VAL A  76      22.532  24.236  70.211  1.00 44.54           C
ATOM    568  C   VAL A  76      24.358  23.613  72.306  1.00 44.54           C
ATOM    569  O   VAL A  76      24.477  22.487  71.824  1.00 44.54           O
ATOM    570  N   PRO A  77      24.077  23.812  73.572  1.00 77.87           N
ATOM    571  CA  PRO A  77      23.799  22.723  74.475  1.00 77.87           C
ATOM    572  CD  PRO A  77      24.507  25.009  74.272  1.00 77.87           C
ATOM    573  CB  PRO A  77      23.965  23.294  75.889  1.00 77.87           C
ATOM    574  CG  PRO A  77      23.969  24.823  75.698  1.00 77.87           C
ATOM    575  C   PRO A  77      22.432  22.169  74.198  1.00 77.87           C
ATOM    576  O   PRO A  77      21.550  22.936  73.813  1.00 77.87           O
ATOM    577  N   ALA A  78      22.226  20.844  74.388  1.00 33.13           N
ATOM    578  CA  ALA A  78      20.937  20.263  74.123  1.00 33.13           C
ATOM    579  CB  ALA A  78      20.870  19.541  72.770  1.00 33.13           C
ATOM    580  C   ALA A  78      20.624  19.245  75.183  1.00 33.13           C
ATOM    581  O   ALA A  78      21.514  18.569  75.697  1.00 33.13           O
ATOM    582  N   PHE A  79      19.324  19.119  75.533  1.00 62.67           N
ATOM    583  CA  PHE A  79      18.886  18.190  76.541  1.00 62.67           C
ATOM    584  CB  PHE A  79      18.260  18.904  77.757  1.00 62.67           C
ATOM    585  CG  PHE A  79      17.752  17.909  78.746  1.00 62.67           C
ATOM    586  CD1 PHE A  79      18.611  17.215  79.566  1.00 62.67           C
ATOM    587  CD2 PHE A  79      16.398  17.696  78.876  1.00 62.67           C
ATOM    588  CE1 PHE A  79      18.130  16.303  80.478  1.00 62.67           C
ATOM    589  CE2 PHE A  79      15.911  16.786  79.787  1.00 62.67           C
ATOM    590  CZ  PHE A  79      16.778  16.091  80.595  1.00 62.67           C
ATOM    591  C   PHE A  79      17.843  17.299  75.944  1.00 62.67           C
ATOM    592  O   PHE A  79      16.954  17.753  75.226  1.00 62.67           O
ATOM    593  N   VAL A  80      17.953  15.980  76.200  1.00104.43           N
ATOM    594  CA  VAL A  80      16.942  15.068  75.749  1.00104.43           C
ATOM    595  CB  VAL A  80      17.442  14.062  74.748  1.00104.43           C
ATOM    596  CG1 VAL A  80      17.885  14.828  73.488  1.00104.43           C
ATOM    597  CG2 VAL A  80      18.569  13.221  75.376  1.00104.43           C
ATOM    598  C   VAL A  80      16.453  14.356  76.973  1.00104.43           C
ATOM    599  O   VAL A  80      17.230  13.746  77.707  1.00104.43           O
ATOM    600  N   ALA A  81      15.134  14.432  77.232  1.00 34.68           N
ATOM    601  CA  ALA A  81      14.585  13.856  78.427  1.00 34.68           C
ATOM    602  CB  ALA A  81      13.153  14.335  78.726  1.00 34.68           C
ATOM    603  C   ALA A  81      14.539  12.370  78.289  1.00 34.68           C
ATOM    604  O   ALA A  81      14.289  11.844  77.206  1.00 34.68           O
ATOM    605  N   GLY A  82      14.774  11.659  79.411  1.00 16.76           N
ATOM    606  CA  GLY A  82      14.727  10.225  79.427  1.00 16.76           C
ATOM    607  C   GLY A  82      13.290   9.837  79.556  1.00 16.76           C
ATOM    608  O   GLY A  82      12.434  10.680  79.813  1.00 16.76           O
ATOM    609  N   LYS A  83      12.995   8.531  79.404  1.00 98.81           N
ATOM    610  CA  LYS A  83      11.637   8.070  79.429  1.00 98.81           C
ATOM    611  CB  LYS A  83      11.471   6.578  79.121  1.00 98.81           C
ATOM    612  CG  LYS A  83       9.998   6.187  78.994  1.00 98.81           C
ATOM    613  CD  LYS A  83       9.774   4.773  78.461  1.00 98.81           C
ATOM    614  CE  LYS A  83       9.950   3.698  79.533  1.00 98.81           C
ATOM    615  NZ  LYS A  83       9.027   3.956  80.662  1.00 98.81           N
ATOM    616  C   LYS A  83      11.027   8.302  80.774  1.00 98.81           C
ATOM    617  O   LYS A  83       9.851   8.650  80.871  1.00 98.81           O
ATOM    618  N   ALA A  84      11.802   8.110  81.854  1.00 28.17           N
ATOM    619  CA  ALA A  84      11.244   8.255  83.167  1.00 28.17           C
ATOM    620  CB  ALA A  84      12.273   7.999  84.282  1.00 28.17           C
ATOM    621  C   ALA A  84      10.747   9.661  83.318  1.00 28.17           C
ATOM    622  O   ALA A  84       9.656   9.884  83.840  1.00 28.17           O
ATOM    623  N   LEU A  85      11.525  10.659  82.853  1.00147.29           N
ATOM    624  CA  LEU A  85      11.075  12.018  82.982  1.00147.29           C
ATOM    625  CB  LEU A  85      12.027  13.080  82.408  1.00147.29           C
ATOM    626  CG  LEU A  85      13.286  13.356  83.238  1.00147.29           C
ATOM    627  CD1 LEU A  85      13.991  14.636  82.757  1.00147.29           C
ATOM    628  CD2 LEU A  85      12.956  13.391  84.730  1.00147.29           C
ATOM    629  C   LEU A  85       9.823  12.201  82.188  1.00147.29           C
ATOM    630  O   LEU A  85       8.867  12.830  82.639  1.00147.29           O
ATOM    631  N   LYS A  86       9.813  11.635  80.972  1.00174.76           N
ATOM    632  CA  LYS A  86       8.741  11.786  80.032  1.00174.76           C
ATOM    633  CB  LYS A  86       9.047  10.995  78.752  1.00174.76           C
ATOM    634  CG  LYS A  86       8.366  11.513  77.491  1.00174.76           C
ATOM    635  CD  LYS A  86       9.000  12.802  76.971  1.00174.76           C
ATOM    636  CE  LYS A  86       8.716  13.053  75.492  1.00174.76           C
ATOM    637  NZ  LYS A  86       9.467  12.077  74.668  1.00174.76           N
ATOM    638  C   LYS A  86       7.488  11.208  80.634  1.00174.76           C
ATOM    639  O   LYS A  86       6.404  11.772  80.484  1.00174.76           O
ATOM    640  N   ASP A  87       7.642  10.065  81.340  1.00296.26           N
ATOM    641  CA  ASP A  87       6.642   9.281  82.029  1.00296.26           C
ATOM    642  CB  ASP A  87       6.346   9.705  83.488  1.00296.26           C
ATOM    643  CG  ASP A  87       5.747  11.101  83.569  1.00296.26           C
ATOM    644  OD1 ASP A  87       6.353  12.050  83.004  1.00296.26           O
ATOM    645  OD2 ASP A  87       4.685  11.238  84.232  1.00296.26           O
ATOM    646  C   ASP A  87       5.376   9.080  81.257  1.00296.26           C
ATOM    647  O   ASP A  87       4.353   9.683  81.579  1.00296.26           O
ATOM    648  N   ALA A  88       5.453   8.197  80.227  1.00120.25           N
ATOM    649  CA  ALA A  88       4.412   7.839  79.300  1.00120.25           C
ATOM    650  CB  ALA A  88       4.961   7.275  77.979  1.00120.25           C
ATOM    651  C   ALA A  88       3.460   6.827  79.853  1.00120.25           C
ATOM    652  O   ALA A  88       3.728   6.133  80.832  1.00120.25           O
ATOM    653  N   VAL A  89       2.285   6.762  79.194  1.00240.46           N
ATOM    654  CA  VAL A  89       1.236   5.831  79.473  1.00240.46           C
ATOM    655  CB  VAL A  89      -0.008   6.469  80.013  1.00240.46           C
ATOM    656  CG1 VAL A  89       0.319   7.107  81.371  1.00240.46           C
ATOM    657  CG2 VAL A  89      -0.534   7.469  78.971  1.00240.46           C
ATOM    658  C   VAL A  89       0.887   5.245  78.146  1.00240.46           C
ATOM    659  O   VAL A  89       1.311   5.749  77.108  1.00240.46           O
ATOM    660  N   LYS A  90       0.125   4.139  78.141  1.00143.99           N
ATOM    661  CA  LYS A  90      -0.214   3.545  76.885  1.00143.99           C
ATOM    662  CB  LYS A  90      -0.683   2.081  76.998  1.00143.99           C
ATOM    663  CG  LYS A  90      -1.937   1.848  77.845  1.00143.99           C
ATOM    664  CD  LYS A  90      -3.237   2.338  77.205  1.00143.99           C
ATOM    665  CE  LYS A  90      -4.484   1.783  77.894  1.00143.99           C
ATOM    666  NZ  LYS A  90      -4.554   0.317  77.688  1.00143.99           N
ATOM    667  C   LYS A  90      -1.322   4.374  76.258  1.00143.99           C
ATOM    668  O   LYS A  90      -1.975   3.868  75.308  1.00143.99           O
ATOM    669  OXT LYS A  90      -1.522   5.531  76.714  1.00143.99           O
TER     670      LYS A  90
ATOM    671  N   MET B  91      30.236  11.069  79.630  1.00 83.13           N
ATOM    672  CA  MET B  91      30.080  10.710  81.055  1.00 83.13           C
ATOM    673  CB  MET B  91      30.345  11.895  81.999  1.00 83.13           C
ATOM    674  CG  MET B  91      31.815  12.188  82.273  1.00 83.13           C
ATOM    675  SD  MET B  91      32.074  13.410  83.593  1.00 83.13           S
ATOM    676  CE  MET B  91      31.795  14.846  82.523  1.00 83.13           C
ATOM    677  C   MET B  91      28.733  10.200  81.418  1.00 83.13           C
ATOM    678  O   MET B  91      27.708  10.781  81.061  1.00 83.13           O
ATOM    679  N   ASN B  92      28.728   9.072  82.147  1.00 58.41           N
ATOM    680  CA  ASN B  92      27.523   8.479  82.631  1.00 58.41           C
ATOM    681  CB  ASN B  92      27.513   6.941  82.534  1.00 58.41           C
ATOM    682  CG  ASN B  92      28.662   6.357  83.344  1.00 58.41           C
ATOM    683  OD1 ASN B  92      29.406   7.074  84.009  1.00 58.41           O
ATOM    684  ND2 ASN B  92      28.816   5.007  83.269  1.00 58.41           N
ATOM    685  C   ASN B  92      27.347   8.900  84.059  1.00 58.41           C
ATOM    686  O   ASN B  92      28.170   9.626  84.617  1.00 58.41           O
ATOM    687  N   LYS B  93      26.244   8.448  84.685  1.00 43.50           N
ATOM    688  CA  LYS B  93      25.920   8.836  86.028  1.00 43.50           C
ATOM    689  CB  LYS B  93      24.630   8.171  86.534  0.00 43.50           C
ATOM    690  CG  LYS B  93      24.157   8.657  87.906  0.00 43.50           C
ATOM    691  CD  LYS B  93      22.741   8.179  88.242  0.00 43.50           C
ATOM    692  CE  LYS B  93      22.263   8.586  89.635  0.00 43.50           C
ATOM    693  NZ  LYS B  93      20.905   8.049  89.877  0.00 43.50           N
ATOM    694  C   LYS B  93      27.030   8.435  86.953  1.00 43.50           C
ATOM    695  O   LYS B  93      27.447   9.221  87.801  1.00 43.50           O
ATOM    696  N   THR B  94      27.561   7.209  86.800  1.00 98.39           N
ATOM    697  CA  THR B  94      28.577   6.721  87.690  1.00 98.39           C
ATOM    698  CB  THR B  94      28.976   5.302  87.404  1.00 98.39           C
ATOM    699  OG1 THR B  94      29.857   4.836  88.416  1.00 98.39           O
ATOM    700  CG2 THR B  94      29.663   5.232  86.028  1.00 98.39           C
ATOM    701  C   THR B  94      29.806   7.571  87.579  1.00 98.39           C
ATOM    702  O   THR B  94      30.480   7.827  88.575  1.00 98.39           O
ATOM    703  N   GLN B  95      30.160   7.995  86.352  1.00 41.16           N
ATOM    704  CA  GLN B  95      31.333   8.796  86.144  1.00 41.16           C
ATOM    705  CB  GLN B  95      31.719   8.930  84.660  1.00 41.16           C
ATOM    706  CG  GLN B  95      32.176   7.606  84.036  1.00 41.16           C
ATOM    707  CD  GLN B  95      32.552   7.862  82.585  1.00 41.16           C
ATOM    708  OE1 GLN B  95      32.605   9.007  82.137  1.00 41.16           O
ATOM    709  NE2 GLN B  95      32.829   6.763  81.831  1.00 41.16           N
ATOM    710  C   GLN B  95      31.158  10.172  86.715  1.00 41.16           C
ATOM    711  O   GLN B  95      32.112  10.754  87.227  1.00 41.16           O
ATOM    712  N   LEU B  96      29.942  10.746  86.606  1.00 49.75           N
ATOM    713  CA  LEU B  96      29.658  12.070  87.095  1.00 49.75           C
ATOM    714  CB  LEU B  96      28.220  12.507  86.758  1.00 49.75           C
ATOM    715  CG  LEU B  96      27.851  13.915  87.255  1.00 49.75           C
ATOM    716  CD1 LEU B  96      28.745  14.984  86.615  1.00 49.75           C
ATOM    717  CD2 LEU B  96      26.351  14.196  87.057  1.00 49.75           C
ATOM    718  C   LEU B  96      29.813  12.106  88.588  1.00 49.75           C
ATOM    719  O   LEU B  96      30.369  13.053  89.144  1.00 49.75           O
ATOM    720  N   ILE B  97      29.319  11.062  89.280  1.00100.34           N
ATOM    721  CA  ILE B  97      29.385  11.008  90.715  1.00100.34           C
ATOM    722  CB  ILE B  97      28.635   9.856  91.323  1.00100.34           C
ATOM    723  CG1 ILE B  97      29.246   8.510  90.921  1.00100.34           C
ATOM    724  CG2 ILE B  97      27.156  10.010  90.937  1.00100.34           C
ATOM    725  CD1 ILE B  97      28.676   7.341  91.720  1.00100.34           C
ATOM    726  C   ILE B  97      30.821  10.932  91.154  1.00100.34           C
ATOM    727  O   ILE B  97      31.204  11.502  92.174  1.00100.34           O
ATOM    728  N   ASP B  98      31.669  10.196  90.420  1.00 69.81           N
ATOM    729  CA  ASP B  98      33.035  10.105  90.848  1.00 69.81           C
ATOM    730  CB  ASP B  98      33.880   9.151  89.984  1.00 69.81           C
ATOM    731  CG  ASP B  98      35.132   8.788  90.776  1.00 69.81           C
ATOM    732  OD1 ASP B  98      35.442   9.510  91.760  1.00 69.81           O
ATOM    733  OD2 ASP B  98      35.789   7.775  90.414  1.00 69.81           O
ATOM    734  C   ASP B  98      33.654  11.473  90.779  1.00 69.81           C
ATOM    735  O   ASP B  98      34.424  11.861  91.656  1.00 69.81           O
ATOM    736  N   PHE B  99      33.321  12.246  89.727  1.00 84.46           N
ATOM    737  CA  PHE B  99      33.892  13.547  89.504  1.00 84.46           C
ATOM    738  CB  PHE B  99      33.443  14.148  88.158  1.00 84.46           C
ATOM    739  CG  PHE B  99      34.311  15.319  87.849  1.00 84.46           C
ATOM    740  CD1 PHE B  99      35.538  15.127  87.256  1.00 84.46           C
ATOM    741  CD2 PHE B  99      33.903  16.601  88.137  1.00 84.46           C
ATOM    742  CE1 PHE B  99      36.352  16.195  86.961  1.00 84.46           C
ATOM    743  CE2 PHE B  99      34.712  17.673  87.845  1.00 84.46           C
ATOM    744  CZ  PHE B  99      35.938  17.472  87.256  1.00 84.46           C
ATOM    745  C   PHE B  99      33.475  14.493  90.598  1.00 84.46           C
ATOM    746  O   PHE B  99      34.285  15.287  91.071  1.00 84.46           O
ATOM    747  N   ILE B 100      32.185  14.449  90.994  1.00118.05           N
ATOM    748  CA  ILE B 100      31.573  15.294  91.995  1.00118.05           C
ATOM    749  CB  ILE B 100      30.068  15.180  92.044  1.00118.05           C
ATOM    750  CG1 ILE B 100      29.481  16.096  93.122  1.00118.05           C
ATOM    751  CG2 ILE B 100      29.649  13.726  92.241  1.00118.05           C
ATOM    752  CD1 ILE B 100      27.965  15.951  93.196  1.00118.05           C
ATOM    753  C   ILE B 100      32.082  15.014  93.374  1.00118.05           C
ATOM    754  O   ILE B 100      32.174  15.918  94.204  1.00118.05           O
ATOM    755  N   ALA B 101      32.360  13.741  93.689  1.00 37.92           N
ATOM    756  CA  ALA B 101      32.831  13.414  95.001  1.00 37.92           C
ATOM    757  CB  ALA B 101      33.115  11.912  95.160  1.00 37.92           C
ATOM    758  C   ALA B 101      34.121  14.142  95.220  1.00 37.92           C
ATOM    759  O   ALA B 101      34.386  14.624  96.321  1.00 37.92           O
ATOM    760  N   GLU B 102      34.968  14.220  94.174  1.00 86.16           N
ATOM    761  CA  GLU B 102      36.268  14.821  94.296  1.00 86.16           C
ATOM    762  CB  GLU B 102      37.147  14.577  93.057  1.00 86.16           C
ATOM    763  CG  GLU B 102      37.460  13.096  92.818  1.00 86.16           C
ATOM    764  CD  GLU B 102      38.175  12.523  94.039  0.00 86.16           C
ATOM    765  OE1 GLU B 102      38.414  13.282  95.015  0.00 86.16           O
ATOM    766  OE2 GLU B 102      38.491  11.303  94.007  0.00 86.16           O
ATOM    767  C   GLU B 102      36.223  16.307  94.539  1.00 86.16           C
ATOM    768  O   GLU B 102      36.879  16.802  95.454  1.00 86.16           O
ATOM    769  N   LYS B 103      35.445  17.067  93.742  1.00130.97           N
ATOM    770  CA  LYS B 103      35.429  18.503  93.877  1.00130.97           C
ATOM    771  CB  LYS B 103      34.540  19.204  92.832  1.00130.97           C
ATOM    772  CG  LYS B 103      35.219  19.493  91.489  1.00130.97           C
ATOM    773  CD  LYS B 103      35.675  18.258  90.713  1.00130.97           C
ATOM    774  CE  LYS B 103      37.195  18.078  90.712  1.00130.97           C
ATOM    775  NZ  LYS B 103      37.841  19.238  90.054  1.00130.97           N
ATOM    776  C   LYS B 103      34.902  18.900  95.224  1.00130.97           C
ATOM    777  O   LYS B 103      35.434  19.801  95.869  1.00130.97           O
ATOM    778  N   ALA B 104      33.808  18.250  95.652  1.00 58.96           N
ATOM    779  CA  ALA B 104      33.108  18.472  96.889  1.00 58.96           C
ATOM    780  CB  ALA B 104      31.764  17.729  96.948  1.00 58.96           C
ATOM    781  C   ALA B 104      33.909  18.030  98.076  1.00 58.96           C
ATOM    782  O   ALA B 104      33.759  18.595  99.159  1.00 58.96           O
ATOM    783  N   ASP B 105      34.777  17.011  97.902  1.00 74.14           N
ATOM    784  CA  ASP B 105      35.503  16.406  98.988  1.00 74.14           C
ATOM    785  CB  ASP B 105      36.307  17.414  99.831  1.00 74.14           C
ATOM    786  CG  ASP B 105      37.520  17.837  99.017  1.00 74.14           C
ATOM    787  OD1 ASP B 105      38.245  16.930  98.527  1.00 74.14           O
ATOM    788  OD2 ASP B 105      37.732  19.069  98.864  1.00 74.14           O
ATOM    789  C   ASP B 105      34.586  15.647  99.903  1.00 74.14           C
ATOM    790  O   ASP B 105      34.647  15.793 101.124  1.00 74.14           O
ATOM    791  N   LEU B 106      33.697  14.818  99.311  1.00 71.24           N
ATOM    792  CA  LEU B 106      32.828  13.936 100.044  1.00 71.24           C
ATOM    793  CB  LEU B 106      31.329  14.186  99.800  1.00 71.24           C
ATOM    794  CG  LEU B 106      30.859  15.573 100.276  1.00 71.24           C
ATOM    795  CD1 LEU B 106      29.336  15.732 100.123  1.00 71.24           C
ATOM    796  CD2 LEU B 106      31.356  15.871 101.700  1.00 71.24           C
ATOM    797  C   LEU B 106      33.128  12.538  99.581  1.00 71.24           C
ATOM    798  O   LEU B 106      34.108  12.312  98.872  1.00 71.24           O
ATOM    799  N   SER B 107      32.322  11.553 100.041  1.00 43.96           N
ATOM    800  CA  SER B 107      32.453  10.183  99.615  1.00 43.96           C
ATOM    801  CB  SER B 107      31.886   9.166 100.624  1.00 43.96           C
ATOM    802  OG  SER B 107      31.971   7.851 100.093  1.00 43.96           O
ATOM    803  C   SER B 107      31.682  10.025  98.335  1.00 43.96           C
ATOM    804  O   SER B 107      30.933  10.913  97.929  1.00 43.96           O
ATOM    805  N   LYS B 108      31.891   8.887  97.639  1.00 70.15           N
ATOM    806  CA  LYS B 108      31.183   8.593  96.424  1.00 70.15           C
ATOM    807  CB  LYS B 108      31.731   7.365  95.672  1.00 70.15           C
ATOM    808  CG  LYS B 108      33.056   7.644  94.956  1.00 70.15           C
ATOM    809  CD  LYS B 108      33.727   6.393  94.385  0.00 70.15           C
ATOM    810  CE  LYS B 108      34.880   6.695  93.425  0.00 70.15           C
ATOM    811  NZ  LYS B 108      35.999   7.315  94.165  0.00 70.15           N
ATOM    812  C   LYS B 108      29.744   8.347  96.750  1.00 70.15           C
ATOM    813  O   LYS B 108      28.848   8.697  95.983  1.00 70.15           O
ATOM    814  N   ALA B 109      29.489   7.727  97.915  1.00 38.44           N
ATOM    815  CA  ALA B 109      28.157   7.375  98.311  1.00 38.44           C
ATOM    816  CB  ALA B 109      28.120   6.631  99.656  1.00 38.44           C
ATOM    817  C   ALA B 109      27.322   8.612  98.458  1.00 38.44           C
ATOM    818  O   ALA B 109      26.135   8.593  98.140  1.00 38.44           O
ATOM    819  N   GLN B 110      27.900   9.699  99.004  1.00 55.70           N
ATOM    820  CA  GLN B 110      27.181  10.925  99.217  1.00 55.70           C
ATOM    821  CB  GLN B 110      27.938  11.899 100.131  1.00 55.70           C
ATOM    822  CG  GLN B 110      28.121  11.372 101.555  1.00 55.70           C
ATOM    823  CD  GLN B 110      28.882  12.431 102.333  1.00 55.70           C
ATOM    824  OE1 GLN B 110      28.367  13.512 102.609  1.00 55.70           O
ATOM    825  NE2 GLN B 110      30.157  12.120 102.687  1.00 55.70           N
ATOM    826  C   GLN B 110      26.903  11.631  97.923  1.00 55.70           C
ATOM    827  O   GLN B 110      25.819  12.179  97.724  1.00 55.70           O
ATOM    828  N   ALA B 111      27.880  11.648  96.999  1.00 39.24           N
ATOM    829  CA  ALA B 111      27.667  12.354  95.771  1.00 39.24           C
ATOM    830  CB  ALA B 111      28.868  12.262  94.814  1.00 39.24           C
ATOM    831  C   ALA B 111      26.499  11.719  95.081  1.00 39.24           C
ATOM    832  O   ALA B 111      25.584  12.406  94.627  1.00 39.24           O
ATOM    833  N   LYS B 112      26.482  10.374  95.033  1.00145.00           N
ATOM    834  CA  LYS B 112      25.463   9.649  94.327  1.00145.00           C
ATOM    835  CB  LYS B 112      25.728   8.134  94.316  1.00145.00           C
ATOM    836  CG  LYS B 112      24.891   7.358  93.294  1.00145.00           C
ATOM    837  CD  LYS B 112      23.385   7.370  93.552  1.00145.00           C
ATOM    838  CE  LYS B 112      22.590   6.682  92.440  1.00145.00           C
ATOM    839  NZ  LYS B 112      23.206   5.372  92.130  1.00145.00           N
ATOM    840  C   LYS B 112      24.116   9.886  94.946  1.00145.00           C
ATOM    841  O   LYS B 112      23.135  10.112  94.238  1.00145.00           O
ATOM    842  N   ALA B 113      24.030   9.839  96.290  1.00 32.76           N
ATOM    843  CA  ALA B 113      22.780  10.015  96.979  1.00 32.76           C
ATOM    844  CB  ALA B 113      22.912   9.825  98.499  1.00 32.76           C
ATOM    845  C   ALA B 113      22.265  11.404  96.738  1.00 32.76           C
ATOM    846  O   ALA B 113      21.064  11.611  96.573  1.00 32.76           O
ATOM    847  N   ALA B 114      23.162  12.407  96.766  1.00 35.88           N
ATOM    848  CA  ALA B 114      22.747  13.760  96.524  1.00 35.88           C
ATOM    849  CB  ALA B 114      23.878  14.782  96.743  1.00 35.88           C
ATOM    850  C   ALA B 114      22.283  13.904  95.105  1.00 35.88           C
ATOM    851  O   ALA B 114      21.243  14.505  94.840  1.00 35.88           O
ATOM    852  N   LEU B 115      23.040  13.330  94.150  1.00114.29           N
ATOM    853  CA  LEU B 115      22.732  13.470  92.753  1.00114.29           C
ATOM    854  CB  LEU B 115      23.800  12.761  91.885  1.00114.29           C
ATOM    855  CG  LEU B 115      23.655  12.841  90.345  1.00114.29           C
ATOM    856  CD1 LEU B 115      22.416  12.101  89.827  1.00114.29           C
ATOM    857  CD2 LEU B 115      23.758  14.282  89.824  1.00114.29           C
ATOM    858  C   LEU B 115      21.398  12.849  92.479  1.00114.29           C
ATOM    859  O   LEU B 115      20.536  13.467  91.855  1.00114.29           O
ATOM    860  N   GLU B 116      21.179  11.618  92.976  1.00 68.92           N
ATOM    861  CA  GLU B 116      19.964  10.920  92.674  1.00 68.92           C
ATOM    862  CB  GLU B 116      19.928   9.492  93.241  1.00 68.92           C
ATOM    863  CG  GLU B 116      18.719   8.692  92.754  1.00 68.92           C
ATOM    864  CD  GLU B 116      18.878   7.260  93.239  1.00 68.92           C
ATOM    865  OE1 GLU B 116      19.920   6.968  93.883  1.00 68.92           O
ATOM    866  OE2 GLU B 116      17.961   6.439  92.970  1.00 68.92           O
ATOM    867  C   GLU B 116      18.803  11.679  93.231  1.00 68.92           C
ATOM    868  O   GLU B 116      17.773  11.813  92.573  1.00 68.92           O
ATOM    869  N   ALA B 117      18.947  12.217  94.455  1.00 24.51           N
ATOM    870  CA  ALA B 117      17.861  12.920  95.074  1.00 24.51           C
ATOM    871  CB  ALA B 117      18.212  13.431  96.483  1.00 24.51           C
ATOM    872  C   ALA B 117      17.516  14.112  94.238  1.00 24.51           C
ATOM    873  O   ALA B 117      16.343  14.401  94.002  1.00 24.51           O
ATOM    874  N   THR B 118      18.544  14.822  93.741  1.00 37.47           N
ATOM    875  CA  THR B 118      18.332  16.027  92.992  1.00 37.47           C
ATOM    876  CB  THR B 118      19.615  16.674  92.569  1.00 37.47           C
ATOM    877  OG1 THR B 118      20.419  16.960  93.703  1.00 37.47           O
ATOM    878  CG2 THR B 118      19.275  17.975  91.823  1.00 37.47           C
ATOM    879  C   THR B 118      17.557  15.745  91.735  1.00 37.47           C
ATOM    880  O   THR B 118      16.656  16.506  91.383  1.00 37.47           O
ATOM    881  N   LEU B 119      17.900  14.657  91.013  1.00 46.68           N
ATOM    882  CA  LEU B 119      17.257  14.347  89.762  1.00 46.68           C
ATOM    883  CB  LEU B 119      17.878  13.134  89.047  1.00 46.68           C
ATOM    884  CG  LEU B 119      19.356  13.321  88.660  1.00 46.68           C
ATOM    885  CD1 LEU B 119      19.873  12.119  87.854  1.00 46.68           C
ATOM    886  CD2 LEU B 119      19.587  14.660  87.942  1.00 46.68           C
ATOM    887  C   LEU B 119      15.818  14.013  89.997  1.00 46.68           C
ATOM    888  O   LEU B 119      14.943  14.435  89.241  1.00 46.68           O
ATOM    889  N   ASP B 120      15.541  13.224  91.054  1.00 29.55           N
ATOM    890  CA  ASP B 120      14.201  12.810  91.359  1.00 29.55           C
ATOM    891  CB  ASP B 120      14.122  11.878  92.584  1.00 29.55           C
ATOM    892  CG  ASP B 120      14.693  10.516  92.210  1.00 29.55           C
ATOM    893  OD1 ASP B 120      14.908  10.284  90.991  1.00 29.55           O
ATOM    894  OD2 ASP B 120      14.919   9.689  93.133  1.00 29.55           O
ATOM    895  C   ASP B 120      13.378  14.016  91.688  1.00 29.55           C
ATOM    896  O   ASP B 120      12.225  14.121  91.270  1.00 29.55           O
ATOM    897  N   GLY B 121      13.953  14.957  92.460  1.00 21.20           N
ATOM    898  CA  GLY B 121      13.236  16.129  92.876  1.00 21.20           C
ATOM    899  C   GLY B 121      12.874  16.966  91.689  1.00 21.20           C
ATOM    900  O   GLY B 121      11.762  17.484  91.604  1.00 21.20           O
ATOM    901  N   VAL B 122      13.813  17.130  90.739  1.00 32.59           N
ATOM    902  CA  VAL B 122      13.565  17.951  89.587  1.00 32.59           C
ATOM    903  CB  VAL B 122      14.755  18.038  88.678  1.00 32.59           C
ATOM    904  CG1 VAL B 122      14.385  18.893  87.455  1.00 32.59           C
ATOM    905  CG2 VAL B 122      15.946  18.582  89.482  1.00 32.59           C
ATOM    906  C   VAL B 122      12.439  17.358  88.796  1.00 32.59           C
ATOM    907  O   VAL B 122      11.554  18.072  88.327  1.00 32.59           O
ATOM    908  N   THR B 123      12.442  16.021  88.642  1.00 37.03           N
ATOM    909  CA  THR B 123      11.468  15.327  87.848  1.00 37.03           C
ATOM    910  CB  THR B 123      11.699  13.847  87.886  1.00 37.03           C
ATOM    911  OG1 THR B 123      13.032  13.557  87.497  1.00 37.03           O
ATOM    912  CG2 THR B 123      10.711  13.163  86.929  1.00 37.03           C
ATOM    913  C   THR B 123      10.111  15.555  88.438  1.00 37.03           C
ATOM    914  O   THR B 123       9.152  15.846  87.723  1.00 37.03           O
ATOM    915  N   ASP B 124      10.003  15.410  89.772  1.00 36.44           N
ATOM    916  CA  ASP B 124       8.755  15.567  90.464  1.00 36.44           C
ATOM    917  CB  ASP B 124       8.818  15.148  91.942  1.00 36.44           C
ATOM    918  CG  ASP B 124       8.869  13.626  91.989  1.00 36.44           C
ATOM    919  OD1 ASP B 124       8.976  13.002  90.900  1.00 36.44           O
ATOM    920  OD2 ASP B 124       8.791  13.066  93.115  1.00 36.44           O
ATOM    921  C   ASP B 124       8.298  16.991  90.400  1.00 36.44           C
ATOM    922  O   ASP B 124       7.110  17.258  90.230  1.00 36.44           O
ATOM    923  N   ALA B 125       9.225  17.955  90.544  1.00 29.93           N
ATOM    924  CA  ALA B 125       8.826  19.333  90.522  1.00 29.93           C
ATOM    925  CB  ALA B 125       9.995  20.302  90.776  1.00 29.93           C
ATOM    926  C   ALA B 125       8.252  19.654  89.176  1.00 29.93           C
ATOM    927  O   ALA B 125       7.212  20.304  89.077  1.00 29.93           O
ATOM    928  N   LEU B 126       8.916  19.188  88.100  1.00142.35           N
ATOM    929  CA  LEU B 126       8.484  19.470  86.759  1.00142.35           C
ATOM    930  CB  LEU B 126       9.460  18.933  85.699  1.00142.35           C
ATOM    931  CG  LEU B 126      10.877  19.526  85.814  1.00142.35           C
ATOM    932  CD1 LEU B 126      11.781  19.045  84.667  1.00142.35           C
ATOM    933  CD2 LEU B 126      10.830  21.057  85.938  1.00142.35           C
ATOM    934  C   LEU B 126       7.156  18.821  86.504  1.00142.35           C
ATOM    935  O   LEU B 126       6.257  19.437  85.937  1.00142.35           O
ATOM    936  N   LYS B 127       6.988  17.559  86.944  1.00114.38           N
ATOM    937  CA  LYS B 127       5.773  16.837  86.693  1.00114.38           C
ATOM    938  CB  LYS B 127       5.796  15.390  87.225  1.00114.38           C
ATOM    939  CG  LYS B 127       5.937  15.277  88.743  1.00114.38           C
ATOM    940  CD  LYS B 127       5.615  13.883  89.284  1.00114.38           C
ATOM    941  CE  LYS B 127       4.164  13.462  89.039  1.00114.38           C
ATOM    942  NZ  LYS B 127       3.928  12.111  89.590  1.00114.38           N
ATOM    943  C   LYS B 127       4.632  17.560  87.343  1.00114.38           C
ATOM    944  O   LYS B 127       3.505  17.531  86.852  1.00114.38           O
ATOM    945  N   GLU B 128       4.909  18.199  88.492  1.00 81.26           N
ATOM    946  CA  GLU B 128       3.962  18.967  89.254  1.00 81.26           C
ATOM    947  CB  GLU B 128       4.525  19.440  90.605  1.00 81.26           C
ATOM    948  CG  GLU B 128       4.712  18.309  91.616  1.00 81.26           C
ATOM    949  CD  GLU B 128       3.330  17.895  92.100  1.00 81.26           C
ATOM    950  OE1 GLU B 128       2.330  18.521  91.658  1.00 81.26           O
ATOM    951  OE2 GLU B 128       3.257  16.944  92.923  1.00 81.26           O
ATOM    952  C   GLU B 128       3.565  20.192  88.482  1.00 81.26           C
ATOM    953  O   GLU B 128       2.458  20.699  88.652  1.00 81.26           O
ATOM    954  N   GLY B 129       4.454  20.715  87.615  1.00 33.47           N
ATOM    955  CA  GLY B 129       4.119  21.912  86.897  1.00 33.47           C
ATOM    956  C   GLY B 129       4.949  23.044  87.414  1.00 33.47           C
ATOM    957  O   GLY B 129       4.723  24.199  87.058  1.00 33.47           O
ATOM    958  N   ASP B 130       5.929  22.740  88.286  1.00 56.86           N
ATOM    959  CA  ASP B 130       6.789  23.761  88.811  1.00 56.86           C
ATOM    960  CB  ASP B 130       7.319  23.411  90.217  1.00 56.86           C
ATOM    961  CG  ASP B 130       7.916  24.641  90.896  1.00 56.86           C
ATOM    962  OD1 ASP B 130       7.899  25.744  90.289  1.00 56.86           O
ATOM    963  OD2 ASP B 130       8.388  24.485  92.054  1.00 56.86           O
ATOM    964  C   ASP B 130       7.959  23.893  87.882  1.00 56.86           C
ATOM    965  O   ASP B 130       8.310  22.952  87.169  1.00 56.86           O
ATOM    966  N   GLN B 131       8.581  25.091  87.844  1.00 91.74           N
ATOM    967  CA  GLN B 131       9.737  25.289  87.019  1.00 91.74           C
ATOM    968  CB  GLN B 131       9.769  26.647  86.296  1.00 91.74           C
ATOM    969  CG  GLN B 131       9.878  27.846  87.243  1.00 91.74           C
ATOM    970  CD  GLN B 131      10.009  29.102  86.392  1.00 91.74           C
ATOM    971  OE1 GLN B 131       9.164  29.995  86.442  1.00 91.74           O
ATOM    972  NE2 GLN B 131      11.106  29.180  85.590  1.00 91.74           N
ATOM    973  C   GLN B 131      10.924  25.249  87.927  1.00 91.74           C
ATOM    974  O   GLN B 131      10.909  25.837  89.007  1.00 91.74           O
ATOM    975  N   VAL B 132      11.985  24.526  87.519  1.00 49.47           N
ATOM    976  CA  VAL B 132      13.169  24.447  88.329  1.00 49.47           C
ATOM    977  CB  VAL B 132      13.740  23.058  88.403  1.00 49.47           C
ATOM    978  CG1 VAL B 132      15.061  23.094  89.190  1.00 49.47           C
ATOM    979  CG2 VAL B 132      12.676  22.124  89.006  1.00 49.47           C
ATOM    980  C   VAL B 132      14.197  25.320  87.683  1.00 49.47           C
ATOM    981  O   VAL B 132      14.566  25.102  86.531  1.00 49.47           O
ATOM    982  N   GLN B 133      14.693  26.342  88.410  1.00 88.39           N
ATOM    983  CA  GLN B 133      15.641  27.227  87.797  1.00 88.39           C
ATOM    984  CB  GLN B 133      15.125  28.674  87.691  1.00 88.39           C
ATOM    985  CG  GLN B 133      16.022  29.602  86.866  1.00 88.39           C
ATOM    986  CD  GLN B 133      15.288  30.924  86.678  1.00 88.39           C
ATOM    987  OE1 GLN B 133      14.170  30.958  86.165  1.00 88.39           O
ATOM    988  NE2 GLN B 133      15.930  32.046  87.102  1.00 88.39           N
ATOM    989  C   GLN B 133      16.893  27.219  88.616  1.00 88.39           C
ATOM    990  O   GLN B 133      16.864  27.476  89.819  1.00 88.39           O
ATOM    991  N   LEU B 134      18.039  26.911  87.975  1.00109.03           N
ATOM    992  CA  LEU B 134      19.259  26.879  88.724  1.00109.03           C
ATOM    993  CB  LEU B 134      19.987  25.526  88.696  1.00109.03           C
ATOM    994  CG  LEU B 134      19.091  24.347  89.111  1.00109.03           C
ATOM    995  CD1 LEU B 134      18.196  23.904  87.947  1.00109.03           C
ATOM    996  CD2 LEU B 134      19.892  23.199  89.727  1.00109.03           C
ATOM    997  C   LEU B 134      20.191  27.895  88.152  1.00109.03           C
ATOM    998  O   LEU B 134      20.585  27.819  86.989  1.00109.03           O
ATOM    999  N   ILE B 135      20.607  28.865  88.987  1.00100.17           N
ATOM   1000  CA  ILE B 135      21.452  29.906  88.492  1.00100.17           C
ATOM   1001  CB  ILE B 135      21.778  30.967  89.506  1.00100.17           C
ATOM   1002  CG1 ILE B 135      22.448  32.171  88.821  1.00100.17           C
ATOM   1003  CG2 ILE B 135      22.628  30.330  90.616  1.00100.17           C
ATOM   1004  CD1 ILE B 135      22.559  33.409  89.708  1.00100.17           C
ATOM   1005  C   ILE B 135      22.732  29.289  88.042  1.00100.17           C
ATOM   1006  O   ILE B 135      23.324  28.462  88.734  1.00100.17           O
ATOM   1007  N   GLY B 136      23.156  29.650  86.817  1.00 67.06           N
ATOM   1008  CA  GLY B 136      24.409  29.209  86.289  1.00 67.06           C
ATOM   1009  C   GLY B 136      24.234  27.974  85.448  1.00 67.06           C
ATOM   1010  O   GLY B 136      25.142  27.622  84.698  1.00 67.06           O
ATOM   1011  N   PHE B 137      23.189  27.155  85.688  1.00127.79           N
ATOM   1012  CA  PHE B 137      22.969  26.031  84.809  1.00127.79           C
ATOM   1013  CB  PHE B 137      22.582  24.787  85.626  1.00127.79           C
ATOM   1014  CG  PHE B 137      22.526  23.599  84.734  1.00127.79           C
ATOM   1015  CD1 PHE B 137      23.683  23.016  84.272  1.00127.79           C
ATOM   1016  CD2 PHE B 137      21.314  23.055  84.383  1.00127.79           C
ATOM   1017  CE1 PHE B 137      23.629  21.911  83.456  1.00127.79           C
ATOM   1018  CE2 PHE B 137      21.256  21.951  83.568  1.00127.79           C
ATOM   1019  CZ  PHE B 137      22.414  21.378  83.099  1.00127.79           C
ATOM   1020  C   PHE B 137      21.925  26.237  83.729  1.00127.79           C
ATOM   1021  O   PHE B 137      22.194  26.089  82.536  1.00127.79           O
ATOM   1022  N   GLY B 138      20.695  26.642  84.135  1.00 40.62           N
ATOM   1023  CA  GLY B 138      19.574  26.702  83.222  1.00 40.62           C
ATOM   1024  C   GLY B 138      18.317  26.312  83.970  1.00 40.62           C
ATOM   1025  O   GLY B 138      18.323  26.236  85.198  1.00 40.62           O
ATOM   1026  N   THR B 139      17.196  26.043  83.246  1.00108.70           N
ATOM   1027  CA  THR B 139      15.940  25.742  83.898  1.00108.70           C
ATOM   1028  CB  THR B 139      14.986  26.902  83.854  1.00108.70           C
ATOM   1029  OG1 THR B 139      13.806  26.610  84.588  1.00108.70           O
ATOM   1030  CG2 THR B 139      14.638  27.201  82.387  1.00108.70           C
ATOM   1031  C   THR B 139      15.240  24.578  83.239  1.00108.70           C
ATOM   1032  O   THR B 139      15.483  24.268  82.073  1.00108.70           O
ATOM   1033  N   PHE B 140      14.344  23.899  84.003  1.00 57.14           N
ATOM   1034  CA  PHE B 140      13.553  22.789  83.519  1.00 57.14           C
ATOM   1035  CB  PHE B 140      13.796  21.461  84.264  1.00 57.14           C
ATOM   1036  CG  PHE B 140      15.174  20.969  83.975  1.00 57.14           C
ATOM   1037  CD1 PHE B 140      16.248  21.438  84.695  1.00 57.14           C
ATOM   1038  CD2 PHE B 140      15.395  20.031  82.989  1.00 57.14           C
ATOM   1039  CE1 PHE B 140      17.520  20.985  84.437  1.00 57.14           C
ATOM   1040  CE2 PHE B 140      16.666  19.574  82.727  1.00 57.14           C
ATOM   1041  CZ  PHE B 140      17.732  20.052  83.451  1.00 57.14           C
ATOM   1042  C   PHE B 140      12.101  23.115  83.728  1.00 57.14           C
ATOM   1043  O   PHE B 140      11.711  23.607  84.788  1.00 57.14           O
ATOM   1044  N   LYS B 141      11.249  22.825  82.716  1.00 76.58           N
ATOM   1045  CA  LYS B 141       9.852  23.154  82.824  1.00 76.58           C
ATOM   1046  CB  LYS B 141       9.556  24.552  82.266  1.00 76.58           C
ATOM   1047  CG  LYS B 141      10.339  25.663  82.966  1.00 76.58           C
ATOM   1048  CD  LYS B 141      10.396  26.956  82.154  1.00 76.58           C
ATOM   1049  CE  LYS B 141      11.441  26.928  81.036  1.00 76.58           C
ATOM   1050  NZ  LYS B 141      11.319  28.141  80.197  1.00 76.58           N
ATOM   1051  C   LYS B 141       9.054  22.196  81.987  1.00 76.58           C
ATOM   1052  O   LYS B 141       9.599  21.457  81.170  1.00 76.58           O
ATOM   1053  N   VAL B 142       7.716  22.193  82.182  1.00 95.51           N
ATOM   1054  CA  VAL B 142       6.853  21.344  81.406  1.00 95.51           C
ATOM   1055  CB  VAL B 142       5.763  20.681  82.201  1.00 95.51           C
ATOM   1056  CG1 VAL B 142       6.406  19.723  83.215  1.00 95.51           C
ATOM   1057  CG2 VAL B 142       4.892  21.774  82.838  1.00 95.51           C
ATOM   1058  C   VAL B 142       6.175  22.198  80.379  1.00 95.51           C
ATOM   1059  O   VAL B 142       5.789  23.332  80.662  1.00 95.51           O
ATOM   1060  N   ASN B 143       6.041  21.674  79.140  1.00 54.13           N
ATOM   1061  CA  ASN B 143       5.369  22.399  78.096  1.00 54.13           C
ATOM   1062  CB  ASN B 143       6.258  22.735  76.888  1.00 54.13           C
ATOM   1063  CG  ASN B 143       7.175  23.884  77.284  1.00 54.13           C
ATOM   1064  OD1 ASN B 143       7.798  24.511  76.428  1.00 54.13           O
ATOM   1065  ND2 ASN B 143       7.254  24.183  78.609  1.00 54.13           N
ATOM   1066  C   ASN B 143       4.221  21.575  77.594  1.00 54.13           C
ATOM   1067  O   ASN B 143       4.288  20.347  77.550  1.00 54.13           O
ATOM   1068  N   HIS B 144       3.111  22.246  77.221  1.00 79.75           N
ATOM   1069  CA  HIS B 144       1.946  21.553  76.745  1.00 79.75           C
ATOM   1070  ND1 HIS B 144       0.465  23.541  79.197  1.00 79.75           N
ATOM   1071  CG  HIS B 144       0.226  22.433  78.411  1.00 79.75           C
ATOM   1072  CB  HIS B 144       0.625  22.312  76.972  1.00 79.75           C
ATOM   1073  NE2 HIS B 144      -0.598  22.068  80.482  1.00 79.75           N
ATOM   1074  CD2 HIS B 144      -0.422  21.545  79.213  1.00 79.75           C
ATOM   1075  CE1 HIS B 144      -0.049  23.269  80.424  1.00 79.75           C
ATOM   1076  C   HIS B 144       2.051  21.322  75.273  1.00 79.75           C
ATOM   1077  O   HIS B 144       2.604  22.139  74.538  1.00 79.75           O
ATOM   1078  N   ARG B 145       1.511  20.171  74.818  1.00195.15           N
ATOM   1079  CA  ARG B 145       1.437  19.832  73.426  1.00195.15           C
ATOM   1080  CB  ARG B 145       2.208  18.560  73.032  1.00195.15           C
ATOM   1081  CG  ARG B 145       3.728  18.715  73.037  1.00195.15           C
ATOM   1082  CD  ARG B 145       4.302  19.267  71.730  1.00195.15           C
ATOM   1083  NE  ARG B 145       4.448  20.741  71.889  1.00195.15           N
ATOM   1084  CZ  ARG B 145       5.561  21.248  72.498  1.00195.15           C
ATOM   1085  NH1 ARG B 145       6.486  20.406  73.042  1.00195.15           N
ATOM   1086  NH2 ARG B 145       5.746  22.599  72.566  1.00195.15           N
ATOM   1087  C   ARG B 145      -0.004  19.550  73.151  1.00195.15           C
ATOM   1088  O   ARG B 145      -0.690  18.907  73.945  1.00195.15           O
ATOM   1089  N   ALA B 146      -0.506  20.051  72.009  1.00 29.75           N
ATOM   1090  CA  ALA B 146      -1.883  19.859  71.663  1.00 29.75           C
ATOM   1091  CB  ALA B 146      -2.408  20.876  70.634  1.00 29.75           C
ATOM   1092  C   ALA B 146      -2.037  18.497  71.074  1.00 29.75           C
ATOM   1093  O   ALA B 146      -1.065  17.869  70.659  1.00 29.75           O
ATOM   1094  N   ALA B 147      -3.288  17.997  71.043  1.00 26.53           N
ATOM   1095  CA  ALA B 147      -3.556  16.712  70.470  1.00 26.53           C
ATOM   1096  CB  ALA B 147      -4.997  16.222  70.700  1.00 26.53           C
ATOM   1097  C   ALA B 147      -3.336  16.835  68.999  1.00 26.53           C
ATOM   1098  O   ALA B 147      -3.501  17.909  68.423  1.00 26.53           O
ATOM   1099  N   ARG B 148      -2.923  15.724  68.357  1.00189.85           N
ATOM   1100  CA  ARG B 148      -2.660  15.753  66.949  1.00189.85           C
ATOM   1101  CB  ARG B 148      -1.165  15.858  66.617  1.00189.85           C
ATOM   1102  CG  ARG B 148      -0.592  17.244  66.901  1.00189.85           C
ATOM   1103  CD  ARG B 148       0.935  17.304  66.844  1.00189.85           C
ATOM   1104  NE  ARG B 148       1.463  16.665  68.083  1.00189.85           N
ATOM   1105  CZ  ARG B 148       2.654  15.999  68.047  1.00189.85           C
ATOM   1106  NH1 ARG B 148       3.317  15.856  66.863  1.00189.85           N
ATOM   1107  NH2 ARG B 148       3.181  15.472  69.192  1.00189.85           N
ATOM   1108  C   ARG B 148      -3.155  14.479  66.353  1.00189.85           C
ATOM   1109  O   ARG B 148      -3.589  13.567  67.054  1.00189.85           O
ATOM   1110  N   THR B 149      -3.126  14.393  65.014  1.00 97.86           N
ATOM   1111  CA  THR B 149      -3.571  13.193  64.379  1.00 97.86           C
ATOM   1112  CB  THR B 149      -4.518  13.428  63.239  1.00 97.86           C
ATOM   1113  OG1 THR B 149      -5.060  12.197  62.783  1.00 97.86           O
ATOM   1114  CG2 THR B 149      -3.755  14.127  62.104  1.00 97.86           C
ATOM   1115  C   THR B 149      -2.360  12.520  63.835  1.00 97.86           C
ATOM   1116  O   THR B 149      -1.391  13.169  63.441  1.00 97.86           O
ATOM   1117  N   GLY B 150      -2.385  11.177  63.843  1.00 17.76           N
ATOM   1118  CA  GLY B 150      -1.290  10.410  63.340  1.00 17.76           C
ATOM   1119  C   GLY B 150      -1.875   9.140  62.818  1.00 17.76           C
ATOM   1120  O   GLY B 150      -3.073   8.896  62.953  1.00 17.76           O
ATOM   1121  N   ARG B 151      -1.038   8.299  62.186  1.00 42.81           N
ATOM   1122  CA  ARG B 151      -1.534   7.057  61.676  1.00 42.81           C
ATOM   1123  CB  ARG B 151      -1.579   7.012  60.136  1.00 42.81           C
ATOM   1124  CG  ARG B 151      -2.339   5.812  59.560  1.00 42.81           C
ATOM   1125  CD  ARG B 151      -2.495   5.859  58.036  1.00 42.81           C
ATOM   1126  NE  ARG B 151      -3.423   6.980  57.711  1.00 42.81           N
ATOM   1127  CZ  ARG B 151      -4.737   6.740  57.418  1.00 42.81           C
ATOM   1128  NH1 ARG B 151      -5.214   5.463  57.361  1.00 42.81           N
ATOM   1129  NH2 ARG B 151      -5.580   7.783  57.163  1.00 42.81           N
ATOM   1130  C   ARG B 151      -0.601   5.997  62.164  1.00 42.81           C
ATOM   1131  O   ARG B 151       0.569   6.266  62.434  1.00 42.81           O
ATOM   1132  N   ASN B 152      -1.104   4.758  62.312  1.00 56.30           N
ATOM   1133  CA  ASN B 152      -0.267   3.705  62.807  1.00 56.30           C
ATOM   1134  CB  ASN B 152      -1.024   2.721  63.714  1.00 56.30           C
ATOM   1135  CG  ASN B 152      -0.015   1.764  64.328  1.00 56.30           C
ATOM   1136  OD1 ASN B 152       0.606   2.065  65.346  1.00 56.30           O
ATOM   1137  ND2 ASN B 152       0.148   0.571  63.700  1.00 56.30           N
ATOM   1138  C   ASN B 152       0.257   2.948  61.630  1.00 56.30           C
ATOM   1139  O   ASN B 152      -0.504   2.401  60.840  1.00 56.30           O
ATOM   1140  N   PRO B 153       1.548   2.927  61.476  1.00 76.76           N
ATOM   1141  CA  PRO B 153       2.161   2.259  60.362  1.00 76.76           C
ATOM   1142  CD  PRO B 153       2.461   3.072  62.597  1.00 76.76           C
ATOM   1143  CB  PRO B 153       3.661   2.392  60.604  1.00 76.76           C
ATOM   1144  CG  PRO B 153       3.762   2.390  62.141  1.00 76.76           C
ATOM   1145  C   PRO B 153       1.771   0.812  60.275  1.00 76.76           C
ATOM   1146  O   PRO B 153       1.584   0.314  59.166  1.00 76.76           O
ATOM   1147  N   LYS B 154       1.706   0.098  61.415  1.00138.71           N
ATOM   1148  CA  LYS B 154       1.403  -1.302  61.361  1.00138.71           C
ATOM   1149  CB  LYS B 154       1.629  -1.973  62.730  1.00138.71           C
ATOM   1150  CG  LYS B 154       1.512  -3.498  62.748  1.00138.71           C
ATOM   1151  CD  LYS B 154       0.100  -4.032  62.503  1.00138.71           C
ATOM   1152  CE  LYS B 154       0.017  -5.557  62.556  1.00138.71           C
ATOM   1153  NZ  LYS B 154      -1.395  -5.993  62.477  1.00138.71           N
ATOM   1154  C   LYS B 154      -0.019  -1.536  60.940  1.00138.71           C
ATOM   1155  O   LYS B 154      -0.276  -2.207  59.940  1.00138.71           O
ATOM   1156  N   THR B 155      -0.975  -0.969  61.705  1.00 51.15           N
ATOM   1157  CA  THR B 155      -2.384  -1.173  61.491  1.00 51.15           C
ATOM   1158  CB  THR B 155      -3.203  -0.767  62.679  1.00 51.15           C
ATOM   1159  OG1 THR B 155      -3.075   0.627  62.911  1.00 51.15           O
ATOM   1160  CG2 THR B 155      -2.694  -1.547  63.902  1.00 51.15           C
ATOM   1161  C   THR B 155      -2.891  -0.426  60.296  1.00 51.15           C
ATOM   1162  O   THR B 155      -3.675  -0.954  59.512  1.00 51.15           O
ATOM   1163  N   GLY B 156      -2.456   0.835  60.127  1.00 20.65           N
ATOM   1164  CA  GLY B 156      -2.902   1.657  59.039  1.00 20.65           C
ATOM   1165  C   GLY B 156      -4.061   2.481  59.510  1.00 20.65           C
ATOM   1166  O   GLY B 156      -4.603   3.285  58.755  1.00 20.65           O
ATOM   1167  N   GLU B 157      -4.478   2.296  60.777  1.00 41.73           N
ATOM   1168  CA  GLU B 157      -5.591   3.029  61.312  1.00 41.73           C
ATOM   1169  CB  GLU B 157      -6.207   2.329  62.540  1.00 41.73           C
ATOM   1170  CG  GLU B 157      -7.537   2.906  63.026  0.00 41.73           C
ATOM   1171  CD  GLU B 157      -7.985   2.054  64.207  0.00 41.73           C
ATOM   1172  OE1 GLU B 157      -7.111   1.706  65.045  0.00 41.73           O
ATOM   1173  OE2 GLU B 157      -9.202   1.740  64.287  0.00 41.73           O
ATOM   1174  C   GLU B 157      -5.127   4.393  61.729  1.00 41.73           C
ATOM   1175  O   GLU B 157      -4.002   4.567  62.194  1.00 41.73           O
ATOM   1176  N   GLU B 158      -5.994   5.413  61.561  1.00 78.15           N
ATOM   1177  CA  GLU B 158      -5.629   6.734  61.985  1.00 78.15           C
ATOM   1178  CB  GLU B 158      -6.488   7.845  61.355  1.00 78.15           C
ATOM   1179  CG  GLU B 158      -5.983   9.263  61.641  1.00 78.15           C
ATOM   1180  CD  GLU B 158      -6.814  10.235  60.810  1.00 78.15           C
ATOM   1181  OE1 GLU B 158      -6.434  10.486  59.636  1.00 78.15           O
ATOM   1182  OE2 GLU B 158      -7.845  10.733  61.335  1.00 78.15           O
ATOM   1183  C   GLU B 158      -5.821   6.771  63.463  1.00 78.15           C
ATOM   1184  O   GLU B 158      -6.696   6.094  63.995  1.00 78.15           O
ATOM   1185  N   ILE B 159      -4.976   7.537  64.176  1.00 89.69           N
ATOM   1186  CA  ILE B 159      -5.131   7.604  65.597  1.00 89.69           C
ATOM   1187  CB  ILE B 159      -4.110   6.793  66.349  1.00 89.69           C
ATOM   1188  CG1 ILE B 159      -4.294   5.295  66.055  1.00 89.69           C
ATOM   1189  CG2 ILE B 159      -4.218   7.130  67.847  1.00 89.69           C
ATOM   1190  CD1 ILE B 159      -5.641   4.748  66.526  1.00 89.69           C
ATOM   1191  C   ILE B 159      -4.969   9.026  66.013  1.00 89.69           C
ATOM   1192  O   ILE B 159      -4.249   9.798  65.381  1.00 89.69           O
ATOM   1193  N   GLN B 160      -5.673   9.426  67.086  1.00 46.68           N
ATOM   1194  CA  GLN B 160      -5.482  10.756  67.570  1.00 46.68           C
ATOM   1195  CB  GLN B 160      -6.764  11.433  68.094  1.00 46.68           C
ATOM   1196  CG  GLN B 160      -6.545  12.864  68.597  1.00 46.68           C
ATOM   1197  CD  GLN B 160      -7.896  13.443  68.997  1.00 46.68           C
ATOM   1198  OE1 GLN B 160      -8.048  13.995  70.085  1.00 46.68           O
ATOM   1199  NE2 GLN B 160      -8.906  13.319  68.093  1.00 46.68           N
ATOM   1200  C   GLN B 160      -4.519  10.646  68.698  1.00 46.68           C
ATOM   1201  O   GLN B 160      -4.613   9.746  69.532  1.00 46.68           O
ATOM   1202  N   ILE B 161      -3.544  11.564  68.736  1.00 52.29           N
ATOM   1203  CA  ILE B 161      -2.580  11.555  69.790  1.00 52.29           C
ATOM   1204  CB  ILE B 161      -1.220  12.040  69.364  1.00 52.29           C
ATOM   1205  CG1 ILE B 161      -0.638  11.129  68.271  1.00 52.29           C
ATOM   1206  CG2 ILE B 161      -0.327  12.143  70.612  1.00 52.29           C
ATOM   1207  CD1 ILE B 161       0.588  11.720  67.576  1.00 52.29           C
ATOM   1208  C   ILE B 161      -3.108  12.536  70.781  1.00 52.29           C
ATOM   1209  O   ILE B 161      -3.359  13.691  70.445  1.00 52.29           O
ATOM   1210  N   ALA B 162      -3.304  12.085  72.033  1.00 35.93           N
ATOM   1211  CA  ALA B 162      -3.889  12.914  73.043  1.00 35.93           C
ATOM   1212  CB  ALA B 162      -4.215  12.163  74.345  1.00 35.93           C
ATOM   1213  C   ALA B 162      -2.934  14.002  73.384  1.00 35.93           C
ATOM   1214  O   ALA B 162      -1.741  13.916  73.098  1.00 35.93           O
ATOM   1215  N   ALA B 163      -3.461  15.082  73.990  1.00 31.66           N
ATOM   1216  CA  ALA B 163      -2.626  16.175  74.373  1.00 31.66           C
ATOM   1217  CB  ALA B 163      -3.385  17.347  75.018  1.00 31.66           C
ATOM   1218  C   ALA B 163      -1.663  15.640  75.376  1.00 31.66           C
ATOM   1219  O   ALA B 163      -1.935  14.658  76.067  1.00 31.66           O
ATOM   1220  N   ALA B 164      -0.475  16.261  75.448  1.00 41.97           N
ATOM   1221  CA  ALA B 164       0.508  15.765  76.354  1.00 41.97           C
ATOM   1222  CB  ALA B 164       1.492  14.772  75.710  1.00 41.97           C
ATOM   1223  C   ALA B 164       1.314  16.924  76.833  1.00 41.97           C
ATOM   1224  O   ALA B 164       1.146  18.053  76.377  1.00 41.97           O
ATOM   1225  N   ASN B 165       2.182  16.653  77.823  1.00 98.80           N
ATOM   1226  CA  ASN B 165       3.085  17.617  78.377  1.00 98.80           C
ATOM   1227  CB  ASN B 165       2.892  17.816  79.890  1.00 98.80           C
ATOM   1228  CG  ASN B 165       3.979  18.753  80.390  1.00 98.80           C
ATOM   1229  OD1 ASN B 165       3.907  19.968  80.213  1.00 98.80           O
ATOM   1230  ND2 ASN B 165       5.023  18.167  81.036  1.00 98.80           N
ATOM   1231  C   ASN B 165       4.458  17.053  78.177  1.00 98.80           C
ATOM   1232  O   ASN B 165       4.641  15.839  78.220  1.00 98.80           O
ATOM   1233  N   VAL B 166       5.463  17.919  77.930  1.00106.38           N
ATOM   1234  CA  VAL B 166       6.800  17.435  77.715  1.00106.38           C
ATOM   1235  CB  VAL B 166       7.243  17.572  76.288  1.00106.38           C
ATOM   1236  CG1 VAL B 166       6.350  16.684  75.405  1.00106.38           C
ATOM   1237  CG2 VAL B 166       7.190  19.062  75.907  1.00106.38           C
ATOM   1238  C   VAL B 166       7.744  18.252  78.547  1.00106.38           C
ATOM   1239  O   VAL B 166       7.504  19.434  78.799  1.00106.38           O
ATOM   1240  N   PRO B 167       8.807  17.639  79.010  1.00 81.84           N
ATOM   1241  CA  PRO B 167       9.814  18.344  79.761  1.00 81.84           C
ATOM   1242  CD  PRO B 167       8.786  16.221  79.325  1.00 81.84           C
ATOM   1243  CB  PRO B 167      10.587  17.275  80.542  1.00 81.84           C
ATOM   1244  CG  PRO B 167      10.189  15.941  79.881  1.00 81.84           C
ATOM   1245  C   PRO B 167      10.666  19.153  78.829  1.00 81.84           C
ATOM   1246  O   PRO B 167      10.915  18.697  77.713  1.00 81.84           O
ATOM   1247  N   ALA B 168      11.138  20.342  79.261  1.00 33.26           N
ATOM   1248  CA  ALA B 168      11.960  21.148  78.400  1.00 33.26           C
ATOM   1249  CB  ALA B 168      11.208  22.326  77.756  1.00 33.26           C
ATOM   1250  C   ALA B 168      13.060  21.735  79.226  1.00 33.26           C
ATOM   1251  O   ALA B 168      12.885  22.016  80.411  1.00 33.26           O
ATOM   1252  N   PHE B 169      14.236  21.931  78.600  1.00 67.40           N
ATOM   1253  CA  PHE B 169      15.384  22.461  79.274  1.00 67.40           C
ATOM   1254  CB  PHE B 169      16.545  21.449  79.257  1.00 67.40           C
ATOM   1255  CG  PHE B 169      17.784  22.052  79.816  1.00 67.40           C
ATOM   1256  CD1 PHE B 169      17.920  22.262  81.168  1.00 67.40           C
ATOM   1257  CD2 PHE B 169      18.830  22.372  78.981  1.00 67.40           C
ATOM   1258  CE1 PHE B 169      19.073  22.809  81.675  1.00 67.40           C
ATOM   1259  CE2 PHE B 169      19.986  22.920  79.483  1.00 67.40           C
ATOM   1260  CZ  PHE B 169      20.108  23.140  80.834  1.00 67.40           C
ATOM   1261  C   PHE B 169      15.814  23.692  78.542  1.00 67.40           C
ATOM   1262  O   PHE B 169      15.863  23.706  77.313  1.00 67.40           O
ATOM   1263  N   VAL B 170      16.100  24.782  79.283  1.00 39.59           N
ATOM   1264  CA  VAL B 170      16.612  25.967  78.659  1.00 39.59           C
ATOM   1265  CB  VAL B 170      15.762  27.180  78.895  1.00 39.59           C
ATOM   1266  CG1 VAL B 170      16.461  28.400  78.275  1.00 39.59           C
ATOM   1267  CG2 VAL B 170      14.362  26.913  78.316  1.00 39.59           C
ATOM   1268  C   VAL B 170      17.944  26.206  79.294  1.00 39.59           C
ATOM   1269  O   VAL B 170      18.039  26.376  80.509  1.00 39.59           O
ATOM   1270  N   ALA B 171      19.016  26.219  78.478  1.00 35.23           N
ATOM   1271  CA  ALA B 171      20.342  26.376  79.003  1.00 35.23           C
ATOM   1272  CB  ALA B 171      21.440  26.044  77.976  1.00 35.23           C
ATOM   1273  C   ALA B 171      20.529  27.796  79.424  1.00 35.23           C
ATOM   1274  O   ALA B 171      20.010  28.717  78.797  1.00 35.23           O
ATOM   1275  N   GLY B 172      21.300  28.003  80.510  1.00 19.70           N
ATOM   1276  CA  GLY B 172      21.554  29.328  80.993  1.00 19.70           C
ATOM   1277  C   GLY B 172      22.594  29.947  80.112  1.00 19.70           C
ATOM   1278  O   GLY B 172      23.210  29.277  79.285  1.00 19.70           O
ATOM   1279  N   LYS B 173      22.823  31.260  80.303  1.00121.06           N
ATOM   1280  CA  LYS B 173      23.732  32.034  79.510  1.00121.06           C
ATOM   1281  CB  LYS B 173      23.758  33.511  79.937  1.00121.06           C
ATOM   1282  CG  LYS B 173      24.526  34.425  78.982  0.00121.06           C
ATOM   1283  CD  LYS B 173      24.388  35.907  79.335  0.00121.06           C
ATOM   1284  CE  LYS B 173      22.948  36.337  79.619  0.00121.06           C
ATOM   1285  NZ  LYS B 173      22.166  36.373  78.363  0.00121.06           N
ATOM   1286  C   LYS B 173      25.124  31.505  79.671  1.00121.06           C
ATOM   1287  O   LYS B 173      25.879  31.430  78.702  1.00121.06           O
ATOM   1288  N   ALA B 174      25.503  31.133  80.907  1.00 25.79           N
ATOM   1289  CA  ALA B 174      26.836  30.670  81.165  1.00 25.79           C
ATOM   1290  CB  ALA B 174      27.083  30.349  82.650  1.00 25.79           C
ATOM   1291  C   ALA B 174      27.086  29.415  80.392  1.00 25.79           C
ATOM   1292  O   ALA B 174      28.140  29.252  79.779  1.00 25.79           O
ATOM   1293  N   LEU B 175      26.110  28.490  80.391  1.00153.53           N
ATOM   1294  CA  LEU B 175      26.309  27.246  79.708  1.00153.53           C
ATOM   1295  CB  LEU B 175      25.170  26.230  79.888  1.00153.53           C
ATOM   1296  CG  LEU B 175      24.910  25.872  81.359  1.00153.53           C
ATOM   1297  CD1 LEU B 175      24.179  24.526  81.483  1.00153.53           C
ATOM   1298  CD2 LEU B 175      26.190  25.976  82.196  1.00153.53           C
ATOM   1299  C   LEU B 175      26.426  27.505  78.242  1.00153.53           C
ATOM   1300  O   LEU B 175      27.222  26.876  77.546  1.00153.53           O
ATOM   1301  N   LYS B 176      25.611  28.445  77.738  1.00111.59           N
ATOM   1302  CA  LYS B 176      25.561  28.738  76.340  1.00111.59           C
ATOM   1303  CB  LYS B 176      24.535  29.844  76.057  1.00111.59           C
ATOM   1304  CG  LYS B 176      23.976  29.858  74.638  1.00111.59           C
ATOM   1305  CD  LYS B 176      22.995  28.715  74.379  1.00111.59           C
ATOM   1306  CE  LYS B 176      22.124  28.918  73.138  1.00111.59           C
ATOM   1307  NZ  LYS B 176      21.116  27.839  73.046  1.00111.59           N
ATOM   1308  C   LYS B 176      26.898  29.249  75.888  1.00111.59           C
ATOM   1309  O   LYS B 176      27.427  28.815  74.865  1.00111.59           O
ATOM   1310  N   ASP B 177      27.485  30.195  76.646  1.00104.96           N
ATOM   1311  CA  ASP B 177      28.722  30.788  76.219  1.00104.96           C
ATOM   1312  CB  ASP B 177      29.129  32.066  76.975  1.00104.96           C
ATOM   1313  CG  ASP B 177      29.434  31.724  78.417  1.00104.96           C
ATOM   1314  OD1 ASP B 177      28.484  31.711  79.241  1.00104.96           O
ATOM   1315  OD2 ASP B 177      30.632  31.469  78.711  1.00104.96           O
ATOM   1316  C   ASP B 177      29.850  29.809  76.308  1.00104.96           C
ATOM   1317  O   ASP B 177      30.782  29.867  75.508  1.00104.96           O
ATOM   1318  N   ALA B 178      29.819  28.895  77.296  1.00 23.77           N
ATOM   1319  CA  ALA B 178      30.899  27.961  77.441  1.00 23.77           C
ATOM   1320  CB  ALA B 178      30.723  27.022  78.647  1.00 23.77           C
ATOM   1321  C   ALA B 178      30.964  27.114  76.207  1.00 23.77           C
ATOM   1322  O   ALA B 178      32.043  26.838  75.687  1.00 23.77           O
ATOM   1323  N   VAL B 179      29.795  26.683  75.702  1.00 38.67           N
ATOM   1324  CA  VAL B 179      29.728  25.843  74.541  1.00 38.67           C
ATOM   1325  CB  VAL B 179      28.335  25.367  74.254  1.00 38.67           C
ATOM   1326  CG1 VAL B 179      28.347  24.517  72.972  1.00 38.67           C
ATOM   1327  CG2 VAL B 179      27.833  24.609  75.494  1.00 38.67           C
ATOM   1328  C   VAL B 179      30.217  26.605  73.353  1.00 38.67           C
ATOM   1329  O   VAL B 179      30.906  26.053  72.496  1.00 38.67           O
ATOM   1330  N   LYS B 180      29.851  27.897  73.247  1.00 99.53           N
ATOM   1331  CA  LYS B 180      30.336  28.632  72.118  1.00 99.53           C
ATOM   1332  CB  LYS B 180      29.234  29.105  71.139  1.00 99.53           C
ATOM   1333  CG  LYS B 180      28.296  30.199  71.654  1.00 99.53           C
ATOM   1334  CD  LYS B 180      27.484  30.862  70.539  1.00 99.53           C
ATOM   1335  CE  LYS B 180      26.774  32.144  70.976  1.00 99.53           C
ATOM   1336  NZ  LYS B 180      27.714  33.287  70.908  1.00 99.53           N
ATOM   1337  C   LYS B 180      31.121  29.847  72.604  1.00 99.53           C
ATOM   1338  O   LYS B 180      30.498  30.791  73.160  1.00 99.53           O
ATOM   1339  OXT LYS B 180      32.367  29.848  72.413  1.00 99.53           O
TER    1340      LYS B 180
END
