# Supplementary material for: Comparison of histone-like HU protein DNA-binding properties and HU/IHF protein sequence alignment
Source: PLoS One. 2017 Nov 13;12(11):e0188037. doi: 10.1371/journal.pone.0188037 (PMC5683647; doi:10.1371/journal.pone.0188037)
Supplement: S3 File — (ZIP) [file pone.0188037.s003.zip › A_5.pdb]

EXPDTA    THEORETICAL MODEL, MODELLER 9.17 2017/03/23 13:45:07
REMARK   6 MODELLER OBJECTIVE FUNCTION:       785.0214
REMARK   6 MODELLER BEST TEMPLATE % SEQ ID:  46.111
REMARK   6 SEQUENCE: A_5
REMARK   6 DOPE score: -17117.45898
REMARK   6 GA341 score: 0.99989
REMARK   6 TEMPLATE: 1p71 1:A - 90:B MODELS 1:A - 180:B AT 46.1%
ATOM      1  N   MET A   1      13.472  27.646  85.791  1.00 96.96           N
ATOM      2  CA  MET A   1      14.143  27.384  87.084  1.00 96.96           C
ATOM      3  CB  MET A   1      14.154  25.886  87.416  1.00 96.96           C
ATOM      4  CG  MET A   1      12.840  25.340  87.962  1.00 96.96           C
ATOM      5  SD  MET A   1      12.970  23.632  88.564  1.00 96.96           S
ATOM      6  CE  MET A   1      11.511  23.763  89.636  1.00 96.96           C
ATOM      7  C   MET A   1      15.567  27.818  87.089  1.00 96.96           C
ATOM      8  O   MET A   1      16.319  27.520  86.163  1.00 96.96           O
ATOM      9  N   ASN A   2      15.953  28.561  88.143  1.00 52.78           N
ATOM     10  CA  ASN A   2      17.309  28.973  88.334  1.00 52.78           C
ATOM     11  CB  ASN A   2      17.465  30.460  88.710  1.00 52.78           C
ATOM     12  CG  ASN A   2      16.688  30.733  89.985  1.00 52.78           C
ATOM     13  OD1 ASN A   2      16.066  29.838  90.554  1.00 52.78           O
ATOM     14  ND2 ASN A   2      16.703  32.017  90.434  1.00 52.78           N
ATOM     15  C   ASN A   2      17.889  28.112  89.414  1.00 52.78           C
ATOM     16  O   ASN A   2      17.220  27.221  89.938  1.00 52.78           O
ATOM     17  N   LYS A   3      19.168  28.345  89.761  1.00 42.26           N
ATOM     18  CA  LYS A   3      19.842  27.534  90.735  1.00 42.26           C
ATOM     19  CB  LYS A   3      21.293  27.987  90.961  1.00 42.26           C
ATOM     20  CG  LYS A   3      22.129  27.015  91.791  0.00 42.26           C
ATOM     21  CD  LYS A   3      23.618  27.365  91.794  0.00 42.26           C
ATOM     22  CE  LYS A   3      24.440  26.526  92.770  0.00 42.26           C
ATOM     23  NZ  LYS A   3      25.748  27.176  93.004  0.00 42.26           N
ATOM     24  C   LYS A   3      19.125  27.628  92.050  1.00 42.26           C
ATOM     25  O   LYS A   3      18.920  26.620  92.725  1.00 42.26           O
ATOM     26  N   THR A   4      18.706  28.847  92.436  1.00102.54           N
ATOM     27  CA  THR A   4      18.068  29.074  93.701  1.00102.54           C
ATOM     28  CB  THR A   4      17.716  30.512  93.922  1.00102.54           C
ATOM     29  OG1 THR A   4      16.781  30.928  92.937  1.00102.54           O
ATOM     30  CG2 THR A   4      18.994  31.363  93.843  1.00102.54           C
ATOM     31  C   THR A   4      16.785  28.303  93.778  1.00102.54           C
ATOM     32  O   THR A   4      16.469  27.715  94.809  1.00102.54           O
ATOM     33  N   GLN A   5      15.974  28.300  92.709  1.00109.12           N
ATOM     34  CA  GLN A   5      14.738  27.581  92.821  1.00109.12           C
ATOM     35  CB  GLN A   5      13.651  27.971  91.794  1.00109.12           C
ATOM     36  CG  GLN A   5      13.967  27.758  90.318  1.00109.12           C
ATOM     37  CD  GLN A   5      12.784  28.336  89.547  1.00109.12           C
ATOM     38  OE1 GLN A   5      11.658  27.850  89.653  1.00109.12           O
ATOM     39  NE2 GLN A   5      13.035  29.421  88.765  1.00109.12           N
ATOM     40  C   GLN A   5      14.982  26.101  92.872  1.00109.12           C
ATOM     41  O   GLN A   5      14.223  25.371  93.507  1.00109.12           O
ATOM     42  N   LEU A   6      16.039  25.612  92.193  1.00 54.88           N
ATOM     43  CA  LEU A   6      16.368  24.211  92.196  1.00 54.88           C
ATOM     44  CB  LEU A   6      17.560  23.905  91.261  1.00 54.88           C
ATOM     45  CG  LEU A   6      17.901  22.412  91.090  1.00 54.88           C
ATOM     46  CD1 LEU A   6      16.731  21.656  90.440  1.00 54.88           C
ATOM     47  CD2 LEU A   6      19.213  22.226  90.306  1.00 54.88           C
ATOM     48  C   LEU A   6      16.743  23.806  93.595  1.00 54.88           C
ATOM     49  O   LEU A   6      16.348  22.743  94.075  1.00 54.88           O
ATOM     50  N   ILE A   7      17.517  24.649  94.303  1.00139.82           N
ATOM     51  CA  ILE A   7      17.915  24.307  95.637  1.00139.82           C
ATOM     52  CB  ILE A   7      18.921  25.255  96.248  1.00139.82           C
ATOM     53  CG1 ILE A   7      19.538  24.671  97.528  1.00139.82           C
ATOM     54  CG2 ILE A   7      18.244  26.597  96.538  1.00139.82           C
ATOM     55  CD1 ILE A   7      18.574  24.613  98.712  1.00139.82           C
ATOM     56  C   ILE A   7      16.687  24.231  96.492  1.00139.82           C
ATOM     57  O   ILE A   7      16.553  23.362  97.351  1.00139.82           O
ATOM     58  N   ASP A   8      15.737  25.152  96.270  1.00 81.18           N
ATOM     59  CA  ASP A   8      14.573  25.189  97.101  1.00 81.18           C
ATOM     60  CB  ASP A   8      13.621  26.321  96.687  1.00 81.18           C
ATOM     61  CG  ASP A   8      12.799  26.690  97.909  1.00 81.18           C
ATOM     62  OD1 ASP A   8      13.058  26.103  98.995  1.00 81.18           O
ATOM     63  OD2 ASP A   8      11.908  27.571  97.778  1.00 81.18           O
ATOM     64  C   ASP A   8      13.848  23.874  96.991  1.00 81.18           C
ATOM     65  O   ASP A   8      13.430  23.306  98.000  1.00 81.18           O
ATOM     66  N   VAL A   9      13.682  23.349  95.759  1.00 35.93           N
ATOM     67  CA  VAL A   9      12.981  22.109  95.547  1.00 35.93           C
ATOM     68  CB  VAL A   9      12.743  21.802  94.097  1.00 35.93           C
ATOM     69  CG1 VAL A   9      12.056  20.427  94.000  1.00 35.93           C
ATOM     70  CG2 VAL A   9      11.921  22.951  93.489  1.00 35.93           C
ATOM     71  C   VAL A   9      13.755  20.965  96.136  1.00 35.93           C
ATOM     72  O   VAL A   9      13.167  20.059  96.726  1.00 35.93           O
ATOM     73  N   ILE A  10      15.096  20.966  95.969  1.00104.68           N
ATOM     74  CA  ILE A  10      15.923  19.900  96.474  1.00104.68           C
ATOM     75  CB  ILE A  10      17.377  19.948  96.064  1.00104.68           C
ATOM     76  CG1 ILE A  10      18.182  18.991  96.964  1.00104.68           C
ATOM     77  CG2 ILE A  10      17.903  21.383  96.059  1.00104.68           C
ATOM     78  CD1 ILE A  10      19.621  18.768  96.510  1.00104.68           C
ATOM     79  C   ILE A  10      15.905  19.846  97.960  1.00104.68           C
ATOM     80  O   ILE A  10      15.762  18.771  98.542  1.00104.68           O
ATOM     81  N   ALA A  11      16.017  21.012  98.612  1.00 37.73           N
ATOM     82  CA  ALA A  11      16.091  21.042 100.039  1.00 37.73           C
ATOM     83  CB  ALA A  11      16.137  22.478 100.586  1.00 37.73           C
ATOM     84  C   ALA A  11      14.861  20.373 100.566  1.00 37.73           C
ATOM     85  O   ALA A  11      14.928  19.626 101.540  1.00 37.73           O
ATOM     86  N   GLU A  12      13.701  20.627  99.934  1.00 82.67           N
ATOM     87  CA  GLU A  12      12.491  20.017 100.400  1.00 82.67           C
ATOM     88  CB  GLU A  12      11.221  20.617  99.780  1.00 82.67           C
ATOM     89  CG  GLU A  12       9.977  20.218 100.574  0.00 82.67           C
ATOM     90  CD  GLU A  12       8.751  20.838  99.922  0.00 82.67           C
ATOM     91  OE1 GLU A  12       8.233  20.224  98.950  0.00 82.67           O
ATOM     92  OE2 GLU A  12       8.311  21.924 100.383  0.00 82.67           O
ATOM     93  C   GLU A  12      12.475  18.534 100.143  1.00 82.67           C
ATOM     94  O   GLU A  12      12.063  17.763 101.009  1.00 82.67           O
ATOM     95  N   LYS A  13      12.906  18.082  98.943  1.00113.04           N
ATOM     96  CA  LYS A  13      12.830  16.676  98.623  1.00113.04           C
ATOM     97  CB  LYS A  13      13.136  16.362  97.148  1.00113.04           C
ATOM     98  CG  LYS A  13      12.109  16.923  96.158  1.00113.04           C
ATOM     99  CD  LYS A  13      12.488  16.671  94.698  0.00113.04           C
ATOM    100  CE  LYS A  13      13.944  17.021  94.391  0.00113.04           C
ATOM    101  NZ  LYS A  13      14.154  18.477  94.535  0.00113.04           N
ATOM    102  C   LYS A  13      13.784  15.868  99.462  1.00113.04           C
ATOM    103  O   LYS A  13      13.446  14.790  99.945  1.00113.04           O
ATOM    104  N   ALA A  14      15.031  16.356  99.578  1.00 70.73           N
ATOM    105  CA  ALA A  14      16.141  15.792 100.300  1.00 70.73           C
ATOM    106  CB  ALA A  14      17.481  16.414  99.872  1.00 70.73           C
ATOM    107  C   ALA A  14      16.031  15.916 101.797  1.00 70.73           C
ATOM    108  O   ALA A  14      16.583  15.094 102.525  1.00 70.73           O
ATOM    109  N   GLU A  15      15.339  16.956 102.305  1.00107.39           N
ATOM    110  CA  GLU A  15      15.302  17.252 103.716  1.00107.39           C
ATOM    111  CB  GLU A  15      15.038  16.030 104.626  1.00107.39           C
ATOM    112  CG  GLU A  15      13.585  15.551 104.671  1.00107.39           C
ATOM    113  CD  GLU A  15      13.309  14.605 103.511  1.00107.39           C
ATOM    114  OE1 GLU A  15      13.852  13.468 103.530  1.00107.39           O
ATOM    115  OE2 GLU A  15      12.538  15.006 102.598  1.00107.39           O
ATOM    116  C   GLU A  15      16.611  17.840 104.179  1.00107.39           C
ATOM    117  O   GLU A  15      17.016  17.627 105.322  1.00107.39           O
ATOM    118  N   LEU A  16      17.302  18.602 103.300  1.00101.27           N
ATOM    119  CA  LEU A  16      18.494  19.323 103.681  1.00101.27           C
ATOM    120  CB  LEU A  16      19.689  19.218 102.710  1.00101.27           C
ATOM    121  CG  LEU A  16      20.380  17.851 102.624  1.00101.27           C
ATOM    122  CD1 LEU A  16      20.945  17.455 103.991  1.00101.27           C
ATOM    123  CD2 LEU A  16      19.480  16.779 101.999  1.00101.27           C
ATOM    124  C   LEU A  16      18.169  20.784 103.647  1.00101.27           C
ATOM    125  O   LEU A  16      17.286  21.220 102.907  1.00101.27           O
ATOM    126  N   SER A  17      18.914  21.590 104.436  1.00 41.95           N
ATOM    127  CA  SER A  17      18.669  23.003 104.474  1.00 41.95           C
ATOM    128  CB  SER A  17      19.480  23.747 105.544  1.00 41.95           C
ATOM    129  OG  SER A  17      19.088  23.296 106.833  1.00 41.95           O
ATOM    130  C   SER A  17      19.001  23.580 103.136  1.00 41.95           C
ATOM    131  O   SER A  17      19.702  22.970 102.328  1.00 41.95           O
ATOM    132  N   LYS A  18      18.477  24.792 102.876  1.00100.49           N
ATOM    133  CA  LYS A  18      18.662  25.439 101.612  1.00100.49           C
ATOM    134  CB  LYS A  18      17.998  26.826 101.516  1.00100.49           C
ATOM    135  CG  LYS A  18      16.470  26.802 101.448  1.00100.49           C
ATOM    136  CD  LYS A  18      15.800  26.429 102.770  1.00100.49           C
ATOM    137  CE  LYS A  18      14.283  26.607 102.750  0.00100.49           C
ATOM    138  NZ  LYS A  18      13.647  25.441 102.100  0.00100.49           N
ATOM    139  C   LYS A  18      20.125  25.640 101.400  1.00100.49           C
ATOM    140  O   LYS A  18      20.621  25.508 100.284  1.00100.49           O
ATOM    141  N   THR A  19      20.870  25.983 102.461  1.00 31.13           N
ATOM    142  CA  THR A  19      22.271  26.201 102.267  1.00 31.13           C
ATOM    143  CB  THR A  19      22.955  26.710 103.499  1.00 31.13           C
ATOM    144  OG1 THR A  19      22.346  27.923 103.918  1.00 31.13           O
ATOM    145  CG2 THR A  19      24.437  26.956 103.166  1.00 31.13           C
ATOM    146  C   THR A  19      22.934  24.918 101.854  1.00 31.13           C
ATOM    147  O   THR A  19      23.770  24.908 100.953  1.00 31.13           O
ATOM    148  N   GLN A  20      22.574  23.791 102.498  1.00 64.41           N
ATOM    149  CA  GLN A  20      23.214  22.528 102.243  1.00 64.41           C
ATOM    150  CB  GLN A  20      22.787  21.453 103.257  1.00 64.41           C
ATOM    151  CG  GLN A  20      23.215  21.811 104.687  1.00 64.41           C
ATOM    152  CD  GLN A  20      22.638  20.795 105.662  1.00 64.41           C
ATOM    153  OE1 GLN A  20      22.267  21.135 106.784  1.00 64.41           O
ATOM    154  NE2 GLN A  20      22.565  19.508 105.229  1.00 64.41           N
ATOM    155  C   GLN A  20      22.927  22.046 100.856  1.00 64.41           C
ATOM    156  O   GLN A  20      23.801  21.501 100.183  1.00 64.41           O
ATOM    157  N   ALA A  21      21.682  22.212 100.381  1.00 32.42           N
ATOM    158  CA  ALA A  21      21.392  21.792  99.044  1.00 32.42           C
ATOM    159  CB  ALA A  21      19.918  21.982  98.665  1.00 32.42           C
ATOM    160  C   ALA A  21      22.252  22.628  98.150  1.00 32.42           C
ATOM    161  O   ALA A  21      22.840  22.133  97.188  1.00 32.42           O
ATOM    162  N   LYS A  22      22.369  23.929  98.479  1.00 94.87           N
ATOM    163  CA  LYS A  22      23.157  24.844  97.699  1.00 94.87           C
ATOM    164  CB  LYS A  22      23.254  26.243  98.340  1.00 94.87           C
ATOM    165  CG  LYS A  22      21.961  27.053  98.462  1.00 94.87           C
ATOM    166  CD  LYS A  22      21.389  27.587  97.151  1.00 94.87           C
ATOM    167  CE  LYS A  22      20.262  28.596  97.375  1.00 94.87           C
ATOM    168  NZ  LYS A  22      19.888  29.211  96.086  1.00 94.87           N
ATOM    169  C   LYS A  22      24.577  24.362  97.699  1.00 94.87           C
ATOM    170  O   LYS A  22      25.220  24.291  96.653  1.00 94.87           O
ATOM    171  N   ALA A  23      25.107  24.019  98.889  1.00 34.68           N
ATOM    172  CA  ALA A  23      26.491  23.662  98.994  1.00 34.68           C
ATOM    173  CB  ALA A  23      26.926  23.397 100.446  1.00 34.68           C
ATOM    174  C   ALA A  23      26.775  22.423  98.208  1.00 34.68           C
ATOM    175  O   ALA A  23      27.731  22.378  97.437  1.00 34.68           O
ATOM    176  N   ALA A  24      25.935  21.385  98.369  1.00 38.24           N
ATOM    177  CA  ALA A  24      26.173  20.141  97.694  1.00 38.24           C
ATOM    178  CB  ALA A  24      25.194  19.028  98.107  1.00 38.24           C
ATOM    179  C   ALA A  24      26.036  20.319  96.215  1.00 38.24           C
ATOM    180  O   ALA A  24      26.813  19.764  95.440  1.00 38.24           O
ATOM    181  N   LEU A  25      25.022  21.084  95.775  1.00114.74           N
ATOM    182  CA  LEU A  25      24.793  21.202  94.364  1.00114.74           C
ATOM    183  CB  LEU A  25      23.430  21.843  94.036  1.00114.74           C
ATOM    184  CG  LEU A  25      22.989  21.708  92.562  1.00114.74           C
ATOM    185  CD1 LEU A  25      21.540  22.177  92.389  1.00114.74           C
ATOM    186  CD2 LEU A  25      23.931  22.431  91.590  1.00114.74           C
ATOM    187  C   LEU A  25      25.920  21.952  93.710  1.00114.74           C
ATOM    188  O   LEU A  25      26.354  21.596  92.618  1.00114.74           O
ATOM    189  N   GLU A  26      26.440  23.009  94.358  1.00 82.94           N
ATOM    190  CA  GLU A  26      27.492  23.788  93.768  1.00 82.94           C
ATOM    191  CB  GLU A  26      27.940  24.935  94.688  1.00 82.94           C
ATOM    192  CG  GLU A  26      29.207  25.644  94.213  1.00 82.94           C
ATOM    193  CD  GLU A  26      29.526  26.731  95.227  1.00 82.94           C
ATOM    194  OE1 GLU A  26      30.229  26.425  96.229  1.00 82.94           O
ATOM    195  OE2 GLU A  26      29.063  27.883  95.017  1.00 82.94           O
ATOM    196  C   GLU A  26      28.689  22.920  93.558  1.00 82.94           C
ATOM    197  O   GLU A  26      29.296  22.925  92.488  1.00 82.94           O
ATOM    198  N   SER A  27      29.046  22.126  94.579  1.00 34.06           N
ATOM    199  CA  SER A  27      30.217  21.308  94.489  1.00 34.06           C
ATOM    200  CB  SER A  27      30.562  20.601  95.815  1.00 34.06           C
ATOM    201  OG  SER A  27      29.508  19.737  96.210  1.00 34.06           O
ATOM    202  C   SER A  27      30.039  20.274  93.417  1.00 34.06           C
ATOM    203  O   SER A  27      31.007  19.892  92.762  1.00 34.06           O
ATOM    204  N   THR A  28      28.803  19.777  93.209  1.00110.58           N
ATOM    205  CA  THR A  28      28.622  18.752  92.216  1.00110.58           C
ATOM    206  CB  THR A  28      27.292  18.044  92.279  1.00110.58           C
ATOM    207  OG1 THR A  28      27.323  16.898  91.441  1.00110.58           O
ATOM    208  CG2 THR A  28      26.159  18.983  91.842  1.00110.58           C
ATOM    209  C   THR A  28      28.845  19.295  90.833  1.00110.58           C
ATOM    210  O   THR A  28      29.478  18.639  90.005  1.00110.58           O
ATOM    211  N   LEU A  29      28.330  20.512  90.547  1.00 57.19           N
ATOM    212  CA  LEU A  29      28.466  21.123  89.250  1.00 57.19           C
ATOM    213  CB  LEU A  29      27.719  22.463  89.145  1.00 57.19           C
ATOM    214  CG  LEU A  29      26.194  22.359  89.337  1.00 57.19           C
ATOM    215  CD1 LEU A  29      25.525  23.729  89.148  1.00 57.19           C
ATOM    216  CD2 LEU A  29      25.577  21.273  88.440  1.00 57.19           C
ATOM    217  C   LEU A  29      29.909  21.415  88.997  1.00 57.19           C
ATOM    218  O   LEU A  29      30.407  21.210  87.891  1.00 57.19           O
ATOM    219  N   ALA A  30      30.614  21.918  90.027  1.00 25.55           N
ATOM    220  CA  ALA A  30      31.997  22.270  89.890  1.00 25.55           C
ATOM    221  CB  ALA A  30      32.585  22.864  91.178  1.00 25.55           C
ATOM    222  C   ALA A  30      32.785  21.039  89.571  1.00 25.55           C
ATOM    223  O   ALA A  30      33.686  21.070  88.735  1.00 25.55           O
ATOM    224  N   ALA A  31      32.460  19.919  90.241  1.00 32.02           N
ATOM    225  CA  ALA A  31      33.161  18.677  90.071  1.00 32.02           C
ATOM    226  CB  ALA A  31      32.634  17.580  91.013  1.00 32.02           C
ATOM    227  C   ALA A  31      33.002  18.179  88.667  1.00 32.02           C
ATOM    228  O   ALA A  31      33.950  17.659  88.078  1.00 32.02           O
ATOM    229  N   ILE A  32      31.790  18.313  88.092  1.00 46.63           N
ATOM    230  CA  ILE A  32      31.560  17.820  86.760  1.00 46.63           C
ATOM    231  CB  ILE A  32      30.138  17.970  86.282  1.00 46.63           C
ATOM    232  CG1 ILE A  32      29.180  17.098  87.110  1.00 46.63           C
ATOM    233  CG2 ILE A  32      30.118  17.650  84.777  1.00 46.63           C
ATOM    234  CD1 ILE A  32      27.702  17.390  86.841  1.00 46.63           C
ATOM    235  C   ILE A  32      32.420  18.562  85.786  1.00 46.63           C
ATOM    236  O   ILE A  32      33.039  17.949  84.919  1.00 46.63           O
ATOM    237  N   THR A  33      32.497  19.901  85.908  1.00 38.39           N
ATOM    238  CA  THR A  33      33.251  20.672  84.960  1.00 38.39           C
ATOM    239  CB  THR A  33      33.174  22.148  85.201  1.00 38.39           C
ATOM    240  OG1 THR A  33      31.825  22.586  85.123  1.00 38.39           O
ATOM    241  CG2 THR A  33      34.024  22.860  84.133  1.00 38.39           C
ATOM    242  C   THR A  33      34.692  20.272  85.031  1.00 38.39           C
ATOM    243  O   THR A  33      35.372  20.208  84.007  1.00 38.39           O
ATOM    244  N   GLU A  34      35.196  20.010  86.252  1.00 74.30           N
ATOM    245  CA  GLU A  34      36.575  19.659  86.438  1.00 74.30           C
ATOM    246  CB  GLU A  34      36.961  19.595  87.928  1.00 74.30           C
ATOM    247  CG  GLU A  34      36.888  20.961  88.622  1.00 74.30           C
ATOM    248  CD  GLU A  34      38.086  21.807  88.197  0.00 74.30           C
ATOM    249  OE1 GLU A  34      39.027  21.243  87.577  0.00 74.30           O
ATOM    250  OE2 GLU A  34      38.075  23.031  88.494  0.00 74.30           O
ATOM    251  C   GLU A  34      36.878  18.336  85.788  1.00 74.30           C
ATOM    252  O   GLU A  34      37.882  18.202  85.090  1.00 74.30           O
ATOM    253  N   SER A  35      36.002  17.328  85.976  1.00 82.46           N
ATOM    254  CA  SER A  35      36.215  16.007  85.441  1.00 82.46           C
ATOM    255  CB  SER A  35      35.087  15.038  85.831  1.00 82.46           C
ATOM    256  OG  SER A  35      35.034  14.896  87.243  1.00 82.46           O
ATOM    257  C   SER A  35      36.224  16.062  83.943  1.00 82.46           C
ATOM    258  O   SER A  35      37.043  15.419  83.288  1.00 82.46           O
ATOM    259  N   LEU A  36      35.286  16.832  83.362  1.00101.88           N
ATOM    260  CA  LEU A  36      35.142  16.961  81.939  1.00101.88           C
ATOM    261  CB  LEU A  36      33.904  17.832  81.616  1.00101.88           C
ATOM    262  CG  LEU A  36      33.507  18.037  80.135  1.00101.88           C
ATOM    263  CD1 LEU A  36      32.219  18.871  80.049  1.00101.88           C
ATOM    264  CD2 LEU A  36      34.623  18.670  79.291  1.00101.88           C
ATOM    265  C   LEU A  36      36.380  17.610  81.390  1.00101.88           C
ATOM    266  O   LEU A  36      36.941  17.142  80.403  1.00101.88           O
ATOM    267  N   LYS A  37      36.873  18.685  82.040  1.00 88.51           N
ATOM    268  CA  LYS A  37      37.996  19.435  81.531  1.00 88.51           C
ATOM    269  CB  LYS A  37      38.422  20.623  82.416  1.00 88.51           C
ATOM    270  CG  LYS A  37      39.713  21.286  81.914  1.00 88.51           C
ATOM    271  CD  LYS A  37      40.019  22.658  82.521  1.00 88.51           C
ATOM    272  CE  LYS A  37      41.312  23.281  81.990  1.00 88.51           C
ATOM    273  NZ  LYS A  37      41.332  24.729  82.291  1.00 88.51           N
ATOM    274  C   LYS A  37      39.195  18.552  81.430  1.00 88.51           C
ATOM    275  O   LYS A  37      40.011  18.704  80.520  1.00 88.51           O
ATOM    276  N   GLU A  38      39.347  17.643  82.408  1.00 93.17           N
ATOM    277  CA  GLU A  38      40.436  16.713  82.492  1.00 93.17           C
ATOM    278  CB  GLU A  38      40.475  15.940  83.818  1.00 93.17           C
ATOM    279  CG  GLU A  38      41.784  15.176  84.019  1.00 93.17           C
ATOM    280  CD  GLU A  38      41.599  14.254  85.213  1.00 93.17           C
ATOM    281  OE1 GLU A  38      40.950  13.188  85.034  1.00 93.17           O
ATOM    282  OE2 GLU A  38      42.096  14.601  86.316  1.00 93.17           O
ATOM    283  C   GLU A  38      40.313  15.707  81.391  1.00 93.17           C
ATOM    284  O   GLU A  38      41.309  15.124  80.968  1.00 93.17           O
ATOM    285  N   GLY A  39      39.083  15.447  80.909  1.00 40.10           N
ATOM    286  CA  GLY A  39      38.939  14.487  79.853  1.00 40.10           C
ATOM    287  C   GLY A  39      38.250  13.253  80.342  1.00 40.10           C
ATOM    288  O   GLY A  39      38.159  12.270  79.607  1.00 40.10           O
ATOM    289  N   ASP A  40      37.782  13.233  81.607  1.00 59.83           N
ATOM    290  CA  ASP A  40      37.058  12.062  82.010  1.00 59.83           C
ATOM    291  CB  ASP A  40      37.148  11.716  83.507  1.00 59.83           C
ATOM    292  CG  ASP A  40      36.721  10.257  83.648  1.00 59.83           C
ATOM    293  OD1 ASP A  40      36.676   9.563  82.598  1.00 59.83           O
ATOM    294  OD2 ASP A  40      36.449   9.812  84.795  1.00 59.83           O
ATOM    295  C   ASP A  40      35.618  12.264  81.646  1.00 59.83           C
ATOM    296  O   ASP A  40      35.189  13.375  81.333  1.00 59.83           O
ATOM    297  N   ALA A  41      34.827  11.174  81.667  1.00 35.21           N
ATOM    298  CA  ALA A  41      33.438  11.286  81.331  1.00 35.21           C
ATOM    299  CB  ALA A  41      32.961  10.209  80.339  1.00 35.21           C
ATOM    300  C   ALA A  41      32.663  11.113  82.596  1.00 35.21           C
ATOM    301  O   ALA A  41      32.959  10.227  83.396  1.00 35.21           O
ATOM    302  N   VAL A  42      31.651  11.976  82.823  1.00 46.04           N
ATOM    303  CA  VAL A  42      30.868  11.845  84.019  1.00 46.04           C
ATOM    304  CB  VAL A  42      30.538  13.154  84.678  1.00 46.04           C
ATOM    305  CG1 VAL A  42      29.619  12.879  85.882  1.00 46.04           C
ATOM    306  CG2 VAL A  42      31.855  13.861  85.042  1.00 46.04           C
ATOM    307  C   VAL A  42      29.579  11.194  83.643  1.00 46.04           C
ATOM    308  O   VAL A  42      28.827  11.714  82.819  1.00 46.04           O
ATOM    309  N   GLN A  43      29.285  10.025  84.251  1.00 57.77           N
ATOM    310  CA  GLN A  43      28.086   9.335  83.881  1.00 57.77           C
ATOM    311  CB  GLN A  43      28.323   7.914  83.343  1.00 57.77           C
ATOM    312  CG  GLN A  43      29.058   7.911  82.000  1.00 57.77           C
ATOM    313  CD  GLN A  43      29.031   6.501  81.422  1.00 57.77           C
ATOM    314  OE1 GLN A  43      29.625   6.235  80.379  1.00 57.77           O
ATOM    315  NE2 GLN A  43      28.318   5.570  82.110  1.00 57.77           N
ATOM    316  C   GLN A  43      27.163   9.241  85.052  1.00 57.77           C
ATOM    317  O   GLN A  43      27.558   8.874  86.158  1.00 57.77           O
ATOM    318  N   LEU A  44      25.884   9.595  84.813  1.00 72.56           N
ATOM    319  CA  LEU A  44      24.854   9.549  85.810  1.00 72.56           C
ATOM    320  CB  LEU A  44      24.283  10.950  86.086  1.00 72.56           C
ATOM    321  CG  LEU A  44      25.354  11.936  86.601  1.00 72.56           C
ATOM    322  CD1 LEU A  44      24.773  13.336  86.847  1.00 72.56           C
ATOM    323  CD2 LEU A  44      26.062  11.377  87.844  1.00 72.56           C
ATOM    324  C   LEU A  44      23.761   8.704  85.230  1.00 72.56           C
ATOM    325  O   LEU A  44      23.084   9.111  84.288  1.00 72.56           O
ATOM    326  N   VAL A  45      23.525   7.512  85.810  1.00102.50           N
ATOM    327  CA  VAL A  45      22.594   6.595  85.215  1.00102.50           C
ATOM    328  CB  VAL A  45      22.501   5.298  85.968  1.00102.50           C
ATOM    329  CG1 VAL A  45      22.001   5.598  87.391  0.00102.50           C
ATOM    330  CG2 VAL A  45      21.591   4.332  85.189  0.00102.50           C
ATOM    331  C   VAL A  45      21.226   7.193  85.176  1.00102.50           C
ATOM    332  O   VAL A  45      20.717   7.699  86.175  1.00102.50           O
ATOM    333  N   GLY A  46      20.616   7.165  83.973  1.00 43.88           N
ATOM    334  CA  GLY A  46      19.264   7.586  83.731  1.00 43.88           C
ATOM    335  C   GLY A  46      19.253   9.035  83.353  1.00 43.88           C
ATOM    336  O   GLY A  46      18.510   9.444  82.460  1.00 43.88           O
ATOM    337  N   PHE A  47      20.046   9.855  84.071  1.00 85.61           N
ATOM    338  CA  PHE A  47      20.117  11.267  83.794  1.00 85.61           C
ATOM    339  CB  PHE A  47      20.829  12.028  84.929  1.00 85.61           C
ATOM    340  CG  PHE A  47      20.891  13.485  84.612  1.00 85.61           C
ATOM    341  CD1 PHE A  47      19.847  14.328  84.921  1.00 85.61           C
ATOM    342  CD2 PHE A  47      22.009  14.010  84.006  1.00 85.61           C
ATOM    343  CE1 PHE A  47      19.921  15.669  84.628  1.00 85.61           C
ATOM    344  CE2 PHE A  47      22.090  15.349  83.713  1.00 85.61           C
ATOM    345  CZ  PHE A  47      21.041  16.183  84.020  1.00 85.61           C
ATOM    346  C   PHE A  47      20.861  11.554  82.524  1.00 85.61           C
ATOM    347  O   PHE A  47      20.333  12.221  81.635  1.00 85.61           O
ATOM    348  N   GLY A  48      22.106  11.042  82.383  1.00 36.25           N
ATOM    349  CA  GLY A  48      22.835  11.342  81.175  1.00 36.25           C
ATOM    350  C   GLY A  48      24.304  11.401  81.481  1.00 36.25           C
ATOM    351  O   GLY A  48      24.726  11.156  82.612  1.00 36.25           O
ATOM    352  N   THR A  49      25.127  11.740  80.458  1.00100.71           N
ATOM    353  CA  THR A  49      26.550  11.783  80.657  1.00100.71           C
ATOM    354  CB  THR A  49      27.298  10.674  79.976  1.00100.71           C
ATOM    355  OG1 THR A  49      28.595  10.541  80.537  1.00100.71           O
ATOM    356  CG2 THR A  49      27.441  11.028  78.486  1.00100.71           C
ATOM    357  C   THR A  49      27.100  13.057  80.086  1.00100.71           C
ATOM    358  O   THR A  49      26.503  13.683  79.210  1.00100.71           O
ATOM    359  N   PHE A  50      28.279  13.466  80.603  1.00 69.16           N
ATOM    360  CA  PHE A  50      28.963  14.642  80.141  1.00 69.16           C
ATOM    361  CB  PHE A  50      29.239  15.681  81.246  1.00 69.16           C
ATOM    362  CG  PHE A  50      27.962  16.194  81.821  1.00 69.16           C
ATOM    363  CD1 PHE A  50      27.294  15.462  82.776  1.00 69.16           C
ATOM    364  CD2 PHE A  50      27.443  17.406  81.426  1.00 69.16           C
ATOM    365  CE1 PHE A  50      26.122  15.931  83.322  1.00 69.16           C
ATOM    366  CE2 PHE A  50      26.271  17.881  81.969  1.00 69.16           C
ATOM    367  CZ  PHE A  50      25.608  17.138  82.917  1.00 69.16           C
ATOM    368  C   PHE A  50      30.332  14.198  79.705  1.00 69.16           C
ATOM    369  O   PHE A  50      30.961  13.363  80.357  1.00 69.16           O
ATOM    370  N   LYS A  51      30.834  14.746  78.578  1.00 56.80           N
ATOM    371  CA  LYS A  51      32.152  14.388  78.132  1.00 56.80           C
ATOM    372  CB  LYS A  51      32.200  13.159  77.205  1.00 56.80           C
ATOM    373  CG  LYS A  51      31.835  11.814  77.834  1.00 56.80           C
ATOM    374  CD  LYS A  51      31.768  10.691  76.792  1.00 56.80           C
ATOM    375  CE  LYS A  51      31.549   9.298  77.382  1.00 56.80           C
ATOM    376  NZ  LYS A  51      31.706   8.271  76.325  1.00 56.80           N
ATOM    377  C   LYS A  51      32.711  15.504  77.299  1.00 56.80           C
ATOM    378  O   LYS A  51      32.016  16.463  76.961  1.00 56.80           O
ATOM    379  N   VAL A  52      34.015  15.390  76.952  1.00 54.09           N
ATOM    380  CA  VAL A  52      34.674  16.329  76.082  1.00 54.09           C
ATOM    381  CB  VAL A  52      36.145  16.491  76.304  1.00 54.09           C
ATOM    382  CG1 VAL A  52      36.684  17.486  75.261  1.00 54.09           C
ATOM    383  CG2 VAL A  52      36.401  16.901  77.749  1.00 54.09           C
ATOM    384  C   VAL A  52      34.634  15.718  74.719  1.00 54.09           C
ATOM    385  O   VAL A  52      34.822  14.510  74.579  1.00 54.09           O
ATOM    386  N   ASN A  53      34.391  16.541  73.678  1.00 96.32           N
ATOM    387  CA  ASN A  53      34.368  16.030  72.337  1.00 96.32           C
ATOM    388  CB  ASN A  53      32.988  16.151  71.656  1.00 96.32           C
ATOM    389  CG  ASN A  53      32.490  17.593  71.670  1.00 96.32           C
ATOM    390  OD1 ASN A  53      33.261  18.550  71.687  1.00 96.32           O
ATOM    391  ND2 ASN A  53      31.139  17.750  71.676  1.00 96.32           N
ATOM    392  C   ASN A  53      35.400  16.754  71.523  1.00 96.32           C
ATOM    393  O   ASN A  53      35.709  17.916  71.781  1.00 96.32           O
ATOM    394  N   HIS A  54      36.007  16.058  70.540  1.00 83.45           N
ATOM    395  CA  HIS A  54      37.010  16.681  69.722  1.00 83.45           C
ATOM    396  ND1 HIS A  54      38.465  13.576  70.378  1.00 83.45           N
ATOM    397  CG  HIS A  54      38.778  14.877  70.052  1.00 83.45           C
ATOM    398  CB  HIS A  54      38.002  15.697  69.063  1.00 83.45           C
ATOM    399  NE2 HIS A  54      40.243  14.123  71.597  1.00 83.45           N
ATOM    400  CD2 HIS A  54      39.869  15.195  70.805  1.00 83.45           C
ATOM    401  CE1 HIS A  54      39.371  13.174  71.305  1.00 83.45           C
ATOM    402  C   HIS A  54      36.321  17.420  68.617  1.00 83.45           C
ATOM    403  O   HIS A  54      35.276  16.993  68.128  1.00 83.45           O
ATOM    404  N   ARG A  55      36.901  18.565  68.201  1.00144.99           N
ATOM    405  CA  ARG A  55      36.316  19.365  67.163  1.00144.99           C
ATOM    406  CB  ARG A  55      35.861  20.756  67.648  1.00144.99           C
ATOM    407  CG  ARG A  55      34.646  20.758  68.580  1.00144.99           C
ATOM    408  CD  ARG A  55      33.316  20.776  67.823  1.00144.99           C
ATOM    409  NE  ARG A  55      32.865  19.363  67.692  1.00144.99           N
ATOM    410  CZ  ARG A  55      31.928  18.860  68.548  1.00144.99           C
ATOM    411  NH1 ARG A  55      31.296  19.683  69.434  1.00144.99           N
ATOM    412  NH2 ARG A  55      31.629  17.528  68.517  1.00144.99           N
ATOM    413  C   ARG A  55      37.359  19.605  66.117  1.00144.99           C
ATOM    414  O   ARG A  55      38.530  19.818  66.424  1.00144.99           O
ATOM    415  N   ALA A  56      36.935  19.573  64.837  1.00 32.22           N
ATOM    416  CA  ALA A  56      37.818  19.777  63.724  1.00 32.22           C
ATOM    417  CB  ALA A  56      37.269  19.212  62.403  1.00 32.22           C
ATOM    418  C   ALA A  56      38.031  21.246  63.528  1.00 32.22           C
ATOM    419  O   ALA A  56      37.276  22.074  64.038  1.00 32.22           O
ATOM    420  N   GLU A  57      39.092  21.601  62.772  1.00 40.78           N
ATOM    421  CA  GLU A  57      39.383  22.979  62.497  1.00 40.78           C
ATOM    422  CB  GLU A  57      40.606  23.199  61.584  1.00 40.78           C
ATOM    423  CG  GLU A  57      41.939  22.793  62.212  1.00 40.78           C
ATOM    424  CD  GLU A  57      43.041  23.079  61.201  1.00 40.78           C
ATOM    425  OE1 GLU A  57      42.785  23.853  60.239  1.00 40.78           O
ATOM    426  OE2 GLU A  57      44.161  22.530  61.384  1.00 40.78           O
ATOM    427  C   GLU A  57      38.199  23.545  61.776  1.00 40.78           C
ATOM    428  O   GLU A  57      37.556  22.852  60.988  1.00 40.78           O
ATOM    429  N   ARG A  58      37.894  24.835  62.042  1.00258.73           N
ATOM    430  CA  ARG A  58      36.740  25.499  61.502  1.00258.73           C
ATOM    431  CB  ARG A  58      35.819  26.063  62.599  1.00258.73           C
ATOM    432  CG  ARG A  58      34.496  26.610  62.069  1.00258.73           C
ATOM    433  CD  ARG A  58      33.409  25.549  61.920  1.00258.73           C
ATOM    434  NE  ARG A  58      34.050  24.335  61.358  1.00258.73           N
ATOM    435  CZ  ARG A  58      34.550  23.425  62.241  1.00258.73           C
ATOM    436  NH1 ARG A  58      34.472  23.693  63.578  1.00258.73           N
ATOM    437  NH2 ARG A  58      35.096  22.261  61.797  1.00258.73           N
ATOM    438  C   ARG A  58      37.200  26.701  60.743  1.00258.73           C
ATOM    439  O   ARG A  58      38.363  27.098  60.804  1.00258.73           O
ATOM    440  N   THR A  59      36.276  27.308  59.977  1.00 49.26           N
ATOM    441  CA  THR A  59      36.613  28.496  59.263  1.00 49.26           C
ATOM    442  CB  THR A  59      36.118  28.496  57.848  1.00 49.26           C
ATOM    443  OG1 THR A  59      36.645  27.377  57.149  1.00 49.26           O
ATOM    444  CG2 THR A  59      36.569  29.803  57.173  1.00 49.26           C
ATOM    445  C   THR A  59      35.925  29.615  59.972  1.00 49.26           C
ATOM    446  O   THR A  59      34.761  29.503  60.355  1.00 49.26           O
ATOM    447  N   GLY A  60      36.656  30.721  60.188  1.00 43.71           N
ATOM    448  CA  GLY A  60      36.101  31.875  60.824  1.00 43.71           C
ATOM    449  C   GLY A  60      36.488  33.015  59.949  1.00 43.71           C
ATOM    450  O   GLY A  60      37.312  32.851  59.052  1.00 43.71           O
ATOM    451  N   ARG A  61      35.888  34.201  60.171  1.00126.00           N
ATOM    452  CA  ARG A  61      36.217  35.336  59.359  1.00126.00           C
ATOM    453  CB  ARG A  61      35.040  35.834  58.504  1.00126.00           C
ATOM    454  CG  ARG A  61      34.590  34.847  57.429  1.00126.00           C
ATOM    455  CD  ARG A  61      33.410  35.340  56.588  1.00126.00           C
ATOM    456  NE  ARG A  61      33.137  34.291  55.564  1.00126.00           N
ATOM    457  CZ  ARG A  61      32.859  34.664  54.281  1.00126.00           C
ATOM    458  NH1 ARG A  61      32.795  35.990  53.963  1.00126.00           N
ATOM    459  NH2 ARG A  61      32.650  33.720  53.317  1.00126.00           N
ATOM    460  C   ARG A  61      36.571  36.463  60.274  1.00126.00           C
ATOM    461  O   ARG A  61      35.983  36.619  61.344  1.00126.00           O
ATOM    462  N   ASN A  62      37.550  37.293  59.865  1.00 61.51           N
ATOM    463  CA  ASN A  62      37.937  38.408  60.677  1.00 61.51           C
ATOM    464  CB  ASN A  62      39.446  38.720  60.599  1.00 61.51           C
ATOM    465  CG  ASN A  62      39.799  39.742  61.672  1.00 61.51           C
ATOM    466  OD1 ASN A  62      39.194  40.810  61.747  1.00 61.51           O
ATOM    467  ND2 ASN A  62      40.803  39.415  62.530  1.00 61.51           N
ATOM    468  C   ASN A  62      37.165  39.583  60.165  1.00 61.51           C
ATOM    469  O   ASN A  62      37.188  39.885  58.971  1.00 61.51           O
ATOM    470  N   PRO A  63      36.454  40.248  61.033  1.00159.91           N
ATOM    471  CA  PRO A  63      35.611  41.342  60.645  1.00159.91           C
ATOM    472  CD  PRO A  63      36.178  39.763  62.376  1.00159.91           C
ATOM    473  CB  PRO A  63      34.892  41.777  61.923  1.00159.91           C
ATOM    474  CG  PRO A  63      34.919  40.526  62.823  1.00159.91           C
ATOM    475  C   PRO A  63      36.342  42.472  59.986  1.00159.91           C
ATOM    476  O   PRO A  63      35.823  43.031  59.019  1.00159.91           O
ATOM    477  N   GLN A  64      37.516  42.862  60.520  1.00125.71           N
ATOM    478  CA  GLN A  64      38.216  43.985  59.963  1.00125.71           C
ATOM    479  CB  GLN A  64      39.359  44.472  60.876  1.00125.71           C
ATOM    480  CG  GLN A  64      39.971  45.814  60.460  1.00125.71           C
ATOM    481  CD  GLN A  64      38.937  46.908  60.708  1.00125.71           C
ATOM    482  OE1 GLN A  64      38.058  46.776  61.558  1.00125.71           O
ATOM    483  NE2 GLN A  64      39.039  48.023  59.936  1.00125.71           N
ATOM    484  C   GLN A  64      38.813  43.647  58.630  1.00125.71           C
ATOM    485  O   GLN A  64      38.576  44.344  57.643  1.00125.71           O
ATOM    486  N   THR A  65      39.599  42.550  58.577  1.00111.44           N
ATOM    487  CA  THR A  65      40.305  42.145  57.390  1.00111.44           C
ATOM    488  CB  THR A  65      41.352  41.096  57.674  1.00111.44           C
ATOM    489  OG1 THR A  65      42.126  40.841  56.513  1.00111.44           O
ATOM    490  CG2 THR A  65      40.679  39.800  58.145  1.00111.44           C
ATOM    491  C   THR A  65      39.352  41.612  56.368  1.00111.44           C
ATOM    492  O   THR A  65      39.457  41.928  55.182  1.00111.44           O
ATOM    493  N   GLY A  66      38.388  40.787  56.816  1.00 18.48           N
ATOM    494  CA  GLY A  66      37.438  40.184  55.930  1.00 18.48           C
ATOM    495  C   GLY A  66      38.054  38.933  55.387  1.00 18.48           C
ATOM    496  O   GLY A  66      37.447  38.228  54.583  1.00 18.48           O
ATOM    497  N   LYS A  67      39.290  38.625  55.816  1.00139.45           N
ATOM    498  CA  LYS A  67      39.942  37.454  55.318  1.00139.45           C
ATOM    499  CB  LYS A  67      41.474  37.502  55.455  1.00139.45           C
ATOM    500  CG  LYS A  67      42.130  38.582  54.591  1.00139.45           C
ATOM    501  CD  LYS A  67      41.831  38.426  53.098  1.00139.45           C
ATOM    502  CE  LYS A  67      42.512  39.469  52.208  1.00139.45           C
ATOM    503  NZ  LYS A  67      42.018  40.824  52.539  1.00139.45           N
ATOM    504  C   LYS A  67      39.450  36.280  56.090  1.00139.45           C
ATOM    505  O   LYS A  67      39.140  36.385  57.277  1.00139.45           O
ATOM    506  N   GLU A  68      39.338  35.117  55.417  1.00 72.11           N
ATOM    507  CA  GLU A  68      38.901  33.970  56.152  1.00 72.11           C
ATOM    508  CB  GLU A  68      38.374  32.797  55.300  1.00 72.11           C
ATOM    509  CG  GLU A  68      39.436  32.100  54.448  1.00 72.11           C
ATOM    510  CD  GLU A  68      38.815  30.836  53.867  1.00 72.11           C
ATOM    511  OE1 GLU A  68      37.583  30.639  54.046  1.00 72.11           O
ATOM    512  OE2 GLU A  68      39.570  30.047  53.238  1.00 72.11           O
ATOM    513  C   GLU A  68      40.081  33.494  56.934  1.00 72.11           C
ATOM    514  O   GLU A  68      41.224  33.621  56.496  1.00 72.11           O
ATOM    515  N   ILE A  69      39.826  32.955  58.141  1.00 84.03           N
ATOM    516  CA  ILE A  69      40.890  32.488  58.977  1.00 84.03           C
ATOM    517  CB  ILE A  69      41.140  33.376  60.162  1.00 84.03           C
ATOM    518  CG1 ILE A  69      42.481  33.017  60.820  1.00 84.03           C
ATOM    519  CG2 ILE A  69      39.927  33.292  61.105  1.00 84.03           C
ATOM    520  CD1 ILE A  69      42.967  34.069  61.815  1.00 84.03           C
ATOM    521  C   ILE A  69      40.505  31.135  59.478  1.00 84.03           C
ATOM    522  O   ILE A  69      39.323  30.797  59.540  1.00 84.03           O
ATOM    523  N   LYS A  70      41.503  30.303  59.832  1.00102.22           N
ATOM    524  CA  LYS A  70      41.159  28.990  60.279  1.00102.22           C
ATOM    525  CB  LYS A  70      42.131  27.888  59.843  1.00102.22           C
ATOM    526  CG  LYS A  70      43.494  28.000  60.521  1.00102.22           C
ATOM    527  CD  LYS A  70      44.298  26.702  60.472  1.00102.22           C
ATOM    528  CE  LYS A  70      45.740  26.864  60.951  1.00102.22           C
ATOM    529  NZ  LYS A  70      45.767  27.590  62.240  1.00102.22           N
ATOM    530  C   LYS A  70      41.154  28.967  61.769  1.00102.22           C
ATOM    531  O   LYS A  70      42.007  29.550  62.439  1.00102.22           O
ATOM    532  N   ILE A  71      40.163  28.244  62.308  1.00 69.28           N
ATOM    533  CA  ILE A  71      39.973  28.061  63.707  1.00 69.28           C
ATOM    534  CB  ILE A  71      38.513  27.941  64.065  1.00 69.28           C
ATOM    535  CG1 ILE A  71      37.721  29.207  63.694  1.00 69.28           C
ATOM    536  CG2 ILE A  71      38.412  27.565  65.547  1.00 69.28           C
ATOM    537  CD1 ILE A  71      36.206  29.025  63.833  1.00 69.28           C
ATOM    538  C   ILE A  71      40.576  26.718  63.980  1.00 69.28           C
ATOM    539  O   ILE A  71      40.168  25.724  63.384  1.00 69.28           O
ATOM    540  N   ALA A  72      41.574  26.657  64.883  1.00 33.77           N
ATOM    541  CA  ALA A  72      42.252  25.420  65.157  1.00 33.77           C
ATOM    542  CB  ALA A  72      43.500  25.578  66.044  1.00 33.77           C
ATOM    543  C   ALA A  72      41.315  24.489  65.858  1.00 33.77           C
ATOM    544  O   ALA A  72      40.324  24.908  66.453  1.00 33.77           O
ATOM    545  N   ALA A  73      41.614  23.176  65.791  1.00 33.48           N
ATOM    546  CA  ALA A  73      40.763  22.189  66.390  1.00 33.48           C
ATOM    547  CB  ALA A  73      41.230  20.741  66.160  1.00 33.48           C
ATOM    548  C   ALA A  73      40.713  22.441  67.864  1.00 33.48           C
ATOM    549  O   ALA A  73      41.660  22.962  68.451  1.00 33.48           O
ATOM    550  N   ALA A  74      39.574  22.088  68.498  1.00 44.54           N
ATOM    551  CA  ALA A  74      39.393  22.351  69.898  1.00 44.54           C
ATOM    552  CB  ALA A  74      38.710  23.699  70.183  1.00 44.54           C
ATOM    553  C   ALA A  74      38.499  21.296  70.459  1.00 44.54           C
ATOM    554  O   ALA A  74      38.115  20.363  69.759  1.00 44.54           O
ATOM    555  N   ASN A  75      38.185  21.411  71.770  1.00 63.46           N
ATOM    556  CA  ASN A  75      37.348  20.458  72.444  1.00 63.46           C
ATOM    557  CB  ASN A  75      38.049  19.793  73.639  1.00 63.46           C
ATOM    558  CG  ASN A  75      39.276  19.064  73.108  1.00 63.46           C
ATOM    559  OD1 ASN A  75      40.407  19.387  73.467  1.00 63.46           O
ATOM    560  ND2 ASN A  75      39.048  18.056  72.223  1.00 63.46           N
ATOM    561  C   ASN A  75      36.149  21.188  72.980  1.00 63.46           C
ATOM    562  O   ASN A  75      36.216  22.384  73.273  1.00 63.46           O
ATOM    563  N   VAL A  76      35.003  20.483  73.104  1.00121.27           N
ATOM    564  CA  VAL A  76      33.802  21.099  73.598  1.00121.27           C
ATOM    565  CB  VAL A  76      32.799  21.339  72.507  1.00121.27           C
ATOM    566  CG1 VAL A  76      31.562  21.998  73.120  1.00121.27           C
ATOM    567  CG2 VAL A  76      33.448  22.152  71.381  1.00121.27           C
ATOM    568  C   VAL A  76      33.154  20.136  74.555  1.00121.27           C
ATOM    569  O   VAL A  76      33.325  18.925  74.439  1.00121.27           O
ATOM    570  N   PRO A  77      32.431  20.648  75.524  1.00 84.83           N
ATOM    571  CA  PRO A  77      31.700  19.819  76.450  1.00 84.83           C
ATOM    572  CD  PRO A  77      32.659  21.986  76.036  1.00 84.83           C
ATOM    573  CB  PRO A  77      31.372  20.719  77.645  1.00 84.83           C
ATOM    574  CG  PRO A  77      31.587  22.153  77.122  1.00 84.83           C
ATOM    575  C   PRO A  77      30.489  19.268  75.757  1.00 84.83           C
ATOM    576  O   PRO A  77      29.919  19.967  74.921  1.00 84.83           O
ATOM    577  N   ALA A  78      30.064  18.030  76.088  1.00 35.28           N
ATOM    578  CA  ALA A  78      28.910  17.463  75.440  1.00 35.28           C
ATOM    579  CB  ALA A  78      29.264  16.443  74.345  1.00 35.28           C
ATOM    580  C   ALA A  78      28.089  16.730  76.461  1.00 35.28           C
ATOM    581  O   ALA A  78      28.617  16.190  77.432  1.00 35.28           O
ATOM    582  N   PHE A  79      26.754  16.693  76.249  1.00 76.79           N
ATOM    583  CA  PHE A  79      25.836  16.059  77.159  1.00 76.79           C
ATOM    584  CB  PHE A  79      24.873  17.101  77.763  1.00 76.79           C
ATOM    585  CG  PHE A  79      23.804  16.477  78.596  1.00 76.79           C
ATOM    586  CD1 PHE A  79      24.018  16.167  79.919  1.00 76.79           C
ATOM    587  CD2 PHE A  79      22.564  16.233  78.048  1.00 76.79           C
ATOM    588  CE1 PHE A  79      23.016  15.602  80.672  1.00 76.79           C
ATOM    589  CE2 PHE A  79      21.559  15.672  78.795  1.00 76.79           C
ATOM    590  CZ  PHE A  79      21.784  15.356  80.114  1.00 76.79           C
ATOM    591  C   PHE A  79      25.018  15.062  76.394  1.00 76.79           C
ATOM    592  O   PHE A  79      24.534  15.366  75.304  1.00 76.79           O
ATOM    593  N   VAL A  80      24.865  13.831  76.941  1.00137.89           N
ATOM    594  CA  VAL A  80      23.994  12.853  76.343  1.00137.89           C
ATOM    595  CB  VAL A  80      24.615  11.524  76.005  1.00137.89           C
ATOM    596  CG1 VAL A  80      25.887  11.781  75.182  1.00137.89           C
ATOM    597  CG2 VAL A  80      24.792  10.671  77.267  1.00137.89           C
ATOM    598  C   VAL A  80      22.928  12.615  77.372  1.00137.89           C
ATOM    599  O   VAL A  80      23.198  12.479  78.565  1.00137.89           O
ATOM    600  N   SER A  81      21.681  12.535  76.892  1.00223.25           N
ATOM    601  CA  SER A  81      20.472  12.609  77.660  1.00223.25           C
ATOM    602  CB  SER A  81      19.245  12.884  76.775  1.00223.25           C
ATOM    603  OG  SER A  81      19.383  14.127  76.097  1.00223.25           O
ATOM    604  C   SER A  81      20.059  11.508  78.583  1.00223.25           C
ATOM    605  O   SER A  81      19.223  11.807  79.419  1.00223.25           O
ATOM    606  N   GLY A  82      20.479  10.238  78.473  1.00107.94           N
ATOM    607  CA  GLY A  82      20.000   9.260  79.424  1.00107.94           C
ATOM    608  C   GLY A  82      18.628   8.823  79.003  1.00107.94           C
ATOM    609  O   GLY A  82      17.819   9.625  78.541  1.00107.94           O
ATOM    610  N   LYS A  83      18.322   7.528  79.208  1.00 95.66           N
ATOM    611  CA  LYS A  83      17.087   6.919  78.795  1.00 95.66           C
ATOM    612  CB  LYS A  83      17.106   5.406  79.068  1.00 95.66           C
ATOM    613  CG  LYS A  83      16.102   4.579  78.263  1.00 95.66           C
ATOM    614  CD  LYS A  83      16.353   3.072  78.391  1.00 95.66           C
ATOM    615  CE  LYS A  83      17.809   2.671  78.128  1.00 95.66           C
ATOM    616  NZ  LYS A  83      18.089   1.324  78.682  1.00 95.66           N
ATOM    617  C   LYS A  83      15.917   7.495  79.542  1.00 95.66           C
ATOM    618  O   LYS A  83      14.885   7.796  78.944  1.00 95.66           O
ATOM    619  N   ALA A  84      16.041   7.652  80.876  1.00 36.06           N
ATOM    620  CA  ALA A  84      14.950   8.120  81.690  1.00 36.06           C
ATOM    621  CB  ALA A  84      15.273   8.094  83.196  1.00 36.06           C
ATOM    622  C   ALA A  84      14.583   9.526  81.328  1.00 36.06           C
ATOM    623  O   ALA A  84      13.404   9.855  81.205  1.00 36.06           O
ATOM    624  N   LEU A  85      15.582  10.404  81.131  1.00108.48           N
ATOM    625  CA  LEU A  85      15.265  11.769  80.806  1.00108.48           C
ATOM    626  CB  LEU A  85      16.461  12.727  80.630  1.00108.48           C
ATOM    627  CG  LEU A  85      16.953  13.434  81.908  1.00108.48           C
ATOM    628  CD1 LEU A  85      17.564  12.464  82.927  1.00108.48           C
ATOM    629  CD2 LEU A  85      17.873  14.615  81.552  1.00108.48           C
ATOM    630  C   LEU A  85      14.525  11.843  79.513  1.00108.48           C
ATOM    631  O   LEU A  85      13.573  12.607  79.378  1.00108.48           O
ATOM    632  N   LYS A  86      14.963  11.069  78.513  1.00115.22           N
ATOM    633  CA  LYS A  86      14.395  11.172  77.204  1.00115.22           C
ATOM    634  CB  LYS A  86      15.212  10.397  76.154  1.00115.22           C
ATOM    635  CG  LYS A  86      16.661  10.884  76.034  1.00115.22           C
ATOM    636  CD  LYS A  86      17.534  10.004  75.138  1.00115.22           C
ATOM    637  CE  LYS A  86      17.571   8.531  75.550  1.00115.22           C
ATOM    638  NZ  LYS A  86      18.279   7.732  74.524  1.00115.22           N
ATOM    639  C   LYS A  86      12.970  10.689  77.115  1.00115.22           C
ATOM    640  O   LYS A  86      12.154  11.335  76.461  1.00115.22           O
ATOM    641  N   ASP A  87      12.623   9.572  77.794  1.00204.39           N
ATOM    642  CA  ASP A  87      11.403   8.852  77.495  1.00204.39           C
ATOM    643  CB  ASP A  87      11.566   7.330  77.631  1.00204.39           C
ATOM    644  CG  ASP A  87      12.371   6.867  76.427  1.00204.39           C
ATOM    645  OD1 ASP A  87      12.121   7.403  75.316  1.00204.39           O
ATOM    646  OD2 ASP A  87      13.253   5.982  76.602  1.00204.39           O
ATOM    647  C   ASP A  87      10.114   9.210  78.187  1.00204.39           C
ATOM    648  O   ASP A  87      10.061   9.986  79.139  1.00204.39           O
ATOM    649  N   ALA A  88       9.018   8.600  77.644  1.00108.56           N
ATOM    650  CA  ALA A  88       7.658   8.697  78.108  1.00108.56           C
ATOM    651  CB  ALA A  88       7.161  10.142  78.297  1.00108.56           C
ATOM    652  C   ALA A  88       6.762   8.075  77.083  1.00108.56           C
ATOM    653  O   ALA A  88       7.196   7.687  75.998  1.00108.56           O
ATOM    654  N   VAL A  89       5.469   7.944  77.432  1.00248.77           N
ATOM    655  CA  VAL A  89       4.506   7.422  76.511  1.00248.77           C
ATOM    656  CB  VAL A  89       4.144   5.994  76.770  1.00248.77           C
ATOM    657  CG1 VAL A  89       5.410   5.146  76.566  1.00248.77           C
ATOM    658  CG2 VAL A  89       3.537   5.884  78.178  1.00248.77           C
ATOM    659  C   VAL A  89       3.280   8.254  76.673  1.00248.77           C
ATOM    660  O   VAL A  89       3.088   8.896  77.705  1.00248.77           O
ATOM    661  N   LYS A  90       2.417   8.289  75.642  1.00 63.23           N
ATOM    662  CA  LYS A  90       1.243   9.102  75.761  1.00 63.23           C
ATOM    663  CB  LYS A  90       0.701   9.623  74.423  1.00 63.23           C
ATOM    664  CG  LYS A  90      -0.468  10.587  74.631  1.00 63.23           C
ATOM    665  CD  LYS A  90      -1.016  11.198  73.343  1.00 63.23           C
ATOM    666  CE  LYS A  90      -2.150  12.196  73.593  1.00 63.23           C
ATOM    667  NZ  LYS A  90      -2.860  12.493  72.329  1.00 63.23           N
ATOM    668  C   LYS A  90       0.125   8.285  76.382  1.00 63.23           C
ATOM    669  O   LYS A  90       0.032   7.065  76.082  1.00 63.23           O
ATOM    670  OXT LYS A  90      -0.671   8.887  77.153  1.00 63.23           O
TER     671      LYS A  90
ATOM    672  N   MET B  91      33.894   9.083  85.834  1.00 39.54           N
ATOM    673  CA  MET B  91      33.225   9.433  87.109  1.00 39.54           C
ATOM    674  CB  MET B  91      33.356  10.944  87.361  1.00 39.54           C
ATOM    675  CG  MET B  91      32.763  11.416  88.689  1.00 39.54           C
ATOM    676  SD  MET B  91      32.926  13.205  88.964  1.00 39.54           S
ATOM    677  CE  MET B  91      34.686  13.166  89.412  1.00 39.54           C
ATOM    678  C   MET B  91      31.774   9.084  87.071  1.00 39.54           C
ATOM    679  O   MET B  91      31.008   9.653  86.295  1.00 39.54           O
ATOM    680  N   ASN B  92      31.375   8.105  87.906  1.00 55.83           N
ATOM    681  CA  ASN B  92      30.008   7.681  87.973  1.00 55.83           C
ATOM    682  CB  ASN B  92      29.825   6.157  88.123  1.00 55.83           C
ATOM    683  CG  ASN B  92      30.431   5.670  89.430  1.00 55.83           C
ATOM    684  OD1 ASN B  92      31.127   6.402  90.131  1.00 55.83           O
ATOM    685  ND2 ASN B  92      30.163   4.378  89.763  1.00 55.83           N
ATOM    686  C   ASN B  92      29.334   8.387  89.109  1.00 55.83           C
ATOM    687  O   ASN B  92      29.953   9.153  89.846  1.00 55.83           O
ATOM    688  N   LYS B  93      28.020   8.135  89.271  1.00 49.48           N
ATOM    689  CA  LYS B  93      27.227   8.818  90.253  1.00 49.48           C
ATOM    690  CB  LYS B  93      25.755   8.379  90.224  0.00 49.48           C
ATOM    691  CG  LYS B  93      24.819   9.360  90.932  0.00 49.48           C
ATOM    692  CD  LYS B  93      23.339   9.131  90.611  0.00 49.48           C
ATOM    693  CE  LYS B  93      22.420  10.253  91.104  0.00 49.48           C
ATOM    694  NZ  LYS B  93      21.013   9.958  90.745  0.00 49.48           N
ATOM    695  C   LYS B  93      27.768   8.568  91.629  1.00 49.48           C
ATOM    696  O   LYS B  93      27.876   9.492  92.434  1.00 49.48           O
ATOM    697  N   THR B  94      28.143   7.314  91.940  1.00104.36           N
ATOM    698  CA  THR B  94      28.620   7.012  93.258  1.00104.36           C
ATOM    699  CB  THR B  94      28.881   5.547  93.471  1.00104.36           C
ATOM    700  OG1 THR B  94      29.206   5.291  94.831  1.00104.36           O
ATOM    701  CG2 THR B  94      30.032   5.110  92.552  1.00104.36           C
ATOM    702  C   THR B  94      29.890   7.760  93.524  1.00104.36           C
ATOM    703  O   THR B  94      30.102   8.228  94.640  1.00104.36           O
ATOM    704  N   GLN B  95      30.800   7.863  92.538  1.00130.68           N
ATOM    705  CA  GLN B  95      32.013   8.565  92.848  1.00130.68           C
ATOM    706  CB  GLN B  95      33.255   8.218  92.005  1.00130.68           C
ATOM    707  CG  GLN B  95      33.310   8.584  90.530  1.00130.68           C
ATOM    708  CD  GLN B  95      34.737   8.182  90.176  1.00130.68           C
ATOM    709  OE1 GLN B  95      35.422   7.566  90.991  1.00130.68           O
ATOM    710  NE2 GLN B  95      35.215   8.541  88.957  1.00130.68           N
ATOM    711  C   GLN B  95      31.798  10.045  92.939  1.00130.68           C
ATOM    712  O   GLN B  95      32.523  10.730  93.656  1.00130.68           O
ATOM    713  N   LEU B  96      30.825  10.584  92.182  1.00 59.85           N
ATOM    714  CA  LEU B  96      30.502  11.987  92.192  1.00 59.85           C
ATOM    715  CB  LEU B  96      29.382  12.259  91.166  1.00 59.85           C
ATOM    716  CG  LEU B  96      28.998  13.733  90.969  1.00 59.85           C
ATOM    717  CD1 LEU B  96      30.166  14.520  90.359  1.00 59.85           C
ATOM    718  CD2 LEU B  96      27.703  13.863  90.148  1.00 59.85           C
ATOM    719  C   LEU B  96      30.001  12.359  93.565  1.00 59.85           C
ATOM    720  O   LEU B  96      30.381  13.386  94.127  1.00 59.85           O
ATOM    721  N   ILE B  97      29.132  11.515  94.155  1.00142.73           N
ATOM    722  CA  ILE B  97      28.576  11.796  95.452  1.00142.73           C
ATOM    723  CB  ILE B  97      27.453  10.856  95.831  1.00142.73           C
ATOM    724  CG1 ILE B  97      26.716  11.312  97.107  1.00142.73           C
ATOM    725  CG2 ILE B  97      28.005   9.426  95.922  1.00142.73           C
ATOM    726  CD1 ILE B  97      27.524  11.170  98.400  1.00142.73           C
ATOM    727  C   ILE B  97      29.660  11.787  96.486  1.00142.73           C
ATOM    728  O   ILE B  97      29.661  12.622  97.389  1.00142.73           O
ATOM    729  N   ASP B  98      30.612  10.837  96.414  1.00135.79           N
ATOM    730  CA  ASP B  98      31.598  10.845  97.452  1.00135.79           C
ATOM    731  CB  ASP B  98      32.429   9.549  97.588  1.00135.79           C
ATOM    732  CG  ASP B  98      33.227   9.234  96.345  1.00135.79           C
ATOM    733  OD1 ASP B  98      34.202   9.976  96.064  1.00135.79           O
ATOM    734  OD2 ASP B  98      32.883   8.223  95.675  1.00135.79           O
ATOM    735  C   ASP B  98      32.454  12.078  97.368  1.00135.79           C
ATOM    736  O   ASP B  98      32.840  12.624  98.400  1.00135.79           O
ATOM    737  N   VAL B  99      32.772  12.568  96.151  1.00109.35           N
ATOM    738  CA  VAL B  99      33.610  13.733  96.042  1.00109.35           C
ATOM    739  CB  VAL B  99      34.121  13.998  94.650  1.00109.35           C
ATOM    740  CG1 VAL B  99      35.020  12.817  94.241  1.00109.35           C
ATOM    741  CG2 VAL B  99      32.945  14.241  93.696  1.00109.35           C
ATOM    742  C   VAL B  99      32.903  14.953  96.578  1.00109.35           C
ATOM    743  O   VAL B  99      33.540  15.826  97.167  1.00109.35           O
ATOM    744  N   ILE B 100      31.577  15.068  96.351  1.00110.63           N
ATOM    745  CA  ILE B 100      30.773  16.182  96.796  1.00110.63           C
ATOM    746  CB  ILE B 100      29.413  16.243  96.161  1.00110.63           C
ATOM    747  CG1 ILE B 100      28.558  15.030  96.555  1.00110.63           C
ATOM    748  CG2 ILE B 100      29.615  16.394  94.645  1.00110.63           C
ATOM    749  CD1 ILE B 100      27.090  15.181  96.161  1.00110.63           C
ATOM    750  C   ILE B 100      30.591  16.185  98.285  1.00110.63           C
ATOM    751  O   ILE B 100      30.456  17.243  98.899  1.00110.63           O
ATOM    752  N   ALA B 101      30.501  14.997  98.906  1.00 36.93           N
ATOM    753  CA  ALA B 101      30.319  14.938 100.329  1.00 36.93           C
ATOM    754  CB  ALA B 101      30.255  13.494 100.855  1.00 36.93           C
ATOM    755  C   ALA B 101      31.500  15.603 100.964  1.00 36.93           C
ATOM    756  O   ALA B 101      31.361  16.310 101.961  1.00 36.93           O
ATOM    757  N   GLU B 102      32.705  15.380 100.404  1.00 85.19           N
ATOM    758  CA  GLU B 102      33.898  15.919 100.994  1.00 85.19           C
ATOM    759  CB  GLU B 102      35.189  15.422 100.317  1.00 85.19           C
ATOM    760  CG  GLU B 102      35.483  13.936 100.545  1.00 85.19           C
ATOM    761  CD  GLU B 102      35.626  13.711 102.044  0.00 85.19           C
ATOM    762  OE1 GLU B 102      34.617  13.936 102.762  0.00 85.19           O
ATOM    763  OE2 GLU B 102      36.736  13.314 102.493  0.00 85.19           O
ATOM    764  C   GLU B 102      33.943  17.421 100.941  1.00 85.19           C
ATOM    765  O   GLU B 102      34.186  18.065 101.959  1.00 85.19           O
ATOM    766  N   LYS B 103      33.690  18.022  99.759  1.00 68.00           N
ATOM    767  CA  LYS B 103      33.838  19.443  99.572  1.00 68.00           C
ATOM    768  CB  LYS B 103      33.647  19.843  98.098  1.00 68.00           C
ATOM    769  CG  LYS B 103      34.683  19.194  97.168  1.00 68.00           C
ATOM    770  CD  LYS B 103      34.312  19.283  95.684  1.00 68.00           C
ATOM    771  CE  LYS B 103      35.292  18.584  94.732  1.00 68.00           C
ATOM    772  NZ  LYS B 103      34.950  17.148  94.607  1.00 68.00           N
ATOM    773  C   LYS B 103      32.852  20.205 100.415  1.00 68.00           C
ATOM    774  O   LYS B 103      33.186  21.240 100.989  1.00 68.00           O
ATOM    775  N   ALA B 104      31.596  19.724 100.462  1.00 60.11           N
ATOM    776  CA  ALA B 104      30.488  20.270 101.205  1.00 60.11           C
ATOM    777  CB  ALA B 104      29.138  19.643 100.816  1.00 60.11           C
ATOM    778  C   ALA B 104      30.666  20.076 102.681  1.00 60.11           C
ATOM    779  O   ALA B 104      30.160  20.872 103.472  1.00 60.11           O
ATOM    780  N   GLU B 105      31.382  19.006 103.085  1.00 70.15           N
ATOM    781  CA  GLU B 105      31.537  18.643 104.467  1.00 70.15           C
ATOM    782  CB  GLU B 105      32.059  19.792 105.353  1.00 70.15           C
ATOM    783  CG  GLU B 105      33.496  20.213 105.036  1.00 70.15           C
ATOM    784  CD  GLU B 105      33.888  21.317 106.008  1.00 70.15           C
ATOM    785  OE1 GLU B 105      33.775  21.076 107.241  1.00 70.15           O
ATOM    786  OE2 GLU B 105      34.300  22.411 105.539  1.00 70.15           O
ATOM    787  C   GLU B 105      30.238  18.161 105.041  1.00 70.15           C
ATOM    788  O   GLU B 105      29.848  18.551 106.140  1.00 70.15           O
ATOM    789  N   LEU B 106      29.517  17.300 104.287  1.00131.93           N
ATOM    790  CA  LEU B 106      28.320  16.686 104.795  1.00131.93           C
ATOM    791  CB  LEU B 106      27.029  17.046 104.033  1.00131.93           C
ATOM    792  CG  LEU B 106      26.935  16.508 102.597  1.00131.93           C
ATOM    793  CD1 LEU B 106      25.731  17.128 101.865  1.00131.93           C
ATOM    794  CD2 LEU B 106      28.258  16.672 101.836  1.00131.93           C
ATOM    795  C   LEU B 106      28.535  15.202 104.747  1.00131.93           C
ATOM    796  O   LEU B 106      29.657  14.743 104.546  1.00131.93           O
ATOM    797  N   SER B 107      27.460  14.423 105.008  1.00 48.65           N
ATOM    798  CA  SER B 107      27.490  12.984 104.967  1.00 48.65           C
ATOM    799  CB  SER B 107      26.315  12.351 105.732  1.00 48.65           C
ATOM    800  OG  SER B 107      26.319  10.942 105.560  1.00 48.65           O
ATOM    801  C   SER B 107      27.376  12.541 103.535  1.00 48.65           C
ATOM    802  O   SER B 107      27.050  13.327 102.646  1.00 48.65           O
ATOM    803  N   LYS B 108      27.701  11.257 103.278  1.00154.62           N
ATOM    804  CA  LYS B 108      27.611  10.669 101.972  1.00154.62           C
ATOM    805  CB  LYS B 108      28.288   9.288 101.895  1.00154.62           C
ATOM    806  CG  LYS B 108      28.697   8.896 100.473  1.00154.62           C
ATOM    807  CD  LYS B 108      29.846   9.750  99.927  0.00154.62           C
ATOM    808  CE  LYS B 108      31.166   9.540 100.674  0.00154.62           C
ATOM    809  NZ  LYS B 108      32.142  10.590 100.305  0.00154.62           N
ATOM    810  C   LYS B 108      26.162  10.520 101.614  1.00154.62           C
ATOM    811  O   LYS B 108      25.776  10.649 100.453  1.00154.62           O
ATOM    812  N   THR B 109      25.318  10.228 102.625  1.00109.36           N
ATOM    813  CA  THR B 109      23.908  10.036 102.429  1.00109.36           C
ATOM    814  CB  THR B 109      23.186   9.633 103.687  1.00109.36           C
ATOM    815  OG1 THR B 109      21.816   9.383 103.407  1.00109.36           O
ATOM    816  CG2 THR B 109      23.322  10.758 104.728  1.00109.36           C
ATOM    817  C   THR B 109      23.282  11.312 101.955  1.00109.36           C
ATOM    818  O   THR B 109      22.369  11.281 101.133  1.00109.36           O
ATOM    819  N   GLN B 110      23.711  12.464 102.506  1.00 69.42           N
ATOM    820  CA  GLN B 110      23.119  13.721 102.137  1.00 69.42           C
ATOM    821  CB  GLN B 110      23.374  14.843 103.164  1.00 69.42           C
ATOM    822  CG  GLN B 110      22.629  14.564 104.479  1.00 69.42           C
ATOM    823  CD  GLN B 110      22.803  15.713 105.468  1.00 69.42           C
ATOM    824  OE1 GLN B 110      21.976  15.894 106.362  1.00 69.42           O
ATOM    825  NE2 GLN B 110      23.892  16.513 105.316  1.00 69.42           N
ATOM    826  C   GLN B 110      23.528  14.154 100.760  1.00 69.42           C
ATOM    827  O   GLN B 110      22.725  14.716 100.015  1.00 69.42           O
ATOM    828  N   ALA B 111      24.794  13.911 100.378  1.00 37.98           N
ATOM    829  CA  ALA B 111      25.218  14.316  99.074  1.00 37.98           C
ATOM    830  CB  ALA B 111      26.687  13.961  98.808  1.00 37.98           C
ATOM    831  C   ALA B 111      24.366  13.578  98.087  1.00 37.98           C
ATOM    832  O   ALA B 111      23.831  14.169  97.150  1.00 37.98           O
ATOM    833  N   LYS B 112      24.173  12.266  98.326  1.00 97.03           N
ATOM    834  CA  LYS B 112      23.435  11.408  97.442  1.00 97.03           C
ATOM    835  CB  LYS B 112      23.366   9.957  97.959  1.00 97.03           C
ATOM    836  CG  LYS B 112      22.670   8.987  97.000  1.00 97.03           C
ATOM    837  CD  LYS B 112      22.655   7.535  97.486  1.00 97.03           C
ATOM    838  CE  LYS B 112      21.311   7.114  98.087  1.00 97.03           C
ATOM    839  NZ  LYS B 112      21.350   5.688  98.483  1.00 97.03           N
ATOM    840  C   LYS B 112      22.014  11.872  97.329  1.00 97.03           C
ATOM    841  O   LYS B 112      21.484  11.992  96.226  1.00 97.03           O
ATOM    842  N   ALA B 113      21.360  12.145  98.475  1.00 34.14           N
ATOM    843  CA  ALA B 113      19.972  12.520  98.483  1.00 34.14           C
ATOM    844  CB  ALA B 113      19.388  12.675  99.898  1.00 34.14           C
ATOM    845  C   ALA B 113      19.798  13.831  97.787  1.00 34.14           C
ATOM    846  O   ALA B 113      18.808  14.043  97.089  1.00 34.14           O
ATOM    847  N   ALA B 114      20.730  14.773  98.010  1.00 34.53           N
ATOM    848  CA  ALA B 114      20.630  16.053  97.372  1.00 34.53           C
ATOM    849  CB  ALA B 114      21.705  17.044  97.846  1.00 34.53           C
ATOM    850  C   ALA B 114      20.802  15.890  95.894  1.00 34.53           C
ATOM    851  O   ALA B 114      20.052  16.456  95.101  1.00 34.53           O
ATOM    852  N   LEU B 115      21.798  15.083  95.483  1.00 57.12           N
ATOM    853  CA  LEU B 115      22.111  14.925  94.092  1.00 57.12           C
ATOM    854  CB  LEU B 115      23.328  14.002  93.900  1.00 57.12           C
ATOM    855  CG  LEU B 115      23.828  13.897  92.451  1.00 57.12           C
ATOM    856  CD1 LEU B 115      24.356  15.250  91.951  1.00 57.12           C
ATOM    857  CD2 LEU B 115      24.864  12.771  92.302  1.00 57.12           C
ATOM    858  C   LEU B 115      20.944  14.308  93.383  1.00 57.12           C
ATOM    859  O   LEU B 115      20.494  14.803  92.351  1.00 57.12           O
ATOM    860  N   GLU B 116      20.386  13.230  93.957  1.00 99.22           N
ATOM    861  CA  GLU B 116      19.321  12.512  93.324  1.00 99.22           C
ATOM    862  CB  GLU B 116      18.899  11.286  94.156  1.00 99.22           C
ATOM    863  CG  GLU B 116      17.839  10.396  93.510  1.00 99.22           C
ATOM    864  CD  GLU B 116      16.486  10.711  94.135  1.00 99.22           C
ATOM    865  OE1 GLU B 116      16.242  11.900  94.476  1.00 99.22           O
ATOM    866  OE2 GLU B 116      15.682   9.755  94.289  1.00 99.22           O
ATOM    867  C   GLU B 116      18.148  13.424  93.158  1.00 99.22           C
ATOM    868  O   GLU B 116      17.529  13.470  92.096  1.00 99.22           O
ATOM    869  N   SER B 117      17.827  14.208  94.200  1.00 35.76           N
ATOM    870  CA  SER B 117      16.685  15.068  94.123  1.00 35.76           C
ATOM    871  CB  SER B 117      16.408  15.786  95.445  1.00 35.76           C
ATOM    872  OG  SER B 117      17.543  16.561  95.799  1.00 35.76           O
ATOM    873  C   SER B 117      16.889  16.091  93.042  1.00 35.76           C
ATOM    874  O   SER B 117      15.966  16.385  92.284  1.00 35.76           O
ATOM    875  N   THR B 118      18.110  16.651  92.917  1.00110.61           N
ATOM    876  CA  THR B 118      18.352  17.686  91.946  1.00110.61           C
ATOM    877  CB  THR B 118      19.720  18.289  92.051  1.00110.61           C
ATOM    878  OG1 THR B 118      20.717  17.312  91.798  1.00110.61           O
ATOM    879  CG2 THR B 118      19.886  18.862  93.466  1.00110.61           C
ATOM    880  C   THR B 118      18.182  17.171  90.544  1.00110.61           C
ATOM    881  O   THR B 118      17.655  17.880  89.686  1.00110.61           O
ATOM    882  N   LEU B 119      18.655  15.939  90.266  1.00 48.86           N
ATOM    883  CA  LEU B 119      18.584  15.375  88.943  1.00 48.86           C
ATOM    884  CB  LEU B 119      19.300  14.015  88.840  1.00 48.86           C
ATOM    885  CG  LEU B 119      20.825  14.095  89.038  1.00 48.86           C
ATOM    886  CD1 LEU B 119      21.472  12.705  88.909  1.00 48.86           C
ATOM    887  CD2 LEU B 119      21.453  15.147  88.106  1.00 48.86           C
ATOM    888  C   LEU B 119      17.154  15.159  88.567  1.00 48.86           C
ATOM    889  O   LEU B 119      16.759  15.438  87.435  1.00 48.86           O
ATOM    890  N   ALA B 120      16.346  14.640  89.512  1.00 28.62           N
ATOM    891  CA  ALA B 120      14.959  14.373  89.255  1.00 28.62           C
ATOM    892  CB  ALA B 120      14.241  13.711  90.445  1.00 28.62           C
ATOM    893  C   ALA B 120      14.256  15.663  88.984  1.00 28.62           C
ATOM    894  O   ALA B 120      13.402  15.739  88.103  1.00 28.62           O
ATOM    895  N   ALA B 121      14.593  16.717  89.750  1.00 29.23           N
ATOM    896  CA  ALA B 121      13.931  17.984  89.600  1.00 29.23           C
ATOM    897  CB  ALA B 121      14.406  19.038  90.615  1.00 29.23           C
ATOM    898  C   ALA B 121      14.198  18.539  88.236  1.00 29.23           C
ATOM    899  O   ALA B 121      13.293  19.057  87.584  1.00 29.23           O
ATOM    900  N   ILE B 122      15.456  18.438  87.765  1.00 45.54           N
ATOM    901  CA  ILE B 122      15.812  18.975  86.483  1.00 45.54           C
ATOM    902  CB  ILE B 122      17.270  18.796  86.149  1.00 45.54           C
ATOM    903  CG1 ILE B 122      18.162  19.566  87.139  1.00 45.54           C
ATOM    904  CG2 ILE B 122      17.477  19.220  84.685  1.00 45.54           C
ATOM    905  CD1 ILE B 122      19.653  19.274  86.975  1.00 45.54           C
ATOM    906  C   ILE B 122      15.033  18.265  85.418  1.00 45.54           C
ATOM    907  O   ILE B 122      14.489  18.896  84.513  1.00 45.54           O
ATOM    908  N   THR B 123      14.939  16.926  85.500  1.00109.18           N
ATOM    909  CA  THR B 123      14.265  16.190  84.469  1.00109.18           C
ATOM    910  CB  THR B 123      14.309  14.709  84.664  1.00109.18           C
ATOM    911  OG1 THR B 123      13.642  14.357  85.867  1.00109.18           O
ATOM    912  CG2 THR B 123      15.781  14.264  84.704  1.00109.18           C
ATOM    913  C   THR B 123      12.826  16.578  84.440  1.00109.18           C
ATOM    914  O   THR B 123      12.230  16.684  83.369  1.00109.18           O
ATOM    915  N   GLU B 124      12.235  16.769  85.632  1.00110.65           N
ATOM    916  CA  GLU B 124      10.846  17.090  85.763  1.00110.65           C
ATOM    917  CB  GLU B 124      10.421  17.135  87.241  1.00110.65           C
ATOM    918  CG  GLU B 124       8.916  17.037  87.446  1.00110.65           C
ATOM    919  CD  GLU B 124       8.533  15.599  87.140  1.00110.65           C
ATOM    920  OE1 GLU B 124       9.245  14.683  87.631  1.00110.65           O
ATOM    921  OE2 GLU B 124       7.534  15.400  86.398  1.00110.65           O
ATOM    922  C   GLU B 124      10.586  18.444  85.179  1.00110.65           C
ATOM    923  O   GLU B 124       9.628  18.636  84.431  1.00110.65           O
ATOM    924  N   SER B 125      11.452  19.424  85.501  1.00 34.46           N
ATOM    925  CA  SER B 125      11.228  20.762  85.042  1.00 34.46           C
ATOM    926  CB  SER B 125      12.226  21.775  85.622  1.00 34.46           C
ATOM    927  OG  SER B 125      13.527  21.512  85.121  1.00 34.46           O
ATOM    928  C   SER B 125      11.346  20.791  83.553  1.00 34.46           C
ATOM    929  O   SER B 125      10.558  21.440  82.867  1.00 34.46           O
ATOM    930  N   LEU B 126      12.336  20.060  83.017  1.00 58.17           N
ATOM    931  CA  LEU B 126      12.597  20.022  81.610  1.00 58.17           C
ATOM    932  CB  LEU B 126      13.765  19.075  81.302  1.00 58.17           C
ATOM    933  CG  LEU B 126      14.272  19.201  79.865  1.00 58.17           C
ATOM    934  CD1 LEU B 126      14.955  20.562  79.703  1.00 58.17           C
ATOM    935  CD2 LEU B 126      15.162  18.018  79.452  1.00 58.17           C
ATOM    936  C   LEU B 126      11.403  19.435  80.927  1.00 58.17           C
ATOM    937  O   LEU B 126      10.927  19.946  79.915  1.00 58.17           O
ATOM    938  N   LYS B 127      10.870  18.341  81.495  1.00130.81           N
ATOM    939  CA  LYS B 127       9.780  17.640  80.887  1.00130.81           C
ATOM    940  CB  LYS B 127       9.378  16.350  81.623  1.00130.81           C
ATOM    941  CG  LYS B 127      10.503  15.310  81.659  1.00130.81           C
ATOM    942  CD  LYS B 127      11.076  14.944  80.286  1.00130.81           C
ATOM    943  CE  LYS B 127      10.423  13.728  79.627  1.00130.81           C
ATOM    944  NZ  LYS B 127      11.103  13.433  78.345  1.00130.81           N
ATOM    945  C   LYS B 127       8.583  18.533  80.825  1.00130.81           C
ATOM    946  O   LYS B 127       7.778  18.435  79.900  1.00130.81           O
ATOM    947  N   GLU B 128       8.438  19.409  81.835  1.00 51.42           N
ATOM    948  CA  GLU B 128       7.366  20.356  81.960  1.00 51.42           C
ATOM    949  CB  GLU B 128       7.429  21.175  83.257  1.00 51.42           C
ATOM    950  CG  GLU B 128       7.219  20.362  84.533  1.00 51.42           C
ATOM    951  CD  GLU B 128       7.314  21.349  85.684  1.00 51.42           C
ATOM    952  OE1 GLU B 128       7.533  22.556  85.398  1.00 51.42           O
ATOM    953  OE2 GLU B 128       7.167  20.917  86.858  1.00 51.42           O
ATOM    954  C   GLU B 128       7.472  21.355  80.853  1.00 51.42           C
ATOM    955  O   GLU B 128       6.467  21.928  80.437  1.00 51.42           O
ATOM    956  N   GLY B 129       8.697  21.608  80.350  1.00 35.37           N
ATOM    957  CA  GLY B 129       8.860  22.608  79.334  1.00 35.37           C
ATOM    958  C   GLY B 129       9.541  23.795  79.935  1.00 35.37           C
ATOM    959  O   GLY B 129       9.617  24.857  79.318  1.00 35.37           O
ATOM    960  N   ASP B 130      10.039  23.647  81.176  1.00 58.32           N
ATOM    961  CA  ASP B 130      10.725  24.714  81.845  1.00 58.32           C
ATOM    962  CB  ASP B 130      10.601  24.605  83.375  1.00 58.32           C
ATOM    963  CG  ASP B 130      10.968  25.921  84.044  1.00 58.32           C
ATOM    964  OD1 ASP B 130      11.105  26.954  83.333  1.00 58.32           O
ATOM    965  OD2 ASP B 130      11.102  25.908  85.297  1.00 58.32           O
ATOM    966  C   ASP B 130      12.177  24.607  81.484  1.00 58.32           C
ATOM    967  O   ASP B 130      12.665  23.529  81.147  1.00 58.32           O
ATOM    968  N   ALA B 131      12.906  25.741  81.523  1.00 40.37           N
ATOM    969  CA  ALA B 131      14.310  25.711  81.232  1.00 40.37           C
ATOM    970  CB  ALA B 131      14.760  26.858  80.313  1.00 40.37           C
ATOM    971  C   ALA B 131      15.031  25.867  82.536  1.00 40.37           C
ATOM    972  O   ALA B 131      14.687  26.730  83.341  1.00 40.37           O
ATOM    973  N   VAL B 132      16.051  25.017  82.784  1.00 51.92           N
ATOM    974  CA  VAL B 132      16.799  25.115  84.009  1.00 51.92           C
ATOM    975  CB  VAL B 132      17.155  23.773  84.590  1.00 51.92           C
ATOM    976  CG1 VAL B 132      17.970  23.948  85.884  1.00 51.92           C
ATOM    977  CG2 VAL B 132      15.846  23.007  84.810  1.00 51.92           C
ATOM    978  C   VAL B 132      18.078  25.829  83.685  1.00 51.92           C
ATOM    979  O   VAL B 132      18.846  25.380  82.838  1.00 51.92           O
ATOM    980  N   GLN B 133      18.331  26.974  84.360  1.00 87.84           N
ATOM    981  CA  GLN B 133      19.508  27.768  84.124  1.00 87.84           C
ATOM    982  CB  GLN B 133      19.178  29.248  83.841  1.00 87.84           C
ATOM    983  CG  GLN B 133      20.405  30.159  83.722  1.00 87.84           C
ATOM    984  CD  GLN B 133      19.919  31.590  83.531  1.00 87.84           C
ATOM    985  OE1 GLN B 133      18.775  31.823  83.143  1.00 87.84           O
ATOM    986  NE2 GLN B 133      20.812  32.576  83.814  1.00 87.84           N
ATOM    987  C   GLN B 133      20.339  27.749  85.372  1.00 87.84           C
ATOM    988  O   GLN B 133      19.881  28.159  86.436  1.00 87.84           O
ATOM    989  N   LEU B 134      21.602  27.284  85.266  1.00 70.04           N
ATOM    990  CA  LEU B 134      22.472  27.184  86.407  1.00 70.04           C
ATOM    991  CB  LEU B 134      23.044  25.767  86.558  1.00 70.04           C
ATOM    992  CG  LEU B 134      21.965  24.680  86.727  1.00 70.04           C
ATOM    993  CD1 LEU B 134      22.594  23.283  86.864  1.00 70.04           C
ATOM    994  CD2 LEU B 134      21.004  25.021  87.878  1.00 70.04           C
ATOM    995  C   LEU B 134      23.652  28.072  86.159  1.00 70.04           C
ATOM    996  O   LEU B 134      24.472  27.793  85.285  1.00 70.04           O
ATOM    997  N   VAL B 135      23.807  29.146  86.959  1.00102.22           N
ATOM    998  CA  VAL B 135      24.917  30.020  86.708  1.00102.22           C
ATOM    999  CB  VAL B 135      24.949  31.257  87.563  1.00102.22           C
ATOM   1000  CG1 VAL B 135      24.977  30.857  89.047  1.00102.22           C
ATOM   1001  CG2 VAL B 135      26.187  32.073  87.155  1.00102.22           C
ATOM   1002  C   VAL B 135      26.179  29.276  86.964  1.00102.22           C
ATOM   1003  O   VAL B 135      26.348  28.628  87.995  1.00102.22           O
ATOM   1004  N   GLY B 136      27.101  29.348  85.988  1.00 64.58           N
ATOM   1005  CA  GLY B 136      28.391  28.748  86.122  1.00 64.58           C
ATOM   1006  C   GLY B 136      28.415  27.375  85.507  1.00 64.58           C
ATOM   1007  O   GLY B 136      29.498  26.850  85.261  1.00 64.58           O
ATOM   1008  N   PHE B 137      27.275  26.654  85.429  1.00131.84           N
ATOM   1009  CA  PHE B 137      27.305  25.384  84.740  1.00131.84           C
ATOM   1010  CB  PHE B 137      26.534  24.302  85.510  1.00131.84           C
ATOM   1011  CG  PHE B 137      26.848  22.987  84.896  1.00131.84           C
ATOM   1012  CD1 PHE B 137      28.116  22.461  85.006  1.00131.84           C
ATOM   1013  CD2 PHE B 137      25.876  22.266  84.242  1.00131.84           C
ATOM   1014  CE1 PHE B 137      28.420  21.243  84.452  1.00131.84           C
ATOM   1015  CE2 PHE B 137      26.174  21.045  83.685  1.00131.84           C
ATOM   1016  CZ  PHE B 137      27.446  20.535  83.788  1.00131.84           C
ATOM   1017  C   PHE B 137      26.808  25.389  83.307  1.00131.84           C
ATOM   1018  O   PHE B 137      27.490  24.924  82.394  1.00131.84           O
ATOM   1019  N   GLY B 138      25.594  25.952  83.072  1.00 42.01           N
ATOM   1020  CA  GLY B 138      24.950  25.851  81.778  1.00 42.01           C
ATOM   1021  C   GLY B 138      23.454  25.734  81.981  1.00 42.01           C
ATOM   1022  O   GLY B 138      22.957  25.985  83.077  1.00 42.01           O
ATOM   1023  N   THR B 139      22.693  25.342  80.921  1.00110.48           N
ATOM   1024  CA  THR B 139      21.248  25.272  80.994  1.00110.48           C
ATOM   1025  CB  THR B 139      20.591  26.397  80.250  1.00110.48           C
ATOM   1026  OG1 THR B 139      19.194  26.425  80.504  1.00110.48           O
ATOM   1027  CG2 THR B 139      20.846  26.185  78.748  1.00110.48           C
ATOM   1028  C   THR B 139      20.732  24.005  80.353  1.00110.48           C
ATOM   1029  O   THR B 139      21.388  23.409  79.500  1.00110.48           O
ATOM   1030  N   PHE B 140      19.512  23.573  80.765  1.00 62.43           N
ATOM   1031  CA  PHE B 140      18.849  22.408  80.226  1.00 62.43           C
ATOM   1032  CB  PHE B 140      18.559  21.323  81.280  1.00 62.43           C
ATOM   1033  CG  PHE B 140      19.843  20.756  81.776  1.00 62.43           C
ATOM   1034  CD1 PHE B 140      20.579  21.421  82.731  1.00 62.43           C
ATOM   1035  CD2 PHE B 140      20.302  19.550  81.301  1.00 62.43           C
ATOM   1036  CE1 PHE B 140      21.763  20.898  83.191  1.00 62.43           C
ATOM   1037  CE2 PHE B 140      21.486  19.022  81.759  1.00 62.43           C
ATOM   1038  CZ  PHE B 140      22.221  19.697  82.706  1.00 62.43           C
ATOM   1039  C   PHE B 140      17.505  22.847  79.710  1.00 62.43           C
ATOM   1040  O   PHE B 140      16.796  23.606  80.372  1.00 62.43           O
ATOM   1041  N   LYS B 141      17.110  22.363  78.508  1.00 82.66           N
ATOM   1042  CA  LYS B 141      15.849  22.756  77.930  1.00 82.66           C
ATOM   1043  CB  LYS B 141      15.960  24.005  77.043  1.00 82.66           C
ATOM   1044  CG  LYS B 141      16.410  25.255  77.798  1.00 82.66           C
ATOM   1045  CD  LYS B 141      16.931  26.370  76.887  1.00 82.66           C
ATOM   1046  CE  LYS B 141      15.899  26.884  75.882  1.00 82.66           C
ATOM   1047  NZ  LYS B 141      16.429  28.072  75.176  1.00 82.66           N
ATOM   1048  C   LYS B 141      15.358  21.667  77.020  1.00 82.66           C
ATOM   1049  O   LYS B 141      16.089  20.743  76.667  1.00 82.66           O
ATOM   1050  N   VAL B 142      14.068  21.750  76.633  1.00102.35           N
ATOM   1051  CA  VAL B 142      13.500  20.780  75.743  1.00102.35           C
ATOM   1052  CB  VAL B 142      12.096  20.373  76.100  1.00102.35           C
ATOM   1053  CG1 VAL B 142      12.122  19.669  77.462  1.00102.35           C
ATOM   1054  CG2 VAL B 142      11.185  21.613  76.055  1.00102.35           C
ATOM   1055  C   VAL B 142      13.423  21.399  74.380  1.00102.35           C
ATOM   1056  O   VAL B 142      13.138  22.589  74.256  1.00102.35           O
ATOM   1057  N   ASN B 143      13.716  20.616  73.317  1.00 98.58           N
ATOM   1058  CA  ASN B 143      13.548  21.144  71.989  1.00 98.58           C
ATOM   1059  CB  ASN B 143      14.823  21.222  71.133  1.00 98.58           C
ATOM   1060  CG  ASN B 143      15.347  19.820  70.921  1.00 98.58           C
ATOM   1061  OD1 ASN B 143      15.879  19.207  71.845  1.00 98.58           O
ATOM   1062  ND2 ASN B 143      15.196  19.296  69.674  1.00 98.58           N
ATOM   1063  C   ASN B 143      12.549  20.283  71.266  1.00 98.58           C
ATOM   1064  O   ASN B 143      12.476  19.076  71.496  1.00 98.58           O
ATOM   1065  N   HIS B 144      11.740  20.910  70.381  1.00 90.81           N
ATOM   1066  CA  HIS B 144      10.669  20.255  69.674  1.00 90.81           C
ATOM   1067  ND1 HIS B 144       9.146  22.534  71.323  1.00 90.81           N
ATOM   1068  CG  HIS B 144       8.689  21.761  70.279  1.00 90.81           C
ATOM   1069  CB  HIS B 144       9.564  21.218  69.179  1.00 90.81           C
ATOM   1070  NE2 HIS B 144       6.961  22.271  71.642  1.00 90.81           N
ATOM   1071  CD2 HIS B 144       7.351  21.613  70.489  1.00 90.81           C
ATOM   1072  CE1 HIS B 144       8.072  22.809  72.108  1.00 90.81           C
ATOM   1073  C   HIS B 144      11.167  19.475  68.495  1.00 90.81           C
ATOM   1074  O   HIS B 144      12.122  19.849  67.817  1.00 90.81           O
ATOM   1075  N   ARG B 145      10.475  18.348  68.235  1.00146.95           N
ATOM   1076  CA  ARG B 145      10.734  17.410  67.180  1.00146.95           C
ATOM   1077  CB  ARG B 145      10.996  15.994  67.722  1.00146.95           C
ATOM   1078  CG  ARG B 145      11.556  14.996  66.713  1.00146.95           C
ATOM   1079  CD  ARG B 145      13.087  14.981  66.617  1.00146.95           C
ATOM   1080  NE  ARG B 145      13.560  16.304  66.120  1.00146.95           N
ATOM   1081  CZ  ARG B 145      13.929  17.291  66.989  1.00146.95           C
ATOM   1082  NH1 ARG B 145      13.838  17.094  68.336  1.00146.95           N
ATOM   1083  NH2 ARG B 145      14.399  18.474  66.501  1.00146.95           N
ATOM   1084  C   ARG B 145       9.461  17.347  66.396  1.00146.95           C
ATOM   1085  O   ARG B 145       8.374  17.455  66.961  1.00146.95           O
ATOM   1086  N   ALA B 146       9.571  17.168  65.066  1.00 41.21           N
ATOM   1087  CA  ALA B 146       8.430  17.194  64.194  1.00 41.21           C
ATOM   1088  CB  ALA B 146       8.815  17.352  62.715  1.00 41.21           C
ATOM   1089  C   ALA B 146       7.613  15.945  64.282  1.00 41.21           C
ATOM   1090  O   ALA B 146       8.119  14.851  64.529  1.00 41.21           O
ATOM   1091  N   GLU B 147       6.293  16.113  64.052  1.00 84.49           N
ATOM   1092  CA  GLU B 147       5.350  15.035  64.011  1.00 84.49           C
ATOM   1093  CB  GLU B 147       3.891  15.537  63.980  1.00 84.49           C
ATOM   1094  CG  GLU B 147       2.814  14.448  64.000  1.00 84.49           C
ATOM   1095  CD  GLU B 147       1.486  15.110  64.339  1.00 84.49           C
ATOM   1096  OE1 GLU B 147       1.505  16.110  65.103  1.00 84.49           O
ATOM   1097  OE2 GLU B 147       0.437  14.625  63.838  1.00 84.49           O
ATOM   1098  C   GLU B 147       5.644  14.298  62.751  1.00 84.49           C
ATOM   1099  O   GLU B 147       6.032  14.892  61.745  1.00 84.49           O
ATOM   1100  N   ARG B 148       5.483  12.965  62.779  1.00191.79           N
ATOM   1101  CA  ARG B 148       5.815  12.197  61.620  1.00191.79           C
ATOM   1102  CB  ARG B 148       6.940  11.176  61.859  1.00191.79           C
ATOM   1103  CG  ARG B 148       8.226  11.752  62.448  1.00191.79           C
ATOM   1104  CD  ARG B 148       9.264  10.681  62.802  1.00191.79           C
ATOM   1105  NE  ARG B 148       8.694   9.850  63.901  1.00191.79           N
ATOM   1106  CZ  ARG B 148       9.039   8.534  64.004  1.00191.79           C
ATOM   1107  NH1 ARG B 148       9.894   7.985  63.092  1.00191.79           N
ATOM   1108  NH2 ARG B 148       8.532   7.768  65.015  1.00191.79           N
ATOM   1109  C   ARG B 148       4.632  11.358  61.293  1.00191.79           C
ATOM   1110  O   ARG B 148       3.719  11.183  62.098  1.00191.79           O
ATOM   1111  N   THR B 149       4.621  10.831  60.061  1.00110.66           N
ATOM   1112  CA  THR B 149       3.606   9.908  59.680  1.00110.66           C
ATOM   1113  CB  THR B 149       2.988  10.219  58.353  1.00110.66           C
ATOM   1114  OG1 THR B 149       3.965  10.108  57.327  1.00110.66           O
ATOM   1115  CG2 THR B 149       2.430  11.652  58.399  1.00110.66           C
ATOM   1116  C   THR B 149       4.328   8.611  59.546  1.00110.66           C
ATOM   1117  O   THR B 149       5.410   8.554  58.965  1.00110.66           O
ATOM   1118  N   GLY B 150       3.772   7.532  60.119  1.00 31.52           N
ATOM   1119  CA  GLY B 150       4.425   6.264  60.005  1.00 31.52           C
ATOM   1120  C   GLY B 150       3.335   5.259  60.092  1.00 31.52           C
ATOM   1121  O   GLY B 150       2.248   5.577  60.559  1.00 31.52           O
ATOM   1122  N   ARG B 151       3.581   4.013  59.648  1.00119.13           N
ATOM   1123  CA  ARG B 151       2.517   3.055  59.712  1.00119.13           C
ATOM   1124  CB  ARG B 151       2.133   2.390  58.374  1.00119.13           C
ATOM   1125  CG  ARG B 151       1.044   3.164  57.630  1.00119.13           C
ATOM   1126  CD  ARG B 151       0.552   2.510  56.336  1.00119.13           C
ATOM   1127  NE  ARG B 151       1.374   3.033  55.212  1.00119.13           N
ATOM   1128  CZ  ARG B 151       1.340   2.402  54.002  1.00119.13           C
ATOM   1129  NH1 ARG B 151       0.623   1.247  53.861  1.00119.13           N
ATOM   1130  NH2 ARG B 151       2.016   2.925  52.941  1.00119.13           N
ATOM   1131  C   ARG B 151       2.842   1.978  60.684  1.00119.13           C
ATOM   1132  O   ARG B 151       3.995   1.752  61.045  1.00119.13           O
ATOM   1133  N   ASN B 152       1.775   1.297  61.149  1.00 70.64           N
ATOM   1134  CA  ASN B 152       1.906   0.239  62.102  1.00 70.64           C
ATOM   1135  CB  ASN B 152       0.616   0.033  62.921  1.00 70.64           C
ATOM   1136  CG  ASN B 152       0.874  -0.888  64.106  1.00 70.64           C
ATOM   1137  OD1 ASN B 152       0.917  -0.446  65.253  1.00 70.64           O
ATOM   1138  ND2 ASN B 152       1.030  -2.210  63.827  1.00 70.64           N
ATOM   1139  C   ASN B 152       2.202  -1.000  61.328  1.00 70.64           C
ATOM   1140  O   ASN B 152       1.484  -1.396  60.411  1.00 70.64           O
ATOM   1141  N   PRO B 153       3.300  -1.592  61.671  1.00 74.60           N
ATOM   1142  CA  PRO B 153       3.771  -2.787  61.033  1.00 74.60           C
ATOM   1143  CD  PRO B 153       3.938  -1.340  62.952  1.00 74.60           C
ATOM   1144  CB  PRO B 153       5.005  -3.197  61.832  1.00 74.60           C
ATOM   1145  CG  PRO B 153       4.749  -2.612  63.235  1.00 74.60           C
ATOM   1146  C   PRO B 153       2.756  -3.885  60.984  1.00 74.60           C
ATOM   1147  O   PRO B 153       2.585  -4.489  59.924  1.00 74.60           O
ATOM   1148  N   GLN B 154       2.105  -4.212  62.115  1.00 63.27           N
ATOM   1149  CA  GLN B 154       1.181  -5.304  62.042  1.00 63.27           C
ATOM   1150  CB  GLN B 154       0.687  -5.796  63.407  1.00 63.27           C
ATOM   1151  CG  GLN B 154       1.710  -6.591  64.207  1.00 63.27           C
ATOM   1152  CD  GLN B 154       0.947  -7.180  65.380  1.00 63.27           C
ATOM   1153  OE1 GLN B 154       0.518  -6.459  66.280  1.00 63.27           O
ATOM   1154  NE2 GLN B 154       0.748  -8.525  65.357  1.00 63.27           N
ATOM   1155  C   GLN B 154      -0.046  -4.934  61.277  1.00 63.27           C
ATOM   1156  O   GLN B 154      -0.435  -5.636  60.344  1.00 63.27           O
ATOM   1157  N   THR B 155      -0.679  -3.807  61.664  1.00 47.37           N
ATOM   1158  CA  THR B 155      -1.950  -3.398  61.129  1.00 47.37           C
ATOM   1159  CB  THR B 155      -2.588  -2.316  61.949  1.00 47.37           C
ATOM   1160  OG1 THR B 155      -1.795  -1.140  61.919  1.00 47.37           O
ATOM   1161  CG2 THR B 155      -2.720  -2.817  63.399  1.00 47.37           C
ATOM   1162  C   THR B 155      -1.845  -2.924  59.710  1.00 47.37           C
ATOM   1163  O   THR B 155      -2.684  -3.262  58.875  1.00 47.37           O
ATOM   1164  N   GLY B 156      -0.804  -2.133  59.391  1.00 19.40           N
ATOM   1165  CA  GLY B 156      -0.664  -1.605  58.065  1.00 19.40           C
ATOM   1166  C   GLY B 156      -1.457  -0.338  58.004  1.00 19.40           C
ATOM   1167  O   GLY B 156      -1.719   0.195  56.927  1.00 19.40           O
ATOM   1168  N   LYS B 157      -1.886   0.165  59.178  1.00140.53           N
ATOM   1169  CA  LYS B 157      -2.640   1.382  59.231  1.00140.53           C
ATOM   1170  CB  LYS B 157      -3.615   1.433  60.424  1.00140.53           C
ATOM   1171  CG  LYS B 157      -4.786   0.453  60.310  0.00140.53           C
ATOM   1172  CD  LYS B 157      -5.777   0.797  59.194  0.00140.53           C
ATOM   1173  CE  LYS B 157      -5.171   0.811  57.791  1.00140.53           C
ATOM   1174  NZ  LYS B 157      -6.204   1.215  56.810  1.00140.53           N
ATOM   1175  C   LYS B 157      -1.692   2.532  59.370  1.00140.53           C
ATOM   1176  O   LYS B 157      -0.673   2.445  60.057  1.00140.53           O
ATOM   1177  N   GLU B 158      -2.013   3.660  58.703  1.00 80.53           N
ATOM   1178  CA  GLU B 158      -1.172   4.817  58.795  1.00 80.53           C
ATOM   1179  CB  GLU B 158      -1.487   5.898  57.751  1.00 80.53           C
ATOM   1180  CG  GLU B 158      -2.903   6.464  57.862  1.00 80.53           C
ATOM   1181  CD  GLU B 158      -3.024   7.627  56.886  1.00 80.53           C
ATOM   1182  OE1 GLU B 158      -1.971   8.226  56.535  1.00 80.53           O
ATOM   1183  OE2 GLU B 158      -4.175   7.934  56.480  1.00 80.53           O
ATOM   1184  C   GLU B 158      -1.372   5.376  60.165  1.00 80.53           C
ATOM   1185  O   GLU B 158      -2.444   5.243  60.754  1.00 80.53           O
ATOM   1186  N   ILE B 159      -0.318   5.999  60.719  1.00 46.00           N
ATOM   1187  CA  ILE B 159      -0.364   6.465  62.073  1.00 46.00           C
ATOM   1188  CB  ILE B 159       0.479   5.622  62.993  1.00 46.00           C
ATOM   1189  CG1 ILE B 159       0.113   4.132  62.881  1.00 46.00           C
ATOM   1190  CG2 ILE B 159       0.315   6.166  64.422  1.00 46.00           C
ATOM   1191  CD1 ILE B 159       1.167   3.206  63.493  1.00 46.00           C
ATOM   1192  C   ILE B 159       0.242   7.833  62.103  1.00 46.00           C
ATOM   1193  O   ILE B 159       1.020   8.205  61.224  1.00 46.00           O
ATOM   1194  N   LYS B 160      -0.125   8.635  63.119  1.00124.77           N
ATOM   1195  CA  LYS B 160       0.463   9.930  63.265  1.00124.77           C
ATOM   1196  CB  LYS B 160      -0.566  11.013  63.632  1.00124.77           C
ATOM   1197  CG  LYS B 160      -1.649  11.246  62.576  1.00124.77           C
ATOM   1198  CD  LYS B 160      -1.114  11.759  61.239  1.00124.77           C
ATOM   1199  CE  LYS B 160      -2.210  12.073  60.219  1.00124.77           C
ATOM   1200  NZ  LYS B 160      -1.639  12.860  59.104  1.00124.77           N
ATOM   1201  C   LYS B 160       1.378   9.805  64.436  1.00124.77           C
ATOM   1202  O   LYS B 160       0.952   9.409  65.519  1.00124.77           O
ATOM   1203  N   ILE B 161       2.668  10.134  64.252  1.00106.59           N
ATOM   1204  CA  ILE B 161       3.587  10.049  65.346  1.00106.59           C
ATOM   1205  CB  ILE B 161       4.972   9.612  64.951  1.00106.59           C
ATOM   1206  CG1 ILE B 161       4.971   8.166  64.421  1.00106.59           C
ATOM   1207  CG2 ILE B 161       5.880   9.790  66.174  1.00106.59           C
ATOM   1208  CD1 ILE B 161       4.546   7.141  65.471  1.00106.59           C
ATOM   1209  C   ILE B 161       3.677  11.433  65.873  1.00106.59           C
ATOM   1210  O   ILE B 161       4.105  12.350  65.177  1.00106.59           O
ATOM   1211  N   ALA B 162       3.278  11.602  67.145  1.00 45.46           N
ATOM   1212  CA  ALA B 162       3.166  12.893  67.743  1.00 45.46           C
ATOM   1213  CB  ALA B 162       2.620  12.856  69.179  1.00 45.46           C
ATOM   1214  C   ALA B 162       4.495  13.554  67.791  1.00 45.46           C
ATOM   1215  O   ALA B 162       5.545  12.911  67.774  1.00 45.46           O
ATOM   1216  N   ALA B 163       4.458  14.897  67.836  1.00 45.20           N
ATOM   1217  CA  ALA B 163       5.664  15.646  67.925  1.00 45.20           C
ATOM   1218  CB  ALA B 163       5.425  17.162  68.054  1.00 45.20           C
ATOM   1219  C   ALA B 163       6.318  15.153  69.171  1.00 45.20           C
ATOM   1220  O   ALA B 163       5.644  14.734  70.113  1.00 45.20           O
ATOM   1221  N   ALA B 164       7.661  15.142  69.181  1.00 57.81           N
ATOM   1222  CA  ALA B 164       8.367  14.636  70.313  1.00 57.81           C
ATOM   1223  CB  ALA B 164       9.174  13.360  70.030  1.00 57.81           C
ATOM   1224  C   ALA B 164       9.332  15.692  70.711  1.00 57.81           C
ATOM   1225  O   ALA B 164       9.556  16.641  69.970  1.00 57.81           O
ATOM   1226  N   ASN B 165       9.896  15.596  71.920  1.00 70.23           N
ATOM   1227  CA  ASN B 165      10.835  16.598  72.318  1.00 70.23           C
ATOM   1228  CB  ASN B 165      10.401  17.396  73.562  1.00 70.23           C
ATOM   1229  CG  ASN B 165       9.220  18.297  73.233  1.00 70.23           C
ATOM   1230  OD1 ASN B 165       8.234  17.874  72.632  1.00 70.23           O
ATOM   1231  ND2 ASN B 165       9.322  19.584  73.658  1.00 70.23           N
ATOM   1232  C   ASN B 165      12.065  15.875  72.743  1.00 70.23           C
ATOM   1233  O   ASN B 165      12.011  14.687  73.057  1.00 70.23           O
ATOM   1234  N   VAL B 166      13.223  16.562  72.715  1.00122.41           N
ATOM   1235  CA  VAL B 166      14.395  15.948  73.258  1.00122.41           C
ATOM   1236  CB  VAL B 166      15.370  15.399  72.240  1.00122.41           C
ATOM   1237  CG1 VAL B 166      14.662  14.262  71.478  1.00122.41           C
ATOM   1238  CG2 VAL B 166      15.877  16.522  71.325  1.00122.41           C
ATOM   1239  C   VAL B 166      15.065  16.959  74.154  1.00122.41           C
ATOM   1240  O   VAL B 166      14.936  18.169  73.962  1.00122.41           O
ATOM   1241  N   PRO B 167      15.717  16.494  75.185  1.00 79.93           N
ATOM   1242  CA  PRO B 167      16.409  17.337  76.127  1.00 79.93           C
ATOM   1243  CD  PRO B 167      15.536  15.140  75.674  1.00 79.93           C
ATOM   1244  CB  PRO B 167      16.692  16.453  77.346  1.00 79.93           C
ATOM   1245  CG  PRO B 167      16.563  15.014  76.811  1.00 79.93           C
ATOM   1246  C   PRO B 167      17.661  17.876  75.510  1.00 79.93           C
ATOM   1247  O   PRO B 167      18.290  17.150  74.741  1.00 79.93           O
ATOM   1248  N   ALA B 168      18.049  19.129  75.837  1.00 37.51           N
ATOM   1249  CA  ALA B 168      19.259  19.674  75.291  1.00 37.51           C
ATOM   1250  CB  ALA B 168      19.022  20.701  74.168  1.00 37.51           C
ATOM   1251  C   ALA B 168      19.987  20.389  76.387  1.00 37.51           C
ATOM   1252  O   ALA B 168      19.377  20.917  77.315  1.00 37.51           O
ATOM   1253  N   PHE B 169      21.334  20.408  76.301  1.00 73.66           N
ATOM   1254  CA  PHE B 169      22.150  21.051  77.291  1.00 73.66           C
ATOM   1255  CB  PHE B 169      23.050  20.049  78.041  1.00 73.66           C
ATOM   1256  CG  PHE B 169      23.998  20.752  78.952  1.00 73.66           C
ATOM   1257  CD1 PHE B 169      23.566  21.354  80.114  1.00 73.66           C
ATOM   1258  CD2 PHE B 169      25.340  20.779  78.650  1.00 73.66           C
ATOM   1259  CE1 PHE B 169      24.462  21.983  80.947  1.00 73.66           C
ATOM   1260  CE2 PHE B 169      26.241  21.403  79.479  1.00 73.66           C
ATOM   1261  CZ  PHE B 169      25.799  22.013  80.628  1.00 73.66           C
ATOM   1262  C   PHE B 169      23.016  22.043  76.586  1.00 73.66           C
ATOM   1263  O   PHE B 169      23.592  21.744  75.541  1.00 73.66           O
ATOM   1264  N   VAL B 170      23.087  23.276  77.128  1.00 41.95           N
ATOM   1265  CA  VAL B 170      23.950  24.288  76.588  1.00 41.95           C
ATOM   1266  CB  VAL B 170      23.244  25.578  76.276  1.00 41.95           C
ATOM   1267  CG1 VAL B 170      24.294  26.632  75.878  1.00 41.95           C
ATOM   1268  CG2 VAL B 170      22.190  25.316  75.190  1.00 41.95           C
ATOM   1269  C   VAL B 170      24.928  24.590  77.673  1.00 41.95           C
ATOM   1270  O   VAL B 170      24.545  25.016  78.762  1.00 41.95           O
ATOM   1271  N   SER B 171      26.227  24.378  77.399  1.00 38.27           N
ATOM   1272  CA  SER B 171      27.221  24.597  78.408  1.00 38.27           C
ATOM   1273  CB  SER B 171      28.564  23.923  78.079  1.00 38.27           C
ATOM   1274  OG  SER B 171      29.057  24.384  76.830  1.00 38.27           O
ATOM   1275  C   SER B 171      27.440  26.070  78.558  1.00 38.27           C
ATOM   1276  O   SER B 171      27.353  26.825  77.591  1.00 38.27           O
ATOM   1277  N   GLY B 172      27.735  26.516  79.798  1.00 18.02           N
ATOM   1278  CA  GLY B 172      27.959  27.910  80.052  1.00 18.02           C
ATOM   1279  C   GLY B 172      29.351  28.230  79.607  1.00 18.02           C
ATOM   1280  O   GLY B 172      30.112  27.334  79.250  1.00 18.02           O
ATOM   1281  N   LYS B 173      29.720  29.530  79.634  1.00 97.59           N
ATOM   1282  CA  LYS B 173      31.018  29.967  79.188  1.00 97.59           C
ATOM   1283  CB  LYS B 173      31.251  31.490  79.252  1.00 97.59           C
ATOM   1284  CG  LYS B 173      30.386  32.340  78.319  0.00 97.59           C
ATOM   1285  CD  LYS B 173      28.951  32.534  78.809  0.00 97.59           C
ATOM   1286  CE  LYS B 173      28.124  33.443  77.899  0.00 97.59           C
ATOM   1287  NZ  LYS B 173      28.845  34.716  77.680  0.00 97.59           N
ATOM   1288  C   LYS B 173      32.080  29.384  80.065  1.00 97.59           C
ATOM   1289  O   LYS B 173      33.146  29.001  79.587  1.00 97.59           O
ATOM   1290  N   ALA B 174      31.824  29.309  81.382  1.00 27.94           N
ATOM   1291  CA  ALA B 174      32.844  28.845  82.275  1.00 27.94           C
ATOM   1292  CB  ALA B 174      32.380  28.818  83.742  1.00 27.94           C
ATOM   1293  C   ALA B 174      33.211  27.446  81.896  1.00 27.94           C
ATOM   1294  O   ALA B 174      34.391  27.112  81.805  1.00 27.94           O
ATOM   1295  N   LEU B 175      32.196  26.601  81.636  1.00 94.17           N
ATOM   1296  CA  LEU B 175      32.425  25.222  81.324  1.00 94.17           C
ATOM   1297  CB  LEU B 175      31.101  24.438  81.187  1.00 94.17           C
ATOM   1298  CG  LEU B 175      31.215  22.895  81.144  1.00 94.17           C
ATOM   1299  CD1 LEU B 175      29.820  22.264  81.005  1.00 94.17           C
ATOM   1300  CD2 LEU B 175      32.199  22.373  80.082  1.00 94.17           C
ATOM   1301  C   LEU B 175      33.163  25.142  80.022  1.00 94.17           C
ATOM   1302  O   LEU B 175      34.098  24.358  79.874  1.00 94.17           O
ATOM   1303  N   LYS B 176      32.755  25.955  79.034  1.00 68.75           N
ATOM   1304  CA  LYS B 176      33.382  25.902  77.744  1.00 68.75           C
ATOM   1305  CB  LYS B 176      32.704  26.817  76.717  1.00 68.75           C
ATOM   1306  CG  LYS B 176      31.318  26.318  76.313  1.00 68.75           C
ATOM   1307  CD  LYS B 176      30.473  27.379  75.610  1.00 68.75           C
ATOM   1308  CE  LYS B 176      30.215  28.613  76.479  1.00 68.75           C
ATOM   1309  NZ  LYS B 176      29.147  29.448  75.884  1.00 68.75           N
ATOM   1310  C   LYS B 176      34.809  26.330  77.855  1.00 68.75           C
ATOM   1311  O   LYS B 176      35.696  25.730  77.250  1.00 68.75           O
ATOM   1312  N   ASP B 177      35.066  27.384  78.647  1.00 70.30           N
ATOM   1313  CA  ASP B 177      36.382  27.940  78.773  1.00 70.30           C
ATOM   1314  CB  ASP B 177      36.397  29.169  79.695  1.00 70.30           C
ATOM   1315  CG  ASP B 177      37.738  29.867  79.543  1.00 70.30           C
ATOM   1316  OD1 ASP B 177      38.520  29.464  78.641  1.00 70.30           O
ATOM   1317  OD2 ASP B 177      38.001  30.816  80.331  1.00 70.30           O
ATOM   1318  C   ASP B 177      37.301  26.921  79.369  1.00 70.30           C
ATOM   1319  O   ASP B 177      38.446  26.788  78.939  1.00 70.30           O
ATOM   1320  N   ALA B 178      36.820  26.176  80.382  1.00 28.91           N
ATOM   1321  CA  ALA B 178      37.645  25.215  81.053  1.00 28.91           C
ATOM   1322  CB  ALA B 178      36.924  24.539  82.234  1.00 28.91           C
ATOM   1323  C   ALA B 178      38.058  24.145  80.087  1.00 28.91           C
ATOM   1324  O   ALA B 178      39.221  23.746  80.059  1.00 28.91           O
ATOM   1325  N   VAL B 179      37.114  23.645  79.267  1.00 40.70           N
ATOM   1326  CA  VAL B 179      37.425  22.601  78.328  1.00 40.70           C
ATOM   1327  CB  VAL B 179      36.221  22.086  77.598  1.00 40.70           C
ATOM   1328  CG1 VAL B 179      36.679  21.092  76.515  1.00 40.70           C
ATOM   1329  CG2 VAL B 179      35.267  21.473  78.635  1.00 40.70           C
ATOM   1330  C   VAL B 179      38.364  23.140  77.306  1.00 40.70           C
ATOM   1331  O   VAL B 179      39.324  22.477  76.915  1.00 40.70           O
ATOM   1332  N   LYS B 180      38.083  24.368  76.835  1.00140.17           N
ATOM   1333  CA  LYS B 180      38.912  25.022  75.870  1.00140.17           C
ATOM   1334  CB  LYS B 180      39.193  24.194  74.603  1.00140.17           C
ATOM   1335  CG  LYS B 180      40.261  24.808  73.682  1.00140.17           C
ATOM   1336  CD  LYS B 180      39.906  26.185  73.108  1.00140.17           C
ATOM   1337  CE  LYS B 180      40.987  26.798  72.214  1.00140.17           C
ATOM   1338  NZ  LYS B 180      42.178  27.142  73.021  1.00140.17           N
ATOM   1339  C   LYS B 180      38.111  26.239  75.430  1.00140.17           C
ATOM   1340  O   LYS B 180      38.619  27.377  75.618  1.00140.17           O
ATOM   1341  OXT LYS B 180      36.991  26.048  74.886  1.00140.17           O
TER    1342      LYS B 180
END
