# Supplementary material for: Comparison of histone-like HU protein DNA-binding properties and HU/IHF protein sequence alignment
Source: PLoS One. 2017 Nov 13;12(11):e0188037. doi: 10.1371/journal.pone.0188037 (PMC5683647; doi:10.1371/journal.pone.0188037)
Supplement: S3 File — (ZIP) [file pone.0188037.s003.zip › B2_1.pdb]

EXPDTA    THEORETICAL MODEL, MODELLER 9.17 2017/01/19 00:55:09
REMARK   6 MODELLER OBJECTIVE FUNCTION:       903.3871
REMARK   6 MODELLER BEST TEMPLATE % SEQ ID:  29.670
REMARK   6 SEQUENCE: B2_1
REMARK   6 DOPE score: -17941.29688
REMARK   6 GA341 score: 0.69278
REMARK   6 TEMPLATE: 1p71 1:A - 91:B MODELS 1:A - 182:B AT 29.7%
ATOM      1  N   MET A   1      13.502  23.353  91.161  1.00 37.53           N
ATOM      2  CA  MET A   1      14.156  22.706  92.320  1.00 37.53           C
ATOM      3  CB  MET A   1      14.098  21.185  92.148  1.00 37.53           C
ATOM      4  CG  MET A   1      14.753  20.373  93.261  1.00 37.53           C
ATOM      5  SD  MET A   1      14.550  18.582  93.034  1.00 37.53           S
ATOM      6  CE  MET A   1      15.552  18.540  91.522  1.00 37.53           C
ATOM      7  C   MET A   1      15.584  23.122  92.421  1.00 37.53           C
ATOM      8  O   MET A   1      16.368  22.923  91.495  1.00 37.53           O
ATOM      9  N   THR A   2      15.945  23.734  93.565  1.00 94.01           N
ATOM     10  CA  THR A   2      17.292  24.169  93.802  1.00 94.01           C
ATOM     11  CB  THR A   2      17.346  25.493  94.540  1.00 94.01           C
ATOM     12  OG1 THR A   2      16.633  26.477  93.802  1.00 94.01           O
ATOM     13  CG2 THR A   2      18.799  25.977  94.724  1.00 94.01           C
ATOM     14  C   THR A   2      17.946  23.074  94.603  1.00 94.01           C
ATOM     15  O   THR A   2      17.303  22.091  94.970  1.00 94.01           O
ATOM     16  N   LYS A   3      19.250  23.214  94.894  1.00124.33           N
ATOM     17  CA  LYS A   3      19.953  22.208  95.628  1.00124.33           C
ATOM     18  CB  LYS A   3      21.432  22.557  95.867  1.00124.33           C
ATOM     19  CG  LYS A   3      21.616  23.736  96.820  0.00124.33           C
ATOM     20  CD  LYS A   3      23.051  23.909  97.327  0.00124.33           C
ATOM     21  CE  LYS A   3      23.564  22.726  98.156  0.00124.33           C
ATOM     22  NZ  LYS A   3      24.201  21.711  97.284  0.00124.33           N
ATOM     23  C   LYS A   3      19.305  22.040  96.972  1.00124.33           C
ATOM     24  O   LYS A   3      19.203  20.923  97.475  1.00124.33           O
ATOM     25  N   ALA A   4      18.838  23.139  97.595  1.00 35.88           N
ATOM     26  CA  ALA A   4      18.276  23.026  98.918  1.00 35.88           C
ATOM     27  CB  ALA A   4      17.808  24.379  99.483  1.00 35.88           C
ATOM     28  C   ALA A   4      17.078  22.118  98.896  1.00 35.88           C
ATOM     29  O   ALA A   4      16.921  21.270  99.775  1.00 35.88           O
ATOM     30  N   ASP A   5      16.196  22.258  97.892  1.00 32.46           N
ATOM     31  CA  ASP A   5      15.017  21.437  97.819  1.00 32.46           C
ATOM     32  CB  ASP A   5      14.091  21.801  96.645  1.00 32.46           C
ATOM     33  CG  ASP A   5      13.372  23.092  96.993  1.00 32.46           C
ATOM     34  OD1 ASP A   5      13.359  23.436  98.205  1.00 32.46           O
ATOM     35  OD2 ASP A   5      12.824  23.746  96.067  1.00 32.46           O
ATOM     36  C   ASP A   5      15.414  20.016  97.602  1.00 32.46           C
ATOM     37  O   ASP A   5      14.799  19.094  98.137  1.00 32.46           O
ATOM     38  N   ILE A   6      16.458  19.806  96.785  1.00 52.62           N
ATOM     39  CA  ILE A   6      16.856  18.477  96.449  1.00 52.62           C
ATOM     40  CB  ILE A   6      17.914  18.445  95.399  1.00 52.62           C
ATOM     41  CG1 ILE A   6      17.417  19.187  94.144  1.00 52.62           C
ATOM     42  CG2 ILE A   6      18.200  16.964  95.127  1.00 52.62           C
ATOM     43  CD1 ILE A   6      18.527  19.541  93.158  1.00 52.62           C
ATOM     44  C   ILE A   6      17.333  17.767  97.673  1.00 52.62           C
ATOM     45  O   ILE A   6      16.978  16.607  97.865  1.00 52.62           O
ATOM     46  N   VAL A   7      18.130  18.433  98.539  1.00119.47           N
ATOM     47  CA  VAL A   7      18.610  17.768  99.718  1.00119.47           C
ATOM     48  CB  VAL A   7      19.574  18.547 100.580  1.00119.47           C
ATOM     49  CG1 VAL A   7      20.907  18.676  99.836  1.00119.47           C
ATOM     50  CG2 VAL A   7      18.962  19.897 100.968  1.00119.47           C
ATOM     51  C   VAL A   7      17.454  17.382 100.586  1.00119.47           C
ATOM     52  O   VAL A   7      17.450  16.300 101.169  1.00119.47           O
ATOM     53  N   ASN A   8      16.425  18.235 100.702  1.00 88.58           N
ATOM     54  CA  ASN A   8      15.380  17.851 101.601  1.00 88.58           C
ATOM     55  CB  ASN A   8      14.314  18.931 101.842  1.00 88.58           C
ATOM     56  CG  ASN A   8      13.811  18.664 103.258  1.00 88.58           C
ATOM     57  OD1 ASN A   8      14.609  18.599 104.191  1.00 88.58           O
ATOM     58  ND2 ASN A   8      12.474  18.492 103.432  1.00 88.58           N
ATOM     59  C   ASN A   8      14.709  16.594 101.104  1.00 88.58           C
ATOM     60  O   ASN A   8      14.352  15.727 101.901  1.00 88.58           O
ATOM     61  N   GLU A   9      14.514  16.465  99.774  1.00 75.94           N
ATOM     62  CA  GLU A   9      13.865  15.322  99.183  1.00 75.94           C
ATOM     63  CB  GLU A   9      13.694  15.477  97.656  1.00 75.94           C
ATOM     64  CG  GLU A   9      12.809  14.402  97.021  1.00 75.94           C
ATOM     65  CD  GLU A   9      12.955  14.485  95.507  1.00 75.94           C
ATOM     66  OE1 GLU A   9      13.613  15.444  95.024  1.00 75.94           O
ATOM     67  OE2 GLU A   9      12.416  13.581  94.813  1.00 75.94           O
ATOM     68  C   GLU A   9      14.693  14.085  99.421  1.00 75.94           C
ATOM     69  O   GLU A   9      14.164  13.040  99.796  1.00 75.94           O
ATOM     70  N   ILE A  10      16.021  14.183  99.201  1.00119.41           N
ATOM     71  CA  ILE A  10      16.951  13.097  99.356  1.00119.41           C
ATOM     72  CB  ILE A  10      18.284  13.432  98.767  1.00119.41           C
ATOM     73  CG1 ILE A  10      19.348  12.363  99.070  1.00119.41           C
ATOM     74  CG2 ILE A  10      18.608  14.860  99.160  1.00119.41           C
ATOM     75  CD1 ILE A  10      20.714  12.714  98.488  1.00119.41           C
ATOM     76  C   ILE A  10      17.095  12.683 100.799  1.00119.41           C
ATOM     77  O   ILE A  10      17.098  11.490 101.103  1.00119.41           O
ATOM     78  N   ALA A  11      17.183  13.654 101.731  1.00 38.85           N
ATOM     79  CA  ALA A  11      17.371  13.349 103.123  1.00 38.85           C
ATOM     80  CB  ALA A  11      17.317  14.605 104.018  1.00 38.85           C
ATOM     81  C   ALA A  11      16.226  12.475 103.511  1.00 38.85           C
ATOM     82  O   ALA A  11      16.384  11.510 104.258  1.00 38.85           O
ATOM     83  N   LYS A  12      15.030  12.807 102.996  1.00 64.25           N
ATOM     84  CA  LYS A  12      13.861  12.032 103.277  1.00 64.25           C
ATOM     85  CB  LYS A  12      12.588  12.638 102.663  1.00 64.25           C
ATOM     86  CG  LYS A  12      12.094  13.912 103.351  0.00 64.25           C
ATOM     87  CD  LYS A  12      11.036  14.659 102.539  0.00 64.25           C
ATOM     88  CE  LYS A  12      10.249  15.684 103.361  1.00 64.25           C
ATOM     89  NZ  LYS A  12       9.471  14.991 104.414  1.00 64.25           N
ATOM     90  C   LYS A  12      13.999  10.648 102.706  1.00 64.25           C
ATOM     91  O   LYS A  12      13.755   9.667 103.406  1.00 64.25           O
ATOM     92  N   ASN A  13      14.400  10.527 101.423  1.00 68.09           N
ATOM     93  CA  ASN A  13      14.454   9.240 100.768  1.00 68.09           C
ATOM     94  CB  ASN A  13      14.715   9.360  99.259  1.00 68.09           C
ATOM     95  CG  ASN A  13      13.486  10.034  98.680  1.00 68.09           C
ATOM     96  OD1 ASN A  13      13.567  10.872  97.781  1.00 68.09           O
ATOM     97  ND2 ASN A  13      12.296   9.651  99.221  1.00 68.09           N
ATOM     98  C   ASN A  13      15.522   8.359 101.351  1.00 68.09           C
ATOM     99  O   ASN A  13      15.291   7.175 101.592  1.00 68.09           O
ATOM    100  N   THR A  14      16.725   8.925 101.544  1.00 60.60           N
ATOM    101  CA  THR A  14      17.904   8.270 102.047  1.00 60.60           C
ATOM    102  CB  THR A  14      19.147   9.082 101.838  1.00 60.60           C
ATOM    103  OG1 THR A  14      19.350   9.321 100.446  1.00 60.60           O
ATOM    104  CG2 THR A  14      20.337   8.322 102.450  1.00 60.60           C
ATOM    105  C   THR A  14      17.806   7.999 103.514  1.00 60.60           C
ATOM    106  O   THR A  14      18.401   7.040 104.006  1.00 60.60           O
ATOM    107  N   GLY A  15      17.095   8.861 104.266  1.00 27.11           N
ATOM    108  CA  GLY A  15      16.999   8.660 105.681  1.00 27.11           C
ATOM    109  C   GLY A  15      18.227   9.228 106.327  1.00 27.11           C
ATOM    110  O   GLY A  15      18.642   8.765 107.389  1.00 27.11           O
ATOM    111  N   VAL A  16      18.847  10.240 105.682  1.00102.49           N
ATOM    112  CA  VAL A  16      20.012  10.885 106.220  1.00102.49           C
ATOM    113  CB  VAL A  16      21.192  10.817 105.306  1.00102.49           C
ATOM    114  CG1 VAL A  16      21.576   9.335 105.137  1.00102.49           C
ATOM    115  CG2 VAL A  16      20.815  11.512 103.989  1.00102.49           C
ATOM    116  C   VAL A  16      19.662  12.325 106.443  1.00102.49           C
ATOM    117  O   VAL A  16      18.745  12.859 105.819  1.00102.49           O
ATOM    118  N   ASP A  17      20.401  12.999 107.344  1.00 74.51           N
ATOM    119  CA  ASP A  17      20.028  14.327 107.732  1.00 74.51           C
ATOM    120  CB  ASP A  17      20.813  14.831 108.958  1.00 74.51           C
ATOM    121  CG  ASP A  17      19.990  15.865 109.717  1.00 74.51           C
ATOM    122  OD1 ASP A  17      18.948  16.331 109.181  1.00 74.51           O
ATOM    123  OD2 ASP A  17      20.393  16.183 110.866  1.00 74.51           O
ATOM    124  C   ASP A  17      20.252  15.258 106.579  1.00 74.51           C
ATOM    125  O   ASP A  17      20.943  14.932 105.614  1.00 74.51           O
ATOM    126  N   LYS A  18      19.651  16.460 106.661  1.00 79.73           N
ATOM    127  CA  LYS A  18      19.774  17.422 105.606  1.00 79.73           C
ATOM    128  CB  LYS A  18      19.183  18.801 105.933  1.00 79.73           C
ATOM    129  CG  LYS A  18      17.662  18.919 105.911  1.00 79.73           C
ATOM    130  CD  LYS A  18      17.188  20.255 106.493  1.00 79.73           C
ATOM    131  CE  LYS A  18      15.686  20.490 106.360  0.00 79.73           C
ATOM    132  NZ  LYS A  18      14.965  19.391 107.033  0.00 79.73           N
ATOM    133  C   LYS A  18      21.229  17.687 105.433  1.00 79.73           C
ATOM    134  O   LYS A  18      21.722  17.761 104.313  1.00 79.73           O
ATOM    135  N   VAL A  19      21.949  17.823 106.553  1.00 36.76           N
ATOM    136  CA  VAL A  19      23.343  18.135 106.500  1.00 36.76           C
ATOM    137  CB  VAL A  19      23.945  18.148 107.873  1.00 36.76           C
ATOM    138  CG1 VAL A  19      25.473  18.203 107.751  1.00 36.76           C
ATOM    139  CG2 VAL A  19      23.328  19.319 108.663  1.00 36.76           C
ATOM    140  C   VAL A  19      24.054  17.082 105.711  1.00 36.76           C
ATOM    141  O   VAL A  19      24.815  17.393 104.795  1.00 36.76           O
ATOM    142  N   THR A  20      23.801  15.799 106.027  1.00107.52           N
ATOM    143  CA  THR A  20      24.511  14.733 105.387  1.00107.52           C
ATOM    144  CB  THR A  20      24.208  13.386 105.979  1.00107.52           C
ATOM    145  OG1 THR A  20      22.826  13.087 105.852  1.00107.52           O
ATOM    146  CG2 THR A  20      24.609  13.401 107.462  1.00107.52           C
ATOM    147  C   THR A  20      24.176  14.701 103.938  1.00107.52           C
ATOM    148  O   THR A  20      25.050  14.496 103.096  1.00107.52           O
ATOM    149  N   VAL A  21      22.892  14.892 103.593  1.00 56.43           N
ATOM    150  CA  VAL A  21      22.602  14.844 102.201  1.00 56.43           C
ATOM    151  CB  VAL A  21      21.195  15.058 101.827  1.00 56.43           C
ATOM    152  CG1 VAL A  21      21.268  15.011 100.301  1.00 56.43           C
ATOM    153  CG2 VAL A  21      20.286  13.998 102.471  1.00 56.43           C
ATOM    154  C   VAL A  21      23.335  15.956 101.532  1.00 56.43           C
ATOM    155  O   VAL A  21      23.916  15.767 100.464  1.00 56.43           O
ATOM    156  N   LEU A  22      23.325  17.154 102.145  1.00 93.98           N
ATOM    157  CA  LEU A  22      24.018  18.243 101.525  1.00 93.98           C
ATOM    158  CB  LEU A  22      23.976  19.586 102.289  1.00 93.98           C
ATOM    159  CG  LEU A  22      22.749  20.494 102.062  1.00 93.98           C
ATOM    160  CD1 LEU A  22      21.458  19.918 102.657  1.00 93.98           C
ATOM    161  CD2 LEU A  22      23.057  21.925 102.534  1.00 93.98           C
ATOM    162  C   LEU A  22      25.464  17.893 101.412  1.00 93.98           C
ATOM    163  O   LEU A  22      26.080  18.139 100.377  1.00 93.98           O
ATOM    164  N   THR A  23      26.058  17.304 102.466  1.00107.72           N
ATOM    165  CA  THR A  23      27.467  17.062 102.383  1.00107.72           C
ATOM    166  CB  THR A  23      28.089  16.593 103.660  1.00107.72           C
ATOM    167  OG1 THR A  23      29.499  16.616 103.520  1.00107.72           O
ATOM    168  CG2 THR A  23      27.608  15.168 103.984  1.00107.72           C
ATOM    169  C   THR A  23      27.783  16.066 101.308  1.00107.72           C
ATOM    170  O   THR A  23      28.711  16.270 100.528  1.00107.72           O
ATOM    171  N   THR A  24      27.022  14.959 101.234  1.00 42.68           N
ATOM    172  CA  THR A  24      27.324  13.937 100.277  1.00 42.68           C
ATOM    173  CB  THR A  24      26.485  12.704 100.448  1.00 42.68           C
ATOM    174  OG1 THR A  24      26.618  12.203 101.771  1.00 42.68           O
ATOM    175  CG2 THR A  24      26.983  11.642  99.453  1.00 42.68           C
ATOM    176  C   THR A  24      27.099  14.455  98.889  1.00 42.68           C
ATOM    177  O   THR A  24      27.901  14.196  97.993  1.00 42.68           O
ATOM    178  N   VAL A  25      25.999  15.199  98.661  1.00119.44           N
ATOM    179  CA  VAL A  25      25.749  15.649  97.325  1.00119.44           C
ATOM    180  CB  VAL A  25      24.397  16.263  97.104  1.00119.44           C
ATOM    181  CG1 VAL A  25      23.334  15.165  97.289  1.00119.44           C
ATOM    182  CG2 VAL A  25      24.239  17.472  98.035  1.00119.44           C
ATOM    183  C   VAL A  25      26.800  16.621  96.885  1.00119.44           C
ATOM    184  O   VAL A  25      27.284  16.528  95.760  1.00119.44           O
ATOM    185  N   GLU A  26      27.208  17.566  97.755  1.00 86.77           N
ATOM    186  CA  GLU A  26      28.150  18.564  97.334  1.00 86.77           C
ATOM    187  CB  GLU A  26      28.425  19.635  98.399  1.00 86.77           C
ATOM    188  CG  GLU A  26      29.106  20.876  97.823  1.00 86.77           C
ATOM    189  CD  GLU A  26      29.302  21.842  98.977  1.00 86.77           C
ATOM    190  OE1 GLU A  26      30.204  21.566  99.812  1.00 86.77           O
ATOM    191  OE2 GLU A  26      28.552  22.852  99.054  1.00 86.77           O
ATOM    192  C   GLU A  26      29.448  17.918  96.948  1.00 86.77           C
ATOM    193  O   GLU A  26      30.060  18.286  95.947  1.00 86.77           O
ATOM    194  N   ALA A  27      29.904  16.919  97.721  1.00 38.15           N
ATOM    195  CA  ALA A  27      31.139  16.238  97.436  1.00 38.15           C
ATOM    196  CB  ALA A  27      31.480  15.150  98.468  1.00 38.15           C
ATOM    197  C   ALA A  27      31.018  15.553  96.108  1.00 38.15           C
ATOM    198  O   ALA A  27      31.982  15.486  95.347  1.00 38.15           O
ATOM    199  N   PHE A  28      29.827  14.999  95.814  1.00148.75           N
ATOM    200  CA  PHE A  28      29.595  14.246  94.614  1.00148.75           C
ATOM    201  CB  PHE A  28      28.154  13.708  94.542  1.00148.75           C
ATOM    202  CG  PHE A  28      28.016  12.858  93.326  1.00148.75           C
ATOM    203  CD1 PHE A  28      27.720  13.414  92.105  1.00148.75           C
ATOM    204  CD2 PHE A  28      28.193  11.495  93.410  1.00148.75           C
ATOM    205  CE1 PHE A  28      27.594  12.627  90.983  1.00148.75           C
ATOM    206  CE2 PHE A  28      28.067  10.706  92.293  1.00148.75           C
ATOM    207  CZ  PHE A  28      27.765  11.267  91.075  1.00148.75           C
ATOM    208  C   PHE A  28      29.780  15.136  93.420  1.00148.75           C
ATOM    209  O   PHE A  28      30.492  14.784  92.478  1.00148.75           O
ATOM    210  N   MET A  29      29.137  16.322  93.431  1.00116.13           N
ATOM    211  CA  MET A  29      29.208  17.209  92.307  1.00116.13           C
ATOM    212  CB  MET A  29      28.251  18.406  92.408  1.00116.13           C
ATOM    213  CG  MET A  29      26.801  17.968  92.217  1.00116.13           C
ATOM    214  SD  MET A  29      26.507  17.148  90.621  1.00116.13           S
ATOM    215  CE  MET A  29      24.802  16.668  91.011  1.00116.13           C
ATOM    216  C   MET A  29      30.597  17.724  92.124  1.00116.13           C
ATOM    217  O   MET A  29      31.075  17.843  90.997  1.00116.13           O
ATOM    218  N   ASP A  30      31.288  18.046  93.229  1.00 35.74           N
ATOM    219  CA  ASP A  30      32.616  18.569  93.113  1.00 35.74           C
ATOM    220  CB  ASP A  30      33.206  18.973  94.475  1.00 35.74           C
ATOM    221  CG  ASP A  30      32.384  20.153  94.987  1.00 35.74           C
ATOM    222  OD1 ASP A  30      31.493  20.625  94.230  1.00 35.74           O
ATOM    223  OD2 ASP A  30      32.630  20.592  96.141  1.00 35.74           O
ATOM    224  C   ASP A  30      33.483  17.517  92.486  1.00 35.74           C
ATOM    225  O   ASP A  30      34.337  17.814  91.652  1.00 35.74           O
ATOM    226  N   ALA A  31      33.273  16.247  92.870  1.00 37.10           N
ATOM    227  CA  ALA A  31      34.055  15.155  92.352  1.00 37.10           C
ATOM    228  CB  ALA A  31      33.712  13.814  93.024  1.00 37.10           C
ATOM    229  C   ALA A  31      33.823  15.004  90.874  1.00 37.10           C
ATOM    230  O   ALA A  31      34.750  14.740  90.110  1.00 37.10           O
ATOM    231  N   VAL A  32      32.573  15.154  90.414  1.00 46.80           N
ATOM    232  CA  VAL A  32      32.332  14.977  89.008  1.00 46.80           C
ATOM    233  CB  VAL A  32      30.879  15.125  88.663  1.00 46.80           C
ATOM    234  CG1 VAL A  32      30.718  15.206  87.136  1.00 46.80           C
ATOM    235  CG2 VAL A  32      30.125  13.940  89.287  1.00 46.80           C
ATOM    236  C   VAL A  32      33.107  16.008  88.238  1.00 46.80           C
ATOM    237  O   VAL A  32      33.745  15.702  87.235  1.00 46.80           O
ATOM    238  N   LYS A  33      33.103  17.267  88.703  1.00119.68           N
ATOM    239  CA  LYS A  33      33.783  18.298  87.974  1.00119.68           C
ATOM    240  CB  LYS A  33      33.712  19.680  88.648  1.00119.68           C
ATOM    241  CG  LYS A  33      34.455  20.757  87.852  1.00119.68           C
ATOM    242  CD  LYS A  33      34.268  22.190  88.361  1.00119.68           C
ATOM    243  CE  LYS A  33      35.020  22.493  89.655  1.00119.68           C
ATOM    244  NZ  LYS A  33      35.439  23.913  89.661  1.00119.68           N
ATOM    245  C   LYS A  33      35.243  17.982  87.863  1.00119.68           C
ATOM    246  O   LYS A  33      35.833  18.190  86.803  1.00119.68           O
ATOM    247  N   ASP A  34      35.885  17.502  88.953  1.00119.64           N
ATOM    248  CA  ASP A  34      37.302  17.282  88.831  1.00119.64           C
ATOM    249  CB  ASP A  34      38.102  17.058  90.133  1.00119.64           C
ATOM    250  CG  ASP A  34      37.893  15.673  90.721  1.00119.64           C
ATOM    251  OD1 ASP A  34      36.834  15.445  91.357  1.00119.64           O
ATOM    252  OD2 ASP A  34      38.809  14.822  90.541  1.00119.64           O
ATOM    253  C   ASP A  34      37.575  16.136  87.907  1.00119.64           C
ATOM    254  O   ASP A  34      38.532  16.175  87.136  1.00119.64           O
ATOM    255  N   SER A  35      36.744  15.075  87.958  1.00 41.69           N
ATOM    256  CA  SER A  35      36.948  13.922  87.125  1.00 41.69           C
ATOM    257  CB  SER A  35      35.897  12.826  87.351  1.00 41.69           C
ATOM    258  OG  SER A  35      34.610  13.295  86.963  1.00 41.69           O
ATOM    259  C   SER A  35      36.857  14.321  85.682  1.00 41.69           C
ATOM    260  O   SER A  35      37.689  13.916  84.872  1.00 41.69           O
ATOM    261  N   LEU A  36      35.836  15.116  85.303  1.00149.84           N
ATOM    262  CA  LEU A  36      35.723  15.480  83.918  1.00149.84           C
ATOM    263  CB  LEU A  36      34.464  16.276  83.518  1.00149.84           C
ATOM    264  CG  LEU A  36      33.165  15.452  83.465  1.00149.84           C
ATOM    265  CD1 LEU A  36      33.368  14.189  82.623  1.00149.84           C
ATOM    266  CD2 LEU A  36      32.558  15.167  84.837  1.00149.84           C
ATOM    267  C   LEU A  36      36.880  16.334  83.504  1.00149.84           C
ATOM    268  O   LEU A  36      37.429  16.152  82.420  1.00149.84           O
ATOM    269  N   SER A  37      37.303  17.279  84.358  1.00 51.56           N
ATOM    270  CA  SER A  37      38.323  18.208  83.957  1.00 51.56           C
ATOM    271  CB  SER A  37      38.615  19.255  85.041  1.00 51.56           C
ATOM    272  OG  SER A  37      37.448  20.030  85.270  1.00 51.56           O
ATOM    273  C   SER A  37      39.599  17.478  83.628  1.00 51.56           C
ATOM    274  O   SER A  37      40.340  17.897  82.740  1.00 51.56           O
ATOM    275  N   LYS A  38      39.885  16.389  84.365  1.00 95.49           N
ATOM    276  CA  LYS A  38      41.019  15.519  84.192  1.00 95.49           C
ATOM    277  CB  LYS A  38      41.300  14.593  85.393  1.00 95.49           C
ATOM    278  CG  LYS A  38      41.953  15.334  86.567  1.00 95.49           C
ATOM    279  CD  LYS A  38      42.123  14.497  87.835  1.00 95.49           C
ATOM    280  CE  LYS A  38      42.968  15.196  88.906  1.00 95.49           C
ATOM    281  NZ  LYS A  38      42.111  16.049  89.760  1.00 95.49           N
ATOM    282  C   LYS A  38      40.835  14.693  82.950  1.00 95.49           C
ATOM    283  O   LYS A  38      41.773  14.049  82.485  1.00 95.49           O
ATOM    284  N   ASP A  39      39.611  14.696  82.384  1.00 87.02           N
ATOM    285  CA  ASP A  39      39.250  13.927  81.220  1.00 87.02           C
ATOM    286  CB  ASP A  39      40.341  13.873  80.140  1.00 87.02           C
ATOM    287  CG  ASP A  39      40.350  15.220  79.441  1.00 87.02           C
ATOM    288  OD1 ASP A  39      39.596  16.110  79.917  1.00 87.02           O
ATOM    289  OD2 ASP A  39      41.084  15.381  78.430  1.00 87.02           O
ATOM    290  C   ASP A  39      38.879  12.513  81.535  1.00 87.02           C
ATOM    291  O   ASP A  39      38.930  11.654  80.654  1.00 87.02           O
ATOM    292  N   GLU A  40      38.501  12.206  82.787  1.00108.22           N
ATOM    293  CA  GLU A  40      37.949  10.892  82.948  1.00108.22           C
ATOM    294  CB  GLU A  40      38.271  10.191  84.286  1.00108.22           C
ATOM    295  CG  GLU A  40      37.751  10.905  85.526  1.00108.22           C
ATOM    296  CD  GLU A  40      37.983  10.002  86.732  1.00108.22           C
ATOM    297  OE1 GLU A  40      38.816   9.063  86.619  1.00108.22           O
ATOM    298  OE2 GLU A  40      37.325  10.237  87.779  1.00108.22           O
ATOM    299  C   GLU A  40      36.463  11.033  82.757  1.00108.22           C
ATOM    300  O   GLU A  40      35.908  12.126  82.873  1.00108.22           O
ATOM    301  N   ASN A  41      35.767   9.936  82.409  1.00 92.91           N
ATOM    302  CA  ASN A  41      34.357  10.064  82.184  1.00 92.91           C
ATOM    303  CB  ASN A  41      33.889   9.453  80.851  1.00 92.91           C
ATOM    304  CG  ASN A  41      34.464   8.053  80.702  1.00 92.91           C
ATOM    305  OD1 ASN A  41      35.673   7.856  80.810  1.00 92.91           O
ATOM    306  ND2 ASN A  41      33.574   7.069  80.419  1.00 92.91           N
ATOM    307  C   ASN A  41      33.622   9.487  83.346  1.00 92.91           C
ATOM    308  O   ASN A  41      34.029   8.476  83.915  1.00 92.91           O
ATOM    309  N   VAL A  42      32.531  10.169  83.751  1.00 48.40           N
ATOM    310  CA  VAL A  42      31.754   9.724  84.870  1.00 48.40           C
ATOM    311  CB  VAL A  42      31.296  10.850  85.752  1.00 48.40           C
ATOM    312  CG1 VAL A  42      30.303  10.297  86.790  1.00 48.40           C
ATOM    313  CG2 VAL A  42      32.543  11.510  86.366  1.00 48.40           C
ATOM    314  C   VAL A  42      30.536   9.035  84.340  1.00 48.40           C
ATOM    315  O   VAL A  42      29.783   9.606  83.552  1.00 48.40           O
ATOM    316  N   TYR A  43      30.305   7.779  84.773  1.00151.73           N
ATOM    317  CA  TYR A  43      29.179   7.046  84.269  1.00151.73           C
ATOM    318  CB  TYR A  43      29.542   5.714  83.591  1.00151.73           C
ATOM    319  CG  TYR A  43      28.258   5.070  83.182  1.00151.73           C
ATOM    320  CD1 TYR A  43      27.590   5.500  82.057  1.00151.73           C
ATOM    321  CD2 TYR A  43      27.719   4.042  83.921  1.00151.73           C
ATOM    322  CE1 TYR A  43      26.411   4.907  81.673  1.00151.73           C
ATOM    323  CE2 TYR A  43      26.540   3.444  83.543  1.00151.73           C
ATOM    324  CZ  TYR A  43      25.880   3.885  82.419  1.00151.73           C
ATOM    325  OH  TYR A  43      24.669   3.281  82.023  1.00151.73           O
ATOM    326  C   TYR A  43      28.270   6.707  85.402  1.00151.73           C
ATOM    327  O   TYR A  43      28.704   6.286  86.474  1.00151.73           O
ATOM    328  N   LEU A  44      26.959   6.920  85.187  1.00 73.76           N
ATOM    329  CA  LEU A  44      25.987   6.570  86.176  1.00 73.76           C
ATOM    330  CB  LEU A  44      25.328   7.809  86.803  1.00 73.76           C
ATOM    331  CG  LEU A  44      26.353   8.796  87.406  1.00 73.76           C
ATOM    332  CD1 LEU A  44      25.664   9.989  88.087  1.00 73.76           C
ATOM    333  CD2 LEU A  44      27.347   8.085  88.335  1.00 73.76           C
ATOM    334  C   LEU A  44      24.929   5.811  85.429  1.00 73.76           C
ATOM    335  O   LEU A  44      24.238   6.366  84.577  1.00 73.76           O
ATOM    336  N   ARG A  45      24.734   4.518  85.743  1.00145.65           N
ATOM    337  CA  ARG A  45      23.838   3.760  84.922  1.00145.65           C
ATOM    338  CB  ARG A  45      23.789   2.265  85.250  1.00145.65           C
ATOM    339  CG  ARG A  45      23.002   1.472  84.203  1.00145.65           C
ATOM    340  CD  ARG A  45      22.432   0.151  84.725  1.00145.65           C
ATOM    341  NE  ARG A  45      22.079  -0.705  83.554  1.00145.65           N
ATOM    342  CZ  ARG A  45      20.968  -1.498  83.597  1.00145.65           C
ATOM    343  NH1 ARG A  45      20.136  -1.446  84.679  1.00145.65           N
ATOM    344  NH2 ARG A  45      20.680  -2.328  82.554  1.00145.65           N
ATOM    345  C   ARG A  45      22.438   4.258  85.066  1.00145.65           C
ATOM    346  O   ARG A  45      21.930   4.451  86.170  1.00145.65           O
ATOM    347  N   GLY A  46      21.791   4.490  83.909  1.00 39.84           N
ATOM    348  CA  GLY A  46      20.416   4.863  83.851  1.00 39.84           C
ATOM    349  C   GLY A  46      20.321   6.354  83.870  1.00 39.84           C
ATOM    350  O   GLY A  46      19.492   6.926  83.164  1.00 39.84           O
ATOM    351  N   PHE A  47      21.160   7.013  84.696  1.00 89.97           N
ATOM    352  CA  PHE A  47      21.150   8.449  84.817  1.00 89.97           C
ATOM    353  CB  PHE A  47      21.994   8.893  86.036  1.00 89.97           C
ATOM    354  CG  PHE A  47      21.845  10.351  86.325  1.00 89.97           C
ATOM    355  CD1 PHE A  47      20.795  10.800  87.093  1.00 89.97           C
ATOM    356  CD2 PHE A  47      22.761  11.266  85.864  1.00 89.97           C
ATOM    357  CE1 PHE A  47      20.649  12.137  87.381  1.00 89.97           C
ATOM    358  CE2 PHE A  47      22.621  12.607  86.149  1.00 89.97           C
ATOM    359  CZ  PHE A  47      21.564  13.045  86.909  1.00 89.97           C
ATOM    360  C   PHE A  47      21.737   9.090  83.595  1.00 89.97           C
ATOM    361  O   PHE A  47      21.085   9.887  82.920  1.00 89.97           O
ATOM    362  N   GLY A  48      22.985   8.704  83.254  1.00 36.39           N
ATOM    363  CA  GLY A  48      23.660   9.302  82.133  1.00 36.39           C
ATOM    364  C   GLY A  48      25.118   9.440  82.472  1.00 36.39           C
ATOM    365  O   GLY A  48      25.551   9.064  83.561  1.00 36.39           O
ATOM    366  N   SER A  49      25.920   9.998  81.535  1.00 41.29           N
ATOM    367  CA  SER A  49      27.327  10.130  81.793  1.00 41.29           C
ATOM    368  CB  SER A  49      28.209   9.183  80.958  1.00 41.29           C
ATOM    369  OG  SER A  49      28.124   9.515  79.578  1.00 41.29           O
ATOM    370  C   SER A  49      27.775  11.528  81.496  1.00 41.29           C
ATOM    371  O   SER A  49      27.168  12.239  80.695  1.00 41.29           O
ATOM    372  N   PHE A  50      28.866  11.947  82.174  1.00 64.64           N
ATOM    373  CA  PHE A  50      29.458  13.241  81.998  1.00 64.64           C
ATOM    374  CB  PHE A  50      29.684  14.007  83.314  1.00 64.64           C
ATOM    375  CG  PHE A  50      28.392  14.366  83.972  1.00 64.64           C
ATOM    376  CD1 PHE A  50      27.789  13.499  84.853  1.00 64.64           C
ATOM    377  CD2 PHE A  50      27.790  15.579  83.716  1.00 64.64           C
ATOM    378  CE1 PHE A  50      26.604  13.831  85.468  1.00 64.64           C
ATOM    379  CE2 PHE A  50      26.607  15.918  84.326  1.00 64.64           C
ATOM    380  CZ  PHE A  50      26.011  15.042  85.208  1.00 64.64           C
ATOM    381  C   PHE A  50      30.836  13.007  81.457  1.00 64.64           C
ATOM    382  O   PHE A  50      31.562  12.146  81.950  1.00 64.64           O
ATOM    383  N   VAL A  51      31.235  13.775  80.418  1.00 51.72           N
ATOM    384  CA  VAL A  51      32.545  13.561  79.869  1.00 51.72           C
ATOM    385  CB  VAL A  51      32.531  12.495  78.795  1.00 51.72           C
ATOM    386  CG1 VAL A  51      33.938  12.291  78.211  1.00 51.72           C
ATOM    387  CG2 VAL A  51      31.940  11.212  79.397  1.00 51.72           C
ATOM    388  C   VAL A  51      32.978  14.864  79.266  1.00 51.72           C
ATOM    389  O   VAL A  51      32.185  15.790  79.117  1.00 51.72           O
ATOM    390  N   VAL A  52      34.283  14.979  78.949  1.00 49.04           N
ATOM    391  CA  VAL A  52      34.786  16.144  78.292  1.00 49.04           C
ATOM    392  CB  VAL A  52      36.171  16.495  78.717  1.00 49.04           C
ATOM    393  CG1 VAL A  52      36.712  17.584  77.781  1.00 49.04           C
ATOM    394  CG2 VAL A  52      36.095  16.948  80.177  1.00 49.04           C
ATOM    395  C   VAL A  52      34.820  15.830  76.834  1.00 49.04           C
ATOM    396  O   VAL A  52      35.215  14.735  76.434  1.00 49.04           O
ATOM    397  N   LYS A  53      34.367  16.800  76.008  1.00 84.08           N
ATOM    398  CA  LYS A  53      34.318  16.638  74.582  1.00 84.08           C
ATOM    399  CB  LYS A  53      32.937  16.936  73.972  1.00 84.08           C
ATOM    400  CG  LYS A  53      31.814  16.061  74.524  1.00 84.08           C
ATOM    401  CD  LYS A  53      30.426  16.493  74.050  1.00 84.08           C
ATOM    402  CE  LYS A  53      30.197  18.003  74.104  1.00 84.08           C
ATOM    403  NZ  LYS A  53      28.808  18.317  73.701  1.00 84.08           N
ATOM    404  C   LYS A  53      35.231  17.652  73.983  1.00 84.08           C
ATOM    405  O   LYS A  53      35.171  18.832  74.328  1.00 84.08           O
ATOM    406  N   LYS A  54      36.103  17.211  73.057  1.00135.88           N
ATOM    407  CA  LYS A  54      36.997  18.132  72.429  1.00135.88           C
ATOM    408  CB  LYS A  54      38.262  17.495  71.827  1.00135.88           C
ATOM    409  CG  LYS A  54      39.224  16.967  72.887  1.00135.88           C
ATOM    410  CD  LYS A  54      39.673  18.055  73.866  1.00135.88           C
ATOM    411  CE  LYS A  54      40.441  19.211  73.215  1.00135.88           C
ATOM    412  NZ  LYS A  54      40.816  20.220  74.235  1.00135.88           N
ATOM    413  C   LYS A  54      36.280  18.790  71.311  1.00135.88           C
ATOM    414  O   LYS A  54      35.400  18.206  70.681  1.00135.88           O
ATOM    415  N   ARG A  55      36.614  20.071  71.090  1.00165.71           N
ATOM    416  CA  ARG A  55      36.135  20.766  69.944  1.00165.71           C
ATOM    417  CB  ARG A  55      35.224  21.967  70.267  1.00165.71           C
ATOM    418  CG  ARG A  55      33.817  21.568  70.730  1.00165.71           C
ATOM    419  CD  ARG A  55      32.864  21.230  69.576  1.00165.71           C
ATOM    420  NE  ARG A  55      33.025  19.784  69.236  1.00165.71           N
ATOM    421  CZ  ARG A  55      32.174  18.849  69.752  1.00165.71           C
ATOM    422  NH1 ARG A  55      31.091  19.228  70.491  1.00165.71           N
ATOM    423  NH2 ARG A  55      32.410  17.521  69.533  1.00165.71           N
ATOM    424  C   ARG A  55      37.379  21.294  69.319  1.00165.71           C
ATOM    425  O   ARG A  55      38.017  22.175  69.887  1.00165.71           O
ATOM    426  N   ALA A  56      37.762  20.760  68.143  1.00 32.08           N
ATOM    427  CA  ALA A  56      38.972  21.184  67.499  1.00 32.08           C
ATOM    428  CB  ALA A  56      39.445  20.253  66.367  1.00 32.08           C
ATOM    429  C   ALA A  56      38.739  22.534  66.920  1.00 32.08           C
ATOM    430  O   ALA A  56      37.603  22.931  66.668  1.00 32.08           O
ATOM    431  N   GLN A  57      39.843  23.276  66.715  1.00 49.23           N
ATOM    432  CA  GLN A  57      39.813  24.606  66.185  1.00 49.23           C
ATOM    433  CB  GLN A  57      41.199  25.261  66.195  1.00 49.23           C
ATOM    434  CG  GLN A  57      41.254  26.678  65.631  1.00 49.23           C
ATOM    435  CD  GLN A  57      42.720  27.075  65.644  1.00 49.23           C
ATOM    436  OE1 GLN A  57      43.204  27.719  66.575  1.00 49.23           O
ATOM    437  NE2 GLN A  57      43.466  26.654  64.583  1.00 49.23           N
ATOM    438  C   GLN A  57      39.416  24.492  64.759  1.00 49.23           C
ATOM    439  O   GLN A  57      39.816  23.552  64.072  1.00 49.23           O
ATOM    440  N   LYS A  58      38.590  25.442  64.289  1.00 79.97           N
ATOM    441  CA  LYS A  58      38.221  25.449  62.908  1.00 79.97           C
ATOM    442  CB  LYS A  58      36.734  25.182  62.622  1.00 79.97           C
ATOM    443  CG  LYS A  58      36.212  23.796  62.984  1.00 79.97           C
ATOM    444  CD  LYS A  58      34.698  23.693  62.789  1.00 79.97           C
ATOM    445  CE  LYS A  58      34.103  22.351  63.205  1.00 79.97           C
ATOM    446  NZ  LYS A  58      33.527  22.473  64.561  1.00 79.97           N
ATOM    447  C   LYS A  58      38.392  26.847  62.429  1.00 79.97           C
ATOM    448  O   LYS A  58      38.330  27.790  63.210  1.00 79.97           O
ATOM    449  N   THR A  59      38.650  27.035  61.125  1.00123.65           N
ATOM    450  CA  THR A  59      38.629  28.378  60.640  1.00123.65           C
ATOM    451  CB  THR A  59      39.597  28.630  59.521  1.00123.65           C
ATOM    452  OG1 THR A  59      39.260  27.835  58.395  1.00123.65           O
ATOM    453  CG2 THR A  59      41.018  28.281  60.004  1.00123.65           C
ATOM    454  C   THR A  59      37.235  28.547  60.131  1.00123.65           C
ATOM    455  O   THR A  59      36.563  27.568  59.804  1.00123.65           O
ATOM    456  N   ALA A  60      36.725  29.784  60.079  1.00 85.57           N
ATOM    457  CA  ALA A  60      35.395  29.908  59.560  1.00 85.57           C
ATOM    458  CB  ALA A  60      34.296  29.531  60.566  1.00 85.57           C
ATOM    459  C   ALA A  60      35.190  31.329  59.198  1.00 85.57           C
ATOM    460  O   ALA A  60      36.044  32.175  59.478  1.00 85.57           O
ATOM    461  N   ARG A  61      34.083  31.650  58.517  1.00136.54           N
ATOM    462  CA  ARG A  61      33.876  33.035  58.239  1.00136.54           C
ATOM    463  CB  ARG A  61      34.008  33.444  56.758  1.00136.54           C
ATOM    464  CG  ARG A  61      33.015  32.784  55.805  1.00136.54           C
ATOM    465  CD  ARG A  61      32.951  33.480  54.443  1.00136.54           C
ATOM    466  NE  ARG A  61      34.223  33.212  53.714  1.00136.54           N
ATOM    467  CZ  ARG A  61      35.292  34.052  53.847  1.00136.54           C
ATOM    468  NH1 ARG A  61      35.254  35.084  54.739  1.00136.54           N
ATOM    469  NH2 ARG A  61      36.396  33.862  53.066  1.00136.54           N
ATOM    470  C   ARG A  61      32.507  33.390  58.707  1.00136.54           C
ATOM    471  O   ARG A  61      31.634  32.532  58.842  1.00136.54           O
ATOM    472  N   ASN A  62      32.297  34.688  58.999  1.00 50.49           N
ATOM    473  CA  ASN A  62      31.019  35.128  59.478  1.00 50.49           C
ATOM    474  CB  ASN A  62      31.117  36.249  60.532  1.00 50.49           C
ATOM    475  CG  ASN A  62      29.733  36.511  61.123  1.00 50.49           C
ATOM    476  OD1 ASN A  62      28.754  35.867  60.753  1.00 50.49           O
ATOM    477  ND2 ASN A  62      29.643  37.501  62.051  1.00 50.49           N
ATOM    478  C   ASN A  62      30.260  35.662  58.305  1.00 50.49           C
ATOM    479  O   ASN A  62      30.799  36.416  57.502  1.00 50.49           O
ATOM    480  N   ILE A  63      28.986  35.261  58.148  1.00 91.47           N
ATOM    481  CA  ILE A  63      28.208  35.706  57.026  1.00 91.47           C
ATOM    482  CB  ILE A  63      26.871  35.024  56.909  1.00 91.47           C
ATOM    483  CG1 ILE A  63      27.069  33.500  56.822  1.00 91.47           C
ATOM    484  CG2 ILE A  63      26.139  35.614  55.687  1.00 91.47           C
ATOM    485  CD1 ILE A  63      27.965  33.064  55.663  1.00 91.47           C
ATOM    486  C   ILE A  63      27.970  37.183  57.132  1.00 91.47           C
ATOM    487  O   ILE A  63      28.034  37.897  56.132  1.00 91.47           O
ATOM    488  N   SER A  64      27.663  37.676  58.351  1.00 39.87           N
ATOM    489  CA  SER A  64      27.380  39.070  58.563  1.00 39.87           C
ATOM    490  CB  SER A  64      27.040  39.386  60.035  1.00 39.87           C
ATOM    491  OG  SER A  64      25.846  38.727  60.427  1.00 39.87           O
ATOM    492  C   SER A  64      28.582  39.900  58.222  1.00 39.87           C
ATOM    493  O   SER A  64      28.550  40.712  57.300  1.00 39.87           O
ATOM    494  N   LYS A  65      29.679  39.701  58.981  1.00 74.88           N
ATOM    495  CA  LYS A  65      30.904  40.449  58.865  1.00 74.88           C
ATOM    496  CB  LYS A  65      31.924  40.050  59.935  1.00 74.88           C
ATOM    497  CG  LYS A  65      31.487  40.312  61.374  1.00 74.88           C
ATOM    498  CD  LYS A  65      32.316  39.497  62.367  1.00 74.88           C
ATOM    499  CE  LYS A  65      32.218  39.983  63.813  1.00 74.88           C
ATOM    500  NZ  LYS A  65      33.080  41.171  63.994  1.00 74.88           N
ATOM    501  C   LYS A  65      31.570  40.152  57.562  1.00 74.88           C
ATOM    502  O   LYS A  65      32.130  41.030  56.910  1.00 74.88           O
ATOM    503  N   ASN A  66      31.521  38.879  57.153  1.00 77.71           N
ATOM    504  CA  ASN A  66      32.142  38.402  55.956  1.00 77.71           C
ATOM    505  CB  ASN A  66      31.824  39.318  54.760  1.00 77.71           C
ATOM    506  CG  ASN A  66      32.105  38.555  53.478  1.00 77.71           C
ATOM    507  OD1 ASN A  66      33.041  38.867  52.744  1.00 77.71           O
ATOM    508  ND2 ASN A  66      31.269  37.519  53.207  1.00 77.71           N
ATOM    509  C   ASN A  66      33.626  38.354  56.154  1.00 77.71           C
ATOM    510  O   ASN A  66      34.384  38.231  55.195  1.00 77.71           O
ATOM    511  N   THR A  67      34.099  38.406  57.413  1.00 96.93           N
ATOM    512  CA  THR A  67      35.519  38.333  57.590  1.00 96.93           C
ATOM    513  CB  THR A  67      36.051  39.256  58.644  1.00 96.93           C
ATOM    514  OG1 THR A  67      37.467  39.356  58.537  1.00 96.93           O
ATOM    515  CG2 THR A  67      35.663  38.705  60.025  1.00 96.93           C
ATOM    516  C   THR A  67      35.885  36.935  57.982  1.00 96.93           C
ATOM    517  O   THR A  67      35.067  36.194  58.530  1.00 96.93           O
ATOM    518  N   THR A  68      37.147  36.545  57.696  1.00104.23           N
ATOM    519  CA  THR A  68      37.632  35.235  58.033  1.00104.23           C
ATOM    520  CB  THR A  68      38.944  34.883  57.384  1.00104.23           C
ATOM    521  OG1 THR A  68      39.967  35.743  57.861  1.00104.23           O
ATOM    522  CG2 THR A  68      38.817  35.019  55.856  1.00104.23           C
ATOM    523  C   THR A  68      37.879  35.241  59.505  1.00104.23           C
ATOM    524  O   THR A  68      38.231  36.267  60.078  1.00104.23           O
ATOM    525  N   ILE A  69      37.676  34.086  60.164  1.00126.00           N
ATOM    526  CA  ILE A  69      37.853  34.033  61.582  1.00126.00           C
ATOM    527  CB  ILE A  69      36.581  34.254  62.336  1.00126.00           C
ATOM    528  CG1 ILE A  69      36.870  34.562  63.817  1.00126.00           C
ATOM    529  CG2 ILE A  69      35.703  33.009  62.115  1.00126.00           C
ATOM    530  CD1 ILE A  69      37.570  35.902  64.039  1.00126.00           C
ATOM    531  C   ILE A  69      38.325  32.665  61.948  1.00126.00           C
ATOM    532  O   ILE A  69      38.298  31.740  61.137  1.00126.00           O
ATOM    533  N   ILE A  70      38.798  32.515  63.199  1.00145.70           N
ATOM    534  CA  ILE A  70      39.220  31.233  63.660  1.00145.70           C
ATOM    535  CB  ILE A  70      40.664  31.193  64.084  1.00145.70           C
ATOM    536  CG1 ILE A  70      40.921  32.111  65.292  1.00145.70           C
ATOM    537  CG2 ILE A  70      41.515  31.575  62.860  1.00145.70           C
ATOM    538  CD1 ILE A  70      40.675  33.594  65.012  1.00145.70           C
ATOM    539  C   ILE A  70      38.389  30.901  64.859  1.00145.70           C
ATOM    540  O   ILE A  70      38.260  31.697  65.787  1.00145.70           O
ATOM    541  N   ILE A  71      37.766  29.711  64.872  1.00144.82           N
ATOM    542  CA  ILE A  71      37.056  29.348  66.055  1.00144.82           C
ATOM    543  CB  ILE A  71      35.923  28.390  65.858  1.00144.82           C
ATOM    544  CG1 ILE A  71      36.432  27.040  65.342  1.00144.82           C
ATOM    545  CG2 ILE A  71      34.892  29.067  64.944  1.00144.82           C
ATOM    546  CD1 ILE A  71      35.395  25.927  65.467  1.00144.82           C
ATOM    547  C   ILE A  71      38.081  28.679  66.900  1.00144.82           C
ATOM    548  O   ILE A  71      38.818  27.789  66.469  1.00144.82           O
ATOM    549  N   PRO A  72      38.110  29.146  68.111  1.00191.68           N
ATOM    550  CA  PRO A  72      39.135  28.840  69.072  1.00191.68           C
ATOM    551  CD  PRO A  72      36.897  29.641  68.741  1.00191.68           C
ATOM    552  CB  PRO A  72      38.660  29.463  70.382  1.00191.68           C
ATOM    553  CG  PRO A  72      37.127  29.460  70.250  1.00191.68           C
ATOM    554  C   PRO A  72      39.546  27.424  69.294  1.00191.68           C
ATOM    555  O   PRO A  72      40.750  27.190  69.281  1.00191.68           O
ATOM    556  N   GLU A  73      38.607  26.486  69.505  1.00190.86           N
ATOM    557  CA  GLU A  73      38.925  25.123  69.841  1.00190.86           C
ATOM    558  CB  GLU A  73      40.212  24.537  69.207  1.00190.86           C
ATOM    559  CG  GLU A  73      40.564  23.111  69.638  1.00190.86           C
ATOM    560  CD  GLU A  73      41.689  22.571  68.768  1.00190.86           C
ATOM    561  OE1 GLU A  73      42.529  23.393  68.318  1.00190.86           O
ATOM    562  OE2 GLU A  73      41.726  21.329  68.551  1.00190.86           O
ATOM    563  C   GLU A  73      39.074  25.087  71.315  1.00190.86           C
ATOM    564  O   GLU A  73      39.794  25.889  71.908  1.00190.86           O
ATOM    565  N   HIS A  74      38.357  24.148  71.946  1.00102.54           N
ATOM    566  CA  HIS A  74      38.398  24.031  73.366  1.00102.54           C
ATOM    567  ND1 HIS A  74      38.147  27.557  73.557  1.00102.54           N
ATOM    568  CG  HIS A  74      38.341  26.404  74.296  1.00102.54           C
ATOM    569  CB  HIS A  74      37.600  25.117  74.115  1.00102.54           C
ATOM    570  NE2 HIS A  74      39.747  28.010  75.035  1.00102.54           N
ATOM    571  CD2 HIS A  74      39.317  26.702  75.192  1.00102.54           C
ATOM    572  CE1 HIS A  74      39.011  28.477  74.043  1.00102.54           C
ATOM    573  C   HIS A  74      37.772  22.733  73.727  1.00102.54           C
ATOM    574  O   HIS A  74      37.493  21.891  72.873  1.00102.54           O
ATOM    575  N   ASN A  75      37.569  22.529  75.037  1.00 87.80           N
ATOM    576  CA  ASN A  75      36.912  21.349  75.507  1.00 87.80           C
ATOM    577  CB  ASN A  75      37.833  20.414  76.308  1.00 87.80           C
ATOM    578  CG  ASN A  75      38.451  21.178  77.466  1.00 87.80           C
ATOM    579  OD1 ASN A  75      38.622  22.396  77.426  1.00 87.80           O
ATOM    580  ND2 ASN A  75      38.839  20.420  78.523  1.00 87.80           N
ATOM    581  C   ASN A  75      35.764  21.793  76.355  1.00 87.80           C
ATOM    582  O   ASN A  75      35.820  22.845  76.990  1.00 87.80           O
ATOM    583  N   ILE A  76      34.661  21.019  76.342  1.00120.08           N
ATOM    584  CA  ILE A  76      33.498  21.417  77.086  1.00120.08           C
ATOM    585  CB  ILE A  76      32.405  21.948  76.206  1.00120.08           C
ATOM    586  CG1 ILE A  76      32.952  23.083  75.324  1.00120.08           C
ATOM    587  CG2 ILE A  76      31.239  22.395  77.102  1.00120.08           C
ATOM    588  CD1 ILE A  76      32.023  23.451  74.168  1.00120.08           C
ATOM    589  C   ILE A  76      32.957  20.199  77.775  1.00120.08           C
ATOM    590  O   ILE A  76      33.167  19.075  77.317  1.00120.08           O
ATOM    591  N   PRO A  77      32.281  20.378  78.879  1.00 86.23           N
ATOM    592  CA  PRO A  77      31.689  19.262  79.560  1.00 86.23           C
ATOM    593  CD  PRO A  77      32.505  21.507  79.765  1.00 86.23           C
ATOM    594  CB  PRO A  77      31.392  19.740  80.986  1.00 86.23           C
ATOM    595  CG  PRO A  77      31.515  21.275  80.917  1.00 86.23           C
ATOM    596  C   PRO A  77      30.495  18.784  78.789  1.00 86.23           C
ATOM    597  O   PRO A  77      29.852  19.590  78.117  1.00 86.23           O
ATOM    598  N   ALA A  78      30.184  17.475  78.852  1.00 38.72           N
ATOM    599  CA  ALA A  78      29.065  16.982  78.105  1.00 38.72           C
ATOM    600  CB  ALA A  78      29.468  16.216  76.833  1.00 38.72           C
ATOM    601  C   ALA A  78      28.317  16.014  78.967  1.00 38.72           C
ATOM    602  O   ALA A  78      28.900  15.318  79.798  1.00 38.72           O
ATOM    603  N   PHE A  79      26.982  15.972  78.785  1.00 69.78           N
ATOM    604  CA  PHE A  79      26.144  15.053  79.498  1.00 69.78           C
ATOM    605  CB  PHE A  79      25.182  15.758  80.476  1.00 69.78           C
ATOM    606  CG  PHE A  79      24.253  14.791  81.123  1.00 69.78           C
ATOM    607  CD1 PHE A  79      24.692  13.914  82.096  1.00 69.78           C
ATOM    608  CD2 PHE A  79      22.917  14.790  80.776  1.00 69.78           C
ATOM    609  CE1 PHE A  79      23.820  13.042  82.693  1.00 69.78           C
ATOM    610  CE2 PHE A  79      22.040  13.919  81.370  1.00 69.78           C
ATOM    611  CZ  PHE A  79      22.489  13.044  82.328  1.00 69.78           C
ATOM    612  C   PHE A  79      25.330  14.314  78.489  1.00 69.78           C
ATOM    613  O   PHE A  79      24.797  14.898  77.546  1.00 69.78           O
ATOM    614  N   LYS A  80      25.246  12.982  78.643  1.00119.14           N
ATOM    615  CA  LYS A  80      24.434  12.201  77.761  1.00119.14           C
ATOM    616  CB  LYS A  80      25.264  11.192  76.942  1.00119.14           C
ATOM    617  CG  LYS A  80      24.472  10.328  75.958  1.00119.14           C
ATOM    618  CD  LYS A  80      25.357   9.617  74.925  1.00119.14           C
ATOM    619  CE  LYS A  80      26.558   8.882  75.530  1.00119.14           C
ATOM    620  NZ  LYS A  80      27.332   8.204  74.464  1.00119.14           N
ATOM    621  C   LYS A  80      23.498  11.464  78.661  1.00119.14           C
ATOM    622  O   LYS A  80      23.927  10.698  79.522  1.00119.14           O
ATOM    623  N   PRO A  81      22.223  11.702  78.501  1.00 85.70           N
ATOM    624  CA  PRO A  81      21.278  11.053  79.363  1.00 85.70           C
ATOM    625  CD  PRO A  81      21.750  13.015  78.102  1.00 85.70           C
ATOM    626  CB  PRO A  81      19.962  11.833  79.230  1.00 85.70           C
ATOM    627  CG  PRO A  81      20.221  12.859  78.108  1.00 85.70           C
ATOM    628  C   PRO A  81      21.167   9.594  79.093  1.00 85.70           C
ATOM    629  O   PRO A  81      21.223   9.189  77.934  1.00 85.70           O
ATOM    630  N   ALA A  82      21.007   8.788  80.156  1.00 46.36           N
ATOM    631  CA  ALA A  82      20.901   7.380  79.944  1.00 46.36           C
ATOM    632  CB  ALA A  82      21.321   6.498  81.123  1.00 46.36           C
ATOM    633  C   ALA A  82      19.492   7.072  79.599  1.00 46.36           C
ATOM    634  O   ALA A  82      18.623   7.943  79.620  1.00 46.36           O
ATOM    635  N   LYS A  83      19.255   5.791  79.279  1.00107.18           N
ATOM    636  CA  LYS A  83      18.006   5.317  78.773  1.00107.18           C
ATOM    637  CB  LYS A  83      18.021   3.802  78.476  1.00107.18           C
ATOM    638  CG  LYS A  83      18.146   2.892  79.705  1.00107.18           C
ATOM    639  CD  LYS A  83      17.793   1.427  79.415  1.00107.18           C
ATOM    640  CE  LYS A  83      16.313   1.210  79.081  1.00107.18           C
ATOM    641  NZ  LYS A  83      16.061  -0.207  78.731  1.00107.18           N
ATOM    642  C   LYS A  83      16.875   5.592  79.716  1.00107.18           C
ATOM    643  O   LYS A  83      15.822   6.046  79.274  1.00107.18           O
ATOM    644  N   THR A  84      17.044   5.352  81.030  1.00114.28           N
ATOM    645  CA  THR A  84      15.931   5.510  81.928  1.00114.28           C
ATOM    646  CB  THR A  84      16.198   5.061  83.335  1.00114.28           C
ATOM    647  OG1 THR A  84      17.148   5.910  83.957  1.00114.28           O
ATOM    648  CG2 THR A  84      16.726   3.615  83.297  1.00114.28           C
ATOM    649  C   THR A  84      15.525   6.949  81.992  1.00114.28           C
ATOM    650  O   THR A  84      14.340   7.258  82.100  1.00114.28           O
ATOM    651  N   PHE A  85      16.503   7.865  81.909  1.00161.04           N
ATOM    652  CA  PHE A  85      16.284   9.274  82.091  1.00161.04           C
ATOM    653  CB  PHE A  85      17.597  10.077  82.026  1.00161.04           C
ATOM    654  CG  PHE A  85      17.440  11.374  82.751  1.00161.04           C
ATOM    655  CD1 PHE A  85      16.696  12.409  82.230  1.00161.04           C
ATOM    656  CD2 PHE A  85      18.072  11.567  83.959  1.00161.04           C
ATOM    657  CE1 PHE A  85      16.570  13.598  82.915  1.00161.04           C
ATOM    658  CE2 PHE A  85      17.952  12.753  84.647  1.00161.04           C
ATOM    659  CZ  PHE A  85      17.197  13.772  84.125  1.00161.04           C
ATOM    660  C   PHE A  85      15.351   9.806  81.021  1.00161.04           C
ATOM    661  O   PHE A  85      14.528  10.672  81.300  1.00161.04           O
ATOM    662  N   THR A  86      15.414   9.304  79.769  1.00271.57           N
ATOM    663  CA  THR A  86      14.665   9.919  78.685  1.00271.57           C
ATOM    664  CB  THR A  86      15.111   9.474  77.325  1.00271.57           C
ATOM    665  OG1 THR A  86      14.747   8.122  77.099  1.00271.57           O
ATOM    666  CG2 THR A  86      16.642   9.608  77.258  1.00271.57           C
ATOM    667  C   THR A  86      13.174   9.621  78.767  1.00271.57           C
ATOM    668  O   THR A  86      12.751   8.816  79.585  1.00271.57           O
ATOM    669  N   LEU A  87      12.311  10.282  77.937  1.00202.80           N
ATOM    670  CA  LEU A  87      10.887  10.009  77.971  1.00202.80           C
ATOM    671  CB  LEU A  87       9.989  10.829  77.024  1.00202.80           C
ATOM    672  CG  LEU A  87       8.490  10.520  77.260  1.00202.80           C
ATOM    673  CD1 LEU A  87       8.016  11.075  78.613  1.00202.80           C
ATOM    674  CD2 LEU A  87       7.606  10.960  76.082  1.00202.80           C
ATOM    675  C   LEU A  87      10.701   8.571  77.616  1.00202.80           C
ATOM    676  O   LEU A  87      11.508   7.980  76.900  1.00202.80           O
ATOM    677  N   SER A  88       9.611   7.967  78.123  1.00172.06           N
ATOM    678  CA  SER A  88       9.426   6.557  77.953  1.00172.06           C
ATOM    679  CB  SER A  88       8.135   6.015  78.583  1.00172.06           C
ATOM    680  OG  SER A  88       8.124   4.600  78.506  1.00172.06           O
ATOM    681  C   SER A  88       9.424   6.231  76.494  1.00172.06           C
ATOM    682  O   SER A  88       8.979   7.012  75.657  1.00172.06           O
ATOM    683  N   VAL A  89       9.940   5.035  76.164  1.00140.64           N
ATOM    684  CA  VAL A  89      10.129   4.627  74.806  1.00140.64           C
ATOM    685  CB  VAL A  89      10.762   3.269  74.727  1.00140.64           C
ATOM    686  CG1 VAL A  89      10.918   2.865  73.253  1.00140.64           C
ATOM    687  CG2 VAL A  89      12.086   3.313  75.512  1.00140.64           C
ATOM    688  C   VAL A  89       8.819   4.574  74.096  1.00140.64           C
ATOM    689  O   VAL A  89       8.669   5.130  73.008  1.00140.64           O
ATOM    690  N   LYS A  90       7.818   3.909  74.688  1.00345.76           N
ATOM    691  CA  LYS A  90       6.591   3.860  73.960  1.00345.76           C
ATOM    692  CB  LYS A  90       6.551   2.734  72.911  1.00345.76           C
ATOM    693  CG  LYS A  90       6.552   1.326  73.517  1.00345.76           C
ATOM    694  CD  LYS A  90       7.838   0.921  74.245  1.00345.76           C
ATOM    695  CE  LYS A  90       8.610  -0.194  73.531  1.00345.76           C
ATOM    696  NZ  LYS A  90       9.565  -0.845  74.459  1.00345.76           N
ATOM    697  C   LYS A  90       5.493   3.609  74.932  1.00345.76           C
ATOM    698  O   LYS A  90       5.654   2.852  75.889  1.00345.76           O
ATOM    699  N   LYS A  91       4.341   4.267  74.723  1.00133.02           N
ATOM    700  CA  LYS A  91       3.233   3.998  75.578  1.00133.02           C
ATOM    701  CB  LYS A  91       3.149   4.911  76.815  1.00133.02           C
ATOM    702  CG  LYS A  91       3.040   6.402  76.498  1.00133.02           C
ATOM    703  CD  LYS A  91       2.547   7.221  77.691  1.00133.02           C
ATOM    704  CE  LYS A  91       1.033   7.110  77.881  1.00133.02           C
ATOM    705  NZ  LYS A  91       0.667   7.398  79.284  1.00133.02           N
ATOM    706  C   LYS A  91       1.979   4.209  74.746  1.00133.02           C
ATOM    707  O   LYS A  91       2.105   4.782  73.633  1.00133.02           O
ATOM    708  OXT LYS A  91       0.883   3.790  75.207  1.00133.02           O
TER     709      LYS A  91
ATOM    710  N   MET B  92      35.303   6.823  85.945  1.00 70.85           N
ATOM    711  CA  MET B  92      34.564   6.966  87.221  1.00 70.85           C
ATOM    712  CB  MET B  92      34.572   8.445  87.654  1.00 70.85           C
ATOM    713  CG  MET B  92      33.634   8.775  88.816  1.00 70.85           C
ATOM    714  SD  MET B  92      33.653  10.523  89.318  1.00 70.85           S
ATOM    715  CE  MET B  92      31.950  10.509  89.950  1.00 70.85           C
ATOM    716  C   MET B  92      33.147   6.524  87.066  1.00 70.85           C
ATOM    717  O   MET B  92      32.348   7.174  86.394  1.00 70.85           O
ATOM    718  N   THR B  93      32.800   5.378  87.677  1.00100.71           N
ATOM    719  CA  THR B  93      31.460   4.892  87.547  1.00100.71           C
ATOM    720  CB  THR B  93      31.432   3.458  87.094  1.00100.71           C
ATOM    721  OG1 THR B  93      32.201   3.342  85.901  1.00100.71           O
ATOM    722  CG2 THR B  93      29.990   3.042  86.754  1.00100.71           C
ATOM    723  C   THR B  93      30.772   5.119  88.869  1.00100.71           C
ATOM    724  O   THR B  93      31.343   5.738  89.770  1.00100.71           O
ATOM    725  N   LYS B  94      29.525   4.633  89.023  1.00 43.54           N
ATOM    726  CA  LYS B  94      28.744   4.908  90.193  1.00 43.54           C
ATOM    727  CB  LYS B  94      27.344   4.271  90.128  0.00 43.54           C
ATOM    728  CG  LYS B  94      26.371   4.879  91.135  0.00 43.54           C
ATOM    729  CD  LYS B  94      24.909   4.551  90.841  0.00 43.54           C
ATOM    730  CE  LYS B  94      23.933   5.306  91.744  0.00 43.54           C
ATOM    731  NZ  LYS B  94      22.540   4.972  91.377  0.00 43.54           N
ATOM    732  C   LYS B  94      29.450   4.385  91.402  1.00 43.54           C
ATOM    733  O   LYS B  94      29.565   5.080  92.411  1.00 43.54           O
ATOM    734  N   ALA B  95      29.987   3.156  91.317  1.00 30.14           N
ATOM    735  CA  ALA B  95      30.646   2.560  92.445  1.00 30.14           C
ATOM    736  CB  ALA B  95      31.211   1.166  92.123  1.00 30.14           C
ATOM    737  C   ALA B  95      31.813   3.411  92.823  1.00 30.14           C
ATOM    738  O   ALA B  95      32.085   3.620  94.005  1.00 30.14           O
ATOM    739  N   ASP B  96      32.543   3.913  91.813  1.00 51.25           N
ATOM    740  CA  ASP B  96      33.732   4.686  92.029  1.00 51.25           C
ATOM    741  CB  ASP B  96      34.389   5.126  90.705  1.00 51.25           C
ATOM    742  CG  ASP B  96      34.851   3.915  89.909  1.00 51.25           C
ATOM    743  OD1 ASP B  96      35.209   2.886  90.540  1.00 51.25           O
ATOM    744  OD2 ASP B  96      34.845   4.009  88.652  1.00 51.25           O
ATOM    745  C   ASP B  96      33.397   5.966  92.727  1.00 51.25           C
ATOM    746  O   ASP B  96      34.078   6.362  93.671  1.00 51.25           O
ATOM    747  N   ILE B  97      32.340   6.665  92.274  1.00138.22           N
ATOM    748  CA  ILE B  97      32.056   7.946  92.853  1.00138.22           C
ATOM    749  CB  ILE B  97      30.996   8.744  92.170  1.00138.22           C
ATOM    750  CG1 ILE B  97      30.888  10.106  92.891  1.00138.22           C
ATOM    751  CG2 ILE B  97      29.686   7.932  92.182  1.00138.22           C
ATOM    752  CD1 ILE B  97      32.165  10.953  92.871  1.00138.22           C
ATOM    753  C   ILE B  97      31.647   7.819  94.283  1.00138.22           C
ATOM    754  O   ILE B  97      32.030   8.645  95.112  1.00138.22           O
ATOM    755  N   VAL B  98      30.836   6.797  94.608  1.00 44.02           N
ATOM    756  CA  VAL B  98      30.350   6.662  95.951  1.00 44.02           C
ATOM    757  CB  VAL B  98      29.448   5.485  96.155  1.00 44.02           C
ATOM    758  CG1 VAL B  98      29.264   5.305  97.672  1.00 44.02           C
ATOM    759  CG2 VAL B  98      28.124   5.746  95.417  1.00 44.02           C
ATOM    760  C   VAL B  98      31.492   6.493  96.889  1.00 44.02           C
ATOM    761  O   VAL B  98      31.485   7.066  97.978  1.00 44.02           O
ATOM    762  N   ASN B  99      32.503   5.691  96.507  1.00101.08           N
ATOM    763  CA  ASN B  99      33.587   5.484  97.419  1.00101.08           C
ATOM    764  CB  ASN B  99      34.577   4.371  97.008  1.00101.08           C
ATOM    765  CG  ASN B  99      35.211   4.665  95.662  1.00101.08           C
ATOM    766  OD1 ASN B  99      34.802   4.114  94.641  1.00101.08           O
ATOM    767  ND2 ASN B  99      36.247   5.548  95.651  1.00101.08           N
ATOM    768  C   ASN B  99      34.313   6.774  97.637  1.00101.08           C
ATOM    769  O   ASN B  99      34.736   7.069  98.753  1.00101.08           O
ATOM    770  N   GLU B 100      34.463   7.590  96.576  1.00 62.15           N
ATOM    771  CA  GLU B 100      35.198   8.816  96.684  1.00 62.15           C
ATOM    772  CB  GLU B 100      35.402   9.502  95.314  1.00 62.15           C
ATOM    773  CG  GLU B 100      36.203   8.656  94.313  1.00 62.15           C
ATOM    774  CD  GLU B 100      36.895   9.618  93.358  1.00 62.15           C
ATOM    775  OE1 GLU B 100      37.708  10.427  93.874  1.00 62.15           O
ATOM    776  OE2 GLU B 100      36.631   9.573  92.124  1.00 62.15           O
ATOM    777  C   GLU B 100      34.505   9.772  97.623  1.00 62.15           C
ATOM    778  O   GLU B 100      35.157  10.395  98.460  1.00 62.15           O
ATOM    779  N   ILE B 101      33.172   9.929  97.495  1.00140.39           N
ATOM    780  CA  ILE B 101      32.391  10.832  98.301  1.00140.39           C
ATOM    781  CB  ILE B 101      31.153  11.346  97.631  1.00140.39           C
ATOM    782  CG1 ILE B 101      30.165  10.239  97.290  1.00140.39           C
ATOM    783  CG2 ILE B 101      31.648  12.112  96.393  1.00140.39           C
ATOM    784  CD1 ILE B 101      28.782  10.782  96.933  1.00140.39           C
ATOM    785  C   ILE B 101      32.178  10.372  99.715  1.00140.39           C
ATOM    786  O   ILE B 101      31.941  11.188 100.605  1.00140.39           O
ATOM    787  N   ALA B 102      32.168   9.054  99.963  1.00 40.43           N
ATOM    788  CA  ALA B 102      32.039   8.602 101.319  1.00 40.43           C
ATOM    789  CB  ALA B 102      32.065   7.071 101.435  1.00 40.43           C
ATOM    790  C   ALA B 102      33.204   9.151 102.085  1.00 40.43           C
ATOM    791  O   ALA B 102      33.061   9.556 103.237  1.00 40.43           O
ATOM    792  N   LYS B 103      34.392   9.172 101.455  1.00155.97           N
ATOM    793  CA  LYS B 103      35.598   9.625 102.100  1.00155.97           C
ATOM    794  CB  LYS B 103      36.817   9.513 101.169  1.00155.97           C
ATOM    795  CG  LYS B 103      38.137   9.969 101.801  1.00155.97           C
ATOM    796  CD  LYS B 103      38.793   8.928 102.707  0.00155.97           C
ATOM    797  CE  LYS B 103      39.804   8.060 101.953  1.00155.97           C
ATOM    798  NZ  LYS B 103      39.155   7.471 100.761  1.00155.97           N
ATOM    799  C   LYS B 103      35.505  11.075 102.486  1.00155.97           C
ATOM    800  O   LYS B 103      35.755  11.441 103.633  1.00155.97           O
ATOM    801  N   ASN B 104      35.126  11.939 101.526  1.00 79.84           N
ATOM    802  CA  ASN B 104      35.110  13.365 101.718  1.00 79.84           C
ATOM    803  CB  ASN B 104      34.709  14.089 100.427  1.00 79.84           C
ATOM    804  CG  ASN B 104      34.935  15.581 100.598  1.00 79.84           C
ATOM    805  OD1 ASN B 104      35.209  16.063 101.695  1.00 79.84           O
ATOM    806  ND2 ASN B 104      34.805  16.332  99.473  1.00 79.84           N
ATOM    807  C   ASN B 104      34.107  13.738 102.763  1.00 79.84           C
ATOM    808  O   ASN B 104      34.371  14.570 103.629  1.00 79.84           O
ATOM    809  N   THR B 105      32.912  13.136 102.675  1.00123.60           N
ATOM    810  CA  THR B 105      31.792  13.400 103.531  1.00123.60           C
ATOM    811  CB  THR B 105      30.554  12.723 103.026  1.00123.60           C
ATOM    812  OG1 THR B 105      30.730  11.315 103.058  1.00123.60           O
ATOM    813  CG2 THR B 105      30.297  13.193 101.582  1.00123.60           C
ATOM    814  C   THR B 105      32.051  12.884 104.909  1.00123.60           C
ATOM    815  O   THR B 105      31.622  13.495 105.886  1.00123.60           O
ATOM    816  N   GLY B 106      32.750  11.740 105.029  1.00 33.44           N
ATOM    817  CA  GLY B 106      32.994  11.201 106.335  1.00 33.44           C
ATOM    818  C   GLY B 106      31.822  10.369 106.762  1.00 33.44           C
ATOM    819  O   GLY B 106      31.453  10.359 107.935  1.00 33.44           O
ATOM    820  N   VAL B 107      31.185   9.662 105.812  1.00112.50           N
ATOM    821  CA  VAL B 107      30.111   8.791 106.183  1.00112.50           C
ATOM    822  CB  VAL B 107      28.759   9.206 105.684  1.00112.50           C
ATOM    823  CG1 VAL B 107      28.377  10.535 106.363  1.00112.50           C
ATOM    824  CG2 VAL B 107      28.797   9.266 104.151  1.00112.50           C
ATOM    825  C   VAL B 107      30.444   7.437 105.647  1.00112.50           C
ATOM    826  O   VAL B 107      31.576   7.198 105.230  1.00112.50           O
ATOM    827  N   ASP B 108      29.486   6.489 105.726  1.00 40.22           N
ATOM    828  CA  ASP B 108      29.722   5.157 105.236  1.00 40.22           C
ATOM    829  CB  ASP B 108      28.836   4.099 105.912  1.00 40.22           C
ATOM    830  CG  ASP B 108      29.321   3.968 107.348  1.00 40.22           C
ATOM    831  OD1 ASP B 108      30.509   4.297 107.609  1.00 40.22           O
ATOM    832  OD2 ASP B 108      28.504   3.542 108.207  1.00 40.22           O
ATOM    833  C   ASP B 108      29.467   5.116 103.759  1.00 40.22           C
ATOM    834  O   ASP B 108      28.963   6.069 103.166  1.00 40.22           O
ATOM    835  N   LYS B 109      29.876   4.001 103.120  1.00 61.48           N
ATOM    836  CA  LYS B 109      29.681   3.809 101.712  1.00 61.48           C
ATOM    837  CB  LYS B 109      30.459   2.617 101.128  1.00 61.48           C
ATOM    838  CG  LYS B 109      31.913   2.972 100.799  1.00 61.48           C
ATOM    839  CD  LYS B 109      32.755   1.780 100.358  0.00 61.48           C
ATOM    840  CE  LYS B 109      34.026   2.190  99.617  0.00 61.48           C
ATOM    841  NZ  LYS B 109      34.758   0.984  99.179  0.00 61.48           N
ATOM    842  C   LYS B 109      28.220   3.640 101.413  1.00 61.48           C
ATOM    843  O   LYS B 109      27.735   4.117 100.388  1.00 61.48           O
ATOM    844  N   VAL B 110      27.481   2.951 102.303  1.00 46.85           N
ATOM    845  CA  VAL B 110      26.080   2.712 102.087  1.00 46.85           C
ATOM    846  CB  VAL B 110      25.456   1.790 103.099  1.00 46.85           C
ATOM    847  CG1 VAL B 110      23.925   1.847 102.938  1.00 46.85           C
ATOM    848  CG2 VAL B 110      26.016   0.374 102.868  1.00 46.85           C
ATOM    849  C   VAL B 110      25.326   4.008 102.091  1.00 46.85           C
ATOM    850  O   VAL B 110      24.336   4.143 101.374  1.00 46.85           O
ATOM    851  N   THR B 111      25.731   4.972 102.944  1.00111.66           N
ATOM    852  CA  THR B 111      25.085   6.257 103.007  1.00111.66           C
ATOM    853  CB  THR B 111      25.499   7.060 104.203  1.00111.66           C
ATOM    854  OG1 THR B 111      26.909   7.219 104.222  1.00111.66           O
ATOM    855  CG2 THR B 111      25.015   6.339 105.472  1.00111.66           C
ATOM    856  C   THR B 111      25.370   7.060 101.774  1.00111.66           C
ATOM    857  O   THR B 111      24.487   7.733 101.244  1.00111.66           O
ATOM    858  N   VAL B 112      26.618   7.028 101.278  1.00 57.29           N
ATOM    859  CA  VAL B 112      26.903   7.783 100.096  1.00 57.29           C
ATOM    860  CB  VAL B 112      28.285   7.599  99.590  1.00 57.29           C
ATOM    861  CG1 VAL B 112      28.313   8.139  98.158  1.00 57.29           C
ATOM    862  CG2 VAL B 112      29.231   8.339 100.536  1.00 57.29           C
ATOM    863  C   VAL B 112      26.022   7.285  99.006  1.00 57.29           C
ATOM    864  O   VAL B 112      25.397   8.069  98.296  1.00 57.29           O
ATOM    865  N   LEU B 113      25.937   5.952  98.860  1.00131.84           N
ATOM    866  CA  LEU B 113      25.185   5.380  97.782  1.00131.84           C
ATOM    867  CB  LEU B 113      25.269   3.847  97.715  1.00131.84           C
ATOM    868  CG  LEU B 113      24.438   3.226  96.573  1.00131.84           C
ATOM    869  CD1 LEU B 113      24.915   3.704  95.193  1.00131.84           C
ATOM    870  CD2 LEU B 113      24.406   1.692  96.681  1.00131.84           C
ATOM    871  C   LEU B 113      23.736   5.736  97.891  1.00131.84           C
ATOM    872  O   LEU B 113      23.129   6.135  96.899  1.00131.84           O
ATOM    873  N   THR B 114      23.132   5.614  99.087  1.00106.90           N
ATOM    874  CA  THR B 114      21.730   5.904  99.194  1.00106.90           C
ATOM    875  CB  THR B 114      21.136   5.541 100.525  1.00106.90           C
ATOM    876  OG1 THR B 114      21.880   6.123 101.587  1.00106.90           O
ATOM    877  CG2 THR B 114      21.095   4.008 100.639  1.00106.90           C
ATOM    878  C   THR B 114      21.488   7.351  98.904  1.00106.90           C
ATOM    879  O   THR B 114      20.493   7.699  98.270  1.00106.90           O
ATOM    880  N   THR B 115      22.372   8.247  99.378  1.00112.55           N
ATOM    881  CA  THR B 115      22.171   9.645  99.123  1.00112.55           C
ATOM    882  CB  THR B 115      23.182  10.512  99.814  1.00112.55           C
ATOM    883  OG1 THR B 115      24.477  10.263  99.287  1.00112.55           O
ATOM    884  CG2 THR B 115      23.153  10.212 101.326  1.00112.55           C
ATOM    885  C   THR B 115      22.290   9.896  97.645  1.00112.55           C
ATOM    886  O   THR B 115      21.421  10.517  97.038  1.00112.55           O
ATOM    887  N   VAL B 116      23.356   9.375  97.012  1.00 99.16           N
ATOM    888  CA  VAL B 116      23.582   9.645  95.620  1.00 99.16           C
ATOM    889  CB  VAL B 116      24.880   9.058  95.123  1.00 99.16           C
ATOM    890  CG1 VAL B 116      24.841   7.527  95.258  1.00 99.16           C
ATOM    891  CG2 VAL B 116      25.136   9.554  93.691  1.00 99.16           C
ATOM    892  C   VAL B 116      22.437   9.112  94.815  1.00 99.16           C
ATOM    893  O   VAL B 116      21.895   9.799  93.952  1.00 99.16           O
ATOM    894  N   GLU B 117      22.006   7.881  95.123  1.00 95.77           N
ATOM    895  CA  GLU B 117      20.959   7.216  94.404  1.00 95.77           C
ATOM    896  CB  GLU B 117      20.660   5.868  95.071  1.00 95.77           C
ATOM    897  CG  GLU B 117      19.466   5.089  94.533  1.00 95.77           C
ATOM    898  CD  GLU B 117      19.178   4.046  95.603  1.00 95.77           C
ATOM    899  OE1 GLU B 117      19.292   4.414  96.803  1.00 95.77           O
ATOM    900  OE2 GLU B 117      18.849   2.882  95.249  1.00 95.77           O
ATOM    901  C   GLU B 117      19.711   8.041  94.485  1.00 95.77           C
ATOM    902  O   GLU B 117      19.030   8.247  93.481  1.00 95.77           O
ATOM    903  N   ALA B 118      19.388   8.539  95.692  1.00 32.51           N
ATOM    904  CA  ALA B 118      18.184   9.286  95.910  1.00 32.51           C
ATOM    905  CB  ALA B 118      18.012   9.703  97.382  1.00 32.51           C
ATOM    906  C   ALA B 118      18.229  10.541  95.094  1.00 32.51           C
ATOM    907  O   ALA B 118      17.243  10.916  94.464  1.00 32.51           O
ATOM    908  N   PHE B 119      19.395  11.204  95.065  1.00 96.69           N
ATOM    909  CA  PHE B 119      19.559  12.467  94.404  1.00 96.69           C
ATOM    910  CB  PHE B 119      21.003  12.984  94.587  1.00 96.69           C
ATOM    911  CG  PHE B 119      21.169  14.420  94.212  1.00 96.69           C
ATOM    912  CD1 PHE B 119      20.924  15.426  95.124  1.00 96.69           C
ATOM    913  CD2 PHE B 119      21.602  14.763  92.953  1.00 96.69           C
ATOM    914  CE1 PHE B 119      21.104  16.745  94.769  1.00 96.69           C
ATOM    915  CE2 PHE B 119      21.776  16.080  92.594  1.00 96.69           C
ATOM    916  CZ  PHE B 119      21.523  17.076  93.507  1.00 96.69           C
ATOM    917  C   PHE B 119      19.299  12.310  92.933  1.00 96.69           C
ATOM    918  O   PHE B 119      18.602  13.126  92.331  1.00 96.69           O
ATOM    919  N   MET B 120      19.859  11.254  92.317  1.00137.28           N
ATOM    920  CA  MET B 120      19.773  11.057  90.896  1.00137.28           C
ATOM    921  CB  MET B 120      20.576   9.825  90.455  1.00137.28           C
ATOM    922  CG  MET B 120      21.912   9.691  91.194  1.00137.28           C
ATOM    923  SD  MET B 120      22.854  11.230  91.411  1.00137.28           S
ATOM    924  CE  MET B 120      23.367  11.382  89.676  1.00137.28           C
ATOM    925  C   MET B 120      18.352  10.812  90.515  1.00137.28           C
ATOM    926  O   MET B 120      17.850  11.351  89.528  1.00137.28           O
ATOM    927  N   ASP B 121      17.660   9.978  91.303  1.00 45.67           N
ATOM    928  CA  ASP B 121      16.313   9.626  90.990  1.00 45.67           C
ATOM    929  CB  ASP B 121      15.825   8.496  91.906  1.00 45.67           C
ATOM    930  CG  ASP B 121      16.762   7.323  91.618  1.00 45.67           C
ATOM    931  OD1 ASP B 121      17.419   7.341  90.541  1.00 45.67           O
ATOM    932  OD2 ASP B 121      16.849   6.405  92.475  1.00 45.67           O
ATOM    933  C   ASP B 121      15.441  10.840  91.118  1.00 45.67           C
ATOM    934  O   ASP B 121      14.537  11.052  90.311  1.00 45.67           O
ATOM    935  N   ALA B 122      15.694  11.681  92.139  1.00 33.14           N
ATOM    936  CA  ALA B 122      14.893  12.860  92.346  1.00 33.14           C
ATOM    937  CB  ALA B 122      15.277  13.631  93.619  1.00 33.14           C
ATOM    938  C   ALA B 122      15.056  13.789  91.182  1.00 33.14           C
ATOM    939  O   ALA B 122      14.084  14.366  90.699  1.00 33.14           O
ATOM    940  N   VAL B 123      16.296  13.970  90.688  1.00100.05           N
ATOM    941  CA  VAL B 123      16.479  14.894  89.603  1.00100.05           C
ATOM    942  CB  VAL B 123      17.914  15.117  89.209  1.00100.05           C
ATOM    943  CG1 VAL B 123      18.679  15.632  90.439  1.00100.05           C
ATOM    944  CG2 VAL B 123      18.495  13.841  88.584  1.00100.05           C
ATOM    945  C   VAL B 123      15.737  14.391  88.410  1.00100.05           C
ATOM    946  O   VAL B 123      15.115  15.163  87.682  1.00100.05           O
ATOM    947  N   LYS B 124      15.786  13.066  88.173  1.00123.44           N
ATOM    948  CA  LYS B 124      15.112  12.498  87.044  1.00123.44           C
ATOM    949  CB  LYS B 124      15.329  10.983  86.897  1.00123.44           C
ATOM    950  CG  LYS B 124      14.451  10.376  85.801  1.00123.44           C
ATOM    951  CD  LYS B 124      14.788   8.940  85.393  1.00123.44           C
ATOM    952  CE  LYS B 124      13.677   8.323  84.544  1.00123.44           C
ATOM    953  NZ  LYS B 124      12.743   9.386  84.107  1.00123.44           N
ATOM    954  C   LYS B 124      13.637  12.734  87.170  1.00123.44           C
ATOM    955  O   LYS B 124      12.989  13.060  86.175  1.00123.44           O
ATOM    956  N   ASP B 125      13.065  12.562  88.383  1.00 46.70           N
ATOM    957  CA  ASP B 125      11.652  12.773  88.558  1.00 46.70           C
ATOM    958  CB  ASP B 125      11.137  12.516  89.991  1.00 46.70           C
ATOM    959  CG  ASP B 125      10.879  11.031  90.198  1.00 46.70           C
ATOM    960  OD1 ASP B 125      11.035  10.257  89.216  1.00 46.70           O
ATOM    961  OD2 ASP B 125      10.503  10.655  91.342  1.00 46.70           O
ATOM    962  C   ASP B 125      11.344  14.203  88.275  1.00 46.70           C
ATOM    963  O   ASP B 125      10.416  14.503  87.524  1.00 46.70           O
ATOM    964  N   SER B 126      12.147  15.119  88.847  1.00 87.49           N
ATOM    965  CA  SER B 126      11.877  16.517  88.695  1.00 87.49           C
ATOM    966  CB  SER B 126      12.904  17.419  89.402  1.00 87.49           C
ATOM    967  OG  SER B 126      12.801  17.263  90.812  1.00 87.49           O
ATOM    968  C   SER B 126      11.891  16.869  87.239  1.00 87.49           C
ATOM    969  O   SER B 126      10.948  17.487  86.751  1.00 87.49           O
ATOM    970  N   LEU B 127      12.932  16.472  86.475  1.00113.87           N
ATOM    971  CA  LEU B 127      12.916  16.857  85.087  1.00113.87           C
ATOM    972  CB  LEU B 127      14.135  16.449  84.223  1.00113.87           C
ATOM    973  CG  LEU B 127      15.436  17.263  84.389  1.00113.87           C
ATOM    974  CD1 LEU B 127      16.193  16.872  85.668  1.00113.87           C
ATOM    975  CD2 LEU B 127      16.295  17.210  83.111  1.00113.87           C
ATOM    976  C   LEU B 127      11.745  16.243  84.379  1.00113.87           C
ATOM    977  O   LEU B 127      11.099  16.898  83.564  1.00113.87           O
ATOM    978  N   SER B 128      11.433  14.969  84.666  1.00100.10           N
ATOM    979  CA  SER B 128      10.393  14.315  83.929  1.00100.10           C
ATOM    980  CB  SER B 128      10.240  12.819  84.265  1.00100.10           C
ATOM    981  OG  SER B 128       9.849  12.639  85.616  1.00100.10           O
ATOM    982  C   SER B 128       9.094  15.013  84.164  1.00100.10           C
ATOM    983  O   SER B 128       8.217  14.981  83.300  1.00100.10           O
ATOM    984  N   LYS B 129       8.921  15.664  85.333  1.00151.23           N
ATOM    985  CA  LYS B 129       7.676  16.323  85.544  1.00151.23           C
ATOM    986  CB  LYS B 129       7.074  16.044  86.938  1.00151.23           C
ATOM    987  CG  LYS B 129       6.614  14.586  87.111  1.00151.23           C
ATOM    988  CD  LYS B 129       6.224  14.197  88.542  1.00151.23           C
ATOM    989  CE  LYS B 129       4.909  14.833  89.015  1.00151.23           C
ATOM    990  NZ  LYS B 129       4.391  14.150  90.225  1.00151.23           N
ATOM    991  C   LYS B 129       7.865  17.808  85.358  1.00151.23           C
ATOM    992  O   LYS B 129       7.314  18.615  86.107  1.00151.23           O
ATOM    993  N   ASP B 130       8.615  18.189  84.298  1.00 70.91           N
ATOM    994  CA  ASP B 130       8.820  19.548  83.866  1.00 70.91           C
ATOM    995  CB  ASP B 130       7.525  20.225  83.375  1.00 70.91           C
ATOM    996  CG  ASP B 130       7.122  19.644  82.027  1.00 70.91           C
ATOM    997  OD1 ASP B 130       7.920  18.855  81.452  1.00 70.91           O
ATOM    998  OD2 ASP B 130       6.009  19.991  81.550  1.00 70.91           O
ATOM    999  C   ASP B 130       9.390  20.432  84.935  1.00 70.91           C
ATOM   1000  O   ASP B 130       9.045  21.609  85.009  1.00 70.91           O
ATOM   1001  N   GLU B 131      10.312  19.910  85.760  1.00112.27           N
ATOM   1002  CA  GLU B 131      10.920  20.690  86.801  1.00112.27           C
ATOM   1003  CB  GLU B 131      11.209  19.873  88.071  1.00112.27           C
ATOM   1004  CG  GLU B 131      11.508  20.684  89.330  1.00112.27           C
ATOM   1005  CD  GLU B 131      10.362  20.435  90.300  1.00112.27           C
ATOM   1006  OE1 GLU B 131      10.474  19.470  91.095  1.00112.27           O
ATOM   1007  OE2 GLU B 131       9.357  21.198  90.254  1.00112.27           O
ATOM   1008  C   GLU B 131      12.283  21.049  86.304  1.00112.27           C
ATOM   1009  O   GLU B 131      12.886  20.304  85.535  1.00112.27           O
ATOM   1010  N   ASN B 132      12.796  22.216  86.736  1.00 84.89           N
ATOM   1011  CA  ASN B 132      14.121  22.644  86.399  1.00 84.89           C
ATOM   1012  CB  ASN B 132      14.178  24.154  86.139  1.00 84.89           C
ATOM   1013  CG  ASN B 132      15.574  24.532  85.680  1.00 84.89           C
ATOM   1014  OD1 ASN B 132      16.571  24.168  86.302  1.00 84.89           O
ATOM   1015  ND2 ASN B 132      15.642  25.290  84.555  1.00 84.89           N
ATOM   1016  C   ASN B 132      14.955  22.388  87.620  1.00 84.89           C
ATOM   1017  O   ASN B 132      14.606  22.830  88.713  1.00 84.89           O
ATOM   1018  N   VAL B 133      16.079  21.657  87.467  1.00 54.83           N
ATOM   1019  CA  VAL B 133      16.949  21.401  88.583  1.00 54.83           C
ATOM   1020  CB  VAL B 133      17.529  20.003  88.573  1.00 54.83           C
ATOM   1021  CG1 VAL B 133      18.584  19.879  89.687  1.00 54.83           C
ATOM   1022  CG2 VAL B 133      16.385  18.985  88.703  1.00 54.83           C
ATOM   1023  C   VAL B 133      18.110  22.345  88.440  1.00 54.83           C
ATOM   1024  O   VAL B 133      18.840  22.278  87.451  1.00 54.83           O
ATOM   1025  N   TYR B 134      18.314  23.255  89.422  1.00115.93           N
ATOM   1026  CA  TYR B 134      19.420  24.179  89.358  1.00115.93           C
ATOM   1027  CB  TYR B 134      19.046  25.670  89.578  1.00115.93           C
ATOM   1028  CG  TYR B 134      18.078  26.226  88.573  1.00115.93           C
ATOM   1029  CD1 TYR B 134      16.723  26.075  88.772  1.00115.93           C
ATOM   1030  CD2 TYR B 134      18.491  26.924  87.458  1.00115.93           C
ATOM   1031  CE1 TYR B 134      15.807  26.584  87.881  1.00115.93           C
ATOM   1032  CE2 TYR B 134      17.580  27.435  86.557  1.00115.93           C
ATOM   1033  CZ  TYR B 134      16.229  27.256  86.766  1.00115.93           C
ATOM   1034  OH  TYR B 134      15.285  27.773  85.851  1.00115.93           O
ATOM   1035  C   TYR B 134      20.325  23.840  90.520  1.00115.93           C
ATOM   1036  O   TYR B 134      19.903  23.903  91.673  1.00115.93           O
ATOM   1037  N   LEU B 135      21.598  23.478  90.244  1.00 87.07           N
ATOM   1038  CA  LEU B 135      22.554  23.116  91.262  1.00 87.07           C
ATOM   1039  CB  LEU B 135      23.198  21.751  90.960  1.00 87.07           C
ATOM   1040  CG  LEU B 135      22.153  20.618  90.897  1.00 87.07           C
ATOM   1041  CD1 LEU B 135      22.785  19.262  90.541  1.00 87.07           C
ATOM   1042  CD2 LEU B 135      21.343  20.555  92.199  1.00 87.07           C
ATOM   1043  C   LEU B 135      23.628  24.155  91.206  1.00 87.07           C
ATOM   1044  O   LEU B 135      24.303  24.316  90.192  1.00 87.07           O
ATOM   1045  N   ARG B 136      23.861  24.856  92.327  1.00215.84           N
ATOM   1046  CA  ARG B 136      24.694  26.021  92.255  1.00215.84           C
ATOM   1047  CB  ARG B 136      24.835  26.705  93.615  1.00215.84           C
ATOM   1048  CG  ARG B 136      23.517  27.330  94.069  1.00215.84           C
ATOM   1049  CD  ARG B 136      23.566  27.902  95.484  1.00215.84           C
ATOM   1050  NE  ARG B 136      23.927  29.343  95.383  1.00215.84           N
ATOM   1051  CZ  ARG B 136      24.792  29.886  96.290  1.00215.84           C
ATOM   1052  NH1 ARG B 136      25.416  29.080  97.196  1.00215.84           N
ATOM   1053  NH2 ARG B 136      25.040  31.228  96.279  1.00215.84           N
ATOM   1054  C   ARG B 136      26.062  25.754  91.719  1.00215.84           C
ATOM   1055  O   ARG B 136      26.432  26.310  90.706  1.00215.84           O
ATOM   1056  N   GLY B 137      26.886  24.895  92.303  1.00174.25           N
ATOM   1057  CA  GLY B 137      28.202  24.778  91.736  1.00174.25           C
ATOM   1058  C   GLY B 137      28.225  24.026  90.435  1.00174.25           C
ATOM   1059  O   GLY B 137      29.186  24.150  89.687  1.00174.25           O
ATOM   1060  N   PHE B 138      27.299  23.069  90.234  1.00143.96           N
ATOM   1061  CA  PHE B 138      27.349  22.156  89.112  1.00143.96           C
ATOM   1062  CB  PHE B 138      26.665  20.844  89.528  1.00143.96           C
ATOM   1063  CG  PHE B 138      26.977  19.727  88.595  1.00143.96           C
ATOM   1064  CD1 PHE B 138      28.148  19.015  88.726  1.00143.96           C
ATOM   1065  CD2 PHE B 138      26.086  19.372  87.613  1.00143.96           C
ATOM   1066  CE1 PHE B 138      28.430  17.972  87.873  1.00143.96           C
ATOM   1067  CE2 PHE B 138      26.360  18.331  86.757  1.00143.96           C
ATOM   1068  CZ  PHE B 138      27.535  17.631  86.890  1.00143.96           C
ATOM   1069  C   PHE B 138      26.783  22.587  87.775  1.00143.96           C
ATOM   1070  O   PHE B 138      27.488  22.554  86.767  1.00143.96           O
ATOM   1071  N   GLY B 139      25.498  23.015  87.725  1.00 41.39           N
ATOM   1072  CA  GLY B 139      24.831  23.275  86.465  1.00 41.39           C
ATOM   1073  C   GLY B 139      23.377  22.905  86.641  1.00 41.39           C
ATOM   1074  O   GLY B 139      22.940  22.695  87.770  1.00 41.39           O
ATOM   1075  N   SER B 140      22.581  22.800  85.542  1.00 91.39           N
ATOM   1076  CA  SER B 140      21.172  22.515  85.712  1.00 91.39           C
ATOM   1077  CB  SER B 140      20.271  23.746  85.500  1.00 91.39           C
ATOM   1078  OG  SER B 140      20.533  24.715  86.502  1.00 91.39           O
ATOM   1079  C   SER B 140      20.703  21.466  84.740  1.00 91.39           C
ATOM   1080  O   SER B 140      21.347  21.217  83.722  1.00 91.39           O
ATOM   1081  N   PHE B 141      19.554  20.807  85.054  1.00 67.83           N
ATOM   1082  CA  PHE B 141      18.954  19.804  84.204  1.00 67.83           C
ATOM   1083  CB  PHE B 141      18.758  18.431  84.888  1.00 67.83           C
ATOM   1084  CG  PHE B 141      20.075  17.865  85.302  1.00 67.83           C
ATOM   1085  CD1 PHE B 141      20.663  18.300  86.472  1.00 67.83           C
ATOM   1086  CD2 PHE B 141      20.715  16.904  84.558  1.00 67.83           C
ATOM   1087  CE1 PHE B 141      21.868  17.794  86.881  1.00 67.83           C
ATOM   1088  CE2 PHE B 141      21.928  16.391  84.965  1.00 67.83           C
ATOM   1089  CZ  PHE B 141      22.511  16.840  86.126  1.00 67.83           C
ATOM   1090  C   PHE B 141      17.565  20.282  83.883  1.00 67.83           C
ATOM   1091  O   PHE B 141      16.849  20.748  84.767  1.00 67.83           O
ATOM   1092  N   VAL B 142      17.131  20.181  82.609  1.00101.29           N
ATOM   1093  CA  VAL B 142      15.811  20.639  82.260  1.00101.29           C
ATOM   1094  CB  VAL B 142      15.790  22.050  81.748  1.00101.29           C
ATOM   1095  CG1 VAL B 142      16.254  23.006  82.857  1.00101.29           C
ATOM   1096  CG2 VAL B 142      16.677  22.108  80.493  1.00101.29           C
ATOM   1097  C   VAL B 142      15.320  19.800  81.126  1.00101.29           C
ATOM   1098  O   VAL B 142      16.091  19.083  80.490  1.00101.29           O
ATOM   1099  N   VAL B 143      14.008  19.873  80.836  1.00 48.31           N
ATOM   1100  CA  VAL B 143      13.491  19.109  79.744  1.00 48.31           C
ATOM   1101  CB  VAL B 143      12.187  18.448  80.039  1.00 48.31           C
ATOM   1102  CG1 VAL B 143      11.640  17.926  78.705  1.00 48.31           C
ATOM   1103  CG2 VAL B 143      12.430  17.348  81.086  1.00 48.31           C
ATOM   1104  C   VAL B 143      13.288  20.000  78.562  1.00 48.31           C
ATOM   1105  O   VAL B 143      12.855  21.144  78.688  1.00 48.31           O
ATOM   1106  N   LYS B 144      13.621  19.481  77.362  1.00 78.31           N
ATOM   1107  CA  LYS B 144      13.481  20.249  76.156  1.00 78.31           C
ATOM   1108  CB  LYS B 144      14.763  20.315  75.322  1.00 78.31           C
ATOM   1109  CG  LYS B 144      15.943  20.970  76.051  1.00 78.31           C
ATOM   1110  CD  LYS B 144      17.257  20.842  75.281  1.00 78.31           C
ATOM   1111  CE  LYS B 144      17.301  21.749  74.050  1.00 78.31           C
ATOM   1112  NZ  LYS B 144      18.479  21.434  73.214  1.00 78.31           N
ATOM   1113  C   LYS B 144      12.431  19.577  75.332  1.00 78.31           C
ATOM   1114  O   LYS B 144      12.197  18.376  75.450  1.00 78.31           O
ATOM   1115  N   LYS B 145      11.766  20.341  74.452  1.00 85.66           N
ATOM   1116  CA  LYS B 145      10.670  19.777  73.733  1.00 85.66           C
ATOM   1117  CB  LYS B 145       9.463  20.712  73.734  1.00 85.66           C
ATOM   1118  CG  LYS B 145       8.957  21.000  75.142  1.00 85.66           C
ATOM   1119  CD  LYS B 145       8.096  22.256  75.230  1.00 85.66           C
ATOM   1120  CE  LYS B 145       7.338  22.376  76.551  1.00 85.66           C
ATOM   1121  NZ  LYS B 145       6.310  21.313  76.625  1.00 85.66           N
ATOM   1122  C   LYS B 145      11.039  19.588  72.306  1.00 85.66           C
ATOM   1123  O   LYS B 145      11.804  20.366  71.742  1.00 85.66           O
ATOM   1124  N   ARG B 146      10.506  18.510  71.702  1.00184.39           N
ATOM   1125  CA  ARG B 146      10.647  18.323  70.293  1.00184.39           C
ATOM   1126  CB  ARG B 146      11.443  17.076  69.878  1.00184.39           C
ATOM   1127  CG  ARG B 146      12.899  17.100  70.350  1.00184.39           C
ATOM   1128  CD  ARG B 146      13.598  18.462  70.244  1.00184.39           C
ATOM   1129  NE  ARG B 146      14.974  18.284  70.799  1.00184.39           N
ATOM   1130  CZ  ARG B 146      15.570  19.248  71.558  1.00184.39           C
ATOM   1131  NH1 ARG B 146      14.946  20.436  71.797  1.00184.39           N
ATOM   1132  NH2 ARG B 146      16.811  19.011  72.080  1.00184.39           N
ATOM   1133  C   ARG B 146       9.244  18.201  69.784  1.00184.39           C
ATOM   1134  O   ARG B 146       8.405  17.554  70.409  1.00184.39           O
ATOM   1135  N   ALA B 147       8.950  18.833  68.634  1.00 41.41           N
ATOM   1136  CA  ALA B 147       7.611  18.878  68.116  1.00 41.41           C
ATOM   1137  CB  ALA B 147       7.418  19.925  67.003  1.00 41.41           C
ATOM   1138  C   ALA B 147       7.240  17.557  67.538  1.00 41.41           C
ATOM   1139  O   ALA B 147       8.080  16.671  67.392  1.00 41.41           O
ATOM   1140  N   GLN B 148       5.935  17.395  67.227  1.00 95.31           N
ATOM   1141  CA  GLN B 148       5.413  16.196  66.637  1.00 95.31           C
ATOM   1142  CB  GLN B 148       3.889  16.229  66.464  1.00 95.31           C
ATOM   1143  CG  GLN B 148       3.146  16.511  67.767  1.00 95.31           C
ATOM   1144  CD  GLN B 148       1.668  16.500  67.429  1.00 95.31           C
ATOM   1145  OE1 GLN B 148       1.092  17.502  67.007  1.00 95.31           O
ATOM   1146  NE2 GLN B 148       1.036  15.309  67.607  1.00 95.31           N
ATOM   1147  C   GLN B 148       6.000  16.117  65.267  1.00 95.31           C
ATOM   1148  O   GLN B 148       6.347  17.136  64.675  1.00 95.31           O
ATOM   1149  N   LYS B 149       6.156  14.893  64.732  1.00 70.71           N
ATOM   1150  CA  LYS B 149       6.792  14.797  63.455  1.00 70.71           C
ATOM   1151  CB  LYS B 149       8.289  14.448  63.554  1.00 70.71           C
ATOM   1152  CG  LYS B 149       9.134  15.451  64.336  1.00 70.71           C
ATOM   1153  CD  LYS B 149      10.577  14.992  64.551  1.00 70.71           C
ATOM   1154  CE  LYS B 149      11.455  16.015  65.270  1.00 70.71           C
ATOM   1155  NZ  LYS B 149      12.841  15.920  64.762  1.00 70.71           N
ATOM   1156  C   LYS B 149       6.159  13.679  62.705  1.00 70.71           C
ATOM   1157  O   LYS B 149       5.323  12.940  63.217  1.00 70.71           O
ATOM   1158  N   THR B 150       6.541  13.549  61.426  1.00102.74           N
ATOM   1159  CA  THR B 150       6.048  12.438  60.681  1.00102.74           C
ATOM   1160  CB  THR B 150       5.386  12.815  59.388  1.00102.74           C
ATOM   1161  OG1 THR B 150       4.719  11.688  58.837  1.00102.74           O
ATOM   1162  CG2 THR B 150       6.447  13.348  58.409  1.00102.74           C
ATOM   1163  C   THR B 150       7.256  11.624  60.378  1.00102.74           C
ATOM   1164  O   THR B 150       8.319  12.170  60.088  1.00102.74           O
ATOM   1165  N   ALA B 151       7.120  10.287  60.481  1.00 36.61           N
ATOM   1166  CA  ALA B 151       8.208   9.389  60.226  1.00 36.61           C
ATOM   1167  CB  ALA B 151       8.967   8.935  61.488  1.00 36.61           C
ATOM   1168  C   ALA B 151       7.623   8.166  59.598  1.00 36.61           C
ATOM   1169  O   ALA B 151       6.417   8.082  59.377  1.00 36.61           O
ATOM   1170  N   ARG B 152       8.488   7.194  59.252  1.00 61.81           N
ATOM   1171  CA  ARG B 152       8.008   5.984  58.653  1.00 61.81           C
ATOM   1172  CB  ARG B 152       8.542   5.767  57.219  1.00 61.81           C
ATOM   1173  CG  ARG B 152       7.725   4.776  56.383  1.00 61.81           C
ATOM   1174  CD  ARG B 152       8.173   4.668  54.921  1.00 61.81           C
ATOM   1175  NE  ARG B 152       8.093   6.028  54.303  1.00 61.81           N
ATOM   1176  CZ  ARG B 152       6.892   6.531  53.885  1.00 61.81           C
ATOM   1177  NH1 ARG B 152       5.746   5.830  54.108  1.00 61.81           N
ATOM   1178  NH2 ARG B 152       6.839   7.740  53.253  1.00 61.81           N
ATOM   1179  C   ARG B 152       8.451   4.845  59.525  1.00 61.81           C
ATOM   1180  O   ARG B 152       9.404   4.960  60.294  1.00 61.81           O
ATOM   1181  N   ASN B 153       7.726   3.716  59.433  1.00 65.36           N
ATOM   1182  CA  ASN B 153       7.993   2.552  60.227  1.00 65.36           C
ATOM   1183  CB  ASN B 153       6.729   1.701  60.457  1.00 65.36           C
ATOM   1184  CG  ASN B 153       7.105   0.517  61.325  1.00 65.36           C
ATOM   1185  OD1 ASN B 153       7.604   0.675  62.437  1.00 65.36           O
ATOM   1186  ND2 ASN B 153       6.870  -0.711  60.787  1.00 65.36           N
ATOM   1187  C   ASN B 153       9.006   1.717  59.511  1.00 65.36           C
ATOM   1188  O   ASN B 153       8.815   1.320  58.362  1.00 65.36           O
ATOM   1189  N   ILE B 154      10.127   1.441  60.205  1.00 96.69           N
ATOM   1190  CA  ILE B 154      11.226   0.696  59.674  1.00 96.69           C
ATOM   1191  CB  ILE B 154      12.416   0.659  60.576  1.00 96.69           C
ATOM   1192  CG1 ILE B 154      13.052   2.059  60.663  1.00 96.69           C
ATOM   1193  CG2 ILE B 154      13.353  -0.443  60.049  1.00 96.69           C
ATOM   1194  CD1 ILE B 154      13.557   2.582  59.316  1.00 96.69           C
ATOM   1195  C   ILE B 154      10.826  -0.710  59.381  1.00 96.69           C
ATOM   1196  O   ILE B 154      11.288  -1.274  58.389  1.00 96.69           O
ATOM   1197  N   SER B 155       9.980  -1.317  60.244  1.00 58.09           N
ATOM   1198  CA  SER B 155       9.596  -2.692  60.081  1.00 58.09           C
ATOM   1199  CB  SER B 155       8.440  -3.110  61.011  1.00 58.09           C
ATOM   1200  OG  SER B 155       8.769  -2.853  62.367  1.00 58.09           O
ATOM   1201  C   SER B 155       9.071  -2.843  58.695  1.00 58.09           C
ATOM   1202  O   SER B 155       9.678  -3.503  57.853  1.00 58.09           O
ATOM   1203  N   LYS B 156       7.915  -2.221  58.426  1.00284.97           N
ATOM   1204  CA  LYS B 156       7.396  -2.222  57.096  1.00284.97           C
ATOM   1205  CB  LYS B 156       6.194  -3.152  56.901  1.00284.97           C
ATOM   1206  CG  LYS B 156       5.040  -2.910  57.872  1.00284.97           C
ATOM   1207  CD  LYS B 156       3.766  -3.649  57.464  1.00284.97           C
ATOM   1208  CE  LYS B 156       3.037  -2.972  56.309  1.00284.97           C
ATOM   1209  NZ  LYS B 156       2.577  -1.636  56.747  1.00284.97           N
ATOM   1210  C   LYS B 156       6.966  -0.826  56.897  1.00284.97           C
ATOM   1211  O   LYS B 156       6.044  -0.373  57.567  1.00284.97           O
ATOM   1212  N   ASN B 157       7.605  -0.147  55.931  1.00195.05           N
ATOM   1213  CA  ASN B 157       7.477   1.258  55.717  1.00195.05           C
ATOM   1214  CB  ASN B 157       8.214   1.732  54.447  1.00195.05           C
ATOM   1215  CG  ASN B 157       7.639   1.037  53.220  1.00195.05           C
ATOM   1216  OD1 ASN B 157       7.164   1.692  52.294  1.00195.05           O
ATOM   1217  ND2 ASN B 157       7.683  -0.323  53.199  1.00195.05           N
ATOM   1218  C   ASN B 157       6.048   1.694  55.672  1.00195.05           C
ATOM   1219  O   ASN B 157       5.394   1.710  54.632  1.00195.05           O
ATOM   1220  N   THR B 158       5.534   2.094  56.846  1.00129.71           N
ATOM   1221  CA  THR B 158       4.214   2.636  56.953  1.00129.71           C
ATOM   1222  CB  THR B 158       3.286   1.825  57.812  1.00129.71           C
ATOM   1223  OG1 THR B 158       1.956   2.309  57.682  1.00129.71           O
ATOM   1224  CG2 THR B 158       3.755   1.900  59.276  1.00129.71           C
ATOM   1225  C   THR B 158       4.417   3.960  57.614  1.00129.71           C
ATOM   1226  O   THR B 158       5.288   4.093  58.475  1.00129.71           O
ATOM   1227  N   THR B 159       3.635   4.988  57.235  1.00101.30           N
ATOM   1228  CA  THR B 159       3.900   6.275  57.814  1.00101.30           C
ATOM   1229  CB  THR B 159       3.226   7.432  57.122  1.00101.30           C
ATOM   1230  OG1 THR B 159       3.770   8.661  57.589  1.00101.30           O
ATOM   1231  CG2 THR B 159       1.720   7.407  57.423  1.00101.30           C
ATOM   1232  C   THR B 159       3.422   6.267  59.219  1.00101.30           C
ATOM   1233  O   THR B 159       2.491   5.544  59.568  1.00101.30           O
ATOM   1234  N   ILE B 160       4.088   7.058  60.078  1.00 94.10           N
ATOM   1235  CA  ILE B 160       3.652   7.132  61.433  1.00 94.10           C
ATOM   1236  CB  ILE B 160       4.489   6.343  62.396  1.00 94.10           C
ATOM   1237  CG1 ILE B 160       3.819   6.324  63.780  1.00 94.10           C
ATOM   1238  CG2 ILE B 160       5.909   6.927  62.389  1.00 94.10           C
ATOM   1239  CD1 ILE B 160       4.488   5.369  64.767  1.00 94.10           C
ATOM   1240  C   ILE B 160       3.714   8.556  61.859  1.00 94.10           C
ATOM   1241  O   ILE B 160       4.511   9.347  61.357  1.00 94.10           O
ATOM   1242  N   ILE B 161       2.834   8.900  62.812  1.00154.36           N
ATOM   1243  CA  ILE B 161       2.765  10.202  63.385  1.00154.36           C
ATOM   1244  CB  ILE B 161       1.349  10.582  63.737  1.00154.36           C
ATOM   1245  CG1 ILE B 161       1.254  11.991  64.353  1.00154.36           C
ATOM   1246  CG2 ILE B 161       0.752   9.465  64.614  1.00154.36           C
ATOM   1247  CD1 ILE B 161       1.801  12.125  65.778  1.00154.36           C
ATOM   1248  C   ILE B 161       3.564  10.084  64.625  1.00154.36           C
ATOM   1249  O   ILE B 161       3.343   9.201  65.452  1.00154.36           O
ATOM   1250  N   ILE B 162       4.544  10.979  64.780  1.00 60.29           N
ATOM   1251  CA  ILE B 162       5.367  10.881  65.936  1.00 60.29           C
ATOM   1252  CB  ILE B 162       6.807  11.171  65.643  1.00 60.29           C
ATOM   1253  CG1 ILE B 162       7.337  10.244  64.536  1.00 60.29           C
ATOM   1254  CG2 ILE B 162       7.580  11.042  66.963  1.00 60.29           C
ATOM   1255  CD1 ILE B 162       8.683  10.690  63.961  1.00 60.29           C
ATOM   1256  C   ILE B 162       4.879  11.929  66.873  1.00 60.29           C
ATOM   1257  O   ILE B 162       4.760  13.103  66.523  1.00 60.29           O
ATOM   1258  N   PRO B 163       4.565  11.500  68.059  1.00 65.03           N
ATOM   1259  CA  PRO B 163       4.067  12.420  69.037  1.00 65.03           C
ATOM   1260  CD  PRO B 163       3.987  10.177  68.221  1.00 65.03           C
ATOM   1261  CB  PRO B 163       3.448  11.567  70.141  1.00 65.03           C
ATOM   1262  CG  PRO B 163       3.006  10.294  69.399  1.00 65.03           C
ATOM   1263  C   PRO B 163       5.162  13.288  69.531  1.00 65.03           C
ATOM   1264  O   PRO B 163       6.329  12.925  69.400  1.00 65.03           O
ATOM   1265  N   GLU B 164       4.799  14.451  70.087  1.00 93.28           N
ATOM   1266  CA  GLU B 164       5.773  15.339  70.634  1.00 93.28           C
ATOM   1267  CB  GLU B 164       5.098  16.570  71.251  1.00 93.28           C
ATOM   1268  CG  GLU B 164       6.010  17.607  71.897  1.00 93.28           C
ATOM   1269  CD  GLU B 164       5.078  18.403  72.801  1.00 93.28           C
ATOM   1270  OE1 GLU B 164       4.002  17.839  73.139  1.00 93.28           O
ATOM   1271  OE2 GLU B 164       5.411  19.560  73.166  1.00 93.28           O
ATOM   1272  C   GLU B 164       6.428  14.579  71.738  1.00 93.28           C
ATOM   1273  O   GLU B 164       5.768  13.840  72.467  1.00 93.28           O
ATOM   1274  N   HIS B 165       7.762  14.713  71.863  1.00 93.94           N
ATOM   1275  CA  HIS B 165       8.446  14.072  72.944  1.00 93.94           C
ATOM   1276  ND1 HIS B 165       8.676  11.086  70.920  1.00 93.94           N
ATOM   1277  CG  HIS B 165       8.734  11.597  72.195  1.00 93.94           C
ATOM   1278  CB  HIS B 165       9.393  12.909  72.555  1.00 93.94           C
ATOM   1279  NE2 HIS B 165       7.671   9.604  72.236  1.00 93.94           N
ATOM   1280  CD2 HIS B 165       8.113  10.677  72.989  1.00 93.94           C
ATOM   1281  CE1 HIS B 165       8.031   9.891  71.000  1.00 93.94           C
ATOM   1282  C   HIS B 165       9.281  15.118  73.611  1.00 93.94           C
ATOM   1283  O   HIS B 165       9.374  16.254  73.147  1.00 93.94           O
ATOM   1284  N   ASN B 166       9.879  14.758  74.761  1.00 49.56           N
ATOM   1285  CA  ASN B 166      10.737  15.667  75.465  1.00 49.56           C
ATOM   1286  CB  ASN B 166      10.223  16.047  76.867  1.00 49.56           C
ATOM   1287  CG  ASN B 166       9.039  16.985  76.675  1.00 49.56           C
ATOM   1288  OD1 ASN B 166       8.885  17.587  75.614  1.00 49.56           O
ATOM   1289  ND2 ASN B 166       8.181  17.127  77.723  1.00 49.56           N
ATOM   1290  C   ASN B 166      12.061  14.986  75.625  1.00 49.56           C
ATOM   1291  O   ASN B 166      12.149  13.763  75.540  1.00 49.56           O
ATOM   1292  N   ILE B 167      13.135  15.781  75.817  1.00113.31           N
ATOM   1293  CA  ILE B 167      14.455  15.238  75.969  1.00113.31           C
ATOM   1294  CB  ILE B 167      15.273  15.482  74.745  1.00113.31           C
ATOM   1295  CG1 ILE B 167      14.493  14.974  73.525  1.00113.31           C
ATOM   1296  CG2 ILE B 167      16.636  14.797  74.917  1.00113.31           C
ATOM   1297  CD1 ILE B 167      14.145  13.489  73.586  1.00113.31           C
ATOM   1298  C   ILE B 167      15.120  15.963  77.105  1.00113.31           C
ATOM   1299  O   ILE B 167      14.908  17.168  77.273  1.00113.31           O
ATOM   1300  N   PRO B 168      15.901  15.282  77.913  1.00 94.98           N
ATOM   1301  CA  PRO B 168      16.590  15.945  78.991  1.00 94.98           C
ATOM   1302  CD  PRO B 168      15.654  13.877  78.205  1.00 94.98           C
ATOM   1303  CB  PRO B 168      16.901  14.861  80.033  1.00 94.98           C
ATOM   1304  CG  PRO B 168      16.688  13.529  79.288  1.00 94.98           C
ATOM   1305  C   PRO B 168      17.780  16.706  78.484  1.00 94.98           C
ATOM   1306  O   PRO B 168      18.404  16.271  77.515  1.00 94.98           O
ATOM   1307  N   ALA B 169      18.114  17.853  79.116  1.00 38.70           N
ATOM   1308  CA  ALA B 169      19.260  18.605  78.685  1.00 38.70           C
ATOM   1309  CB  ALA B 169      18.918  19.846  77.842  1.00 38.70           C
ATOM   1310  C   ALA B 169      19.985  19.075  79.906  1.00 38.70           C
ATOM   1311  O   ALA B 169      19.375  19.378  80.930  1.00 38.70           O
ATOM   1312  N   PHE B 170      21.328  19.138  79.816  1.00 73.10           N
ATOM   1313  CA  PHE B 170      22.150  19.552  80.916  1.00 73.10           C
ATOM   1314  CB  PHE B 170      23.095  18.422  81.359  1.00 73.10           C
ATOM   1315  CG  PHE B 170      24.083  18.905  82.364  1.00 73.10           C
ATOM   1316  CD1 PHE B 170      23.707  19.222  83.654  1.00 73.10           C
ATOM   1317  CD2 PHE B 170      25.405  18.995  82.010  1.00 73.10           C
ATOM   1318  CE1 PHE B 170      24.650  19.652  84.557  1.00 73.10           C
ATOM   1319  CE2 PHE B 170      26.353  19.422  82.908  1.00 73.10           C
ATOM   1320  CZ  PHE B 170      25.973  19.750  84.187  1.00 73.10           C
ATOM   1321  C   PHE B 170      22.942  20.745  80.486  1.00 73.10           C
ATOM   1322  O   PHE B 170      23.472  20.791  79.378  1.00 73.10           O
ATOM   1323  N   LYS B 171      22.999  21.766  81.360  1.00153.14           N
ATOM   1324  CA  LYS B 171      23.754  22.948  81.074  1.00153.14           C
ATOM   1325  CB  LYS B 171      22.873  24.217  81.058  1.00153.14           C
ATOM   1326  CG  LYS B 171      23.549  25.459  80.474  1.00153.14           C
ATOM   1327  CD  LYS B 171      24.745  25.936  81.294  1.00153.14           C
ATOM   1328  CE  LYS B 171      25.387  27.225  80.779  1.00153.14           C
ATOM   1329  NZ  LYS B 171      26.101  26.963  79.509  1.00153.14           N
ATOM   1330  C   LYS B 171      24.749  23.060  82.186  1.00153.14           C
ATOM   1331  O   LYS B 171      24.376  23.258  83.342  1.00153.14           O
ATOM   1332  N   PRO B 172      26.013  22.906  81.868  1.00 93.59           N
ATOM   1333  CA  PRO B 172      27.001  22.995  82.910  1.00 93.59           C
ATOM   1334  CD  PRO B 172      26.381  21.886  80.906  1.00 93.59           C
ATOM   1335  CB  PRO B 172      28.261  22.291  82.384  1.00 93.59           C
ATOM   1336  CG  PRO B 172      27.917  21.896  80.933  1.00 93.59           C
ATOM   1337  C   PRO B 172      27.193  24.386  83.428  1.00 93.59           C
ATOM   1338  O   PRO B 172      27.024  25.348  82.686  1.00 93.59           O
ATOM   1339  N   ALA B 173      27.557  24.502  84.716  1.00 43.67           N
ATOM   1340  CA  ALA B 173      27.709  25.755  85.404  1.00 43.67           C
ATOM   1341  CB  ALA B 173      27.840  25.590  86.925  1.00 43.67           C
ATOM   1342  C   ALA B 173      28.948  26.428  84.927  1.00 43.67           C
ATOM   1343  O   ALA B 173      29.789  25.814  84.274  1.00 43.67           O
ATOM   1344  N   LYS B 174      29.089  27.729  85.251  1.00 76.49           N
ATOM   1345  CA  LYS B 174      30.219  28.489  84.808  1.00 76.49           C
ATOM   1346  CB  LYS B 174      30.264  29.920  85.376  1.00 76.49           C
ATOM   1347  CG  LYS B 174      29.110  30.846  84.988  0.00 76.49           C
ATOM   1348  CD  LYS B 174      29.160  32.190  85.726  0.00 76.49           C
ATOM   1349  CE  LYS B 174      29.047  32.058  87.247  0.00 76.49           C
ATOM   1350  NZ  LYS B 174      29.193  33.380  87.898  0.00 76.49           N
ATOM   1351  C   LYS B 174      31.465  27.846  85.321  1.00 76.49           C
ATOM   1352  O   LYS B 174      32.434  27.689  84.582  1.00 76.49           O
ATOM   1353  N   THR B 175      31.476  27.451  86.608  1.00104.40           N
ATOM   1354  CA  THR B 175      32.666  26.922  87.200  1.00104.40           C
ATOM   1355  CB  THR B 175      32.559  26.729  88.685  1.00104.40           C
ATOM   1356  OG1 THR B 175      33.844  26.486  89.239  1.00104.40           O
ATOM   1357  CG2 THR B 175      31.609  25.558  88.974  1.00104.40           C
ATOM   1358  C   THR B 175      33.045  25.626  86.549  1.00104.40           C
ATOM   1359  O   THR B 175      34.223  25.373  86.305  1.00104.40           O
ATOM   1360  N   PHE B 176      32.049  24.783  86.233  1.00131.55           N
ATOM   1361  CA  PHE B 176      32.259  23.491  85.653  1.00131.55           C
ATOM   1362  CB  PHE B 176      30.903  22.802  85.412  1.00131.55           C
ATOM   1363  CG  PHE B 176      31.077  21.331  85.257  1.00131.55           C
ATOM   1364  CD1 PHE B 176      31.684  20.801  84.148  1.00131.55           C
ATOM   1365  CD2 PHE B 176      30.594  20.484  86.222  1.00131.55           C
ATOM   1366  CE1 PHE B 176      31.825  19.441  84.014  1.00131.55           C
ATOM   1367  CE2 PHE B 176      30.731  19.121  86.091  1.00131.55           C
ATOM   1368  CZ  PHE B 176      31.349  18.596  84.989  1.00131.55           C
ATOM   1369  C   PHE B 176      32.933  23.684  84.322  1.00131.55           C
ATOM   1370  O   PHE B 176      33.924  23.022  84.015  1.00131.55           O
ATOM   1371  N   THR B 177      32.417  24.607  83.485  1.00118.37           N
ATOM   1372  CA  THR B 177      33.001  24.807  82.185  1.00118.37           C
ATOM   1373  CB  THR B 177      32.143  25.600  81.244  1.00118.37           C
ATOM   1374  OG1 THR B 177      31.924  26.914  81.728  1.00118.37           O
ATOM   1375  CG2 THR B 177      30.808  24.850  81.091  1.00118.37           C
ATOM   1376  C   THR B 177      34.351  25.437  82.310  1.00118.37           C
ATOM   1377  O   THR B 177      35.263  25.129  81.546  1.00118.37           O
ATOM   1378  N   LEU B 178      34.514  26.337  83.292  1.00120.70           N
ATOM   1379  CA  LEU B 178      35.742  27.052  83.483  1.00120.70           C
ATOM   1380  CB  LEU B 178      35.629  28.032  84.669  1.00120.70           C
ATOM   1381  CG  LEU B 178      36.807  29.008  84.883  1.00120.70           C
ATOM   1382  CD1 LEU B 178      38.121  28.282  85.210  1.00120.70           C
ATOM   1383  CD2 LEU B 178      36.920  30.010  83.721  1.00120.70           C
ATOM   1384  C   LEU B 178      36.809  26.046  83.796  1.00120.70           C
ATOM   1385  O   LEU B 178      37.935  26.146  83.311  1.00120.70           O
ATOM   1386  N   SER B 179      36.466  25.043  84.625  1.00 67.07           N
ATOM   1387  CA  SER B 179      37.407  24.054  85.060  1.00 67.07           C
ATOM   1388  CB  SER B 179      36.792  23.095  86.097  1.00 67.07           C
ATOM   1389  OG  SER B 179      37.788  22.239  86.632  1.00 67.07           O
ATOM   1390  C   SER B 179      37.873  23.251  83.881  1.00 67.07           C
ATOM   1391  O   SER B 179      39.065  22.983  83.736  1.00 67.07           O
ATOM   1392  N   VAL B 180      36.935  22.848  83.005  1.00 45.89           N
ATOM   1393  CA  VAL B 180      37.229  22.068  81.836  1.00 45.89           C
ATOM   1394  CB  VAL B 180      35.972  21.709  81.095  1.00 45.89           C
ATOM   1395  CG1 VAL B 180      36.334  21.083  79.739  1.00 45.89           C
ATOM   1396  CG2 VAL B 180      35.124  20.796  82.000  1.00 45.89           C
ATOM   1397  C   VAL B 180      38.105  22.857  80.916  1.00 45.89           C
ATOM   1398  O   VAL B 180      39.075  22.336  80.363  1.00 45.89           O
ATOM   1399  N   LYS B 181      37.788  24.144  80.696  1.00114.86           N
ATOM   1400  CA  LYS B 181      38.638  24.870  79.807  1.00114.86           C
ATOM   1401  CB  LYS B 181      37.932  25.285  78.510  1.00114.86           C
ATOM   1402  CG  LYS B 181      36.686  26.138  78.728  1.00114.86           C
ATOM   1403  CD  LYS B 181      36.183  26.762  77.430  1.00114.86           C
ATOM   1404  CE  LYS B 181      35.524  25.754  76.490  1.00114.86           C
ATOM   1405  NZ  LYS B 181      35.145  26.435  75.235  1.00114.86           N
ATOM   1406  C   LYS B 181      39.100  26.095  80.510  1.00114.86           C
ATOM   1407  O   LYS B 181      38.336  27.032  80.729  1.00114.86           O
ATOM   1408  N   LYS B 182      40.388  26.110  80.894  1.00 57.26           N
ATOM   1409  CA  LYS B 182      40.909  27.279  81.526  1.00 57.26           C
ATOM   1410  CB  LYS B 182      42.112  27.015  82.439  1.00 57.26           C
ATOM   1411  CG  LYS B 182      41.770  26.220  83.695  1.00 57.26           C
ATOM   1412  CD  LYS B 182      43.017  25.837  84.484  1.00 57.26           C
ATOM   1413  CE  LYS B 182      43.891  24.815  83.763  1.00 57.26           C
ATOM   1414  NZ  LYS B 182      45.209  24.746  84.426  1.00 57.26           N
ATOM   1415  C   LYS B 182      41.407  28.148  80.388  1.00 57.26           C
ATOM   1416  O   LYS B 182      40.956  29.319  80.298  1.00 57.26           O
ATOM   1417  OXT LYS B 182      42.244  27.647  79.590  1.00 57.26           O
TER    1418      LYS B 182
END
