# Supplementary material for: Comparison of histone-like HU protein DNA-binding properties and HU/IHF protein sequence alignment
Source: PLoS One. 2017 Nov 13;12(11):e0188037. doi: 10.1371/journal.pone.0188037 (PMC5683647; doi:10.1371/journal.pone.0188037)
Supplement: S3 File — (ZIP) [file pone.0188037.s003.zip › B2_2.pdb]

EXPDTA    THEORETICAL MODEL, MODELLER 9.17 2017/01/19 00:55:35
REMARK   6 MODELLER OBJECTIVE FUNCTION:       838.0547
REMARK   6 MODELLER BEST TEMPLATE % SEQ ID:  32.967
REMARK   6 SEQUENCE: B2_2
REMARK   6 DOPE score: -17784.92188
REMARK   6 GA341 score: 0.72841
REMARK   6 TEMPLATE: 1p71 1:A - 91:B MODELS 1:A - 182:B AT 33.0%
ATOM      1  N   MET A   1       8.501  30.984  83.895  1.00 61.44           N
ATOM      2  CA  MET A   1       8.813  30.693  85.311  1.00 61.44           C
ATOM      3  CB  MET A   1       8.527  29.220  85.632  1.00 61.44           C
ATOM      4  CG  MET A   1       7.041  28.871  85.580  1.00 61.44           C
ATOM      5  SD  MET A   1       6.684  27.108  85.827  1.00 61.44           S
ATOM      6  CE  MET A   1       7.273  27.077  87.543  1.00 61.44           C
ATOM      7  C   MET A   1      10.248  30.973  85.609  1.00 61.44           C
ATOM      8  O   MET A   1      11.139  30.590  84.853  1.00 61.44           O
ATOM      9  N   THR A   2      10.487  31.683  86.727  1.00 90.29           N
ATOM     10  CA  THR A   2      11.809  32.039  87.149  1.00 90.29           C
ATOM     11  CB  THR A   2      11.857  33.465  87.644  1.00 90.29           C
ATOM     12  OG1 THR A   2      11.333  34.326  86.643  1.00 90.29           O
ATOM     13  CG2 THR A   2      13.307  33.893  87.939  1.00 90.29           C
ATOM     14  C   THR A   2      12.162  31.094  88.265  1.00 90.29           C
ATOM     15  O   THR A   2      11.374  30.217  88.616  1.00 90.29           O
ATOM     16  N   LYS A   3      13.373  31.236  88.838  1.00 36.79           N
ATOM     17  CA  LYS A   3      13.831  30.398  89.909  1.00 36.79           C
ATOM     18  CB  LYS A   3      15.254  30.769  90.357  1.00 36.79           C
ATOM     19  CG  LYS A   3      15.801  29.906  91.495  0.00 36.79           C
ATOM     20  CD  LYS A   3      17.287  30.148  91.765  0.00 36.79           C
ATOM     21  CE  LYS A   3      17.819  29.425  93.003  0.00 36.79           C
ATOM     22  NZ  LYS A   3      19.237  29.785  93.224  0.00 36.79           N
ATOM     23  C   LYS A   3      12.923  30.567  91.089  1.00 36.79           C
ATOM     24  O   LYS A   3      12.540  29.590  91.731  1.00 36.79           O
ATOM     25  N   ALA A   4      12.537  31.819  91.396  1.00 21.66           N
ATOM     26  CA  ALA A   4      11.704  32.079  92.535  1.00 21.66           C
ATOM     27  CB  ALA A   4      11.409  33.576  92.729  1.00 21.66           C
ATOM     28  C   ALA A   4      10.394  31.384  92.336  1.00 21.66           C
ATOM     29  O   ALA A   4       9.833  30.808  93.265  1.00 21.66           O
ATOM     30  N   ASP A   5       9.870  31.423  91.102  1.00 68.88           N
ATOM     31  CA  ASP A   5       8.599  30.829  90.816  1.00 68.88           C
ATOM     32  CB  ASP A   5       8.166  31.096  89.363  1.00 68.88           C
ATOM     33  CG  ASP A   5       6.686  30.780  89.217  1.00 68.88           C
ATOM     34  OD1 ASP A   5       6.263  29.686  89.676  1.00 68.88           O
ATOM     35  OD2 ASP A   5       5.957  31.638  88.652  1.00 68.88           O
ATOM     36  C   ASP A   5       8.697  29.348  91.019  1.00 68.88           C
ATOM     37  O   ASP A   5       7.784  28.725  91.560  1.00 68.88           O
ATOM     38  N   ILE A   6       9.820  28.744  90.586  1.00 44.91           N
ATOM     39  CA  ILE A   6       9.997  27.327  90.707  1.00 44.91           C
ATOM     40  CB  ILE A   6      11.244  26.819  90.041  1.00 44.91           C
ATOM     41  CG1 ILE A   6      11.176  27.046  88.522  1.00 44.91           C
ATOM     42  CG2 ILE A   6      11.418  25.342  90.430  1.00 44.91           C
ATOM     43  CD1 ILE A   6      12.498  26.756  87.813  1.00 44.91           C
ATOM     44  C   ILE A   6      10.062  26.943  92.151  1.00 44.91           C
ATOM     45  O   ILE A   6       9.467  25.942  92.540  1.00 44.91           O
ATOM     46  N   VAL A   7      10.784  27.716  92.989  1.00114.98           N
ATOM     47  CA  VAL A   7      10.890  27.343  94.373  1.00114.98           C
ATOM     48  CB  VAL A   7      11.804  28.199  95.212  1.00114.98           C
ATOM     49  CG1 VAL A   7      13.234  28.047  94.683  1.00114.98           C
ATOM     50  CG2 VAL A   7      11.299  29.644  95.256  1.00114.98           C
ATOM     51  C   VAL A   7       9.527  27.360  94.991  1.00114.98           C
ATOM     52  O   VAL A   7       9.192  26.499  95.804  1.00114.98           O
ATOM     53  N   ASN A   8       8.687  28.337  94.612  1.00 35.85           N
ATOM     54  CA  ASN A   8       7.388  28.431  95.209  1.00 35.85           C
ATOM     55  CB  ASN A   8       6.559  29.601  94.652  1.00 35.85           C
ATOM     56  CG  ASN A   8       7.165  30.898  95.173  1.00 35.85           C
ATOM     57  OD1 ASN A   8       7.378  31.059  96.373  1.00 35.85           O
ATOM     58  ND2 ASN A   8       7.459  31.848  94.245  1.00 35.85           N
ATOM     59  C   ASN A   8       6.621  27.172  94.944  1.00 35.85           C
ATOM     60  O   ASN A   8       6.021  26.606  95.855  1.00 35.85           O
ATOM     61  N   GLU A   9       6.623  26.693  93.687  1.00 81.38           N
ATOM     62  CA  GLU A   9       5.870  25.520  93.342  1.00 81.38           C
ATOM     63  CB  GLU A   9       5.848  25.256  91.826  1.00 81.38           C
ATOM     64  CG  GLU A   9       7.236  25.063  91.217  1.00 81.38           C
ATOM     65  CD  GLU A   9       7.079  24.894  89.715  1.00 81.38           C
ATOM     66  OE1 GLU A   9       5.917  24.742  89.252  1.00 81.38           O
ATOM     67  OE2 GLU A   9       8.122  24.920  89.009  1.00 81.38           O
ATOM     68  C   GLU A   9       6.443  24.316  94.026  1.00 81.38           C
ATOM     69  O   GLU A   9       5.709  23.469  94.528  1.00 81.38           O
ATOM     70  N   ILE A  10       7.782  24.209  94.058  1.00113.05           N
ATOM     71  CA  ILE A  10       8.461  23.074  94.614  1.00113.05           C
ATOM     72  CB  ILE A  10       9.900  23.099  94.189  1.00113.05           C
ATOM     73  CG1 ILE A  10      10.710  21.889  94.637  1.00113.05           C
ATOM     74  CG2 ILE A  10      10.495  24.442  94.575  1.00113.05           C
ATOM     75  CD1 ILE A  10      12.062  21.903  93.929  1.00113.05           C
ATOM     76  C   ILE A  10       8.258  23.002  96.103  1.00113.05           C
ATOM     77  O   ILE A  10       7.983  21.933  96.646  1.00113.05           O
ATOM     78  N   ALA A  11       8.333  24.147  96.807  1.00 35.48           N
ATOM     79  CA  ALA A  11       8.151  24.141  98.230  1.00 35.48           C
ATOM     80  CB  ALA A  11       8.203  25.552  98.839  1.00 35.48           C
ATOM     81  C   ALA A  11       6.790  23.575  98.491  1.00 35.48           C
ATOM     82  O   ALA A  11       6.588  22.839  99.456  1.00 35.48           O
ATOM     83  N   LYS A  12       5.812  23.926  97.636  1.00135.45           N
ATOM     84  CA  LYS A  12       4.470  23.438  97.775  1.00135.45           C
ATOM     85  CB  LYS A  12       3.512  24.080  96.756  1.00135.45           C
ATOM     86  CG  LYS A  12       2.055  23.652  96.931  0.00135.45           C
ATOM     87  CD  LYS A  12       1.419  24.195  98.211  0.00135.45           C
ATOM     88  CE  LYS A  12       2.034  23.624  99.490  1.00135.45           C
ATOM     89  NZ  LYS A  12       1.429  24.272 100.674  1.00135.45           N
ATOM     90  C   LYS A  12       4.416  21.948  97.557  1.00135.45           C
ATOM     91  O   LYS A  12       3.828  21.226  98.361  1.00135.45           O
ATOM     92  N   LYS A  13       5.027  21.443  96.461  1.00120.77           N
ATOM     93  CA  LYS A  13       4.945  20.036  96.153  1.00120.77           C
ATOM     94  CB  LYS A  13       5.589  19.641  94.806  1.00120.77           C
ATOM     95  CG  LYS A  13       4.757  19.905  93.545  1.00120.77           C
ATOM     96  CD  LYS A  13       4.684  21.367  93.108  0.00120.77           C
ATOM     97  CE  LYS A  13       4.003  21.572  91.753  0.00120.77           C
ATOM     98  NZ  LYS A  13       4.836  20.993  90.674  0.00120.77           N
ATOM     99  C   LYS A  13       5.655  19.209  97.184  1.00120.77           C
ATOM    100  O   LYS A  13       5.135  18.197  97.649  1.00120.77           O
ATOM    101  N   THR A  14       6.891  19.609  97.526  1.00129.61           N
ATOM    102  CA  THR A  14       7.760  18.911  98.435  1.00129.61           C
ATOM    103  CB  THR A  14       9.181  19.380  98.334  1.00129.61           C
ATOM    104  OG1 THR A  14       9.271  20.749  98.701  1.00129.61           O
ATOM    105  CG2 THR A  14       9.659  19.186  96.885  1.00129.61           C
ATOM    106  C   THR A  14       7.331  19.072  99.857  1.00129.61           C
ATOM    107  O   THR A  14       7.598  18.199 100.680  1.00129.61           O
ATOM    108  N   GLY A  15       6.702  20.211 100.206  1.00 28.54           N
ATOM    109  CA  GLY A  15       6.301  20.413 101.568  1.00 28.54           C
ATOM    110  C   GLY A  15       7.471  20.936 102.347  1.00 28.54           C
ATOM    111  O   GLY A  15       7.570  20.706 103.552  1.00 28.54           O
ATOM    112  N   VAL A  16       8.398  21.646 101.671  1.00 44.54           N
ATOM    113  CA  VAL A  16       9.541  22.203 102.341  1.00 44.54           C
ATOM    114  CB  VAL A  16      10.839  21.757 101.739  1.00 44.54           C
ATOM    115  CG1 VAL A  16      10.934  20.227 101.854  1.00 44.54           C
ATOM    116  CG2 VAL A  16      10.941  22.299 100.304  1.00 44.54           C
ATOM    117  C   VAL A  16       9.449  23.697 102.222  1.00 44.54           C
ATOM    118  O   VAL A  16       8.789  24.214 101.321  1.00 44.54           O
ATOM    119  N   ASP A  17      10.118  24.436 103.136  1.00 99.35           N
ATOM    120  CA  ASP A  17       9.975  25.865 103.124  1.00 99.35           C
ATOM    121  CB  ASP A  17      10.574  26.600 104.341  1.00 99.35           C
ATOM    122  CG  ASP A  17      12.084  26.439 104.362  1.00 99.35           C
ATOM    123  OD1 ASP A  17      12.560  25.275 104.404  1.00 99.35           O
ATOM    124  OD2 ASP A  17      12.783  27.488 104.359  1.00 99.35           O
ATOM    125  C   ASP A  17      10.584  26.410 101.875  1.00 99.35           C
ATOM    126  O   ASP A  17      11.376  25.754 101.202  1.00 99.35           O
ATOM    127  N   LYS A  18      10.188  27.646 101.521  1.00 44.85           N
ATOM    128  CA  LYS A  18      10.655  28.254 100.313  1.00 44.85           C
ATOM    129  CB  LYS A  18      10.002  29.614 100.013  1.00 44.85           C
ATOM    130  CG  LYS A  18       8.565  29.458  99.512  1.00 44.85           C
ATOM    131  CD  LYS A  18       7.756  30.755  99.472  1.00 44.85           C
ATOM    132  CE  LYS A  18       6.327  30.551  98.963  0.00 44.85           C
ATOM    133  NZ  LYS A  18       5.600  31.839  98.948  0.00 44.85           N
ATOM    134  C   LYS A  18      12.135  28.420 100.395  1.00 44.85           C
ATOM    135  O   LYS A  18      12.830  28.313  99.387  1.00 44.85           O
ATOM    136  N   ALA A  19      12.662  28.712 101.597  1.00 28.36           N
ATOM    137  CA  ALA A  19      14.080  28.871 101.715  1.00 28.36           C
ATOM    138  CB  ALA A  19      14.511  29.279 103.134  1.00 28.36           C
ATOM    139  C   ALA A  19      14.759  27.570 101.396  1.00 28.36           C
ATOM    140  O   ALA A  19      15.729  27.539 100.640  1.00 28.36           O
ATOM    141  N   THR A  20      14.251  26.451 101.950  1.00107.90           N
ATOM    142  CA  THR A  20      14.901  25.183 101.777  1.00107.90           C
ATOM    143  CB  THR A  20      14.359  24.101 102.659  1.00107.90           C
ATOM    144  OG1 THR A  20      15.203  22.960 102.609  1.00107.90           O
ATOM    145  CG2 THR A  20      12.958  23.737 102.170  1.00107.90           C
ATOM    146  C   THR A  20      14.808  24.725 100.361  1.00107.90           C
ATOM    147  O   THR A  20      15.753  24.149  99.823  1.00107.90           O
ATOM    148  N   VAL A  21      13.656  24.945  99.711  1.00 97.68           N
ATOM    149  CA  VAL A  21      13.577  24.489  98.365  1.00 97.68           C
ATOM    150  CB  VAL A  21      12.218  24.627  97.777  1.00 97.68           C
ATOM    151  CG1 VAL A  21      12.034  26.036  97.199  1.00 97.68           C
ATOM    152  CG2 VAL A  21      12.045  23.436  96.831  1.00 97.68           C
ATOM    153  C   VAL A  21      14.592  25.269  97.590  1.00 97.68           C
ATOM    154  O   VAL A  21      15.285  24.736  96.724  1.00 97.68           O
ATOM    155  N   LEU A  22      14.723  26.567  97.912  1.00 75.34           N
ATOM    156  CA  LEU A  22      15.673  27.413  97.250  1.00 75.34           C
ATOM    157  CB  LEU A  22      15.564  28.876  97.736  1.00 75.34           C
ATOM    158  CG  LEU A  22      16.534  29.888  97.088  1.00 75.34           C
ATOM    159  CD1 LEU A  22      17.992  29.691  97.534  1.00 75.34           C
ATOM    160  CD2 LEU A  22      16.373  29.901  95.561  1.00 75.34           C
ATOM    161  C   LEU A  22      17.054  26.904  97.552  1.00 75.34           C
ATOM    162  O   LEU A  22      17.904  26.833  96.665  1.00 75.34           O
ATOM    163  N   ALA A  23      17.321  26.534  98.820  1.00 32.69           N
ATOM    164  CA  ALA A  23      18.642  26.109  99.191  1.00 32.69           C
ATOM    165  CB  ALA A  23      18.766  25.821 100.698  1.00 32.69           C
ATOM    166  C   ALA A  23      19.009  24.853  98.461  1.00 32.69           C
ATOM    167  O   ALA A  23      20.092  24.750  97.887  1.00 32.69           O
ATOM    168  N   THR A  24      18.100  23.865  98.449  1.00111.25           N
ATOM    169  CA  THR A  24      18.364  22.604  97.820  1.00111.25           C
ATOM    170  CB  THR A  24      17.306  21.596  98.128  1.00111.25           C
ATOM    171  OG1 THR A  24      17.591  20.355  97.499  1.00111.25           O
ATOM    172  CG2 THR A  24      15.966  22.167  97.657  1.00111.25           C
ATOM    173  C   THR A  24      18.466  22.775  96.333  1.00111.25           C
ATOM    174  O   THR A  24      19.314  22.158  95.693  1.00111.25           O
ATOM    175  N   VAL A  25      17.594  23.610  95.738  1.00 93.00           N
ATOM    176  CA  VAL A  25      17.599  23.787  94.313  1.00 93.00           C
ATOM    177  CB  VAL A  25      16.461  24.641  93.820  1.00 93.00           C
ATOM    178  CG1 VAL A  25      16.630  26.071  94.358  1.00 93.00           C
ATOM    179  CG2 VAL A  25      16.410  24.546  92.287  1.00 93.00           C
ATOM    180  C   VAL A  25      18.888  24.411  93.863  1.00 93.00           C
ATOM    181  O   VAL A  25      19.477  23.980  92.873  1.00 93.00           O
ATOM    182  N   GLU A  26      19.375  25.436  94.589  1.00 69.33           N
ATOM    183  CA  GLU A  26      20.564  26.134  94.188  1.00 69.33           C
ATOM    184  CB  GLU A  26      20.895  27.317  95.115  1.00 69.33           C
ATOM    185  CG  GLU A  26      22.136  28.105  94.692  1.00 69.33           C
ATOM    186  CD  GLU A  26      22.300  29.265  95.664  1.00 69.33           C
ATOM    187  OE1 GLU A  26      21.358  29.499  96.467  1.00 69.33           O
ATOM    188  OE2 GLU A  26      23.367  29.934  95.613  1.00 69.33           O
ATOM    189  C   GLU A  26      21.726  25.191  94.207  1.00 69.33           C
ATOM    190  O   GLU A  26      22.553  25.196  93.297  1.00 69.33           O
ATOM    191  N   ALA A  27      21.811  24.343  95.247  1.00 33.76           N
ATOM    192  CA  ALA A  27      22.896  23.415  95.389  1.00 33.76           C
ATOM    193  CB  ALA A  27      22.817  22.592  96.686  1.00 33.76           C
ATOM    194  C   ALA A  27      22.870  22.445  94.249  1.00 33.76           C
ATOM    195  O   ALA A  27      23.917  22.040  93.749  1.00 33.76           O
ATOM    196  N   PHE A  28      21.662  22.027  93.826  1.00 96.07           N
ATOM    197  CA  PHE A  28      21.505  21.058  92.776  1.00 96.07           C
ATOM    198  CB  PHE A  28      20.024  20.683  92.561  1.00 96.07           C
ATOM    199  CG  PHE A  28      19.908  19.826  91.347  1.00 96.07           C
ATOM    200  CD1 PHE A  28      20.331  18.520  91.361  1.00 96.07           C
ATOM    201  CD2 PHE A  28      19.353  20.332  90.193  1.00 96.07           C
ATOM    202  CE1 PHE A  28      20.216  17.732  90.240  1.00 96.07           C
ATOM    203  CE2 PHE A  28      19.235  19.549  89.070  1.00 96.07           C
ATOM    204  CZ  PHE A  28      19.670  18.246  89.089  1.00 96.07           C
ATOM    205  C   PHE A  28      22.050  21.589  91.481  1.00 96.07           C
ATOM    206  O   PHE A  28      22.785  20.891  90.783  1.00 96.07           O
ATOM    207  N   MET A  29      21.692  22.841  91.129  1.00 95.99           N
ATOM    208  CA  MET A  29      22.109  23.452  89.897  1.00 95.99           C
ATOM    209  CB  MET A  29      21.551  24.877  89.728  1.00 95.99           C
ATOM    210  CG  MET A  29      20.029  25.008  89.801  1.00 95.99           C
ATOM    211  SD  MET A  29      19.456  26.733  89.882  1.00 95.99           S
ATOM    212  CE  MET A  29      18.390  26.507  91.333  1.00 95.99           C
ATOM    213  C   MET A  29      23.586  23.636  89.918  1.00 95.99           C
ATOM    214  O   MET A  29      24.271  23.416  88.921  1.00 95.99           O
ATOM    215  N   GLU A  30      24.111  24.074  91.071  1.00 70.90           N
ATOM    216  CA  GLU A  30      25.510  24.347  91.165  1.00 70.90           C
ATOM    217  CB  GLU A  30      25.891  24.958  92.520  1.00 70.90           C
ATOM    218  CG  GLU A  30      27.341  25.430  92.583  1.00 70.90           C
ATOM    219  CD  GLU A  30      27.547  26.069  93.947  1.00 70.90           C
ATOM    220  OE1 GLU A  30      26.550  26.167  94.711  1.00 70.90           O
ATOM    221  OE2 GLU A  30      28.703  26.472  94.242  1.00 70.90           O
ATOM    222  C   GLU A  30      26.257  23.068  90.988  1.00 70.90           C
ATOM    223  O   GLU A  30      27.294  23.029  90.328  1.00 70.90           O
ATOM    224  N   SER A  31      25.733  21.981  91.574  1.00 81.09           N
ATOM    225  CA  SER A  31      26.386  20.711  91.536  1.00 81.09           C
ATOM    226  CB  SER A  31      25.670  19.689  92.431  1.00 81.09           C
ATOM    227  OG  SER A  31      26.469  18.528  92.581  1.00 81.09           O
ATOM    228  C   SER A  31      26.421  20.192  90.125  1.00 81.09           C
ATOM    229  O   SER A  31      27.420  19.608  89.708  1.00 81.09           O
ATOM    230  N   VAL A  32      25.337  20.390  89.344  1.00 99.90           N
ATOM    231  CA  VAL A  32      25.321  19.867  88.005  1.00 99.90           C
ATOM    232  CB  VAL A  32      24.007  20.029  87.277  1.00 99.90           C
ATOM    233  CG1 VAL A  32      22.912  19.292  88.067  1.00 99.90           C
ATOM    234  CG2 VAL A  32      23.728  21.518  87.018  1.00 99.90           C
ATOM    235  C   VAL A  32      26.384  20.540  87.193  1.00 99.90           C
ATOM    236  O   VAL A  32      27.110  19.888  86.443  1.00 99.90           O
ATOM    237  N   LYS A  33      26.519  21.871  87.334  1.00123.29           N
ATOM    238  CA  LYS A  33      27.486  22.594  86.558  1.00123.29           C
ATOM    239  CB  LYS A  33      27.408  24.119  86.757  1.00123.29           C
ATOM    240  CG  LYS A  33      27.855  24.617  88.129  1.00123.29           C
ATOM    241  CD  LYS A  33      27.885  26.145  88.216  1.00123.29           C
ATOM    242  CE  LYS A  33      28.450  26.817  86.964  1.00123.29           C
ATOM    243  NZ  LYS A  33      28.347  28.286  87.080  1.00123.29           N
ATOM    244  C   LYS A  33      28.862  22.124  86.922  1.00123.29           C
ATOM    245  O   LYS A  33      29.735  22.023  86.062  1.00123.29           O
ATOM    246  N   ASP A  34      29.086  21.838  88.219  1.00 37.60           N
ATOM    247  CA  ASP A  34      30.367  21.415  88.714  1.00 37.60           C
ATOM    248  CB  ASP A  34      30.371  21.253  90.244  1.00 37.60           C
ATOM    249  CG  ASP A  34      30.171  22.630  90.861  1.00 37.60           C
ATOM    250  OD1 ASP A  34      30.426  23.638  90.150  1.00 37.60           O
ATOM    251  OD2 ASP A  34      29.753  22.692  92.048  1.00 37.60           O
ATOM    252  C   ASP A  34      30.744  20.083  88.130  1.00 37.60           C
ATOM    253  O   ASP A  34      31.868  19.902  87.666  1.00 37.60           O
ATOM    254  N   SER A  35      29.810  19.114  88.135  1.00 71.39           N
ATOM    255  CA  SER A  35      30.093  17.784  87.668  1.00 71.39           C
ATOM    256  CB  SER A  35      28.915  16.821  87.906  1.00 71.39           C
ATOM    257  OG  SER A  35      29.236  15.521  87.435  1.00 71.39           O
ATOM    258  C   SER A  35      30.369  17.819  86.201  1.00 71.39           C
ATOM    259  O   SER A  35      31.246  17.119  85.698  1.00 71.39           O
ATOM    260  N   LEU A  36      29.605  18.646  85.471  1.00 63.18           N
ATOM    261  CA  LEU A  36      29.738  18.730  84.048  1.00 63.18           C
ATOM    262  CB  LEU A  36      28.670  19.630  83.423  1.00 63.18           C
ATOM    263  CG  LEU A  36      28.688  19.427  81.918  1.00 63.18           C
ATOM    264  CD1 LEU A  36      28.532  17.924  81.688  1.00 63.18           C
ATOM    265  CD2 LEU A  36      27.636  20.271  81.180  1.00 63.18           C
ATOM    266  C   LEU A  36      31.076  19.306  83.698  1.00 63.18           C
ATOM    267  O   LEU A  36      31.755  18.829  82.790  1.00 63.18           O
ATOM    268  N   SER A  37      31.496  20.348  84.434  1.00 84.99           N
ATOM    269  CA  SER A  37      32.709  21.055  84.137  1.00 84.99           C
ATOM    270  CB  SER A  37      32.886  22.276  85.051  1.00 84.99           C
ATOM    271  OG  SER A  37      33.905  23.118  84.540  1.00 84.99           O
ATOM    272  C   SER A  37      33.878  20.129  84.322  1.00 84.99           C
ATOM    273  O   SER A  37      34.904  20.270  83.657  1.00 84.99           O
ATOM    274  N   LYS A  38      33.732  19.175  85.263  1.00140.88           N
ATOM    275  CA  LYS A  38      34.658  18.136  85.631  1.00140.88           C
ATOM    276  CB  LYS A  38      34.247  17.406  86.923  1.00140.88           C
ATOM    277  CG  LYS A  38      34.303  18.290  88.171  1.00140.88           C
ATOM    278  CD  LYS A  38      33.595  17.688  89.387  1.00140.88           C
ATOM    279  CE  LYS A  38      34.324  16.487  89.993  1.00140.88           C
ATOM    280  NZ  LYS A  38      35.556  16.936  90.681  1.00140.88           N
ATOM    281  C   LYS A  38      34.718  17.110  84.538  1.00140.88           C
ATOM    282  O   LYS A  38      35.646  16.305  84.487  1.00140.88           O
ATOM    283  N   GLU A  39      33.722  17.124  83.631  1.00223.33           N
ATOM    284  CA  GLU A  39      33.566  16.155  82.579  1.00223.33           C
ATOM    285  CB  GLU A  39      34.886  15.729  81.914  1.00223.33           C
ATOM    286  CG  GLU A  39      35.518  16.822  81.052  1.00223.33           C
ATOM    287  CD  GLU A  39      36.724  16.216  80.350  1.00223.33           C
ATOM    288  OE1 GLU A  39      37.055  15.039  80.653  1.00223.33           O
ATOM    289  OE2 GLU A  39      37.328  16.921  79.498  1.00223.33           O
ATOM    290  C   GLU A  39      32.883  14.916  83.064  1.00223.33           C
ATOM    291  O   GLU A  39      33.031  13.849  82.470  1.00223.33           O
ATOM    292  N   GLU A  40      32.105  15.022  84.157  1.00 73.24           N
ATOM    293  CA  GLU A  40      31.281  13.920  84.559  1.00 73.24           C
ATOM    294  CB  GLU A  40      31.008  13.858  86.071  1.00 73.24           C
ATOM    295  CG  GLU A  40      32.241  13.465  86.883  1.00 73.24           C
ATOM    296  CD  GLU A  40      31.867  13.433  88.359  1.00 73.24           C
ATOM    297  OE1 GLU A  40      30.853  12.767  88.699  1.00 73.24           O
ATOM    298  OE2 GLU A  40      32.589  14.077  89.165  1.00 73.24           O
ATOM    299  C   GLU A  40      29.968  14.096  83.860  1.00 73.24           C
ATOM    300  O   GLU A  40      29.628  15.194  83.420  1.00 73.24           O
ATOM    301  N   ASN A  41      29.201  12.998  83.720  1.00 77.71           N
ATOM    302  CA  ASN A  41      27.922  13.061  83.073  1.00 77.71           C
ATOM    303  CB  ASN A  41      27.681  11.857  82.142  1.00 77.71           C
ATOM    304  CG  ASN A  41      26.363  12.033  81.402  1.00 77.71           C
ATOM    305  OD1 ASN A  41      25.334  12.352  81.995  1.00 77.71           O
ATOM    306  ND2 ASN A  41      26.394  11.812  80.060  1.00 77.71           N
ATOM    307  C   ASN A  41      26.894  13.006  84.156  1.00 77.71           C
ATOM    308  O   ASN A  41      26.974  12.168  85.054  1.00 77.71           O
ATOM    309  N   VAL A  42      25.903  13.920  84.115  1.00 43.15           N
ATOM    310  CA  VAL A  42      24.871  13.878  85.112  1.00 43.15           C
ATOM    311  CB  VAL A  42      24.453  15.230  85.611  1.00 43.15           C
ATOM    312  CG1 VAL A  42      23.268  15.051  86.576  1.00 43.15           C
ATOM    313  CG2 VAL A  42      25.674  15.905  86.256  1.00 43.15           C
ATOM    314  C   VAL A  42      23.680  13.240  84.473  1.00 43.15           C
ATOM    315  O   VAL A  42      23.219  13.678  83.419  1.00 43.15           O
ATOM    316  N   TYR A  43      23.148  12.169  85.100  1.00141.98           N
ATOM    317  CA  TYR A  43      22.040  11.501  84.489  1.00141.98           C
ATOM    318  CB  TYR A  43      22.337  10.041  84.102  1.00141.98           C
ATOM    319  CG  TYR A  43      21.100   9.491  83.480  1.00141.98           C
ATOM    320  CD1 TYR A  43      20.825   9.732  82.155  1.00141.98           C
ATOM    321  CD2 TYR A  43      20.218   8.735  84.219  1.00141.98           C
ATOM    322  CE1 TYR A  43      19.685   9.228  81.572  1.00141.98           C
ATOM    323  CE2 TYR A  43      19.077   8.228  83.641  1.00141.98           C
ATOM    324  CZ  TYR A  43      18.809   8.476  82.316  1.00141.98           C
ATOM    325  OH  TYR A  43      17.640   7.956  81.722  1.00141.98           O
ATOM    326  C   TYR A  43      20.889  11.473  85.444  1.00141.98           C
ATOM    327  O   TYR A  43      21.032  11.100  86.608  1.00141.98           O
ATOM    328  N   LEU A  44      19.705  11.894  84.961  1.00 66.55           N
ATOM    329  CA  LEU A  44      18.513  11.871  85.758  1.00 66.55           C
ATOM    330  CB  LEU A  44      17.980  13.280  86.051  1.00 66.55           C
ATOM    331  CG  LEU A  44      18.998  14.151  86.814  1.00 66.55           C
ATOM    332  CD1 LEU A  44      18.430  15.549  87.100  1.00 66.55           C
ATOM    333  CD2 LEU A  44      19.505  13.445  88.084  1.00 66.55           C
ATOM    334  C   LEU A  44      17.491  11.133  84.950  1.00 66.55           C
ATOM    335  O   LEU A  44      17.043  11.611  83.908  1.00 66.55           O
ATOM    336  N   ARG A  45      17.061   9.952  85.434  1.00167.89           N
ATOM    337  CA  ARG A  45      16.189   9.144  84.635  1.00167.89           C
ATOM    338  CB  ARG A  45      15.866   7.776  85.265  1.00167.89           C
ATOM    339  CG  ARG A  45      14.928   6.920  84.409  1.00167.89           C
ATOM    340  CD  ARG A  45      14.749   5.487  84.923  1.00167.89           C
ATOM    341  NE  ARG A  45      14.027   5.552  86.225  1.00167.89           N
ATOM    342  CZ  ARG A  45      13.752   4.400  86.905  1.00167.89           C
ATOM    343  NH1 ARG A  45      14.136   3.196  86.390  1.00167.89           N
ATOM    344  NH2 ARG A  45      13.098   4.452  88.102  1.00167.89           N
ATOM    345  C   ARG A  45      14.896   9.852  84.395  1.00167.89           C
ATOM    346  O   ARG A  45      14.241  10.338  85.317  1.00167.89           O
ATOM    347  N   GLY A  46      14.526   9.937  83.104  1.00 45.24           N
ATOM    348  CA  GLY A  46      13.279  10.483  82.661  1.00 45.24           C
ATOM    349  C   GLY A  46      13.446  11.937  82.358  1.00 45.24           C
ATOM    350  O   GLY A  46      12.867  12.438  81.394  1.00 45.24           O
ATOM    351  N   PHE A  47      14.188  12.674  83.211  1.00 89.64           N
ATOM    352  CA  PHE A  47      14.371  14.078  82.949  1.00 89.64           C
ATOM    353  CB  PHE A  47      14.892  14.828  84.188  1.00 89.64           C
ATOM    354  CG  PHE A  47      14.923  16.287  83.887  1.00 89.64           C
ATOM    355  CD1 PHE A  47      13.774  17.041  83.973  1.00 89.64           C
ATOM    356  CD2 PHE A  47      16.100  16.907  83.535  1.00 89.64           C
ATOM    357  CE1 PHE A  47      13.796  18.389  83.701  1.00 89.64           C
ATOM    358  CE2 PHE A  47      16.126  18.255  83.262  1.00 89.64           C
ATOM    359  CZ  PHE A  47      14.974  19.000  83.345  1.00 89.64           C
ATOM    360  C   PHE A  47      15.337  14.308  81.824  1.00 89.64           C
ATOM    361  O   PHE A  47      15.008  14.960  80.833  1.00 89.64           O
ATOM    362  N   GLY A  48      16.558  13.735  81.924  1.00 34.61           N
ATOM    363  CA  GLY A  48      17.509  13.974  80.872  1.00 34.61           C
ATOM    364  C   GLY A  48      18.887  13.936  81.456  1.00 34.61           C
ATOM    365  O   GLY A  48      19.062  13.678  82.647  1.00 34.61           O
ATOM    366  N   SER A  49      19.914  14.198  80.617  1.00 38.08           N
ATOM    367  CA  SER A  49      21.263  14.160  81.103  1.00 38.08           C
ATOM    368  CB  SER A  49      22.051  12.922  80.640  1.00 38.08           C
ATOM    369  OG  SER A  49      22.211  12.942  79.230  1.00 38.08           O
ATOM    370  C   SER A  49      22.003  15.371  80.621  1.00 38.08           C
ATOM    371  O   SER A  49      21.650  15.981  79.612  1.00 38.08           O
ATOM    372  N   PHE A  50      23.056  15.756  81.374  1.00 67.36           N
ATOM    373  CA  PHE A  50      23.885  16.880  81.037  1.00 67.36           C
ATOM    374  CB  PHE A  50      23.983  17.941  82.154  1.00 67.36           C
ATOM    375  CG  PHE A  50      22.648  18.569  82.398  1.00 67.36           C
ATOM    376  CD1 PHE A  50      21.717  17.944  83.197  1.00 67.36           C
ATOM    377  CD2 PHE A  50      22.330  19.790  81.845  1.00 67.36           C
ATOM    378  CE1 PHE A  50      20.490  18.520  83.435  1.00 67.36           C
ATOM    379  CE2 PHE A  50      21.104  20.370  82.079  1.00 67.36           C
ATOM    380  CZ  PHE A  50      20.179  19.733  82.871  1.00 67.36           C
ATOM    381  C   PHE A  50      25.276  16.341  80.866  1.00 67.36           C
ATOM    382  O   PHE A  50      25.722  15.510  81.658  1.00 67.36           O
ATOM    383  N   ILE A  51      25.996  16.786  79.810  1.00155.64           N
ATOM    384  CA  ILE A  51      27.318  16.274  79.580  1.00155.64           C
ATOM    385  CB  ILE A  51      27.252  15.030  78.725  1.00155.64           C
ATOM    386  CG1 ILE A  51      28.424  14.051  78.945  1.00155.64           C
ATOM    387  CG2 ILE A  51      27.085  15.497  77.270  1.00155.64           C
ATOM    388  CD1 ILE A  51      29.799  14.508  78.470  1.00155.64           C
ATOM    389  C   ILE A  51      28.097  17.343  78.857  1.00155.64           C
ATOM    390  O   ILE A  51      27.524  18.286  78.316  1.00155.64           O
ATOM    391  N   VAL A  52      29.443  17.264  78.894  1.00 45.93           N
ATOM    392  CA  VAL A  52      30.245  18.209  78.171  1.00 45.93           C
ATOM    393  CB  VAL A  52      31.540  18.549  78.840  1.00 45.93           C
ATOM    394  CG1 VAL A  52      32.389  19.382  77.865  1.00 45.93           C
ATOM    395  CG2 VAL A  52      31.217  19.286  80.146  1.00 45.93           C
ATOM    396  C   VAL A  52      30.572  17.585  76.851  1.00 45.93           C
ATOM    397  O   VAL A  52      30.843  16.388  76.772  1.00 45.93           O
ATOM    398  N   LYS A  53      30.522  18.384  75.766  1.00 35.58           N
ATOM    399  CA  LYS A  53      30.820  17.858  74.463  1.00 35.58           C
ATOM    400  CB  LYS A  53      29.682  18.036  73.444  1.00 35.58           C
ATOM    401  CG  LYS A  53      28.430  17.211  73.747  1.00 35.58           C
ATOM    402  CD  LYS A  53      27.221  17.633  72.909  1.00 35.58           C
ATOM    403  CE  LYS A  53      25.962  16.803  73.172  1.00 35.58           C
ATOM    404  NZ  LYS A  53      24.851  17.294  72.326  1.00 35.58           N
ATOM    405  C   LYS A  53      32.001  18.600  73.918  1.00 35.58           C
ATOM    406  O   LYS A  53      32.133  19.808  74.104  1.00 35.58           O
ATOM    407  N   LYS A  54      32.904  17.879  73.224  1.00108.36           N
ATOM    408  CA  LYS A  54      34.072  18.508  72.679  1.00108.36           C
ATOM    409  CB  LYS A  54      35.267  17.554  72.510  1.00108.36           C
ATOM    410  CG  LYS A  54      35.852  17.087  73.842  1.00108.36           C
ATOM    411  CD  LYS A  54      34.888  16.223  74.654  1.00108.36           C
ATOM    412  CE  LYS A  54      34.506  14.920  73.952  1.00108.36           C
ATOM    413  NZ  LYS A  54      33.578  14.141  74.800  1.00108.36           N
ATOM    414  C   LYS A  54      33.747  19.074  71.334  1.00108.36           C
ATOM    415  O   LYS A  54      32.930  18.526  70.595  1.00108.36           O
ATOM    416  N   ARG A  55      34.382  20.218  71.004  1.00141.81           N
ATOM    417  CA  ARG A  55      34.226  20.859  69.729  1.00141.81           C
ATOM    418  CB  ARG A  55      33.670  22.292  69.813  1.00141.81           C
ATOM    419  CG  ARG A  55      32.226  22.385  70.314  1.00141.81           C
ATOM    420  CD  ARG A  55      31.175  22.246  69.210  1.00141.81           C
ATOM    421  NE  ARG A  55      30.850  20.799  69.084  1.00141.81           N
ATOM    422  CZ  ARG A  55      29.899  20.248  69.893  1.00141.81           C
ATOM    423  NH1 ARG A  55      29.217  21.035  70.776  1.00141.81           N
ATOM    424  NH2 ARG A  55      29.642  18.909  69.832  1.00141.81           N
ATOM    425  C   ARG A  55      35.603  20.970  69.151  1.00141.81           C
ATOM    426  O   ARG A  55      36.547  21.349  69.843  1.00141.81           O
ATOM    427  N   ALA A  56      35.750  20.633  67.856  1.00 31.91           N
ATOM    428  CA  ALA A  56      37.036  20.654  67.219  1.00 31.91           C
ATOM    429  CB  ALA A  56      37.115  19.776  65.958  1.00 31.91           C
ATOM    430  C   ALA A  56      37.391  22.048  66.809  1.00 31.91           C
ATOM    431  O   ALA A  56      36.533  22.921  66.683  1.00 31.91           O
ATOM    432  N   GLN A  57      38.705  22.274  66.598  1.00 39.22           N
ATOM    433  CA  GLN A  57      39.225  23.537  66.160  1.00 39.22           C
ATOM    434  CB  GLN A  57      40.765  23.568  66.110  1.00 39.22           C
ATOM    435  CG  GLN A  57      41.353  24.860  65.537  1.00 39.22           C
ATOM    436  CD  GLN A  57      42.871  24.741  65.563  1.00 39.22           C
ATOM    437  OE1 GLN A  57      43.479  24.636  66.630  1.00 39.22           O
ATOM    438  NE2 GLN A  57      43.506  24.750  64.361  1.00 39.22           N
ATOM    439  C   GLN A  57      38.726  23.744  64.768  1.00 39.22           C
ATOM    440  O   GLN A  57      38.514  22.785  64.025  1.00 39.22           O
ATOM    441  N   LYS A  58      38.492  25.016  64.392  1.00116.93           N
ATOM    442  CA  LYS A  58      37.969  25.286  63.086  1.00116.93           C
ATOM    443  CB  LYS A  58      36.449  25.491  63.136  1.00116.93           C
ATOM    444  CG  LYS A  58      35.756  25.549  61.782  1.00116.93           C
ATOM    445  CD  LYS A  58      34.234  25.484  61.909  1.00116.93           C
ATOM    446  CE  LYS A  58      33.664  26.612  62.772  1.00116.93           C
ATOM    447  NZ  LYS A  58      32.192  26.498  62.858  1.00116.93           N
ATOM    448  C   LYS A  58      38.583  26.565  62.609  1.00116.93           C
ATOM    449  O   LYS A  58      38.771  27.495  63.388  1.00116.93           O
ATOM    450  N   THR A  59      38.926  26.650  61.308  1.00 98.28           N
ATOM    451  CA  THR A  59      39.483  27.876  60.815  1.00 98.28           C
ATOM    452  CB  THR A  59      40.299  27.717  59.566  1.00 98.28           C
ATOM    453  OG1 THR A  59      40.978  28.928  59.264  1.00 98.28           O
ATOM    454  CG2 THR A  59      39.363  27.328  58.411  1.00 98.28           C
ATOM    455  C   THR A  59      38.337  28.777  60.501  1.00 98.28           C
ATOM    456  O   THR A  59      37.267  28.323  60.100  1.00 98.28           O
ATOM    457  N   ALA A  60      38.535  30.092  60.693  1.00 63.60           N
ATOM    458  CA  ALA A  60      37.489  31.029  60.424  1.00 63.60           C
ATOM    459  CB  ALA A  60      36.757  31.517  61.686  1.00 63.60           C
ATOM    460  C   ALA A  60      38.142  32.219  59.810  1.00 63.60           C
ATOM    461  O   ALA A  60      39.363  32.355  59.852  1.00 63.60           O
ATOM    462  N   ARG A  61      37.343  33.096  59.177  1.00126.40           N
ATOM    463  CA  ARG A  61      37.915  34.273  58.593  1.00126.40           C
ATOM    464  CB  ARG A  61      37.786  34.353  57.061  1.00126.40           C
ATOM    465  CG  ARG A  61      38.758  33.434  56.327  1.00126.40           C
ATOM    466  CD  ARG A  61      40.146  34.048  56.126  1.00126.40           C
ATOM    467  NE  ARG A  61      40.068  34.992  54.978  1.00126.40           N
ATOM    468  CZ  ARG A  61      40.386  34.549  53.728  1.00126.40           C
ATOM    469  NH1 ARG A  61      40.771  33.252  53.542  1.00126.40           N
ATOM    470  NH2 ARG A  61      40.326  35.400  52.664  1.00126.40           N
ATOM    471  C   ARG A  61      37.203  35.465  59.139  1.00126.40           C
ATOM    472  O   ARG A  61      36.044  35.392  59.542  1.00126.40           O
ATOM    473  N   ASN A  62      37.913  36.606  59.171  1.00 50.47           N
ATOM    474  CA  ASN A  62      37.341  37.832  59.645  1.00 50.47           C
ATOM    475  CB  ASN A  62      38.397  38.810  60.200  1.00 50.47           C
ATOM    476  CG  ASN A  62      37.701  39.940  60.946  1.00 50.47           C
ATOM    477  OD1 ASN A  62      36.692  40.476  60.492  1.00 50.47           O
ATOM    478  ND2 ASN A  62      38.257  40.315  62.130  1.00 50.47           N
ATOM    479  C   ASN A  62      36.694  38.476  58.457  1.00 50.47           C
ATOM    480  O   ASN A  62      37.349  38.753  57.453  1.00 50.47           O
ATOM    481  N   ILE A  63      35.372  38.723  58.552  1.00 92.01           N
ATOM    482  CA  ILE A  63      34.616  39.263  57.460  1.00 92.01           C
ATOM    483  CB  ILE A  63      33.145  39.339  57.761  1.00 92.01           C
ATOM    484  CG1 ILE A  63      32.880  40.296  58.936  1.00 92.01           C
ATOM    485  CG2 ILE A  63      32.638  37.907  58.005  1.00 92.01           C
ATOM    486  CD1 ILE A  63      31.403  40.648  59.112  1.00 92.01           C
ATOM    487  C   ILE A  63      35.084  40.646  57.122  1.00 92.01           C
ATOM    488  O   ILE A  63      35.244  40.976  55.947  1.00 92.01           O
ATOM    489  N   SER A  64      35.315  41.500  58.139  1.00 88.89           N
ATOM    490  CA  SER A  64      35.676  42.859  57.843  1.00 88.89           C
ATOM    491  CB  SER A  64      35.945  43.695  59.105  1.00 88.89           C
ATOM    492  OG  SER A  64      36.304  45.021  58.743  1.00 88.89           O
ATOM    493  C   SER A  64      36.928  42.854  57.033  1.00 88.89           C
ATOM    494  O   SER A  64      36.908  43.118  55.831  1.00 88.89           O
ATOM    495  N   LYS A  65      38.061  42.530  57.681  1.00224.77           N
ATOM    496  CA  LYS A  65      39.303  42.437  56.979  1.00224.77           C
ATOM    497  CB  LYS A  65      40.463  43.149  57.701  1.00224.77           C
ATOM    498  CG  LYS A  65      40.624  42.755  59.172  1.00224.77           C
ATOM    499  CD  LYS A  65      41.941  43.215  59.801  1.00224.77           C
ATOM    500  CE  LYS A  65      42.076  42.824  61.275  1.00224.77           C
ATOM    501  NZ  LYS A  65      43.369  43.301  61.814  1.00224.77           N
ATOM    502  C   LYS A  65      39.569  40.987  56.976  1.00224.77           C
ATOM    503  O   LYS A  65      39.758  40.418  58.043  1.00224.77           O
ATOM    504  N   ASN A  66      39.603  40.362  55.784  1.00182.20           N
ATOM    505  CA  ASN A  66      39.672  38.935  55.711  1.00182.20           C
ATOM    506  CB  ASN A  66      39.480  38.377  54.294  1.00182.20           C
ATOM    507  CG  ASN A  66      38.015  38.520  53.920  1.00182.20           C
ATOM    508  OD1 ASN A  66      37.171  38.825  54.759  1.00182.20           O
ATOM    509  ND2 ASN A  66      37.700  38.270  52.621  1.00182.20           N
ATOM    510  C   ASN A  66      40.991  38.446  56.188  1.00182.20           C
ATOM    511  O   ASN A  66      41.904  38.190  55.409  1.00182.20           O
ATOM    512  N   THR A  67      41.105  38.252  57.507  1.00122.98           N
ATOM    513  CA  THR A  67      42.308  37.719  58.045  1.00122.98           C
ATOM    514  CB  THR A  67      42.812  38.458  59.251  1.00122.98           C
ATOM    515  OG1 THR A  67      44.091  37.969  59.627  1.00122.98           O
ATOM    516  CG2 THR A  67      41.808  38.271  60.402  1.00122.98           C
ATOM    517  C   THR A  67      41.939  36.345  58.474  1.00122.98           C
ATOM    518  O   THR A  67      40.842  36.126  58.985  1.00122.98           O
ATOM    519  N   THR A  68      42.835  35.371  58.244  1.00102.85           N
ATOM    520  CA  THR A  68      42.512  34.032  58.625  1.00102.85           C
ATOM    521  CB  THR A  68      43.472  33.016  58.078  1.00102.85           C
ATOM    522  OG1 THR A  68      44.772  33.243  58.603  1.00102.85           O
ATOM    523  CG2 THR A  68      43.494  33.135  56.545  1.00102.85           C
ATOM    524  C   THR A  68      42.584  33.982  60.114  1.00102.85           C
ATOM    525  O   THR A  68      43.390  34.680  60.727  1.00102.85           O
ATOM    526  N   ILE A  69      41.702  33.177  60.737  1.00136.84           N
ATOM    527  CA  ILE A  69      41.689  33.086  62.166  1.00136.84           C
ATOM    528  CB  ILE A  69      40.583  33.920  62.767  1.00136.84           C
ATOM    529  CG1 ILE A  69      40.796  34.223  64.263  1.00136.84           C
ATOM    530  CG2 ILE A  69      39.257  33.208  62.460  1.00136.84           C
ATOM    531  CD1 ILE A  69      40.652  33.027  65.200  1.00136.84           C
ATOM    532  C   ILE A  69      41.454  31.645  62.492  1.00136.84           C
ATOM    533  O   ILE A  69      40.783  30.934  61.746  1.00136.84           O
ATOM    534  N   ILE A  70      42.027  31.157  63.606  1.00123.92           N
ATOM    535  CA  ILE A  70      41.777  29.794  63.959  1.00123.92           C
ATOM    536  CB  ILE A  70      43.015  28.988  64.221  1.00123.92           C
ATOM    537  CG1 ILE A  70      42.641  27.506  64.387  1.00123.92           C
ATOM    538  CG2 ILE A  70      43.741  29.600  65.431  1.00123.92           C
ATOM    539  CD1 ILE A  70      42.053  26.889  63.119  1.00123.92           C
ATOM    540  C   ILE A  70      40.965  29.804  65.205  1.00123.92           C
ATOM    541  O   ILE A  70      41.256  30.526  66.157  1.00123.92           O
ATOM    542  N   ILE A  71      39.896  28.993  65.210  1.00 52.86           N
ATOM    543  CA  ILE A  71      39.026  28.898  66.339  1.00 52.86           C
ATOM    544  CB  ILE A  71      37.600  28.647  65.936  1.00 52.86           C
ATOM    545  CG1 ILE A  71      37.082  29.795  65.055  1.00 52.86           C
ATOM    546  CG2 ILE A  71      36.764  28.415  67.204  1.00 52.86           C
ATOM    547  CD1 ILE A  71      35.768  29.468  64.346  1.00 52.86           C
ATOM    548  C   ILE A  71      39.497  27.685  67.072  1.00 52.86           C
ATOM    549  O   ILE A  71      39.466  26.576  66.542  1.00 52.86           O
ATOM    550  N   PRO A  72      39.948  27.873  68.279  1.00149.86           N
ATOM    551  CA  PRO A  72      40.473  26.760  69.018  1.00149.86           C
ATOM    552  CD  PRO A  72      40.631  29.113  68.618  1.00149.86           C
ATOM    553  CB  PRO A  72      41.279  27.360  70.167  1.00149.86           C
ATOM    554  CG  PRO A  72      41.735  28.719  69.614  1.00149.86           C
ATOM    555  C   PRO A  72      39.400  25.828  69.463  1.00149.86           C
ATOM    556  O   PRO A  72      38.230  26.208  69.468  1.00149.86           O
ATOM    557  N   GLU A  73      39.788  24.592  69.828  1.00 32.16           N
ATOM    558  CA  GLU A  73      38.847  23.607  70.265  1.00 32.16           C
ATOM    559  CB  GLU A  73      39.498  22.253  70.594  1.00 32.16           C
ATOM    560  CG  GLU A  73      40.114  21.566  69.372  1.00 32.16           C
ATOM    561  CD  GLU A  73      40.806  20.295  69.842  1.00 32.16           C
ATOM    562  OE1 GLU A  73      40.765  20.018  71.070  1.00 32.16           O
ATOM    563  OE2 GLU A  73      41.389  19.585  68.979  1.00 32.16           O
ATOM    564  C   GLU A  73      38.213  24.134  71.512  1.00 32.16           C
ATOM    565  O   GLU A  73      38.841  24.860  72.280  1.00 32.16           O
ATOM    566  N   HIS A  74      36.925  23.792  71.719  1.00117.59           N
ATOM    567  CA  HIS A  74      36.178  24.289  72.839  1.00117.59           C
ATOM    568  ND1 HIS A  74      34.886  27.191  74.241  1.00117.59           N
ATOM    569  CG  HIS A  74      34.469  26.124  73.478  1.00117.59           C
ATOM    570  CB  HIS A  74      35.300  25.480  72.410  1.00117.59           C
ATOM    571  NE2 HIS A  74      32.802  26.738  74.868  1.00117.59           N
ATOM    572  CD2 HIS A  74      33.194  25.859  73.874  1.00117.59           C
ATOM    573  CE1 HIS A  74      33.850  27.519  75.054  1.00117.59           C
ATOM    574  C   HIS A  74      35.266  23.186  73.280  1.00117.59           C
ATOM    575  O   HIS A  74      35.010  22.256  72.523  1.00117.59           O
ATOM    576  N   ASN A  75      34.780  23.242  74.540  1.00107.71           N
ATOM    577  CA  ASN A  75      33.838  22.253  74.985  1.00107.71           C
ATOM    578  CB  ASN A  75      34.353  21.293  76.080  1.00107.71           C
ATOM    579  CG  ASN A  75      34.693  22.033  77.364  1.00107.71           C
ATOM    580  OD1 ASN A  75      34.754  21.426  78.433  1.00107.71           O
ATOM    581  ND2 ASN A  75      34.926  23.368  77.275  1.00107.71           N
ATOM    582  C   ASN A  75      32.624  22.981  75.466  1.00107.71           C
ATOM    583  O   ASN A  75      32.720  24.096  75.974  1.00107.71           O
ATOM    584  N   ILE A  76      31.435  22.374  75.277  1.00121.95           N
ATOM    585  CA  ILE A  76      30.211  23.036  75.631  1.00121.95           C
ATOM    586  CB  ILE A  76      29.399  23.438  74.435  1.00121.95           C
ATOM    587  CG1 ILE A  76      28.224  24.339  74.849  1.00121.95           C
ATOM    588  CG2 ILE A  76      28.974  22.154  73.702  1.00121.95           C
ATOM    589  CD1 ILE A  76      27.518  24.999  73.666  1.00121.95           C
ATOM    590  C   ILE A  76      29.355  22.093  76.419  1.00121.95           C
ATOM    591  O   ILE A  76      29.475  20.874  76.302  1.00121.95           O
ATOM    592  N   PRO A  77      28.508  22.646  77.252  1.00161.03           N
ATOM    593  CA  PRO A  77      27.584  21.844  78.010  1.00161.03           C
ATOM    594  CD  PRO A  77      28.832  23.892  77.927  1.00161.03           C
ATOM    595  CB  PRO A  77      27.046  22.751  79.116  1.00161.03           C
ATOM    596  CG  PRO A  77      28.156  23.799  79.304  1.00161.03           C
ATOM    597  C   PRO A  77      26.513  21.357  77.084  1.00161.03           C
ATOM    598  O   PRO A  77      26.178  22.075  76.142  1.00161.03           O
ATOM    599  N   ALA A  78      25.955  20.154  77.325  1.00 35.13           N
ATOM    600  CA  ALA A  78      24.921  19.672  76.454  1.00 35.13           C
ATOM    601  CB  ALA A  78      25.415  18.629  75.438  1.00 35.13           C
ATOM    602  C   ALA A  78      23.867  19.019  77.293  1.00 35.13           C
ATOM    603  O   ALA A  78      24.155  18.434  78.336  1.00 35.13           O
ATOM    604  N   PHE A  79      22.601  19.112  76.837  1.00 71.91           N
ATOM    605  CA  PHE A  79      21.490  18.560  77.555  1.00 71.91           C
ATOM    606  CB  PHE A  79      20.498  19.663  77.988  1.00 71.91           C
ATOM    607  CG  PHE A  79      19.311  19.082  78.679  1.00 71.91           C
ATOM    608  CD1 PHE A  79      19.399  18.597  79.964  1.00 71.91           C
ATOM    609  CD2 PHE A  79      18.090  19.055  78.044  1.00 71.91           C
ATOM    610  CE1 PHE A  79      18.292  18.074  80.592  1.00 71.91           C
ATOM    611  CE2 PHE A  79      16.980  18.534  78.667  1.00 71.91           C
ATOM    612  CZ  PHE A  79      17.081  18.040  79.944  1.00 71.91           C
ATOM    613  C   PHE A  79      20.785  17.600  76.650  1.00 71.91           C
ATOM    614  O   PHE A  79      20.570  17.883  75.473  1.00 71.91           O
ATOM    615  N   LYS A  80      20.442  16.413  77.193  1.00105.46           N
ATOM    616  CA  LYS A  80      19.691  15.416  76.483  1.00105.46           C
ATOM    617  CB  LYS A  80      20.343  14.027  76.475  1.00105.46           C
ATOM    618  CG  LYS A  80      19.519  12.983  75.721  1.00105.46           C
ATOM    619  CD  LYS A  80      20.278  11.685  75.443  1.00105.46           C
ATOM    620  CE  LYS A  80      19.425  10.624  74.747  1.00105.46           C
ATOM    621  NZ  LYS A  80      20.227   9.403  74.515  1.00105.46           N
ATOM    622  C   LYS A  80      18.411  15.289  77.243  1.00105.46           C
ATOM    623  O   LYS A  80      18.389  15.141  78.465  1.00105.46           O
ATOM    624  N   PRO A  81      17.350  15.350  76.507  1.00218.90           N
ATOM    625  CA  PRO A  81      16.034  15.412  77.076  1.00218.90           C
ATOM    626  CD  PRO A  81      17.413  16.010  75.215  1.00218.90           C
ATOM    627  CB  PRO A  81      15.130  16.001  75.986  1.00218.90           C
ATOM    628  CG  PRO A  81      15.971  15.956  74.700  1.00218.90           C
ATOM    629  C   PRO A  81      15.375  14.276  77.784  1.00218.90           C
ATOM    630  O   PRO A  81      14.376  14.575  78.415  1.00218.90           O
ATOM    631  N   ALA A  82      15.812  13.010  77.697  1.00150.11           N
ATOM    632  CA  ALA A  82      15.144  11.929  78.378  1.00150.11           C
ATOM    633  CB  ALA A  82      15.119  12.084  79.902  1.00150.11           C
ATOM    634  C   ALA A  82      13.758  11.731  77.822  1.00150.11           C
ATOM    635  O   ALA A  82      13.116  12.662  77.343  1.00150.11           O
ATOM    636  N   LYS A  83      13.264  10.475  77.876  1.00137.55           N
ATOM    637  CA  LYS A  83      12.029  10.073  77.254  1.00137.55           C
ATOM    638  CB  LYS A  83      11.811   8.552  77.310  1.00137.55           C
ATOM    639  CG  LYS A  83      12.722   7.784  76.351  1.00137.55           C
ATOM    640  CD  LYS A  83      12.498   8.166  74.887  1.00137.55           C
ATOM    641  CE  LYS A  83      13.396   7.415  73.903  1.00137.55           C
ATOM    642  NZ  LYS A  83      13.105   7.857  72.521  1.00137.55           N
ATOM    643  C   LYS A  83      10.802  10.723  77.825  1.00137.55           C
ATOM    644  O   LYS A  83       9.949  11.184  77.069  1.00137.55           O
ATOM    645  N   THR A  84      10.666  10.798  79.161  1.00112.39           N
ATOM    646  CA  THR A  84       9.445  11.307  79.728  1.00112.39           C
ATOM    647  CB  THR A  84       9.380  11.194  81.224  1.00112.39           C
ATOM    648  OG1 THR A  84      10.366  12.014  81.830  1.00112.39           O
ATOM    649  CG2 THR A  84       9.599   9.722  81.614  1.00112.39           C
ATOM    650  C   THR A  84       9.276  12.750  79.370  1.00112.39           C
ATOM    651  O   THR A  84       8.166  13.225  79.143  1.00112.39           O
ATOM    652  N   PHE A  85      10.395  13.482  79.304  1.00158.11           N
ATOM    653  CA  PHE A  85      10.423  14.897  79.060  1.00158.11           C
ATOM    654  CB  PHE A  85      11.863  15.417  79.015  1.00158.11           C
ATOM    655  CG  PHE A  85      11.936  16.871  79.314  1.00158.11           C
ATOM    656  CD1 PHE A  85      11.189  17.790  78.621  1.00158.11           C
ATOM    657  CD2 PHE A  85      12.819  17.314  80.270  1.00158.11           C
ATOM    658  CE1 PHE A  85      11.295  19.127  78.917  1.00158.11           C
ATOM    659  CE2 PHE A  85      12.929  18.652  80.566  1.00158.11           C
ATOM    660  CZ  PHE A  85      12.160  19.566  79.890  1.00158.11           C
ATOM    661  C   PHE A  85       9.834  15.187  77.696  1.00158.11           C
ATOM    662  O   PHE A  85       9.112  16.164  77.530  1.00158.11           O
ATOM    663  N   THR A  86      10.094  14.341  76.678  1.00267.48           N
ATOM    664  CA  THR A  86       9.719  14.648  75.309  1.00267.48           C
ATOM    665  CB  THR A  86      10.311  13.684  74.323  1.00267.48           C
ATOM    666  OG1 THR A  86       9.812  12.376  74.561  1.00267.48           O
ATOM    667  CG2 THR A  86      11.842  13.697  74.479  1.00267.48           C
ATOM    668  C   THR A  86       8.210  14.641  75.098  1.00267.48           C
ATOM    669  O   THR A  86       7.461  14.242  75.977  1.00267.48           O
ATOM    670  N   ILE A  87       7.705  15.147  73.935  1.00214.86           N
ATOM    671  CA  ILE A  87       6.291  15.156  73.610  1.00214.86           C
ATOM    672  CB  ILE A  87       5.946  15.786  72.283  1.00214.86           C
ATOM    673  CG1 ILE A  87       6.540  15.019  71.090  1.00214.86           C
ATOM    674  CG2 ILE A  87       6.404  17.251  72.346  1.00214.86           C
ATOM    675  CD1 ILE A  87       5.820  13.721  70.721  1.00214.86           C
ATOM    676  C   ILE A  87       5.754  13.757  73.660  1.00214.86           C
ATOM    677  O   ILE A  87       6.413  12.805  73.244  1.00214.86           O
ATOM    678  N   GLN A  88       4.519  13.613  74.186  1.00 94.74           N
ATOM    679  CA  GLN A  88       3.900  12.329  74.370  1.00 94.74           C
ATOM    680  CB  GLN A  88       2.491  12.410  74.982  1.00 94.74           C
ATOM    681  CG  GLN A  88       2.470  12.909  76.428  1.00 94.74           C
ATOM    682  CD  GLN A  88       2.946  11.771  77.319  1.00 94.74           C
ATOM    683  OE1 GLN A  88       2.567  10.617  77.126  1.00 94.74           O
ATOM    684  NE2 GLN A  88       3.805  12.101  78.321  1.00 94.74           N
ATOM    685  C   GLN A  88       3.774  11.660  73.044  1.00 94.74           C
ATOM    686  O   GLN A  88       3.449  12.288  72.039  1.00 94.74           O
ATOM    687  N   VAL A  89       4.034  10.339  73.018  1.00 67.79           N
ATOM    688  CA  VAL A  89       3.977   9.618  71.786  1.00 67.79           C
ATOM    689  CB  VAL A  89       4.670   8.287  71.832  1.00 67.79           C
ATOM    690  CG1 VAL A  89       4.426   7.561  70.498  1.00 67.79           C
ATOM    691  CG2 VAL A  89       6.156   8.514  72.155  1.00 67.79           C
ATOM    692  C   VAL A  89       2.551   9.355  71.455  1.00 67.79           C
ATOM    693  O   VAL A  89       1.755   8.970  72.310  1.00 67.79           O
ATOM    694  N   LYS A  90       2.196   9.590  70.180  1.00221.34           N
ATOM    695  CA  LYS A  90       0.880   9.282  69.718  1.00221.34           C
ATOM    696  CB  LYS A  90       0.095  10.482  69.162  1.00221.34           C
ATOM    697  CG  LYS A  90      -0.343  11.472  70.243  1.00221.34           C
ATOM    698  CD  LYS A  90      -0.920  12.775  69.687  1.00221.34           C
ATOM    699  CE  LYS A  90      -2.335  12.622  69.126  1.00221.34           C
ATOM    700  NZ  LYS A  90      -2.840  13.931  68.656  1.00221.34           N
ATOM    701  C   LYS A  90       1.074   8.316  68.605  1.00221.34           C
ATOM    702  O   LYS A  90       2.019   8.427  67.826  1.00221.34           O
ATOM    703  N   LYS A  91       0.183   7.320  68.518  1.00 84.08           N
ATOM    704  CA  LYS A  91       0.317   6.324  67.503  1.00 84.08           C
ATOM    705  CB  LYS A  91      -0.604   5.116  67.749  1.00 84.08           C
ATOM    706  CG  LYS A  91      -0.248   3.870  66.936  1.00 84.08           C
ATOM    707  CD  LYS A  91      -0.905   2.599  67.481  1.00 84.08           C
ATOM    708  CE  LYS A  91      -0.464   1.316  66.775  1.00 84.08           C
ATOM    709  NZ  LYS A  91      -1.020   0.137  67.477  1.00 84.08           N
ATOM    710  C   LYS A  91      -0.080   6.977  66.189  1.00 84.08           C
ATOM    711  O   LYS A  91      -0.277   8.221  66.194  1.00 84.08           O
ATOM    712  OXT LYS A  91      -0.191   6.248  65.167  1.00 84.08           O
TER     713      LYS A  91
ATOM    714  N   MET B  92      27.335  10.980  87.461  1.00 36.43           N
ATOM    715  CA  MET B  92      26.499  11.238  88.654  1.00 36.43           C
ATOM    716  CB  MET B  92      26.728  12.677  89.148  1.00 36.43           C
ATOM    717  CG  MET B  92      26.157  12.963  90.537  1.00 36.43           C
ATOM    718  SD  MET B  92      26.686  14.552  91.247  1.00 36.43           S
ATOM    719  CE  MET B  92      28.401  14.037  91.545  1.00 36.43           C
ATOM    720  C   MET B  92      25.053  11.033  88.330  1.00 36.43           C
ATOM    721  O   MET B  92      24.521  11.634  87.397  1.00 36.43           O
ATOM    722  N   THR B  93      24.390  10.139  89.092  1.00 85.83           N
ATOM    723  CA  THR B  93      23.010   9.822  88.863  1.00 85.83           C
ATOM    724  CB  THR B  93      22.701   8.364  89.061  1.00 85.83           C
ATOM    725  OG1 THR B  93      21.391   8.066  88.603  1.00 85.83           O
ATOM    726  CG2 THR B  93      22.835   8.029  90.556  1.00 85.83           C
ATOM    727  C   THR B  93      22.167  10.609  89.820  1.00 85.83           C
ATOM    728  O   THR B  93      22.674  11.402  90.612  1.00 85.83           O
ATOM    729  N   LYS B  94      20.836  10.396  89.763  1.00 62.99           N
ATOM    730  CA  LYS B  94      19.912  11.118  90.591  1.00 62.99           C
ATOM    731  CB  LYS B  94      18.445  10.718  90.364  0.00 62.99           C
ATOM    732  CG  LYS B  94      17.486  11.496  91.267  0.00 62.99           C
ATOM    733  CD  LYS B  94      16.011  11.374  90.885  0.00 62.99           C
ATOM    734  CE  LYS B  94      15.072  11.977  91.932  0.00 62.99           C
ATOM    735  NZ  LYS B  94      15.438  13.389  92.185  0.00 62.99           N
ATOM    736  C   LYS B  94      20.205  10.854  92.035  1.00 62.99           C
ATOM    737  O   LYS B  94      20.238  11.780  92.843  1.00 62.99           O
ATOM    738  N   ALA B  95      20.447   9.583  92.397  1.00 25.54           N
ATOM    739  CA  ALA B  95      20.661   9.246  93.775  1.00 25.54           C
ATOM    740  CB  ALA B  95      20.889   7.741  93.990  1.00 25.54           C
ATOM    741  C   ALA B  95      21.880   9.960  94.267  1.00 25.54           C
ATOM    742  O   ALA B  95      21.905  10.452  95.394  1.00 25.54           O
ATOM    743  N   ASP B  96      22.931  10.014  93.427  1.00 33.46           N
ATOM    744  CA  ASP B  96      24.181  10.629  93.777  1.00 33.46           C
ATOM    745  CB  ASP B  96      25.276  10.368  92.729  1.00 33.46           C
ATOM    746  CG  ASP B  96      25.627   8.887  92.787  1.00 33.46           C
ATOM    747  OD1 ASP B  96      25.268   8.236  93.805  1.00 33.46           O
ATOM    748  OD2 ASP B  96      26.257   8.387  91.817  1.00 33.46           O
ATOM    749  C   ASP B  96      24.024  12.115  93.920  1.00 33.46           C
ATOM    750  O   ASP B  96      24.644  12.722  94.790  1.00 33.46           O
ATOM    751  N   ILE B  97      23.206  12.743  93.051  1.00 88.69           N
ATOM    752  CA  ILE B  97      23.004  14.168  93.067  1.00 88.69           C
ATOM    753  CB  ILE B  97      22.060  14.612  91.985  1.00 88.69           C
ATOM    754  CG1 ILE B  97      22.566  14.228  90.585  1.00 88.69           C
ATOM    755  CG2 ILE B  97      21.846  16.123  92.162  1.00 88.69           C
ATOM    756  CD1 ILE B  97      23.844  14.947  90.168  1.00 88.69           C
ATOM    757  C   ILE B  97      22.348  14.545  94.362  1.00 88.69           C
ATOM    758  O   ILE B  97      22.721  15.523  95.009  1.00 88.69           O
ATOM    759  N   VAL B  98      21.340  13.751  94.762  1.00 42.27           N
ATOM    760  CA  VAL B  98      20.549  13.962  95.942  1.00 42.27           C
ATOM    761  CB  VAL B  98      19.529  12.868  96.090  1.00 42.27           C
ATOM    762  CG1 VAL B  98      18.856  12.963  97.463  1.00 42.27           C
ATOM    763  CG2 VAL B  98      18.542  12.971  94.915  1.00 42.27           C
ATOM    764  C   VAL B  98      21.439  13.937  97.147  1.00 42.27           C
ATOM    765  O   VAL B  98      21.311  14.775  98.040  1.00 42.27           O
ATOM    766  N   ASN B  99      22.375  12.973  97.200  1.00 43.49           N
ATOM    767  CA  ASN B  99      23.239  12.848  98.338  1.00 43.49           C
ATOM    768  CB  ASN B  99      24.177  11.632  98.240  1.00 43.49           C
ATOM    769  CG  ASN B  99      23.330  10.372  98.376  1.00 43.49           C
ATOM    770  OD1 ASN B  99      23.262   9.551  97.463  1.00 43.49           O
ATOM    771  ND2 ASN B  99      22.664  10.214  99.551  1.00 43.49           N
ATOM    772  C   ASN B  99      24.087  14.079  98.451  1.00 43.49           C
ATOM    773  O   ASN B  99      24.287  14.600  99.547  1.00 43.49           O
ATOM    774  N   GLU B 100      24.603  14.583  97.314  1.00 68.23           N
ATOM    775  CA  GLU B 100      25.482  15.721  97.316  1.00 68.23           C
ATOM    776  CB  GLU B 100      26.053  16.025  95.920  1.00 68.23           C
ATOM    777  CG  GLU B 100      27.001  14.941  95.404  1.00 68.23           C
ATOM    778  CD  GLU B 100      28.267  14.991  96.247  1.00 68.23           C
ATOM    779  OE1 GLU B 100      28.399  15.946  97.058  1.00 68.23           O
ATOM    780  OE2 GLU B 100      29.119  14.075  96.093  1.00 68.23           O
ATOM    781  C   GLU B 100      24.752  16.947  97.784  1.00 68.23           C
ATOM    782  O   GLU B 100      25.314  17.770  98.505  1.00 68.23           O
ATOM    783  N   ILE B 101      23.488  17.104  97.348  1.00 51.74           N
ATOM    784  CA  ILE B 101      22.638  18.230  97.636  1.00 51.74           C
ATOM    785  CB  ILE B 101      21.374  18.212  96.825  1.00 51.74           C
ATOM    786  CG1 ILE B 101      21.698  18.280  95.322  1.00 51.74           C
ATOM    787  CG2 ILE B 101      20.478  19.362  97.315  1.00 51.74           C
ATOM    788  CD1 ILE B 101      20.504  17.966  94.422  1.00 51.74           C
ATOM    789  C   ILE B 101      22.240  18.275  99.080  1.00 51.74           C
ATOM    790  O   ILE B 101      22.114  19.351  99.662  1.00 51.74           O
ATOM    791  N   ALA B 102      21.971  17.107  99.688  1.00 31.12           N
ATOM    792  CA  ALA B 102      21.544  17.087 101.057  1.00 31.12           C
ATOM    793  CB  ALA B 102      21.271  15.663 101.574  1.00 31.12           C
ATOM    794  C   ALA B 102      22.634  17.673 101.900  1.00 31.12           C
ATOM    795  O   ALA B 102      22.368  18.411 102.847  1.00 31.12           O
ATOM    796  N   LYS B 103      23.897  17.337 101.583  1.00138.03           N
ATOM    797  CA  LYS B 103      25.018  17.787 102.360  1.00138.03           C
ATOM    798  CB  LYS B 103      26.325  17.091 101.948  1.00138.03           C
ATOM    799  CG  LYS B 103      26.328  15.593 102.266  1.00138.03           C
ATOM    800  CD  LYS B 103      26.194  15.278 103.760  0.00138.03           C
ATOM    801  CE  LYS B 103      24.823  15.618 104.351  1.00138.03           C
ATOM    802  NZ  LYS B 103      23.850  14.545 104.044  1.00138.03           N
ATOM    803  C   LYS B 103      25.229  19.273 102.261  1.00138.03           C
ATOM    804  O   LYS B 103      25.428  19.943 103.272  1.00138.03           O
ATOM    805  N   LYS B 104      25.176  19.829 101.037  1.00141.23           N
ATOM    806  CA  LYS B 104      25.476  21.216 100.798  1.00141.23           C
ATOM    807  CB  LYS B 104      25.297  21.561  99.307  1.00141.23           C
ATOM    808  CG  LYS B 104      26.123  22.738  98.787  1.00141.23           C
ATOM    809  CD  LYS B 104      27.539  22.340  98.363  1.00141.23           C
ATOM    810  CE  LYS B 104      27.578  21.700  96.970  1.00141.23           C
ATOM    811  NZ  LYS B 104      28.966  21.347  96.597  1.00141.23           N
ATOM    812  C   LYS B 104      24.491  22.073 101.543  1.00141.23           C
ATOM    813  O   LYS B 104      24.864  23.027 102.224  1.00141.23           O
ATOM    814  N   THR B 105      23.192  21.746 101.400  1.00122.62           N
ATOM    815  CA  THR B 105      22.070  22.450 101.961  1.00122.62           C
ATOM    816  CB  THR B 105      20.777  22.046 101.319  1.00122.62           C
ATOM    817  OG1 THR B 105      19.702  22.824 101.827  1.00122.62           O
ATOM    818  CG2 THR B 105      20.548  20.554 101.593  1.00122.62           C
ATOM    819  C   THR B 105      21.952  22.241 103.440  1.00122.62           C
ATOM    820  O   THR B 105      21.460  23.121 104.145  1.00122.62           O
ATOM    821  N   GLY B 106      22.370  21.066 103.956  1.00 33.42           N
ATOM    822  CA  GLY B 106      22.248  20.823 105.367  1.00 33.42           C
ATOM    823  C   GLY B 106      20.874  20.306 105.689  1.00 33.42           C
ATOM    824  O   GLY B 106      20.281  20.697 106.693  1.00 33.42           O
ATOM    825  N   VAL B 107      20.333  19.412 104.834  1.00108.71           N
ATOM    826  CA  VAL B 107      19.034  18.831 105.050  1.00108.71           C
ATOM    827  CB  VAL B 107      18.060  19.142 103.957  1.00108.71           C
ATOM    828  CG1 VAL B 107      17.801  20.657 103.935  1.00108.71           C
ATOM    829  CG2 VAL B 107      18.635  18.582 102.644  1.00108.71           C
ATOM    830  C   VAL B 107      19.201  17.341 105.047  1.00108.71           C
ATOM    831  O   VAL B 107      20.322  16.834 105.030  1.00108.71           O
ATOM    832  N   ASP B 108      18.071  16.605 105.149  1.00 89.58           N
ATOM    833  CA  ASP B 108      18.093  15.171 105.071  1.00 89.58           C
ATOM    834  CB  ASP B 108      16.920  14.487 105.801  1.00 89.58           C
ATOM    835  CG  ASP B 108      15.612  14.993 105.210  1.00 89.58           C
ATOM    836  OD1 ASP B 108      15.454  16.239 105.111  1.00 89.58           O
ATOM    837  OD2 ASP B 108      14.755  14.144 104.849  1.00 89.58           O
ATOM    838  C   ASP B 108      18.060  14.779 103.623  1.00 89.58           C
ATOM    839  O   ASP B 108      17.845  15.610 102.742  1.00 89.58           O
ATOM    840  N   LYS B 109      18.324  13.486 103.348  1.00 68.31           N
ATOM    841  CA  LYS B 109      18.331  12.948 102.017  1.00 68.31           C
ATOM    842  CB  LYS B 109      18.829  11.494 101.968  1.00 68.31           C
ATOM    843  CG  LYS B 109      18.950  10.941 100.547  1.00 68.31           C
ATOM    844  CD  LYS B 109      19.729   9.626 100.464  0.00 68.31           C
ATOM    845  CE  LYS B 109      19.849   9.071  99.043  0.00 68.31           C
ATOM    846  NZ  LYS B 109      20.619   7.807  99.057  0.00 68.31           N
ATOM    847  C   LYS B 109      16.937  12.964 101.473  1.00 68.31           C
ATOM    848  O   LYS B 109      16.721  13.188 100.283  1.00 68.31           O
ATOM    849  N   ALA B 110      15.946  12.709 102.344  1.00 33.75           N
ATOM    850  CA  ALA B 110      14.579  12.624 101.927  1.00 33.75           C
ATOM    851  CB  ALA B 110      13.626  12.261 103.079  1.00 33.75           C
ATOM    852  C   ALA B 110      14.128  13.939 101.371  1.00 33.75           C
ATOM    853  O   ALA B 110      13.384  13.971 100.392  1.00 33.75           O
ATOM    854  N   THR B 111      14.526  15.059 102.007  1.00111.02           N
ATOM    855  CA  THR B 111      14.104  16.360 101.567  1.00111.02           C
ATOM    856  CB  THR B 111      14.367  17.430 102.579  1.00111.02           C
ATOM    857  OG1 THR B 111      13.797  18.660 102.158  1.00111.02           O
ATOM    858  CG2 THR B 111      15.881  17.566 102.748  1.00111.02           C
ATOM    859  C   THR B 111      14.764  16.753 100.281  1.00111.02           C
ATOM    860  O   THR B 111      14.126  17.329  99.400  1.00111.02           O
ATOM    861  N   VAL B 112      16.070  16.467 100.131  1.00105.88           N
ATOM    862  CA  VAL B 112      16.722  16.853  98.917  1.00105.88           C
ATOM    863  CB  VAL B 112      18.198  16.573  98.928  1.00105.88           C
ATOM    864  CG1 VAL B 112      18.435  15.134  99.396  1.00105.88           C
ATOM    865  CG2 VAL B 112      18.766  16.884  97.532  1.00105.88           C
ATOM    866  C   VAL B 112      16.045  16.150  97.778  1.00105.88           C
ATOM    867  O   VAL B 112      15.738  16.767  96.759  1.00105.88           O
ATOM    868  N   LEU B 113      15.747  14.847  97.944  1.00 51.43           N
ATOM    869  CA  LEU B 113      15.151  14.060  96.897  1.00 51.43           C
ATOM    870  CB  LEU B 113      15.027  12.574  97.308  1.00 51.43           C
ATOM    871  CG  LEU B 113      14.644  11.560  96.200  1.00 51.43           C
ATOM    872  CD1 LEU B 113      14.573  10.140  96.785  1.00 51.43           C
ATOM    873  CD2 LEU B 113      13.353  11.922  95.450  1.00 51.43           C
ATOM    874  C   LEU B 113      13.784  14.596  96.572  1.00 51.43           C
ATOM    875  O   LEU B 113      13.440  14.748  95.401  1.00 51.43           O
ATOM    876  N   ALA B 114      12.963  14.899  97.598  1.00 31.79           N
ATOM    877  CA  ALA B 114      11.618  15.359  97.379  1.00 31.79           C
ATOM    878  CB  ALA B 114      10.836  15.566  98.688  1.00 31.79           C
ATOM    879  C   ALA B 114      11.654  16.671  96.665  1.00 31.79           C
ATOM    880  O   ALA B 114      10.835  16.937  95.786  1.00 31.79           O
ATOM    881  N   THR B 115      12.587  17.554  97.059  1.00 42.51           N
ATOM    882  CA  THR B 115      12.684  18.825  96.411  1.00 42.51           C
ATOM    883  CB  THR B 115      13.670  19.741  97.054  1.00 42.51           C
ATOM    884  OG1 THR B 115      13.315  19.993  98.406  1.00 42.51           O
ATOM    885  CG2 THR B 115      13.658  21.042  96.245  1.00 42.51           C
ATOM    886  C   THR B 115      13.127  18.635  94.994  1.00 42.51           C
ATOM    887  O   THR B 115      12.564  19.226  94.078  1.00 42.51           O
ATOM    888  N   VAL B 116      14.146  17.786  94.768  1.00 37.31           N
ATOM    889  CA  VAL B 116      14.672  17.615  93.443  1.00 37.31           C
ATOM    890  CB  VAL B 116      15.810  16.638  93.390  1.00 37.31           C
ATOM    891  CG1 VAL B 116      16.205  16.432  91.918  1.00 37.31           C
ATOM    892  CG2 VAL B 116      16.953  17.160  94.277  1.00 37.31           C
ATOM    893  C   VAL B 116      13.603  17.087  92.542  1.00 37.31           C
ATOM    894  O   VAL B 116      13.401  17.606  91.446  1.00 37.31           O
ATOM    895  N   GLU B 117      12.865  16.056  92.992  1.00 37.36           N
ATOM    896  CA  GLU B 117      11.880  15.455  92.142  1.00 37.36           C
ATOM    897  CB  GLU B 117      11.118  14.293  92.801  1.00 37.36           C
ATOM    898  CG  GLU B 117      11.962  13.042  93.040  1.00 37.36           C
ATOM    899  CD  GLU B 117      11.035  11.965  93.582  1.00 37.36           C
ATOM    900  OE1 GLU B 117      10.148  12.307  94.409  1.00 37.36           O
ATOM    901  OE2 GLU B 117      11.194  10.786  93.167  1.00 37.36           O
ATOM    902  C   GLU B 117      10.854  16.478  91.778  1.00 37.36           C
ATOM    903  O   GLU B 117      10.444  16.566  90.622  1.00 37.36           O
ATOM    904  N   ALA B 118      10.421  17.293  92.756  1.00 29.07           N
ATOM    905  CA  ALA B 118       9.386  18.254  92.504  1.00 29.07           C
ATOM    906  CB  ALA B 118       9.005  19.061  93.757  1.00 29.07           C
ATOM    907  C   ALA B 118       9.858  19.227  91.468  1.00 29.07           C
ATOM    908  O   ALA B 118       9.121  19.573  90.547  1.00 29.07           O
ATOM    909  N   PHE B 119      11.121  19.673  91.579  1.00 98.25           N
ATOM    910  CA  PHE B 119      11.667  20.653  90.682  1.00 98.25           C
ATOM    911  CB  PHE B 119      13.118  21.021  91.035  1.00 98.25           C
ATOM    912  CG  PHE B 119      13.671  21.811  89.900  1.00 98.25           C
ATOM    913  CD1 PHE B 119      13.446  23.163  89.797  1.00 98.25           C
ATOM    914  CD2 PHE B 119      14.422  21.183  88.932  1.00 98.25           C
ATOM    915  CE1 PHE B 119      13.968  23.876  88.743  1.00 98.25           C
ATOM    916  CE2 PHE B 119      14.945  21.891  87.877  1.00 98.25           C
ATOM    917  CZ  PHE B 119      14.714  23.241  87.779  1.00 98.25           C
ATOM    918  C   PHE B 119      11.677  20.146  89.272  1.00 98.25           C
ATOM    919  O   PHE B 119      11.320  20.880  88.352  1.00 98.25           O
ATOM    920  N   MET B 120      12.112  18.888  89.063  1.00 79.19           N
ATOM    921  CA  MET B 120      12.219  18.324  87.743  1.00 79.19           C
ATOM    922  CB  MET B 120      12.814  16.907  87.755  1.00 79.19           C
ATOM    923  CG  MET B 120      14.251  16.838  88.272  1.00 79.19           C
ATOM    924  SD  MET B 120      14.952  15.160  88.286  1.00 79.19           S
ATOM    925  CE  MET B 120      13.889  14.560  89.631  1.00 79.19           C
ATOM    926  C   MET B 120      10.865  18.207  87.124  1.00 79.19           C
ATOM    927  O   MET B 120      10.689  18.496  85.941  1.00 79.19           O
ATOM    928  N   GLU B 121       9.869  17.757  87.908  1.00 78.83           N
ATOM    929  CA  GLU B 121       8.554  17.580  87.366  1.00 78.83           C
ATOM    930  CB  GLU B 121       7.568  16.918  88.345  1.00 78.83           C
ATOM    931  CG  GLU B 121       7.316  17.711  89.629  1.00 78.83           C
ATOM    932  CD  GLU B 121       6.299  16.937  90.454  1.00 78.83           C
ATOM    933  OE1 GLU B 121       5.648  16.021  89.883  1.00 78.83           O
ATOM    934  OE2 GLU B 121       6.158  17.254  91.665  1.00 78.83           O
ATOM    935  C   GLU B 121       8.000  18.917  86.995  1.00 78.83           C
ATOM    936  O   GLU B 121       7.363  19.063  85.955  1.00 78.83           O
ATOM    937  N   SER B 122       8.230  19.937  87.842  1.00 86.65           N
ATOM    938  CA  SER B 122       7.679  21.230  87.568  1.00 86.65           C
ATOM    939  CB  SER B 122       7.819  22.204  88.752  1.00 86.65           C
ATOM    940  OG  SER B 122       9.171  22.311  89.167  1.00 86.65           O
ATOM    941  C   SER B 122       8.283  21.817  86.324  1.00 86.65           C
ATOM    942  O   SER B 122       7.572  22.406  85.513  1.00 86.65           O
ATOM    943  N   VAL B 123       9.607  21.669  86.121  1.00 93.26           N
ATOM    944  CA  VAL B 123      10.204  22.225  84.937  1.00 93.26           C
ATOM    945  CB  VAL B 123      11.702  22.099  84.901  1.00 93.26           C
ATOM    946  CG1 VAL B 123      12.084  20.611  84.892  1.00 93.26           C
ATOM    947  CG2 VAL B 123      12.225  22.875  83.680  1.00 93.26           C
ATOM    948  C   VAL B 123       9.644  21.538  83.734  1.00 93.26           C
ATOM    949  O   VAL B 123       9.326  22.179  82.734  1.00 93.26           O
ATOM    950  N   LYS B 124       9.497  20.203  83.799  1.00117.16           N
ATOM    951  CA  LYS B 124       9.010  19.494  82.656  1.00117.16           C
ATOM    952  CB  LYS B 124       9.018  17.965  82.819  1.00117.16           C
ATOM    953  CG  LYS B 124       8.035  17.427  83.856  1.00117.16           C
ATOM    954  CD  LYS B 124       7.803  15.920  83.727  1.00117.16           C
ATOM    955  CE  LYS B 124       7.084  15.532  82.432  1.00117.16           C
ATOM    956  NZ  LYS B 124       6.905  14.064  82.365  1.00117.16           N
ATOM    957  C   LYS B 124       7.610  19.927  82.350  1.00117.16           C
ATOM    958  O   LYS B 124       7.258  20.094  81.183  1.00117.16           O
ATOM    959  N   ASP B 125       6.765  20.105  83.386  1.00109.93           N
ATOM    960  CA  ASP B 125       5.405  20.492  83.145  1.00109.93           C
ATOM    961  CB  ASP B 125       4.482  20.329  84.374  1.00109.93           C
ATOM    962  CG  ASP B 125       4.934  21.169  85.562  1.00109.93           C
ATOM    963  OD1 ASP B 125       5.021  22.418  85.436  1.00109.93           O
ATOM    964  OD2 ASP B 125       5.191  20.555  86.630  1.00109.93           O
ATOM    965  C   ASP B 125       5.337  21.886  82.600  1.00109.93           C
ATOM    966  O   ASP B 125       4.566  22.151  81.679  1.00109.93           O
ATOM    967  N   SER B 126       6.163  22.811  83.127  1.00 72.48           N
ATOM    968  CA  SER B 126       6.111  24.173  82.678  1.00 72.48           C
ATOM    969  CB  SER B 126       7.111  25.079  83.422  1.00 72.48           C
ATOM    970  OG  SER B 126       7.027  26.414  82.942  1.00 72.48           O
ATOM    971  C   SER B 126       6.481  24.184  81.233  1.00 72.48           C
ATOM    972  O   SER B 126       5.842  24.845  80.414  1.00 72.48           O
ATOM    973  N   LEU B 127       7.533  23.427  80.887  1.00 61.89           N
ATOM    974  CA  LEU B 127       8.025  23.401  79.545  1.00 61.89           C
ATOM    975  CB  LEU B 127       9.322  22.580  79.446  1.00 61.89           C
ATOM    976  CG  LEU B 127      10.099  22.843  78.156  1.00 61.89           C
ATOM    977  CD1 LEU B 127      10.495  24.320  78.124  1.00 61.89           C
ATOM    978  CD2 LEU B 127      11.324  21.928  78.022  1.00 61.89           C
ATOM    979  C   LEU B 127       6.979  22.782  78.665  1.00 61.89           C
ATOM    980  O   LEU B 127       6.702  23.263  77.572  1.00 61.89           O
ATOM    981  N   SER B 128       6.326  21.711  79.136  1.00 56.20           N
ATOM    982  CA  SER B 128       5.357  21.027  78.331  1.00 56.20           C
ATOM    983  CB  SER B 128       4.800  19.775  79.024  1.00 56.20           C
ATOM    984  OG  SER B 128       5.839  18.823  79.198  1.00 56.20           O
ATOM    985  C   SER B 128       4.208  21.936  78.028  1.00 56.20           C
ATOM    986  O   SER B 128       3.541  21.747  77.010  1.00 56.20           O
ATOM    987  N   LYS B 129       3.944  22.939  78.897  1.00147.88           N
ATOM    988  CA  LYS B 129       2.818  23.812  78.694  1.00147.88           C
ATOM    989  CB  LYS B 129       2.154  24.225  80.018  1.00147.88           C
ATOM    990  CG  LYS B 129       1.586  23.041  80.803  1.00147.88           C
ATOM    991  CD  LYS B 129       1.212  23.381  82.247  1.00147.88           C
ATOM    992  CE  LYS B 129      -0.133  24.098  82.376  1.00147.88           C
ATOM    993  NZ  LYS B 129      -0.417  24.386  83.799  1.00147.88           N
ATOM    994  C   LYS B 129       3.290  25.073  78.030  1.00147.88           C
ATOM    995  O   LYS B 129       2.647  26.118  78.135  1.00147.88           O
ATOM    996  N   GLU B 130       4.395  24.973  77.270  1.00215.71           N
ATOM    997  CA  GLU B 130       4.967  26.052  76.511  1.00215.71           C
ATOM    998  CB  GLU B 130       4.027  26.570  75.409  1.00215.71           C
ATOM    999  CG  GLU B 130       3.813  25.547  74.292  1.00215.71           C
ATOM   1000  CD  GLU B 130       2.856  26.140  73.269  1.00215.71           C
ATOM   1001  OE1 GLU B 130       2.337  27.260  73.524  1.00215.71           O
ATOM   1002  OE2 GLU B 130       2.629  25.479  72.220  1.00215.71           O
ATOM   1003  C   GLU B 130       5.406  27.209  77.359  1.00215.71           C
ATOM   1004  O   GLU B 130       5.336  28.357  76.923  1.00215.71           O
ATOM   1005  N   GLU B 131       5.920  26.948  78.575  1.00132.93           N
ATOM   1006  CA  GLU B 131       6.421  28.023  79.383  1.00132.93           C
ATOM   1007  CB  GLU B 131       5.991  27.948  80.856  1.00132.93           C
ATOM   1008  CG  GLU B 131       6.358  29.201  81.648  1.00132.93           C
ATOM   1009  CD  GLU B 131       5.379  30.291  81.243  1.00132.93           C
ATOM   1010  OE1 GLU B 131       4.308  29.945  80.676  1.00132.93           O
ATOM   1011  OE2 GLU B 131       5.692  31.485  81.495  1.00132.93           O
ATOM   1012  C   GLU B 131       7.909  27.897  79.358  1.00132.93           C
ATOM   1013  O   GLU B 131       8.442  26.802  79.190  1.00132.93           O
ATOM   1014  N   ASN B 132       8.633  29.024  79.489  1.00 89.93           N
ATOM   1015  CA  ASN B 132      10.060  28.904  79.493  1.00 89.93           C
ATOM   1016  CB  ASN B 132      10.775  29.864  78.516  1.00 89.93           C
ATOM   1017  CG  ASN B 132      10.367  31.306  78.799  1.00 89.93           C
ATOM   1018  OD1 ASN B 132       9.552  31.579  79.677  1.00 89.93           O
ATOM   1019  ND2 ASN B 132      10.924  32.264  78.009  1.00 89.93           N
ATOM   1020  C   ASN B 132      10.533  29.106  80.892  1.00 89.93           C
ATOM   1021  O   ASN B 132      10.064  29.996  81.597  1.00 89.93           O
ATOM   1022  N   VAL B 133      11.462  28.234  81.333  1.00 52.46           N
ATOM   1023  CA  VAL B 133      11.946  28.322  82.673  1.00 52.46           C
ATOM   1024  CB  VAL B 133      12.092  26.990  83.349  1.00 52.46           C
ATOM   1025  CG1 VAL B 133      12.619  27.212  84.775  1.00 52.46           C
ATOM   1026  CG2 VAL B 133      10.740  26.257  83.288  1.00 52.46           C
ATOM   1027  C   VAL B 133      13.307  28.951  82.607  1.00 52.46           C
ATOM   1028  O   VAL B 133      14.184  28.492  81.878  1.00 52.46           O
ATOM   1029  N   TYR B 134      13.509  30.044  83.381  1.00 81.64           N
ATOM   1030  CA  TYR B 134      14.778  30.725  83.366  1.00 81.64           C
ATOM   1031  CB  TYR B 134      14.716  32.263  83.290  1.00 81.64           C
ATOM   1032  CG  TYR B 134      13.855  32.833  82.217  1.00 81.64           C
ATOM   1033  CD1 TYR B 134      14.245  32.907  80.899  1.00 81.64           C
ATOM   1034  CD2 TYR B 134      12.638  33.357  82.585  1.00 81.64           C
ATOM   1035  CE1 TYR B 134      13.401  33.468  79.966  1.00 81.64           C
ATOM   1036  CE2 TYR B 134      11.793  33.917  81.660  1.00 81.64           C
ATOM   1037  CZ  TYR B 134      12.179  33.974  80.345  1.00 81.64           C
ATOM   1038  OH  TYR B 134      11.323  34.551  79.386  1.00 81.64           O
ATOM   1039  C   TYR B 134      15.353  30.560  84.742  1.00 81.64           C
ATOM   1040  O   TYR B 134      14.721  30.936  85.729  1.00 81.64           O
ATOM   1041  N   LEU B 135      16.576  30.009  84.857  1.00109.70           N
ATOM   1042  CA  LEU B 135      17.182  29.894  86.153  1.00109.70           C
ATOM   1043  CB  LEU B 135      17.574  28.456  86.530  1.00109.70           C
ATOM   1044  CG  LEU B 135      16.394  27.474  86.662  1.00109.70           C
ATOM   1045  CD1 LEU B 135      15.457  27.864  87.807  1.00109.70           C
ATOM   1046  CD2 LEU B 135      15.647  27.294  85.339  1.00109.70           C
ATOM   1047  C   LEU B 135      18.447  30.693  86.128  1.00109.70           C
ATOM   1048  O   LEU B 135      19.354  30.430  85.337  1.00109.70           O
ATOM   1049  N   ARG B 136      18.551  31.678  87.036  1.00 68.48           N
ATOM   1050  CA  ARG B 136      19.705  32.526  87.071  1.00 68.48           C
ATOM   1051  CB  ARG B 136      19.650  33.555  88.214  1.00 68.48           C
ATOM   1052  CG  ARG B 136      18.372  34.390  88.236  1.00 68.48           C
ATOM   1053  CD  ARG B 136      18.251  35.252  89.492  1.00 68.48           C
ATOM   1054  NE  ARG B 136      16.923  35.920  89.444  1.00 68.48           N
ATOM   1055  CZ  ARG B 136      16.597  36.869  90.368  1.00 68.48           C
ATOM   1056  NH1 ARG B 136      17.501  37.230  91.324  1.00 68.48           N
ATOM   1057  NH2 ARG B 136      15.368  37.462  90.327  1.00 68.48           N
ATOM   1058  C   ARG B 136      20.888  31.664  87.372  1.00 68.48           C
ATOM   1059  O   ARG B 136      20.884  30.897  88.332  1.00 68.48           O
ATOM   1060  N   GLY B 137      21.930  31.760  86.523  1.00 65.47           N
ATOM   1061  CA  GLY B 137      23.171  31.080  86.762  1.00 65.47           C
ATOM   1062  C   GLY B 137      23.164  29.685  86.198  1.00 65.47           C
ATOM   1063  O   GLY B 137      24.213  29.049  86.130  1.00 65.47           O
ATOM   1064  N   PHE B 138      21.980  29.086  85.967  1.00153.09           N
ATOM   1065  CA  PHE B 138      21.927  27.771  85.372  1.00153.09           C
ATOM   1066  CB  PHE B 138      20.791  26.983  86.078  1.00153.09           C
ATOM   1067  CG  PHE B 138      20.675  25.594  85.570  1.00153.09           C
ATOM   1068  CD1 PHE B 138      21.775  24.779  85.570  1.00153.09           C
ATOM   1069  CD2 PHE B 138      19.460  25.095  85.160  1.00153.09           C
ATOM   1070  CE1 PHE B 138      21.673  23.489  85.118  1.00153.09           C
ATOM   1071  CE2 PHE B 138      19.355  23.799  84.710  1.00153.09           C
ATOM   1072  CZ  PHE B 138      20.469  22.995  84.680  1.00153.09           C
ATOM   1073  C   PHE B 138      21.762  27.756  83.863  1.00153.09           C
ATOM   1074  O   PHE B 138      22.593  27.220  83.127  1.00153.09           O
ATOM   1075  N   GLY B 139      20.709  28.440  83.361  1.00 39.06           N
ATOM   1076  CA  GLY B 139      20.367  28.389  81.968  1.00 39.06           C
ATOM   1077  C   GLY B 139      18.870  28.451  81.864  1.00 39.06           C
ATOM   1078  O   GLY B 139      18.189  28.854  82.804  1.00 39.06           O
ATOM   1079  N   SER B 140      18.309  28.049  80.699  1.00 83.97           N
ATOM   1080  CA  SER B 140      16.878  28.117  80.528  1.00 83.97           C
ATOM   1081  CB  SER B 140      16.441  29.359  79.730  1.00 83.97           C
ATOM   1082  OG  SER B 140      15.036  29.405  79.531  1.00 83.97           O
ATOM   1083  C   SER B 140      16.420  26.911  79.768  1.00 83.97           C
ATOM   1084  O   SER B 140      17.180  26.351  78.978  1.00 83.97           O
ATOM   1085  N   PHE B 141      15.149  26.490  79.999  1.00 79.53           N
ATOM   1086  CA  PHE B 141      14.550  25.355  79.334  1.00 79.53           C
ATOM   1087  CB  PHE B 141      14.069  24.274  80.311  1.00 79.53           C
ATOM   1088  CG  PHE B 141      15.256  23.703  81.001  1.00 79.53           C
ATOM   1089  CD1 PHE B 141      15.736  24.292  82.146  1.00 79.53           C
ATOM   1090  CD2 PHE B 141      15.891  22.588  80.503  1.00 79.53           C
ATOM   1091  CE1 PHE B 141      16.819  23.762  82.796  1.00 79.53           C
ATOM   1092  CE2 PHE B 141      16.976  22.053  81.154  1.00 79.53           C
ATOM   1093  CZ  PHE B 141      17.435  22.641  82.304  1.00 79.53           C
ATOM   1094  C   PHE B 141      13.350  25.872  78.573  1.00 79.53           C
ATOM   1095  O   PHE B 141      12.537  26.610  79.128  1.00 79.53           O
ATOM   1096  N   ILE B 142      13.216  25.503  77.275  1.00108.82           N
ATOM   1097  CA  ILE B 142      12.176  26.027  76.425  1.00108.82           C
ATOM   1098  CB  ILE B 142      12.684  27.147  75.556  1.00108.82           C
ATOM   1099  CG1 ILE B 142      11.516  27.866  74.871  1.00108.82           C
ATOM   1100  CG2 ILE B 142      13.738  26.583  74.577  1.00108.82           C
ATOM   1101  CD1 ILE B 142      11.931  29.175  74.184  1.00108.82           C
ATOM   1102  C   ILE B 142      11.692  24.948  75.503  1.00108.82           C
ATOM   1103  O   ILE B 142      12.373  23.942  75.322  1.00108.82           O
ATOM   1104  N   VAL B 143      10.493  25.143  74.902  1.00 70.41           N
ATOM   1105  CA  VAL B 143       9.864  24.215  73.998  1.00 70.41           C
ATOM   1106  CB  VAL B 143       8.376  24.357  74.016  1.00 70.41           C
ATOM   1107  CG1 VAL B 143       7.731  23.261  73.151  1.00 70.41           C
ATOM   1108  CG2 VAL B 143       7.917  24.469  75.465  1.00 70.41           C
ATOM   1109  C   VAL B 143      10.225  24.682  72.629  1.00 70.41           C
ATOM   1110  O   VAL B 143      10.257  25.885  72.379  1.00 70.41           O
ATOM   1111  N   LYS B 144      10.521  23.752  71.703  1.00113.16           N
ATOM   1112  CA  LYS B 144      10.817  24.223  70.383  1.00113.16           C
ATOM   1113  CB  LYS B 144      12.298  24.046  70.025  1.00113.16           C
ATOM   1114  CG  LYS B 144      12.773  25.026  68.960  1.00113.16           C
ATOM   1115  CD  LYS B 144      14.290  25.196  68.938  1.00113.16           C
ATOM   1116  CE  LYS B 144      14.794  26.062  70.090  1.00113.16           C
ATOM   1117  NZ  LYS B 144      16.262  26.206  70.013  1.00113.16           N
ATOM   1118  C   LYS B 144       9.968  23.426  69.441  1.00113.16           C
ATOM   1119  O   LYS B 144       9.924  22.199  69.517  1.00113.16           O
ATOM   1120  N   LYS B 145       9.245  24.115  68.534  1.00128.81           N
ATOM   1121  CA  LYS B 145       8.379  23.412  67.636  1.00128.81           C
ATOM   1122  CB  LYS B 145       7.181  24.243  67.140  1.00128.81           C
ATOM   1123  CG  LYS B 145       7.556  25.479  66.324  1.00128.81           C
ATOM   1124  CD  LYS B 145       6.358  26.103  65.602  1.00128.81           C
ATOM   1125  CE  LYS B 145       5.666  27.215  66.397  1.00128.81           C
ATOM   1126  NZ  LYS B 145       4.967  26.653  67.574  1.00128.81           N
ATOM   1127  C   LYS B 145       9.178  22.948  66.473  1.00128.81           C
ATOM   1128  O   LYS B 145      10.115  23.615  66.039  1.00128.81           O
ATOM   1129  N   ARG B 146       8.827  21.754  65.958  1.00121.84           N
ATOM   1130  CA  ARG B 146       9.506  21.209  64.825  1.00121.84           C
ATOM   1131  CB  ARG B 146      10.215  19.879  65.141  1.00121.84           C
ATOM   1132  CG  ARG B 146      11.205  19.417  64.070  1.00121.84           C
ATOM   1133  CD  ARG B 146      12.349  20.409  63.844  1.00121.84           C
ATOM   1134  NE  ARG B 146      12.619  21.076  65.148  1.00121.84           N
ATOM   1135  CZ  ARG B 146      13.547  22.074  65.218  1.00121.84           C
ATOM   1136  NH1 ARG B 146      14.259  22.414  64.105  1.00121.84           N
ATOM   1137  NH2 ARG B 146      13.753  22.733  66.396  1.00121.84           N
ATOM   1138  C   ARG B 146       8.452  20.962  63.796  1.00121.84           C
ATOM   1139  O   ARG B 146       7.381  20.440  64.102  1.00121.84           O
ATOM   1140  N   ALA B 147       8.731  21.354  62.540  1.00 28.15           N
ATOM   1141  CA  ALA B 147       7.775  21.198  61.484  1.00 28.15           C
ATOM   1142  CB  ALA B 147       8.085  22.051  60.242  1.00 28.15           C
ATOM   1143  C   ALA B 147       7.756  19.769  61.058  1.00 28.15           C
ATOM   1144  O   ALA B 147       8.689  19.010  61.317  1.00 28.15           O
ATOM   1145  N   GLN B 148       6.653  19.361  60.401  1.00 76.88           N
ATOM   1146  CA  GLN B 148       6.555  18.016  59.925  1.00 76.88           C
ATOM   1147  CB  GLN B 148       5.167  17.639  59.384  1.00 76.88           C
ATOM   1148  CG  GLN B 148       4.776  18.421  58.131  1.00 76.88           C
ATOM   1149  CD  GLN B 148       3.434  17.892  57.653  1.00 76.88           C
ATOM   1150  OE1 GLN B 148       2.654  17.349  58.433  1.00 76.88           O
ATOM   1151  NE2 GLN B 148       3.159  18.048  56.330  1.00 76.88           N
ATOM   1152  C   GLN B 148       7.525  17.896  58.802  1.00 76.88           C
ATOM   1153  O   GLN B 148       7.858  18.881  58.146  1.00 76.88           O
ATOM   1154  N   LYS B 149       8.034  16.672  58.572  1.00110.90           N
ATOM   1155  CA  LYS B 149       9.006  16.490  57.539  1.00110.90           C
ATOM   1156  CB  LYS B 149      10.440  16.525  58.087  1.00110.90           C
ATOM   1157  CG  LYS B 149      10.607  15.689  59.356  1.00110.90           C
ATOM   1158  CD  LYS B 149      12.041  15.640  59.879  1.00110.90           C
ATOM   1159  CE  LYS B 149      12.162  14.992  61.259  1.00110.90           C
ATOM   1160  NZ  LYS B 149      11.845  13.549  61.168  1.00110.90           N
ATOM   1161  C   LYS B 149       8.756  15.176  56.877  1.00110.90           C
ATOM   1162  O   LYS B 149       7.896  14.405  57.289  1.00110.90           O
ATOM   1163  N   THR B 150       9.506  14.906  55.792  1.00 94.37           N
ATOM   1164  CA  THR B 150       9.332  13.674  55.087  1.00 94.37           C
ATOM   1165  CB  THR B 150       9.327  13.835  53.595  1.00 94.37           C
ATOM   1166  OG1 THR B 150       8.982  12.607  52.969  1.00 94.37           O
ATOM   1167  CG2 THR B 150      10.725  14.292  53.142  1.00 94.37           C
ATOM   1168  C   THR B 150      10.487  12.804  55.440  1.00 94.37           C
ATOM   1169  O   THR B 150      11.608  13.278  55.621  1.00 94.37           O
ATOM   1170  N   ALA B 151      10.221  11.493  55.577  1.00 30.56           N
ATOM   1171  CA  ALA B 151      11.248  10.561  55.923  1.00 30.56           C
ATOM   1172  CB  ALA B 151      11.249  10.170  57.411  1.00 30.56           C
ATOM   1173  C   ALA B 151      10.975   9.320  55.142  1.00 30.56           C
ATOM   1174  O   ALA B 151       9.935   9.199  54.497  1.00 30.56           O
ATOM   1175  N   ARG B 152      11.937   8.380  55.142  1.00156.22           N
ATOM   1176  CA  ARG B 152      11.745   7.152  54.425  1.00156.22           C
ATOM   1177  CB  ARG B 152      12.772   6.898  53.308  1.00156.22           C
ATOM   1178  CG  ARG B 152      12.541   7.719  52.041  1.00156.22           C
ATOM   1179  CD  ARG B 152      11.729   6.984  50.971  1.00156.22           C
ATOM   1180  NE  ARG B 152      11.566   7.914  49.818  1.00156.22           N
ATOM   1181  CZ  ARG B 152      10.942   7.493  48.679  1.00156.22           C
ATOM   1182  NH1 ARG B 152      10.483   6.211  48.585  1.00156.22           N
ATOM   1183  NH2 ARG B 152      10.772   8.356  47.635  1.00156.22           N
ATOM   1184  C   ARG B 152      11.898   6.019  55.383  1.00156.22           C
ATOM   1185  O   ARG B 152      12.565   6.131  56.410  1.00156.22           O
ATOM   1186  N   ASN B 153      11.259   4.881  55.056  1.00 60.03           N
ATOM   1187  CA  ASN B 153      11.348   3.714  55.882  1.00 60.03           C
ATOM   1188  CB  ASN B 153      10.076   2.846  55.823  1.00 60.03           C
ATOM   1189  CG  ASN B 153      10.087   1.855  56.977  1.00 60.03           C
ATOM   1190  OD1 ASN B 153       9.269   1.943  57.892  1.00 60.03           O
ATOM   1191  ND2 ASN B 153      11.031   0.879  56.935  1.00 60.03           N
ATOM   1192  C   ASN B 153      12.491   2.902  55.359  1.00 60.03           C
ATOM   1193  O   ASN B 153      12.503   2.501  54.195  1.00 60.03           O
ATOM   1194  N   ILE B 154      13.495   2.656  56.225  1.00 73.54           N
ATOM   1195  CA  ILE B 154      14.678   1.938  55.841  1.00 73.54           C
ATOM   1196  CB  ILE B 154      15.695   1.870  56.944  1.00 73.54           C
ATOM   1197  CG1 ILE B 154      16.204   3.276  57.306  1.00 73.54           C
ATOM   1198  CG2 ILE B 154      16.807   0.907  56.496  1.00 73.54           C
ATOM   1199  CD1 ILE B 154      15.144   4.161  57.962  1.00 73.54           C
ATOM   1200  C   ILE B 154      14.337   0.524  55.482  1.00 73.54           C
ATOM   1201  O   ILE B 154      14.809   0.002  54.472  1.00 73.54           O
ATOM   1202  N   SER B 155      13.499  -0.137  56.301  1.00 40.62           N
ATOM   1203  CA  SER B 155      13.194  -1.519  56.069  1.00 40.62           C
ATOM   1204  CB  SER B 155      12.197  -2.088  57.092  1.00 40.62           C
ATOM   1205  OG  SER B 155      12.775  -2.084  58.389  1.00 40.62           O
ATOM   1206  C   SER B 155      12.578  -1.656  54.720  1.00 40.62           C
ATOM   1207  O   SER B 155      13.047  -2.428  53.885  1.00 40.62           O
ATOM   1208  N   LYS B 156      11.512  -0.882  54.467  1.00243.47           N
ATOM   1209  CA  LYS B 156      10.877  -0.934  53.188  1.00243.47           C
ATOM   1210  CB  LYS B 156       9.360  -0.659  53.272  1.00243.47           C
ATOM   1211  CG  LYS B 156       8.496  -1.326  52.189  1.00243.47           C
ATOM   1212  CD  LYS B 156       8.765  -0.898  50.745  1.00243.47           C
ATOM   1213  CE  LYS B 156       7.870  -1.599  49.721  1.00243.47           C
ATOM   1214  NZ  LYS B 156       8.141  -1.071  48.365  1.00243.47           N
ATOM   1215  C   LYS B 156      11.543   0.185  52.465  1.00243.47           C
ATOM   1216  O   LYS B 156      12.717   0.457  52.696  1.00243.47           O
ATOM   1217  N   ASN B 157      10.867   0.812  51.500  1.00182.63           N
ATOM   1218  CA  ASN B 157      11.445   1.971  50.902  1.00182.63           C
ATOM   1219  CB  ASN B 157      11.951   1.702  49.476  1.00182.63           C
ATOM   1220  CG  ASN B 157      12.785   2.888  49.014  1.00182.63           C
ATOM   1221  OD1 ASN B 157      12.882   3.907  49.696  1.00182.63           O
ATOM   1222  ND2 ASN B 157      13.405   2.751  47.812  1.00182.63           N
ATOM   1223  C   ASN B 157      10.304   2.917  50.801  1.00182.63           C
ATOM   1224  O   ASN B 157      10.216   3.719  49.874  1.00182.63           O
ATOM   1225  N   THR B 158       9.404   2.851  51.797  1.00113.82           N
ATOM   1226  CA  THR B 158       8.214   3.642  51.746  1.00113.82           C
ATOM   1227  CB  THR B 158       7.082   3.053  52.534  1.00113.82           C
ATOM   1228  OG1 THR B 158       5.885   3.776  52.290  1.00113.82           O
ATOM   1229  CG2 THR B 158       7.441   3.105  54.029  1.00113.82           C
ATOM   1230  C   THR B 158       8.492   4.997  52.295  1.00113.82           C
ATOM   1231  O   THR B 158       9.325   5.175  53.182  1.00113.82           O
ATOM   1232  N   THR B 159       7.786   6.003  51.751  1.00 92.94           N
ATOM   1233  CA  THR B 159       7.942   7.337  52.238  1.00 92.94           C
ATOM   1234  CB  THR B 159       7.481   8.385  51.271  1.00 92.94           C
ATOM   1235  OG1 THR B 159       6.086   8.257  51.038  1.00 92.94           O
ATOM   1236  CG2 THR B 159       8.254   8.209  49.954  1.00 92.94           C
ATOM   1237  C   THR B 159       7.078   7.437  53.448  1.00 92.94           C
ATOM   1238  O   THR B 159       6.064   6.750  53.557  1.00 92.94           O
ATOM   1239  N   ILE B 160       7.481   8.284  54.409  1.00114.45           N
ATOM   1240  CA  ILE B 160       6.701   8.446  55.596  1.00114.45           C
ATOM   1241  CB  ILE B 160       7.292   7.776  56.802  1.00114.45           C
ATOM   1242  CG1 ILE B 160       6.259   7.711  57.940  1.00114.45           C
ATOM   1243  CG2 ILE B 160       8.583   8.524  57.173  1.00114.45           C
ATOM   1244  CD1 ILE B 160       5.081   6.786  57.636  1.00114.45           C
ATOM   1245  C   ILE B 160       6.638   9.907  55.884  1.00114.45           C
ATOM   1246  O   ILE B 160       7.503  10.672  55.462  1.00114.45           O
ATOM   1247  N   ILE B 161       5.584  10.339  56.596  1.00 85.80           N
ATOM   1248  CA  ILE B 161       5.495  11.724  56.934  1.00 85.80           C
ATOM   1249  CB  ILE B 161       4.166  12.346  56.601  1.00 85.80           C
ATOM   1250  CG1 ILE B 161       4.243  13.876  56.725  1.00 85.80           C
ATOM   1251  CG2 ILE B 161       3.078  11.694  57.469  1.00 85.80           C
ATOM   1252  CD1 ILE B 161       3.053  14.595  56.092  1.00 85.80           C
ATOM   1253  C   ILE B 161       5.713  11.802  58.403  1.00 85.80           C
ATOM   1254  O   ILE B 161       5.122  11.053  59.180  1.00 85.80           O
ATOM   1255  N   ILE B 162       6.616  12.703  58.816  1.00103.95           N
ATOM   1256  CA  ILE B 162       6.901  12.855  60.206  1.00103.95           C
ATOM   1257  CB  ILE B 162       8.338  13.206  60.474  1.00103.95           C
ATOM   1258  CG1 ILE B 162       9.276  12.126  59.906  1.00103.95           C
ATOM   1259  CG2 ILE B 162       8.502  13.424  61.986  1.00103.95           C
ATOM   1260  CD1 ILE B 162       9.072  10.742  60.521  1.00103.95           C
ATOM   1261  C   ILE B 162       6.079  14.028  60.629  1.00103.95           C
ATOM   1262  O   ILE B 162       6.184  15.118  60.070  1.00103.95           O
ATOM   1263  N   PRO B 163       5.235  13.803  61.594  1.00 64.71           N
ATOM   1264  CA  PRO B 163       4.364  14.857  62.033  1.00 64.71           C
ATOM   1265  CD  PRO B 163       4.589  12.503  61.687  1.00 64.71           C
ATOM   1266  CB  PRO B 163       3.236  14.177  62.804  1.00 64.71           C
ATOM   1267  CG  PRO B 163       3.155  12.782  62.165  1.00 64.71           C
ATOM   1268  C   PRO B 163       5.084  15.893  62.827  1.00 64.71           C
ATOM   1269  O   PRO B 163       6.204  15.644  63.270  1.00 64.71           O
ATOM   1270  N   GLU B 164       4.448  17.068  63.003  1.00 79.14           N
ATOM   1271  CA  GLU B 164       5.020  18.142  63.757  1.00 79.14           C
ATOM   1272  CB  GLU B 164       4.084  19.361  63.861  1.00 79.14           C
ATOM   1273  CG  GLU B 164       4.667  20.555  64.619  1.00 79.14           C
ATOM   1274  CD  GLU B 164       3.611  21.655  64.614  1.00 79.14           C
ATOM   1275  OE1 GLU B 164       3.216  22.086  63.498  1.00 79.14           O
ATOM   1276  OE2 GLU B 164       3.183  22.076  65.722  1.00 79.14           O
ATOM   1277  C   GLU B 164       5.264  17.609  65.131  1.00 79.14           C
ATOM   1278  O   GLU B 164       4.510  16.773  65.625  1.00 79.14           O
ATOM   1279  N   HIS B 165       6.355  18.072  65.771  1.00 94.96           N
ATOM   1280  CA  HIS B 165       6.747  17.547  67.044  1.00 94.96           C
ATOM   1281  ND1 HIS B 165       9.182  15.822  68.941  1.00 94.96           N
ATOM   1282  CG  HIS B 165       8.228  15.614  67.971  1.00 94.96           C
ATOM   1283  CB  HIS B 165       7.924  16.569  66.857  1.00 94.96           C
ATOM   1284  NE2 HIS B 165       8.344  13.792  69.297  1.00 94.96           N
ATOM   1285  CD2 HIS B 165       7.723  14.372  68.207  1.00 94.96           C
ATOM   1286  CE1 HIS B 165       9.212  14.700  69.705  1.00 94.96           C
ATOM   1287  C   HIS B 165       7.218  18.714  67.855  1.00 94.96           C
ATOM   1288  O   HIS B 165       7.412  19.807  67.327  1.00 94.96           O
ATOM   1289  N   ASN B 166       7.371  18.518  69.178  1.00 64.03           N
ATOM   1290  CA  ASN B 166       7.875  19.559  70.026  1.00 64.03           C
ATOM   1291  CB  ASN B 166       6.933  19.941  71.179  1.00 64.03           C
ATOM   1292  CG  ASN B 166       5.715  20.651  70.614  1.00 64.03           C
ATOM   1293  OD1 ASN B 166       4.627  20.081  70.541  1.00 64.03           O
ATOM   1294  ND2 ASN B 166       5.895  21.937  70.210  1.00 64.03           N
ATOM   1295  C   ASN B 166       9.084  18.974  70.677  1.00 64.03           C
ATOM   1296  O   ASN B 166       9.123  17.772  70.931  1.00 64.03           O
ATOM   1297  N   ILE B 167      10.119  19.797  70.935  1.00100.92           N
ATOM   1298  CA  ILE B 167      11.283  19.271  71.585  1.00100.92           C
ATOM   1299  CB  ILE B 167      12.473  19.132  70.680  1.00100.92           C
ATOM   1300  CG1 ILE B 167      12.181  18.129  69.554  1.00100.92           C
ATOM   1301  CG2 ILE B 167      13.677  18.742  71.551  1.00100.92           C
ATOM   1302  CD1 ILE B 167      11.871  16.722  70.061  1.00100.92           C
ATOM   1303  C   ILE B 167      11.688  20.220  72.669  1.00100.92           C
ATOM   1304  O   ILE B 167      11.575  21.436  72.524  1.00100.92           O
ATOM   1305  N   PRO B 168      12.129  19.688  73.776  1.00 88.97           N
ATOM   1306  CA  PRO B 168      12.634  20.507  74.842  1.00 88.97           C
ATOM   1307  CD  PRO B 168      11.685  18.387  74.242  1.00 88.97           C
ATOM   1308  CB  PRO B 168      12.593  19.641  76.103  1.00 88.97           C
ATOM   1309  CG  PRO B 168      12.423  18.202  75.577  1.00 88.97           C
ATOM   1310  C   PRO B 168      14.007  20.961  74.471  1.00 88.97           C
ATOM   1311  O   PRO B 168      14.732  20.199  73.832  1.00 88.97           O
ATOM   1312  N   ALA B 169      14.395  22.187  74.865  1.00 38.11           N
ATOM   1313  CA  ALA B 169      15.709  22.642  74.530  1.00 38.11           C
ATOM   1314  CB  ALA B 169      15.723  23.699  73.411  1.00 38.11           C
ATOM   1315  C   ALA B 169      16.268  23.284  75.752  1.00 38.11           C
ATOM   1316  O   ALA B 169      15.537  23.853  76.561  1.00 38.11           O
ATOM   1317  N   PHE B 170      17.597  23.180  75.921  1.00105.87           N
ATOM   1318  CA  PHE B 170      18.234  23.766  77.054  1.00105.87           C
ATOM   1319  CB  PHE B 170      18.788  22.686  78.007  1.00105.87           C
ATOM   1320  CG  PHE B 170      19.677  23.229  79.074  1.00105.87           C
ATOM   1321  CD1 PHE B 170      19.385  24.365  79.790  1.00105.87           C
ATOM   1322  CD2 PHE B 170      20.858  22.588  79.336  1.00105.87           C
ATOM   1323  CE1 PHE B 170      20.245  24.820  80.766  1.00105.87           C
ATOM   1324  CE2 PHE B 170      21.714  23.037  80.309  1.00105.87           C
ATOM   1325  CZ  PHE B 170      21.417  24.163  81.030  1.00105.87           C
ATOM   1326  C   PHE B 170      19.306  24.661  76.535  1.00105.87           C
ATOM   1327  O   PHE B 170      20.034  24.308  75.610  1.00105.87           O
ATOM   1328  N   LYS B 171      19.374  25.885  77.091  1.00123.42           N
ATOM   1329  CA  LYS B 171      20.387  26.820  76.711  1.00123.42           C
ATOM   1330  CB  LYS B 171      19.825  28.163  76.210  1.00123.42           C
ATOM   1331  CG  LYS B 171      19.058  28.061  74.887  1.00123.42           C
ATOM   1332  CD  LYS B 171      19.913  27.618  73.698  1.00123.42           C
ATOM   1333  CE  LYS B 171      19.128  27.482  72.391  1.00123.42           C
ATOM   1334  NZ  LYS B 171      18.600  28.801  71.974  1.00123.42           N
ATOM   1335  C   LYS B 171      21.150  27.087  77.963  1.00123.42           C
ATOM   1336  O   LYS B 171      20.598  27.567  78.951  1.00123.42           O
ATOM   1337  N   PRO B 172      22.412  26.770  77.946  1.00136.04           N
ATOM   1338  CA  PRO B 172      23.188  26.975  79.135  1.00136.04           C
ATOM   1339  CD  PRO B 172      22.868  25.609  77.196  1.00136.04           C
ATOM   1340  CB  PRO B 172      24.448  26.129  78.973  1.00136.04           C
ATOM   1341  CG  PRO B 172      23.994  24.988  78.044  1.00136.04           C
ATOM   1342  C   PRO B 172      23.458  28.425  79.363  1.00136.04           C
ATOM   1343  O   PRO B 172      23.580  29.175  78.396  1.00136.04           O
ATOM   1344  N   ALA B 173      23.554  28.829  80.643  1.00 34.37           N
ATOM   1345  CA  ALA B 173      23.821  30.189  81.003  1.00 34.37           C
ATOM   1346  CB  ALA B 173      23.528  30.503  82.481  1.00 34.37           C
ATOM   1347  C   ALA B 173      25.273  30.440  80.760  1.00 34.37           C
ATOM   1348  O   ALA B 173      26.046  29.509  80.545  1.00 34.37           O
ATOM   1349  N   LYS B 174      25.673  31.726  80.770  1.00 91.02           N
ATOM   1350  CA  LYS B 174      27.029  32.109  80.504  1.00 91.02           C
ATOM   1351  CB  LYS B 174      27.235  33.638  80.519  1.00 91.02           C
ATOM   1352  CG  LYS B 174      28.653  34.078  80.141  0.00 91.02           C
ATOM   1353  CD  LYS B 174      28.774  35.569  79.810  0.00 91.02           C
ATOM   1354  CE  LYS B 174      30.216  36.034  79.585  0.00 91.02           C
ATOM   1355  NZ  LYS B 174      30.732  35.499  78.304  0.00 91.02           N
ATOM   1356  C   LYS B 174      27.927  31.507  81.542  1.00 91.02           C
ATOM   1357  O   LYS B 174      29.036  31.074  81.234  1.00 91.02           O
ATOM   1358  N   THR B 175      27.472  31.463  82.807  1.00 96.70           N
ATOM   1359  CA  THR B 175      28.288  30.938  83.868  1.00 96.70           C
ATOM   1360  CB  THR B 175      27.628  31.045  85.211  1.00 96.70           C
ATOM   1361  OG1 THR B 175      26.421  30.297  85.231  1.00 96.70           O
ATOM   1362  CG2 THR B 175      27.340  32.530  85.486  1.00 96.70           C
ATOM   1363  C   THR B 175      28.572  29.490  83.611  1.00 96.70           C
ATOM   1364  O   THR B 175      29.701  29.031  83.769  1.00 96.70           O
ATOM   1365  N   PHE B 176      27.544  28.737  83.186  1.00120.69           N
ATOM   1366  CA  PHE B 176      27.639  27.325  82.949  1.00120.69           C
ATOM   1367  CB  PHE B 176      26.309  26.787  82.396  1.00120.69           C
ATOM   1368  CG  PHE B 176      26.152  25.337  82.695  1.00120.69           C
ATOM   1369  CD1 PHE B 176      27.117  24.412  82.372  1.00120.69           C
ATOM   1370  CD2 PHE B 176      24.977  24.906  83.263  1.00120.69           C
ATOM   1371  CE1 PHE B 176      26.923  23.080  82.659  1.00120.69           C
ATOM   1372  CE2 PHE B 176      24.775  23.579  83.548  1.00120.69           C
ATOM   1373  CZ  PHE B 176      25.753  22.661  83.247  1.00120.69           C
ATOM   1374  C   PHE B 176      28.642  27.122  81.850  1.00120.69           C
ATOM   1375  O   PHE B 176      29.525  26.269  81.942  1.00120.69           O
ATOM   1376  N   THR B 177      28.520  27.915  80.767  1.00103.61           N
ATOM   1377  CA  THR B 177      29.374  27.776  79.621  1.00103.61           C
ATOM   1378  CB  THR B 177      28.959  28.642  78.467  1.00103.61           C
ATOM   1379  OG1 THR B 177      29.027  30.014  78.827  1.00103.61           O
ATOM   1380  CG2 THR B 177      27.523  28.263  78.067  1.00103.61           C
ATOM   1381  C   THR B 177      30.784  28.123  79.974  1.00103.61           C
ATOM   1382  O   THR B 177      31.722  27.450  79.549  1.00103.61           O
ATOM   1383  N   ILE B 178      30.972  29.190  80.771  1.00127.44           N
ATOM   1384  CA  ILE B 178      32.291  29.641  81.102  1.00127.44           C
ATOM   1385  CB  ILE B 178      32.290  30.949  81.857  1.00127.44           C
ATOM   1386  CG1 ILE B 178      33.659  31.647  81.762  1.00127.44           C
ATOM   1387  CG2 ILE B 178      31.828  30.692  83.299  1.00127.44           C
ATOM   1388  CD1 ILE B 178      34.810  30.886  82.417  1.00127.44           C
ATOM   1389  C   ILE B 178      32.988  28.585  81.905  1.00127.44           C
ATOM   1390  O   ILE B 178      34.170  28.321  81.696  1.00127.44           O
ATOM   1391  N   GLN B 179      32.273  27.938  82.846  1.00 79.46           N
ATOM   1392  CA  GLN B 179      32.919  26.969  83.684  1.00 79.46           C
ATOM   1393  CB  GLN B 179      32.011  26.414  84.793  1.00 79.46           C
ATOM   1394  CG  GLN B 179      32.738  25.448  85.733  1.00 79.46           C
ATOM   1395  CD  GLN B 179      31.821  25.119  86.899  1.00 79.46           C
ATOM   1396  OE1 GLN B 179      31.682  23.963  87.296  1.00 79.46           O
ATOM   1397  NE2 GLN B 179      31.193  26.170  87.488  1.00 79.46           N
ATOM   1398  C   GLN B 179      33.403  25.824  82.851  1.00 79.46           C
ATOM   1399  O   GLN B 179      34.506  25.323  83.063  1.00 79.46           O
ATOM   1400  N   VAL B 180      32.592  25.375  81.875  1.00 44.69           N
ATOM   1401  CA  VAL B 180      32.989  24.276  81.043  1.00 44.69           C
ATOM   1402  CB  VAL B 180      31.907  23.856  80.096  1.00 44.69           C
ATOM   1403  CG1 VAL B 180      32.454  22.758  79.164  1.00 44.69           C
ATOM   1404  CG2 VAL B 180      30.704  23.402  80.937  1.00 44.69           C
ATOM   1405  C   VAL B 180      34.190  24.685  80.254  1.00 44.69           C
ATOM   1406  O   VAL B 180      35.129  23.908  80.087  1.00 44.69           O
ATOM   1407  N   LYS B 181      34.188  25.914  79.710  1.00130.80           N
ATOM   1408  CA  LYS B 181      35.371  26.331  79.020  1.00130.80           C
ATOM   1409  CB  LYS B 181      35.226  26.360  77.489  1.00130.80           C
ATOM   1410  CG  LYS B 181      36.561  26.467  76.744  1.00130.80           C
ATOM   1411  CD  LYS B 181      37.374  27.719  77.080  1.00130.80           C
ATOM   1412  CE  LYS B 181      38.779  27.724  76.474  1.00130.80           C
ATOM   1413  NZ  LYS B 181      39.523  28.919  76.931  1.00130.80           N
ATOM   1414  C   LYS B 181      35.659  27.723  79.471  1.00130.80           C
ATOM   1415  O   LYS B 181      34.990  28.670  79.061  1.00130.80           O
ATOM   1416  N   LYS B 182      36.686  27.886  80.325  1.00 50.58           N
ATOM   1417  CA  LYS B 182      37.006  29.198  80.798  1.00 50.58           C
ATOM   1418  CB  LYS B 182      37.838  29.191  82.091  1.00 50.58           C
ATOM   1419  CG  LYS B 182      38.128  30.588  82.641  1.00 50.58           C
ATOM   1420  CD  LYS B 182      38.697  30.576  84.060  1.00 50.58           C
ATOM   1421  CE  LYS B 182      38.991  31.970  84.614  1.00 50.58           C
ATOM   1422  NZ  LYS B 182      39.569  31.860  85.971  1.00 50.58           N
ATOM   1423  C   LYS B 182      37.838  29.863  79.711  1.00 50.58           C
ATOM   1424  O   LYS B 182      37.267  30.676  78.937  1.00 50.58           O
ATOM   1425  OXT LYS B 182      39.059  29.560  79.635  1.00 50.58           O
TER    1426      LYS B 182
END
