# Supplementary material for: Comparison of histone-like HU protein DNA-binding properties and HU/IHF protein sequence alignment
Source: PLoS One. 2017 Nov 13;12(11):e0188037. doi: 10.1371/journal.pone.0188037 (PMC5683647; doi:10.1371/journal.pone.0188037)
Supplement: S3 File — (ZIP) [file pone.0188037.s003.zip › B2_3.pdb]

EXPDTA    THEORETICAL MODEL, MODELLER 9.17 2017/01/19 00:56:19
REMARK   6 MODELLER OBJECTIVE FUNCTION:       742.1307
REMARK   6 MODELLER BEST TEMPLATE % SEQ ID:  29.670
REMARK   6 SEQUENCE: B2_3
REMARK   6 DOPE score: -17566.93750
REMARK   6 GA341 score: 0.65197
REMARK   6 TEMPLATE: 1p71 1:A - 91:B MODELS 1:A - 182:B AT 29.7%
ATOM      1  N   MET A   1       7.365  22.278  92.381  1.00 71.94           N
ATOM      2  CA  MET A   1       7.763  21.567  93.618  1.00 71.94           C
ATOM      3  CB  MET A   1       7.811  20.058  93.337  1.00 71.94           C
ATOM      4  CG  MET A   1       7.821  19.178  94.585  1.00 71.94           C
ATOM      5  SD  MET A   1       6.199  19.036  95.388  1.00 71.94           S
ATOM      6  CE  MET A   1       5.423  18.186  93.981  1.00 71.94           C
ATOM      7  C   MET A   1       9.141  22.000  94.009  1.00 71.94           C
ATOM      8  O   MET A   1      10.091  21.824  93.248  1.00 71.94           O
ATOM      9  N   THR A   2       9.279  22.605  95.205  1.00 27.25           N
ATOM     10  CA  THR A   2      10.567  23.043  95.661  1.00 27.25           C
ATOM     11  CB  THR A   2      10.537  24.369  96.357  1.00 27.25           C
ATOM     12  OG1 THR A   2       9.744  24.286  97.532  1.00 27.25           O
ATOM     13  CG2 THR A   2       9.955  25.417  95.391  1.00 27.25           C
ATOM     14  C   THR A   2      11.091  22.033  96.634  1.00 27.25           C
ATOM     15  O   THR A   2      10.477  20.993  96.865  1.00 27.25           O
ATOM     16  N   LYS A   3      12.269  22.320  97.224  1.00130.18           N
ATOM     17  CA  LYS A   3      12.875  21.407  98.148  1.00130.18           C
ATOM     18  CB  LYS A   3      14.281  21.846  98.598  1.00130.18           C
ATOM     19  CG  LYS A   3      15.087  20.720  99.251  0.00130.18           C
ATOM     20  CD  LYS A   3      14.557  20.259 100.610  0.00130.18           C
ATOM     21  CE  LYS A   3      15.507  20.571 101.771  0.00130.18           C
ATOM     22  NZ  LYS A   3      16.044  21.946 101.640  0.00130.18           N
ATOM     23  C   LYS A   3      11.994  21.275  99.350  1.00130.18           C
ATOM     24  O   LYS A   3      11.794  20.174  99.861  1.00130.18           O
ATOM     25  N   ALA A   4      11.423  22.401  99.821  1.00 24.70           N
ATOM     26  CA  ALA A   4      10.594  22.380 100.992  1.00 24.70           C
ATOM     27  CB  ALA A   4      10.064  23.775 101.367  1.00 24.70           C
ATOM     28  C   ALA A   4       9.403  21.512 100.736  1.00 24.70           C
ATOM     29  O   ALA A   4       9.008  20.719 101.589  1.00 24.70           O
ATOM     30  N   ASP A   5       8.805  21.638  99.538  1.00 27.96           N
ATOM     31  CA  ASP A   5       7.620  20.899  99.213  1.00 27.96           C
ATOM     32  CB  ASP A   5       7.045  21.279  97.841  1.00 27.96           C
ATOM     33  CG  ASP A   5       6.520  22.706  97.935  1.00 27.96           C
ATOM     34  OD1 ASP A   5       6.557  23.279  99.057  1.00 27.96           O
ATOM     35  OD2 ASP A   5       6.085  23.245  96.882  1.00 27.96           O
ATOM     36  C   ASP A   5       7.940  19.437  99.185  1.00 27.96           C
ATOM     37  O   ASP A   5       7.146  18.613  99.634  1.00 27.96           O
ATOM     38  N   ILE A   6       9.121  19.082  98.648  1.00 36.00           N
ATOM     39  CA  ILE A   6       9.536  17.713  98.542  1.00 36.00           C
ATOM     40  CB  ILE A   6      10.842  17.564  97.822  1.00 36.00           C
ATOM     41  CG1 ILE A   6      10.699  18.020  96.359  1.00 36.00           C
ATOM     42  CG2 ILE A   6      11.308  16.111  97.983  1.00 36.00           C
ATOM     43  CD1 ILE A   6      12.034  18.172  95.632  1.00 36.00           C
ATOM     44  C   ILE A   6       9.698  17.145  99.915  1.00 36.00           C
ATOM     45  O   ILE A   6       9.327  16.003 100.175  1.00 36.00           O
ATOM     46  N   VAL A   7      10.267  17.944 100.831  1.00 48.01           N
ATOM     47  CA  VAL A   7      10.497  17.547 102.188  1.00 48.01           C
ATOM     48  CB  VAL A   7      11.073  18.706 102.956  1.00 48.01           C
ATOM     49  CG1 VAL A   7      11.080  18.404 104.456  1.00 48.01           C
ATOM     50  CG2 VAL A   7      12.466  19.014 102.378  1.00 48.01           C
ATOM     51  C   VAL A   7       9.174  17.175 102.793  1.00 48.01           C
ATOM     52  O   VAL A   7       9.049  16.142 103.448  1.00 48.01           O
ATOM     53  N   ASN A   8       8.136  18.001 102.561  1.00 37.15           N
ATOM     54  CA  ASN A   8       6.837  17.770 103.130  1.00 37.15           C
ATOM     55  CB  ASN A   8       5.830  18.880 102.785  1.00 37.15           C
ATOM     56  CG  ASN A   8       6.187  20.125 103.592  1.00 37.15           C
ATOM     57  OD1 ASN A   8       6.888  20.046 104.600  1.00 37.15           O
ATOM     58  ND2 ASN A   8       5.682  21.307 103.147  1.00 37.15           N
ATOM     59  C   ASN A   8       6.275  16.478 102.616  1.00 37.15           C
ATOM     60  O   ASN A   8       5.654  15.715 103.353  1.00 37.15           O
ATOM     61  N   GLU A   9       6.440  16.196 101.317  1.00 76.25           N
ATOM     62  CA  GLU A   9       5.898  14.975 100.801  1.00 76.25           C
ATOM     63  CB  GLU A   9       5.993  14.885  99.268  1.00 76.25           C
ATOM     64  CG  GLU A   9       5.314  13.643  98.691  1.00 76.25           C
ATOM     65  CD  GLU A   9       5.267  13.806  97.180  1.00 76.25           C
ATOM     66  OE1 GLU A   9       5.660  14.900  96.695  1.00 76.25           O
ATOM     67  OE2 GLU A   9       4.840  12.841  96.493  1.00 76.25           O
ATOM     68  C   GLU A   9       6.644  13.806 101.376  1.00 76.25           C
ATOM     69  O   GLU A   9       6.040  12.793 101.728  1.00 76.25           O
ATOM     70  N   ILE A  10       7.986  13.917 101.471  1.00137.78           N
ATOM     71  CA  ILE A  10       8.816  12.831 101.922  1.00137.78           C
ATOM     72  CB  ILE A  10      10.287  13.065 101.683  1.00137.78           C
ATOM     73  CG1 ILE A  10      11.099  11.755 101.765  1.00137.78           C
ATOM     74  CG2 ILE A  10      10.758  14.166 102.638  1.00137.78           C
ATOM     75  CD1 ILE A  10      11.109  11.077 103.135  1.00137.78           C
ATOM     76  C   ILE A  10       8.569  12.547 103.372  1.00137.78           C
ATOM     77  O   ILE A  10       8.434  11.387 103.758  1.00137.78           O
ATOM     78  N   THR A  11       8.462  13.599 104.208  1.00130.04           N
ATOM     79  CA  THR A  11       8.236  13.413 105.614  1.00130.04           C
ATOM     80  CB  THR A  11       8.065  14.729 106.351  1.00130.04           C
ATOM     81  OG1 THR A  11       7.411  14.535 107.596  1.00130.04           O
ATOM     82  CG2 THR A  11       7.299  15.753 105.515  1.00130.04           C
ATOM     83  C   THR A  11       7.007  12.580 105.771  1.00130.04           C
ATOM     84  O   THR A  11       6.976  11.674 106.602  1.00130.04           O
ATOM     85  N   LYS A  12       5.959  12.858 104.978  1.00 65.86           N
ATOM     86  CA  LYS A  12       4.760  12.077 105.081  1.00 65.86           C
ATOM     87  CB  LYS A  12       3.594  12.630 104.245  1.00 65.86           C
ATOM     88  CG  LYS A  12       3.068  13.974 104.745  0.00 65.86           C
ATOM     89  CD  LYS A  12       1.993  14.582 103.842  0.00 65.86           C
ATOM     90  CE  LYS A  12       0.610  13.959 104.047  1.00 65.86           C
ATOM     91  NZ  LYS A  12      -0.394  14.664 103.218  1.00 65.86           N
ATOM     92  C   LYS A  12       4.975  10.653 104.633  1.00 65.86           C
ATOM     93  O   LYS A  12       4.556   9.720 105.316  1.00 65.86           O
ATOM     94  N   LYS A  13       5.620  10.437 103.466  1.00 54.37           N
ATOM     95  CA  LYS A  13       5.757   9.098 102.951  1.00 54.37           C
ATOM     96  CB  LYS A  13       6.350   9.023 101.531  1.00 54.37           C
ATOM     97  CG  LYS A  13       5.411   9.488 100.414  1.00 54.37           C
ATOM     98  CD  LYS A  13       6.102   9.588  99.051  0.00 54.37           C
ATOM     99  CE  LYS A  13       5.149   9.840  97.882  0.00 54.37           C
ATOM    100  NZ  LYS A  13       5.869   9.656  96.601  0.00 54.37           N
ATOM    101  C   LYS A  13       6.642   8.263 103.825  1.00 54.37           C
ATOM    102  O   LYS A  13       6.328   7.113 104.124  1.00 54.37           O
ATOM    103  N   THR A  14       7.798   8.821 104.222  1.00121.73           N
ATOM    104  CA  THR A  14       8.792   8.156 105.017  1.00121.73           C
ATOM    105  CB  THR A  14      10.103   8.884 105.019  1.00121.73           C
ATOM    106  OG1 THR A  14      11.094   8.105 105.671  1.00121.73           O
ATOM    107  CG2 THR A  14       9.928  10.224 105.749  1.00121.73           C
ATOM    108  C   THR A  14       8.363   8.013 106.439  1.00121.73           C
ATOM    109  O   THR A  14       8.753   7.056 107.104  1.00121.73           O
ATOM    110  N   GLY A  15       7.589   8.983 106.962  1.00 29.16           N
ATOM    111  CA  GLY A  15       7.177   8.907 108.331  1.00 29.16           C
ATOM    112  C   GLY A  15       8.245   9.492 109.205  1.00 29.16           C
ATOM    113  O   GLY A  15       8.351   9.129 110.376  1.00 29.16           O
ATOM    114  N   ILE A  16       9.076  10.408 108.663  1.00109.95           N
ATOM    115  CA  ILE A  16      10.077  11.018 109.495  1.00109.95           C
ATOM    116  CB  ILE A  16      11.497  10.774 109.079  1.00109.95           C
ATOM    117  CG1 ILE A  16      11.780  11.404 107.714  1.00109.95           C
ATOM    118  CG2 ILE A  16      11.751   9.260 109.135  1.00109.95           C
ATOM    119  CD1 ILE A  16      13.266  11.543 107.406  1.00109.95           C
ATOM    120  C   ILE A  16       9.841  12.493 109.485  1.00109.95           C
ATOM    121  O   ILE A  16       9.194  13.006 108.580  1.00109.95           O
ATOM    122  N   ASP A  17      10.373  13.212 110.495  1.00 41.25           N
ATOM    123  CA  ASP A  17      10.136  14.618 110.693  1.00 41.25           C
ATOM    124  CB  ASP A  17      10.931  15.210 111.870  1.00 41.25           C
ATOM    125  CG  ASP A  17      10.374  14.638 113.162  1.00 41.25           C
ATOM    126  OD1 ASP A  17       9.270  14.034 113.119  1.00 41.25           O
ATOM    127  OD2 ASP A  17      11.046  14.804 114.213  1.00 41.25           O
ATOM    128  C   ASP A  17      10.529  15.401 109.481  1.00 41.25           C
ATOM    129  O   ASP A  17      11.329  14.971 108.653  1.00 41.25           O
ATOM    130  N   LYS A  18       9.929  16.600 109.354  1.00 95.66           N
ATOM    131  CA  LYS A  18      10.193  17.486 108.262  1.00 95.66           C
ATOM    132  CB  LYS A  18       9.386  18.789 108.354  1.00 95.66           C
ATOM    133  CG  LYS A  18       9.643  19.759 107.202  1.00 95.66           C
ATOM    134  CD  LYS A  18       8.633  20.903 107.133  1.00 95.66           C
ATOM    135  CE  LYS A  18       9.065  22.041 106.210  0.00 95.66           C
ATOM    136  NZ  LYS A  18       9.105  21.581 104.805  0.00 95.66           N
ATOM    137  C   LYS A  18      11.638  17.852 108.322  1.00 95.66           C
ATOM    138  O   LYS A  18      12.293  18.016 107.294  1.00 95.66           O
ATOM    139  N   THR A  19      12.169  18.021 109.542  1.00 98.32           N
ATOM    140  CA  THR A  19      13.551  18.365 109.659  1.00 98.32           C
ATOM    141  CB  THR A  19      13.943  18.702 111.071  1.00 98.32           C
ATOM    142  OG1 THR A  19      15.261  19.225 111.108  1.00 98.32           O
ATOM    143  CG2 THR A  19      13.833  17.445 111.948  1.00 98.32           C
ATOM    144  C   THR A  19      14.403  17.231 109.163  1.00 98.32           C
ATOM    145  O   THR A  19      15.346  17.456 108.408  1.00 98.32           O
ATOM    146  N   THR A  20      14.085  15.978 109.554  1.00118.00           N
ATOM    147  CA  THR A  20      14.894  14.845 109.204  1.00118.00           C
ATOM    148  CB  THR A  20      14.568  13.611 109.996  1.00118.00           C
ATOM    149  OG1 THR A  20      15.420  12.543 109.616  1.00118.00           O
ATOM    150  CG2 THR A  20      13.102  13.232 109.798  1.00118.00           C
ATOM    151  C   THR A  20      14.832  14.567 107.737  1.00118.00           C
ATOM    152  O   THR A  20      15.835  14.203 107.128  1.00118.00           O
ATOM    153  N   VAL A  21      13.654  14.709 107.113  1.00 96.81           N
ATOM    154  CA  VAL A  21      13.617  14.505 105.700  1.00 96.81           C
ATOM    155  CB  VAL A  21      12.228  14.617 105.150  1.00 96.81           C
ATOM    156  CG1 VAL A  21      11.452  13.348 105.525  1.00 96.81           C
ATOM    157  CG2 VAL A  21      11.575  15.843 105.787  1.00 96.81           C
ATOM    158  C   VAL A  21      14.522  15.526 105.078  1.00 96.81           C
ATOM    159  O   VAL A  21      15.298  15.218 104.174  1.00 96.81           O
ATOM    160  N   LEU A  22      14.471  16.773 105.579  1.00 82.81           N
ATOM    161  CA  LEU A  22      15.287  17.820 105.032  1.00 82.81           C
ATOM    162  CB  LEU A  22      14.955  19.203 105.641  1.00 82.81           C
ATOM    163  CG  LEU A  22      15.583  20.437 104.946  1.00 82.81           C
ATOM    164  CD1 LEU A  22      15.141  21.728 105.652  1.00 82.81           C
ATOM    165  CD2 LEU A  22      17.116  20.362 104.821  1.00 82.81           C
ATOM    166  C   LEU A  22      16.732  17.493 105.285  1.00 82.81           C
ATOM    167  O   LEU A  22      17.571  17.675 104.406  1.00 82.81           O
ATOM    168  N   THR A  23      17.072  17.004 106.494  1.00101.78           N
ATOM    169  CA  THR A  23      18.453  16.742 106.790  1.00101.78           C
ATOM    170  CB  THR A  23      18.697  16.386 108.229  1.00101.78           C
ATOM    171  OG1 THR A  23      20.092  16.290 108.478  1.00101.78           O
ATOM    172  CG2 THR A  23      17.998  15.064 108.566  1.00101.78           C
ATOM    173  C   THR A  23      18.974  15.642 105.913  1.00101.78           C
ATOM    174  O   THR A  23      20.059  15.756 105.346  1.00101.78           O
ATOM    175  N   THR A  24      18.202  14.549 105.762  1.00103.24           N
ATOM    176  CA  THR A  24      18.627  13.429 104.970  1.00103.24           C
ATOM    177  CB  THR A  24      17.672  12.271 105.045  1.00103.24           C
ATOM    178  OG1 THR A  24      16.400  12.650 104.542  1.00103.24           O
ATOM    179  CG2 THR A  24      17.549  11.821 106.510  1.00103.24           C
ATOM    180  C   THR A  24      18.731  13.833 103.529  1.00103.24           C
ATOM    181  O   THR A  24      19.677  13.458 102.839  1.00103.24           O
ATOM    182  N   VAL A  25      17.751  14.607 103.028  1.00 95.91           N
ATOM    183  CA  VAL A  25      17.748  14.980 101.640  1.00 95.91           C
ATOM    184  CB  VAL A  25      16.511  15.724 101.223  1.00 95.91           C
ATOM    185  CG1 VAL A  25      15.297  14.804 101.436  1.00 95.91           C
ATOM    186  CG2 VAL A  25      16.434  17.053 101.992  1.00 95.91           C
ATOM    187  C   VAL A  25      18.931  15.851 101.327  1.00 95.91           C
ATOM    188  O   VAL A  25      19.587  15.662 100.304  1.00 95.91           O
ATOM    189  N   GLU A  26      19.247  16.824 102.206  1.00 69.18           N
ATOM    190  CA  GLU A  26      20.307  17.764 101.947  1.00 69.18           C
ATOM    191  CB  GLU A  26      20.458  18.802 103.074  1.00 69.18           C
ATOM    192  CG  GLU A  26      21.409  19.959 102.751  1.00 69.18           C
ATOM    193  CD  GLU A  26      21.459  20.860 103.978  1.00 69.18           C
ATOM    194  OE1 GLU A  26      21.006  20.397 105.059  1.00 69.18           O
ATOM    195  OE2 GLU A  26      21.947  22.016 103.859  1.00 69.18           O
ATOM    196  C   GLU A  26      21.609  17.027 101.846  1.00 69.18           C
ATOM    197  O   GLU A  26      22.424  17.301 100.967  1.00 69.18           O
ATOM    198  N   ALA A  27      21.826  16.061 102.755  1.00 30.16           N
ATOM    199  CA  ALA A  27      23.038  15.295 102.789  1.00 30.16           C
ATOM    200  CB  ALA A  27      23.063  14.292 103.954  1.00 30.16           C
ATOM    201  C   ALA A  27      23.162  14.510 101.520  1.00 30.16           C
ATOM    202  O   ALA A  27      24.258  14.359 100.982  1.00 30.16           O
ATOM    203  N   PHE A  28      22.035  13.972 101.019  1.00 93.04           N
ATOM    204  CA  PHE A  28      22.025  13.163  99.832  1.00 93.04           C
ATOM    205  CB  PHE A  28      20.618  12.632  99.509  1.00 93.04           C
ATOM    206  CG  PHE A  28      20.640  12.157  98.098  1.00 93.04           C
ATOM    207  CD1 PHE A  28      21.161  10.932  97.751  1.00 93.04           C
ATOM    208  CD2 PHE A  28      20.123  12.961  97.108  1.00 93.04           C
ATOM    209  CE1 PHE A  28      21.166  10.523  96.437  1.00 93.04           C
ATOM    210  CE2 PHE A  28      20.125  12.558  95.795  1.00 93.04           C
ATOM    211  CZ  PHE A  28      20.649  11.335  95.456  1.00 93.04           C
ATOM    212  C   PHE A  28      22.493  13.953  98.646  1.00 93.04           C
ATOM    213  O   PHE A  28      23.343  13.495  97.883  1.00 93.04           O
ATOM    214  N   MET A  29      21.938  15.167  98.468  1.00 82.29           N
ATOM    215  CA  MET A  29      22.242  16.011  97.347  1.00 82.29           C
ATOM    216  CB  MET A  29      21.405  17.298  97.381  1.00 82.29           C
ATOM    217  CG  MET A  29      19.899  17.035  97.439  1.00 82.29           C
ATOM    218  SD  MET A  29      18.907  18.489  97.897  1.00 82.29           S
ATOM    219  CE  MET A  29      17.431  17.538  98.365  1.00 82.29           C
ATOM    220  C   MET A  29      23.679  16.426  97.421  1.00 82.29           C
ATOM    221  O   MET A  29      24.376  16.467  96.408  1.00 82.29           O
ATOM    222  N   GLU A  30      24.161  16.759  98.632  1.00 75.95           N
ATOM    223  CA  GLU A  30      25.516  17.204  98.753  1.00 75.95           C
ATOM    224  CB  GLU A  30      25.865  17.715 100.167  1.00 75.95           C
ATOM    225  CG  GLU A  30      25.656  16.702 101.296  1.00 75.95           C
ATOM    226  CD  GLU A  30      26.046  17.393 102.597  1.00 75.95           C
ATOM    227  OE1 GLU A  30      26.508  18.563 102.519  1.00 75.95           O
ATOM    228  OE2 GLU A  30      25.882  16.768 103.680  1.00 75.95           O
ATOM    229  C   GLU A  30      26.435  16.080  98.383  1.00 75.95           C
ATOM    230  O   GLU A  30      27.455  16.298  97.731  1.00 75.95           O
ATOM    231  N   ALA A  31      26.091  14.843  98.790  1.00 33.57           N
ATOM    232  CA  ALA A  31      26.912  13.696  98.523  1.00 33.57           C
ATOM    233  CB  ALA A  31      26.382  12.413  99.184  1.00 33.57           C
ATOM    234  C   ALA A  31      26.998  13.431  97.049  1.00 33.57           C
ATOM    235  O   ALA A  31      28.071  13.115  96.537  1.00 33.57           O
ATOM    236  N   VAL A  32      25.871  13.549  96.320  1.00 87.71           N
ATOM    237  CA  VAL A  32      25.891  13.242  94.917  1.00 87.71           C
ATOM    238  CB  VAL A  32      24.538  13.306  94.265  1.00 87.71           C
ATOM    239  CG1 VAL A  32      24.048  14.759  94.288  1.00 87.71           C
ATOM    240  CG2 VAL A  32      24.650  12.707  92.852  1.00 87.71           C
ATOM    241  C   VAL A  32      26.810  14.185  94.200  1.00 87.71           C
ATOM    242  O   VAL A  32      27.572  13.772  93.327  1.00 87.71           O
ATOM    243  N   LYS A  33      26.762  15.481  94.556  1.00104.22           N
ATOM    244  CA  LYS A  33      27.546  16.484  93.897  1.00104.22           C
ATOM    245  CB  LYS A  33      27.259  17.879  94.479  1.00104.22           C
ATOM    246  CG  LYS A  33      28.030  19.035  93.842  1.00104.22           C
ATOM    247  CD  LYS A  33      27.473  20.403  94.247  1.00104.22           C
ATOM    248  CE  LYS A  33      27.520  20.655  95.758  1.00104.22           C
ATOM    249  NZ  LYS A  33      26.829  21.922  96.093  1.00104.22           N
ATOM    250  C   LYS A  33      28.988  16.162  94.116  1.00104.22           C
ATOM    251  O   LYS A  33      29.806  16.301  93.208  1.00104.22           O
ATOM    252  N   ASP A  34      29.323  15.721  95.346  1.00 73.08           N
ATOM    253  CA  ASP A  34      30.672  15.418  95.731  1.00 73.08           C
ATOM    254  CB  ASP A  34      30.778  15.076  97.229  1.00 73.08           C
ATOM    255  CG  ASP A  34      32.242  15.086  97.641  1.00 73.08           C
ATOM    256  OD1 ASP A  34      33.122  15.074  96.740  1.00 73.08           O
ATOM    257  OD2 ASP A  34      32.495  15.105  98.875  1.00 73.08           O
ATOM    258  C   ASP A  34      31.204  14.252  94.948  1.00 73.08           C
ATOM    259  O   ASP A  34      32.314  14.313  94.422  1.00 73.08           O
ATOM    260  N   SER A  35      30.418  13.164  94.833  1.00 36.01           N
ATOM    261  CA  SER A  35      30.859  11.970  94.161  1.00 36.01           C
ATOM    262  CB  SER A  35      29.852  10.818  94.305  1.00 36.01           C
ATOM    263  OG  SER A  35      28.608  11.186  93.727  1.00 36.01           O
ATOM    264  C   SER A  35      31.045  12.244  92.702  1.00 36.01           C
ATOM    265  O   SER A  35      31.984  11.757  92.074  1.00 36.01           O
ATOM    266  N   LEU A  36      30.133  13.041  92.131  1.00109.49           N
ATOM    267  CA  LEU A  36      30.111  13.387  90.742  1.00109.49           C
ATOM    268  CB  LEU A  36      28.882  14.278  90.491  1.00109.49           C
ATOM    269  CG  LEU A  36      28.597  14.616  89.027  1.00109.49           C
ATOM    270  CD1 LEU A  36      29.656  15.550  88.422  1.00109.49           C
ATOM    271  CD2 LEU A  36      28.388  13.318  88.244  1.00109.49           C
ATOM    272  C   LEU A  36      31.354  14.166  90.406  1.00109.49           C
ATOM    273  O   LEU A  36      32.029  13.889  89.416  1.00109.49           O
ATOM    274  N   SER A  37      31.712  15.145  91.258  1.00 46.93           N
ATOM    275  CA  SER A  37      32.818  16.030  91.003  1.00 46.93           C
ATOM    276  CB  SER A  37      32.890  17.170  92.029  1.00 46.93           C
ATOM    277  OG  SER A  37      31.701  17.944  91.948  1.00 46.93           O
ATOM    278  C   SER A  37      34.112  15.270  91.038  1.00 46.93           C
ATOM    279  O   SER A  37      35.074  15.634  90.363  1.00 46.93           O
ATOM    280  N   ASN A  38      34.161  14.217  91.873  1.00 72.72           N
ATOM    281  CA  ASN A  38      35.270  13.323  92.062  1.00 72.72           C
ATOM    282  CB  ASN A  38      35.216  12.532  93.379  1.00 72.72           C
ATOM    283  CG  ASN A  38      35.610  13.504  94.488  1.00 72.72           C
ATOM    284  OD1 ASN A  38      36.443  14.388  94.290  1.00 72.72           O
ATOM    285  ND2 ASN A  38      34.994  13.342  95.689  1.00 72.72           N
ATOM    286  C   ASN A  38      35.384  12.378  90.901  1.00 72.72           C
ATOM    287  O   ASN A  38      36.367  11.644  90.797  1.00 72.72           O
ATOM    288  N   ASP A  39      34.373  12.374  90.003  1.00118.26           N
ATOM    289  CA  ASP A  39      34.314  11.507  88.853  1.00118.26           C
ATOM    290  CB  ASP A  39      35.689  11.340  88.167  1.00118.26           C
ATOM    291  CG  ASP A  39      35.512  10.726  86.786  1.00118.26           C
ATOM    292  OD1 ASP A  39      34.597  11.183  86.051  1.00118.26           O
ATOM    293  OD2 ASP A  39      36.281   9.783  86.455  1.00118.26           O
ATOM    294  C   ASP A  39      33.777  10.142  89.196  1.00118.26           C
ATOM    295  O   ASP A  39      34.032   9.173  88.483  1.00118.26           O
ATOM    296  N   GLU A  40      33.005  10.024  90.295  1.00 50.68           N
ATOM    297  CA  GLU A  40      32.321   8.788  90.572  1.00 50.68           C
ATOM    298  CB  GLU A  40      32.009   8.544  92.062  1.00 50.68           C
ATOM    299  CG  GLU A  40      33.230   8.141  92.883  1.00 50.68           C
ATOM    300  CD  GLU A  40      32.798   7.927  94.327  1.00 50.68           C
ATOM    301  OE1 GLU A  40      31.662   8.341  94.683  1.00 50.68           O
ATOM    302  OE2 GLU A  40      33.611   7.351  95.097  1.00 50.68           O
ATOM    303  C   GLU A  40      30.997   8.852  89.876  1.00 50.68           C
ATOM    304  O   GLU A  40      30.517   9.934  89.540  1.00 50.68           O
ATOM    305  N   ASN A  41      30.376   7.681  89.625  1.00 45.78           N
ATOM    306  CA  ASN A  41      29.082   7.656  89.007  1.00 45.78           C
ATOM    307  CB  ASN A  41      28.903   6.525  87.975  1.00 45.78           C
ATOM    308  CG  ASN A  41      29.843   6.760  86.803  1.00 45.78           C
ATOM    309  OD1 ASN A  41      30.534   7.775  86.737  1.00 45.78           O
ATOM    310  ND2 ASN A  41      29.867   5.794  85.845  1.00 45.78           N
ATOM    311  C   ASN A  41      28.102   7.357  90.096  1.00 45.78           C
ATOM    312  O   ASN A  41      28.323   6.457  90.902  1.00 45.78           O
ATOM    313  N   VAL A  42      26.993   8.119  90.161  1.00 43.55           N
ATOM    314  CA  VAL A  42      26.001   7.831  91.158  1.00 43.55           C
ATOM    315  CB  VAL A  42      25.399   9.061  91.773  1.00 43.55           C
ATOM    316  CG1 VAL A  42      24.336   8.631  92.796  1.00 43.55           C
ATOM    317  CG2 VAL A  42      26.529   9.915  92.372  1.00 43.55           C
ATOM    318  C   VAL A  42      24.905   7.088  90.461  1.00 43.55           C
ATOM    319  O   VAL A  42      24.365   7.552  89.457  1.00 43.55           O
ATOM    320  N   TYR A  43      24.544   5.897  90.979  1.00143.03           N
ATOM    321  CA  TYR A  43      23.556   5.131  90.283  1.00143.03           C
ATOM    322  CB  TYR A  43      24.097   3.793  89.760  1.00143.03           C
ATOM    323  CG  TYR A  43      23.012   3.150  88.972  1.00143.03           C
ATOM    324  CD1 TYR A  43      22.794   3.514  87.661  1.00143.03           C
ATOM    325  CD2 TYR A  43      22.212   2.187  89.539  1.00143.03           C
ATOM    326  CE1 TYR A  43      21.795   2.923  86.923  1.00143.03           C
ATOM    327  CE2 TYR A  43      21.212   1.594  88.805  1.00143.03           C
ATOM    328  CZ  TYR A  43      21.002   1.959  87.497  1.00143.03           C
ATOM    329  OH  TYR A  43      19.978   1.351  86.743  1.00143.03           O
ATOM    330  C   TYR A  43      22.416   4.829  91.204  1.00143.03           C
ATOM    331  O   TYR A  43      22.606   4.388  92.338  1.00143.03           O
ATOM    332  N   LEU A  44      21.185   5.090  90.722  1.00 85.71           N
ATOM    333  CA  LEU A  44      19.989   4.796  91.458  1.00 85.71           C
ATOM    334  CB  LEU A  44      19.188   6.059  91.809  1.00 85.71           C
ATOM    335  CG  LEU A  44      19.998   7.075  92.641  1.00 85.71           C
ATOM    336  CD1 LEU A  44      19.161   8.317  92.983  1.00 85.71           C
ATOM    337  CD2 LEU A  44      20.626   6.418  93.882  1.00 85.71           C
ATOM    338  C   LEU A  44      19.170   3.951  90.525  1.00 85.71           C
ATOM    339  O   LEU A  44      18.856   4.376  89.416  1.00 85.71           O
ATOM    340  N   ARG A  45      18.730   2.762  90.979  1.00319.63           N
ATOM    341  CA  ARG A  45      18.228   1.777  90.060  1.00319.63           C
ATOM    342  CB  ARG A  45      17.674   0.539  90.785  1.00319.63           C
ATOM    343  CG  ARG A  45      18.749  -0.260  91.528  1.00319.63           C
ATOM    344  CD  ARG A  45      19.447  -1.300  90.651  1.00319.63           C
ATOM    345  NE  ARG A  45      18.413  -2.294  90.249  1.00319.63           N
ATOM    346  CZ  ARG A  45      18.496  -2.924  89.042  1.00319.63           C
ATOM    347  NH1 ARG A  45      19.525  -2.642  88.189  1.00319.63           N
ATOM    348  NH2 ARG A  45      17.545  -3.837  88.689  1.00319.63           N
ATOM    349  C   ARG A  45      17.154   2.258  89.129  1.00319.63           C
ATOM    350  O   ARG A  45      17.419   2.375  87.946  1.00319.63           O
ATOM    351  N   GLY A  46      15.931   2.567  89.583  1.00140.41           N
ATOM    352  CA  GLY A  46      14.866   2.977  88.696  1.00140.41           C
ATOM    353  C   GLY A  46      14.988   4.407  88.266  1.00140.41           C
ATOM    354  O   GLY A  46      14.464   4.806  87.226  1.00140.41           O
ATOM    355  N   PHE A  47      15.557   5.242  89.151  1.00 99.86           N
ATOM    356  CA  PHE A  47      15.581   6.667  88.968  1.00 99.86           C
ATOM    357  CB  PHE A  47      16.040   7.358  90.264  1.00 99.86           C
ATOM    358  CG  PHE A  47      15.863   8.830  90.143  1.00 99.86           C
ATOM    359  CD1 PHE A  47      14.620   9.395  90.314  1.00 99.86           C
ATOM    360  CD2 PHE A  47      16.941   9.644  89.883  1.00 99.86           C
ATOM    361  CE1 PHE A  47      14.447  10.754  90.211  1.00 99.86           C
ATOM    362  CE2 PHE A  47      16.773  11.004  89.779  1.00 99.86           C
ATOM    363  CZ  PHE A  47      15.526  11.560  89.941  1.00 99.86           C
ATOM    364  C   PHE A  47      16.469   7.120  87.846  1.00 99.86           C
ATOM    365  O   PHE A  47      16.007   7.781  86.914  1.00 99.86           O
ATOM    366  N   GLY A  48      17.766   6.750  87.886  1.00 29.92           N
ATOM    367  CA  GLY A  48      18.666   7.205  86.863  1.00 29.92           C
ATOM    368  C   GLY A  48      20.040   7.318  87.453  1.00 29.92           C
ATOM    369  O   GLY A  48      20.273   6.911  88.591  1.00 29.92           O
ATOM    370  N   SER A  49      20.997   7.884  86.684  1.00 36.48           N
ATOM    371  CA  SER A  49      22.331   7.979  87.200  1.00 36.48           C
ATOM    372  CB  SER A  49      23.301   6.950  86.594  1.00 36.48           C
ATOM    373  OG  SER A  49      23.463   7.193  85.205  1.00 36.48           O
ATOM    374  C   SER A  49      22.884   9.336  86.891  1.00 36.48           C
ATOM    375  O   SER A  49      22.424  10.013  85.972  1.00 36.48           O
ATOM    376  N   PHE A  50      23.888   9.766  87.688  1.00 58.21           N
ATOM    377  CA  PHE A  50      24.545  11.030  87.509  1.00 58.21           C
ATOM    378  CB  PHE A  50      24.491  11.946  88.745  1.00 58.21           C
ATOM    379  CG  PHE A  50      23.086  12.360  89.027  1.00 58.21           C
ATOM    380  CD1 PHE A  50      22.233  11.526  89.714  1.00 58.21           C
ATOM    381  CD2 PHE A  50      22.628  13.594  88.623  1.00 58.21           C
ATOM    382  CE1 PHE A  50      20.940  11.912  89.981  1.00 58.21           C
ATOM    383  CE2 PHE A  50      21.336  13.985  88.887  1.00 58.21           C
ATOM    384  CZ  PHE A  50      20.489  13.142  89.566  1.00 58.21           C
ATOM    385  C   PHE A  50      26.003  10.734  87.303  1.00 58.21           C
ATOM    386  O   PHE A  50      26.566   9.891  87.999  1.00 58.21           O
ATOM    387  N   VAL A  51      26.653  11.426  86.335  1.00 50.20           N
ATOM    388  CA  VAL A  51      28.051  11.180  86.085  1.00 50.20           C
ATOM    389  CB  VAL A  51      28.256  10.026  85.123  1.00 50.20           C
ATOM    390  CG1 VAL A  51      29.756   9.789  84.873  1.00 50.20           C
ATOM    391  CG2 VAL A  51      27.546   8.790  85.689  1.00 50.20           C
ATOM    392  C   VAL A  51      28.639  12.423  85.461  1.00 50.20           C
ATOM    393  O   VAL A  51      27.912  13.323  85.048  1.00 50.20           O
ATOM    394  N   VAL A  52      29.988  12.529  85.441  1.00 52.56           N
ATOM    395  CA  VAL A  52      30.654  13.631  84.805  1.00 52.56           C
ATOM    396  CB  VAL A  52      32.008  13.966  85.350  1.00 52.56           C
ATOM    397  CG1 VAL A  52      32.666  14.957  84.377  1.00 52.56           C
ATOM    398  CG2 VAL A  52      31.864  14.530  86.764  1.00 52.56           C
ATOM    399  C   VAL A  52      30.930  13.219  83.397  1.00 52.56           C
ATOM    400  O   VAL A  52      31.332  12.084  83.148  1.00 52.56           O
ATOM    401  N   LYS A  53      30.710  14.138  82.432  1.00105.98           N
ATOM    402  CA  LYS A  53      30.946  13.815  81.054  1.00105.98           C
ATOM    403  CB  LYS A  53      29.672  13.864  80.193  1.00105.98           C
ATOM    404  CG  LYS A  53      28.529  12.987  80.714  1.00105.98           C
ATOM    405  CD  LYS A  53      28.867  11.500  80.800  1.00105.98           C
ATOM    406  CE  LYS A  53      27.784  10.674  81.501  1.00105.98           C
ATOM    407  NZ  LYS A  53      28.287   9.308  81.763  1.00105.98           N
ATOM    408  C   LYS A  53      31.864  14.859  80.492  1.00105.98           C
ATOM    409  O   LYS A  53      31.831  16.018  80.903  1.00105.98           O
ATOM    410  N   LYS A  54      32.729  14.469  79.536  1.00 88.47           N
ATOM    411  CA  LYS A  54      33.594  15.450  78.941  1.00 88.47           C
ATOM    412  CB  LYS A  54      34.868  14.894  78.280  1.00 88.47           C
ATOM    413  CG  LYS A  54      35.868  14.258  79.242  1.00 88.47           C
ATOM    414  CD  LYS A  54      37.108  13.714  78.529  1.00 88.47           C
ATOM    415  CE  LYS A  54      36.792  12.816  77.333  1.00 88.47           C
ATOM    416  NZ  LYS A  54      38.033  12.520  76.579  1.00 88.47           N
ATOM    417  C   LYS A  54      32.837  16.153  77.860  1.00 88.47           C
ATOM    418  O   LYS A  54      31.988  15.558  77.199  1.00 88.47           O
ATOM    419  N   ARG A  55      33.126  17.456  77.654  1.00 97.48           N
ATOM    420  CA  ARG A  55      32.455  18.205  76.628  1.00 97.48           C
ATOM    421  CB  ARG A  55      31.501  19.285  77.175  1.00 97.48           C
ATOM    422  CG  ARG A  55      30.305  18.673  77.912  1.00 97.48           C
ATOM    423  CD  ARG A  55      29.307  17.959  76.992  1.00 97.48           C
ATOM    424  NE  ARG A  55      28.449  17.099  77.855  1.00 97.48           N
ATOM    425  CZ  ARG A  55      28.105  15.845  77.440  1.00 97.48           C
ATOM    426  NH1 ARG A  55      28.423  15.422  76.181  1.00 97.48           N
ATOM    427  NH2 ARG A  55      27.463  15.002  78.299  1.00 97.48           N
ATOM    428  C   ARG A  55      33.495  18.867  75.791  1.00 97.48           C
ATOM    429  O   ARG A  55      34.530  19.301  76.292  1.00 97.48           O
ATOM    430  N   ALA A  56      33.228  18.948  74.474  1.00 32.20           N
ATOM    431  CA  ALA A  56      34.164  19.490  73.534  1.00 32.20           C
ATOM    432  CB  ALA A  56      33.847  19.146  72.067  1.00 32.20           C
ATOM    433  C   ALA A  56      34.194  20.977  73.633  1.00 32.20           C
ATOM    434  O   ALA A  56      33.278  21.616  74.150  1.00 32.20           O
ATOM    435  N   GLN A  57      35.298  21.560  73.131  1.00 76.74           N
ATOM    436  CA  GLN A  57      35.473  22.978  73.117  1.00 76.74           C
ATOM    437  CB  GLN A  57      36.890  23.396  72.698  1.00 76.74           C
ATOM    438  CG  GLN A  57      37.229  22.963  71.269  1.00 76.74           C
ATOM    439  CD  GLN A  57      38.643  23.425  70.950  1.00 76.74           C
ATOM    440  OE1 GLN A  57      39.585  23.154  71.693  1.00 76.74           O
ATOM    441  NE2 GLN A  57      38.793  24.148  69.809  1.00 76.74           N
ATOM    442  C   GLN A  57      34.526  23.534  72.107  1.00 76.74           C
ATOM    443  O   GLN A  57      34.207  22.879  71.115  1.00 76.74           O
ATOM    444  N   LYS A  58      34.021  24.758  72.362  1.00103.89           N
ATOM    445  CA  LYS A  58      33.127  25.394  71.437  1.00103.89           C
ATOM    446  CB  LYS A  58      31.670  25.502  71.916  1.00103.89           C
ATOM    447  CG  LYS A  58      30.958  24.166  72.097  1.00103.89           C
ATOM    448  CD  LYS A  58      29.545  24.311  72.670  1.00103.89           C
ATOM    449  CE  LYS A  58      29.475  25.074  73.995  1.00103.89           C
ATOM    450  NZ  LYS A  58      29.998  24.238  75.097  1.00103.89           N
ATOM    451  C   LYS A  58      33.578  26.807  71.270  1.00103.89           C
ATOM    452  O   LYS A  58      34.387  27.309  72.045  1.00103.89           O
ATOM    453  N   THR A  59      33.074  27.487  70.223  1.00100.66           N
ATOM    454  CA  THR A  59      33.410  28.865  70.027  1.00100.66           C
ATOM    455  CB  THR A  59      33.346  29.295  68.591  1.00100.66           C
ATOM    456  OG1 THR A  59      33.823  30.625  68.451  1.00100.66           O
ATOM    457  CG2 THR A  59      31.890  29.190  68.107  1.00100.66           C
ATOM    458  C   THR A  59      32.422  29.678  70.799  1.00100.66           C
ATOM    459  O   THR A  59      31.272  29.279  70.974  1.00100.66           O
ATOM    460  N   ALA A  60      32.867  30.848  71.293  1.00 63.35           N
ATOM    461  CA  ALA A  60      32.023  31.721  72.055  1.00 63.35           C
ATOM    462  CB  ALA A  60      32.211  31.583  73.575  1.00 63.35           C
ATOM    463  C   ALA A  60      32.427  33.111  71.684  1.00 63.35           C
ATOM    464  O   ALA A  60      33.441  33.308  71.018  1.00 63.35           O
ATOM    465  N   ARG A  61      31.619  34.119  72.065  1.00 49.73           N
ATOM    466  CA  ARG A  61      31.989  35.464  71.739  1.00 49.73           C
ATOM    467  CB  ARG A  61      31.107  36.085  70.643  1.00 49.73           C
ATOM    468  CG  ARG A  61      31.657  37.384  70.054  1.00 49.73           C
ATOM    469  CD  ARG A  61      30.705  38.014  69.037  1.00 49.73           C
ATOM    470  NE  ARG A  61      30.404  36.971  68.017  1.00 49.73           N
ATOM    471  CZ  ARG A  61      31.187  36.847  66.907  1.00 49.73           C
ATOM    472  NH1 ARG A  61      32.236  37.700  66.712  1.00 49.73           N
ATOM    473  NH2 ARG A  61      30.922  35.866  65.994  1.00 49.73           N
ATOM    474  C   ARG A  61      31.810  36.281  72.977  1.00 49.73           C
ATOM    475  O   ARG A  61      30.957  35.979  73.811  1.00 49.73           O
ATOM    476  N   ASN A  62      32.629  37.336  73.144  1.00 44.96           N
ATOM    477  CA  ASN A  62      32.473  38.155  74.310  1.00 44.96           C
ATOM    478  CB  ASN A  62      33.792  38.729  74.862  1.00 44.96           C
ATOM    479  CG  ASN A  62      33.525  39.252  76.268  1.00 44.96           C
ATOM    480  OD1 ASN A  62      32.668  40.110  76.474  1.00 44.96           O
ATOM    481  ND2 ASN A  62      34.272  38.710  77.267  1.00 44.96           N
ATOM    482  C   ASN A  62      31.591  39.296  73.912  1.00 44.96           C
ATOM    483  O   ASN A  62      31.779  39.903  72.860  1.00 44.96           O
ATOM    484  N   ILE A  63      30.580  39.608  74.742  1.00122.77           N
ATOM    485  CA  ILE A  63      29.637  40.632  74.394  1.00122.77           C
ATOM    486  CB  ILE A  63      28.501  40.745  75.377  1.00122.77           C
ATOM    487  CG1 ILE A  63      27.460  41.757  74.865  1.00122.77           C
ATOM    488  CG2 ILE A  63      29.076  41.091  76.761  1.00122.77           C
ATOM    489  CD1 ILE A  63      26.773  41.325  73.570  1.00122.77           C
ATOM    490  C   ILE A  63      30.304  41.972  74.307  1.00122.77           C
ATOM    491  O   ILE A  63      30.052  42.738  73.377  1.00122.77           O
ATOM    492  N   SER A  64      31.158  42.305  75.293  1.00 73.26           N
ATOM    493  CA  SER A  64      31.779  43.598  75.315  1.00 73.26           C
ATOM    494  CB  SER A  64      32.596  43.843  76.594  1.00 73.26           C
ATOM    495  OG  SER A  64      33.176  45.138  76.561  1.00 73.26           O
ATOM    496  C   SER A  64      32.723  43.755  74.161  1.00 73.26           C
ATOM    497  O   SER A  64      32.552  44.644  73.328  1.00 73.26           O
ATOM    498  N   LYS A  65      33.744  42.878  74.102  1.00 79.64           N
ATOM    499  CA  LYS A  65      34.799  42.915  73.126  1.00 79.64           C
ATOM    500  CB  LYS A  65      35.899  41.876  73.409  1.00 79.64           C
ATOM    501  CG  LYS A  65      36.586  42.059  74.763  1.00 79.64           C
ATOM    502  CD  LYS A  65      35.686  41.720  75.952  1.00 79.64           C
ATOM    503  CE  LYS A  65      36.401  41.804  77.301  1.00 79.64           C
ATOM    504  NZ  LYS A  65      35.458  41.466  78.388  1.00 79.64           N
ATOM    505  C   LYS A  65      34.261  42.611  71.762  1.00 79.64           C
ATOM    506  O   LYS A  65      34.648  43.237  70.776  1.00 79.64           O
ATOM    507  N   ASN A  66      33.324  41.651  71.683  1.00 84.11           N
ATOM    508  CA  ASN A  66      32.762  41.184  70.445  1.00 84.11           C
ATOM    509  CB  ASN A  66      32.360  42.341  69.506  1.00 84.11           C
ATOM    510  CG  ASN A  66      31.198  41.910  68.611  1.00 84.11           C
ATOM    511  OD1 ASN A  66      30.095  42.437  68.745  1.00 84.11           O
ATOM    512  ND2 ASN A  66      31.421  40.948  67.676  1.00 84.11           N
ATOM    513  C   ASN A  66      33.819  40.359  69.771  1.00 84.11           C
ATOM    514  O   ASN A  66      33.700  39.977  68.609  1.00 84.11           O
ATOM    515  N   THR A  67      34.887  40.015  70.507  1.00 95.25           N
ATOM    516  CA  THR A  67      35.903  39.213  69.902  1.00 95.25           C
ATOM    517  CB  THR A  67      37.230  39.335  70.584  1.00 95.25           C
ATOM    518  OG1 THR A  67      38.215  38.597  69.877  1.00 95.25           O
ATOM    519  CG2 THR A  67      37.085  38.806  72.019  1.00 95.25           C
ATOM    520  C   THR A  67      35.472  37.786  69.994  1.00 95.25           C
ATOM    521  O   THR A  67      34.687  37.417  70.867  1.00 95.25           O
ATOM    522  N   THR A  68      35.964  36.941  69.067  1.00 28.40           N
ATOM    523  CA  THR A  68      35.615  35.555  69.130  1.00 28.40           C
ATOM    524  CB  THR A  68      35.786  34.818  67.832  1.00 28.40           C
ATOM    525  OG1 THR A  68      34.971  35.400  66.825  1.00 28.40           O
ATOM    526  CG2 THR A  68      35.391  33.347  68.052  1.00 28.40           C
ATOM    527  C   THR A  68      36.515  34.925  70.142  1.00 28.40           C
ATOM    528  O   THR A  68      37.658  35.342  70.325  1.00 28.40           O
ATOM    529  N   ILE A  69      35.990  33.909  70.850  1.00 39.76           N
ATOM    530  CA  ILE A  69      36.742  33.233  71.862  1.00 39.76           C
ATOM    531  CB  ILE A  69      36.309  33.611  73.252  1.00 39.76           C
ATOM    532  CG1 ILE A  69      36.506  35.118  73.484  1.00 39.76           C
ATOM    533  CG2 ILE A  69      37.066  32.736  74.265  1.00 39.76           C
ATOM    534  CD1 ILE A  69      35.830  35.629  74.756  1.00 39.76           C
ATOM    535  C   ILE A  69      36.472  31.772  71.701  1.00 39.76           C
ATOM    536  O   ILE A  69      35.437  31.369  71.173  1.00 39.76           O
ATOM    537  N   ILE A  70      37.424  30.925  72.127  1.00 91.97           N
ATOM    538  CA  ILE A  70      37.179  29.520  72.048  1.00 91.97           C
ATOM    539  CB  ILE A  70      38.243  28.755  71.312  1.00 91.97           C
ATOM    540  CG1 ILE A  70      39.595  28.848  72.034  1.00 91.97           C
ATOM    541  CG2 ILE A  70      38.276  29.280  69.866  1.00 91.97           C
ATOM    542  CD1 ILE A  70      40.627  27.855  71.499  1.00 91.97           C
ATOM    543  C   ILE A  70      37.128  29.025  73.451  1.00 91.97           C
ATOM    544  O   ILE A  70      38.029  29.284  74.246  1.00 91.97           O
ATOM    545  N   ILE A  71      36.039  28.320  73.802  1.00115.31           N
ATOM    546  CA  ILE A  71      35.911  27.783  75.119  1.00115.31           C
ATOM    547  CB  ILE A  71      34.497  27.509  75.538  1.00115.31           C
ATOM    548  CG1 ILE A  71      33.860  26.465  74.612  1.00115.31           C
ATOM    549  CG2 ILE A  71      33.733  28.838  75.597  1.00115.31           C
ATOM    550  CD1 ILE A  71      32.560  25.893  75.173  1.00115.31           C
ATOM    551  C   ILE A  71      36.610  26.468  75.096  1.00115.31           C
ATOM    552  O   ILE A  71      36.446  25.671  74.172  1.00115.31           O
ATOM    553  N   PRO A  72      37.421  26.247  76.087  1.00148.62           N
ATOM    554  CA  PRO A  72      38.143  25.010  76.150  1.00148.62           C
ATOM    555  CD  PRO A  72      38.157  27.338  76.706  1.00148.62           C
ATOM    556  CB  PRO A  72      39.269  25.229  77.157  1.00148.62           C
ATOM    557  CG  PRO A  72      39.519  26.744  77.100  1.00148.62           C
ATOM    558  C   PRO A  72      37.210  23.916  76.541  1.00148.62           C
ATOM    559  O   PRO A  72      36.140  24.207  77.075  1.00148.62           O
ATOM    560  N   GLU A  73      37.582  22.650  76.275  1.00 84.00           N
ATOM    561  CA  GLU A  73      36.713  21.574  76.644  1.00 84.00           C
ATOM    562  CB  GLU A  73      37.104  20.207  76.050  1.00 84.00           C
ATOM    563  CG  GLU A  73      38.474  19.679  76.480  1.00 84.00           C
ATOM    564  CD  GLU A  73      38.570  18.245  75.976  1.00 84.00           C
ATOM    565  OE1 GLU A  73      37.690  17.428  76.358  1.00 84.00           O
ATOM    566  OE2 GLU A  73      39.516  17.948  75.199  1.00 84.00           O
ATOM    567  C   GLU A  73      36.718  21.475  78.136  1.00 84.00           C
ATOM    568  O   GLU A  73      37.716  21.792  78.783  1.00 84.00           O
ATOM    569  N   HIS A  74      35.574  21.058  78.720  1.00 78.26           N
ATOM    570  CA  HIS A  74      35.444  20.949  80.146  1.00 78.26           C
ATOM    571  ND1 HIS A  74      35.614  24.368  79.881  1.00 78.26           N
ATOM    572  CG  HIS A  74      35.593  23.391  80.851  1.00 78.26           C
ATOM    573  CB  HIS A  74      34.742  22.155  80.800  1.00 78.26           C
ATOM    574  NE2 HIS A  74      37.048  25.006  81.458  1.00 78.26           N
ATOM    575  CD2 HIS A  74      36.475  23.797  81.806  1.00 78.26           C
ATOM    576  CE1 HIS A  74      36.500  25.310  80.294  1.00 78.26           C
ATOM    577  C   HIS A  74      34.620  19.738  80.456  1.00 78.26           C
ATOM    578  O   HIS A  74      34.355  18.916  79.580  1.00 78.26           O
ATOM    579  N   ASN A  75      34.225  19.589  81.741  1.00 34.76           N
ATOM    580  CA  ASN A  75      33.424  18.475  82.177  1.00 34.76           C
ATOM    581  CB  ASN A  75      34.091  17.640  83.285  1.00 34.76           C
ATOM    582  CG  ASN A  75      35.292  16.923  82.686  1.00 34.76           C
ATOM    583  OD1 ASN A  75      35.246  16.456  81.549  1.00 34.76           O
ATOM    584  ND2 ASN A  75      36.403  16.839  83.466  1.00 34.76           N
ATOM    585  C   ASN A  75      32.144  19.025  82.740  1.00 34.76           C
ATOM    586  O   ASN A  75      32.124  20.116  83.308  1.00 34.76           O
ATOM    587  N   ILE A  76      31.025  18.286  82.565  1.00123.47           N
ATOM    588  CA  ILE A  76      29.748  18.731  83.056  1.00123.47           C
ATOM    589  CB  ILE A  76      28.866  19.275  81.966  1.00123.47           C
ATOM    590  CG1 ILE A  76      29.545  20.495  81.321  1.00123.47           C
ATOM    591  CG2 ILE A  76      27.479  19.588  82.552  1.00123.47           C
ATOM    592  CD1 ILE A  76      28.880  20.951  80.025  1.00123.47           C
ATOM    593  C   ILE A  76      29.045  17.559  83.670  1.00123.47           C
ATOM    594  O   ILE A  76      29.308  16.406  83.327  1.00123.47           O
ATOM    595  N   PRO A  77      28.167  17.833  84.601  1.00 80.21           N
ATOM    596  CA  PRO A  77      27.387  16.797  85.222  1.00 80.21           C
ATOM    597  CD  PRO A  77      28.263  19.018  85.434  1.00 80.21           C
ATOM    598  CB  PRO A  77      26.814  17.401  86.506  1.00 80.21           C
ATOM    599  CG  PRO A  77      27.031  18.920  86.347  1.00 80.21           C
ATOM    600  C   PRO A  77      26.347  16.318  84.257  1.00 80.21           C
ATOM    601  O   PRO A  77      25.860  17.120  83.461  1.00 80.21           O
ATOM    602  N   ALA A  78      25.986  15.018  84.303  1.00 35.28           N
ATOM    603  CA  ALA A  78      25.005  14.517  83.380  1.00 35.28           C
ATOM    604  CB  ALA A  78      25.626  13.730  82.212  1.00 35.28           C
ATOM    605  C   ALA A  78      24.100  13.574  84.108  1.00 35.28           C
ATOM    606  O   ALA A  78      24.516  12.894  85.045  1.00 35.28           O
ATOM    607  N   PHE A  79      22.819  13.526  83.682  1.00 68.59           N
ATOM    608  CA  PHE A  79      21.847  12.662  84.285  1.00 68.59           C
ATOM    609  CB  PHE A  79      20.708  13.447  84.969  1.00 68.59           C
ATOM    610  CG  PHE A  79      19.710  12.507  85.559  1.00 68.59           C
ATOM    611  CD1 PHE A  79      20.000  11.766  86.682  1.00 68.59           C
ATOM    612  CD2 PHE A  79      18.459  12.392  84.999  1.00 68.59           C
ATOM    613  CE1 PHE A  79      19.068  10.910  87.220  1.00 68.59           C
ATOM    614  CE2 PHE A  79      17.520  11.538  85.532  1.00 68.59           C
ATOM    615  CZ  PHE A  79      17.824  10.792  86.642  1.00 68.59           C
ATOM    616  C   PHE A  79      21.248  11.818  83.203  1.00 68.59           C
ATOM    617  O   PHE A  79      20.955  12.305  82.112  1.00 68.59           O
ATOM    618  N   LYS A  80      21.097  10.504  83.461  1.00 82.03           N
ATOM    619  CA  LYS A  80      20.435   9.659  82.509  1.00 82.03           C
ATOM    620  CB  LYS A  80      21.308   8.530  81.929  1.00 82.03           C
ATOM    621  CG  LYS A  80      20.616   7.789  80.780  1.00 82.03           C
ATOM    622  CD  LYS A  80      21.554   6.934  79.924  1.00 82.03           C
ATOM    623  CE  LYS A  80      20.845   6.202  78.783  1.00 82.03           C
ATOM    624  NZ  LYS A  80      21.836   5.476  77.957  1.00 82.03           N
ATOM    625  C   LYS A  80      19.309   9.025  83.256  1.00 82.03           C
ATOM    626  O   LYS A  80      19.519   8.344  84.258  1.00 82.03           O
ATOM    627  N   PRO A  81      18.107   9.241  82.797  1.00 90.08           N
ATOM    628  CA  PRO A  81      16.976   8.707  83.504  1.00 90.08           C
ATOM    629  CD  PRO A  81      17.772  10.462  82.087  1.00 90.08           C
ATOM    630  CB  PRO A  81      15.752   9.488  83.012  1.00 90.08           C
ATOM    631  CG  PRO A  81      16.268  10.314  81.814  1.00 90.08           C
ATOM    632  C   PRO A  81      16.874   7.226  83.354  1.00 90.08           C
ATOM    633  O   PRO A  81      17.201   6.700  82.292  1.00 90.08           O
ATOM    634  N   ALA A  82      16.437   6.525  84.414  1.00 51.90           N
ATOM    635  CA  ALA A  82      16.299   5.105  84.301  1.00 51.90           C
ATOM    636  CB  ALA A  82      16.574   4.310  85.587  1.00 51.90           C
ATOM    637  C   ALA A  82      14.932   4.819  83.763  1.00 51.90           C
ATOM    638  O   ALA A  82      14.109   5.722  83.630  1.00 51.90           O
ATOM    639  N   LYS A  83      14.666   3.538  83.437  1.00 79.09           N
ATOM    640  CA  LYS A  83      13.472   3.134  82.752  1.00 79.09           C
ATOM    641  CB  LYS A  83      13.433   1.633  82.411  1.00 79.09           C
ATOM    642  CG  LYS A  83      13.282   0.699  83.611  1.00 79.09           C
ATOM    643  CD  LYS A  83      12.898  -0.724  83.202  1.00 79.09           C
ATOM    644  CE  LYS A  83      12.736  -1.681  84.381  1.00 79.09           C
ATOM    645  NZ  LYS A  83      12.346  -3.023  83.894  1.00 79.09           N
ATOM    646  C   LYS A  83      12.222   3.466  83.506  1.00 79.09           C
ATOM    647  O   LYS A  83      11.242   3.889  82.897  1.00 79.09           O
ATOM    648  N   THR A  84      12.194   3.301  84.840  1.00 99.74           N
ATOM    649  CA  THR A  84      10.960   3.555  85.532  1.00 99.74           C
ATOM    650  CB  THR A  84      11.003   3.263  87.006  1.00 99.74           C
ATOM    651  OG1 THR A  84       9.686   3.233  87.538  1.00 99.74           O
ATOM    652  CG2 THR A  84      11.806   4.366  87.707  1.00 99.74           C
ATOM    653  C   THR A  84      10.610   4.999  85.359  1.00 99.74           C
ATOM    654  O   THR A  84       9.439   5.359  85.253  1.00 99.74           O
ATOM    655  N   PHE A  85      11.635   5.865  85.312  1.00144.75           N
ATOM    656  CA  PHE A  85      11.444   7.286  85.234  1.00144.75           C
ATOM    657  CB  PHE A  85      12.778   8.050  85.165  1.00144.75           C
ATOM    658  CG  PHE A  85      12.525   9.446  85.624  1.00144.75           C
ATOM    659  CD1 PHE A  85      11.640  10.269  84.968  1.00144.75           C
ATOM    660  CD2 PHE A  85      13.210   9.939  86.709  1.00144.75           C
ATOM    661  CE1 PHE A  85      11.422  11.553  85.408  1.00144.75           C
ATOM    662  CE2 PHE A  85      13.001  11.222  87.152  1.00144.75           C
ATOM    663  CZ  PHE A  85      12.101  12.030  86.501  1.00144.75           C
ATOM    664  C   PHE A  85      10.710   7.626  83.955  1.00144.75           C
ATOM    665  O   PHE A  85       9.826   8.477  83.955  1.00144.75           O
ATOM    666  N   THR A  86      11.021   6.950  82.832  1.00203.66           N
ATOM    667  CA  THR A  86      10.518   7.312  81.519  1.00203.66           C
ATOM    668  CB  THR A  86      11.140   6.464  80.438  1.00203.66           C
ATOM    669  OG1 THR A  86      12.554   6.581  80.499  1.00203.66           O
ATOM    670  CG2 THR A  86      10.657   6.914  79.049  1.00203.66           C
ATOM    671  C   THR A  86       9.002   7.162  81.422  1.00203.66           C
ATOM    672  O   THR A  86       8.384   6.536  82.271  1.00203.66           O
ATOM    673  N   ILE A  87       8.346   7.786  80.402  1.00223.31           N
ATOM    674  CA  ILE A  87       6.915   7.718  80.168  1.00223.31           C
ATOM    675  CB  ILE A  87       6.467   8.512  78.960  1.00223.31           C
ATOM    676  CG1 ILE A  87       7.042   7.963  77.642  1.00223.31           C
ATOM    677  CG2 ILE A  87       6.868   9.976  79.209  1.00223.31           C
ATOM    678  CD1 ILE A  87       6.329   6.720  77.109  1.00223.31           C
ATOM    679  C   ILE A  87       6.475   6.284  80.051  1.00223.31           C
ATOM    680  O   ILE A  87       7.128   5.464  79.409  1.00223.31           O
ATOM    681  N   SER A  88       5.359   5.934  80.728  1.00164.65           N
ATOM    682  CA  SER A  88       4.859   4.587  80.709  1.00164.65           C
ATOM    683  CB  SER A  88       3.932   4.247  81.888  1.00164.65           C
ATOM    684  OG  SER A  88       4.647   4.315  83.113  1.00164.65           O
ATOM    685  C   SER A  88       4.073   4.395  79.461  1.00164.65           C
ATOM    686  O   SER A  88       3.512   5.339  78.909  1.00164.65           O
ATOM    687  N   VAL A  89       4.000   3.141  78.978  1.00 54.26           N
ATOM    688  CA  VAL A  89       3.279   2.953  77.760  1.00 54.26           C
ATOM    689  CB  VAL A  89       3.957   2.015  76.808  1.00 54.26           C
ATOM    690  CG1 VAL A  89       3.054   1.830  75.578  1.00 54.26           C
ATOM    691  CG2 VAL A  89       5.349   2.587  76.480  1.00 54.26           C
ATOM    692  C   VAL A  89       1.939   2.389  78.079  1.00 54.26           C
ATOM    693  O   VAL A  89       1.818   1.251  78.530  1.00 54.26           O
ATOM    694  N   LYS A  90       0.890   3.206  77.867  1.00 29.14           N
ATOM    695  CA  LYS A  90      -0.443   2.735  78.079  1.00 29.14           C
ATOM    696  CB  LYS A  90      -1.509   3.836  77.959  1.00 29.14           C
ATOM    697  CG  LYS A  90      -1.481   4.819  79.128  1.00 29.14           C
ATOM    698  CD  LYS A  90      -2.314   6.082  78.899  1.00 29.14           C
ATOM    699  CE  LYS A  90      -2.408   6.977  80.136  1.00 29.14           C
ATOM    700  NZ  LYS A  90      -3.219   8.176  79.829  1.00 29.14           N
ATOM    701  C   LYS A  90      -0.724   1.702  77.041  1.00 29.14           C
ATOM    702  O   LYS A  90      -1.274   0.641  77.332  1.00 29.14           O
ATOM    703  N   LYS A  91      -0.319   1.990  75.790  1.00 88.13           N
ATOM    704  CA  LYS A  91      -0.556   1.070  74.721  1.00 88.13           C
ATOM    705  CB  LYS A  91      -0.294   1.679  73.332  1.00 88.13           C
ATOM    706  CG  LYS A  91      -1.298   2.765  72.937  1.00 88.13           C
ATOM    707  CD  LYS A  91      -2.742   2.262  72.863  1.00 88.13           C
ATOM    708  CE  LYS A  91      -3.752   3.347  72.481  1.00 88.13           C
ATOM    709  NZ  LYS A  91      -3.830   4.366  73.551  1.00 88.13           N
ATOM    710  C   LYS A  91       0.417  -0.085  74.908  1.00 88.13           C
ATOM    711  O   LYS A  91       0.489  -0.959  74.003  1.00 88.13           O
ATOM    712  OXT LYS A  91       1.109  -0.106  75.960  1.00 88.13           O
TER     713      LYS A  91
ATOM    714  N   MET B  92      28.963   5.126  93.163  1.00 92.28           N
ATOM    715  CA  MET B  92      28.038   4.964  94.305  1.00 92.28           C
ATOM    716  CB  MET B  92      27.831   6.280  95.069  1.00 92.28           C
ATOM    717  CG  MET B  92      29.050   6.757  95.852  1.00 92.28           C
ATOM    718  SD  MET B  92      28.780   8.312  96.754  1.00 92.28           S
ATOM    719  CE  MET B  92      30.462   8.407  97.434  1.00 92.28           C
ATOM    720  C   MET B  92      26.686   4.498  93.891  1.00 92.28           C
ATOM    721  O   MET B  92      26.068   5.063  92.990  1.00 92.28           O
ATOM    722  N   THR B  93      26.205   3.432  94.557  1.00 33.82           N
ATOM    723  CA  THR B  93      24.904   2.905  94.284  1.00 33.82           C
ATOM    724  CB  THR B  93      24.825   1.411  94.405  1.00 33.82           C
ATOM    725  OG1 THR B  93      25.138   1.015  95.731  1.00 33.82           O
ATOM    726  CG2 THR B  93      25.815   0.777  93.413  1.00 33.82           C
ATOM    727  C   THR B  93      23.969   3.476  95.302  1.00 33.82           C
ATOM    728  O   THR B  93      24.367   4.256  96.166  1.00 33.82           O
ATOM    729  N   LYS B  94      22.681   3.086  95.217  1.00 31.27           N
ATOM    730  CA  LYS B  94      21.707   3.594  96.136  1.00 31.27           C
ATOM    731  CB  LYS B  94      20.286   3.064  95.870  0.00 31.27           C
ATOM    732  CG  LYS B  94      19.228   3.703  96.775  0.00 31.27           C
ATOM    733  CD  LYS B  94      17.788   3.445  96.327  0.00 31.27           C
ATOM    734  CE  LYS B  94      16.748   4.119  97.224  0.00 31.27           C
ATOM    735  NZ  LYS B  94      15.385   3.830  96.728  0.00 31.27           N
ATOM    736  C   LYS B  94      22.092   3.168  97.519  1.00 31.27           C
ATOM    737  O   LYS B  94      22.044   3.955  98.461  1.00 31.27           O
ATOM    738  N   ALA B  95      22.518   1.905  97.676  1.00 33.08           N
ATOM    739  CA  ALA B  95      22.826   1.400  98.982  1.00 33.08           C
ATOM    740  CB  ALA B  95      23.247  -0.077  98.957  1.00 33.08           C
ATOM    741  C   ALA B  95      23.952   2.180  99.586  1.00 33.08           C
ATOM    742  O   ALA B  95      23.915   2.505 100.772  1.00 33.08           O
ATOM    743  N   ASP B  96      25.005   2.485  98.803  1.00114.24           N
ATOM    744  CA  ASP B  96      26.118   3.184  99.381  1.00114.24           C
ATOM    745  CB  ASP B  96      27.447   3.060  98.603  1.00114.24           C
ATOM    746  CG  ASP B  96      27.403   3.688  97.223  1.00114.24           C
ATOM    747  OD1 ASP B  96      26.710   4.722  97.031  1.00114.24           O
ATOM    748  OD2 ASP B  96      28.109   3.134  96.339  1.00114.24           O
ATOM    749  C   ASP B  96      25.793   4.619  99.669  1.00114.24           C
ATOM    750  O   ASP B  96      26.347   5.202 100.599  1.00114.24           O
ATOM    751  N   ILE B  97      24.915   5.250  98.864  1.00123.38           N
ATOM    752  CA  ILE B  97      24.587   6.627  99.111  1.00123.38           C
ATOM    753  CB  ILE B  97      23.775   7.259  98.013  1.00123.38           C
ATOM    754  CG1 ILE B  97      23.778   8.788  98.166  1.00123.38           C
ATOM    755  CG2 ILE B  97      22.369   6.643  98.026  1.00123.38           C
ATOM    756  CD1 ILE B  97      25.157   9.412  97.960  1.00123.38           C
ATOM    757  C   ILE B  97      23.845   6.730 100.410  1.00123.38           C
ATOM    758  O   ILE B  97      24.071   7.645 101.201  1.00123.38           O
ATOM    759  N   VAL B  98      22.931   5.776 100.660  1.00 35.69           N
ATOM    760  CA  VAL B  98      22.132   5.765 101.852  1.00 35.69           C
ATOM    761  CB  VAL B  98      21.176   4.609 101.883  1.00 35.69           C
ATOM    762  CG1 VAL B  98      20.480   4.588 103.255  1.00 35.69           C
ATOM    763  CG2 VAL B  98      20.206   4.738 100.692  1.00 35.69           C
ATOM    764  C   VAL B  98      23.029   5.647 103.046  1.00 35.69           C
ATOM    765  O   VAL B  98      22.794   6.290 104.067  1.00 35.69           O
ATOM    766  N   ASN B  99      24.077   4.808 102.960  1.00 34.70           N
ATOM    767  CA  ASN B  99      24.961   4.629 104.075  1.00 34.70           C
ATOM    768  CB  ASN B  99      26.035   3.557 103.822  1.00 34.70           C
ATOM    769  CG  ASN B  99      25.353   2.191 103.824  1.00 34.70           C
ATOM    770  OD1 ASN B  99      24.244   2.039 104.333  1.00 34.70           O
ATOM    771  ND2 ASN B  99      26.039   1.168 103.246  1.00 34.70           N
ATOM    772  C   ASN B  99      25.654   5.931 104.373  1.00 34.70           C
ATOM    773  O   ASN B  99      25.805   6.305 105.534  1.00 34.70           O
ATOM    774  N   GLU B 100      26.089   6.668 103.332  1.00 40.80           N
ATOM    775  CA  GLU B 100      26.814   7.892 103.554  1.00 40.80           C
ATOM    776  CB  GLU B 100      27.311   8.549 102.254  1.00 40.80           C
ATOM    777  CG  GLU B 100      28.422   7.784 101.536  1.00 40.80           C
ATOM    778  CD  GLU B 100      28.800   8.594 100.304  1.00 40.80           C
ATOM    779  OE1 GLU B 100      27.884   8.937  99.508  1.00 40.80           O
ATOM    780  OE2 GLU B 100      30.015   8.889 100.148  1.00 40.80           O
ATOM    781  C   GLU B 100      25.943   8.908 104.232  1.00 40.80           C
ATOM    782  O   GLU B 100      26.382   9.610 105.140  1.00 40.80           O
ATOM    783  N   ILE B 101      24.690   9.039 103.769  1.00125.32           N
ATOM    784  CA  ILE B 101      23.748   9.995 104.277  1.00125.32           C
ATOM    785  CB  ILE B 101      22.699  10.382 103.275  1.00125.32           C
ATOM    786  CG1 ILE B 101      22.004   9.153 102.694  1.00125.32           C
ATOM    787  CG2 ILE B 101      23.380  11.262 102.211  1.00125.32           C
ATOM    788  CD1 ILE B 101      20.799   9.500 101.816  1.00125.32           C
ATOM    789  C   ILE B 101      23.237   9.670 105.651  1.00125.32           C
ATOM    790  O   ILE B 101      22.864  10.572 106.400  1.00125.32           O
ATOM    791  N   THR B 102      23.146   8.381 106.013  1.00104.92           N
ATOM    792  CA  THR B 102      22.704   8.049 107.338  1.00104.92           C
ATOM    793  CB  THR B 102      22.608   6.564 107.557  1.00104.92           C
ATOM    794  OG1 THR B 102      21.922   6.287 108.766  1.00104.92           O
ATOM    795  CG2 THR B 102      24.022   5.957 107.590  1.00104.92           C
ATOM    796  C   THR B 102      23.685   8.629 108.311  1.00104.92           C
ATOM    797  O   THR B 102      23.304   9.104 109.380  1.00104.92           O
ATOM    798  N   LYS B 103      24.985   8.586 107.964  1.00116.89           N
ATOM    799  CA  LYS B 103      26.033   9.049 108.829  1.00116.89           C
ATOM    800  CB  LYS B 103      27.424   8.722 108.258  1.00116.89           C
ATOM    801  CG  LYS B 103      27.647   7.223 108.040  1.00116.89           C
ATOM    802  CD  LYS B 103      27.576   6.391 109.322  0.00116.89           C
ATOM    803  CE  LYS B 103      27.475   4.885 109.068  1.00116.89           C
ATOM    804  NZ  LYS B 103      28.704   4.397 108.403  1.00116.89           N
ATOM    805  C   LYS B 103      25.975  10.537 109.050  1.00116.89           C
ATOM    806  O   LYS B 103      26.029  11.001 110.189  1.00116.89           O
ATOM    807  N   LYS B 104      25.853  11.332 107.966  1.00 41.67           N
ATOM    808  CA  LYS B 104      25.899  12.767 108.080  1.00 41.67           C
ATOM    809  CB  LYS B 104      25.844  13.475 106.717  1.00 41.67           C
ATOM    810  CG  LYS B 104      27.070  13.232 105.835  1.00 41.67           C
ATOM    811  CD  LYS B 104      26.871  13.713 104.398  1.00 41.67           C
ATOM    812  CE  LYS B 104      28.094  13.501 103.505  1.00 41.67           C
ATOM    813  NZ  LYS B 104      27.809  14.001 102.144  1.00 41.67           N
ATOM    814  C   LYS B 104      24.729  13.265 108.871  1.00 41.67           C
ATOM    815  O   LYS B 104      24.871  14.136 109.727  1.00 41.67           O
ATOM    816  N   THR B 105      23.538  12.724 108.569  1.00114.86           N
ATOM    817  CA  THR B 105      22.294  13.108 109.166  1.00114.86           C
ATOM    818  CB  THR B 105      21.115  12.514 108.458  1.00114.86           C
ATOM    819  OG1 THR B 105      19.917  13.084 108.958  1.00114.86           O
ATOM    820  CG2 THR B 105      21.113  10.993 108.683  1.00114.86           C
ATOM    821  C   THR B 105      22.216  12.667 110.593  1.00114.86           C
ATOM    822  O   THR B 105      21.595  13.347 111.409  1.00114.86           O
ATOM    823  N   GLY B 106      22.818  11.509 110.936  1.00 30.76           N
ATOM    824  CA  GLY B 106      22.724  11.037 112.289  1.00 30.76           C
ATOM    825  C   GLY B 106      21.425  10.310 112.472  1.00 30.76           C
ATOM    826  O   GLY B 106      20.741  10.486 113.479  1.00 30.76           O
ATOM    827  N   ILE B 107      21.052   9.469 111.486  1.00 69.43           N
ATOM    828  CA  ILE B 107      19.826   8.724 111.541  1.00 69.43           C
ATOM    829  CB  ILE B 107      18.840   9.179 110.490  1.00 69.43           C
ATOM    830  CG1 ILE B 107      18.685  10.703 110.557  1.00 69.43           C
ATOM    831  CG2 ILE B 107      17.475   8.504 110.717  1.00 69.43           C
ATOM    832  CD1 ILE B 107      17.873  11.252 109.388  1.00 69.43           C
ATOM    833  C   ILE B 107      20.208   7.290 111.278  1.00 69.43           C
ATOM    834  O   ILE B 107      21.395   6.976 111.193  1.00 69.43           O
ATOM    835  N   ASP B 108      19.215   6.373 111.242  1.00 44.19           N
ATOM    836  CA  ASP B 108      19.408   4.979 110.947  1.00 44.19           C
ATOM    837  CB  ASP B 108      18.186   4.110 111.308  1.00 44.19           C
ATOM    838  CG  ASP B 108      17.952   4.160 112.811  1.00 44.19           C
ATOM    839  OD1 ASP B 108      18.944   4.028 113.575  1.00 44.19           O
ATOM    840  OD2 ASP B 108      16.771   4.338 113.213  1.00 44.19           O
ATOM    841  C   ASP B 108      19.555   4.854 109.459  1.00 44.19           C
ATOM    842  O   ASP B 108      19.283   5.791 108.709  1.00 44.19           O
ATOM    843  N   LYS B 109      20.031   3.678 109.002  1.00 61.87           N
ATOM    844  CA  LYS B 109      20.169   3.402 107.601  1.00 61.87           C
ATOM    845  CB  LYS B 109      20.900   2.080 107.311  1.00 61.87           C
ATOM    846  CG  LYS B 109      22.367   2.089 107.739  1.00 61.87           C
ATOM    847  CD  LYS B 109      23.023   0.711 107.672  0.00 61.87           C
ATOM    848  CE  LYS B 109      24.487   0.720 108.110  0.00 61.87           C
ATOM    849  NZ  LYS B 109      25.261   1.681 107.293  0.00 61.87           N
ATOM    850  C   LYS B 109      18.799   3.296 107.010  1.00 61.87           C
ATOM    851  O   LYS B 109      18.557   3.717 105.880  1.00 61.87           O
ATOM    852  N   THR B 110      17.861   2.718 107.782  1.00106.40           N
ATOM    853  CA  THR B 110      16.521   2.484 107.331  1.00106.40           C
ATOM    854  CB  THR B 110      15.697   1.747 108.345  1.00106.40           C
ATOM    855  OG1 THR B 110      15.579   2.513 109.534  1.00106.40           O
ATOM    856  CG2 THR B 110      16.388   0.409 108.645  1.00106.40           C
ATOM    857  C   THR B 110      15.845   3.789 107.038  1.00106.40           C
ATOM    858  O   THR B 110      15.062   3.879 106.094  1.00106.40           O
ATOM    859  N   THR B 111      16.090   4.819 107.874  1.00 40.07           N
ATOM    860  CA  THR B 111      15.477   6.110 107.697  1.00 40.07           C
ATOM    861  CB  THR B 111      15.742   7.033 108.843  1.00 40.07           C
ATOM    862  OG1 THR B 111      15.261   6.464 110.053  1.00 40.07           O
ATOM    863  CG2 THR B 111      15.029   8.366 108.564  1.00 40.07           C
ATOM    864  C   THR B 111      16.008   6.770 106.466  1.00 40.07           C
ATOM    865  O   THR B 111      15.265   7.349 105.677  1.00 40.07           O
ATOM    866  N   VAL B 112      17.330   6.691 106.265  1.00 56.40           N
ATOM    867  CA  VAL B 112      17.918   7.318 105.129  1.00 56.40           C
ATOM    868  CB  VAL B 112      19.368   7.054 105.072  1.00 56.40           C
ATOM    869  CG1 VAL B 112      19.848   7.443 103.682  1.00 56.40           C
ATOM    870  CG2 VAL B 112      20.009   7.846 106.212  1.00 56.40           C
ATOM    871  C   VAL B 112      17.315   6.741 103.892  1.00 56.40           C
ATOM    872  O   VAL B 112      16.913   7.473 102.989  1.00 56.40           O
ATOM    873  N   LEU B 113      17.223   5.401 103.837  1.00122.30           N
ATOM    874  CA  LEU B 113      16.735   4.742 102.664  1.00122.30           C
ATOM    875  CB  LEU B 113      16.813   3.208 102.765  1.00122.30           C
ATOM    876  CG  LEU B 113      16.298   2.490 101.503  1.00122.30           C
ATOM    877  CD1 LEU B 113      17.179   2.822 100.287  1.00122.30           C
ATOM    878  CD2 LEU B 113      16.145   0.977 101.734  1.00122.30           C
ATOM    879  C   LEU B 113      15.302   5.112 102.428  1.00122.30           C
ATOM    880  O   LEU B 113      14.911   5.395 101.298  1.00122.30           O
ATOM    881  N   THR B 114      14.478   5.134 103.492  1.00100.34           N
ATOM    882  CA  THR B 114      13.080   5.433 103.359  1.00100.34           C
ATOM    883  CB  THR B 114      12.350   5.311 104.662  1.00100.34           C
ATOM    884  OG1 THR B 114      12.898   6.207 105.618  1.00100.34           O
ATOM    885  CG2 THR B 114      12.472   3.861 105.163  1.00100.34           C
ATOM    886  C   THR B 114      12.916   6.839 102.866  1.00100.34           C
ATOM    887  O   THR B 114      12.046   7.117 102.042  1.00100.34           O
ATOM    888  N   THR B 115      13.725   7.775 103.391  1.00110.84           N
ATOM    889  CA  THR B 115      13.628   9.142 102.964  1.00110.84           C
ATOM    890  CB  THR B 115      14.523  10.068 103.732  1.00110.84           C
ATOM    891  OG1 THR B 115      15.888   9.794 103.453  1.00110.84           O
ATOM    892  CG2 THR B 115      14.245   9.851 105.222  1.00110.84           C
ATOM    893  C   THR B 115      14.053   9.254 101.533  1.00110.84           C
ATOM    894  O   THR B 115      13.388   9.910 100.733  1.00110.84           O
ATOM    895  N   VAL B 116      15.181   8.609 101.170  1.00 93.69           N
ATOM    896  CA  VAL B 116      15.693   8.750  99.838  1.00 93.69           C
ATOM    897  CB  VAL B 116      17.029   8.083  99.633  1.00 93.69           C
ATOM    898  CG1 VAL B 116      16.882   6.563  99.796  1.00 93.69           C
ATOM    899  CG2 VAL B 116      17.579   8.509  98.260  1.00 93.69           C
ATOM    900  C   VAL B 116      14.717   8.185  98.851  1.00 93.69           C
ATOM    901  O   VAL B 116      14.412   8.824  97.847  1.00 93.69           O
ATOM    902  N   GLU B 117      14.170   6.988  99.132  1.00100.43           N
ATOM    903  CA  GLU B 117      13.287   6.327  98.217  1.00100.43           C
ATOM    904  CB  GLU B 117      12.863   4.932  98.722  1.00100.43           C
ATOM    905  CG  GLU B 117      12.486   3.940  97.616  1.00100.43           C
ATOM    906  CD  GLU B 117      11.008   4.073  97.276  1.00100.43           C
ATOM    907  OE1 GLU B 117      10.356   5.045  97.744  1.00100.43           O
ATOM    908  OE2 GLU B 117      10.509   3.185  96.534  1.00100.43           O
ATOM    909  C   GLU B 117      12.065   7.174  98.029  1.00100.43           C
ATOM    910  O   GLU B 117      11.568   7.333  96.916  1.00100.43           O
ATOM    911  N   ALA B 118      11.551   7.764  99.121  1.00 29.36           N
ATOM    912  CA  ALA B 118      10.364   8.568  99.038  1.00 29.36           C
ATOM    913  CB  ALA B 118       9.924   9.123 100.404  1.00 29.36           C
ATOM    914  C   ALA B 118      10.648   9.735  98.146  1.00 29.36           C
ATOM    915  O   ALA B 118       9.835  10.092  97.295  1.00 29.36           O
ATOM    916  N   PHE B 119      11.840  10.339  98.303  1.00 99.68           N
ATOM    917  CA  PHE B 119      12.218  11.508  97.561  1.00 99.68           C
ATOM    918  CB  PHE B 119      13.620  12.010  97.955  1.00 99.68           C
ATOM    919  CG  PHE B 119      14.043  13.090  97.017  1.00 99.68           C
ATOM    920  CD1 PHE B 119      13.494  14.347  97.091  1.00 99.68           C
ATOM    921  CD2 PHE B 119      15.016  12.845  96.073  1.00 99.68           C
ATOM    922  CE1 PHE B 119      13.896  15.339  96.229  1.00 99.68           C
ATOM    923  CE2 PHE B 119      15.423  13.834  95.208  1.00 99.68           C
ATOM    924  CZ  PHE B 119      14.861  15.084  95.285  1.00 99.68           C
ATOM    925  C   PHE B 119      12.237  11.212  96.091  1.00 99.68           C
ATOM    926  O   PHE B 119      11.725  12.001  95.298  1.00 99.68           O
ATOM    927  N   MET B 120      12.841  10.077  95.681  1.00 79.98           N
ATOM    928  CA  MET B 120      12.934   9.761  94.282  1.00 79.98           C
ATOM    929  CB  MET B 120      13.780   8.511  93.984  1.00 79.98           C
ATOM    930  CG  MET B 120      15.285   8.720  94.170  1.00 79.98           C
ATOM    931  SD  MET B 120      16.296   7.247  93.824  1.00 79.98           S
ATOM    932  CE  MET B 120      15.813   6.369  95.338  1.00 79.98           C
ATOM    933  C   MET B 120      11.576   9.519  93.700  1.00 79.98           C
ATOM    934  O   MET B 120      11.285   9.960  92.589  1.00 79.98           O
ATOM    935  N   GLU B 121      10.702   8.802  94.429  1.00 37.86           N
ATOM    936  CA  GLU B 121       9.394   8.510  93.915  1.00 37.86           C
ATOM    937  CB  GLU B 121       8.529   7.680  94.876  1.00 37.86           C
ATOM    938  CG  GLU B 121       8.997   6.244  95.092  1.00 37.86           C
ATOM    939  CD  GLU B 121       7.966   5.584  95.993  1.00 37.86           C
ATOM    940  OE1 GLU B 121       6.895   6.210  96.212  1.00 37.86           O
ATOM    941  OE2 GLU B 121       8.234   4.453  96.477  1.00 37.86           O
ATOM    942  C   GLU B 121       8.653   9.794  93.730  1.00 37.86           C
ATOM    943  O   GLU B 121       7.947   9.976  92.741  1.00 37.86           O
ATOM    944  N   ALA B 122       8.786  10.720  94.693  1.00 32.20           N
ATOM    945  CA  ALA B 122       8.067  11.957  94.630  1.00 32.20           C
ATOM    946  CB  ALA B 122       8.314  12.837  95.867  1.00 32.20           C
ATOM    947  C   ALA B 122       8.503  12.735  93.429  1.00 32.20           C
ATOM    948  O   ALA B 122       7.675  13.284  92.704  1.00 32.20           O
ATOM    949  N   VAL B 123       9.822  12.799  93.174  1.00 90.07           N
ATOM    950  CA  VAL B 123      10.267  13.578  92.056  1.00 90.07           C
ATOM    951  CB  VAL B 123      11.763  13.682  91.940  1.00 90.07           C
ATOM    952  CG1 VAL B 123      12.353  12.295  91.629  1.00 90.07           C
ATOM    953  CG2 VAL B 123      12.082  14.743  90.872  1.00 90.07           C
ATOM    954  C   VAL B 123       9.734  12.975  90.796  1.00 90.07           C
ATOM    955  O   VAL B 123       9.252  13.683  89.916  1.00 90.07           O
ATOM    956  N   LYS B 124       9.775  11.638  90.682  1.00 84.38           N
ATOM    957  CA  LYS B 124       9.328  11.040  89.461  1.00 84.38           C
ATOM    958  CB  LYS B 124       9.519   9.511  89.409  1.00 84.38           C
ATOM    959  CG  LYS B 124       8.651   8.741  90.401  1.00 84.38           C
ATOM    960  CD  LYS B 124       8.657   7.228  90.189  1.00 84.38           C
ATOM    961  CE  LYS B 124       7.844   6.470  91.239  1.00 84.38           C
ATOM    962  NZ  LYS B 124       7.948   5.014  91.003  1.00 84.38           N
ATOM    963  C   LYS B 124       7.875  11.344  89.266  1.00 84.38           C
ATOM    964  O   LYS B 124       7.450  11.629  88.148  1.00 84.38           O
ATOM    965  N   ASP B 125       7.070  11.289  90.347  1.00 35.36           N
ATOM    966  CA  ASP B 125       5.658  11.526  90.234  1.00 35.36           C
ATOM    967  CB  ASP B 125       4.898  11.302  91.551  1.00 35.36           C
ATOM    968  CG  ASP B 125       4.910   9.813  91.872  1.00 35.36           C
ATOM    969  OD1 ASP B 125       5.335   9.014  90.995  1.00 35.36           O
ATOM    970  OD2 ASP B 125       4.489   9.457  93.005  1.00 35.36           O
ATOM    971  C   ASP B 125       5.412  12.945  89.829  1.00 35.36           C
ATOM    972  O   ASP B 125       4.590  13.212  88.954  1.00 35.36           O
ATOM    973  N   SER B 126       6.133  13.894  90.452  1.00 34.78           N
ATOM    974  CA  SER B 126       5.937  15.288  90.178  1.00 34.78           C
ATOM    975  CB  SER B 126       6.850  16.183  91.029  1.00 34.78           C
ATOM    976  OG  SER B 126       8.207  15.894  90.732  1.00 34.78           O
ATOM    977  C   SER B 126       6.248  15.557  88.738  1.00 34.78           C
ATOM    978  O   SER B 126       5.484  16.224  88.044  1.00 34.78           O
ATOM    979  N   LEU B 127       7.382  15.033  88.241  1.00143.46           N
ATOM    980  CA  LEU B 127       7.754  15.266  86.874  1.00143.46           C
ATOM    981  CB  LEU B 127       9.154  14.739  86.513  1.00143.46           C
ATOM    982  CG  LEU B 127      10.280  15.662  87.006  1.00143.46           C
ATOM    983  CD1 LEU B 127      10.159  17.032  86.333  1.00143.46           C
ATOM    984  CD2 LEU B 127      10.342  15.775  88.534  1.00143.46           C
ATOM    985  C   LEU B 127       6.761  14.641  85.943  1.00143.46           C
ATOM    986  O   LEU B 127       6.405  15.230  84.924  1.00143.46           O
ATOM    987  N   SER B 128       6.273  13.431  86.268  1.00 87.73           N
ATOM    988  CA  SER B 128       5.362  12.756  85.387  1.00 87.73           C
ATOM    989  CB  SER B 128       4.968  11.352  85.889  1.00 87.73           C
ATOM    990  OG  SER B 128       4.241  11.449  87.105  1.00 87.73           O
ATOM    991  C   SER B 128       4.111  13.573  85.255  1.00 87.73           C
ATOM    992  O   SER B 128       3.440  13.515  84.225  1.00 87.73           O
ATOM    993  N   ASN B 129       3.779  14.337  86.316  1.00103.47           N
ATOM    994  CA  ASN B 129       2.641  15.209  86.448  1.00103.47           C
ATOM    995  CB  ASN B 129       2.365  15.635  87.900  1.00103.47           C
ATOM    996  CG  ASN B 129       0.934  16.150  87.965  1.00103.47           C
ATOM    997  OD1 ASN B 129       0.669  17.331  87.744  1.00103.47           O
ATOM    998  ND2 ASN B 129      -0.023  15.229  88.255  1.00103.47           N
ATOM    999  C   ASN B 129       2.841  16.444  85.617  1.00103.47           C
ATOM   1000  O   ASN B 129       1.898  17.204  85.399  1.00103.47           O
ATOM   1001  N   ASP B 130       4.077  16.667  85.122  1.00110.40           N
ATOM   1002  CA  ASP B 130       4.451  17.852  84.394  1.00110.40           C
ATOM   1003  CB  ASP B 130       3.383  18.318  83.383  1.00110.40           C
ATOM   1004  CG  ASP B 130       4.003  19.340  82.435  1.00110.40           C
ATOM   1005  OD1 ASP B 130       5.218  19.632  82.590  1.00110.40           O
ATOM   1006  OD2 ASP B 130       3.271  19.834  81.535  1.00110.40           O
ATOM   1007  C   ASP B 130       4.732  18.984  85.335  1.00110.40           C
ATOM   1008  O   ASP B 130       4.579  20.155  84.991  1.00110.40           O
ATOM   1009  N   GLU B 131       5.184  18.653  86.559  1.00103.76           N
ATOM   1010  CA  GLU B 131       5.587  19.670  87.485  1.00103.76           C
ATOM   1011  CB  GLU B 131       5.193  19.366  88.942  1.00103.76           C
ATOM   1012  CG  GLU B 131       5.409  20.540  89.899  1.00103.76           C
ATOM   1013  CD  GLU B 131       4.347  21.590  89.607  1.00103.76           C
ATOM   1014  OE1 GLU B 131       3.542  21.377  88.660  1.00103.76           O
ATOM   1015  OE2 GLU B 131       4.327  22.621  90.331  1.00103.76           O
ATOM   1016  C   GLU B 131       7.084  19.732  87.418  1.00103.76           C
ATOM   1017  O   GLU B 131       7.737  18.752  87.061  1.00103.76           O
ATOM   1018  N   ASN B 132       7.664  20.908  87.734  1.00 71.82           N
ATOM   1019  CA  ASN B 132       9.089  21.078  87.700  1.00 71.82           C
ATOM   1020  CB  ASN B 132       9.508  22.455  87.147  1.00 71.82           C
ATOM   1021  CG  ASN B 132      11.025  22.526  87.029  1.00 71.82           C
ATOM   1022  OD1 ASN B 132      11.753  21.698  87.574  1.00 71.82           O
ATOM   1023  ND2 ASN B 132      11.525  23.561  86.304  1.00 71.82           N
ATOM   1024  C   ASN B 132       9.574  20.996  89.115  1.00 71.82           C
ATOM   1025  O   ASN B 132       9.025  21.645  90.005  1.00 71.82           O
ATOM   1026  N   VAL B 133      10.611  20.171  89.368  1.00 49.37           N
ATOM   1027  CA  VAL B 133      11.139  20.055  90.697  1.00 49.37           C
ATOM   1028  CB  VAL B 133      11.506  18.642  91.062  1.00 49.37           C
ATOM   1029  CG1 VAL B 133      12.125  18.618  92.471  1.00 49.37           C
ATOM   1030  CG2 VAL B 133      10.246  17.776  90.925  1.00 49.37           C
ATOM   1031  C   VAL B 133      12.392  20.881  90.735  1.00 49.37           C
ATOM   1032  O   VAL B 133      13.291  20.696  89.915  1.00 49.37           O
ATOM   1033  N   TYR B 134      12.472  21.828  91.694  1.00113.26           N
ATOM   1034  CA  TYR B 134      13.608  22.705  91.806  1.00113.26           C
ATOM   1035  CB  TYR B 134      13.248  24.198  91.883  1.00113.26           C
ATOM   1036  CG  TYR B 134      12.683  24.705  90.604  1.00113.26           C
ATOM   1037  CD1 TYR B 134      11.337  24.591  90.352  1.00113.26           C
ATOM   1038  CD2 TYR B 134      13.498  25.296  89.666  1.00113.26           C
ATOM   1039  CE1 TYR B 134      10.807  25.065  89.177  1.00113.26           C
ATOM   1040  CE2 TYR B 134      12.972  25.772  88.489  1.00113.26           C
ATOM   1041  CZ  TYR B 134      11.625  25.658  88.246  1.00113.26           C
ATOM   1042  OH  TYR B 134      11.080  26.145  87.038  1.00113.26           O
ATOM   1043  C   TYR B 134      14.238  22.460  93.139  1.00113.26           C
ATOM   1044  O   TYR B 134      13.572  22.533  94.170  1.00113.26           O
ATOM   1045  N   LEU B 135      15.549  22.159  93.168  1.00100.73           N
ATOM   1046  CA  LEU B 135      16.165  21.996  94.451  1.00100.73           C
ATOM   1047  CB  LEU B 135      16.713  20.584  94.699  1.00100.73           C
ATOM   1048  CG  LEU B 135      15.625  19.502  94.577  1.00100.73           C
ATOM   1049  CD1 LEU B 135      15.232  19.270  93.111  1.00100.73           C
ATOM   1050  CD2 LEU B 135      16.018  18.214  95.307  1.00100.73           C
ATOM   1051  C   LEU B 135      17.310  22.951  94.521  1.00100.73           C
ATOM   1052  O   LEU B 135      18.247  22.872  93.729  1.00100.73           O
ATOM   1053  N   ARG B 136      17.272  23.878  95.497  1.00 95.75           N
ATOM   1054  CA  ARG B 136      18.321  24.847  95.580  1.00 95.75           C
ATOM   1055  CB  ARG B 136      18.131  25.879  96.706  1.00 95.75           C
ATOM   1056  CG  ARG B 136      17.047  26.923  96.436  1.00 95.75           C
ATOM   1057  CD  ARG B 136      17.584  28.180  95.747  1.00 95.75           C
ATOM   1058  NE  ARG B 136      16.500  29.201  95.775  1.00 95.75           N
ATOM   1059  CZ  ARG B 136      16.799  30.511  96.012  1.00 95.75           C
ATOM   1060  NH1 ARG B 136      18.096  30.902  96.187  1.00 95.75           N
ATOM   1061  NH2 ARG B 136      15.796  31.435  96.076  1.00 95.75           N
ATOM   1062  C   ARG B 136      19.593  24.125  95.868  1.00 95.75           C
ATOM   1063  O   ARG B 136      19.667  23.300  96.777  1.00 95.75           O
ATOM   1064  N   GLY B 137      20.626  24.417  95.058  1.00 62.51           N
ATOM   1065  CA  GLY B 137      21.934  23.881  95.263  1.00 62.51           C
ATOM   1066  C   GLY B 137      22.126  22.613  94.477  1.00 62.51           C
ATOM   1067  O   GLY B 137      23.261  22.189  94.277  1.00 62.51           O
ATOM   1068  N   PHE B 138      21.051  21.859  94.173  1.00124.23           N
ATOM   1069  CA  PHE B 138      21.226  20.680  93.360  1.00124.23           C
ATOM   1070  CB  PHE B 138      20.272  19.567  93.838  1.00124.23           C
ATOM   1071  CG  PHE B 138      20.601  18.286  93.163  1.00124.23           C
ATOM   1072  CD1 PHE B 138      21.718  17.578  93.531  1.00124.23           C
ATOM   1073  CD2 PHE B 138      19.775  17.776  92.191  1.00124.23           C
ATOM   1074  CE1 PHE B 138      22.021  16.390  92.916  1.00124.23           C
ATOM   1075  CE2 PHE B 138      20.078  16.585  91.578  1.00124.23           C
ATOM   1076  CZ  PHE B 138      21.205  15.888  91.936  1.00124.23           C
ATOM   1077  C   PHE B 138      21.020  20.881  91.875  1.00124.23           C
ATOM   1078  O   PHE B 138      21.907  20.609  91.064  1.00124.23           O
ATOM   1079  N   GLY B 139      19.833  21.425  91.493  1.00 37.74           N
ATOM   1080  CA  GLY B 139      19.433  21.513  90.105  1.00 37.74           C
ATOM   1081  C   GLY B 139      17.950  21.233  90.022  1.00 37.74           C
ATOM   1082  O   GLY B 139      17.273  21.195  91.048  1.00 37.74           O
ATOM   1083  N   SER B 140      17.401  21.017  88.796  1.00 41.99           N
ATOM   1084  CA  SER B 140      15.976  20.808  88.669  1.00 41.99           C
ATOM   1085  CB  SER B 140      15.219  22.037  88.138  1.00 41.99           C
ATOM   1086  OG  SER B 140      15.586  22.296  86.791  1.00 41.99           O
ATOM   1087  C   SER B 140      15.671  19.683  87.716  1.00 41.99           C
ATOM   1088  O   SER B 140      16.508  19.282  86.908  1.00 41.99           O
ATOM   1089  N   PHE B 141      14.427  19.141  87.808  1.00 63.03           N
ATOM   1090  CA  PHE B 141      13.955  18.062  86.974  1.00 63.03           C
ATOM   1091  CB  PHE B 141      13.536  16.808  87.770  1.00 63.03           C
ATOM   1092  CG  PHE B 141      14.708  16.234  88.498  1.00 63.03           C
ATOM   1093  CD1 PHE B 141      15.068  16.724  89.733  1.00 63.03           C
ATOM   1094  CD2 PHE B 141      15.436  15.198  87.957  1.00 63.03           C
ATOM   1095  CE1 PHE B 141      16.141  16.199  90.415  1.00 63.03           C
ATOM   1096  CE2 PHE B 141      16.511  14.667  88.632  1.00 63.03           C
ATOM   1097  CZ  PHE B 141      16.865  15.168  89.863  1.00 63.03           C
ATOM   1098  C   PHE B 141      12.699  18.529  86.282  1.00 63.03           C
ATOM   1099  O   PHE B 141      11.831  19.137  86.907  1.00 63.03           O
ATOM   1100  N   VAL B 142      12.559  18.234  84.966  1.00 47.89           N
ATOM   1101  CA  VAL B 142      11.398  18.674  84.232  1.00 47.89           C
ATOM   1102  CB  VAL B 142      11.619  20.021  83.594  1.00 47.89           C
ATOM   1103  CG1 VAL B 142      10.365  20.457  82.818  1.00 47.89           C
ATOM   1104  CG2 VAL B 142      12.040  21.011  84.691  1.00 47.89           C
ATOM   1105  C   VAL B 142      11.120  17.682  83.131  1.00 47.89           C
ATOM   1106  O   VAL B 142      11.978  16.881  82.763  1.00 47.89           O
ATOM   1107  N   VAL B 143       9.887  17.695  82.576  1.00 45.27           N
ATOM   1108  CA  VAL B 143       9.585  16.807  81.493  1.00 45.27           C
ATOM   1109  CB  VAL B 143       8.248  16.141  81.612  1.00 45.27           C
ATOM   1110  CG1 VAL B 143       7.996  15.329  80.331  1.00 45.27           C
ATOM   1111  CG2 VAL B 143       8.248  15.286  82.889  1.00 45.27           C
ATOM   1112  C   VAL B 143       9.600  17.595  80.216  1.00 45.27           C
ATOM   1113  O   VAL B 143       9.148  18.737  80.173  1.00 45.27           O
ATOM   1114  N   LYS B 144      10.168  17.005  79.142  1.00 96.48           N
ATOM   1115  CA  LYS B 144      10.207  17.658  77.858  1.00 96.48           C
ATOM   1116  CB  LYS B 144      11.624  17.866  77.281  1.00 96.48           C
ATOM   1117  CG  LYS B 144      12.309  19.169  77.714  1.00 96.48           C
ATOM   1118  CD  LYS B 144      12.640  19.274  79.202  1.00 96.48           C
ATOM   1119  CE  LYS B 144      13.311  20.600  79.573  1.00 96.48           C
ATOM   1120  NZ  LYS B 144      13.450  20.715  81.043  1.00 96.48           N
ATOM   1121  C   LYS B 144       9.426  16.835  76.874  1.00 96.48           C
ATOM   1122  O   LYS B 144       9.400  15.608  76.939  1.00 96.48           O
ATOM   1123  N   LYS B 145       8.750  17.515  75.924  1.00106.91           N
ATOM   1124  CA  LYS B 145       7.927  16.843  74.961  1.00106.91           C
ATOM   1125  CB  LYS B 145       6.721  17.687  74.509  1.00106.91           C
ATOM   1126  CG  LYS B 145       7.081  19.091  74.015  1.00106.91           C
ATOM   1127  CD  LYS B 145       5.857  19.894  73.563  1.00106.91           C
ATOM   1128  CE  LYS B 145       6.138  21.372  73.287  1.00106.91           C
ATOM   1129  NZ  LYS B 145       6.468  21.567  71.860  1.00106.91           N
ATOM   1130  C   LYS B 145       8.723  16.445  73.761  1.00106.91           C
ATOM   1131  O   LYS B 145       9.682  17.113  73.376  1.00106.91           O
ATOM   1132  N   ARG B 146       8.331  15.306  73.155  1.00136.28           N
ATOM   1133  CA  ARG B 146       8.970  14.819  71.970  1.00136.28           C
ATOM   1134  CB  ARG B 146       9.729  13.500  72.190  1.00136.28           C
ATOM   1135  CG  ARG B 146      10.762  13.186  71.105  1.00136.28           C
ATOM   1136  CD  ARG B 146      11.915  14.194  71.077  1.00136.28           C
ATOM   1137  NE  ARG B 146      11.971  14.829  72.425  1.00136.28           N
ATOM   1138  CZ  ARG B 146      13.168  15.091  73.026  1.00136.28           C
ATOM   1139  NH1 ARG B 146      14.335  14.759  72.401  1.00136.28           N
ATOM   1140  NH2 ARG B 146      13.193  15.678  74.259  1.00136.28           N
ATOM   1141  C   ARG B 146       7.870  14.572  70.982  1.00136.28           C
ATOM   1142  O   ARG B 146       6.786  14.121  71.348  1.00136.28           O
ATOM   1143  N   ALA B 147       8.130  14.875  69.695  1.00 33.41           N
ATOM   1144  CA  ALA B 147       7.137  14.760  68.662  1.00 33.41           C
ATOM   1145  CB  ALA B 147       7.494  15.532  67.378  1.00 33.41           C
ATOM   1146  C   ALA B 147       6.945  13.327  68.282  1.00 33.41           C
ATOM   1147  O   ALA B 147       7.782  12.469  68.557  1.00 33.41           O
ATOM   1148  N   GLN B 148       5.795  13.043  67.639  1.00 76.82           N
ATOM   1149  CA  GLN B 148       5.487  11.714  67.202  1.00 76.82           C
ATOM   1150  CB  GLN B 148       4.040  11.541  66.709  1.00 76.82           C
ATOM   1151  CG  GLN B 148       3.732  12.352  65.450  1.00 76.82           C
ATOM   1152  CD  GLN B 148       2.334  11.984  64.982  1.00 76.82           C
ATOM   1153  OE1 GLN B 148       1.678  11.127  65.573  1.00 76.82           O
ATOM   1154  NE2 GLN B 148       1.864  12.640  63.888  1.00 76.82           N
ATOM   1155  C   GLN B 148       6.382  11.403  66.049  1.00 76.82           C
ATOM   1156  O   GLN B 148       6.800  12.298  65.316  1.00 76.82           O
ATOM   1157  N   LYS B 149       6.719  10.110  65.872  1.00119.88           N
ATOM   1158  CA  LYS B 149       7.597   9.761  64.796  1.00119.88           C
ATOM   1159  CB  LYS B 149       9.085   9.816  65.192  1.00119.88           C
ATOM   1160  CG  LYS B 149       9.420   9.001  66.445  1.00119.88           C
ATOM   1161  CD  LYS B 149      10.920   8.777  66.656  1.00119.88           C
ATOM   1162  CE  LYS B 149      11.689  10.025  67.095  1.00119.88           C
ATOM   1163  NZ  LYS B 149      13.133   9.713  67.172  1.00119.88           N
ATOM   1164  C   LYS B 149       7.290   8.371  64.334  1.00119.88           C
ATOM   1165  O   LYS B 149       6.464   7.668  64.918  1.00119.88           O
ATOM   1166  N   THR B 150       7.945   7.958  63.230  1.00104.83           N
ATOM   1167  CA  THR B 150       7.781   6.641  62.687  1.00104.83           C
ATOM   1168  CB  THR B 150       8.168   6.542  61.236  1.00104.83           C
ATOM   1169  OG1 THR B 150       7.797   5.281  60.702  1.00104.83           O
ATOM   1170  CG2 THR B 150       9.691   6.734  61.124  1.00104.83           C
ATOM   1171  C   THR B 150       8.695   5.738  63.448  1.00104.83           C
ATOM   1172  O   THR B 150       9.775   6.144  63.874  1.00104.83           O
ATOM   1173  N   ALA B 151       8.275   4.475  63.641  1.00 36.49           N
ATOM   1174  CA  ALA B 151       9.082   3.545  64.371  1.00 36.49           C
ATOM   1175  CB  ALA B 151       8.775   3.509  65.878  1.00 36.49           C
ATOM   1176  C   ALA B 151       8.755   2.195  63.841  1.00 36.49           C
ATOM   1177  O   ALA B 151       7.876   2.044  62.996  1.00 36.49           O
ATOM   1178  N   ARG B 152       9.501   1.176  64.301  1.00120.10           N
ATOM   1179  CA  ARG B 152       9.228  -0.151  63.846  1.00120.10           C
ATOM   1180  CB  ARG B 152      10.337  -0.737  62.961  1.00120.10           C
ATOM   1181  CG  ARG B 152      11.678  -0.847  63.686  1.00120.10           C
ATOM   1182  CD  ARG B 152      12.827  -1.317  62.792  1.00120.10           C
ATOM   1183  NE  ARG B 152      13.077  -0.234  61.800  1.00120.10           N
ATOM   1184  CZ  ARG B 152      12.507  -0.302  60.561  1.00120.10           C
ATOM   1185  NH1 ARG B 152      11.767  -1.394  60.210  1.00120.10           N
ATOM   1186  NH2 ARG B 152      12.683   0.720  59.673  1.00120.10           N
ATOM   1187  C   ARG B 152       9.136  -1.029  65.050  1.00120.10           C
ATOM   1188  O   ARG B 152       9.754  -0.755  66.078  1.00120.10           O
ATOM   1189  N   ASN B 153       8.329  -2.103  64.947  1.00 52.68           N
ATOM   1190  CA  ASN B 153       8.194  -3.046  66.019  1.00 52.68           C
ATOM   1191  CB  ASN B 153       6.921  -3.907  65.915  1.00 52.68           C
ATOM   1192  CG  ASN B 153       6.773  -4.697  67.205  1.00 52.68           C
ATOM   1193  OD1 ASN B 153       6.375  -4.157  68.236  1.00 52.68           O
ATOM   1194  ND2 ASN B 153       7.110  -6.014  67.153  1.00 52.68           N
ATOM   1195  C   ASN B 153       9.380  -3.951  65.931  1.00 52.68           C
ATOM   1196  O   ASN B 153       9.721  -4.449  64.859  1.00 52.68           O
ATOM   1197  N   ILE B 154      10.047  -4.183  67.074  1.00 37.43           N
ATOM   1198  CA  ILE B 154      11.248  -4.962  67.077  1.00 37.43           C
ATOM   1199  CB  ILE B 154      11.869  -5.020  68.441  1.00 37.43           C
ATOM   1200  CG1 ILE B 154      12.222  -3.606  68.935  1.00 37.43           C
ATOM   1201  CG2 ILE B 154      13.078  -5.967  68.366  1.00 37.43           C
ATOM   1202  CD1 ILE B 154      12.574  -3.554  70.422  1.00 37.43           C
ATOM   1203  C   ILE B 154      10.954  -6.371  66.665  1.00 37.43           C
ATOM   1204  O   ILE B 154      11.645  -6.933  65.815  1.00 37.43           O
ATOM   1205  N   SER B 155       9.923  -6.986  67.272  1.00 79.43           N
ATOM   1206  CA  SER B 155       9.624  -8.362  66.987  1.00 79.43           C
ATOM   1207  CB  SER B 155       8.546  -8.940  67.916  1.00 79.43           C
ATOM   1208  OG  SER B 155       8.302 -10.299  67.584  1.00 79.43           O
ATOM   1209  C   SER B 155       9.126  -8.536  65.583  1.00 79.43           C
ATOM   1210  O   SER B 155       9.759  -9.199  64.762  1.00 79.43           O
ATOM   1211  N   LYS B 156       7.954  -7.936  65.298  1.00101.52           N
ATOM   1212  CA  LYS B 156       7.252  -8.058  64.050  1.00101.52           C
ATOM   1213  CB  LYS B 156       5.816  -7.511  64.123  1.00101.52           C
ATOM   1214  CG  LYS B 156       4.985  -7.832  62.880  1.00101.52           C
ATOM   1215  CD  LYS B 156       3.482  -7.632  63.080  1.00101.52           C
ATOM   1216  CE  LYS B 156       2.653  -7.954  61.835  1.00101.52           C
ATOM   1217  NZ  LYS B 156       2.949  -6.975  60.763  1.00101.52           N
ATOM   1218  C   LYS B 156       7.964  -7.345  62.942  1.00101.52           C
ATOM   1219  O   LYS B 156       7.962  -7.795  61.796  1.00101.52           O
ATOM   1220  N   ASN B 157       8.609  -6.213  63.272  1.00 91.57           N
ATOM   1221  CA  ASN B 157       9.240  -5.369  62.298  1.00 91.57           C
ATOM   1222  CB  ASN B 157      10.313  -6.049  61.432  1.00 91.57           C
ATOM   1223  CG  ASN B 157      11.632  -5.960  62.190  1.00 91.57           C
ATOM   1224  OD1 ASN B 157      12.006  -4.896  62.681  1.00 91.57           O
ATOM   1225  ND2 ASN B 157      12.364  -7.102  62.287  1.00 91.57           N
ATOM   1226  C   ASN B 157       8.211  -4.749  61.413  1.00 91.57           C
ATOM   1227  O   ASN B 157       8.481  -4.428  60.257  1.00 91.57           O
ATOM   1228  N   THR B 158       6.991  -4.550  61.946  1.00 96.97           N
ATOM   1229  CA  THR B 158       6.002  -3.824  61.208  1.00 96.97           C
ATOM   1230  CB  THR B 158       4.590  -4.189  61.574  1.00 96.97           C
ATOM   1231  OG1 THR B 158       3.673  -3.566  60.687  1.00 96.97           O
ATOM   1232  CG2 THR B 158       4.323  -3.745  63.021  1.00 96.97           C
ATOM   1233  C   THR B 158       6.223  -2.388  61.564  1.00 96.97           C
ATOM   1234  O   THR B 158       6.632  -2.079  62.682  1.00 96.97           O
ATOM   1235  N   THR B 159       5.977  -1.461  60.618  1.00 94.92           N
ATOM   1236  CA  THR B 159       6.214  -0.084  60.935  1.00 94.92           C
ATOM   1237  CB  THR B 159       6.397   0.796  59.736  1.00 94.92           C
ATOM   1238  OG1 THR B 159       6.814   2.091  60.142  1.00 94.92           O
ATOM   1239  CG2 THR B 159       5.063   0.874  58.974  1.00 94.92           C
ATOM   1240  C   THR B 159       5.043   0.418  61.708  1.00 94.92           C
ATOM   1241  O   THR B 159       3.933  -0.095  61.580  1.00 94.92           O
ATOM   1242  N   ILE B 160       5.280   1.422  62.574  1.00 96.03           N
ATOM   1243  CA  ILE B 160       4.206   1.983  63.333  1.00 96.03           C
ATOM   1244  CB  ILE B 160       4.033   1.366  64.690  1.00 96.03           C
ATOM   1245  CG1 ILE B 160       5.270   1.610  65.572  1.00 96.03           C
ATOM   1246  CG2 ILE B 160       3.691  -0.120  64.486  1.00 96.03           C
ATOM   1247  CD1 ILE B 160       5.033   1.276  67.044  1.00 96.03           C
ATOM   1248  C   ILE B 160       4.461   3.446  63.518  1.00 96.03           C
ATOM   1249  O   ILE B 160       5.562   3.943  63.284  1.00 96.03           O
ATOM   1250  N   ILE B 161       3.415   4.187  63.927  1.00 92.65           N
ATOM   1251  CA  ILE B 161       3.561   5.589  64.174  1.00 92.65           C
ATOM   1252  CB  ILE B 161       2.476   6.415  63.536  1.00 92.65           C
ATOM   1253  CG1 ILE B 161       2.785   7.912  63.667  1.00 92.65           C
ATOM   1254  CG2 ILE B 161       1.116   5.993  64.119  1.00 92.65           C
ATOM   1255  CD1 ILE B 161       1.905   8.785  62.772  1.00 92.65           C
ATOM   1256  C   ILE B 161       3.499   5.746  65.652  1.00 92.65           C
ATOM   1257  O   ILE B 161       2.588   5.248  66.310  1.00 92.65           O
ATOM   1258  N   ILE B 162       4.499   6.436  66.225  1.00115.44           N
ATOM   1259  CA  ILE B 162       4.513   6.549  67.647  1.00115.44           C
ATOM   1260  CB  ILE B 162       5.863   6.347  68.271  1.00115.44           C
ATOM   1261  CG1 ILE B 162       6.854   7.408  67.780  1.00115.44           C
ATOM   1262  CG2 ILE B 162       6.308   4.903  68.006  1.00115.44           C
ATOM   1263  CD1 ILE B 162       8.141   7.441  68.602  1.00115.44           C
ATOM   1264  C   ILE B 162       4.045   7.912  68.007  1.00115.44           C
ATOM   1265  O   ILE B 162       4.415   8.918  67.400  1.00115.44           O
ATOM   1266  N   PRO B 163       3.192   7.930  68.986  1.00 68.40           N
ATOM   1267  CA  PRO B 163       2.643   9.171  69.442  1.00 68.40           C
ATOM   1268  CD  PRO B 163       2.258   6.828  69.159  1.00 68.40           C
ATOM   1269  CB  PRO B 163       1.440   8.803  70.307  1.00 68.40           C
ATOM   1270  CG  PRO B 163       0.974   7.460  69.722  1.00 68.40           C
ATOM   1271  C   PRO B 163       3.684   9.945  70.172  1.00 68.40           C
ATOM   1272  O   PRO B 163       4.701   9.371  70.559  1.00 68.40           O
ATOM   1273  N   GLU B 164       3.461  11.258  70.359  1.00 70.85           N
ATOM   1274  CA  GLU B 164       4.438  12.037  71.052  1.00 70.85           C
ATOM   1275  CB  GLU B 164       4.111  13.540  71.158  1.00 70.85           C
ATOM   1276  CG  GLU B 164       4.209  14.314  69.840  1.00 70.85           C
ATOM   1277  CD  GLU B 164       2.849  14.290  69.159  1.00 70.85           C
ATOM   1278  OE1 GLU B 164       2.295  13.174  68.969  1.00 70.85           O
ATOM   1279  OE2 GLU B 164       2.340  15.394  68.828  1.00 70.85           O
ATOM   1280  C   GLU B 164       4.524  11.506  72.443  1.00 70.85           C
ATOM   1281  O   GLU B 164       3.548  10.997  72.993  1.00 70.85           O
ATOM   1282  N   HIS B 165       5.733  11.575  73.032  1.00 85.19           N
ATOM   1283  CA  HIS B 165       5.919  11.121  74.374  1.00 85.19           C
ATOM   1284  ND1 HIS B 165       5.917   8.093  72.761  1.00 85.19           N
ATOM   1285  CG  HIS B 165       5.864   8.615  74.035  1.00 85.19           C
ATOM   1286  CB  HIS B 165       6.674   9.787  74.500  1.00 85.19           C
ATOM   1287  NE2 HIS B 165       4.430   6.880  73.885  1.00 85.19           N
ATOM   1288  CD2 HIS B 165       4.952   7.863  74.708  1.00 85.19           C
ATOM   1289  CE1 HIS B 165       5.041   7.057  72.727  1.00 85.19           C
ATOM   1290  C   HIS B 165       6.716  12.162  75.082  1.00 85.19           C
ATOM   1291  O   HIS B 165       7.049  13.199  74.512  1.00 85.19           O
ATOM   1292  N   ASN B 166       7.022  11.913  76.369  1.00 49.54           N
ATOM   1293  CA  ASN B 166       7.742  12.882  77.139  1.00 49.54           C
ATOM   1294  CB  ASN B 166       6.973  13.373  78.377  1.00 49.54           C
ATOM   1295  CG  ASN B 166       5.810  14.232  77.910  1.00 49.54           C
ATOM   1296  OD1 ASN B 166       5.826  14.779  76.808  1.00 49.54           O
ATOM   1297  ND2 ASN B 166       4.771  14.363  78.778  1.00 49.54           N
ATOM   1298  C   ASN B 166       8.998  12.247  77.641  1.00 49.54           C
ATOM   1299  O   ASN B 166       9.098  11.025  77.722  1.00 49.54           O
ATOM   1300  N   ILE B 167      10.007  13.087  77.952  1.00 97.27           N
ATOM   1301  CA  ILE B 167      11.268  12.622  78.458  1.00 97.27           C
ATOM   1302  CB  ILE B 167      12.383  12.777  77.464  1.00 97.27           C
ATOM   1303  CG1 ILE B 167      13.653  12.053  77.935  1.00 97.27           C
ATOM   1304  CG2 ILE B 167      12.582  14.283  77.220  1.00 97.27           C
ATOM   1305  CD1 ILE B 167      14.717  11.949  76.844  1.00 97.27           C
ATOM   1306  C   ILE B 167      11.635  13.467  79.646  1.00 97.27           C
ATOM   1307  O   ILE B 167      11.365  14.667  79.674  1.00 97.27           O
ATOM   1308  N   PRO B 168      12.218  12.863  80.651  1.00 86.50           N
ATOM   1309  CA  PRO B 168      12.681  13.595  81.803  1.00 86.50           C
ATOM   1310  CD  PRO B 168      11.936  11.478  80.969  1.00 86.50           C
ATOM   1311  CB  PRO B 168      12.835  12.570  82.924  1.00 86.50           C
ATOM   1312  CG  PRO B 168      12.791  11.207  82.210  1.00 86.50           C
ATOM   1313  C   PRO B 168      13.958  14.303  81.492  1.00 86.50           C
ATOM   1314  O   PRO B 168      14.746  13.796  80.694  1.00 86.50           O
ATOM   1315  N   ALA B 169      14.188  15.473  82.115  1.00 33.55           N
ATOM   1316  CA  ALA B 169      15.407  16.182  81.866  1.00 33.55           C
ATOM   1317  CB  ALA B 169      15.234  17.362  80.894  1.00 33.55           C
ATOM   1318  C   ALA B 169      15.882  16.742  83.169  1.00 33.55           C
ATOM   1319  O   ALA B 169      15.085  17.095  84.037  1.00 33.55           O
ATOM   1320  N   PHE B 170      17.216  16.828  83.331  1.00 67.15           N
ATOM   1321  CA  PHE B 170      17.797  17.341  84.537  1.00 67.15           C
ATOM   1322  CB  PHE B 170      18.635  16.271  85.269  1.00 67.15           C
ATOM   1323  CG  PHE B 170      19.289  16.842  86.481  1.00 67.15           C
ATOM   1324  CD1 PHE B 170      18.552  17.213  87.581  1.00 67.15           C
ATOM   1325  CD2 PHE B 170      20.659  16.969  86.527  1.00 67.15           C
ATOM   1326  CE1 PHE B 170      19.172  17.726  88.697  1.00 67.15           C
ATOM   1327  CE2 PHE B 170      21.287  17.479  87.639  1.00 67.15           C
ATOM   1328  CZ  PHE B 170      20.540  17.861  88.727  1.00 67.15           C
ATOM   1329  C   PHE B 170      18.686  18.483  84.164  1.00 67.15           C
ATOM   1330  O   PHE B 170      19.425  18.411  83.184  1.00 67.15           O
ATOM   1331  N   LYS B 171      18.601  19.597  84.918  1.00121.54           N
ATOM   1332  CA  LYS B 171      19.499  20.685  84.671  1.00121.54           C
ATOM   1333  CB  LYS B 171      18.819  22.009  84.292  1.00121.54           C
ATOM   1334  CG  LYS B 171      19.836  23.111  83.988  1.00121.54           C
ATOM   1335  CD  LYS B 171      20.722  22.783  82.780  1.00121.54           C
ATOM   1336  CE  LYS B 171      21.821  23.816  82.510  1.00121.54           C
ATOM   1337  NZ  LYS B 171      22.709  23.342  81.423  1.00121.54           N
ATOM   1338  C   LYS B 171      20.233  20.902  85.952  1.00121.54           C
ATOM   1339  O   LYS B 171      19.633  21.155  86.996  1.00121.54           O
ATOM   1340  N   PRO B 172      21.528  20.791  85.891  1.00127.77           N
ATOM   1341  CA  PRO B 172      22.290  20.951  87.096  1.00127.77           C
ATOM   1342  CD  PRO B 172      22.130  19.804  85.009  1.00127.77           C
ATOM   1343  CB  PRO B 172      23.653  20.320  86.829  1.00127.77           C
ATOM   1344  CG  PRO B 172      23.342  19.247  85.772  1.00127.77           C
ATOM   1345  C   PRO B 172      22.351  22.377  87.523  1.00127.77           C
ATOM   1346  O   PRO B 172      22.332  23.263  86.670  1.00127.77           O
ATOM   1347  N   ALA B 173      22.430  22.606  88.846  1.00 33.98           N
ATOM   1348  CA  ALA B 173      22.495  23.927  89.398  1.00 33.98           C
ATOM   1349  CB  ALA B 173      22.181  23.984  90.902  1.00 33.98           C
ATOM   1350  C   ALA B 173      23.883  24.441  89.205  1.00 33.98           C
ATOM   1351  O   ALA B 173      24.796  23.694  88.857  1.00 33.98           O
ATOM   1352  N   LYS B 174      24.057  25.759  89.417  1.00111.03           N
ATOM   1353  CA  LYS B 174      25.316  26.415  89.230  1.00111.03           C
ATOM   1354  CB  LYS B 174      25.244  27.922  89.513  1.00111.03           C
ATOM   1355  CG  LYS B 174      26.610  28.607  89.452  0.00111.03           C
ATOM   1356  CD  LYS B 174      27.269  28.586  88.071  0.00111.03           C
ATOM   1357  CE  LYS B 174      28.631  29.285  88.050  0.00111.03           C
ATOM   1358  NZ  LYS B 174      29.306  29.051  86.756  0.00111.03           N
ATOM   1359  C   LYS B 174      26.349  25.838  90.149  1.00111.03           C
ATOM   1360  O   LYS B 174      27.500  25.661  89.757  1.00111.03           O
ATOM   1361  N   THR B 175      25.986  25.533  91.406  1.00 95.16           N
ATOM   1362  CA  THR B 175      26.989  25.026  92.299  1.00 95.16           C
ATOM   1363  CB  THR B 175      26.501  24.860  93.708  1.00 95.16           C
ATOM   1364  OG1 THR B 175      27.586  24.556  94.575  1.00 95.16           O
ATOM   1365  CG2 THR B 175      25.448  23.747  93.746  1.00 95.16           C
ATOM   1366  C   THR B 175      27.466  23.696  91.797  1.00 95.16           C
ATOM   1367  O   THR B 175      28.657  23.392  91.841  1.00 95.16           O
ATOM   1368  N   PHE B 176      26.537  22.868  91.292  1.00114.38           N
ATOM   1369  CA  PHE B 176      26.845  21.548  90.822  1.00114.38           C
ATOM   1370  CB  PHE B 176      25.592  20.871  90.238  1.00114.38           C
ATOM   1371  CG  PHE B 176      25.779  19.394  90.229  1.00114.38           C
ATOM   1372  CD1 PHE B 176      26.845  18.803  89.592  1.00114.38           C
ATOM   1373  CD2 PHE B 176      24.838  18.592  90.832  1.00114.38           C
ATOM   1374  CE1 PHE B 176      26.985  17.434  89.595  1.00114.38           C
ATOM   1375  CE2 PHE B 176      24.970  17.225  90.836  1.00114.38           C
ATOM   1376  CZ  PHE B 176      26.051  16.643  90.218  1.00114.38           C
ATOM   1377  C   PHE B 176      27.811  21.684  89.678  1.00114.38           C
ATOM   1378  O   PHE B 176      28.817  20.977  89.609  1.00114.38           O
ATOM   1379  N   THR B 177      27.520  22.606  88.738  1.00 97.68           N
ATOM   1380  CA  THR B 177      28.338  22.760  87.565  1.00 97.68           C
ATOM   1381  CB  THR B 177      27.751  23.708  86.549  1.00 97.68           C
ATOM   1382  OG1 THR B 177      28.460  23.611  85.321  1.00 97.68           O
ATOM   1383  CG2 THR B 177      27.823  25.148  87.082  1.00 97.68           C
ATOM   1384  C   THR B 177      29.706  23.242  87.938  1.00 97.68           C
ATOM   1385  O   THR B 177      30.705  22.768  87.398  1.00 97.68           O
ATOM   1386  N   ILE B 178      29.794  24.199  88.879  1.00 77.65           N
ATOM   1387  CA  ILE B 178      31.069  24.748  89.242  1.00 77.65           C
ATOM   1388  CB  ILE B 178      30.978  25.919  90.177  1.00 77.65           C
ATOM   1389  CG1 ILE B 178      32.327  26.660  90.234  1.00 77.65           C
ATOM   1390  CG2 ILE B 178      30.483  25.414  91.542  1.00 77.65           C
ATOM   1391  CD1 ILE B 178      32.237  28.034  90.900  1.00 77.65           C
ATOM   1392  C   ILE B 178      31.929  23.701  89.881  1.00 77.65           C
ATOM   1393  O   ILE B 178      33.135  23.652  89.645  1.00 77.65           O
ATOM   1394  N   SER B 179      31.344  22.841  90.733  1.00 62.11           N
ATOM   1395  CA  SER B 179      32.154  21.869  91.405  1.00 62.11           C
ATOM   1396  CB  SER B 179      31.354  21.014  92.402  1.00 62.11           C
ATOM   1397  OG  SER B 179      32.234  20.198  93.164  1.00 62.11           O
ATOM   1398  C   SER B 179      32.765  20.957  90.385  1.00 62.11           C
ATOM   1399  O   SER B 179      33.942  20.612  90.485  1.00 62.11           O
ATOM   1400  N   VAL B 180      31.978  20.539  89.374  1.00 42.34           N
ATOM   1401  CA  VAL B 180      32.466  19.655  88.352  1.00 42.34           C
ATOM   1402  CB  VAL B 180      31.394  19.241  87.387  1.00 42.34           C
ATOM   1403  CG1 VAL B 180      32.036  18.417  86.258  1.00 42.34           C
ATOM   1404  CG2 VAL B 180      30.317  18.478  88.178  1.00 42.34           C
ATOM   1405  C   VAL B 180      33.542  20.339  87.572  1.00 42.34           C
ATOM   1406  O   VAL B 180      34.585  19.745  87.299  1.00 42.34           O
ATOM   1407  N   LYS B 181      33.324  21.603  87.159  1.00156.80           N
ATOM   1408  CA  LYS B 181      34.401  22.250  86.471  1.00156.80           C
ATOM   1409  CB  LYS B 181      34.147  22.529  84.971  1.00156.80           C
ATOM   1410  CG  LYS B 181      33.373  23.806  84.621  1.00156.80           C
ATOM   1411  CD  LYS B 181      34.227  25.077  84.689  1.00156.80           C
ATOM   1412  CE  LYS B 181      33.590  26.287  84.001  1.00156.80           C
ATOM   1413  NZ  LYS B 181      33.708  26.150  82.531  1.00156.80           N
ATOM   1414  C   LYS B 181      34.641  23.533  87.182  1.00156.80           C
ATOM   1415  O   LYS B 181      33.753  24.375  87.296  1.00156.80           O
ATOM   1416  N   LYS B 182      35.873  23.701  87.685  1.00 83.01           N
ATOM   1417  CA  LYS B 182      36.220  24.843  88.472  1.00 83.01           C
ATOM   1418  CB  LYS B 182      37.724  24.894  88.783  1.00 83.01           C
ATOM   1419  CG  LYS B 182      38.046  25.584  90.107  1.00 83.01           C
ATOM   1420  CD  LYS B 182      37.661  24.708  91.302  1.00 83.01           C
ATOM   1421  CE  LYS B 182      37.983  25.311  92.671  1.00 83.01           C
ATOM   1422  NZ  LYS B 182      37.661  24.332  93.735  1.00 83.01           N
ATOM   1423  C   LYS B 182      35.864  26.086  87.665  1.00 83.01           C
ATOM   1424  O   LYS B 182      36.450  26.263  86.563  1.00 83.01           O
ATOM   1425  OXT LYS B 182      35.007  26.879  88.141  1.00 83.01           O
TER    1426      LYS B 182
END
