# Supplementary material for: Comparison of histone-like HU protein DNA-binding properties and HU/IHF protein sequence alignment
Source: PLoS One. 2017 Nov 13;12(11):e0188037. doi: 10.1371/journal.pone.0188037 (PMC5683647; doi:10.1371/journal.pone.0188037)
Supplement: S3 File — (ZIP) [file pone.0188037.s003.zip › B2_4.pdb]

EXPDTA    THEORETICAL MODEL, MODELLER 9.17 2017/01/19 00:56:43
REMARK   6 MODELLER OBJECTIVE FUNCTION:       833.2305
REMARK   6 MODELLER BEST TEMPLATE % SEQ ID:  28.571
REMARK   6 SEQUENCE: B2_4
REMARK   6 DOPE score: -17555.71680
REMARK   6 GA341 score: 0.69226
REMARK   6 TEMPLATE: 1p71 1:A - 93:B MODELS 1:A - 182:B AT 28.6%
ATOM      1  N   MET A   1       9.216  26.046  90.496  1.00106.78           N
ATOM      2  CA  MET A   1      10.070  26.039  91.698  1.00106.78           C
ATOM      3  CB  MET A   1      10.487  24.613  92.107  1.00106.78           C
ATOM      4  CG  MET A   1       9.366  23.691  92.585  1.00106.78           C
ATOM      5  SD  MET A   1       9.978  22.056  93.100  1.00106.78           S
ATOM      6  CE  MET A   1       8.356  21.242  93.127  1.00106.78           C
ATOM      7  C   MET A   1      11.343  26.779  91.476  1.00106.78           C
ATOM      8  O   MET A   1      11.892  26.804  90.375  1.00106.78           O
ATOM      9  N   THR A   2      11.827  27.419  92.557  1.00 86.77           N
ATOM     10  CA  THR A   2      13.061  28.138  92.547  1.00 86.77           C
ATOM     11  CB  THR A   2      13.004  29.379  93.388  1.00 86.77           C
ATOM     12  OG1 THR A   2      14.186  30.153  93.226  1.00 86.77           O
ATOM     13  CG2 THR A   2      12.839  28.954  94.856  1.00 86.77           C
ATOM     14  C   THR A   2      14.084  27.234  93.154  1.00 86.77           C
ATOM     15  O   THR A   2      13.793  26.090  93.498  1.00 86.77           O
ATOM     16  N   LYS A   3      15.324  27.736  93.283  1.00115.74           N
ATOM     17  CA  LYS A   3      16.400  26.984  93.858  1.00115.74           C
ATOM     18  CB  LYS A   3      17.706  27.800  93.821  1.00115.74           C
ATOM     19  CG  LYS A   3      18.995  27.009  94.061  0.00115.74           C
ATOM     20  CD  LYS A   3      19.138  26.412  95.460  0.00115.74           C
ATOM     21  CE  LYS A   3      20.527  25.819  95.712  0.00115.74           C
ATOM     22  NZ  LYS A   3      21.560  26.876  95.599  0.00115.74           N
ATOM     23  C   LYS A   3      16.043  26.688  95.285  1.00115.74           C
ATOM     24  O   LYS A   3      16.208  25.565  95.764  1.00115.74           O
ATOM     25  N   ALA A   4      15.509  27.694  96.002  1.00 23.58           N
ATOM     26  CA  ALA A   4      15.184  27.513  97.386  1.00 23.58           C
ATOM     27  CB  ALA A   4      14.639  28.790  98.048  1.00 23.58           C
ATOM     28  C   ALA A   4      14.127  26.467  97.514  1.00 23.58           C
ATOM     29  O   ALA A   4      14.196  25.608  98.390  1.00 23.58           O
ATOM     30  N   ASP A   5      13.105  26.502  96.640  1.00 35.60           N
ATOM     31  CA  ASP A   5      12.036  25.557  96.761  1.00 35.60           C
ATOM     32  CB  ASP A   5      10.843  25.871  95.840  1.00 35.60           C
ATOM     33  CG  ASP A   5      10.116  27.082  96.419  1.00 35.60           C
ATOM     34  OD1 ASP A   5      10.634  27.669  97.407  1.00 35.60           O
ATOM     35  OD2 ASP A   5       9.029  27.428  95.886  1.00 35.60           O
ATOM     36  C   ASP A   5      12.523  24.168  96.472  1.00 35.60           C
ATOM     37  O   ASP A   5      12.102  23.210  97.120  1.00 35.60           O
ATOM     38  N   ILE A   6      13.427  24.016  95.487  1.00124.17           N
ATOM     39  CA  ILE A   6      13.882  22.701  95.141  1.00124.17           C
ATOM     40  CB  ILE A   6      14.769  22.659  93.923  1.00124.17           C
ATOM     41  CG1 ILE A   6      14.878  21.216  93.411  1.00124.17           C
ATOM     42  CG2 ILE A   6      16.133  23.284  94.252  1.00124.17           C
ATOM     43  CD1 ILE A   6      13.574  20.702  92.808  1.00124.17           C
ATOM     44  C   ILE A   6      14.616  22.118  96.299  1.00124.17           C
ATOM     45  O   ILE A   6      14.416  20.948  96.619  1.00124.17           O
ATOM     46  N   VAL A   7      15.476  22.910  96.975  1.00118.02           N
ATOM     47  CA  VAL A   7      16.211  22.358  98.078  1.00118.02           C
ATOM     48  CB  VAL A   7      17.241  23.266  98.686  1.00118.02           C
ATOM     49  CG1 VAL A   7      18.330  23.474  97.628  1.00118.02           C
ATOM     50  CG2 VAL A   7      16.596  24.564  99.192  1.00118.02           C
ATOM     51  C   VAL A   7      15.251  21.931  99.129  1.00118.02           C
ATOM     52  O   VAL A   7      15.447  20.895  99.771  1.00118.02           O
ATOM     53  N   ASN A   8      14.167  22.693  99.318  1.00 79.21           N
ATOM     54  CA  ASN A   8      13.228  22.370 100.347  1.00 79.21           C
ATOM     55  CB  ASN A   8      12.014  23.311 100.325  1.00 79.21           C
ATOM     56  CG  ASN A   8      11.294  23.158 101.650  1.00 79.21           C
ATOM     57  OD1 ASN A   8      11.843  22.609 102.604  1.00 79.21           O
ATOM     58  ND2 ASN A   8      10.030  23.657 101.714  1.00 79.21           N
ATOM     59  C   ASN A   8      12.710  20.981 100.116  1.00 79.21           C
ATOM     60  O   ASN A   8      12.666  20.164 101.034  1.00 79.21           O
ATOM     61  N   GLU A   9      12.306  20.679  98.869  1.00 76.76           N
ATOM     62  CA  GLU A   9      11.744  19.401  98.530  1.00 76.76           C
ATOM     63  CB  GLU A   9      11.201  19.387  97.093  1.00 76.76           C
ATOM     64  CG  GLU A   9      10.415  18.123  96.756  1.00 76.76           C
ATOM     65  CD  GLU A   9       9.816  18.299  95.368  1.00 76.76           C
ATOM     66  OE1 GLU A   9       8.925  19.172  95.197  1.00 76.76           O
ATOM     67  OE2 GLU A   9      10.248  17.545  94.455  1.00 76.76           O
ATOM     68  C   GLU A   9      12.782  18.320  98.655  1.00 76.76           C
ATOM     69  O   GLU A   9      12.499  17.229  99.150  1.00 76.76           O
ATOM     70  N   ILE A  10      14.014  18.587  98.186  1.00160.03           N
ATOM     71  CA  ILE A  10      15.065  17.603  98.230  1.00160.03           C
ATOM     72  CB  ILE A  10      16.227  17.957  97.329  1.00160.03           C
ATOM     73  CG1 ILE A  10      17.452  17.026  97.465  1.00160.03           C
ATOM     74  CG2 ILE A  10      16.503  19.438  97.511  1.00160.03           C
ATOM     75  CD1 ILE A  10      18.286  17.227  98.735  1.00160.03           C
ATOM     76  C   ILE A  10      15.485  17.305  99.632  1.00160.03           C
ATOM     77  O   ILE A  10      15.686  16.145  99.978  1.00160.03           O
ATOM     78  N   ALA A  11      15.594  18.335 100.489  1.00 36.75           N
ATOM     79  CA  ALA A  11      16.033  18.106 101.836  1.00 36.75           C
ATOM     80  CB  ALA A  11      16.064  19.401 102.666  1.00 36.75           C
ATOM     81  C   ALA A  11      15.069  17.140 102.452  1.00 36.75           C
ATOM     82  O   ALA A  11      15.457  16.259 103.218  1.00 36.75           O
ATOM     83  N   LYS A  12      13.772  17.283 102.126  1.00 86.26           N
ATOM     84  CA  LYS A  12      12.766  16.403 102.645  1.00 86.26           C
ATOM     85  CB  LYS A  12      11.352  16.803 102.198  1.00 86.26           C
ATOM     86  CG  LYS A  12      10.886  18.130 102.789  0.00 86.26           C
ATOM     87  CD  LYS A  12      10.834  18.101 104.317  0.00 86.26           C
ATOM     88  CE  LYS A  12      10.417  19.434 104.941  1.00 86.26           C
ATOM     89  NZ  LYS A  12      10.415  19.330 106.418  1.00 86.26           N
ATOM     90  C   LYS A  12      12.972  15.003 102.144  1.00 86.26           C
ATOM     91  O   LYS A  12      12.958  14.054 102.927  1.00 86.26           O
ATOM     92  N   ASN A  13      13.157  14.836 100.817  1.00 48.04           N
ATOM     93  CA  ASN A  13      13.249  13.521 100.240  1.00 48.04           C
ATOM     94  CB  ASN A  13      13.213  13.522  98.703  1.00 48.04           C
ATOM     95  CG  ASN A  13      11.785  13.834  98.292  1.00 48.04           C
ATOM     96  OD1 ASN A  13      10.878  13.836  99.124  1.00 48.04           O
ATOM     97  ND2 ASN A  13      11.571  14.089  96.973  1.00 48.04           N
ATOM     98  C   ASN A  13      14.503  12.826 100.656  1.00 48.04           C
ATOM     99  O   ASN A  13      14.484  11.647 101.003  1.00 48.04           O
ATOM    100  N   THR A  14      15.636  13.541 100.592  1.00125.63           N
ATOM    101  CA  THR A  14      16.933  13.016 100.910  1.00125.63           C
ATOM    102  CB  THR A  14      18.032  13.914 100.420  1.00125.63           C
ATOM    103  OG1 THR A  14      17.953  15.171 101.074  1.00125.63           O
ATOM    104  CG2 THR A  14      17.871  14.104  98.901  1.00125.63           C
ATOM    105  C   THR A  14      17.100  12.849 102.384  1.00125.63           C
ATOM    106  O   THR A  14      17.850  11.981 102.824  1.00125.63           O
ATOM    107  N   GLY A  15      16.442  13.696 103.199  1.00 28.80           N
ATOM    108  CA  GLY A  15      16.618  13.578 104.616  1.00 28.80           C
ATOM    109  C   GLY A  15      17.871  14.301 105.001  1.00 28.80           C
ATOM    110  O   GLY A  15      18.561  13.897 105.937  1.00 28.80           O
ATOM    111  N   ILE A  16      18.201  15.391 104.278  1.00 88.92           N
ATOM    112  CA  ILE A  16      19.374  16.148 104.595  1.00 88.92           C
ATOM    113  CB  ILE A  16      20.407  16.099 103.504  1.00 88.92           C
ATOM    114  CG1 ILE A  16      21.792  16.495 104.043  1.00 88.92           C
ATOM    115  CG2 ILE A  16      19.911  16.960 102.332  1.00 88.92           C
ATOM    116  CD1 ILE A  16      22.941  16.109 103.111  1.00 88.92           C
ATOM    117  C   ILE A  16      18.945  17.572 104.842  1.00 88.92           C
ATOM    118  O   ILE A  16      17.866  17.987 104.423  1.00 88.92           O
ATOM    119  N   ASP A  17      19.786  18.349 105.555  1.00 40.57           N
ATOM    120  CA  ASP A  17      19.430  19.687 105.953  1.00 40.57           C
ATOM    121  CB  ASP A  17      20.514  20.397 106.779  1.00 40.57           C
ATOM    122  CG  ASP A  17      20.724  19.627 108.070  1.00 40.57           C
ATOM    123  OD1 ASP A  17      20.154  18.513 108.195  1.00 40.57           O
ATOM    124  OD2 ASP A  17      21.464  20.147 108.951  1.00 40.57           O
ATOM    125  C   ASP A  17      19.227  20.527 104.733  1.00 40.57           C
ATOM    126  O   ASP A  17      19.723  20.218 103.651  1.00 40.57           O
ATOM    127  N   LYS A  18      18.466  21.633 104.890  1.00 65.39           N
ATOM    128  CA  LYS A  18      18.228  22.505 103.779  1.00 65.39           C
ATOM    129  CB  LYS A  18      17.308  23.708 104.070  1.00 65.39           C
ATOM    130  CG  LYS A  18      15.820  23.356 104.155  1.00 65.39           C
ATOM    131  CD  LYS A  18      14.936  24.528 104.593  1.00 65.39           C
ATOM    132  CE  LYS A  18      14.111  25.156 103.465  0.00 65.39           C
ATOM    133  NZ  LYS A  18      13.204  26.188 104.017  0.00 65.39           N
ATOM    134  C   LYS A  18      19.545  23.049 103.342  1.00 65.39           C
ATOM    135  O   LYS A  18      19.782  23.223 102.147  1.00 65.39           O
ATOM    136  N   VAL A  19      20.437  23.344 104.308  1.00 81.15           N
ATOM    137  CA  VAL A  19      21.731  23.861 103.972  1.00 81.15           C
ATOM    138  CB  VAL A  19      22.571  24.207 105.176  1.00 81.15           C
ATOM    139  CG1 VAL A  19      22.807  22.937 106.010  1.00 81.15           C
ATOM    140  CG2 VAL A  19      23.873  24.867 104.687  1.00 81.15           C
ATOM    141  C   VAL A  19      22.471  22.831 103.170  1.00 81.15           C
ATOM    142  O   VAL A  19      23.088  23.163 102.161  1.00 81.15           O
ATOM    143  N   ALA A  20      22.422  21.548 103.586  1.00 33.26           N
ATOM    144  CA  ALA A  20      23.144  20.486 102.935  1.00 33.26           C
ATOM    145  CB  ALA A  20      23.015  19.149 103.680  1.00 33.26           C
ATOM    146  C   ALA A  20      22.624  20.284 101.550  1.00 33.26           C
ATOM    147  O   ALA A  20      23.386  20.084 100.605  1.00 33.26           O
ATOM    148  N   VAL A  21      21.293  20.326 101.395  1.00 57.85           N
ATOM    149  CA  VAL A  21      20.711  20.180 100.098  1.00 57.85           C
ATOM    150  CB  VAL A  21      19.259  20.468 100.109  1.00 57.85           C
ATOM    151  CG1 VAL A  21      18.874  20.698  98.649  1.00 57.85           C
ATOM    152  CG2 VAL A  21      18.519  19.322 100.814  1.00 57.85           C
ATOM    153  C   VAL A  21      21.262  21.259  99.240  1.00 57.85           C
ATOM    154  O   VAL A  21      21.701  21.020  98.117  1.00 57.85           O
ATOM    155  N   LEU A  22      21.248  22.491  99.780  1.00 50.42           N
ATOM    156  CA  LEU A  22      21.697  23.644  99.064  1.00 50.42           C
ATOM    157  CB  LEU A  22      21.591  24.939  99.897  1.00 50.42           C
ATOM    158  CG  LEU A  22      20.166  25.492 100.090  1.00 50.42           C
ATOM    159  CD1 LEU A  22      20.155  26.670 101.078  1.00 50.42           C
ATOM    160  CD2 LEU A  22      19.556  25.906  98.742  1.00 50.42           C
ATOM    161  C   LEU A  22      23.144  23.468  98.733  1.00 50.42           C
ATOM    162  O   LEU A  22      23.569  23.751  97.616  1.00 50.42           O
ATOM    163  N   THR A  23      23.939  22.987  99.704  1.00 35.23           N
ATOM    164  CA  THR A  23      25.354  22.861  99.521  1.00 35.23           C
ATOM    165  CB  THR A  23      26.050  22.403 100.771  1.00 35.23           C
ATOM    166  OG1 THR A  23      25.793  23.316 101.833  1.00 35.23           O
ATOM    167  CG2 THR A  23      27.561  22.340 100.498  1.00 35.23           C
ATOM    168  C   THR A  23      25.641  21.878  98.430  1.00 35.23           C
ATOM    169  O   THR A  23      26.407  22.167  97.512  1.00 35.23           O
ATOM    170  N   THR A  24      25.012  20.685  98.489  1.00 36.11           N
ATOM    171  CA  THR A  24      25.247  19.646  97.530  1.00 36.11           C
ATOM    172  CB  THR A  24      24.549  18.368  97.891  1.00 36.11           C
ATOM    173  OG1 THR A  24      24.984  17.915  99.167  1.00 36.11           O
ATOM    174  CG2 THR A  24      24.870  17.313  96.821  1.00 36.11           C
ATOM    175  C   THR A  24      24.742  20.064  96.181  1.00 36.11           C
ATOM    176  O   THR A  24      25.399  19.840  95.166  1.00 36.11           O
ATOM    177  N   VAL A  25      23.548  20.681  96.137  1.00 97.85           N
ATOM    178  CA  VAL A  25      22.959  21.062  94.882  1.00 97.85           C
ATOM    179  CB  VAL A  25      21.570  21.614  95.027  1.00 97.85           C
ATOM    180  CG1 VAL A  25      20.666  20.501  95.580  1.00 97.85           C
ATOM    181  CG2 VAL A  25      21.619  22.871  95.907  1.00 97.85           C
ATOM    182  C   VAL A  25      23.800  22.094  94.190  1.00 97.85           C
ATOM    183  O   VAL A  25      24.042  21.993  92.988  1.00 97.85           O
ATOM    184  N   GLU A  26      24.285  23.114  94.925  1.00116.68           N
ATOM    185  CA  GLU A  26      25.013  24.183  94.300  1.00116.68           C
ATOM    186  CB  GLU A  26      25.295  25.353  95.260  1.00116.68           C
ATOM    187  CG  GLU A  26      26.473  25.164  96.213  1.00116.68           C
ATOM    188  CD  GLU A  26      27.626  25.987  95.651  1.00116.68           C
ATOM    189  OE1 GLU A  26      27.429  27.222  95.491  1.00116.68           O
ATOM    190  OE2 GLU A  26      28.707  25.404  95.372  1.00116.68           O
ATOM    191  C   GLU A  26      26.299  23.654  93.736  1.00116.68           C
ATOM    192  O   GLU A  26      26.730  24.060  92.658  1.00116.68           O
ATOM    193  N   ALA A  27      26.948  22.726  94.460  1.00 32.87           N
ATOM    194  CA  ALA A  27      28.178  22.126  94.028  1.00 32.87           C
ATOM    195  CB  ALA A  27      28.747  21.151  95.069  1.00 32.87           C
ATOM    196  C   ALA A  27      27.929  21.350  92.768  1.00 32.87           C
ATOM    197  O   ALA A  27      28.778  21.320  91.878  1.00 32.87           O
ATOM    198  N   PHE A  28      26.762  20.680  92.675  1.00146.13           N
ATOM    199  CA  PHE A  28      26.398  19.869  91.541  1.00146.13           C
ATOM    200  CB  PHE A  28      25.010  19.225  91.725  1.00146.13           C
ATOM    201  CG  PHE A  28      24.659  18.425  90.512  1.00146.13           C
ATOM    202  CD1 PHE A  28      24.052  19.029  89.435  1.00146.13           C
ATOM    203  CD2 PHE A  28      24.929  17.078  90.452  1.00146.13           C
ATOM    204  CE1 PHE A  28      23.727  18.305  88.313  1.00146.13           C
ATOM    205  CE2 PHE A  28      24.604  16.347  89.333  1.00146.13           C
ATOM    206  CZ  PHE A  28      23.996  16.958  88.262  1.00146.13           C
ATOM    207  C   PHE A  28      26.307  20.730  90.319  1.00146.13           C
ATOM    208  O   PHE A  28      26.860  20.396  89.272  1.00146.13           O
ATOM    209  N   MET A  29      25.589  21.866  90.431  1.00 93.67           N
ATOM    210  CA  MET A  29      25.385  22.777  89.341  1.00 93.67           C
ATOM    211  CB  MET A  29      24.503  23.968  89.754  1.00 93.67           C
ATOM    212  CG  MET A  29      24.378  25.063  88.697  1.00 93.67           C
ATOM    213  SD  MET A  29      23.709  26.620  89.358  1.00 93.67           S
ATOM    214  CE  MET A  29      25.121  26.926  90.457  1.00 93.67           C
ATOM    215  C   MET A  29      26.697  23.355  88.930  1.00 93.67           C
ATOM    216  O   MET A  29      26.988  23.488  87.745  1.00 93.67           O
ATOM    217  N   ASP A  30      27.534  23.724  89.910  1.00 77.66           N
ATOM    218  CA  ASP A  30      28.790  24.325  89.584  1.00 77.66           C
ATOM    219  CB  ASP A  30      29.586  24.709  90.841  1.00 77.66           C
ATOM    220  CG  ASP A  30      30.893  25.353  90.413  1.00 77.66           C
ATOM    221  OD1 ASP A  30      31.034  25.661  89.202  1.00 77.66           O
ATOM    222  OD2 ASP A  30      31.766  25.547  91.300  1.00 77.66           O
ATOM    223  C   ASP A  30      29.600  23.331  88.817  1.00 77.66           C
ATOM    224  O   ASP A  30      30.249  23.674  87.830  1.00 77.66           O
ATOM    225  N   ALA A  31      29.581  22.060  89.251  1.00 36.27           N
ATOM    226  CA  ALA A  31      30.357  21.040  88.611  1.00 36.27           C
ATOM    227  CB  ALA A  31      30.253  19.684  89.328  1.00 36.27           C
ATOM    228  C   ALA A  31      29.887  20.835  87.202  1.00 36.27           C
ATOM    229  O   ALA A  31      30.699  20.666  86.294  1.00 36.27           O
ATOM    230  N   VAL A  32      28.564  20.838  86.959  1.00 96.26           N
ATOM    231  CA  VAL A  32      28.135  20.583  85.614  1.00 96.26           C
ATOM    232  CB  VAL A  32      26.643  20.506  85.430  1.00 96.26           C
ATOM    233  CG1 VAL A  32      26.013  21.863  85.771  1.00 96.26           C
ATOM    234  CG2 VAL A  32      26.371  20.060  83.983  1.00 96.26           C
ATOM    235  C   VAL A  32      28.656  21.664  84.722  1.00 96.26           C
ATOM    236  O   VAL A  32      29.127  21.378  83.622  1.00 96.26           O
ATOM    237  N   LYS A  33      28.607  22.930  85.183  1.00 85.79           N
ATOM    238  CA  LYS A  33      29.047  24.044  84.389  1.00 85.79           C
ATOM    239  CB  LYS A  33      28.986  25.389  85.142  1.00 85.79           C
ATOM    240  CG  LYS A  33      27.585  25.854  85.542  1.00 85.79           C
ATOM    241  CD  LYS A  33      27.583  27.030  86.528  1.00 85.79           C
ATOM    242  CE  LYS A  33      28.351  28.260  86.032  1.00 85.79           C
ATOM    243  NZ  LYS A  33      28.266  29.351  87.030  1.00 85.79           N
ATOM    244  C   LYS A  33      30.496  23.873  84.052  1.00 85.79           C
ATOM    245  O   LYS A  33      30.889  24.074  82.905  1.00 85.79           O
ATOM    246  N   ASP A  34      31.347  23.508  85.035  1.00119.65           N
ATOM    247  CA  ASP A  34      32.744  23.465  84.706  1.00119.65           C
ATOM    248  CB  ASP A  34      33.735  23.402  85.895  1.00119.65           C
ATOM    249  CG  ASP A  34      33.731  22.066  86.624  1.00119.65           C
ATOM    250  OD1 ASP A  34      32.731  21.762  87.325  1.00119.65           O
ATOM    251  OD2 ASP A  34      34.753  21.338  86.499  1.00119.65           O
ATOM    252  C   ASP A  34      33.057  22.351  83.748  1.00119.65           C
ATOM    253  O   ASP A  34      33.857  22.528  82.829  1.00119.65           O
ATOM    254  N   SER A  35      32.439  21.170  83.924  1.00 45.87           N
ATOM    255  CA  SER A  35      32.768  20.076  83.056  1.00 45.87           C
ATOM    256  CB  SER A  35      32.180  18.736  83.535  1.00 45.87           C
ATOM    257  OG  SER A  35      30.773  18.831  83.685  1.00 45.87           O
ATOM    258  C   SER A  35      32.327  20.366  81.652  1.00 45.87           C
ATOM    259  O   SER A  35      33.021  20.027  80.694  1.00 45.87           O
ATOM    260  N   LEU A  36      31.152  21.000  81.482  1.00151.06           N
ATOM    261  CA  LEU A  36      30.665  21.301  80.166  1.00151.06           C
ATOM    262  CB  LEU A  36      29.219  21.814  80.196  1.00151.06           C
ATOM    263  CG  LEU A  36      28.255  20.772  80.796  1.00151.06           C
ATOM    264  CD1 LEU A  36      26.797  21.249  80.730  1.00151.06           C
ATOM    265  CD2 LEU A  36      28.466  19.386  80.162  1.00151.06           C
ATOM    266  C   LEU A  36      31.554  22.326  79.526  1.00151.06           C
ATOM    267  O   LEU A  36      31.878  22.222  78.343  1.00151.06           O
ATOM    268  N   ALA A  37      31.995  23.328  80.310  1.00 54.05           N
ATOM    269  CA  ALA A  37      32.792  24.414  79.809  1.00 54.05           C
ATOM    270  CB  ALA A  37      33.123  25.472  80.875  1.00 54.05           C
ATOM    271  C   ALA A  37      34.082  23.884  79.266  1.00 54.05           C
ATOM    272  O   ALA A  37      34.606  24.433  78.297  1.00 54.05           O
ATOM    273  N   LYS A  38      34.653  22.836  79.893  1.00161.49           N
ATOM    274  CA  LYS A  38      35.888  22.299  79.385  1.00161.49           C
ATOM    275  CB  LYS A  38      36.847  21.884  80.512  1.00161.49           C
ATOM    276  CG  LYS A  38      37.396  23.089  81.280  1.00161.49           C
ATOM    277  CD  LYS A  38      37.986  22.758  82.654  1.00161.49           C
ATOM    278  CE  LYS A  38      39.223  21.863  82.600  1.00161.49           C
ATOM    279  NZ  LYS A  38      38.815  20.445  82.483  1.00161.49           N
ATOM    280  C   LYS A  38      35.578  21.085  78.557  1.00161.49           C
ATOM    281  O   LYS A  38      36.286  20.078  78.615  1.00161.49           O
ATOM    282  N   ASP A  39      34.504  21.194  77.751  1.00143.54           N
ATOM    283  CA  ASP A  39      33.999  20.277  76.759  1.00143.54           C
ATOM    284  CB  ASP A  39      34.770  20.293  75.418  1.00143.54           C
ATOM    285  CG  ASP A  39      36.195  19.769  75.563  1.00143.54           C
ATOM    286  OD1 ASP A  39      37.032  20.441  76.225  1.00143.54           O
ATOM    287  OD2 ASP A  39      36.473  18.691  74.976  1.00143.54           O
ATOM    288  C   ASP A  39      33.816  18.858  77.212  1.00143.54           C
ATOM    289  O   ASP A  39      34.113  17.935  76.455  1.00143.54           O
ATOM    290  N   GLU A  40      33.283  18.618  78.424  1.00 96.63           N
ATOM    291  CA  GLU A  40      33.016  17.258  78.797  1.00 96.63           C
ATOM    292  CB  GLU A  40      33.565  16.855  80.176  1.00 96.63           C
ATOM    293  CG  GLU A  40      33.396  15.366  80.471  1.00 96.63           C
ATOM    294  CD  GLU A  40      34.314  15.018  81.632  1.00 96.63           C
ATOM    295  OE1 GLU A  40      35.322  15.749  81.823  1.00 96.63           O
ATOM    296  OE2 GLU A  40      34.022  14.013  82.336  1.00 96.63           O
ATOM    297  C   GLU A  40      31.528  17.113  78.811  1.00 96.63           C
ATOM    298  O   GLU A  40      30.800  18.097  78.935  1.00 96.63           O
ATOM    299  N   ASN A  41      31.033  15.871  78.645  1.00 74.07           N
ATOM    300  CA  ASN A  41      29.618  15.646  78.605  1.00 74.07           C
ATOM    301  CB  ASN A  41      29.219  14.587  77.562  1.00 74.07           C
ATOM    302  CG  ASN A  41      27.704  14.494  77.452  1.00 74.07           C
ATOM    303  OD1 ASN A  41      26.964  14.655  78.425  1.00 74.07           O
ATOM    304  ND2 ASN A  41      27.215  14.213  76.212  1.00 74.07           N
ATOM    305  C   ASN A  41      29.197  15.119  79.936  1.00 74.07           C
ATOM    306  O   ASN A  41      29.802  14.187  80.465  1.00 74.07           O
ATOM    307  N   VAL A  42      28.138  15.715  80.521  1.00 47.69           N
ATOM    308  CA  VAL A  42      27.644  15.220  81.770  1.00 47.69           C
ATOM    309  CB  VAL A  42      27.188  16.294  82.716  1.00 47.69           C
ATOM    310  CG1 VAL A  42      26.651  15.638  84.001  1.00 47.69           C
ATOM    311  CG2 VAL A  42      28.367  17.249  82.963  1.00 47.69           C
ATOM    312  C   VAL A  42      26.469  14.354  81.438  1.00 47.69           C
ATOM    313  O   VAL A  42      25.551  14.774  80.734  1.00 47.69           O
ATOM    314  N   TYR A  43      26.475  13.105  81.942  1.00 96.72           N
ATOM    315  CA  TYR A  43      25.447  12.171  81.587  1.00 96.72           C
ATOM    316  CB  TYR A  43      26.033  10.886  80.974  1.00 96.72           C
ATOM    317  CG  TYR A  43      24.922   9.964  80.605  1.00 96.72           C
ATOM    318  CD1 TYR A  43      24.388   9.095  81.530  1.00 96.72           C
ATOM    319  CD2 TYR A  43      24.413   9.973  79.327  1.00 96.72           C
ATOM    320  CE1 TYR A  43      23.360   8.249  81.181  1.00 96.72           C
ATOM    321  CE2 TYR A  43      23.385   9.129  78.973  1.00 96.72           C
ATOM    322  CZ  TYR A  43      22.860   8.265  79.901  1.00 96.72           C
ATOM    323  OH  TYR A  43      21.806   7.396  79.539  1.00 96.72           O
ATOM    324  C   TYR A  43      24.729  11.778  82.838  1.00 96.72           C
ATOM    325  O   TYR A  43      25.354  11.423  83.839  1.00 96.72           O
ATOM    326  N   LEU A  44      23.385  11.847  82.812  1.00 72.50           N
ATOM    327  CA  LEU A  44      22.595  11.481  83.953  1.00 72.50           C
ATOM    328  CB  LEU A  44      21.842  12.689  84.534  1.00 72.50           C
ATOM    329  CG  LEU A  44      22.758  13.876  84.891  1.00 72.50           C
ATOM    330  CD1 LEU A  44      21.953  15.032  85.502  1.00 72.50           C
ATOM    331  CD2 LEU A  44      23.945  13.446  85.768  1.00 72.50           C
ATOM    332  C   LEU A  44      21.561  10.525  83.438  1.00 72.50           C
ATOM    333  O   LEU A  44      20.667  10.910  82.686  1.00 72.50           O
ATOM    334  N   ARG A  45      21.616   9.251  83.863  1.00 82.55           N
ATOM    335  CA  ARG A  45      20.733   8.273  83.291  1.00 82.55           C
ATOM    336  CB  ARG A  45      20.949   6.862  83.865  1.00 82.55           C
ATOM    337  CG  ARG A  45      20.659   6.794  85.368  1.00 82.55           C
ATOM    338  CD  ARG A  45      20.912   5.425  86.003  1.00 82.55           C
ATOM    339  NE  ARG A  45      22.380   5.297  86.209  1.00 82.55           N
ATOM    340  CZ  ARG A  45      23.155   4.691  85.263  1.00 82.55           C
ATOM    341  NH1 ARG A  45      22.579   4.167  84.142  1.00 82.55           N
ATOM    342  NH2 ARG A  45      24.506   4.616  85.441  1.00 82.55           N
ATOM    343  C   ARG A  45      19.307   8.621  83.586  1.00 82.55           C
ATOM    344  O   ARG A  45      18.928   8.833  84.736  1.00 82.55           O
ATOM    345  N   GLY A  46      18.486   8.695  82.517  1.00 43.23           N
ATOM    346  CA  GLY A  46      17.069   8.893  82.606  1.00 43.23           C
ATOM    347  C   GLY A  46      16.766  10.356  82.595  1.00 43.23           C
ATOM    348  O   GLY A  46      15.786  10.795  81.991  1.00 43.23           O
ATOM    349  N   PHE A  47      17.582  11.156  83.302  1.00 75.83           N
ATOM    350  CA  PHE A  47      17.341  12.567  83.347  1.00 75.83           C
ATOM    351  CB  PHE A  47      18.171  13.237  84.454  1.00 75.83           C
ATOM    352  CG  PHE A  47      17.823  14.684  84.545  1.00 75.83           C
ATOM    353  CD1 PHE A  47      16.782  15.097  85.341  1.00 75.83           C
ATOM    354  CD2 PHE A  47      18.539  15.627  83.842  1.00 75.83           C
ATOM    355  CE1 PHE A  47      16.457  16.429  85.441  1.00 75.83           C
ATOM    356  CE2 PHE A  47      18.219  16.961  83.940  1.00 75.83           C
ATOM    357  CZ  PHE A  47      17.173  17.365  84.738  1.00 75.83           C
ATOM    358  C   PHE A  47      17.710  13.211  82.043  1.00 75.83           C
ATOM    359  O   PHE A  47      16.909  13.919  81.434  1.00 75.83           O
ATOM    360  N   GLY A  48      18.945  12.956  81.556  1.00 33.28           N
ATOM    361  CA  GLY A  48      19.367  13.591  80.340  1.00 33.28           C
ATOM    362  C   GLY A  48      20.830  13.910  80.436  1.00 33.28           C
ATOM    363  O   GLY A  48      21.495  13.561  81.412  1.00 33.28           O
ATOM    364  N   SER A  49      21.367  14.605  79.409  1.00 35.50           N
ATOM    365  CA  SER A  49      22.768  14.914  79.400  1.00 35.50           C
ATOM    366  CB  SER A  49      23.563  14.120  78.350  1.00 35.50           C
ATOM    367  OG  SER A  49      23.139  14.477  77.043  1.00 35.50           O
ATOM    368  C   SER A  49      22.959  16.369  79.086  1.00 35.50           C
ATOM    369  O   SER A  49      22.101  17.003  78.473  1.00 35.50           O
ATOM    370  N   PHE A  50      24.106  16.928  79.531  1.00 64.73           N
ATOM    371  CA  PHE A  50      24.468  18.300  79.291  1.00 64.73           C
ATOM    372  CB  PHE A  50      24.797  19.086  80.575  1.00 64.73           C
ATOM    373  CG  PHE A  50      23.575  19.221  81.415  1.00 64.73           C
ATOM    374  CD1 PHE A  50      23.169  18.194  82.234  1.00 64.73           C
ATOM    375  CD2 PHE A  50      22.853  20.394  81.395  1.00 64.73           C
ATOM    376  CE1 PHE A  50      22.041  18.323  83.009  1.00 64.73           C
ATOM    377  CE2 PHE A  50      21.725  20.527  82.165  1.00 64.73           C
ATOM    378  CZ  PHE A  50      21.320  19.491  82.976  1.00 64.73           C
ATOM    379  C   PHE A  50      25.743  18.268  78.508  1.00 64.73           C
ATOM    380  O   PHE A  50      26.644  17.486  78.814  1.00 64.73           O
ATOM    381  N   VAL A  51      25.867  19.128  77.477  1.00104.29           N
ATOM    382  CA  VAL A  51      27.051  19.081  76.662  1.00104.29           C
ATOM    383  CB  VAL A  51      26.881  18.129  75.518  1.00104.29           C
ATOM    384  CG1 VAL A  51      25.761  18.679  74.618  1.00104.29           C
ATOM    385  CG2 VAL A  51      28.225  17.948  74.794  1.00104.29           C
ATOM    386  C   VAL A  51      27.254  20.430  76.053  1.00104.29           C
ATOM    387  O   VAL A  51      26.371  21.280  76.108  1.00104.29           O
ATOM    388  N   VAL A  52      28.448  20.677  75.470  1.00 51.18           N
ATOM    389  CA  VAL A  52      28.620  21.915  74.772  1.00 51.18           C
ATOM    390  CB  VAL A  52      29.888  22.647  75.096  1.00 51.18           C
ATOM    391  CG1 VAL A  52      29.950  23.924  74.237  1.00 51.18           C
ATOM    392  CG2 VAL A  52      29.876  22.939  76.607  1.00 51.18           C
ATOM    393  C   VAL A  52      28.568  21.580  73.316  1.00 51.18           C
ATOM    394  O   VAL A  52      29.130  20.578  72.874  1.00 51.18           O
ATOM    395  N   LYS A  53      27.836  22.394  72.532  1.00 48.68           N
ATOM    396  CA  LYS A  53      27.702  22.099  71.136  1.00 48.68           C
ATOM    397  CB  LYS A  53      26.251  21.769  70.724  1.00 48.68           C
ATOM    398  CG  LYS A  53      25.734  20.472  71.363  1.00 48.68           C
ATOM    399  CD  LYS A  53      24.217  20.268  71.275  1.00 48.68           C
ATOM    400  CE  LYS A  53      23.753  18.961  71.928  1.00 48.68           C
ATOM    401  NZ  LYS A  53      22.283  18.810  71.817  1.00 48.68           N
ATOM    402  C   LYS A  53      28.175  23.286  70.366  1.00 48.68           C
ATOM    403  O   LYS A  53      28.055  24.427  70.811  1.00 48.68           O
ATOM    404  N   LYS A  54      28.765  23.044  69.182  1.00 77.58           N
ATOM    405  CA  LYS A  54      29.276  24.139  68.414  1.00 77.58           C
ATOM    406  CB  LYS A  54      30.424  23.742  67.473  1.00 77.58           C
ATOM    407  CG  LYS A  54      31.639  23.280  68.276  1.00 77.58           C
ATOM    408  CD  LYS A  54      32.719  22.563  67.473  1.00 77.58           C
ATOM    409  CE  LYS A  54      33.793  21.955  68.376  1.00 77.58           C
ATOM    410  NZ  LYS A  54      34.215  22.944  69.396  1.00 77.58           N
ATOM    411  C   LYS A  54      28.164  24.735  67.621  1.00 77.58           C
ATOM    412  O   LYS A  54      27.240  24.043  67.195  1.00 77.58           O
ATOM    413  N   ARG A  55      28.228  26.069  67.426  1.00 89.24           N
ATOM    414  CA  ARG A  55      27.218  26.767  66.685  1.00 89.24           C
ATOM    415  CB  ARG A  55      26.501  27.831  67.534  1.00 89.24           C
ATOM    416  CG  ARG A  55      25.887  27.240  68.808  1.00 89.24           C
ATOM    417  CD  ARG A  55      24.401  26.888  68.706  1.00 89.24           C
ATOM    418  NE  ARG A  55      24.094  26.010  69.870  1.00 89.24           N
ATOM    419  CZ  ARG A  55      23.442  24.823  69.686  1.00 89.24           C
ATOM    420  NH1 ARG A  55      22.898  24.509  68.474  1.00 89.24           N
ATOM    421  NH2 ARG A  55      23.351  23.937  70.718  1.00 89.24           N
ATOM    422  C   ARG A  55      27.924  27.458  65.566  1.00 89.24           C
ATOM    423  O   ARG A  55      28.964  28.084  65.768  1.00 89.24           O
ATOM    424  N   ALA A  56      27.369  27.350  64.344  1.00 29.30           N
ATOM    425  CA  ALA A  56      27.996  27.936  63.192  1.00 29.30           C
ATOM    426  CB  ALA A  56      27.500  27.368  61.851  1.00 29.30           C
ATOM    427  C   ALA A  56      27.753  29.407  63.185  1.00 29.30           C
ATOM    428  O   ALA A  56      26.843  29.918  63.836  1.00 29.30           O
ATOM    429  N   GLN A  57      28.605  30.127  62.433  1.00 86.23           N
ATOM    430  CA  GLN A  57      28.514  31.547  62.323  1.00 86.23           C
ATOM    431  CB  GLN A  57      29.663  32.152  61.513  1.00 86.23           C
ATOM    432  CG  GLN A  57      29.628  31.686  60.060  1.00 86.23           C
ATOM    433  CD  GLN A  57      30.787  32.351  59.346  1.00 86.23           C
ATOM    434  OE1 GLN A  57      31.847  31.745  59.182  1.00 86.23           O
ATOM    435  NE2 GLN A  57      30.589  33.624  58.921  1.00 86.23           N
ATOM    436  C   GLN A  57      27.264  31.862  61.580  1.00 86.23           C
ATOM    437  O   GLN A  57      26.791  31.068  60.768  1.00 86.23           O
ATOM    438  N   LYS A  58      26.673  33.033  61.870  1.00114.31           N
ATOM    439  CA  LYS A  58      25.480  33.417  61.177  1.00114.31           C
ATOM    440  CB  LYS A  58      24.207  33.247  62.019  1.00114.31           C
ATOM    441  CG  LYS A  58      23.902  31.808  62.425  1.00114.31           C
ATOM    442  CD  LYS A  58      22.782  31.714  63.461  1.00114.31           C
ATOM    443  CE  LYS A  58      22.924  32.719  64.608  1.00114.31           C
ATOM    444  NZ  LYS A  58      23.961  32.259  65.557  1.00114.31           N
ATOM    445  C   LYS A  58      25.592  34.878  60.921  1.00114.31           C
ATOM    446  O   LYS A  58      26.438  35.552  61.498  1.00114.31           O
ATOM    447  N   THR A  59      24.769  35.428  60.014  1.00128.77           N
ATOM    448  CA  THR A  59      24.808  36.853  59.898  1.00128.77           C
ATOM    449  CB  THR A  59      24.845  37.393  58.504  1.00128.77           C
ATOM    450  OG1 THR A  59      24.979  38.806  58.547  1.00128.77           O
ATOM    451  CG2 THR A  59      23.549  36.990  57.779  1.00128.77           C
ATOM    452  C   THR A  59      23.546  37.312  60.510  1.00128.77           C
ATOM    453  O   THR A  59      22.543  36.601  60.494  1.00128.77           O
ATOM    454  N   ALA A  60      23.565  38.510  61.106  1.00 79.89           N
ATOM    455  CA  ALA A  60      22.350  38.953  61.700  1.00 79.89           C
ATOM    456  CB  ALA A  60      22.073  38.343  63.083  1.00 79.89           C
ATOM    457  C   ALA A  60      22.440  40.431  61.862  1.00 79.89           C
ATOM    458  O   ALA A  60      23.410  41.055  61.436  1.00 79.89           O
ATOM    459  N   ARG A  61      21.377  41.023  62.430  1.00173.87           N
ATOM    460  CA  ARG A  61      21.361  42.427  62.691  1.00173.87           C
ATOM    461  CB  ARG A  61      20.231  43.214  62.006  1.00173.87           C
ATOM    462  CG  ARG A  61      20.293  43.223  60.486  1.00173.87           C
ATOM    463  CD  ARG A  61      19.558  44.407  59.859  1.00173.87           C
ATOM    464  NE  ARG A  61      20.552  45.516  59.770  1.00173.87           N
ATOM    465  CZ  ARG A  61      20.348  46.564  58.921  1.00173.87           C
ATOM    466  NH1 ARG A  61      19.214  46.616  58.166  1.00173.87           N
ATOM    467  NH2 ARG A  61      21.272  47.568  58.833  1.00173.87           N
ATOM    468  C   ARG A  61      21.072  42.589  64.142  1.00173.87           C
ATOM    469  O   ARG A  61      20.425  41.743  64.757  1.00173.87           O
ATOM    470  N   ASN A  62      21.566  43.691  64.728  1.00 58.27           N
ATOM    471  CA  ASN A  62      21.281  43.957  66.104  1.00 58.27           C
ATOM    472  CB  ASN A  62      22.287  44.934  66.731  1.00 58.27           C
ATOM    473  CG  ASN A  62      22.222  44.798  68.245  1.00 58.27           C
ATOM    474  OD1 ASN A  62      21.152  44.859  68.848  1.00 58.27           O
ATOM    475  ND2 ASN A  62      23.407  44.590  68.874  1.00 58.27           N
ATOM    476  C   ASN A  62      19.937  44.612  66.082  1.00 58.27           C
ATOM    477  O   ASN A  62      19.709  45.528  65.300  1.00 58.27           O
ATOM    478  N   ILE A  63      18.984  44.150  66.909  1.00 44.43           N
ATOM    479  CA  ILE A  63      17.674  44.732  66.832  1.00 44.43           C
ATOM    480  CB  ILE A  63      16.646  44.009  67.658  1.00 44.43           C
ATOM    481  CG1 ILE A  63      16.434  42.585  67.118  1.00 44.43           C
ATOM    482  CG2 ILE A  63      15.360  44.851  67.667  1.00 44.43           C
ATOM    483  CD1 ILE A  63      15.470  41.760  67.969  1.00 44.43           C
ATOM    484  C   ILE A  63      17.721  46.168  67.259  1.00 44.43           C
ATOM    485  O   ILE A  63      17.111  47.026  66.624  1.00 44.43           O
ATOM    486  N   SER A  64      18.434  46.464  68.364  1.00 77.52           N
ATOM    487  CA  SER A  64      18.510  47.808  68.868  1.00 77.52           C
ATOM    488  CB  SER A  64      19.299  47.901  70.186  1.00 77.52           C
ATOM    489  OG  SER A  64      19.420  49.256  70.594  1.00 77.52           O
ATOM    490  C   SER A  64      19.204  48.701  67.888  1.00 77.52           C
ATOM    491  O   SER A  64      18.607  49.624  67.332  1.00 77.52           O
ATOM    492  N   LYS A  65      20.504  48.423  67.649  1.00157.33           N
ATOM    493  CA  LYS A  65      21.383  49.222  66.839  1.00157.33           C
ATOM    494  CB  LYS A  65      22.818  48.682  66.887  1.00157.33           C
ATOM    495  CG  LYS A  65      23.334  48.564  68.321  1.00157.33           C
ATOM    496  CD  LYS A  65      23.322  49.894  69.071  1.00157.33           C
ATOM    497  CE  LYS A  65      24.145  50.963  68.360  1.00157.33           C
ATOM    498  NZ  LYS A  65      25.526  50.469  68.165  1.00157.33           N
ATOM    499  C   LYS A  65      20.942  49.182  65.410  1.00157.33           C
ATOM    500  O   LYS A  65      20.995  50.179  64.689  1.00157.33           O
ATOM    501  N   ASN A  66      20.485  47.997  64.989  1.00 75.05           N
ATOM    502  CA  ASN A  66      20.041  47.694  63.661  1.00 75.05           C
ATOM    503  CB  ASN A  66      18.923  48.619  63.148  1.00 75.05           C
ATOM    504  CG  ASN A  66      18.133  47.889  62.062  1.00 75.05           C
ATOM    505  OD1 ASN A  66      18.662  47.082  61.298  1.00 75.05           O
ATOM    506  ND2 ASN A  66      16.807  48.185  61.991  1.00 75.05           N
ATOM    507  C   ASN A  66      21.202  47.744  62.719  1.00 75.05           C
ATOM    508  O   ASN A  66      21.035  47.956  61.520  1.00 75.05           O
ATOM    509  N   THR A  67      22.433  47.545  63.219  1.00105.67           N
ATOM    510  CA  THR A  67      23.502  47.480  62.270  1.00105.67           C
ATOM    511  CB  THR A  67      24.826  47.935  62.808  1.00105.67           C
ATOM    512  OG1 THR A  67      25.228  47.094  63.878  1.00105.67           O
ATOM    513  CG2 THR A  67      24.698  49.388  63.296  1.00105.67           C
ATOM    514  C   THR A  67      23.614  46.037  61.892  1.00105.67           C
ATOM    515  O   THR A  67      23.208  45.162  62.654  1.00105.67           O
ATOM    516  N   THR A  68      24.142  45.739  60.688  1.00104.36           N
ATOM    517  CA  THR A  68      24.277  44.355  60.340  1.00104.36           C
ATOM    518  CB  THR A  68      24.287  44.089  58.863  1.00104.36           C
ATOM    519  OG1 THR A  68      24.283  42.687  58.638  1.00104.36           O
ATOM    520  CG2 THR A  68      25.539  44.721  58.234  1.00104.36           C
ATOM    521  C   THR A  68      25.563  43.864  60.922  1.00104.36           C
ATOM    522  O   THR A  68      26.512  44.630  61.078  1.00104.36           O
ATOM    523  N   ILE A  69      25.616  42.574  61.309  1.00 53.59           N
ATOM    524  CA  ILE A  69      26.838  42.073  61.865  1.00 53.59           C
ATOM    525  CB  ILE A  69      26.887  42.159  63.371  1.00 53.59           C
ATOM    526  CG1 ILE A  69      26.642  43.607  63.815  1.00 53.59           C
ATOM    527  CG2 ILE A  69      28.253  41.651  63.867  1.00 53.59           C
ATOM    528  CD1 ILE A  69      26.476  43.754  65.327  1.00 53.59           C
ATOM    529  C   ILE A  69      26.986  40.635  61.465  1.00 53.59           C
ATOM    530  O   ILE A  69      26.019  39.968  61.100  1.00 53.59           O
ATOM    531  N   ILE A  70      28.234  40.131  61.509  1.00 52.85           N
ATOM    532  CA  ILE A  70      28.525  38.767  61.211  1.00 52.85           C
ATOM    533  CB  ILE A  70      29.795  38.604  60.421  1.00 52.85           C
ATOM    534  CG1 ILE A  70      29.755  39.450  59.137  1.00 52.85           C
ATOM    535  CG2 ILE A  70      30.006  37.107  60.143  1.00 52.85           C
ATOM    536  CD1 ILE A  70      31.117  39.567  58.452  1.00 52.85           C
ATOM    537  C   ILE A  70      28.779  38.149  62.544  1.00 52.85           C
ATOM    538  O   ILE A  70      29.555  38.665  63.348  1.00 52.85           O
ATOM    539  N   ILE A  71      28.107  37.024  62.820  1.00112.84           N
ATOM    540  CA  ILE A  71      28.233  36.346  64.071  1.00112.84           C
ATOM    541  CB  ILE A  71      26.954  35.688  64.520  1.00112.84           C
ATOM    542  CG1 ILE A  71      25.907  36.741  64.904  1.00112.84           C
ATOM    543  CG2 ILE A  71      27.286  34.708  65.651  1.00112.84           C
ATOM    544  CD1 ILE A  71      26.346  37.601  66.085  1.00112.84           C
ATOM    545  C   ILE A  71      29.221  35.248  63.871  1.00112.84           C
ATOM    546  O   ILE A  71      29.059  34.380  63.015  1.00112.84           O
ATOM    547  N   PRO A  72      30.266  35.310  64.641  1.00154.82           N
ATOM    548  CA  PRO A  72      31.246  34.266  64.575  1.00154.82           C
ATOM    549  CD  PRO A  72      30.876  36.601  64.916  1.00154.82           C
ATOM    550  CB  PRO A  72      32.517  34.836  65.193  1.00154.82           C
ATOM    551  CG  PRO A  72      32.392  36.345  64.932  1.00154.82           C
ATOM    552  C   PRO A  72      30.728  33.055  65.276  1.00154.82           C
ATOM    553  O   PRO A  72      29.756  33.164  66.023  1.00154.82           O
ATOM    554  N   GLU A  73      31.361  31.893  65.051  1.00116.33           N
ATOM    555  CA  GLU A  73      30.881  30.682  65.649  1.00116.33           C
ATOM    556  CB  GLU A  73      31.689  29.426  65.272  1.00116.33           C
ATOM    557  CG  GLU A  73      33.154  29.477  65.720  1.00116.33           C
ATOM    558  CD  GLU A  73      33.978  30.083  64.592  1.00116.33           C
ATOM    559  OE1 GLU A  73      34.270  29.339  63.617  1.00116.33           O
ATOM    560  OE2 GLU A  73      34.324  31.291  64.684  1.00116.33           O
ATOM    561  C   GLU A  73      30.955  30.825  67.135  1.00116.33           C
ATOM    562  O   GLU A  73      31.809  31.532  67.669  1.00116.33           O
ATOM    563  N   HIS A  74      30.021  30.160  67.843  1.00 52.42           N
ATOM    564  CA  HIS A  74      29.986  30.210  69.276  1.00 52.42           C
ATOM    565  ND1 HIS A  74      29.122  33.421  70.079  1.00 52.42           N
ATOM    566  CG  HIS A  74      28.576  32.340  69.424  1.00 52.42           C
ATOM    567  CB  HIS A  74      28.740  30.912  69.848  1.00 52.42           C
ATOM    568  NE2 HIS A  74      28.000  34.235  68.342  1.00 52.42           N
ATOM    569  CD2 HIS A  74      27.891  32.852  68.365  1.00 52.42           C
ATOM    570  CE1 HIS A  74      28.746  34.527  69.388  1.00 52.42           C
ATOM    571  C   HIS A  74      29.871  28.801  69.751  1.00 52.42           C
ATOM    572  O   HIS A  74      29.692  27.875  68.960  1.00 52.42           O
ATOM    573  N   ASN A  75      29.998  28.616  71.080  1.00 68.36           N
ATOM    574  CA  ASN A  75      29.821  27.333  71.691  1.00 68.36           C
ATOM    575  CB  ASN A  75      31.026  26.908  72.546  1.00 68.36           C
ATOM    576  CG  ASN A  75      32.277  27.009  71.686  1.00 68.36           C
ATOM    577  OD1 ASN A  75      33.207  27.744  72.017  1.00 68.36           O
ATOM    578  ND2 ASN A  75      32.309  26.262  70.549  1.00 68.36           N
ATOM    579  C   ASN A  75      28.687  27.543  72.647  1.00 68.36           C
ATOM    580  O   ASN A  75      28.617  28.588  73.294  1.00 68.36           O
ATOM    581  N   ILE A  76      27.748  26.582  72.751  1.00130.33           N
ATOM    582  CA  ILE A  76      26.646  26.792  73.651  1.00130.33           C
ATOM    583  CB  ILE A  76      25.389  27.228  72.947  1.00130.33           C
ATOM    584  CG1 ILE A  76      25.641  28.559  72.214  1.00130.33           C
ATOM    585  CG2 ILE A  76      24.250  27.316  73.978  1.00130.33           C
ATOM    586  CD1 ILE A  76      24.590  28.906  71.161  1.00130.33           C
ATOM    587  C   ILE A  76      26.363  25.516  74.391  1.00130.33           C
ATOM    588  O   ILE A  76      26.648  24.415  73.932  1.00130.33           O
ATOM    589  N   PRO A  77      25.824  25.667  75.574  1.00165.88           N
ATOM    590  CA  PRO A  77      25.463  24.527  76.367  1.00165.88           C
ATOM    591  CD  PRO A  77      26.139  26.829  76.384  1.00165.88           C
ATOM    592  CB  PRO A  77      25.257  25.059  77.785  1.00165.88           C
ATOM    593  CG  PRO A  77      26.131  26.324  77.832  1.00165.88           C
ATOM    594  C   PRO A  77      24.239  23.881  75.780  1.00165.88           C
ATOM    595  O   PRO A  77      23.409  24.591  75.214  1.00165.88           O
ATOM    596  N   ALA A  78      24.101  22.548  75.901  1.00 39.07           N
ATOM    597  CA  ALA A  78      22.950  21.889  75.349  1.00 39.07           C
ATOM    598  CB  ALA A  78      23.234  21.186  74.014  1.00 39.07           C
ATOM    599  C   ALA A  78      22.512  20.827  76.305  1.00 39.07           C
ATOM    600  O   ALA A  78      23.325  20.212  76.992  1.00 39.07           O
ATOM    601  N   PHE A  79      21.189  20.585  76.361  1.00 71.91           N
ATOM    602  CA  PHE A  79      20.636  19.592  77.233  1.00 71.91           C
ATOM    603  CB  PHE A  79      19.747  20.229  78.320  1.00 71.91           C
ATOM    604  CG  PHE A  79      18.989  19.201  79.092  1.00 71.91           C
ATOM    605  CD1 PHE A  79      19.601  18.437  80.057  1.00 71.91           C
ATOM    606  CD2 PHE A  79      17.641  19.033  78.865  1.00 71.91           C
ATOM    607  CE1 PHE A  79      18.880  17.505  80.767  1.00 71.91           C
ATOM    608  CE2 PHE A  79      16.916  18.103  79.573  1.00 71.91           C
ATOM    609  CZ  PHE A  79      17.537  17.336  80.529  1.00 71.91           C
ATOM    610  C   PHE A  79      19.791  18.688  76.403  1.00 71.91           C
ATOM    611  O   PHE A  79      19.025  19.147  75.557  1.00 71.91           O
ATOM    612  N   LYS A  80      19.944  17.366  76.598  1.00113.34           N
ATOM    613  CA  LYS A  80      19.111  16.441  75.891  1.00113.34           C
ATOM    614  CB  LYS A  80      19.877  15.420  75.036  1.00113.34           C
ATOM    615  CG  LYS A  80      18.938  14.708  74.063  1.00113.34           C
ATOM    616  CD  LYS A  80      19.638  13.892  72.978  1.00113.34           C
ATOM    617  CE  LYS A  80      18.796  13.716  71.709  1.00113.34           C
ATOM    618  NZ  LYS A  80      17.437  13.231  72.043  1.00113.34           N
ATOM    619  C   LYS A  80      18.386  15.682  76.946  1.00113.34           C
ATOM    620  O   LYS A  80      19.001  15.052  77.806  1.00113.34           O
ATOM    621  N   PRO A  81      17.087  15.740  76.920  1.00 86.42           N
ATOM    622  CA  PRO A  81      16.362  15.042  77.935  1.00 86.42           C
ATOM    623  CD  PRO A  81      16.402  16.959  76.523  1.00 86.42           C
ATOM    624  CB  PRO A  81      14.958  15.658  77.972  1.00 86.42           C
ATOM    625  CG  PRO A  81      14.923  16.631  76.775  1.00 86.42           C
ATOM    626  C   PRO A  81      16.413  13.576  77.703  1.00 86.42           C
ATOM    627  O   PRO A  81      16.397  13.150  76.549  1.00 86.42           O
ATOM    628  N   ALA A  82      16.490  12.789  78.785  1.00 46.36           N
ATOM    629  CA  ALA A  82      16.525  11.373  78.613  1.00 46.36           C
ATOM    630  CB  ALA A  82      17.279  10.605  79.707  1.00 46.36           C
ATOM    631  C   ALA A  82      15.115  10.900  78.504  1.00 46.36           C
ATOM    632  O   ALA A  82      14.164  11.663  78.667  1.00 46.36           O
ATOM    633  N   LYS A  83      14.971   9.599  78.205  1.00 86.16           N
ATOM    634  CA  LYS A  83      13.747   8.914  77.922  1.00 86.16           C
ATOM    635  CB  LYS A  83      14.032   7.421  77.721  1.00 86.16           C
ATOM    636  CG  LYS A  83      14.807   6.862  78.916  1.00 86.16           C
ATOM    637  CD  LYS A  83      14.849   5.341  79.017  1.00 86.16           C
ATOM    638  CE  LYS A  83      15.576   4.885  80.282  1.00 86.16           C
ATOM    639  NZ  LYS A  83      15.508   3.416  80.416  1.00 86.16           N
ATOM    640  C   LYS A  83      12.784   8.996  79.069  1.00 86.16           C
ATOM    641  O   LYS A  83      11.587   9.199  78.861  1.00 86.16           O
ATOM    642  N   THR A  84      13.286   8.836  80.306  1.00149.05           N
ATOM    643  CA  THR A  84      12.458   8.725  81.476  1.00149.05           C
ATOM    644  CB  THR A  84      13.177   8.253  82.711  1.00149.05           C
ATOM    645  OG1 THR A  84      14.130   9.207  83.141  1.00149.05           O
ATOM    646  CG2 THR A  84      13.871   6.916  82.397  1.00149.05           C
ATOM    647  C   THR A  84      11.741   9.990  81.811  1.00149.05           C
ATOM    648  O   THR A  84      10.679   9.912  82.420  1.00149.05           O
ATOM    649  N   PHE A  85      12.300  11.168  81.467  1.00283.70           N
ATOM    650  CA  PHE A  85      11.719  12.438  81.822  1.00283.70           C
ATOM    651  CB  PHE A  85      12.601  13.550  81.229  1.00283.70           C
ATOM    652  CG  PHE A  85      12.450  14.848  81.932  1.00283.70           C
ATOM    653  CD1 PHE A  85      11.389  15.685  81.677  1.00283.70           C
ATOM    654  CD2 PHE A  85      13.417  15.231  82.833  1.00283.70           C
ATOM    655  CE1 PHE A  85      11.288  16.887  82.335  1.00283.70           C
ATOM    656  CE2 PHE A  85      13.321  16.430  83.494  1.00283.70           C
ATOM    657  CZ  PHE A  85      12.252  17.257  83.243  1.00283.70           C
ATOM    658  C   PHE A  85      10.334  12.534  81.182  1.00283.70           C
ATOM    659  O   PHE A  85      10.187  13.212  80.169  1.00283.70           O
ATOM    660  N   THR A  86       9.264  11.970  81.818  1.00268.14           N
ATOM    661  CA  THR A  86       7.961  11.790  81.227  1.00268.14           C
ATOM    662  CB  THR A  86       7.297  10.505  81.641  1.00268.14           C
ATOM    663  OG1 THR A  86       6.035  10.420  81.007  1.00268.14           O
ATOM    664  CG2 THR A  86       7.132  10.450  83.169  1.00268.14           C
ATOM    665  C   THR A  86       6.992  12.897  81.463  1.00268.14           C
ATOM    666  O   THR A  86       6.088  12.825  82.295  1.00268.14           O
ATOM    667  N   ILE A  87       7.173  13.984  80.709  1.00159.97           N
ATOM    668  CA  ILE A  87       6.186  15.014  80.676  1.00159.97           C
ATOM    669  CB  ILE A  87       6.662  16.367  80.238  1.00159.97           C
ATOM    670  CG1 ILE A  87       7.188  16.377  78.807  1.00159.97           C
ATOM    671  CG2 ILE A  87       7.680  16.847  81.284  1.00159.97           C
ATOM    672  CD1 ILE A  87       7.323  17.804  78.297  1.00159.97           C
ATOM    673  C   ILE A  87       5.027  14.549  79.846  1.00159.97           C
ATOM    674  O   ILE A  87       3.898  14.994  80.045  1.00159.97           O
ATOM    675  N   ALA A  88       5.260  13.709  78.817  1.00 63.62           N
ATOM    676  CA  ALA A  88       4.081  13.295  78.115  1.00 63.62           C
ATOM    677  CB  ALA A  88       3.953  13.906  76.706  1.00 63.62           C
ATOM    678  C   ALA A  88       4.067  11.810  77.950  1.00 63.62           C
ATOM    679  O   ALA A  88       4.978  11.230  77.361  1.00 63.62           O
ATOM    680  N   VAL A  89       3.021  11.151  78.494  1.00128.99           N
ATOM    681  CA  VAL A  89       2.838   9.752  78.232  1.00128.99           C
ATOM    682  CB  VAL A  89       3.566   8.835  79.178  1.00128.99           C
ATOM    683  CG1 VAL A  89       5.068   8.939  78.865  1.00128.99           C
ATOM    684  CG2 VAL A  89       3.192   9.184  80.634  1.00128.99           C
ATOM    685  C   VAL A  89       1.372   9.434  78.274  1.00128.99           C
ATOM    686  O   VAL A  89       0.780   9.307  79.344  1.00128.99           O
ATOM    687  N   LYS A  90       0.721   9.357  77.098  1.00 81.83           N
ATOM    688  CA  LYS A  90      -0.653   8.943  77.045  1.00 81.83           C
ATOM    689  CB  LYS A  90      -1.298   9.183  75.676  1.00 81.83           C
ATOM    690  CG  LYS A  90      -1.435  10.654  75.299  1.00 81.83           C
ATOM    691  CD  LYS A  90      -1.754  10.843  73.818  1.00 81.83           C
ATOM    692  CE  LYS A  90      -2.112  12.280  73.441  1.00 81.83           C
ATOM    693  NZ  LYS A  90      -3.400  12.655  74.062  1.00 81.83           N
ATOM    694  C   LYS A  90      -0.686   7.467  77.230  1.00 81.83           C
ATOM    695  O   LYS A  90      -1.471   6.922  78.006  1.00 81.83           O
ATOM    696  N   LYS A  91       0.234   6.815  76.495  1.00151.89           N
ATOM    697  CA  LYS A  91       0.366   5.398  76.373  1.00151.89           C
ATOM    698  CB  LYS A  91       1.231   4.772  77.475  1.00151.89           C
ATOM    699  CG  LYS A  91       2.562   5.507  77.626  1.00151.89           C
ATOM    700  CD  LYS A  91       3.286   5.767  76.304  1.00151.89           C
ATOM    701  CE  LYS A  91       2.974   7.148  75.716  1.00151.89           C
ATOM    702  NZ  LYS A  91       4.003   7.520  74.723  1.00151.89           N
ATOM    703  C   LYS A  91      -1.016   4.762  76.390  1.00151.89           C
ATOM    704  O   LYS A  91      -1.213   3.765  77.131  1.00151.89           O
ATOM    705  OXT LYS A  91      -1.898   5.274  75.650  1.00151.89           O
TER     706      LYS A  91
ATOM    707  N   MET B  92      31.440  12.792  82.250  1.00112.13           N
ATOM    708  CA  MET B  92      31.034  12.852  83.671  1.00112.13           C
ATOM    709  CB  MET B  92      30.833  14.310  84.109  1.00112.13           C
ATOM    710  CG  MET B  92      32.076  15.180  83.927  1.00112.13           C
ATOM    711  SD  MET B  92      33.438  14.846  85.077  1.00112.13           S
ATOM    712  CE  MET B  92      33.007  16.189  86.220  1.00112.13           C
ATOM    713  C   MET B  92      29.705  12.189  83.800  1.00112.13           C
ATOM    714  O   MET B  92      28.714  12.662  83.251  1.00112.13           O
ATOM    715  N   THR B  93      29.663  11.063  84.524  1.00 34.48           N
ATOM    716  CA  THR B  93      28.450  10.329  84.698  1.00 34.48           C
ATOM    717  CB  THR B  93      28.690   8.856  84.674  1.00 34.48           C
ATOM    718  OG1 THR B  93      29.558   8.498  85.740  1.00 34.48           O
ATOM    719  CG2 THR B  93      29.342   8.497  83.327  1.00 34.48           C
ATOM    720  C   THR B  93      27.868  10.690  86.030  1.00 34.48           C
ATOM    721  O   THR B  93      28.434  11.490  86.774  1.00 34.48           O
ATOM    722  N   LYS B  94      26.703  10.103  86.363  1.00 52.26           N
ATOM    723  CA  LYS B  94      26.074  10.417  87.614  1.00 52.26           C
ATOM    724  CB  LYS B  94      24.742   9.680  87.832  0.00 52.26           C
ATOM    725  CG  LYS B  94      24.105   9.979  89.193  0.00 52.26           C
ATOM    726  CD  LYS B  94      22.679   9.443  89.333  0.00 52.26           C
ATOM    727  CE  LYS B  94      22.067   9.665  90.719  0.00 52.26           C
ATOM    728  NZ  LYS B  94      21.450  11.007  90.782  0.00 52.26           N
ATOM    729  C   LYS B  94      26.969  10.007  88.733  1.00 52.26           C
ATOM    730  O   LYS B  94      27.176  10.754  89.690  1.00 52.26           O
ATOM    731  N   ALA B  95      27.554   8.803  88.630  1.00 29.67           N
ATOM    732  CA  ALA B  95      28.348   8.301  89.706  1.00 29.67           C
ATOM    733  CB  ALA B  95      28.897   6.894  89.416  1.00 29.67           C
ATOM    734  C   ALA B  95      29.508   9.221  89.932  1.00 29.67           C
ATOM    735  O   ALA B  95      29.827   9.537  91.076  1.00 29.67           O
ATOM    736  N   ASP B  96      30.175   9.677  88.852  1.00119.28           N
ATOM    737  CA  ASP B  96      31.320  10.524  89.037  1.00119.28           C
ATOM    738  CB  ASP B  96      32.303  10.583  87.845  1.00119.28           C
ATOM    739  CG  ASP B  96      31.684  11.143  86.579  1.00119.28           C
ATOM    740  OD1 ASP B  96      30.894  12.123  86.653  1.00119.28           O
ATOM    741  OD2 ASP B  96      32.039  10.594  85.503  1.00119.28           O
ATOM    742  C   ASP B  96      30.945  11.900  89.511  1.00119.28           C
ATOM    743  O   ASP B  96      31.716  12.516  90.245  1.00119.28           O
ATOM    744  N   ILE B  97      29.782  12.449  89.100  1.00 97.05           N
ATOM    745  CA  ILE B  97      29.432  13.764  89.574  1.00 97.05           C
ATOM    746  CB  ILE B  97      28.241  14.408  88.910  1.00 97.05           C
ATOM    747  CG1 ILE B  97      28.234  15.915  89.251  1.00 97.05           C
ATOM    748  CG2 ILE B  97      26.964  13.667  89.341  1.00 97.05           C
ATOM    749  CD1 ILE B  97      27.348  16.776  88.350  1.00 97.05           C
ATOM    750  C   ILE B  97      29.198  13.699  91.056  1.00 97.05           C
ATOM    751  O   ILE B  97      29.543  14.621  91.792  1.00 97.05           O
ATOM    752  N   VAL B  98      28.589  12.598  91.532  1.00 43.61           N
ATOM    753  CA  VAL B  98      28.297  12.397  92.927  1.00 43.61           C
ATOM    754  CB  VAL B  98      27.653  11.058  93.154  1.00 43.61           C
ATOM    755  CG1 VAL B  98      27.648  10.733  94.653  1.00 43.61           C
ATOM    756  CG2 VAL B  98      26.242  11.101  92.540  1.00 43.61           C
ATOM    757  C   VAL B  98      29.576  12.446  93.706  1.00 43.61           C
ATOM    758  O   VAL B  98      29.644  13.054  94.775  1.00 43.61           O
ATOM    759  N   ASN B  99      30.640  11.803  93.189  1.00 37.94           N
ATOM    760  CA  ASN B  99      31.890  11.784  93.888  1.00 37.94           C
ATOM    761  CB  ASN B  99      32.948  10.919  93.182  1.00 37.94           C
ATOM    762  CG  ASN B  99      32.570   9.459  93.385  1.00 37.94           C
ATOM    763  OD1 ASN B  99      32.443   8.990  94.516  1.00 37.94           O
ATOM    764  ND2 ASN B  99      32.382   8.717  92.261  1.00 37.94           N
ATOM    765  C   ASN B  99      32.431  13.180  93.993  1.00 37.94           C
ATOM    766  O   ASN B  99      32.933  13.572  95.045  1.00 37.94           O
ATOM    767  N   GLU B 100      32.345  13.975  92.910  1.00 84.90           N
ATOM    768  CA  GLU B 100      32.909  15.298  92.928  1.00 84.90           C
ATOM    769  CB  GLU B 100      32.968  15.953  91.532  1.00 84.90           C
ATOM    770  CG  GLU B 100      31.621  16.118  90.829  1.00 84.90           C
ATOM    771  CD  GLU B 100      31.882  16.604  89.408  1.00 84.90           C
ATOM    772  OE1 GLU B 100      33.078  16.679  89.019  1.00 84.90           O
ATOM    773  OE2 GLU B 100      30.890  16.909  88.695  1.00 84.90           O
ATOM    774  C   GLU B 100      32.160  16.183  93.887  1.00 84.90           C
ATOM    775  O   GLU B 100      32.764  17.024  94.552  1.00 84.90           O
ATOM    776  N   ILE B 101      30.825  16.018  93.964  1.00 55.76           N
ATOM    777  CA  ILE B 101      29.935  16.791  94.797  1.00 55.76           C
ATOM    778  CB  ILE B 101      28.479  16.481  94.560  1.00 55.76           C
ATOM    779  CG1 ILE B 101      28.055  16.790  93.115  1.00 55.76           C
ATOM    780  CG2 ILE B 101      27.662  17.251  95.613  1.00 55.76           C
ATOM    781  CD1 ILE B 101      26.672  16.235  92.763  1.00 55.76           C
ATOM    782  C   ILE B 101      30.174  16.512  96.247  1.00 55.76           C
ATOM    783  O   ILE B 101      30.071  17.403  97.086  1.00 55.76           O
ATOM    784  N   ALA B 102      30.443  15.244  96.593  1.00 35.21           N
ATOM    785  CA  ALA B 102      30.619  14.897  97.972  1.00 35.21           C
ATOM    786  CB  ALA B 102      30.931  13.405  98.162  1.00 35.21           C
ATOM    787  C   ALA B 102      31.791  15.662  98.511  1.00 35.21           C
ATOM    788  O   ALA B 102      31.759  16.141  99.643  1.00 35.21           O
ATOM    789  N   LYS B 103      32.866  15.779  97.711  1.00 69.37           N
ATOM    790  CA  LYS B 103      34.075  16.409  98.165  1.00 69.37           C
ATOM    791  CB  LYS B 103      35.211  16.320  97.136  1.00 69.37           C
ATOM    792  CG  LYS B 103      35.707  14.890  96.929  1.00 69.37           C
ATOM    793  CD  LYS B 103      36.561  14.698  95.678  0.00 69.37           C
ATOM    794  CE  LYS B 103      37.095  13.272  95.547  1.00 69.37           C
ATOM    795  NZ  LYS B 103      36.013  12.302  95.831  1.00 69.37           N
ATOM    796  C   LYS B 103      33.885  17.864  98.462  1.00 69.37           C
ATOM    797  O   LYS B 103      34.254  18.331  99.539  1.00 69.37           O
ATOM    798  N   ASN B 104      33.291  18.619  97.520  1.00 42.30           N
ATOM    799  CA  ASN B 104      33.184  20.041  97.681  1.00 42.30           C
ATOM    800  CB  ASN B 104      32.632  20.730  96.425  1.00 42.30           C
ATOM    801  CG  ASN B 104      33.717  20.593  95.367  1.00 42.30           C
ATOM    802  OD1 ASN B 104      34.835  21.072  95.546  1.00 42.30           O
ATOM    803  ND2 ASN B 104      33.387  19.900  94.246  1.00 42.30           N
ATOM    804  C   ASN B 104      32.307  20.366  98.849  1.00 42.30           C
ATOM    805  O   ASN B 104      32.633  21.235  99.657  1.00 42.30           O
ATOM    806  N   THR B 105      31.169  19.664  98.961  1.00112.22           N
ATOM    807  CA  THR B 105      30.182  19.857  99.984  1.00112.22           C
ATOM    808  CB  THR B 105      28.924  19.091  99.685  1.00112.22           C
ATOM    809  OG1 THR B 105      27.889  19.470 100.582  1.00112.22           O
ATOM    810  CG2 THR B 105      29.218  17.587  99.799  1.00112.22           C
ATOM    811  C   THR B 105      30.703  19.420 101.321  1.00112.22           C
ATOM    812  O   THR B 105      30.351  20.008 102.343  1.00112.22           O
ATOM    813  N   GLY B 106      31.555  18.374 101.363  1.00 31.47           N
ATOM    814  CA  GLY B 106      32.053  17.924 102.630  1.00 31.47           C
ATOM    815  C   GLY B 106      31.074  16.964 103.240  1.00 31.47           C
ATOM    816  O   GLY B 106      30.856  16.979 104.451  1.00 31.47           O
ATOM    817  N   ILE B 107      30.450  16.106 102.407  1.00111.63           N
ATOM    818  CA  ILE B 107      29.522  15.130 102.906  1.00111.63           C
ATOM    819  CB  ILE B 107      28.096  15.341 102.473  1.00111.63           C
ATOM    820  CG1 ILE B 107      27.928  15.197 100.952  1.00111.63           C
ATOM    821  CG2 ILE B 107      27.643  16.701 103.023  1.00111.63           C
ATOM    822  CD1 ILE B 107      26.458  15.189 100.531  1.00111.63           C
ATOM    823  C   ILE B 107      29.965  13.788 102.408  1.00111.63           C
ATOM    824  O   ILE B 107      31.055  13.651 101.852  1.00111.63           O
ATOM    825  N   ASP B 108      29.161  12.744 102.700  1.00 81.00           N
ATOM    826  CA  ASP B 108      29.449  11.409 102.256  1.00 81.00           C
ATOM    827  CB  ASP B 108      28.743  10.333 103.097  1.00 81.00           C
ATOM    828  CG  ASP B 108      29.380   8.970 102.837  1.00 81.00           C
ATOM    829  OD1 ASP B 108      28.947   8.275 101.880  1.00 81.00           O
ATOM    830  OD2 ASP B 108      30.293   8.592 103.619  1.00 81.00           O
ATOM    831  C   ASP B 108      28.964  11.285 100.840  1.00 81.00           C
ATOM    832  O   ASP B 108      28.249  12.151 100.334  1.00 81.00           O
ATOM    833  N   LYS B 109      29.382  10.197 100.165  1.00 48.16           N
ATOM    834  CA  LYS B 109      28.991   9.892  98.818  1.00 48.16           C
ATOM    835  CB  LYS B 109      29.639   8.604  98.273  1.00 48.16           C
ATOM    836  CG  LYS B 109      31.171   8.589  98.286  1.00 48.16           C
ATOM    837  CD  LYS B 109      31.756   7.215  97.950  0.00 48.16           C
ATOM    838  CE  LYS B 109      33.276   7.116  98.093  0.00 48.16           C
ATOM    839  NZ  LYS B 109      33.750   5.873  97.445  0.00 48.16           N
ATOM    840  C   LYS B 109      27.520   9.626  98.843  1.00 48.16           C
ATOM    841  O   LYS B 109      26.787   9.983  97.923  1.00 48.16           O
ATOM    842  N   VAL B 110      27.065   8.981  99.931  1.00 41.41           N
ATOM    843  CA  VAL B 110      25.707   8.571 100.116  1.00 41.41           C
ATOM    844  CB  VAL B 110      25.533   7.912 101.454  1.00 41.41           C
ATOM    845  CG1 VAL B 110      24.058   7.536 101.657  1.00 41.41           C
ATOM    846  CG2 VAL B 110      26.515   6.729 101.538  1.00 41.41           C
ATOM    847  C   VAL B 110      24.808   9.773 100.080  1.00 41.41           C
ATOM    848  O   VAL B 110      23.749   9.730  99.456  1.00 41.41           O
ATOM    849  N   ALA B 111      25.191  10.857 100.783  1.00 41.93           N
ATOM    850  CA  ALA B 111      24.393  12.052 100.862  1.00 41.93           C
ATOM    851  CB  ALA B 111      24.937  13.054 101.893  1.00 41.93           C
ATOM    852  C   ALA B 111      24.323  12.763  99.547  1.00 41.93           C
ATOM    853  O   ALA B 111      23.258  13.221  99.131  1.00 41.93           O
ATOM    854  N   VAL B 112      25.464  12.887  98.850  1.00100.30           N
ATOM    855  CA  VAL B 112      25.437  13.606  97.615  1.00100.30           C
ATOM    856  CB  VAL B 112      26.792  13.805  97.000  1.00100.30           C
ATOM    857  CG1 VAL B 112      27.551  14.871  97.810  1.00100.30           C
ATOM    858  CG2 VAL B 112      27.532  12.466  97.021  1.00100.30           C
ATOM    859  C   VAL B 112      24.523  12.894  96.665  1.00100.30           C
ATOM    860  O   VAL B 112      23.718  13.530  95.985  1.00100.30           O
ATOM    861  N   LEU B 113      24.598  11.551  96.626  1.00120.60           N
ATOM    862  CA  LEU B 113      23.817  10.768  95.710  1.00120.60           C
ATOM    863  CB  LEU B 113      24.163   9.266  95.802  1.00120.60           C
ATOM    864  CG  LEU B 113      23.485   8.345  94.760  1.00120.60           C
ATOM    865  CD1 LEU B 113      21.967   8.205  94.976  1.00120.60           C
ATOM    866  CD2 LEU B 113      23.866   8.770  93.332  1.00120.60           C
ATOM    867  C   LEU B 113      22.354  10.934  96.010  1.00120.60           C
ATOM    868  O   LEU B 113      21.552  11.132  95.099  1.00120.60           O
ATOM    869  N   THR B 114      21.975  10.861  97.301  1.00 99.36           N
ATOM    870  CA  THR B 114      20.596  10.951  97.696  1.00 99.36           C
ATOM    871  CB  THR B 114      20.382  10.702  99.165  1.00 99.36           C
ATOM    872  OG1 THR B 114      18.990  10.624  99.445  1.00 99.36           O
ATOM    873  CG2 THR B 114      21.035  11.833  99.981  1.00 99.36           C
ATOM    874  C   THR B 114      20.073  12.317  97.374  1.00 99.36           C
ATOM    875  O   THR B 114      18.930  12.465  96.945  1.00 99.36           O
ATOM    876  N   THR B 115      20.887  13.363  97.608  1.00105.88           N
ATOM    877  CA  THR B 115      20.452  14.698  97.313  1.00105.88           C
ATOM    878  CB  THR B 115      21.419  15.755  97.771  1.00105.88           C
ATOM    879  OG1 THR B 115      22.653  15.615  97.083  1.00105.88           O
ATOM    880  CG2 THR B 115      21.639  15.632  99.288  1.00105.88           C
ATOM    881  C   THR B 115      20.299  14.862  95.829  1.00105.88           C
ATOM    882  O   THR B 115      19.312  15.428  95.360  1.00105.88           O
ATOM    883  N   VAL B 116      21.277  14.368  95.040  1.00 39.18           N
ATOM    884  CA  VAL B 116      21.234  14.552  93.613  1.00 39.18           C
ATOM    885  CB  VAL B 116      22.438  13.990  92.897  1.00 39.18           C
ATOM    886  CG1 VAL B 116      22.212  14.111  91.379  1.00 39.18           C
ATOM    887  CG2 VAL B 116      23.703  14.720  93.376  1.00 39.18           C
ATOM    888  C   VAL B 116      20.033  13.856  93.054  1.00 39.18           C
ATOM    889  O   VAL B 116      19.292  14.434  92.260  1.00 39.18           O
ATOM    890  N   GLU B 117      19.792  12.602  93.477  1.00 37.24           N
ATOM    891  CA  GLU B 117      18.705  11.847  92.921  1.00 37.24           C
ATOM    892  CB  GLU B 117      18.596  10.408  93.463  1.00 37.24           C
ATOM    893  CG  GLU B 117      19.698   9.478  92.951  1.00 37.24           C
ATOM    894  CD  GLU B 117      19.274   8.045  93.240  1.00 37.24           C
ATOM    895  OE1 GLU B 117      18.132   7.855  93.737  1.00 37.24           O
ATOM    896  OE2 GLU B 117      20.085   7.121  92.961  1.00 37.24           O
ATOM    897  C   GLU B 117      17.413  12.537  93.221  1.00 37.24           C
ATOM    898  O   GLU B 117      16.546  12.640  92.354  1.00 37.24           O
ATOM    899  N   ALA B 118      17.254  13.048  94.455  1.00 25.80           N
ATOM    900  CA  ALA B 118      16.020  13.678  94.827  1.00 25.80           C
ATOM    901  CB  ALA B 118      16.005  14.153  96.290  1.00 25.80           C
ATOM    902  C   ALA B 118      15.807  14.879  93.959  1.00 25.80           C
ATOM    903  O   ALA B 118      14.699  15.129  93.486  1.00 25.80           O
ATOM    904  N   PHE B 119      16.886  15.639  93.707  1.00148.68           N
ATOM    905  CA  PHE B 119      16.842  16.855  92.942  1.00148.68           C
ATOM    906  CB  PHE B 119      18.248  17.459  92.791  1.00148.68           C
ATOM    907  CG  PHE B 119      18.190  18.682  91.941  1.00148.68           C
ATOM    908  CD1 PHE B 119      18.294  18.587  90.572  1.00148.68           C
ATOM    909  CD2 PHE B 119      18.037  19.926  92.511  1.00148.68           C
ATOM    910  CE1 PHE B 119      18.243  19.714  89.785  1.00148.68           C
ATOM    911  CE2 PHE B 119      17.987  21.056  91.728  1.00148.68           C
ATOM    912  CZ  PHE B 119      18.094  20.952  90.363  1.00148.68           C
ATOM    913  C   PHE B 119      16.353  16.572  91.555  1.00148.68           C
ATOM    914  O   PHE B 119      15.506  17.292  91.029  1.00148.68           O
ATOM    915  N   MET B 120      16.901  15.524  90.916  1.00 96.95           N
ATOM    916  CA  MET B 120      16.568  15.181  89.561  1.00 96.95           C
ATOM    917  CB  MET B 120      17.421  13.994  89.087  1.00 96.95           C
ATOM    918  CG  MET B 120      17.017  13.372  87.753  1.00 96.95           C
ATOM    919  SD  MET B 120      18.103  11.999  87.263  1.00 96.95           S
ATOM    920  CE  MET B 120      17.835  11.039  88.783  1.00 96.95           C
ATOM    921  C   MET B 120      15.136  14.785  89.448  1.00 96.95           C
ATOM    922  O   MET B 120      14.427  15.235  88.551  1.00 96.95           O
ATOM    923  N   ASP B 121      14.663  13.930  90.370  1.00 35.60           N
ATOM    924  CA  ASP B 121      13.320  13.445  90.297  1.00 35.60           C
ATOM    925  CB  ASP B 121      13.035  12.347  91.333  1.00 35.60           C
ATOM    926  CG  ASP B 121      13.818  11.119  90.877  1.00 35.60           C
ATOM    927  OD1 ASP B 121      14.350  11.160  89.735  1.00 35.60           O
ATOM    928  OD2 ASP B 121      13.900  10.131  91.654  1.00 35.60           O
ATOM    929  C   ASP B 121      12.379  14.588  90.497  1.00 35.60           C
ATOM    930  O   ASP B 121      11.342  14.663  89.842  1.00 35.60           O
ATOM    931  N   ALA B 122      12.722  15.514  91.409  1.00 36.15           N
ATOM    932  CA  ALA B 122      11.864  16.625  91.694  1.00 36.15           C
ATOM    933  CB  ALA B 122      12.432  17.526  92.799  1.00 36.15           C
ATOM    934  C   ALA B 122      11.703  17.477  90.471  1.00 36.15           C
ATOM    935  O   ALA B 122      10.587  17.865  90.132  1.00 36.15           O
ATOM    936  N   VAL B 123      12.808  17.778  89.762  1.00 99.91           N
ATOM    937  CA  VAL B 123      12.701  18.643  88.619  1.00 99.91           C
ATOM    938  CB  VAL B 123      14.011  18.982  87.968  1.00 99.91           C
ATOM    939  CG1 VAL B 123      14.888  19.720  88.991  1.00 99.91           C
ATOM    940  CG2 VAL B 123      14.640  17.706  87.406  1.00 99.91           C
ATOM    941  C   VAL B 123      11.841  17.981  87.589  1.00 99.91           C
ATOM    942  O   VAL B 123      11.000  18.627  86.970  1.00 99.91           O
ATOM    943  N   LYS B 124      12.014  16.664  87.386  1.00124.00           N
ATOM    944  CA  LYS B 124      11.267  15.971  86.376  1.00124.00           C
ATOM    945  CB  LYS B 124      11.620  14.473  86.320  1.00124.00           C
ATOM    946  CG  LYS B 124      10.926  13.729  85.180  1.00124.00           C
ATOM    947  CD  LYS B 124      11.289  12.247  85.063  1.00124.00           C
ATOM    948  CE  LYS B 124      12.767  11.969  84.788  1.00124.00           C
ATOM    949  NZ  LYS B 124      13.417  11.462  86.016  1.00124.00           N
ATOM    950  C   LYS B 124       9.812  16.080  86.700  1.00124.00           C
ATOM    951  O   LYS B 124       8.989  16.343  85.824  1.00124.00           O
ATOM    952  N   ASP B 125       9.465  15.884  87.987  1.00 87.40           N
ATOM    953  CA  ASP B 125       8.096  15.923  88.414  1.00 87.40           C
ATOM    954  CB  ASP B 125       7.905  15.578  89.900  1.00 87.40           C
ATOM    955  CG  ASP B 125       6.413  15.673  90.180  1.00 87.40           C
ATOM    956  OD1 ASP B 125       5.620  15.338  89.259  1.00 87.40           O
ATOM    957  OD2 ASP B 125       6.042  16.085  91.311  1.00 87.40           O
ATOM    958  C   ASP B 125       7.533  17.291  88.227  1.00 87.40           C
ATOM    959  O   ASP B 125       6.411  17.444  87.746  1.00 87.40           O
ATOM    960  N   SER B 126       8.306  18.332  88.600  1.00 38.22           N
ATOM    961  CA  SER B 126       7.826  19.683  88.529  1.00 38.22           C
ATOM    962  CB  SER B 126       8.858  20.707  89.020  1.00 38.22           C
ATOM    963  OG  SER B 126       9.981  20.716  88.148  1.00 38.22           O
ATOM    964  C   SER B 126       7.522  20.010  87.103  1.00 38.22           C
ATOM    965  O   SER B 126       6.469  20.566  86.796  1.00 38.22           O
ATOM    966  N   LEU B 127       8.446  19.656  86.191  1.00154.27           N
ATOM    967  CA  LEU B 127       8.280  19.936  84.793  1.00154.27           C
ATOM    968  CB  LEU B 127       9.449  19.419  83.939  1.00154.27           C
ATOM    969  CG  LEU B 127      10.707  20.303  83.923  1.00154.27           C
ATOM    970  CD1 LEU B 127      10.523  21.482  82.972  1.00154.27           C
ATOM    971  CD2 LEU B 127      11.097  20.799  85.319  1.00154.27           C
ATOM    972  C   LEU B 127       7.080  19.212  84.278  1.00154.27           C
ATOM    973  O   LEU B 127       6.265  19.788  83.556  1.00154.27           O
ATOM    974  N   ALA B 128       6.937  17.930  84.662  1.00 41.62           N
ATOM    975  CA  ALA B 128       5.869  17.113  84.165  1.00 41.62           C
ATOM    976  CB  ALA B 128       5.863  15.689  84.758  1.00 41.62           C
ATOM    977  C   ALA B 128       4.583  17.763  84.552  1.00 41.62           C
ATOM    978  O   ALA B 128       3.622  17.748  83.783  1.00 41.62           O
ATOM    979  N   LYS B 129       4.536  18.346  85.764  1.00101.25           N
ATOM    980  CA  LYS B 129       3.337  18.971  86.249  1.00101.25           C
ATOM    981  CB  LYS B 129       3.494  19.554  87.668  1.00101.25           C
ATOM    982  CG  LYS B 129       2.215  20.218  88.190  1.00101.25           C
ATOM    983  CD  LYS B 129       2.246  20.609  89.670  1.00101.25           C
ATOM    984  CE  LYS B 129       1.033  21.439  90.099  1.00101.25           C
ATOM    985  NZ  LYS B 129       0.993  21.562  91.573  1.00101.25           N
ATOM    986  C   LYS B 129       2.970  20.098  85.335  1.00101.25           C
ATOM    987  O   LYS B 129       1.816  20.187  84.930  1.00101.25           O
ATOM    988  N   ASP B 130       3.951  20.968  84.996  1.00156.04           N
ATOM    989  CA  ASP B 130       3.837  22.108  84.114  1.00156.04           C
ATOM    990  CB  ASP B 130       2.410  22.526  83.686  1.00156.04           C
ATOM    991  CG  ASP B 130       1.610  22.922  84.924  1.00156.04           C
ATOM    992  OD1 ASP B 130       2.077  22.645  86.061  1.00156.04           O
ATOM    993  OD2 ASP B 130       0.501  23.494  84.744  1.00156.04           O
ATOM    994  C   ASP B 130       4.427  23.288  84.812  1.00156.04           C
ATOM    995  O   ASP B 130       4.073  24.429  84.516  1.00156.04           O
ATOM    996  N   GLU B 131       5.361  23.051  85.751  1.00105.32           N
ATOM    997  CA  GLU B 131       5.949  24.175  86.413  1.00105.32           C
ATOM    998  CB  GLU B 131       5.960  24.103  87.956  1.00105.32           C
ATOM    999  CG  GLU B 131       6.774  22.968  88.575  1.00105.32           C
ATOM   1000  CD  GLU B 131       6.485  22.998  90.075  1.00105.32           C
ATOM   1001  OE1 GLU B 131       5.509  23.687  90.467  1.00105.32           O
ATOM   1002  OE2 GLU B 131       7.231  22.330  90.844  1.00105.32           O
ATOM   1003  C   GLU B 131       7.340  24.324  85.906  1.00105.32           C
ATOM   1004  O   GLU B 131       7.933  23.382  85.381  1.00105.32           O
ATOM   1005  N   ASN B 132       7.877  25.552  86.009  1.00 84.61           N
ATOM   1006  CA  ASN B 132       9.193  25.779  85.504  1.00 84.61           C
ATOM   1007  CB  ASN B 132       9.353  27.097  84.728  1.00 84.61           C
ATOM   1008  CG  ASN B 132       9.230  28.259  85.705  1.00 84.61           C
ATOM   1009  OD1 ASN B 132       8.394  28.243  86.606  1.00 84.61           O
ATOM   1010  ND2 ASN B 132      10.097  29.293  85.532  1.00 84.61           N
ATOM   1011  C   ASN B 132      10.126  25.833  86.663  1.00 84.61           C
ATOM   1012  O   ASN B 132       9.839  26.442  87.690  1.00 84.61           O
ATOM   1013  N   VAL B 133      11.278  25.160  86.523  1.00 59.07           N
ATOM   1014  CA  VAL B 133      12.226  25.211  87.589  1.00 59.07           C
ATOM   1015  CB  VAL B 133      12.812  23.864  87.911  1.00 59.07           C
ATOM   1016  CG1 VAL B 133      13.881  24.012  89.009  1.00 59.07           C
ATOM   1017  CG2 VAL B 133      11.651  22.946  88.324  1.00 59.07           C
ATOM   1018  C   VAL B 133      13.312  26.141  87.145  1.00 59.07           C
ATOM   1019  O   VAL B 133      13.863  25.985  86.059  1.00 59.07           O
ATOM   1020  N   TYR B 134      13.617  27.178  87.957  1.00157.98           N
ATOM   1021  CA  TYR B 134      14.675  28.055  87.541  1.00157.98           C
ATOM   1022  CB  TYR B 134      14.274  29.517  87.242  1.00157.98           C
ATOM   1023  CG  TYR B 134      15.464  30.142  86.577  1.00157.98           C
ATOM   1024  CD1 TYR B 134      15.633  30.046  85.214  1.00157.98           C
ATOM   1025  CD2 TYR B 134      16.420  30.814  87.300  1.00157.98           C
ATOM   1026  CE1 TYR B 134      16.716  30.606  84.580  1.00157.98           C
ATOM   1027  CE2 TYR B 134      17.512  31.380  86.675  1.00157.98           C
ATOM   1028  CZ  TYR B 134      17.666  31.273  85.313  1.00157.98           C
ATOM   1029  OH  TYR B 134      18.781  31.844  84.664  1.00157.98           O
ATOM   1030  C   TYR B 134      15.684  28.093  88.633  1.00157.98           C
ATOM   1031  O   TYR B 134      15.354  28.306  89.800  1.00157.98           O
ATOM   1032  N   LEU B 135      16.957  27.864  88.271  1.00 98.25           N
ATOM   1033  CA  LEU B 135      17.976  27.881  89.268  1.00 98.25           C
ATOM   1034  CB  LEU B 135      18.814  26.595  89.317  1.00 98.25           C
ATOM   1035  CG  LEU B 135      17.961  25.321  89.452  1.00 98.25           C
ATOM   1036  CD1 LEU B 135      17.312  24.940  88.113  1.00 98.25           C
ATOM   1037  CD2 LEU B 135      18.753  24.175  90.088  1.00 98.25           C
ATOM   1038  C   LEU B 135      18.907  28.989  88.921  1.00 98.25           C
ATOM   1039  O   LEU B 135      19.509  29.004  87.848  1.00 98.25           O
ATOM   1040  N   ARG B 136      19.062  29.954  89.844  1.00 96.06           N
ATOM   1041  CA  ARG B 136      19.924  31.058  89.577  1.00 96.06           C
ATOM   1042  CB  ARG B 136      19.936  32.077  90.724  1.00 96.06           C
ATOM   1043  CG  ARG B 136      20.332  31.419  92.045  1.00 96.06           C
ATOM   1044  CD  ARG B 136      19.928  32.214  93.285  1.00 96.06           C
ATOM   1045  NE  ARG B 136      20.136  31.311  94.451  1.00 96.06           N
ATOM   1046  CZ  ARG B 136      19.201  31.269  95.443  1.00 96.06           C
ATOM   1047  NH1 ARG B 136      18.127  32.110  95.404  1.00 96.06           N
ATOM   1048  NH2 ARG B 136      19.329  30.369  96.461  1.00 96.06           N
ATOM   1049  C   ARG B 136      21.300  30.514  89.418  1.00 96.06           C
ATOM   1050  O   ARG B 136      21.782  29.738  90.243  1.00 96.06           O
ATOM   1051  N   GLY B 137      21.945  30.895  88.303  1.00 65.55           N
ATOM   1052  CA  GLY B 137      23.298  30.522  88.033  1.00 65.55           C
ATOM   1053  C   GLY B 137      23.351  29.290  87.170  1.00 65.55           C
ATOM   1054  O   GLY B 137      24.380  29.023  86.555  1.00 65.55           O
ATOM   1055  N   PHE B 138      22.350  28.389  87.231  1.00133.54           N
ATOM   1056  CA  PHE B 138      22.381  27.263  86.325  1.00133.54           C
ATOM   1057  CB  PHE B 138      21.854  25.980  87.003  1.00133.54           C
ATOM   1058  CG  PHE B 138      22.072  24.812  86.099  1.00133.54           C
ATOM   1059  CD1 PHE B 138      23.341  24.347  85.843  1.00133.54           C
ATOM   1060  CD2 PHE B 138      20.999  24.158  85.540  1.00133.54           C
ATOM   1061  CE1 PHE B 138      23.535  23.267  85.012  1.00133.54           C
ATOM   1062  CE2 PHE B 138      21.188  23.080  84.712  1.00133.54           C
ATOM   1063  CZ  PHE B 138      22.459  22.629  84.447  1.00133.54           C
ATOM   1064  C   PHE B 138      21.618  27.452  85.035  1.00133.54           C
ATOM   1065  O   PHE B 138      22.169  27.310  83.944  1.00133.54           O
ATOM   1066  N   GLY B 139      20.317  27.831  85.139  1.00 43.68           N
ATOM   1067  CA  GLY B 139      19.425  27.888  84.001  1.00 43.68           C
ATOM   1068  C   GLY B 139      18.073  27.375  84.442  1.00 43.68           C
ATOM   1069  O   GLY B 139      17.819  27.257  85.640  1.00 43.68           O
ATOM   1070  N   SER B 140      17.158  27.045  83.491  1.00 50.75           N
ATOM   1071  CA  SER B 140      15.840  26.609  83.891  1.00 50.75           C
ATOM   1072  CB  SER B 140      14.746  27.676  83.733  1.00 50.75           C
ATOM   1073  OG  SER B 140      14.583  28.016  82.365  1.00 50.75           O
ATOM   1074  C   SER B 140      15.364  25.456  83.056  1.00 50.75           C
ATOM   1075  O   SER B 140      15.893  25.185  81.980  1.00 50.75           O
ATOM   1076  N   PHE B 141      14.330  24.742  83.566  1.00 61.98           N
ATOM   1077  CA  PHE B 141      13.719  23.632  82.878  1.00 61.98           C
ATOM   1078  CB  PHE B 141      13.841  22.302  83.642  1.00 61.98           C
ATOM   1079  CG  PHE B 141      15.280  21.928  83.718  1.00 61.98           C
ATOM   1080  CD1 PHE B 141      16.102  22.468  84.682  1.00 61.98           C
ATOM   1081  CD2 PHE B 141      15.810  21.027  82.823  1.00 61.98           C
ATOM   1082  CE1 PHE B 141      17.431  22.117  84.748  1.00 61.98           C
ATOM   1083  CE2 PHE B 141      17.138  20.671  82.886  1.00 61.98           C
ATOM   1084  CZ  PHE B 141      17.950  21.216  83.850  1.00 61.98           C
ATOM   1085  C   PHE B 141      12.246  23.915  82.768  1.00 61.98           C
ATOM   1086  O   PHE B 141      11.620  24.336  83.740  1.00 61.98           O
ATOM   1087  N   VAL B 142      11.642  23.679  81.581  1.00 46.51           N
ATOM   1088  CA  VAL B 142      10.238  23.963  81.431  1.00 46.51           C
ATOM   1089  CB  VAL B 142      10.003  25.374  80.960  1.00 46.51           C
ATOM   1090  CG1 VAL B 142       8.496  25.635  80.812  1.00 46.51           C
ATOM   1091  CG2 VAL B 142      10.723  26.337  81.921  1.00 46.51           C
ATOM   1092  C   VAL B 142       9.684  23.011  80.399  1.00 46.51           C
ATOM   1093  O   VAL B 142      10.430  22.383  79.652  1.00 46.51           O
ATOM   1094  N   VAL B 143       8.343  22.860  80.351  1.00100.59           N
ATOM   1095  CA  VAL B 143       7.706  22.007  79.386  1.00100.59           C
ATOM   1096  CB  VAL B 143       6.471  21.350  79.925  1.00100.59           C
ATOM   1097  CG1 VAL B 143       5.541  22.459  80.445  1.00100.59           C
ATOM   1098  CG2 VAL B 143       5.851  20.479  78.813  1.00100.59           C
ATOM   1099  C   VAL B 143       7.287  22.861  78.223  1.00100.59           C
ATOM   1100  O   VAL B 143       6.769  23.961  78.410  1.00100.59           O
ATOM   1101  N   LYS B 144       7.529  22.378  76.983  1.00 88.08           N
ATOM   1102  CA  LYS B 144       7.149  23.125  75.808  1.00 88.08           C
ATOM   1103  CB  LYS B 144       8.296  23.410  74.820  1.00 88.08           C
ATOM   1104  CG  LYS B 144       9.349  24.391  75.341  1.00 88.08           C
ATOM   1105  CD  LYS B 144      10.539  24.572  74.393  1.00 88.08           C
ATOM   1106  CE  LYS B 144      10.647  25.970  73.767  1.00 88.08           C
ATOM   1107  NZ  LYS B 144       9.449  26.268  72.951  1.00 88.08           N
ATOM   1108  C   LYS B 144       6.142  22.326  75.046  1.00 88.08           C
ATOM   1109  O   LYS B 144       6.145  21.097  75.077  1.00 88.08           O
ATOM   1110  N   LYS B 145       5.227  23.023  74.344  1.00142.73           N
ATOM   1111  CA  LYS B 145       4.228  22.344  73.576  1.00142.73           C
ATOM   1112  CB  LYS B 145       2.905  23.118  73.434  1.00142.73           C
ATOM   1113  CG  LYS B 145       2.041  23.043  74.695  1.00142.73           C
ATOM   1114  CD  LYS B 145       1.682  21.607  75.096  1.00142.73           C
ATOM   1115  CE  LYS B 145       0.484  21.023  74.344  1.00142.73           C
ATOM   1116  NZ  LYS B 145      -0.772  21.587  74.887  1.00142.73           N
ATOM   1117  C   LYS B 145       4.759  22.064  72.207  1.00142.73           C
ATOM   1118  O   LYS B 145       5.585  22.806  71.675  1.00142.73           O
ATOM   1119  N   ARG B 146       4.296  20.948  71.608  1.00 71.05           N
ATOM   1120  CA  ARG B 146       4.738  20.593  70.295  1.00 71.05           C
ATOM   1121  CB  ARG B 146       5.659  19.358  70.292  1.00 71.05           C
ATOM   1122  CG  ARG B 146       6.509  19.214  69.029  1.00 71.05           C
ATOM   1123  CD  ARG B 146       7.848  18.559  69.348  1.00 71.05           C
ATOM   1124  NE  ARG B 146       8.320  19.256  70.578  1.00 71.05           N
ATOM   1125  CZ  ARG B 146       8.782  20.539  70.514  1.00 71.05           C
ATOM   1126  NH1 ARG B 146       8.853  21.185  69.316  1.00 71.05           N
ATOM   1127  NH2 ARG B 146       9.154  21.189  71.659  1.00 71.05           N
ATOM   1128  C   ARG B 146       3.521  20.293  69.491  1.00 71.05           C
ATOM   1129  O   ARG B 146       2.510  19.821  70.014  1.00 71.05           O
ATOM   1130  N   ALA B 147       3.593  20.588  68.179  1.00 37.38           N
ATOM   1131  CA  ALA B 147       2.487  20.414  67.284  1.00 37.38           C
ATOM   1132  CB  ALA B 147       2.609  21.231  65.986  1.00 37.38           C
ATOM   1133  C   ALA B 147       2.360  18.974  66.912  1.00 37.38           C
ATOM   1134  O   ALA B 147       3.277  18.174  67.090  1.00 37.38           O
ATOM   1135  N   GLN B 148       1.176  18.629  66.380  1.00 94.37           N
ATOM   1136  CA  GLN B 148       0.832  17.295  65.990  1.00 94.37           C
ATOM   1137  CB  GLN B 148      -0.623  17.217  65.508  1.00 94.37           C
ATOM   1138  CG  GLN B 148      -1.580  17.681  66.607  1.00 94.37           C
ATOM   1139  CD  GLN B 148      -3.002  17.707  66.067  1.00 94.37           C
ATOM   1140  OE1 GLN B 148      -3.250  18.170  64.954  1.00 94.37           O
ATOM   1141  NE2 GLN B 148      -3.963  17.201  66.881  1.00 94.37           N
ATOM   1142  C   GLN B 148       1.757  16.880  64.894  1.00 94.37           C
ATOM   1143  O   GLN B 148       2.255  17.711  64.134  1.00 94.37           O
ATOM   1144  N   LYS B 149       2.041  15.566  64.810  1.00142.61           N
ATOM   1145  CA  LYS B 149       2.993  15.125  63.833  1.00142.61           C
ATOM   1146  CB  LYS B 149       4.418  15.163  64.399  1.00142.61           C
ATOM   1147  CG  LYS B 149       5.535  14.935  63.391  1.00142.61           C
ATOM   1148  CD  LYS B 149       6.834  15.558  63.899  1.00142.61           C
ATOM   1149  CE  LYS B 149       6.911  15.569  65.427  1.00142.61           C
ATOM   1150  NZ  LYS B 149       7.708  16.725  65.895  1.00142.61           N
ATOM   1151  C   LYS B 149       2.670  13.730  63.417  1.00142.61           C
ATOM   1152  O   LYS B 149       1.778  13.091  63.973  1.00142.61           O
ATOM   1153  N   THR B 150       3.388  13.221  62.397  1.00106.46           N
ATOM   1154  CA  THR B 150       3.135  11.898  61.903  1.00106.46           C
ATOM   1155  CB  THR B 150       3.323  11.759  60.422  1.00106.46           C
ATOM   1156  OG1 THR B 150       4.676  12.012  60.071  1.00106.46           O
ATOM   1157  CG2 THR B 150       2.404  12.765  59.711  1.00106.46           C
ATOM   1158  C   THR B 150       4.131  10.991  62.534  1.00106.46           C
ATOM   1159  O   THR B 150       5.250  11.394  62.849  1.00106.46           O
ATOM   1160  N   ALA B 151       3.729   9.726  62.755  1.00 33.96           N
ATOM   1161  CA  ALA B 151       4.625   8.778  63.346  1.00 33.96           C
ATOM   1162  CB  ALA B 151       4.664   8.835  64.880  1.00 33.96           C
ATOM   1163  C   ALA B 151       4.141   7.419  62.971  1.00 33.96           C
ATOM   1164  O   ALA B 151       3.109   7.275  62.321  1.00 33.96           O
ATOM   1165  N   ARG B 152       4.910   6.377  63.341  1.00128.39           N
ATOM   1166  CA  ARG B 152       4.479   5.046  63.032  1.00128.39           C
ATOM   1167  CB  ARG B 152       5.291   4.340  61.932  1.00128.39           C
ATOM   1168  CG  ARG B 152       5.072   4.936  60.545  1.00128.39           C
ATOM   1169  CD  ARG B 152       5.503   4.026  59.392  1.00128.39           C
ATOM   1170  NE  ARG B 152       5.464   4.860  58.156  1.00128.39           N
ATOM   1171  CZ  ARG B 152       4.771   4.466  57.047  1.00128.39           C
ATOM   1172  NH1 ARG B 152       4.140   3.254  57.025  1.00128.39           N
ATOM   1173  NH2 ARG B 152       4.711   5.293  55.964  1.00128.39           N
ATOM   1174  C   ARG B 152       4.620   4.209  64.255  1.00128.39           C
ATOM   1175  O   ARG B 152       5.367   4.536  65.178  1.00128.39           O
ATOM   1176  N   ASN B 153       3.874   3.091  64.296  1.00 65.19           N
ATOM   1177  CA  ASN B 153       3.985   2.217  65.424  1.00 65.19           C
ATOM   1178  CB  ASN B 153       2.641   1.590  65.845  1.00 65.19           C
ATOM   1179  CG  ASN B 153       2.760   1.108  67.286  1.00 65.19           C
ATOM   1180  OD1 ASN B 153       1.893   1.383  68.115  1.00 65.19           O
ATOM   1181  ND2 ASN B 153       3.866   0.379  67.597  1.00 65.19           N
ATOM   1182  C   ASN B 153       4.908   1.115  64.996  1.00 65.19           C
ATOM   1183  O   ASN B 153       4.751   0.553  63.917  1.00 65.19           O
ATOM   1184  N   ILE B 154       5.922   0.789  65.821  1.00124.24           N
ATOM   1185  CA  ILE B 154       6.872  -0.230  65.446  1.00124.24           C
ATOM   1186  CB  ILE B 154       8.023  -0.390  66.398  1.00124.24           C
ATOM   1187  CG1 ILE B 154       8.980  -1.485  65.884  1.00124.24           C
ATOM   1188  CG2 ILE B 154       7.458  -0.678  67.800  1.00124.24           C
ATOM   1189  CD1 ILE B 154       9.679  -1.141  64.569  1.00124.24           C
ATOM   1190  C   ILE B 154       6.201  -1.565  65.338  1.00124.24           C
ATOM   1191  O   ILE B 154       6.475  -2.330  64.411  1.00124.24           O
ATOM   1192  N   SER B 155       5.325  -1.905  66.302  1.00 80.23           N
ATOM   1193  CA  SER B 155       4.672  -3.187  66.283  1.00 80.23           C
ATOM   1194  CB  SER B 155       3.720  -3.387  67.475  1.00 80.23           C
ATOM   1195  OG  SER B 155       2.990  -4.596  67.326  1.00 80.23           O
ATOM   1196  C   SER B 155       3.829  -3.325  65.053  1.00 80.23           C
ATOM   1197  O   SER B 155       4.117  -4.139  64.175  1.00 80.23           O
ATOM   1198  N   LYS B 156       2.761  -2.505  64.990  1.00120.47           N
ATOM   1199  CA  LYS B 156       1.731  -2.490  63.982  1.00120.47           C
ATOM   1200  CB  LYS B 156       0.599  -1.505  64.331  1.00120.47           C
ATOM   1201  CG  LYS B 156      -0.341  -1.948  65.457  1.00120.47           C
ATOM   1202  CD  LYS B 156      -1.337  -3.039  65.062  1.00120.47           C
ATOM   1203  CE  LYS B 156      -2.694  -2.468  64.644  1.00120.47           C
ATOM   1204  NZ  LYS B 156      -3.531  -3.532  64.054  1.00120.47           N
ATOM   1205  C   LYS B 156       2.245  -2.049  62.647  1.00120.47           C
ATOM   1206  O   LYS B 156       1.827  -2.569  61.612  1.00120.47           O
ATOM   1207  N   ASN B 157       3.171  -1.076  62.635  1.00 67.87           N
ATOM   1208  CA  ASN B 157       3.648  -0.468  61.426  1.00 67.87           C
ATOM   1209  CB  ASN B 157       4.171  -1.466  60.375  1.00 67.87           C
ATOM   1210  CG  ASN B 157       5.096  -0.737  59.393  1.00 67.87           C
ATOM   1211  OD1 ASN B 157       4.734   0.258  58.768  1.00 67.87           O
ATOM   1212  ND2 ASN B 157       6.343  -1.255  59.260  1.00 67.87           N
ATOM   1213  C   ASN B 157       2.494   0.286  60.843  1.00 67.87           C
ATOM   1214  O   ASN B 157       2.370   0.454  59.634  1.00 67.87           O
ATOM   1215  N   THR B 158       1.590   0.755  61.714  1.00101.55           N
ATOM   1216  CA  THR B 158       0.518   1.564  61.229  1.00101.55           C
ATOM   1217  CB  THR B 158      -0.725   1.489  62.065  1.00101.55           C
ATOM   1218  OG1 THR B 158      -1.775   2.219  61.450  1.00101.55           O
ATOM   1219  CG2 THR B 158      -0.427   2.084  63.451  1.00101.55           C
ATOM   1220  C   THR B 158       1.006   2.968  61.312  1.00101.55           C
ATOM   1221  O   THR B 158       1.787   3.299  62.203  1.00101.55           O
ATOM   1222  N   THR B 159       0.580   3.830  60.374  1.00105.31           N
ATOM   1223  CA  THR B 159       0.987   5.192  60.516  1.00105.31           C
ATOM   1224  CB  THR B 159       0.784   6.038  59.290  1.00105.31           C
ATOM   1225  OG1 THR B 159      -0.597   6.167  59.004  1.00105.31           O
ATOM   1226  CG2 THR B 159       1.512   5.384  58.105  1.00105.31           C
ATOM   1227  C   THR B 159       0.081   5.733  61.556  1.00105.31           C
ATOM   1228  O   THR B 159      -1.012   5.210  61.769  1.00105.31           O
ATOM   1229  N   ILE B 160       0.529   6.770  62.278  1.00 87.66           N
ATOM   1230  CA  ILE B 160      -0.348   7.331  63.251  1.00 87.66           C
ATOM   1231  CB  ILE B 160      -0.069   6.863  64.647  1.00 87.66           C
ATOM   1232  CG1 ILE B 160      -1.179   7.338  65.601  1.00 87.66           C
ATOM   1233  CG2 ILE B 160       1.342   7.339  65.029  1.00 87.66           C
ATOM   1234  CD1 ILE B 160      -1.196   6.621  66.952  1.00 87.66           C
ATOM   1235  C   ILE B 160      -0.168   8.807  63.230  1.00 87.66           C
ATOM   1236  O   ILE B 160       0.893   9.313  62.865  1.00 87.66           O
ATOM   1237  N   ILE B 161      -1.229   9.548  63.601  1.00103.03           N
ATOM   1238  CA  ILE B 161      -1.065  10.962  63.718  1.00103.03           C
ATOM   1239  CB  ILE B 161      -2.206  11.797  63.190  1.00103.03           C
ATOM   1240  CG1 ILE B 161      -1.850  13.295  63.295  1.00103.03           C
ATOM   1241  CG2 ILE B 161      -3.496  11.399  63.923  1.00103.03           C
ATOM   1242  CD1 ILE B 161      -2.800  14.230  62.543  1.00103.03           C
ATOM   1243  C   ILE B 161      -0.959  11.195  65.179  1.00103.03           C
ATOM   1244  O   ILE B 161      -1.769  10.713  65.968  1.00103.03           O
ATOM   1245  N   ILE B 162       0.086  11.927  65.588  1.00120.06           N
ATOM   1246  CA  ILE B 162       0.257  12.127  66.986  1.00120.06           C
ATOM   1247  CB  ILE B 162       1.688  12.140  67.438  1.00120.06           C
ATOM   1248  CG1 ILE B 162       2.440  13.327  66.816  1.00120.06           C
ATOM   1249  CG2 ILE B 162       2.311  10.776  67.121  1.00120.06           C
ATOM   1250  CD1 ILE B 162       3.767  13.610  67.522  1.00120.06           C
ATOM   1251  C   ILE B 162      -0.294  13.471  67.303  1.00120.06           C
ATOM   1252  O   ILE B 162      -0.060  14.451  66.601  1.00120.06           O
ATOM   1253  N   PRO B 163      -1.058  13.508  68.349  1.00146.01           N
ATOM   1254  CA  PRO B 163      -1.620  14.751  68.787  1.00146.01           C
ATOM   1255  CD  PRO B 163      -1.899  12.380  68.714  1.00146.01           C
ATOM   1256  CB  PRO B 163      -2.788  14.397  69.707  1.00146.01           C
ATOM   1257  CG  PRO B 163      -2.655  12.882  69.950  1.00146.01           C
ATOM   1258  C   PRO B 163      -0.530  15.534  69.434  1.00146.01           C
ATOM   1259  O   PRO B 163       0.528  14.970  69.704  1.00146.01           O
ATOM   1260  N   GLU B 164      -0.758  16.835  69.684  1.00 51.10           N
ATOM   1261  CA  GLU B 164       0.285  17.635  70.249  1.00 51.10           C
ATOM   1262  CB  GLU B 164      -0.098  19.097  70.515  1.00 51.10           C
ATOM   1263  CG  GLU B 164      -0.277  19.931  69.249  1.00 51.10           C
ATOM   1264  CD  GLU B 164      -0.623  21.345  69.692  1.00 51.10           C
ATOM   1265  OE1 GLU B 164      -1.744  21.526  70.237  1.00 51.10           O
ATOM   1266  OE2 GLU B 164       0.229  22.256  69.512  1.00 51.10           O
ATOM   1267  C   GLU B 164       0.673  17.038  71.557  1.00 51.10           C
ATOM   1268  O   GLU B 164      -0.142  16.424  72.242  1.00 51.10           O
ATOM   1269  N   HIS B 165       1.966  17.193  71.912  1.00 59.13           N
ATOM   1270  CA  HIS B 165       2.482  16.651  73.132  1.00 59.13           C
ATOM   1271  ND1 HIS B 165       1.912  13.371  72.855  1.00 59.13           N
ATOM   1272  CG  HIS B 165       2.746  14.282  72.246  1.00 59.13           C
ATOM   1273  CB  HIS B 165       3.403  15.438  72.928  1.00 59.13           C
ATOM   1274  NE2 HIS B 165       2.072  12.753  70.728  1.00 59.13           N
ATOM   1275  CD2 HIS B 165       2.832  13.885  70.940  1.00 59.13           C
ATOM   1276  CE1 HIS B 165       1.538  12.481  71.905  1.00 59.13           C
ATOM   1277  C   HIS B 165       3.336  17.704  73.757  1.00 59.13           C
ATOM   1278  O   HIS B 165       3.351  18.851  73.310  1.00 59.13           O
ATOM   1279  N   ASN B 166       4.065  17.327  74.831  1.00 57.83           N
ATOM   1280  CA  ASN B 166       4.922  18.247  75.523  1.00 57.83           C
ATOM   1281  CB  ASN B 166       4.537  18.452  77.000  1.00 57.83           C
ATOM   1282  CG  ASN B 166       3.180  19.133  77.054  1.00 57.83           C
ATOM   1283  OD1 ASN B 166       2.149  18.505  76.816  1.00 57.83           O
ATOM   1284  ND2 ASN B 166       3.174  20.451  77.389  1.00 57.83           N
ATOM   1285  C   ASN B 166       6.309  17.677  75.537  1.00 57.83           C
ATOM   1286  O   ASN B 166       6.495  16.462  75.522  1.00 57.83           O
ATOM   1287  N   ILE B 167       7.330  18.562  75.545  1.00101.65           N
ATOM   1288  CA  ILE B 167       8.708  18.154  75.596  1.00101.65           C
ATOM   1289  CB  ILE B 167       9.438  18.343  74.296  1.00101.65           C
ATOM   1290  CG1 ILE B 167       8.864  17.422  73.208  1.00101.65           C
ATOM   1291  CG2 ILE B 167      10.935  18.116  74.560  1.00101.65           C
ATOM   1292  CD1 ILE B 167       9.029  15.939  73.533  1.00101.65           C
ATOM   1293  C   ILE B 167       9.405  19.011  76.617  1.00101.65           C
ATOM   1294  O   ILE B 167       9.040  20.168  76.824  1.00101.65           O
ATOM   1295  N   PRO B 168      10.359  18.441  77.306  1.00 84.04           N
ATOM   1296  CA  PRO B 168      11.125  19.182  78.279  1.00 84.04           C
ATOM   1297  CD  PRO B 168      10.347  17.021  77.588  1.00 84.04           C
ATOM   1298  CB  PRO B 168      11.772  18.138  79.195  1.00 84.04           C
ATOM   1299  CG  PRO B 168      11.601  16.802  78.448  1.00 84.04           C
ATOM   1300  C   PRO B 168      12.107  20.057  77.569  1.00 84.04           C
ATOM   1301  O   PRO B 168      12.617  19.647  76.526  1.00 84.04           O
ATOM   1302  N   ALA B 169      12.399  21.256  78.117  1.00 34.18           N
ATOM   1303  CA  ALA B 169      13.340  22.135  77.482  1.00 34.18           C
ATOM   1304  CB  ALA B 169      12.678  23.303  76.725  1.00 34.18           C
ATOM   1305  C   ALA B 169      14.208  22.729  78.546  1.00 34.18           C
ATOM   1306  O   ALA B 169      13.779  22.926  79.683  1.00 34.18           O
ATOM   1307  N   PHE B 170      15.472  23.024  78.186  1.00 73.74           N
ATOM   1308  CA  PHE B 170      16.431  23.572  79.101  1.00 73.74           C
ATOM   1309  CB  PHE B 170      17.621  22.604  79.279  1.00 73.74           C
ATOM   1310  CG  PHE B 170      18.717  23.212  80.084  1.00 73.74           C
ATOM   1311  CD1 PHE B 170      18.589  23.380  81.442  1.00 73.74           C
ATOM   1312  CD2 PHE B 170      19.895  23.580  79.476  1.00 73.74           C
ATOM   1313  CE1 PHE B 170      19.614  23.929  82.174  1.00 73.74           C
ATOM   1314  CE2 PHE B 170      20.926  24.130  80.202  1.00 73.74           C
ATOM   1315  CZ  PHE B 170      20.781  24.309  81.557  1.00 73.74           C
ATOM   1316  C   PHE B 170      16.936  24.849  78.511  1.00 73.74           C
ATOM   1317  O   PHE B 170      17.225  24.924  77.318  1.00 73.74           O
ATOM   1318  N   LYS B 171      17.011  25.911  79.335  1.00 91.33           N
ATOM   1319  CA  LYS B 171      17.599  27.136  78.879  1.00 91.33           C
ATOM   1320  CB  LYS B 171      16.628  28.329  78.860  1.00 91.33           C
ATOM   1321  CG  LYS B 171      15.577  28.218  77.754  1.00 91.33           C
ATOM   1322  CD  LYS B 171      14.441  29.234  77.874  1.00 91.33           C
ATOM   1323  CE  LYS B 171      13.244  28.741  78.690  1.00 91.33           C
ATOM   1324  NZ  LYS B 171      13.421  29.089  80.117  1.00 91.33           N
ATOM   1325  C   LYS B 171      18.707  27.427  79.840  1.00 91.33           C
ATOM   1326  O   LYS B 171      18.490  27.569  81.043  1.00 91.33           O
ATOM   1327  N   PRO B 172      19.901  27.492  79.333  1.00 89.89           N
ATOM   1328  CA  PRO B 172      21.014  27.734  80.202  1.00 89.89           C
ATOM   1329  CD  PRO B 172      20.282  26.662  78.202  1.00 89.89           C
ATOM   1330  CB  PRO B 172      22.262  27.238  79.468  1.00 89.89           C
ATOM   1331  CG  PRO B 172      21.782  26.946  78.034  1.00 89.89           C
ATOM   1332  C   PRO B 172      21.072  29.158  80.629  1.00 89.89           C
ATOM   1333  O   PRO B 172      20.662  30.035  79.871  1.00 89.89           O
ATOM   1334  N   ALA B 173      21.578  29.403  81.852  1.00 33.23           N
ATOM   1335  CA  ALA B 173      21.714  30.733  82.351  1.00 33.23           C
ATOM   1336  CB  ALA B 173      21.963  30.799  83.867  1.00 33.23           C
ATOM   1337  C   ALA B 173      22.898  31.328  81.664  1.00 33.23           C
ATOM   1338  O   ALA B 173      23.723  30.615  81.099  1.00 33.23           O
ATOM   1339  N   LYS B 174      22.992  32.665  81.691  1.00109.51           N
ATOM   1340  CA  LYS B 174      24.049  33.396  81.054  1.00109.51           C
ATOM   1341  CB  LYS B 174      23.853  34.911  81.188  1.00109.51           C
ATOM   1342  CG  LYS B 174      23.524  35.345  82.616  0.00109.51           C
ATOM   1343  CD  LYS B 174      23.557  36.860  82.816  0.00109.51           C
ATOM   1344  CE  LYS B 174      22.915  37.311  84.128  0.00109.51           C
ATOM   1345  NZ  LYS B 174      23.484  36.549  85.262  0.00109.51           N
ATOM   1346  C   LYS B 174      25.358  33.030  81.680  1.00109.51           C
ATOM   1347  O   LYS B 174      26.389  33.014  81.011  1.00109.51           O
ATOM   1348  N   THR B 175      25.339  32.707  82.984  1.00137.51           N
ATOM   1349  CA  THR B 175      26.528  32.454  83.742  1.00137.51           C
ATOM   1350  CB  THR B 175      26.251  32.133  85.178  1.00137.51           C
ATOM   1351  OG1 THR B 175      25.525  30.921  85.267  1.00137.51           O
ATOM   1352  CG2 THR B 175      25.427  33.273  85.794  1.00137.51           C
ATOM   1353  C   THR B 175      27.291  31.298  83.195  1.00137.51           C
ATOM   1354  O   THR B 175      28.517  31.322  83.263  1.00137.51           O
ATOM   1355  N   PHE B 176      26.606  30.260  82.658  1.00290.22           N
ATOM   1356  CA  PHE B 176      27.262  29.055  82.209  1.00290.22           C
ATOM   1357  CB  PHE B 176      26.239  28.068  81.596  1.00290.22           C
ATOM   1358  CG  PHE B 176      26.738  26.655  81.561  1.00290.22           C
ATOM   1359  CD1 PHE B 176      27.803  26.271  80.774  1.00290.22           C
ATOM   1360  CD2 PHE B 176      26.087  25.685  82.293  1.00290.22           C
ATOM   1361  CE1 PHE B 176      28.226  24.961  80.755  1.00290.22           C
ATOM   1362  CE2 PHE B 176      26.502  24.371  82.278  1.00290.22           C
ATOM   1363  CZ  PHE B 176      27.577  24.007  81.505  1.00290.22           C
ATOM   1364  C   PHE B 176      28.237  29.426  81.098  1.00290.22           C
ATOM   1365  O   PHE B 176      27.897  29.273  79.928  1.00290.22           O
ATOM   1366  N   THR B 177      29.504  29.796  81.430  1.00250.29           N
ATOM   1367  CA  THR B 177      30.438  30.392  80.502  1.00250.29           C
ATOM   1368  CB  THR B 177      31.444  31.269  81.184  1.00250.29           C
ATOM   1369  OG1 THR B 177      32.204  30.508  82.116  1.00250.29           O
ATOM   1370  CG2 THR B 177      30.701  32.403  81.906  1.00250.29           C
ATOM   1371  C   THR B 177      31.203  29.413  79.689  1.00250.29           C
ATOM   1372  O   THR B 177      32.402  29.218  79.881  1.00250.29           O
ATOM   1373  N   ILE B 178      30.499  28.765  78.739  1.00178.08           N
ATOM   1374  CA  ILE B 178      31.080  27.955  77.716  1.00178.08           C
ATOM   1375  CB  ILE B 178      30.093  27.111  76.950  1.00178.08           C
ATOM   1376  CG1 ILE B 178      29.085  27.985  76.181  1.00178.08           C
ATOM   1377  CG2 ILE B 178      29.462  26.109  77.932  1.00178.08           C
ATOM   1378  CD1 ILE B 178      28.237  28.896  77.068  1.00178.08           C
ATOM   1379  C   ILE B 178      31.729  28.896  76.756  1.00178.08           C
ATOM   1380  O   ILE B 178      32.761  28.588  76.163  1.00178.08           O
ATOM   1381  N   ALA B 179      31.097  30.068  76.531  1.00 39.24           N
ATOM   1382  CA  ALA B 179      31.667  31.005  75.610  1.00 39.24           C
ATOM   1383  CB  ALA B 179      30.680  31.456  74.521  1.00 39.24           C
ATOM   1384  C   ALA B 179      32.085  32.224  76.364  1.00 39.24           C
ATOM   1385  O   ALA B 179      31.295  32.827  77.091  1.00 39.24           O
ATOM   1386  N   VAL B 180      33.361  32.622  76.196  1.00 95.67           N
ATOM   1387  CA  VAL B 180      33.870  33.794  76.837  1.00 95.67           C
ATOM   1388  CB  VAL B 180      35.374  33.816  76.905  1.00 95.67           C
ATOM   1389  CG1 VAL B 180      35.936  33.691  75.481  1.00 95.67           C
ATOM   1390  CG2 VAL B 180      35.824  35.105  77.608  1.00 95.67           C
ATOM   1391  C   VAL B 180      33.408  34.969  76.035  1.00 95.67           C
ATOM   1392  O   VAL B 180      33.397  34.929  74.807  1.00 95.67           O
ATOM   1393  N   LYS B 181      32.998  36.054  76.715  1.00 91.23           N
ATOM   1394  CA  LYS B 181      32.519  37.190  75.987  1.00 91.23           C
ATOM   1395  CB  LYS B 181      31.823  38.258  76.849  1.00 91.23           C
ATOM   1396  CG  LYS B 181      32.738  39.006  77.819  1.00 91.23           C
ATOM   1397  CD  LYS B 181      32.017  40.144  78.544  1.00 91.23           C
ATOM   1398  CE  LYS B 181      32.879  40.892  79.560  1.00 91.23           C
ATOM   1399  NZ  LYS B 181      32.009  41.704  80.442  1.00 91.23           N
ATOM   1400  C   LYS B 181      33.700  37.796  75.309  1.00 91.23           C
ATOM   1401  O   LYS B 181      34.831  37.523  75.703  1.00 91.23           O
ATOM   1402  N   LYS B 182      33.437  38.596  74.250  1.00124.75           N
ATOM   1403  CA  LYS B 182      34.403  39.249  73.410  1.00124.75           C
ATOM   1404  CB  LYS B 182      33.862  40.545  72.781  1.00124.75           C
ATOM   1405  CG  LYS B 182      32.746  40.294  71.763  1.00124.75           C
ATOM   1406  CD  LYS B 182      31.520  39.604  72.369  1.00124.75           C
ATOM   1407  CE  LYS B 182      30.230  39.799  71.570  1.00124.75           C
ATOM   1408  NZ  LYS B 182      29.554  41.038  72.018  1.00124.75           N
ATOM   1409  C   LYS B 182      35.688  39.586  74.151  1.00124.75           C
ATOM   1410  O   LYS B 182      36.578  38.694  74.157  1.00124.75           O
ATOM   1411  OXT LYS B 182      35.805  40.711  74.709  1.00124.75           O
TER    1412      LYS B 182
END
