# Supplementary material for: Comparison of histone-like HU protein DNA-binding properties and HU/IHF protein sequence alignment
Source: PLoS One. 2017 Nov 13;12(11):e0188037. doi: 10.1371/journal.pone.0188037 (PMC5683647; doi:10.1371/journal.pone.0188037)
Supplement: S3 File — (ZIP) [file pone.0188037.s003.zip › B3_1.pdb]

EXPDTA    THEORETICAL MODEL, MODELLER 9.17 2017/01/19 01:37:36
REMARK   6 MODELLER OBJECTIVE FUNCTION:       789.4017
REMARK   6 MODELLER BEST TEMPLATE % SEQ ID:  22.778
REMARK   6 SEQUENCE: B3_1
REMARK   6 DOPE score: -16956.71680
REMARK   6 GA341 score: 0.43628
REMARK   6 TEMPLATE: 1p71 1:A - 90:B MODELS 1:A - 180:B AT 22.8%
ATOM      1  N   MET A   1       5.289  21.310  95.217  1.00 66.11           N
ATOM      2  CA  MET A   1       5.753  20.751  96.507  1.00 66.11           C
ATOM      3  CB  MET A   1       5.743  19.216  96.471  1.00 66.11           C
ATOM      4  CG  MET A   1       4.331  18.635  96.370  1.00 66.11           C
ATOM      5  SD  MET A   1       4.266  16.824  96.239  1.00 66.11           S
ATOM      6  CE  MET A   1       4.855  16.514  97.928  1.00 66.11           C
ATOM      7  C   MET A   1       7.127  21.224  96.836  1.00 66.11           C
ATOM      8  O   MET A   1       8.019  21.239  95.990  1.00 66.11           O
ATOM      9  N   ASN A   2       7.302  21.656  98.098  1.00112.75           N
ATOM     10  CA  ASN A   2       8.542  22.171  98.595  1.00112.75           C
ATOM     11  CB  ASN A   2       8.362  23.191  99.730  1.00112.75           C
ATOM     12  CG  ASN A   2       7.555  24.358  99.192  1.00112.75           C
ATOM     13  OD1 ASN A   2       7.386  24.502  97.983  1.00112.75           O
ATOM     14  ND2 ASN A   2       7.038  25.215 100.112  1.00112.75           N
ATOM     15  C   ASN A   2       9.292  21.036  99.202  1.00112.75           C
ATOM     16  O   ASN A   2       8.812  19.904  99.248  1.00112.75           O
ATOM     17  N   ASN A   3      10.518  21.320  99.675  1.00 95.31           N
ATOM     18  CA  ASN A   3      11.289  20.301 100.315  1.00 95.31           C
ATOM     19  CB  ASN A   3      12.719  20.742 100.685  1.00 95.31           C
ATOM     20  CG  ASN A   3      12.651  21.876 101.696  0.00 95.31           C
ATOM     21  OD1 ASN A   3      13.197  21.781 102.794  1.00 95.31           O
ATOM     22  ND2 ASN A   3      11.966  22.988 101.315  1.00 95.31           N
ATOM     23  C   ASN A   3      10.570  19.895 101.563  1.00 95.31           C
ATOM     24  O   ASN A   3      10.525  18.715 101.903  1.00 95.31           O
ATOM     25  N   LYS A   4       9.964  20.867 102.271  1.00 91.27           N
ATOM     26  CA  LYS A   4       9.316  20.574 103.517  1.00 91.27           C
ATOM     27  CB  LYS A   4       8.768  21.831 104.213  1.00 91.27           C
ATOM     28  CG  LYS A   4       9.862  22.853 104.533  1.00 91.27           C
ATOM     29  CD  LYS A   4      11.007  22.297 105.384  1.00 91.27           C
ATOM     30  CE  LYS A   4      12.156  23.290 105.574  1.00 91.27           C
ATOM     31  NZ  LYS A   4      13.269  22.649 106.310  1.00 91.27           N
ATOM     32  C   LYS A   4       8.177  19.626 103.291  1.00 91.27           C
ATOM     33  O   LYS A   4       7.985  18.686 104.058  1.00 91.27           O
ATOM     34  N   GLU A   5       7.381  19.847 102.232  1.00 40.62           N
ATOM     35  CA  GLU A   5       6.262  18.989 101.963  1.00 40.62           C
ATOM     36  CB  GLU A   5       5.365  19.521 100.836  1.00 40.62           C
ATOM     37  CG  GLU A   5       4.560  20.749 101.266  1.00 40.62           C
ATOM     38  CD  GLU A   5       3.724  21.202 100.084  1.00 40.62           C
ATOM     39  OE1 GLU A   5       3.854  20.574  99.000  1.00 40.62           O
ATOM     40  OE2 GLU A   5       2.949  22.183 100.244  1.00 40.62           O
ATOM     41  C   GLU A   5       6.776  17.638 101.580  1.00 40.62           C
ATOM     42  O   GLU A   5       6.172  16.612 101.887  1.00 40.62           O
ATOM     43  N   PHE A   6       7.924  17.623 100.889  1.00112.70           N
ATOM     44  CA  PHE A   6       8.544  16.435 100.385  1.00112.70           C
ATOM     45  CB  PHE A   6       9.848  16.811  99.667  1.00112.70           C
ATOM     46  CG  PHE A   6      10.102  15.851  98.566  1.00112.70           C
ATOM     47  CD1 PHE A   6      10.636  14.607  98.795  1.00112.70           C
ATOM     48  CD2 PHE A   6       9.771  16.222  97.282  1.00112.70           C
ATOM     49  CE1 PHE A   6      10.852  13.754  97.739  1.00112.70           C
ATOM     50  CE2 PHE A   6       9.985  15.379  96.223  1.00112.70           C
ATOM     51  CZ  PHE A   6      10.528  14.145  96.460  1.00112.70           C
ATOM     52  C   PHE A   6       8.907  15.582 101.568  1.00112.70           C
ATOM     53  O   PHE A   6       8.685  14.371 101.574  1.00112.70           O
ATOM     54  N   THR A   7       9.478  16.206 102.617  1.00101.38           N
ATOM     55  CA  THR A   7       9.883  15.468 103.780  1.00101.38           C
ATOM     56  CB  THR A   7      10.586  16.301 104.816  1.00101.38           C
ATOM     57  OG1 THR A   7       9.710  17.280 105.349  1.00101.38           O
ATOM     58  CG2 THR A   7      11.803  16.980 104.165  1.00101.38           C
ATOM     59  C   THR A   7       8.668  14.873 104.421  1.00101.38           C
ATOM     60  O   THR A   7       8.695  13.730 104.874  1.00101.38           O
ATOM     61  N   SER A   8       7.557  15.633 104.455  1.00 26.82           N
ATOM     62  CA  SER A   8       6.364  15.168 105.104  1.00 26.82           C
ATOM     63  CB  SER A   8       5.187  16.151 104.970  1.00 26.82           C
ATOM     64  OG  SER A   8       5.476  17.363 105.652  1.00 26.82           O
ATOM     65  C   SER A   8       5.939  13.881 104.472  1.00 26.82           C
ATOM     66  O   SER A   8       5.619  12.918 105.166  1.00 26.82           O
ATOM     67  N   GLU A   9       5.932  13.835 103.129  1.00 71.14           N
ATOM     68  CA  GLU A   9       5.513  12.669 102.405  1.00 71.14           C
ATOM     69  CB  GLU A   9       5.477  12.912 100.887  1.00 71.14           C
ATOM     70  CG  GLU A   9       4.448  13.961 100.466  1.00 71.14           C
ATOM     71  CD  GLU A   9       3.071  13.342 100.630  1.00 71.14           C
ATOM     72  OE1 GLU A   9       2.674  12.540  99.741  1.00 71.14           O
ATOM     73  OE2 GLU A   9       2.400  13.658 101.647  1.00 71.14           O
ATOM     74  C   GLU A   9       6.479  11.547 102.649  1.00 71.14           C
ATOM     75  O   GLU A   9       6.083  10.391 102.783  1.00 71.14           O
ATOM     76  N   LEU A  10       7.788  11.855 102.684  1.00149.93           N
ATOM     77  CA  LEU A  10       8.790  10.839 102.851  1.00149.93           C
ATOM     78  CB  LEU A  10      10.215  11.396 102.705  1.00149.93           C
ATOM     79  CG  LEU A  10      10.457  12.073 101.346  1.00149.93           C
ATOM     80  CD1 LEU A  10      11.940  12.432 101.158  1.00149.93           C
ATOM     81  CD2 LEU A  10       9.872  11.238 100.197  1.00149.93           C
ATOM     82  C   LEU A  10       8.690  10.233 104.215  1.00149.93           C
ATOM     83  O   LEU A  10       8.735   9.015 104.374  1.00149.93           O
ATOM     84  N   SER A  11       8.514  11.087 105.236  1.00 74.60           N
ATOM     85  CA  SER A  11       8.459  10.661 106.603  1.00 74.60           C
ATOM     86  CB  SER A  11       8.013  11.817 107.515  1.00 74.60           C
ATOM     87  OG  SER A  11       7.601  11.333 108.784  1.00 74.60           O
ATOM     88  C   SER A  11       7.420   9.596 106.713  1.00 74.60           C
ATOM     89  O   SER A  11       7.645   8.562 107.338  1.00 74.60           O
ATOM     90  N   ARG A  12       6.237   9.834 106.120  1.00131.01           N
ATOM     91  CA  ARG A  12       5.186   8.866 106.209  1.00131.01           C
ATOM     92  CB  ARG A  12       3.829   9.402 105.717  1.00131.01           C
ATOM     93  CG  ARG A  12       3.853   9.863 104.264  0.00131.01           C
ATOM     94  CD  ARG A  12       2.689  10.768 103.864  0.00131.01           C
ATOM     95  NE  ARG A  12       1.474   9.922 103.720  1.00131.01           N
ATOM     96  CZ  ARG A  12       0.510  10.299 102.831  1.00131.01           C
ATOM     97  NH1 ARG A  12       0.682  11.429 102.087  1.00131.01           N
ATOM     98  NH2 ARG A  12      -0.614   9.541 102.677  1.00131.01           N
ATOM     99  C   ARG A  12       5.526   7.619 105.445  1.00131.01           C
ATOM    100  O   ARG A  12       5.322   6.516 105.949  1.00131.01           O
ATOM    101  N   ARG A  13       6.055   7.744 104.209  1.00126.04           N
ATOM    102  CA  ARG A  13       6.317   6.556 103.439  1.00126.04           C
ATOM    103  CB  ARG A  13       6.788   6.838 102.000  1.00126.04           C
ATOM    104  CG  ARG A  13       5.693   7.358 101.066  1.00126.04           C
ATOM    105  CD  ARG A  13       6.113   7.358  99.593  0.00126.04           C
ATOM    106  NE  ARG A  13       6.233   5.936  99.161  1.00126.04           N
ATOM    107  CZ  ARG A  13       5.154   5.277  98.643  1.00126.04           C
ATOM    108  NH1 ARG A  13       3.965   5.929  98.489  1.00126.04           N
ATOM    109  NH2 ARG A  13       5.266   3.965  98.280  1.00126.04           N
ATOM    110  C   ARG A  13       7.386   5.726 104.083  1.00126.04           C
ATOM    111  O   ARG A  13       7.248   4.513 104.225  1.00126.04           O
ATOM    112  N   LEU A  14       8.498   6.378 104.455  1.00161.89           N
ATOM    113  CA  LEU A  14       9.664   5.790 105.053  1.00161.89           C
ATOM    114  CB  LEU A  14      10.871   6.740 104.912  1.00161.89           C
ATOM    115  CG  LEU A  14      12.130   6.372 105.706  1.00161.89           C
ATOM    116  CD1 LEU A  14      12.006   6.865 107.131  1.00161.89           C
ATOM    117  CD2 LEU A  14      12.398   4.872 105.724  1.00161.89           C
ATOM    118  C   LEU A  14       9.438   5.372 106.475  1.00161.89           C
ATOM    119  O   LEU A  14       9.988   4.364 106.917  1.00161.89           O
ATOM    120  N   GLY A  15       8.632   6.119 107.251  1.00 35.41           N
ATOM    121  CA  GLY A  15       8.412   5.701 108.606  1.00 35.41           C
ATOM    122  C   GLY A  15       9.424   6.326 109.524  1.00 35.41           C
ATOM    123  O   GLY A  15       9.650   5.822 110.623  1.00 35.41           O
ATOM    124  N   TYR A  16      10.078   7.429 109.102  1.00162.16           N
ATOM    125  CA  TYR A  16      10.963   8.102 110.017  1.00162.16           C
ATOM    126  CB  TYR A  16      12.474   8.157 109.708  1.00162.16           C
ATOM    127  CG  TYR A  16      13.132   6.934 110.256  1.00162.16           C
ATOM    128  CD1 TYR A  16      13.098   5.719 109.611  1.00162.16           C
ATOM    129  CD2 TYR A  16      13.809   7.023 111.450  1.00162.16           C
ATOM    130  CE1 TYR A  16      13.722   4.617 110.149  1.00162.16           C
ATOM    131  CE2 TYR A  16      14.435   5.929 111.996  1.00162.16           C
ATOM    132  CZ  TYR A  16      14.391   4.723 111.344  1.00162.16           C
ATOM    133  OH  TYR A  16      15.034   3.599 111.902  1.00162.16           O
ATOM    134  C   TYR A  16      10.507   9.498 110.222  1.00162.16           C
ATOM    135  O   TYR A  16       9.709  10.029 109.454  1.00162.16           O
ATOM    136  N   THR A  17      11.027  10.113 111.303  1.00 41.76           N
ATOM    137  CA  THR A  17      10.637  11.417 111.743  1.00 41.76           C
ATOM    138  CB  THR A  17      11.421  11.882 112.939  1.00 41.76           C
ATOM    139  OG1 THR A  17      11.262  10.959 114.007  1.00 41.76           O
ATOM    140  CG2 THR A  17      10.928  13.273 113.375  1.00 41.76           C
ATOM    141  C   THR A  17      10.846  12.386 110.630  1.00 41.76           C
ATOM    142  O   THR A  17      11.636  12.160 109.715  1.00 41.76           O
ATOM    143  N   LEU A  18      10.098  13.502 110.689  1.00119.48           N
ATOM    144  CA  LEU A  18      10.160  14.505 109.675  1.00119.48           C
ATOM    145  CB  LEU A  18       9.186  15.670 109.927  1.00119.48           C
ATOM    146  CG  LEU A  18       9.063  16.657 108.749  1.00119.48           C
ATOM    147  CD1 LEU A  18      10.354  17.457 108.514  1.00119.48           C
ATOM    148  CD2 LEU A  18       8.570  15.928 107.491  1.00119.48           C
ATOM    149  C   LEU A  18      11.553  15.033 109.685  1.00119.48           C
ATOM    150  O   LEU A  18      12.114  15.357 108.640  1.00119.48           O
ATOM    151  N   LYS A  19      12.148  15.145 110.884  1.00 63.65           N
ATOM    152  CA  LYS A  19      13.483  15.650 110.984  1.00 63.65           C
ATOM    153  CB  LYS A  19      13.933  15.811 112.446  1.00 63.65           C
ATOM    154  CG  LYS A  19      15.183  16.675 112.617  0.00 63.65           C
ATOM    155  CD  LYS A  19      15.357  17.190 114.047  0.00 63.65           C
ATOM    156  CE  LYS A  19      14.247  18.154 114.479  0.00 63.65           C
ATOM    157  NZ  LYS A  19      14.471  18.607 115.871  0.00 63.65           N
ATOM    158  C   LYS A  19      14.420  14.708 110.282  1.00 63.65           C
ATOM    159  O   LYS A  19      15.307  15.147 109.553  1.00 63.65           O
ATOM    160  N   ASP A  20      14.237  13.384 110.472  1.00 34.54           N
ATOM    161  CA  ASP A  20      15.106  12.390 109.900  1.00 34.54           C
ATOM    162  CB  ASP A  20      14.753  10.966 110.361  1.00 34.54           C
ATOM    163  CG  ASP A  20      15.102  10.851 111.838  1.00 34.54           C
ATOM    164  OD1 ASP A  20      15.888  11.706 112.327  1.00 34.54           O
ATOM    165  OD2 ASP A  20      14.594   9.904 112.496  1.00 34.54           O
ATOM    166  C   ASP A  20      15.002  12.414 108.408  1.00 34.54           C
ATOM    167  O   ASP A  20      16.006  12.317 107.704  1.00 34.54           O
ATOM    168  N   THR A  21      13.774  12.539 107.877  1.00 96.78           N
ATOM    169  CA  THR A  21      13.616  12.568 106.455  1.00 96.78           C
ATOM    170  CB  THR A  21      12.184  12.690 106.031  1.00 96.78           C
ATOM    171  OG1 THR A  21      11.628  13.902 106.521  1.00 96.78           O
ATOM    172  CG2 THR A  21      11.411  11.480 106.583  1.00 96.78           C
ATOM    173  C   THR A  21      14.347  13.772 105.959  1.00 96.78           C
ATOM    174  O   THR A  21      15.058  13.715 104.957  1.00 96.78           O
ATOM    175  N   SER A  22      14.198  14.901 106.675  1.00 64.43           N
ATOM    176  CA  SER A  22      14.841  16.118 106.275  1.00 64.43           C
ATOM    177  CB  SER A  22      14.471  17.313 107.171  1.00 64.43           C
ATOM    178  OG  SER A  22      15.137  18.486 106.727  1.00 64.43           O
ATOM    179  C   SER A  22      16.326  15.938 106.354  1.00 64.43           C
ATOM    180  O   SER A  22      17.059  16.384 105.473  1.00 64.43           O
ATOM    181  N   GLU A  23      16.812  15.267 107.416  1.00101.70           N
ATOM    182  CA  GLU A  23      18.224  15.107 107.605  1.00101.70           C
ATOM    183  CB  GLU A  23      18.561  14.382 108.920  1.00101.70           C
ATOM    184  CG  GLU A  23      20.055  14.352 109.255  1.00101.70           C
ATOM    185  CD  GLU A  23      20.445  15.731 109.767  1.00101.70           C
ATOM    186  OE1 GLU A  23      19.632  16.675 109.585  1.00101.70           O
ATOM    187  OE2 GLU A  23      21.558  15.860 110.344  1.00101.70           O
ATOM    188  C   GLU A  23      18.793  14.288 106.486  1.00101.70           C
ATOM    189  O   GLU A  23      19.801  14.656 105.884  1.00101.70           O
ATOM    190  N   LEU A  24      18.143  13.153 106.170  1.00102.09           N
ATOM    191  CA  LEU A  24      18.633  12.258 105.161  1.00102.09           C
ATOM    192  CB  LEU A  24      17.836  10.939 105.122  1.00102.09           C
ATOM    193  CG  LEU A  24      18.472   9.833 104.254  1.00102.09           C
ATOM    194  CD1 LEU A  24      18.445  10.173 102.755  1.00102.09           C
ATOM    195  CD2 LEU A  24      19.880   9.481 104.762  1.00102.09           C
ATOM    196  C   LEU A  24      18.537  12.919 103.817  1.00102.09           C
ATOM    197  O   LEU A  24      19.442  12.800 102.992  1.00102.09           O
ATOM    198  N   VAL A  25      17.425  13.632 103.555  1.00 37.24           N
ATOM    199  CA  VAL A  25      17.223  14.254 102.275  1.00 37.24           C
ATOM    200  CB  VAL A  25      15.871  14.894 102.136  1.00 37.24           C
ATOM    201  CG1 VAL A  25      15.835  15.672 100.811  1.00 37.24           C
ATOM    202  CG2 VAL A  25      14.798  13.795 102.226  1.00 37.24           C
ATOM    203  C   VAL A  25      18.253  15.319 102.037  1.00 37.24           C
ATOM    204  O   VAL A  25      18.804  15.417 100.941  1.00 37.24           O
ATOM    205  N   ALA A  26      18.548  16.144 103.060  1.00 28.81           N
ATOM    206  CA  ALA A  26      19.468  17.235 102.896  1.00 28.81           C
ATOM    207  CB  ALA A  26      19.627  18.068 104.181  1.00 28.81           C
ATOM    208  C   ALA A  26      20.820  16.699 102.536  1.00 28.81           C
ATOM    209  O   ALA A  26      21.485  17.227 101.647  1.00 28.81           O
ATOM    210  N   SER A  27      21.256  15.619 103.213  1.00 71.70           N
ATOM    211  CA  SER A  27      22.554  15.055 102.962  1.00 71.70           C
ATOM    212  CB  SER A  27      22.902  13.897 103.916  1.00 71.70           C
ATOM    213  OG  SER A  27      23.017  14.378 105.247  1.00 71.70           O
ATOM    214  C   SER A  27      22.597  14.510 101.568  1.00 71.70           C
ATOM    215  O   SER A  27      23.637  14.539 100.915  1.00 71.70           O
ATOM    216  N   LEU A  28      21.458  13.985 101.086  1.00 98.93           N
ATOM    217  CA  LEU A  28      21.334  13.395  99.782  1.00 98.93           C
ATOM    218  CB  LEU A  28      19.876  12.911  99.604  1.00 98.93           C
ATOM    219  CG  LEU A  28      19.411  12.363  98.235  1.00 98.93           C
ATOM    220  CD1 LEU A  28      19.318  13.462  97.163  1.00 98.93           C
ATOM    221  CD2 LEU A  28      20.220  11.136  97.794  1.00 98.93           C
ATOM    222  C   LEU A  28      21.616  14.431  98.735  1.00 98.93           C
ATOM    223  O   LEU A  28      22.437  14.223  97.842  1.00 98.93           O
ATOM    224  N   LEU A  29      20.947  15.594  98.838  1.00 51.70           N
ATOM    225  CA  LEU A  29      21.080  16.629  97.851  1.00 51.70           C
ATOM    226  CB  LEU A  29      20.124  17.809  98.085  1.00 51.70           C
ATOM    227  CG  LEU A  29      18.635  17.432  98.045  1.00 51.70           C
ATOM    228  CD1 LEU A  29      17.766  18.679  98.262  1.00 51.70           C
ATOM    229  CD2 LEU A  29      18.276  16.652  96.769  1.00 51.70           C
ATOM    230  C   LEU A  29      22.458  17.193  97.897  1.00 51.70           C
ATOM    231  O   LEU A  29      23.053  17.485  96.860  1.00 51.70           O
ATOM    232  N   ALA A  30      22.991  17.382  99.115  1.00 25.33           N
ATOM    233  CA  ALA A  30      24.286  17.975  99.258  1.00 25.33           C
ATOM    234  CB  ALA A  30      24.696  18.167 100.726  1.00 25.33           C
ATOM    235  C   ALA A  30      25.298  17.079  98.624  1.00 25.33           C
ATOM    236  O   ALA A  30      26.203  17.549  97.938  1.00 25.33           O
ATOM    237  N   ASP A  31      25.166  15.757  98.840  1.00 36.84           N
ATOM    238  CA  ASP A  31      26.114  14.817  98.317  1.00 36.84           C
ATOM    239  CB  ASP A  31      25.907  13.391  98.861  1.00 36.84           C
ATOM    240  CG  ASP A  31      26.291  13.394 100.336  1.00 36.84           C
ATOM    241  OD1 ASP A  31      27.035  14.325 100.747  1.00 36.84           O
ATOM    242  OD2 ASP A  31      25.847  12.472 101.072  1.00 36.84           O
ATOM    243  C   ASP A  31      26.053  14.795  96.816  1.00 36.84           C
ATOM    244  O   ASP A  31      27.084  14.661  96.159  1.00 36.84           O
ATOM    245  N   MET A  32      24.848  14.925  96.227  1.00 68.69           N
ATOM    246  CA  MET A  32      24.707  14.886  94.795  1.00 68.69           C
ATOM    247  CB  MET A  32      23.261  15.114  94.329  1.00 68.69           C
ATOM    248  CG  MET A  32      22.271  14.005  94.678  1.00 68.69           C
ATOM    249  SD  MET A  32      20.581  14.365  94.109  1.00 68.69           S
ATOM    250  CE  MET A  32      19.936  12.689  94.371  1.00 68.69           C
ATOM    251  C   MET A  32      25.473  16.020  94.194  1.00 68.69           C
ATOM    252  O   MET A  32      26.205  15.840  93.222  1.00 68.69           O
ATOM    253  N   THR A  33      25.325  17.226  94.770  1.00 33.16           N
ATOM    254  CA  THR A  33      25.947  18.400  94.236  1.00 33.16           C
ATOM    255  CB  THR A  33      25.607  19.638  95.012  1.00 33.16           C
ATOM    256  OG1 THR A  33      24.203  19.849  95.018  1.00 33.16           O
ATOM    257  CG2 THR A  33      26.326  20.835  94.367  1.00 33.16           C
ATOM    258  C   THR A  33      27.430  18.233  94.300  1.00 33.16           C
ATOM    259  O   THR A  33      28.139  18.607  93.368  1.00 33.16           O
ATOM    260  N   ARG A  34      27.934  17.678  95.420  1.00129.51           N
ATOM    261  CA  ARG A  34      29.347  17.529  95.633  1.00129.51           C
ATOM    262  CB  ARG A  34      29.678  17.008  97.043  1.00129.51           C
ATOM    263  CG  ARG A  34      31.156  17.139  97.413  1.00129.51           C
ATOM    264  CD  ARG A  34      31.616  18.593  97.551  0.00129.51           C
ATOM    265  NE  ARG A  34      30.868  19.195  98.693  1.00129.51           N
ATOM    266  CZ  ARG A  34      29.679  19.830  98.477  1.00129.51           C
ATOM    267  NH1 ARG A  34      29.173  19.920  97.213  1.00129.51           N
ATOM    268  NH2 ARG A  34      28.997  20.381  99.524  1.00129.51           N
ATOM    269  C   ARG A  34      29.936  16.575  94.639  1.00129.51           C
ATOM    270  O   ARG A  34      30.996  16.832  94.070  1.00129.51           O
ATOM    271  N   GLN A  35      29.254  15.439  94.406  1.00103.62           N
ATOM    272  CA  GLN A  35      29.739  14.417  93.522  1.00103.62           C
ATOM    273  CB  GLN A  35      28.864  13.155  93.605  1.00103.62           C
ATOM    274  CG  GLN A  35      27.423  13.387  93.161  1.00103.62           C
ATOM    275  CD  GLN A  35      26.581  12.215  93.639  1.00103.62           C
ATOM    276  OE1 GLN A  35      25.364  12.199  93.463  1.00103.62           O
ATOM    277  NE2 GLN A  35      27.238  11.213  94.283  1.00103.62           N
ATOM    278  C   GLN A  35      29.780  14.932  92.113  1.00103.62           C
ATOM    279  O   GLN A  35      30.725  14.680  91.368  1.00103.62           O
ATOM    280  N   LEU A  36      28.736  15.678  91.717  1.00 95.59           N
ATOM    281  CA  LEU A  36      28.629  16.262  90.411  1.00 95.59           C
ATOM    282  CB  LEU A  36      27.235  16.919  90.258  1.00 95.59           C
ATOM    283  CG  LEU A  36      26.982  17.804  89.020  1.00 95.59           C
ATOM    284  CD1 LEU A  36      25.481  18.093  88.854  1.00 95.59           C
ATOM    285  CD2 LEU A  36      27.748  19.134  89.119  1.00 95.59           C
ATOM    286  C   LEU A  36      29.731  17.269  90.231  1.00 95.59           C
ATOM    287  O   LEU A  36      30.400  17.293  89.200  1.00 95.59           O
ATOM    288  N   GLU A  37      29.981  18.096  91.262  1.00111.06           N
ATOM    289  CA  GLU A  37      30.962  19.146  91.220  1.00111.06           C
ATOM    290  CB  GLU A  37      30.982  19.948  92.535  1.00111.06           C
ATOM    291  CG  GLU A  37      32.118  20.963  92.641  1.00111.06           C
ATOM    292  CD  GLU A  37      33.237  20.301  93.432  1.00111.06           C
ATOM    293  OE1 GLU A  37      32.920  19.415  94.271  1.00111.06           O
ATOM    294  OE2 GLU A  37      34.420  20.672  93.213  1.00111.06           O
ATOM    295  C   GLU A  37      32.325  18.561  90.997  1.00111.06           C
ATOM    296  O   GLU A  37      33.145  19.147  90.291  1.00111.06           O
ATOM    297  N   GLU A  38      32.607  17.402  91.621  1.00 86.33           N
ATOM    298  CA  GLU A  38      33.868  16.730  91.473  1.00 86.33           C
ATOM    299  CB  GLU A  38      34.070  15.550  92.436  1.00 86.33           C
ATOM    300  CG  GLU A  38      35.479  14.960  92.350  1.00 86.33           C
ATOM    301  CD  GLU A  38      35.575  13.806  93.334  1.00 86.33           C
ATOM    302  OE1 GLU A  38      35.002  13.935  94.449  1.00 86.33           O
ATOM    303  OE2 GLU A  38      36.219  12.781  92.984  1.00 86.33           O
ATOM    304  C   GLU A  38      33.972  16.197  90.079  1.00 86.33           C
ATOM    305  O   GLU A  38      35.071  16.047  89.549  1.00 86.33           O
ATOM    306  N   GLY A  39      32.831  15.884  89.437  1.00 39.18           N
ATOM    307  CA  GLY A  39      32.933  15.362  88.107  1.00 39.18           C
ATOM    308  C   GLY A  39      32.488  13.936  88.074  1.00 39.18           C
ATOM    309  O   GLY A  39      32.605  13.278  87.041  1.00 39.18           O
ATOM    310  N   ASN A  40      31.996  13.389  89.201  1.00102.71           N
ATOM    311  CA  ASN A  40      31.501  12.048  89.103  1.00102.71           C
ATOM    312  CB  ASN A  40      31.639  11.207  90.383  1.00102.71           C
ATOM    313  CG  ASN A  40      30.751  11.791  91.455  1.00102.71           C
ATOM    314  OD1 ASN A  40      29.526  11.756  91.349  1.00102.71           O
ATOM    315  ND2 ASN A  40      31.392  12.312  92.533  1.00102.71           N
ATOM    316  C   ASN A  40      30.062  12.116  88.685  1.00102.71           C
ATOM    317  O   ASN A  40      29.431  13.172  88.735  1.00102.71           O
ATOM    318  N   ILE A  41      29.506  10.974  88.241  1.00143.09           N
ATOM    319  CA  ILE A  41      28.154  10.939  87.764  1.00143.09           C
ATOM    320  CB  ILE A  41      28.035  10.203  86.455  1.00143.09           C
ATOM    321  CG1 ILE A  41      26.615  10.258  85.866  1.00143.09           C
ATOM    322  CG2 ILE A  41      28.528   8.768  86.696  1.00143.09           C
ATOM    323  CD1 ILE A  41      25.606   9.368  86.591  1.00143.09           C
ATOM    324  C   ILE A  41      27.335  10.234  88.790  1.00143.09           C
ATOM    325  O   ILE A  41      27.748   9.213  89.337  1.00143.09           O
ATOM    326  N   ILE A  42      26.141  10.785  89.089  1.00130.89           N
ATOM    327  CA  ILE A  42      25.288  10.151  90.050  1.00130.89           C
ATOM    328  CB  ILE A  42      24.673  11.090  91.053  1.00130.89           C
ATOM    329  CG1 ILE A  42      23.891  10.303  92.117  1.00130.89           C
ATOM    330  CG2 ILE A  42      23.820  12.123  90.309  1.00130.89           C
ATOM    331  CD1 ILE A  42      24.769   9.420  93.000  1.00130.89           C
ATOM    332  C   ILE A  42      24.185   9.476  89.305  1.00130.89           C
ATOM    333  O   ILE A  42      23.483  10.090  88.501  1.00130.89           O
ATOM    334  N   SER A  43      24.016   8.160  89.538  1.00 45.91           N
ATOM    335  CA  SER A  43      22.980   7.487  88.819  1.00 45.91           C
ATOM    336  CB  SER A  43      23.489   6.388  87.870  1.00 45.91           C
ATOM    337  OG  SER A  43      24.231   6.957  86.801  1.00 45.91           O
ATOM    338  C   SER A  43      22.040   6.831  89.779  1.00 45.91           C
ATOM    339  O   SER A  43      22.447   6.190  90.747  1.00 45.91           O
ATOM    340  N   ILE A  44      20.732   7.017  89.522  1.00 70.29           N
ATOM    341  CA  ILE A  44      19.688   6.354  90.247  1.00 70.29           C
ATOM    342  CB  ILE A  44      18.753   7.285  90.960  1.00 70.29           C
ATOM    343  CG1 ILE A  44      19.507   8.069  92.049  1.00 70.29           C
ATOM    344  CG2 ILE A  44      17.580   6.454  91.502  1.00 70.29           C
ATOM    345  CD1 ILE A  44      18.697   9.220  92.645  1.00 70.29           C
ATOM    346  C   ILE A  44      18.920   5.647  89.173  1.00 70.29           C
ATOM    347  O   ILE A  44      18.474   6.280  88.220  1.00 70.29           O
ATOM    348  N   GLN A  45      18.692   4.327  89.316  1.00199.11           N
ATOM    349  CA  GLN A  45      18.271   3.594  88.155  1.00199.11           C
ATOM    350  CB  GLN A  45      18.068   2.094  88.427  1.00199.11           C
ATOM    351  CG  GLN A  45      16.939   1.788  89.413  1.00199.11           C
ATOM    352  CD  GLN A  45      16.712   0.283  89.399  1.00199.11           C
ATOM    353  OE1 GLN A  45      16.456  -0.305  88.350  1.00199.11           O
ATOM    354  NE2 GLN A  45      16.812  -0.364  90.592  1.00199.11           N
ATOM    355  C   GLN A  45      17.015   4.086  87.499  1.00199.11           C
ATOM    356  O   GLN A  45      17.091   4.527  86.365  1.00199.11           O
ATOM    357  N   GLY A  46      15.843   4.069  88.151  1.00132.09           N
ATOM    358  CA  GLY A  46      14.611   4.468  87.507  1.00132.09           C
ATOM    359  C   GLY A  46      14.482   5.954  87.364  1.00132.09           C
ATOM    360  O   GLY A  46      13.786   6.448  86.477  1.00132.09           O
ATOM    361  N   PHE A  47      15.039   6.680  88.349  1.00 97.56           N
ATOM    362  CA  PHE A  47      14.904   8.103  88.491  1.00 97.56           C
ATOM    363  CB  PHE A  47      15.466   8.527  89.861  1.00 97.56           C
ATOM    364  CG  PHE A  47      15.314   9.988  90.093  1.00 97.56           C
ATOM    365  CD1 PHE A  47      14.127  10.498  90.556  1.00 97.56           C
ATOM    366  CD2 PHE A  47      16.368  10.843  89.877  1.00 97.56           C
ATOM    367  CE1 PHE A  47      13.997  11.846  90.778  1.00 97.56           C
ATOM    368  CE2 PHE A  47      16.235  12.193  90.100  1.00 97.56           C
ATOM    369  CZ  PHE A  47      15.044  12.701  90.550  1.00 97.56           C
ATOM    370  C   PHE A  47      15.617   8.883  87.427  1.00 97.56           C
ATOM    371  O   PHE A  47      14.995   9.664  86.706  1.00 97.56           O
ATOM    372  N   GLY A  48      16.940   8.670  87.270  1.00 31.03           N
ATOM    373  CA  GLY A  48      17.646   9.466  86.308  1.00 31.03           C
ATOM    374  C   GLY A  48      19.083   9.583  86.713  1.00 31.03           C
ATOM    375  O   GLY A  48      19.551   8.904  87.627  1.00 31.03           O
ATOM    376  N   THR A  49      19.819  10.478  86.020  1.00117.53           N
ATOM    377  CA  THR A  49      21.226  10.650  86.226  1.00117.53           C
ATOM    378  CB  THR A  49      22.003  10.187  85.032  1.00117.53           C
ATOM    379  OG1 THR A  49      23.391  10.362  85.249  1.00117.53           O
ATOM    380  CG2 THR A  49      21.557  11.018  83.815  1.00117.53           C
ATOM    381  C   THR A  49      21.516  12.113  86.350  1.00117.53           C
ATOM    382  O   THR A  49      20.819  12.946  85.772  1.00117.53           O
ATOM    383  N   PHE A  50      22.560  12.456  87.136  1.00 61.33           N
ATOM    384  CA  PHE A  50      23.017  13.811  87.246  1.00 61.33           C
ATOM    385  CB  PHE A  50      22.962  14.410  88.666  1.00 61.33           C
ATOM    386  CG  PHE A  50      21.551  14.598  89.107  1.00 61.33           C
ATOM    387  CD1 PHE A  50      20.856  13.573  89.706  1.00 61.33           C
ATOM    388  CD2 PHE A  50      20.927  15.812  88.937  1.00 61.33           C
ATOM    389  CE1 PHE A  50      19.556  13.756  90.116  1.00 61.33           C
ATOM    390  CE2 PHE A  50      19.628  16.001  89.345  1.00 61.33           C
ATOM    391  CZ  PHE A  50      18.939  14.971  89.938  1.00 61.33           C
ATOM    392  C   PHE A  50      24.468  13.766  86.894  1.00 61.33           C
ATOM    393  O   PHE A  50      25.191  12.870  87.329  1.00 61.33           O
ATOM    394  N   GLU A  51      24.940  14.730  86.083  1.00 88.20           N
ATOM    395  CA  GLU A  51      26.324  14.701  85.717  1.00 88.20           C
ATOM    396  CB  GLU A  51      26.610  13.756  84.538  1.00 88.20           C
ATOM    397  CG  GLU A  51      25.836  14.117  83.269  1.00 88.20           C
ATOM    398  CD  GLU A  51      26.209  13.108  82.195  1.00 88.20           C
ATOM    399  OE1 GLU A  51      26.967  12.153  82.519  1.00 88.20           O
ATOM    400  OE2 GLU A  51      25.740  13.273  81.039  1.00 88.20           O
ATOM    401  C   GLU A  51      26.725  16.072  85.299  1.00 88.20           C
ATOM    402  O   GLU A  51      25.889  16.956  85.125  1.00 88.20           O
ATOM    403  N   VAL A  52      28.043  16.291  85.155  1.00103.25           N
ATOM    404  CA  VAL A  52      28.492  17.567  84.700  1.00103.25           C
ATOM    405  CB  VAL A  52      29.734  18.038  85.375  1.00103.25           C
ATOM    406  CG1 VAL A  52      29.394  18.261  86.847  1.00103.25           C
ATOM    407  CG2 VAL A  52      30.851  17.007  85.147  1.00103.25           C
ATOM    408  C   VAL A  52      28.822  17.407  83.258  1.00103.25           C
ATOM    409  O   VAL A  52      29.404  16.401  82.856  1.00103.25           O
ATOM    410  N   LYS A  53      28.411  18.383  82.429  1.00 56.01           N
ATOM    411  CA  LYS A  53      28.784  18.300  81.052  1.00 56.01           C
ATOM    412  CB  LYS A  53      27.608  18.300  80.063  1.00 56.01           C
ATOM    413  CG  LYS A  53      26.861  16.966  80.045  1.00 56.01           C
ATOM    414  CD  LYS A  53      25.592  16.979  79.195  1.00 56.01           C
ATOM    415  CE  LYS A  53      24.934  15.603  79.077  1.00 56.01           C
ATOM    416  NZ  LYS A  53      23.774  15.672  78.163  1.00 56.01           N
ATOM    417  C   LYS A  53      29.642  19.482  80.773  1.00 56.01           C
ATOM    418  O   LYS A  53      29.315  20.606  81.150  1.00 56.01           O
ATOM    419  N   LYS A  54      30.793  19.252  80.119  1.00134.30           N
ATOM    420  CA  LYS A  54      31.639  20.375  79.888  1.00134.30           C
ATOM    421  CB  LYS A  54      33.151  20.069  79.921  1.00134.30           C
ATOM    422  CG  LYS A  54      33.693  19.304  78.712  1.00134.30           C
ATOM    423  CD  LYS A  54      35.225  19.276  78.666  1.00134.30           C
ATOM    424  CE  LYS A  54      35.863  20.668  78.628  1.00134.30           C
ATOM    425  NZ  LYS A  54      37.330  20.567  78.802  1.00134.30           N
ATOM    426  C   LYS A  54      31.296  20.957  78.570  1.00134.30           C
ATOM    427  O   LYS A  54      30.854  20.259  77.658  1.00134.30           O
ATOM    428  N   LYS A  55      31.445  22.288  78.476  1.00117.30           N
ATOM    429  CA  LYS A  55      31.275  22.970  77.235  1.00117.30           C
ATOM    430  CB  LYS A  55      30.490  24.288  77.337  1.00117.30           C
ATOM    431  CG  LYS A  55      28.980  24.103  77.494  1.00117.30           C
ATOM    432  CD  LYS A  55      28.542  23.527  78.838  1.00117.30           C
ATOM    433  CE  LYS A  55      27.023  23.411  78.966  1.00117.30           C
ATOM    434  NZ  LYS A  55      26.500  22.487  77.935  1.00117.30           N
ATOM    435  C   LYS A  55      32.666  23.309  76.816  1.00117.30           C
ATOM    436  O   LYS A  55      33.464  23.786  77.622  1.00117.30           O
ATOM    437  N   ALA A  56      32.996  23.052  75.539  1.00 31.84           N
ATOM    438  CA  ALA A  56      34.334  23.263  75.081  1.00 31.84           C
ATOM    439  CB  ALA A  56      34.634  22.588  73.730  1.00 31.84           C
ATOM    440  C   ALA A  56      34.594  24.723  74.925  1.00 31.84           C
ATOM    441  O   ALA A  56      33.680  25.523  74.729  1.00 31.84           O
ATOM    442  N   GLU A  57      35.884  25.091  75.052  1.00 79.12           N
ATOM    443  CA  GLU A  57      36.340  26.430  74.851  1.00 79.12           C
ATOM    444  CB  GLU A  57      37.802  26.604  75.287  1.00 79.12           C
ATOM    445  CG  GLU A  57      38.348  28.013  75.093  1.00 79.12           C
ATOM    446  CD  GLU A  57      39.793  28.016  75.566  1.00 79.12           C
ATOM    447  OE1 GLU A  57      40.411  26.918  75.579  1.00 79.12           O
ATOM    448  OE2 GLU A  57      40.299  29.115  75.917  1.00 79.12           O
ATOM    449  C   GLU A  57      36.303  26.642  73.378  1.00 79.12           C
ATOM    450  O   GLU A  57      36.574  25.720  72.610  1.00 79.12           O
ATOM    451  N   ARG A  58      35.937  27.857  72.936  1.00 70.47           N
ATOM    452  CA  ARG A  58      35.949  28.086  71.525  1.00 70.47           C
ATOM    453  CB  ARG A  58      34.656  27.653  70.807  1.00 70.47           C
ATOM    454  CG  ARG A  58      33.379  28.306  71.337  1.00 70.47           C
ATOM    455  CD  ARG A  58      32.109  27.703  70.728  1.00 70.47           C
ATOM    456  NE  ARG A  58      30.935  28.254  71.461  1.00 70.47           N
ATOM    457  CZ  ARG A  58      29.676  27.925  71.050  1.00 70.47           C
ATOM    458  NH1 ARG A  58      29.509  27.139  69.946  1.00 70.47           N
ATOM    459  NH2 ARG A  58      28.588  28.384  71.734  1.00 70.47           N
ATOM    460  C   ARG A  58      36.185  29.537  71.282  1.00 70.47           C
ATOM    461  O   ARG A  58      35.926  30.378  72.141  1.00 70.47           O
ATOM    462  N   ILE A  59      36.721  29.865  70.094  1.00 46.40           N
ATOM    463  CA  ILE A  59      36.972  31.234  69.772  1.00 46.40           C
ATOM    464  CB  ILE A  59      38.151  31.429  68.864  1.00 46.40           C
ATOM    465  CG1 ILE A  59      39.420  30.880  69.539  1.00 46.40           C
ATOM    466  CG2 ILE A  59      38.245  32.922  68.507  1.00 46.40           C
ATOM    467  CD1 ILE A  59      40.612  30.738  68.595  1.00 46.40           C
ATOM    468  C   ILE A  59      35.754  31.727  69.073  1.00 46.40           C
ATOM    469  O   ILE A  59      35.189  31.033  68.229  1.00 46.40           O
ATOM    470  N   SER A  60      35.290  32.931  69.450  1.00 47.35           N
ATOM    471  CA  SER A  60      34.126  33.496  68.841  1.00 47.35           C
ATOM    472  CB  SER A  60      32.962  33.694  69.826  1.00 47.35           C
ATOM    473  OG  SER A  60      32.540  32.438  70.336  1.00 47.35           O
ATOM    474  C   SER A  60      34.535  34.844  68.359  1.00 47.35           C
ATOM    475  O   SER A  60      35.640  35.299  68.647  1.00 47.35           O
ATOM    476  N   VAL A  61      33.673  35.504  67.566  1.00 34.16           N
ATOM    477  CA  VAL A  61      34.021  36.812  67.099  1.00 34.16           C
ATOM    478  CB  VAL A  61      34.341  36.864  65.631  1.00 34.16           C
ATOM    479  CG1 VAL A  61      34.597  38.327  65.223  1.00 34.16           C
ATOM    480  CG2 VAL A  61      35.524  35.922  65.356  1.00 34.16           C
ATOM    481  C   VAL A  61      32.836  37.692  67.321  1.00 34.16           C
ATOM    482  O   VAL A  61      31.699  37.225  67.353  1.00 34.16           O
ATOM    483  N   ASN A  62      33.085  39.002  67.508  1.00 47.38           N
ATOM    484  CA  ASN A  62      32.006  39.928  67.674  1.00 47.38           C
ATOM    485  CB  ASN A  62      32.379  41.133  68.559  1.00 47.38           C
ATOM    486  CG  ASN A  62      31.121  41.930  68.879  1.00 47.38           C
ATOM    487  OD1 ASN A  62      30.405  42.377  67.984  1.00 47.38           O
ATOM    488  ND2 ASN A  62      30.844  42.114  70.197  1.00 47.38           N
ATOM    489  C   ASN A  62      31.712  40.433  66.299  1.00 47.38           C
ATOM    490  O   ASN A  62      32.577  41.007  65.646  1.00 47.38           O
ATOM    491  N   PRO A  63      30.521  40.209  65.826  1.00 74.50           N
ATOM    492  CA  PRO A  63      30.162  40.571  64.482  1.00 74.50           C
ATOM    493  CD  PRO A  63      29.361  40.084  66.693  1.00 74.50           C
ATOM    494  CB  PRO A  63      28.669  40.269  64.376  1.00 74.50           C
ATOM    495  CG  PRO A  63      28.165  40.490  65.815  1.00 74.50           C
ATOM    496  C   PRO A  63      30.452  42.003  64.133  1.00 74.50           C
ATOM    497  O   PRO A  63      30.961  42.246  63.039  1.00 74.50           O
ATOM    498  N   THR A  64      30.096  42.965  65.009  1.00113.02           N
ATOM    499  CA  THR A  64      30.289  44.353  64.688  1.00113.02           C
ATOM    500  CB  THR A  64      29.615  45.269  65.669  1.00113.02           C
ATOM    501  OG1 THR A  64      30.169  45.103  66.966  1.00113.02           O
ATOM    502  CG2 THR A  64      28.111  44.946  65.688  1.00113.02           C
ATOM    503  C   THR A  64      31.742  44.726  64.665  1.00113.02           C
ATOM    504  O   THR A  64      32.240  45.260  63.675  1.00113.02           O
ATOM    505  N   THR A  65      32.451  44.433  65.772  1.00 49.28           N
ATOM    506  CA  THR A  65      33.825  44.798  65.985  1.00 49.28           C
ATOM    507  CB  THR A  65      34.253  44.604  67.412  1.00 49.28           C
ATOM    508  OG1 THR A  65      34.168  43.234  67.775  1.00 49.28           O
ATOM    509  CG2 THR A  65      33.331  45.442  68.314  1.00 49.28           C
ATOM    510  C   THR A  65      34.741  43.992  65.119  1.00 49.28           C
ATOM    511  O   THR A  65      35.763  44.490  64.649  1.00 49.28           O
ATOM    512  N   LYS A  66      34.382  42.721  64.876  1.00175.23           N
ATOM    513  CA  LYS A  66      35.224  41.796  64.177  1.00175.23           C
ATOM    514  CB  LYS A  66      35.792  42.359  62.862  1.00175.23           C
ATOM    515  CG  LYS A  66      34.778  42.399  61.717  1.00175.23           C
ATOM    516  CD  LYS A  66      34.319  41.011  61.264  1.00175.23           C
ATOM    517  CE  LYS A  66      35.384  40.245  60.472  1.00175.23           C
ATOM    518  NZ  LYS A  66      35.630  40.916  59.175  1.00175.23           N
ATOM    519  C   LYS A  66      36.370  41.476  65.082  1.00175.23           C
ATOM    520  O   LYS A  66      37.386  40.932  64.654  1.00175.23           O
ATOM    521  N   GLN A  67      36.214  41.777  66.385  1.00 78.31           N
ATOM    522  CA  GLN A  67      37.254  41.481  67.323  1.00 78.31           C
ATOM    523  CB  GLN A  67      37.174  42.322  68.608  1.00 78.31           C
ATOM    524  CG  GLN A  67      38.403  42.189  69.510  1.00 78.31           C
ATOM    525  CD  GLN A  67      39.511  43.045  68.913  1.00 78.31           C
ATOM    526  OE1 GLN A  67      40.173  43.806  69.618  1.00 78.31           O
ATOM    527  NE2 GLN A  67      39.724  42.918  67.576  1.00 78.31           N
ATOM    528  C   GLN A  67      37.114  40.045  67.702  1.00 78.31           C
ATOM    529  O   GLN A  67      36.008  39.513  67.781  1.00 78.31           O
ATOM    530  N   ARG A  68      38.256  39.373  67.931  1.00141.99           N
ATOM    531  CA  ARG A  68      38.225  37.991  68.296  1.00141.99           C
ATOM    532  CB  ARG A  68      39.582  37.292  68.155  1.00141.99           C
ATOM    533  CG  ARG A  68      40.631  37.895  69.086  1.00141.99           C
ATOM    534  CD  ARG A  68      42.008  37.250  68.963  1.00141.99           C
ATOM    535  NE  ARG A  68      42.663  37.812  67.747  1.00141.99           N
ATOM    536  CZ  ARG A  68      44.022  37.923  67.699  1.00141.99           C
ATOM    537  NH1 ARG A  68      44.773  37.533  68.770  1.00141.99           N
ATOM    538  NH2 ARG A  68      44.633  38.429  66.588  1.00141.99           N
ATOM    539  C   ARG A  68      37.869  37.921  69.742  1.00141.99           C
ATOM    540  O   ARG A  68      38.209  38.806  70.524  1.00141.99           O
ATOM    541  N   MET A  69      37.146  36.854  70.121  1.00109.86           N
ATOM    542  CA  MET A  69      36.776  36.638  71.486  1.00109.86           C
ATOM    543  CB  MET A  69      35.275  36.829  71.767  1.00109.86           C
ATOM    544  CG  MET A  69      34.784  38.275  71.699  1.00109.86           C
ATOM    545  SD  MET A  69      35.413  39.356  73.017  1.00109.86           S
ATOM    546  CE  MET A  69      34.534  38.491  74.350  1.00109.86           C
ATOM    547  C   MET A  69      37.057  35.202  71.766  1.00109.86           C
ATOM    548  O   MET A  69      36.995  34.359  70.873  1.00109.86           O
ATOM    549  N   LEU A  70      37.412  34.883  73.020  1.00 57.62           N
ATOM    550  CA  LEU A  70      37.618  33.506  73.330  1.00 57.62           C
ATOM    551  CB  LEU A  70      39.017  33.229  73.923  1.00 57.62           C
ATOM    552  CG  LEU A  70      39.404  31.743  74.113  1.00 57.62           C
ATOM    553  CD1 LEU A  70      40.817  31.634  74.706  1.00 57.62           C
ATOM    554  CD2 LEU A  70      38.384  30.953  74.944  1.00 57.62           C
ATOM    555  C   LEU A  70      36.580  33.181  74.348  1.00 57.62           C
ATOM    556  O   LEU A  70      36.445  33.869  75.361  1.00 57.62           O
ATOM    557  N   VAL A  71      35.789  32.126  74.094  1.00103.37           N
ATOM    558  CA  VAL A  71      34.848  31.742  75.098  1.00103.37           C
ATOM    559  CB  VAL A  71      33.526  31.243  74.573  1.00103.37           C
ATOM    560  CG1 VAL A  71      33.744  29.964  73.748  1.00103.37           C
ATOM    561  CG2 VAL A  71      32.582  31.041  75.770  1.00103.37           C
ATOM    562  C   VAL A  71      35.510  30.641  75.859  1.00103.37           C
ATOM    563  O   VAL A  71      35.989  29.656  75.293  1.00103.37           O
ATOM    564  N   PRO A  72      35.576  30.803  77.145  1.00 71.45           N
ATOM    565  CA  PRO A  72      36.218  29.818  77.964  1.00 71.45           C
ATOM    566  CD  PRO A  72      35.624  32.123  77.747  1.00 71.45           C
ATOM    567  CB  PRO A  72      36.548  30.508  79.291  1.00 71.45           C
ATOM    568  CG  PRO A  72      35.768  31.836  79.248  1.00 71.45           C
ATOM    569  C   PRO A  72      35.329  28.634  78.092  1.00 71.45           C
ATOM    570  O   PRO A  72      34.145  28.734  77.778  1.00 71.45           O
ATOM    571  N   PRO A  73      35.872  27.532  78.517  1.00120.21           N
ATOM    572  CA  PRO A  73      35.059  26.367  78.675  1.00120.21           C
ATOM    573  CD  PRO A  73      37.253  27.198  78.209  1.00120.21           C
ATOM    574  CB  PRO A  73      36.030  25.206  78.881  1.00120.21           C
ATOM    575  CG  PRO A  73      37.297  25.662  78.132  1.00120.21           C
ATOM    576  C   PRO A  73      34.121  26.599  79.810  1.00120.21           C
ATOM    577  O   PRO A  73      34.445  27.386  80.699  1.00120.21           O
ATOM    578  N   LYS A  74      32.942  25.952  79.779  1.00 45.76           N
ATOM    579  CA  LYS A  74      31.970  26.115  80.816  1.00 45.76           C
ATOM    580  CB  LYS A  74      30.650  26.716  80.308  1.00 45.76           C
ATOM    581  CG  LYS A  74      30.813  28.084  79.646  1.00 45.76           C
ATOM    582  CD  LYS A  74      29.606  28.494  78.800  1.00 45.76           C
ATOM    583  CE  LYS A  74      29.796  29.827  78.073  1.00 45.76           C
ATOM    584  NZ  LYS A  74      28.618  30.119  77.226  1.00 45.76           N
ATOM    585  C   LYS A  74      31.644  24.740  81.285  1.00 45.76           C
ATOM    586  O   LYS A  74      31.918  23.761  80.593  1.00 45.76           O
ATOM    587  N   LEU A  75      31.084  24.632  82.501  1.00 90.77           N
ATOM    588  CA  LEU A  75      30.700  23.351  83.006  1.00 90.77           C
ATOM    589  CB  LEU A  75      31.582  22.909  84.178  1.00 90.77           C
ATOM    590  CG  LEU A  75      33.067  22.719  83.815  1.00 90.77           C
ATOM    591  CD1 LEU A  75      33.719  24.047  83.400  1.00 90.77           C
ATOM    592  CD2 LEU A  75      33.829  22.016  84.950  1.00 90.77           C
ATOM    593  C   LEU A  75      29.311  23.517  83.526  1.00 90.77           C
ATOM    594  O   LEU A  75      29.016  24.505  84.194  1.00 90.77           O
ATOM    595  N   VAL A  76      28.408  22.564  83.220  1.00104.41           N
ATOM    596  CA  VAL A  76      27.068  22.720  83.709  1.00104.41           C
ATOM    597  CB  VAL A  76      26.105  23.197  82.659  1.00104.41           C
ATOM    598  CG1 VAL A  76      26.528  24.603  82.194  1.00104.41           C
ATOM    599  CG2 VAL A  76      26.062  22.152  81.531  1.00104.41           C
ATOM    600  C   VAL A  76      26.569  21.389  84.183  1.00104.41           C
ATOM    601  O   VAL A  76      26.977  20.342  83.686  1.00104.41           O
ATOM    602  N   LEU A  77      25.676  21.406  85.192  1.00103.31           N
ATOM    603  CA  LEU A  77      25.077  20.203  85.700  1.00103.31           C
ATOM    604  CB  LEU A  77      24.413  20.364  87.080  1.00103.31           C
ATOM    605  CG  LEU A  77      23.195  21.308  87.083  1.00103.31           C
ATOM    606  CD1 LEU A  77      22.590  21.411  88.491  1.00103.31           C
ATOM    607  CD2 LEU A  77      23.534  22.684  86.485  1.00103.31           C
ATOM    608  C   LEU A  77      24.005  19.789  84.736  1.00103.31           C
ATOM    609  O   LEU A  77      23.326  20.634  84.152  1.00103.31           O
ATOM    610  N   THR A  78      23.832  18.466  84.529  1.00110.92           N
ATOM    611  CA  THR A  78      22.812  18.005  83.628  1.00110.92           C
ATOM    612  CB  THR A  78      23.355  17.469  82.333  1.00110.92           C
ATOM    613  OG1 THR A  78      24.182  16.343  82.580  1.00110.92           O
ATOM    614  CG2 THR A  78      24.164  18.578  81.639  1.00110.92           C
ATOM    615  C   THR A  78      22.052  16.892  84.287  1.00110.92           C
ATOM    616  O   THR A  78      22.586  16.163  85.123  1.00110.92           O
ATOM    617  N   TYR A  79      20.758  16.752  83.926  1.00 61.43           N
ATOM    618  CA  TYR A  79      19.911  15.730  84.475  1.00 61.43           C
ATOM    619  CB  TYR A  79      18.756  16.315  85.309  1.00 61.43           C
ATOM    620  CG  TYR A  79      17.852  15.228  85.780  1.00 61.43           C
ATOM    621  CD1 TYR A  79      18.227  14.391  86.807  1.00 61.43           C
ATOM    622  CD2 TYR A  79      16.610  15.068  85.208  1.00 61.43           C
ATOM    623  CE1 TYR A  79      17.379  13.399  87.240  1.00 61.43           C
ATOM    624  CE2 TYR A  79      15.760  14.079  85.638  1.00 61.43           C
ATOM    625  CZ  TYR A  79      16.146  13.241  86.654  1.00 61.43           C
ATOM    626  OH  TYR A  79      15.275  12.224  87.097  1.00 61.43           O
ATOM    627  C   TYR A  79      19.306  14.986  83.331  1.00 61.43           C
ATOM    628  O   TYR A  79      18.851  15.588  82.360  1.00 61.43           O
ATOM    629  N   LYS A  80      19.317  13.642  83.404  1.00112.74           N
ATOM    630  CA  LYS A  80      18.688  12.859  82.382  1.00112.74           C
ATOM    631  CB  LYS A  80      19.656  11.911  81.650  1.00112.74           C
ATOM    632  CG  LYS A  80      19.063  11.236  80.409  1.00112.74           C
ATOM    633  CD  LYS A  80      18.863  12.179  79.219  1.00112.74           C
ATOM    634  CE  LYS A  80      18.319  11.479  77.970  1.00112.74           C
ATOM    635  NZ  LYS A  80      18.106  12.463  76.886  1.00112.74           N
ATOM    636  C   LYS A  80      17.691  12.008  83.097  1.00112.74           C
ATOM    637  O   LYS A  80      18.036  11.268  84.017  1.00112.74           O
ATOM    638  N   PRO A  81      16.454  12.108  82.710  1.00 83.45           N
ATOM    639  CA  PRO A  81      15.436  11.333  83.362  1.00 83.45           C
ATOM    640  CD  PRO A  81      15.928  13.347  82.167  1.00 83.45           C
ATOM    641  CB  PRO A  81      14.102  11.991  82.991  1.00 83.45           C
ATOM    642  CG  PRO A  81      14.454  13.017  81.895  1.00 83.45           C
ATOM    643  C   PRO A  81      15.537   9.898  82.975  1.00 83.45           C
ATOM    644  O   PRO A  81      15.875   9.610  81.829  1.00 83.45           O
ATOM    645  N   SER A  82      15.245   8.975  83.907  1.00 78.37           N
ATOM    646  CA  SER A  82      15.337   7.597  83.536  1.00 78.37           C
ATOM    647  CB  SER A  82      15.806   6.664  84.667  1.00 78.37           C
ATOM    648  OG  SER A  82      15.880   5.321  84.212  1.00 78.37           O
ATOM    649  C   SER A  82      14.002   7.180  83.001  1.00 78.37           C
ATOM    650  O   SER A  82      13.044   7.951  83.010  1.00 78.37           O
ATOM    651  N   THR A  83      13.921   5.927  82.525  1.00 42.72           N
ATOM    652  CA  THR A  83      12.788   5.384  81.839  1.00 42.72           C
ATOM    653  CB  THR A  83      13.023   3.946  81.475  1.00 42.72           C
ATOM    654  OG1 THR A  83      14.186   3.836  80.668  1.00 42.72           O
ATOM    655  CG2 THR A  83      11.803   3.412  80.713  1.00 42.72           C
ATOM    656  C   THR A  83      11.547   5.447  82.678  1.00 42.72           C
ATOM    657  O   THR A  83      10.502   5.889  82.203  1.00 42.72           O
ATOM    658  N   LEU A  84      11.618   5.027  83.953  1.00140.25           N
ATOM    659  CA  LEU A  84      10.436   4.985  84.767  1.00140.25           C
ATOM    660  CB  LEU A  84      10.690   4.395  86.163  1.00140.25           C
ATOM    661  CG  LEU A  84      11.014   2.890  86.135  1.00140.25           C
ATOM    662  CD1 LEU A  84       9.797   2.070  85.675  1.00140.25           C
ATOM    663  CD2 LEU A  84      12.270   2.604  85.297  1.00140.25           C
ATOM    664  C   LEU A  84       9.892   6.366  84.940  1.00140.25           C
ATOM    665  O   LEU A  84       8.682   6.579  84.888  1.00140.25           O
ATOM    666  N   LEU A  85      10.782   7.349  85.141  1.00 53.83           N
ATOM    667  CA  LEU A  85      10.358   8.697  85.366  1.00 53.83           C
ATOM    668  CB  LEU A  85      11.585   9.606  85.527  1.00 53.83           C
ATOM    669  CG  LEU A  85      11.298  11.096  85.747  1.00 53.83           C
ATOM    670  CD1 LEU A  85      10.557  11.345  87.070  1.00 53.83           C
ATOM    671  CD2 LEU A  85      12.604  11.896  85.624  1.00 53.83           C
ATOM    672  C   LEU A  85       9.583   9.172  84.173  1.00 53.83           C
ATOM    673  O   LEU A  85       8.479   9.700  84.305  1.00 53.83           O
ATOM    674  N   LYS A  86      10.146   8.995  82.967  1.00120.24           N
ATOM    675  CA  LYS A  86       9.499   9.472  81.778  1.00120.24           C
ATOM    676  CB  LYS A  86      10.415   9.544  80.549  1.00120.24           C
ATOM    677  CG  LYS A  86      11.533  10.578  80.669  1.00120.24           C
ATOM    678  CD  LYS A  86      12.430  10.625  79.432  1.00120.24           C
ATOM    679  CE  LYS A  86      13.055   9.278  79.077  1.00120.24           C
ATOM    680  NZ  LYS A  86      13.650   9.338  77.723  1.00120.24           N
ATOM    681  C   LYS A  86       8.304   8.659  81.370  1.00120.24           C
ATOM    682  O   LYS A  86       7.317   9.212  80.886  1.00120.24           O
ATOM    683  N   ASP A  87       8.350   7.332  81.584  1.00205.06           N
ATOM    684  CA  ASP A  87       7.437   6.411  80.954  1.00205.06           C
ATOM    685  CB  ASP A  87       7.745   4.925  81.212  1.00205.06           C
ATOM    686  CG  ASP A  87       8.881   4.529  80.282  1.00205.06           C
ATOM    687  OD1 ASP A  87       9.505   5.448  79.685  1.00205.06           O
ATOM    688  OD2 ASP A  87       9.126   3.303  80.137  1.00205.06           O
ATOM    689  C   ASP A  87       5.977   6.600  81.189  1.00205.06           C
ATOM    690  O   ASP A  87       5.524   7.023  82.252  1.00205.06           O
ATOM    691  N   LYS A  88       5.219   6.268  80.112  1.00196.14           N
ATOM    692  CA  LYS A  88       3.785   6.298  80.050  1.00196.14           C
ATOM    693  CB  LYS A  88       3.235   7.732  80.123  1.00196.14           C
ATOM    694  CG  LYS A  88       1.719   7.843  80.274  1.00196.14           C
ATOM    695  CD  LYS A  88       1.262   9.300  80.363  1.00196.14           C
ATOM    696  CE  LYS A  88       2.202  10.177  81.193  1.00196.14           C
ATOM    697  NZ  LYS A  88       1.915  11.606  80.944  1.00196.14           N
ATOM    698  C   LYS A  88       3.401   5.780  78.695  1.00196.14           C
ATOM    699  O   LYS A  88       3.963   6.206  77.687  1.00196.14           O
ATOM    700  N   PHE A  89       2.437   4.836  78.636  1.00257.91           N
ATOM    701  CA  PHE A  89       1.951   4.343  77.375  1.00257.91           C
ATOM    702  CB  PHE A  89       1.157   5.380  76.558  1.00257.91           C
ATOM    703  CG  PHE A  89      -0.215   5.510  77.126  1.00257.91           C
ATOM    704  CD1 PHE A  89      -0.473   6.329  78.201  1.00257.91           C
ATOM    705  CD2 PHE A  89      -1.255   4.803  76.566  1.00257.91           C
ATOM    706  CE1 PHE A  89      -1.748   6.437  78.705  1.00257.91           C
ATOM    707  CE2 PHE A  89      -2.531   4.907  77.066  1.00257.91           C
ATOM    708  CZ  PHE A  89      -2.780   5.725  78.140  1.00257.91           C
ATOM    709  C   PHE A  89       3.086   3.885  76.520  1.00257.91           C
ATOM    710  O   PHE A  89       3.058   4.071  75.304  1.00257.91           O
ATOM    711  N   LYS A  90       4.114   3.257  77.114  1.00136.44           N
ATOM    712  CA  LYS A  90       5.202   2.820  76.292  1.00136.44           C
ATOM    713  CB  LYS A  90       6.445   2.392  77.091  1.00136.44           C
ATOM    714  CG  LYS A  90       6.186   1.212  78.031  1.00136.44           C
ATOM    715  CD  LYS A  90       5.123   1.497  79.095  1.00136.44           C
ATOM    716  CE  LYS A  90       4.851   0.312  80.023  1.00136.44           C
ATOM    717  NZ  LYS A  90       3.820   0.676  81.020  1.00136.44           N
ATOM    718  C   LYS A  90       4.725   1.610  75.501  1.00136.44           C
ATOM    719  O   LYS A  90       3.611   1.105  75.801  1.00136.44           O
ATOM    720  OXT LYS A  90       5.473   1.176  74.585  1.00136.44           O
TER     721      LYS A  90
ATOM    722  N   MET B  91      28.739   7.417  91.137  1.00102.38           N
ATOM    723  CA  MET B  91      27.939   7.168  92.358  1.00102.38           C
ATOM    724  CB  MET B  91      27.733   8.472  93.143  1.00102.38           C
ATOM    725  CG  MET B  91      29.011   9.009  93.783  1.00102.38           C
ATOM    726  SD  MET B  91      29.597   8.043  95.204  1.00102.38           S
ATOM    727  CE  MET B  91      28.232   8.575  96.277  1.00102.38           C
ATOM    728  C   MET B  91      26.590   6.628  92.023  1.00102.38           C
ATOM    729  O   MET B  91      25.766   7.310  91.414  1.00102.38           O
ATOM    730  N   ASN B  92      26.350   5.362  92.407  1.00 56.26           N
ATOM    731  CA  ASN B  92      25.088   4.734  92.175  1.00 56.26           C
ATOM    732  CB  ASN B  92      25.197   3.226  91.872  1.00 56.26           C
ATOM    733  CG  ASN B  92      25.814   2.505  93.066  1.00 56.26           C
ATOM    734  OD1 ASN B  92      26.198   3.125  94.057  1.00 56.26           O
ATOM    735  ND2 ASN B  92      25.926   1.153  92.967  1.00 56.26           N
ATOM    736  C   ASN B  92      24.248   4.936  93.395  1.00 56.26           C
ATOM    737  O   ASN B  92      24.683   5.543  94.373  1.00 56.26           O
ATOM    738  N   ASN B  93      23.001   4.429  93.348  1.00 72.76           N
ATOM    739  CA  ASN B  93      22.073   4.608  94.424  1.00 72.76           C
ATOM    740  CB  ASN B  93      20.706   3.963  94.141  0.00 72.76           C
ATOM    741  CG  ASN B  93      19.799   4.240  95.332  0.00 72.76           C
ATOM    742  OD1 ASN B  93      19.932   3.622  96.387  1.00 72.76           O
ATOM    743  ND2 ASN B  93      18.851   5.201  95.164  1.00 72.76           N
ATOM    744  C   ASN B  93      22.616   3.997  95.678  1.00 72.76           C
ATOM    745  O   ASN B  93      22.543   4.602  96.746  1.00 72.76           O
ATOM    746  N   LYS B  94      23.195   2.786  95.592  1.00107.07           N
ATOM    747  CA  LYS B  94      23.647   2.144  96.795  1.00107.07           C
ATOM    748  CB  LYS B  94      24.224   0.731  96.588  1.00107.07           C
ATOM    749  CG  LYS B  94      25.609   0.711  95.938  1.00107.07           C
ATOM    750  CD  LYS B  94      26.353  -0.610  96.152  1.00107.07           C
ATOM    751  CE  LYS B  94      26.796  -0.826  97.603  1.00107.07           C
ATOM    752  NZ  LYS B  94      27.504  -2.120  97.736  1.00107.07           N
ATOM    753  C   LYS B  94      24.733   2.956  97.427  1.00107.07           C
ATOM    754  O   LYS B  94      24.791   3.084  98.649  1.00107.07           O
ATOM    755  N   GLU B  95      25.642   3.507  96.605  1.00 43.48           N
ATOM    756  CA  GLU B  95      26.758   4.256  97.106  1.00 43.48           C
ATOM    757  CB  GLU B  95      27.778   4.592  96.007  1.00 43.48           C
ATOM    758  CG  GLU B  95      28.512   3.340  95.521  1.00 43.48           C
ATOM    759  CD  GLU B  95      29.412   3.711  94.353  1.00 43.48           C
ATOM    760  OE1 GLU B  95      29.386   4.895  93.925  1.00 43.48           O
ATOM    761  OE2 GLU B  95      30.141   2.802  93.871  1.00 43.48           O
ATOM    762  C   GLU B  95      26.295   5.528  97.737  1.00 43.48           C
ATOM    763  O   GLU B  95      26.861   5.977  98.731  1.00 43.48           O
ATOM    764  N   PHE B  96      25.260   6.157  97.160  1.00 64.48           N
ATOM    765  CA  PHE B  96      24.788   7.416  97.649  1.00 64.48           C
ATOM    766  CB  PHE B  96      23.742   8.000  96.695  1.00 64.48           C
ATOM    767  CG  PHE B  96      23.854   9.477  96.769  1.00 64.48           C
ATOM    768  CD1 PHE B  96      24.830  10.114  96.038  1.00 64.48           C
ATOM    769  CD2 PHE B  96      23.007  10.220  97.548  1.00 64.48           C
ATOM    770  CE1 PHE B  96      24.955  11.482  96.078  1.00 64.48           C
ATOM    771  CE2 PHE B  96      23.127  11.587  97.590  1.00 64.48           C
ATOM    772  CZ  PHE B  96      24.103  12.220  96.859  1.00 64.48           C
ATOM    773  C   PHE B  96      24.181   7.201  99.009  1.00 64.48           C
ATOM    774  O   PHE B  96      24.380   7.996  99.926  1.00 64.48           O
ATOM    775  N   THR B  97      23.429   6.094  99.180  1.00102.48           N
ATOM    776  CA  THR B  97      22.764   5.812 100.424  1.00102.48           C
ATOM    777  CB  THR B  97      21.932   4.561 100.390  1.00102.48           C
ATOM    778  OG1 THR B  97      22.755   3.420 100.199  1.00102.48           O
ATOM    779  CG2 THR B  97      20.920   4.680  99.239  1.00102.48           C
ATOM    780  C   THR B  97      23.792   5.637 101.496  1.00102.48           C
ATOM    781  O   THR B  97      23.587   6.060 102.632  1.00102.48           O
ATOM    782  N   SER B  98      24.929   4.996 101.170  1.00 63.00           N
ATOM    783  CA  SER B  98      25.940   4.767 102.161  1.00 63.00           C
ATOM    784  CB  SER B  98      27.138   3.976 101.615  1.00 63.00           C
ATOM    785  OG  SER B  98      28.100   3.789 102.643  1.00 63.00           O
ATOM    786  C   SER B  98      26.457   6.087 102.652  1.00 63.00           C
ATOM    787  O   SER B  98      26.672   6.265 103.849  1.00 63.00           O
ATOM    788  N   GLU B  99      26.669   7.056 101.739  1.00 44.28           N
ATOM    789  CA  GLU B  99      27.203   8.331 102.135  1.00 44.28           C
ATOM    790  CB  GLU B  99      27.474   9.293 100.964  1.00 44.28           C
ATOM    791  CG  GLU B  99      28.729   8.981 100.147  1.00 44.28           C
ATOM    792  CD  GLU B  99      28.919  10.140  99.176  1.00 44.28           C
ATOM    793  OE1 GLU B  99      27.999  10.369  98.347  1.00 44.28           O
ATOM    794  OE2 GLU B  99      29.978  10.820  99.257  1.00 44.28           O
ATOM    795  C   GLU B  99      26.237   9.039 103.036  1.00 44.28           C
ATOM    796  O   GLU B  99      26.641   9.656 104.020  1.00 44.28           O
ATOM    797  N   LEU B 100      24.934   8.985 102.701  1.00106.71           N
ATOM    798  CA  LEU B 100      23.893   9.664 103.430  1.00106.71           C
ATOM    799  CB  LEU B 100      22.533   9.641 102.715  1.00106.71           C
ATOM    800  CG  LEU B 100      22.398  10.659 101.570  1.00106.71           C
ATOM    801  CD1 LEU B 100      23.512  10.525 100.522  1.00106.71           C
ATOM    802  CD2 LEU B 100      21.000  10.548 100.951  1.00106.71           C
ATOM    803  C   LEU B 100      23.682   9.096 104.797  1.00106.71           C
ATOM    804  O   LEU B 100      23.354   9.827 105.730  1.00106.71           O
ATOM    805  N   SER B 101      23.813   7.770 104.953  1.00 29.62           N
ATOM    806  CA  SER B 101      23.581   7.186 106.242  1.00 29.62           C
ATOM    807  CB  SER B 101      23.750   5.657 106.230  1.00 29.62           C
ATOM    808  OG  SER B 101      25.091   5.317 105.906  1.00 29.62           O
ATOM    809  C   SER B 101      24.588   7.745 107.200  1.00 29.62           C
ATOM    810  O   SER B 101      24.291   7.981 108.370  1.00 29.62           O
ATOM    811  N   ARG B 102      25.827   7.949 106.722  1.00 49.62           N
ATOM    812  CA  ARG B 102      26.877   8.409 107.581  1.00 49.62           C
ATOM    813  CB  ARG B 102      28.248   8.351 106.892  1.00 49.62           C
ATOM    814  CG  ARG B 102      28.566   6.939 106.397  1.00 49.62           C
ATOM    815  CD  ARG B 102      30.013   6.729 105.955  0.00 49.62           C
ATOM    816  NE  ARG B 102      30.120   5.316 105.492  1.00 49.62           N
ATOM    817  CZ  ARG B 102      30.223   4.305 106.403  1.00 49.62           C
ATOM    818  NH1 ARG B 102      30.210   4.585 107.739  1.00 49.62           N
ATOM    819  NH2 ARG B 102      30.322   3.010 105.983  1.00 49.62           N
ATOM    820  C   ARG B 102      26.647   9.814 108.058  1.00 49.62           C
ATOM    821  O   ARG B 102      26.717  10.083 109.256  1.00 49.62           O
ATOM    822  N   ARG B 103      26.346  10.750 107.136  1.00 92.38           N
ATOM    823  CA  ARG B 103      26.219  12.130 107.517  1.00 92.38           C
ATOM    824  CB  ARG B 103      25.994  13.071 106.320  1.00 92.38           C
ATOM    825  CG  ARG B 103      27.229  13.271 105.438  1.00 92.38           C
ATOM    826  CD  ARG B 103      27.937  14.608 105.671  1.00 92.38           C
ATOM    827  NE  ARG B 103      28.911  14.429 106.786  1.00 92.38           N
ATOM    828  CZ  ARG B 103      28.529  14.657 108.076  1.00 92.38           C
ATOM    829  NH1 ARG B 103      27.241  15.011 108.354  1.00 92.38           N
ATOM    830  NH2 ARG B 103      29.437  14.529 109.089  1.00 92.38           N
ATOM    831  C   ARG B 103      25.060  12.320 108.446  1.00 92.38           C
ATOM    832  O   ARG B 103      25.175  13.010 109.457  1.00 92.38           O
ATOM    833  N   LEU B 104      23.904  11.720 108.113  1.00173.16           N
ATOM    834  CA  LEU B 104      22.696  11.908 108.864  1.00173.16           C
ATOM    835  CB  LEU B 104      21.425  11.551 108.055  1.00173.16           C
ATOM    836  CG  LEU B 104      20.812  10.154 108.232  1.00173.16           C
ATOM    837  CD1 LEU B 104      21.798   9.022 107.933  1.00173.16           C
ATOM    838  CD2 LEU B 104      20.114  10.052 109.586  1.00173.16           C
ATOM    839  C   LEU B 104      22.761  11.211 110.194  1.00173.16           C
ATOM    840  O   LEU B 104      22.150  11.665 111.159  1.00173.16           O
ATOM    841  N   GLY B 105      23.500  10.085 110.295  1.00 35.60           N
ATOM    842  CA  GLY B 105      23.613   9.430 111.571  1.00 35.60           C
ATOM    843  C   GLY B 105      22.527   8.414 111.757  1.00 35.60           C
ATOM    844  O   GLY B 105      22.022   8.236 112.865  1.00 35.60           O
ATOM    845  N   TYR B 106      22.133   7.723 110.671  1.00149.34           N
ATOM    846  CA  TYR B 106      21.150   6.679 110.767  1.00149.34           C
ATOM    847  CB  TYR B 106      19.756   7.044 110.228  1.00149.34           C
ATOM    848  CG  TYR B 106      18.981   7.617 111.375  1.00149.34           C
ATOM    849  CD1 TYR B 106      19.425   8.705 112.093  1.00149.34           C
ATOM    850  CD2 TYR B 106      17.773   7.056 111.722  1.00149.34           C
ATOM    851  CE1 TYR B 106      18.691   9.215 113.138  1.00149.34           C
ATOM    852  CE2 TYR B 106      17.030   7.558 112.765  1.00149.34           C
ATOM    853  CZ  TYR B 106      17.491   8.640 113.475  1.00149.34           C
ATOM    854  OH  TYR B 106      16.735   9.161 114.546  1.00149.34           O
ATOM    855  C   TYR B 106      21.672   5.445 110.104  1.00149.34           C
ATOM    856  O   TYR B 106      22.861   5.354 109.802  1.00149.34           O
ATOM    857  N   THR B 107      20.800   4.423 109.950  1.00125.29           N
ATOM    858  CA  THR B 107      21.187   3.170 109.358  1.00125.29           C
ATOM    859  CB  THR B 107      20.228   2.044 109.605  1.00125.29           C
ATOM    860  OG1 THR B 107      19.010   2.294 108.921  1.00125.29           O
ATOM    861  CG2 THR B 107      19.958   1.924 111.108  1.00125.29           C
ATOM    862  C   THR B 107      21.158   3.330 107.874  1.00125.29           C
ATOM    863  O   THR B 107      20.665   4.325 107.347  1.00125.29           O
ATOM    864  N   LEU B 108      21.729   2.335 107.169  1.00 80.90           N
ATOM    865  CA  LEU B 108      21.714   2.304 105.738  1.00 80.90           C
ATOM    866  CB  LEU B 108      22.594   1.191 105.148  1.00 80.90           C
ATOM    867  CG  LEU B 108      24.095   1.403 105.422  1.00 80.90           C
ATOM    868  CD1 LEU B 108      24.407   1.323 106.925  1.00 80.90           C
ATOM    869  CD2 LEU B 108      24.961   0.455 104.577  1.00 80.90           C
ATOM    870  C   LEU B 108      20.306   2.064 105.298  1.00 80.90           C
ATOM    871  O   LEU B 108      19.860   2.584 104.277  1.00 80.90           O
ATOM    872  N   LYS B 109      19.570   1.250 106.073  1.00103.39           N
ATOM    873  CA  LYS B 109      18.226   0.877 105.750  1.00103.39           C
ATOM    874  CB  LYS B 109      17.650  -0.092 106.795  1.00103.39           C
ATOM    875  CG  LYS B 109      18.474  -1.375 106.902  1.00103.39           C
ATOM    876  CD  LYS B 109      18.222  -2.180 108.178  1.00103.39           C
ATOM    877  CE  LYS B 109      19.226  -3.316 108.378  1.00103.39           C
ATOM    878  NZ  LYS B 109      20.589  -2.760 108.546  1.00103.39           N
ATOM    879  C   LYS B 109      17.370   2.106 105.725  1.00103.39           C
ATOM    880  O   LYS B 109      16.474   2.220 104.891  1.00103.39           O
ATOM    881  N   ASP B 110      17.600   3.036 106.674  1.00 86.00           N
ATOM    882  CA  ASP B 110      16.852   4.260 106.790  1.00 86.00           C
ATOM    883  CB  ASP B 110      17.206   5.019 108.080  1.00 86.00           C
ATOM    884  CG  ASP B 110      16.234   6.176 108.246  1.00 86.00           C
ATOM    885  OD1 ASP B 110      15.345   6.337 107.369  1.00 86.00           O
ATOM    886  OD2 ASP B 110      16.364   6.910 109.262  1.00 86.00           O
ATOM    887  C   ASP B 110      17.145   5.183 105.645  1.00 86.00           C
ATOM    888  O   ASP B 110      16.236   5.770 105.057  1.00 86.00           O
ATOM    889  N   THR B 111      18.434   5.336 105.289  1.00108.82           N
ATOM    890  CA  THR B 111      18.777   6.256 104.246  1.00108.82           C
ATOM    891  CB  THR B 111      20.260   6.383 104.017  1.00108.82           C
ATOM    892  OG1 THR B 111      20.513   7.385 103.043  1.00108.82           O
ATOM    893  CG2 THR B 111      20.841   5.038 103.552  1.00108.82           C
ATOM    894  C   THR B 111      18.127   5.797 102.979  1.00108.82           C
ATOM    895  O   THR B 111      17.523   6.590 102.258  1.00108.82           O
ATOM    896  N   SER B 112      18.208   4.482 102.701  1.00 72.07           N
ATOM    897  CA  SER B 112      17.694   3.917 101.487  1.00 72.07           C
ATOM    898  CB  SER B 112      17.966   2.408 101.384  1.00 72.07           C
ATOM    899  OG  SER B 112      17.441   1.896 100.168  1.00 72.07           O
ATOM    900  C   SER B 112      16.212   4.104 101.398  1.00 72.07           C
ATOM    901  O   SER B 112      15.694   4.549 100.376  1.00 72.07           O
ATOM    902  N   GLU B 113      15.479   3.766 102.468  1.00 82.55           N
ATOM    903  CA  GLU B 113      14.055   3.860 102.408  1.00 82.55           C
ATOM    904  CB  GLU B 113      13.374   3.153 103.586  1.00 82.55           C
ATOM    905  CG  GLU B 113      13.367   1.626 103.490  1.00 82.55           C
ATOM    906  CD  GLU B 113      12.107   1.222 102.735  1.00 82.55           C
ATOM    907  OE1 GLU B 113      11.034   1.816 103.021  1.00 82.55           O
ATOM    908  OE2 GLU B 113      12.199   0.317 101.863  1.00 82.55           O
ATOM    909  C   GLU B 113      13.642   5.300 102.307  1.00 82.55           C
ATOM    910  O   GLU B 113      12.639   5.614 101.668  1.00 82.55           O
ATOM    911  N   LEU B 114      14.379   6.219 102.962  1.00104.48           N
ATOM    912  CA  LEU B 114      14.067   7.619 102.869  1.00104.48           C
ATOM    913  CB  LEU B 114      14.940   8.465 103.819  1.00104.48           C
ATOM    914  CG  LEU B 114      14.564   9.959 103.909  1.00104.48           C
ATOM    915  CD1 LEU B 114      14.852  10.734 102.610  1.00104.48           C
ATOM    916  CD2 LEU B 114      13.117  10.119 104.399  1.00104.48           C
ATOM    917  C   LEU B 114      14.317   8.083 101.458  1.00104.48           C
ATOM    918  O   LEU B 114      13.483   8.766 100.866  1.00104.48           O
ATOM    919  N   VAL B 115      15.476   7.713 100.870  1.00 99.19           N
ATOM    920  CA  VAL B 115      15.807   8.179  99.549  1.00 99.19           C
ATOM    921  CB  VAL B 115      17.192   7.805  99.093  1.00 99.19           C
ATOM    922  CG1 VAL B 115      18.211   8.451 100.048  1.00 99.19           C
ATOM    923  CG2 VAL B 115      17.301   6.277  98.985  1.00 99.19           C
ATOM    924  C   VAL B 115      14.827   7.638  98.555  1.00 99.19           C
ATOM    925  O   VAL B 115      14.338   8.372  97.699  1.00 99.19           O
ATOM    926  N   ALA B 116      14.491   6.339  98.658  1.00 34.00           N
ATOM    927  CA  ALA B 116      13.604   5.727  97.713  1.00 34.00           C
ATOM    928  CB  ALA B 116      13.352   4.241  98.011  1.00 34.00           C
ATOM    929  C   ALA B 116      12.282   6.424  97.763  1.00 34.00           C
ATOM    930  O   ALA B 116      11.684   6.713  96.728  1.00 34.00           O
ATOM    931  N   SER B 117      11.793   6.733  98.975  1.00 73.16           N
ATOM    932  CA  SER B 117      10.511   7.366  99.104  1.00 73.16           C
ATOM    933  CB  SER B 117      10.111   7.616 100.568  1.00 73.16           C
ATOM    934  OG  SER B 117       9.939   6.381 101.248  1.00 73.16           O
ATOM    935  C   SER B 117      10.568   8.700  98.425  1.00 73.16           C
ATOM    936  O   SER B 117       9.637   9.098  97.727  1.00 73.16           O
ATOM    937  N   LEU B 118      11.693   9.416  98.598  1.00 62.34           N
ATOM    938  CA  LEU B 118      11.858  10.743  98.074  1.00 62.34           C
ATOM    939  CB  LEU B 118      13.244  11.302  98.482  1.00 62.34           C
ATOM    940  CG  LEU B 118      13.610  12.756  98.096  1.00 62.34           C
ATOM    941  CD1 LEU B 118      15.011  13.091  98.635  1.00 62.34           C
ATOM    942  CD2 LEU B 118      13.516  13.048  96.589  1.00 62.34           C
ATOM    943  C   LEU B 118      11.760  10.703  96.576  1.00 62.34           C
ATOM    944  O   LEU B 118      11.051  11.510  95.979  1.00 62.34           O
ATOM    945  N   LEU B 119      12.459   9.757  95.919  1.00 49.99           N
ATOM    946  CA  LEU B 119      12.479   9.712  94.483  1.00 49.99           C
ATOM    947  CB  LEU B 119      13.431   8.624  93.955  1.00 49.99           C
ATOM    948  CG  LEU B 119      14.906   8.854  94.331  1.00 49.99           C
ATOM    949  CD1 LEU B 119      15.804   7.742  93.769  1.00 49.99           C
ATOM    950  CD2 LEU B 119      15.374  10.256  93.914  1.00 49.99           C
ATOM    951  C   LEU B 119      11.113   9.407  93.952  1.00 49.99           C
ATOM    952  O   LEU B 119      10.660  10.029  92.992  1.00 49.99           O
ATOM    953  N   ALA B 120      10.416   8.437  94.570  1.00 27.76           N
ATOM    954  CA  ALA B 120       9.116   8.044  94.107  1.00 27.76           C
ATOM    955  CB  ALA B 120       8.512   6.881  94.917  1.00 27.76           C
ATOM    956  C   ALA B 120       8.183   9.207  94.227  1.00 27.76           C
ATOM    957  O   ALA B 120       7.360   9.444  93.344  1.00 27.76           O
ATOM    958  N   ASP B 121       8.290   9.965  95.333  1.00 82.45           N
ATOM    959  CA  ASP B 121       7.422  11.081  95.582  1.00 82.45           C
ATOM    960  CB  ASP B 121       7.717  11.756  96.933  1.00 82.45           C
ATOM    961  CG  ASP B 121       6.752  12.918  97.110  1.00 82.45           C
ATOM    962  OD1 ASP B 121       5.568  12.766  96.711  1.00 82.45           O
ATOM    963  OD2 ASP B 121       7.183  13.970  97.656  1.00 82.45           O
ATOM    964  C   ASP B 121       7.616  12.120  94.521  1.00 82.45           C
ATOM    965  O   ASP B 121       6.646  12.664  93.996  1.00 82.45           O
ATOM    966  N   MET B 122       8.879  12.426  94.166  1.00122.87           N
ATOM    967  CA  MET B 122       9.109  13.462  93.201  1.00122.87           C
ATOM    968  CB  MET B 122      10.605  13.813  93.012  1.00122.87           C
ATOM    969  CG  MET B 122      11.434  12.830  92.176  1.00122.87           C
ATOM    970  SD  MET B 122      11.175  12.939  90.373  1.00122.87           S
ATOM    971  CE  MET B 122      11.866  14.610  90.200  1.00122.87           C
ATOM    972  C   MET B 122       8.528  13.049  91.885  1.00122.87           C
ATOM    973  O   MET B 122       7.914  13.857  91.191  1.00122.87           O
ATOM    974  N   THR B 123       8.703  11.769  91.506  1.00 28.49           N
ATOM    975  CA  THR B 123       8.220  11.298  90.239  1.00 28.49           C
ATOM    976  CB  THR B 123       8.542   9.854  89.994  1.00 28.49           C
ATOM    977  OG1 THR B 123       9.947   9.647  90.029  1.00 28.49           O
ATOM    978  CG2 THR B 123       7.982   9.455  88.619  1.00 28.49           C
ATOM    979  C   THR B 123       6.730  11.422  90.208  1.00 28.49           C
ATOM    980  O   THR B 123       6.152  11.829  89.201  1.00 28.49           O
ATOM    981  N   ARG B 124       6.073  11.052  91.322  1.00111.95           N
ATOM    982  CA  ARG B 124       4.643  11.067  91.425  1.00111.95           C
ATOM    983  CB  ARG B 124       4.178  10.512  92.781  1.00111.95           C
ATOM    984  CG  ARG B 124       2.664  10.365  92.945  1.00111.95           C
ATOM    985  CD  ARG B 124       2.278   9.843  94.333  1.00111.95           C
ATOM    986  NE  ARG B 124       0.794   9.730  94.400  1.00111.95           N
ATOM    987  CZ  ARG B 124       0.194   8.579  93.977  1.00111.95           C
ATOM    988  NH1 ARG B 124       0.954   7.564  93.473  1.00111.95           N
ATOM    989  NH2 ARG B 124      -1.161   8.437  94.059  1.00111.95           N
ATOM    990  C   ARG B 124       4.149  12.474  91.320  1.00111.95           C
ATOM    991  O   ARG B 124       3.184  12.748  90.608  1.00111.95           O
ATOM    992  N   GLN B 125       4.806  13.413  92.026  1.00 88.62           N
ATOM    993  CA  GLN B 125       4.346  14.769  92.014  1.00 88.62           C
ATOM    994  CB  GLN B 125       5.088  15.679  93.000  1.00 88.62           C
ATOM    995  CG  GLN B 125       6.572  15.862  92.708  1.00 88.62           C
ATOM    996  CD  GLN B 125       7.054  16.903  93.702  1.00 88.62           C
ATOM    997  OE1 GLN B 125       6.789  18.095  93.543  1.00 88.62           O
ATOM    998  NE2 GLN B 125       7.762  16.452  94.769  1.00 88.62           N
ATOM    999  C   GLN B 125       4.499  15.331  90.638  1.00 88.62           C
ATOM   1000  O   GLN B 125       3.628  16.050  90.151  1.00 88.62           O
ATOM   1001  N   LEU B 126       5.618  15.000  89.972  1.00 60.27           N
ATOM   1002  CA  LEU B 126       5.914  15.468  88.648  1.00 60.27           C
ATOM   1003  CB  LEU B 126       7.206  14.833  88.121  1.00 60.27           C
ATOM   1004  CG  LEU B 126       7.493  15.210  86.666  1.00 60.27           C
ATOM   1005  CD1 LEU B 126       7.959  16.661  86.586  1.00 60.27           C
ATOM   1006  CD2 LEU B 126       8.420  14.201  85.974  1.00 60.27           C
ATOM   1007  C   LEU B 126       4.854  14.983  87.712  1.00 60.27           C
ATOM   1008  O   LEU B 126       4.314  15.743  86.911  1.00 60.27           O
ATOM   1009  N   GLU B 127       4.513  13.689  87.814  1.00 51.33           N
ATOM   1010  CA  GLU B 127       3.571  13.073  86.926  1.00 51.33           C
ATOM   1011  CB  GLU B 127       3.398  11.572  87.221  1.00 51.33           C
ATOM   1012  CG  GLU B 127       4.674  10.777  86.934  1.00 51.33           C
ATOM   1013  CD  GLU B 127       4.482   9.350  87.427  1.00 51.33           C
ATOM   1014  OE1 GLU B 127       3.879   9.174  88.519  1.00 51.33           O
ATOM   1015  OE2 GLU B 127       4.941   8.416  86.717  1.00 51.33           O
ATOM   1016  C   GLU B 127       2.249  13.752  87.096  1.00 51.33           C
ATOM   1017  O   GLU B 127       1.485  13.903  86.144  1.00 51.33           O
ATOM   1018  N   GLU B 128       1.963  14.176  88.338  1.00 85.66           N
ATOM   1019  CA  GLU B 128       0.750  14.839  88.720  1.00 85.66           C
ATOM   1020  CB  GLU B 128       0.692  15.115  90.233  1.00 85.66           C
ATOM   1021  CG  GLU B 128      -0.583  15.817  90.706  1.00 85.66           C
ATOM   1022  CD  GLU B 128      -0.494  15.944  92.220  1.00 85.66           C
ATOM   1023  OE1 GLU B 128       0.310  15.187  92.828  1.00 85.66           O
ATOM   1024  OE2 GLU B 128      -1.228  16.795  92.789  1.00 85.66           O
ATOM   1025  C   GLU B 128       0.672  16.157  88.017  1.00 85.66           C
ATOM   1026  O   GLU B 128      -0.419  16.649  87.736  1.00 85.66           O
ATOM   1027  N   GLY B 129       1.827  16.774  87.706  1.00 29.20           N
ATOM   1028  CA  GLY B 129       1.788  18.067  87.088  1.00 29.20           C
ATOM   1029  C   GLY B 129       2.205  19.073  88.109  1.00 29.20           C
ATOM   1030  O   GLY B 129       2.098  20.279  87.892  1.00 29.20           O
ATOM   1031  N   ASN B 130       2.681  18.583  89.268  1.00 56.16           N
ATOM   1032  CA  ASN B 130       3.151  19.416  90.334  1.00 56.16           C
ATOM   1033  CB  ASN B 130       3.013  18.720  91.702  1.00 56.16           C
ATOM   1034  CG  ASN B 130       3.336  19.695  92.820  1.00 56.16           C
ATOM   1035  OD1 ASN B 130       4.149  19.396  93.692  1.00 56.16           O
ATOM   1036  ND2 ASN B 130       2.672  20.882  92.809  1.00 56.16           N
ATOM   1037  C   ASN B 130       4.601  19.697  90.083  1.00 56.16           C
ATOM   1038  O   ASN B 130       5.290  18.924  89.418  1.00 56.16           O
ATOM   1039  N   ILE B 131       5.099  20.840  90.596  1.00144.43           N
ATOM   1040  CA  ILE B 131       6.481  21.170  90.413  1.00144.43           C
ATOM   1041  CB  ILE B 131       6.716  22.567  89.912  1.00144.43           C
ATOM   1042  CG1 ILE B 131       6.222  23.612  90.928  1.00144.43           C
ATOM   1043  CG2 ILE B 131       6.046  22.683  88.532  1.00144.43           C
ATOM   1044  CD1 ILE B 131       4.714  23.579  91.174  1.00144.43           C
ATOM   1045  C   ILE B 131       7.133  21.042  91.750  1.00144.43           C
ATOM   1046  O   ILE B 131       6.626  21.543  92.754  1.00144.43           O
ATOM   1047  N   ILE B 132       8.278  20.336  91.796  1.00130.24           N
ATOM   1048  CA  ILE B 132       8.955  20.132  93.040  1.00130.24           C
ATOM   1049  CB  ILE B 132       9.448  18.722  93.226  1.00130.24           C
ATOM   1050  CG1 ILE B 132      10.105  18.551  94.608  1.00130.24           C
ATOM   1051  CG2 ILE B 132      10.370  18.377  92.045  1.00130.24           C
ATOM   1052  CD1 ILE B 132       9.153  18.758  95.782  1.00130.24           C
ATOM   1053  C   ILE B 132      10.126  21.060  93.077  1.00130.24           C
ATOM   1054  O   ILE B 132      10.987  21.043  92.198  1.00130.24           O
ATOM   1055  N   SER B 133      10.172  21.930  94.104  1.00 36.36           N
ATOM   1056  CA  SER B 133      11.269  22.847  94.185  1.00 36.36           C
ATOM   1057  CB  SER B 133      10.837  24.324  94.134  1.00 36.36           C
ATOM   1058  OG  SER B 133      10.235  24.611  92.880  1.00 36.36           O
ATOM   1059  C   SER B 133      11.962  22.624  95.487  1.00 36.36           C
ATOM   1060  O   SER B 133      11.345  22.664  96.551  1.00 36.36           O
ATOM   1061  N   ILE B 134      13.285  22.374  95.436  1.00 94.64           N
ATOM   1062  CA  ILE B 134      13.972  22.179  96.671  1.00 94.64           C
ATOM   1063  CB  ILE B 134      14.497  20.789  96.863  1.00 94.64           C
ATOM   1064  CG1 ILE B 134      14.823  20.562  98.347  1.00 94.64           C
ATOM   1065  CG2 ILE B 134      15.677  20.575  95.902  1.00 94.64           C
ATOM   1066  CD1 ILE B 134      14.891  19.088  98.736  1.00 94.64           C
ATOM   1067  C   ILE B 134      15.074  23.178  96.770  1.00 94.64           C
ATOM   1068  O   ILE B 134      15.921  23.307  95.885  1.00 94.64           O
ATOM   1069  N   GLN B 135      15.081  23.914  97.894  1.00 37.48           N
ATOM   1070  CA  GLN B 135      16.020  24.973  98.083  1.00 37.48           C
ATOM   1071  CB  GLN B 135      15.793  25.736  99.402  1.00 37.48           C
ATOM   1072  CG  GLN B 135      14.432  26.435  99.487  1.00 37.48           C
ATOM   1073  CD  GLN B 135      14.277  26.984 100.899  1.00 37.48           C
ATOM   1074  OE1 GLN B 135      15.014  26.604 101.808  1.00 37.48           O
ATOM   1075  NE2 GLN B 135      13.286  27.895 101.095  1.00 37.48           N
ATOM   1076  C   GLN B 135      17.390  24.385  98.126  1.00 37.48           C
ATOM   1077  O   GLN B 135      17.617  23.338  98.728  1.00 37.48           O
ATOM   1078  N   GLY B 136      18.336  25.053  97.439  1.00 41.49           N
ATOM   1079  CA  GLY B 136      19.714  24.663  97.463  1.00 41.49           C
ATOM   1080  C   GLY B 136      19.966  23.503  96.546  1.00 41.49           C
ATOM   1081  O   GLY B 136      21.052  22.932  96.564  1.00 41.49           O
ATOM   1082  N   PHE B 137      18.984  23.115  95.709  1.00142.54           N
ATOM   1083  CA  PHE B 137      19.249  21.982  94.857  1.00142.54           C
ATOM   1084  CB  PHE B 137      18.572  20.691  95.351  1.00142.54           C
ATOM   1085  CG  PHE B 137      18.925  19.582  94.417  1.00142.54           C
ATOM   1086  CD1 PHE B 137      20.175  19.007  94.466  1.00142.54           C
ATOM   1087  CD2 PHE B 137      18.008  19.102  93.510  1.00142.54           C
ATOM   1088  CE1 PHE B 137      20.509  17.982  93.614  1.00142.54           C
ATOM   1089  CE2 PHE B 137      18.337  18.076  92.655  1.00142.54           C
ATOM   1090  CZ  PHE B 137      19.591  17.516  92.706  1.00142.54           C
ATOM   1091  C   PHE B 137      18.752  22.259  93.472  1.00142.54           C
ATOM   1092  O   PHE B 137      19.541  22.331  92.529  1.00142.54           O
ATOM   1093  N   GLY B 138      17.420  22.366  93.292  1.00 45.01           N
ATOM   1094  CA  GLY B 138      16.921  22.631  91.971  1.00 45.01           C
ATOM   1095  C   GLY B 138      15.456  22.321  91.972  1.00 45.01           C
ATOM   1096  O   GLY B 138      14.867  22.119  93.032  1.00 45.01           O
ATOM   1097  N   THR B 139      14.826  22.284  90.775  1.00102.34           N
ATOM   1098  CA  THR B 139      13.415  22.021  90.704  1.00102.34           C
ATOM   1099  CB  THR B 139      12.613  23.253  90.395  1.00102.34           C
ATOM   1100  OG1 THR B 139      11.223  22.984  90.506  1.00102.34           O
ATOM   1101  CG2 THR B 139      12.954  23.709  88.966  1.00102.34           C
ATOM   1102  C   THR B 139      13.140  21.026  89.610  1.00102.34           C
ATOM   1103  O   THR B 139      13.913  20.898  88.660  1.00102.34           O
ATOM   1104  N   PHE B 140      12.019  20.277  89.737  1.00 55.33           N
ATOM   1105  CA  PHE B 140      11.622  19.307  88.749  1.00 55.33           C
ATOM   1106  CB  PHE B 140      11.518  17.875  89.298  1.00 55.33           C
ATOM   1107  CG  PHE B 140      12.873  17.396  89.689  1.00 55.33           C
ATOM   1108  CD1 PHE B 140      13.385  17.672  90.935  1.00 55.33           C
ATOM   1109  CD2 PHE B 140      13.629  16.655  88.809  1.00 55.33           C
ATOM   1110  CE1 PHE B 140      14.636  17.224  91.292  1.00 55.33           C
ATOM   1111  CE2 PHE B 140      14.880  16.206  89.162  1.00 55.33           C
ATOM   1112  CZ  PHE B 140      15.386  16.488  90.407  1.00 55.33           C
ATOM   1113  C   PHE B 140      10.236  19.662  88.293  1.00 55.33           C
ATOM   1114  O   PHE B 140       9.366  19.964  89.110  1.00 55.33           O
ATOM   1115  N   GLU B 141       9.986  19.629  86.965  1.00 94.03           N
ATOM   1116  CA  GLU B 141       8.672  19.956  86.481  1.00 94.03           C
ATOM   1117  CB  GLU B 141       8.480  21.444  86.136  1.00 94.03           C
ATOM   1118  CG  GLU B 141       9.331  21.911  84.953  1.00 94.03           C
ATOM   1119  CD  GLU B 141       9.032  23.383  84.686  1.00 94.03           C
ATOM   1120  OE1 GLU B 141       8.328  24.014  85.519  1.00 94.03           O
ATOM   1121  OE2 GLU B 141       9.506  23.897  83.638  1.00 94.03           O
ATOM   1122  C   GLU B 141       8.426  19.202  85.212  1.00 94.03           C
ATOM   1123  O   GLU B 141       9.340  18.634  84.618  1.00 94.03           O
ATOM   1124  N   VAL B 142       7.147  19.154  84.785  1.00 95.17           N
ATOM   1125  CA  VAL B 142       6.795  18.464  83.578  1.00 95.17           C
ATOM   1126  CB  VAL B 142       5.497  17.717  83.664  1.00 95.17           C
ATOM   1127  CG1 VAL B 142       5.664  16.575  84.677  1.00 95.17           C
ATOM   1128  CG2 VAL B 142       4.376  18.709  84.019  1.00 95.17           C
ATOM   1129  C   VAL B 142       6.656  19.479  82.488  1.00 95.17           C
ATOM   1130  O   VAL B 142       6.133  20.570  82.705  1.00 95.17           O
ATOM   1131  N   LYS B 143       7.163  19.146  81.281  1.00 73.58           N
ATOM   1132  CA  LYS B 143       7.047  20.043  80.165  1.00 73.58           C
ATOM   1133  CB  LYS B 143       8.377  20.399  79.477  1.00 73.58           C
ATOM   1134  CG  LYS B 143       9.220  21.439  80.220  1.00 73.58           C
ATOM   1135  CD  LYS B 143      10.581  21.680  79.562  1.00 73.58           C
ATOM   1136  CE  LYS B 143      11.294  22.949  80.035  1.00 73.58           C
ATOM   1137  NZ  LYS B 143      11.911  22.726  81.358  1.00 73.58           N
ATOM   1138  C   LYS B 143       6.182  19.402  79.125  1.00 73.58           C
ATOM   1139  O   LYS B 143       6.177  18.183  78.960  1.00 73.58           O
ATOM   1140  N   LYS B 144       5.411  20.238  78.399  1.00142.60           N
ATOM   1141  CA  LYS B 144       4.510  19.770  77.385  1.00142.60           C
ATOM   1142  CB  LYS B 144       3.316  20.725  77.190  1.00142.60           C
ATOM   1143  CG  LYS B 144       2.210  20.227  76.254  1.00142.60           C
ATOM   1144  CD  LYS B 144       2.640  20.077  74.794  1.00142.60           C
ATOM   1145  CE  LYS B 144       1.479  19.776  73.843  1.00142.60           C
ATOM   1146  NZ  LYS B 144       0.897  18.449  74.145  1.00142.60           N
ATOM   1147  C   LYS B 144       5.258  19.667  76.093  1.00142.60           C
ATOM   1148  O   LYS B 144       6.093  20.511  75.775  1.00142.60           O
ATOM   1149  N   LYS B 145       4.981  18.595  75.323  1.00139.29           N
ATOM   1150  CA  LYS B 145       5.599  18.404  74.044  1.00139.29           C
ATOM   1151  CB  LYS B 145       6.462  17.129  73.978  1.00139.29           C
ATOM   1152  CG  LYS B 145       7.401  17.075  72.772  1.00139.29           C
ATOM   1153  CD  LYS B 145       8.658  17.936  72.925  1.00139.29           C
ATOM   1154  CE  LYS B 145       8.484  19.143  73.849  1.00139.29           C
ATOM   1155  NZ  LYS B 145       8.934  18.797  75.217  1.00139.29           N
ATOM   1156  C   LYS B 145       4.472  18.227  73.072  1.00139.29           C
ATOM   1157  O   LYS B 145       3.526  17.488  73.341  1.00139.29           O
ATOM   1158  N   ALA B 146       4.536  18.921  71.918  1.00 29.94           N
ATOM   1159  CA  ALA B 146       3.490  18.836  70.937  1.00 29.94           C
ATOM   1160  CB  ALA B 146       3.490  20.003  69.935  1.00 29.94           C
ATOM   1161  C   ALA B 146       3.671  17.582  70.148  1.00 29.94           C
ATOM   1162  O   ALA B 146       4.756  17.003  70.124  1.00 29.94           O
ATOM   1163  N   GLU B 147       2.583  17.122  69.494  1.00 75.53           N
ATOM   1164  CA  GLU B 147       2.658  15.958  68.664  1.00 75.53           C
ATOM   1165  CB  GLU B 147       1.286  15.480  68.152  1.00 75.53           C
ATOM   1166  CG  GLU B 147       0.571  16.522  67.289  1.00 75.53           C
ATOM   1167  CD  GLU B 147      -0.830  16.016  66.976  1.00 75.53           C
ATOM   1168  OE1 GLU B 147      -1.274  15.041  67.640  1.00 75.53           O
ATOM   1169  OE2 GLU B 147      -1.479  16.606  66.071  1.00 75.53           O
ATOM   1170  C   GLU B 147       3.492  16.348  67.489  1.00 75.53           C
ATOM   1171  O   GLU B 147       3.439  17.488  67.030  1.00 75.53           O
ATOM   1172  N   ARG B 148       4.307  15.402  66.988  1.00137.72           N
ATOM   1173  CA  ARG B 148       5.196  15.697  65.904  1.00137.72           C
ATOM   1174  CB  ARG B 148       6.664  15.870  66.344  1.00137.72           C
ATOM   1175  CG  ARG B 148       6.879  17.049  67.296  1.00137.72           C
ATOM   1176  CD  ARG B 148       8.320  17.229  67.787  1.00137.72           C
ATOM   1177  NE  ARG B 148       8.915  18.396  67.075  1.00137.72           N
ATOM   1178  CZ  ARG B 148       9.718  18.205  65.987  1.00137.72           C
ATOM   1179  NH1 ARG B 148       9.977  16.942  65.540  1.00137.72           N
ATOM   1180  NH2 ARG B 148      10.272  19.279  65.351  1.00137.72           N
ATOM   1181  C   ARG B 148       5.172  14.545  64.958  1.00137.72           C
ATOM   1182  O   ARG B 148       4.614  13.486  65.244  1.00137.72           O
ATOM   1183  N   ILE B 149       5.780  14.743  63.776  1.00133.40           N
ATOM   1184  CA  ILE B 149       5.832  13.692  62.812  1.00133.40           C
ATOM   1185  CB  ILE B 149       5.417  14.125  61.430  1.00133.40           C
ATOM   1186  CG1 ILE B 149       5.159  12.917  60.512  1.00133.40           C
ATOM   1187  CG2 ILE B 149       6.478  15.100  60.899  1.00133.40           C
ATOM   1188  CD1 ILE B 149       6.401  12.080  60.212  1.00133.40           C
ATOM   1189  C   ILE B 149       7.254  13.249  62.783  1.00133.40           C
ATOM   1190  O   ILE B 149       8.178  14.062  62.785  1.00133.40           O
ATOM   1191  N   SER B 150       7.458  11.924  62.828  1.00 75.93           N
ATOM   1192  CA  SER B 150       8.778  11.381  62.807  1.00 75.93           C
ATOM   1193  CB  SER B 150       9.254  10.870  64.178  1.00 75.93           C
ATOM   1194  OG  SER B 150       8.436   9.792  64.610  1.00 75.93           O
ATOM   1195  C   SER B 150       8.715  10.206  61.898  1.00 75.93           C
ATOM   1196  O   SER B 150       7.661   9.895  61.348  1.00 75.93           O
ATOM   1197  N   VAL B 151       9.862   9.546  61.675  1.00 91.97           N
ATOM   1198  CA  VAL B 151       9.847   8.386  60.839  1.00 91.97           C
ATOM   1199  CB  VAL B 151      10.423   8.612  59.472  1.00 91.97           C
ATOM   1200  CG1 VAL B 151       9.547   9.639  58.736  1.00 91.97           C
ATOM   1201  CG2 VAL B 151      11.894   9.036  59.622  1.00 91.97           C
ATOM   1202  C   VAL B 151      10.692   7.359  61.510  1.00 91.97           C
ATOM   1203  O   VAL B 151      11.565   7.683  62.314  1.00 91.97           O
ATOM   1204  N   ASN B 152      10.438   6.071  61.216  1.00 96.56           N
ATOM   1205  CA  ASN B 152      11.274   5.091  61.835  1.00 96.56           C
ATOM   1206  CB  ASN B 152      10.565   3.783  62.239  1.00 96.56           C
ATOM   1207  CG  ASN B 152      10.174   3.020  60.989  1.00 96.56           C
ATOM   1208  OD1 ASN B 152       9.362   3.479  60.189  1.00 96.56           O
ATOM   1209  ND2 ASN B 152      10.788   1.819  60.815  1.00 96.56           N
ATOM   1210  C   ASN B 152      12.343   4.777  60.845  1.00 96.56           C
ATOM   1211  O   ASN B 152      12.081   4.492  59.679  1.00 96.56           O
ATOM   1212  N   PRO B 153      13.557   4.849  61.297  1.00 72.84           N
ATOM   1213  CA  PRO B 153      14.706   4.692  60.450  1.00 72.84           C
ATOM   1214  CD  PRO B 153      13.864   4.615  62.698  1.00 72.84           C
ATOM   1215  CB  PRO B 153      15.904   4.736  61.397  1.00 72.84           C
ATOM   1216  CG  PRO B 153      15.336   4.172  62.713  1.00 72.84           C
ATOM   1217  C   PRO B 153      14.724   3.450  59.607  1.00 72.84           C
ATOM   1218  O   PRO B 153      15.142   3.536  58.453  1.00 72.84           O
ATOM   1219  N   THR B 154      14.340   2.277  60.146  1.00122.47           N
ATOM   1220  CA  THR B 154      14.452   1.101  59.329  1.00122.47           C
ATOM   1221  CB  THR B 154      14.282  -0.175  60.110  1.00122.47           C
ATOM   1222  OG1 THR B 154      14.475  -1.293  59.256  1.00122.47           O
ATOM   1223  CG2 THR B 154      12.896  -0.223  60.776  1.00122.47           C
ATOM   1224  C   THR B 154      13.473   1.115  58.191  1.00122.47           C
ATOM   1225  O   THR B 154      13.856   0.978  57.030  1.00122.47           O
ATOM   1226  N   THR B 155      12.178   1.295  58.511  1.00117.55           N
ATOM   1227  CA  THR B 155      11.098   1.258  57.566  1.00117.55           C
ATOM   1228  CB  THR B 155       9.750   1.209  58.218  1.00117.55           C
ATOM   1229  OG1 THR B 155       9.637   0.076  59.062  1.00117.55           O
ATOM   1230  CG2 THR B 155       8.686   1.146  57.115  1.00117.55           C
ATOM   1231  C   THR B 155      11.082   2.481  56.709  1.00117.55           C
ATOM   1232  O   THR B 155      10.788   2.412  55.517  1.00117.55           O
ATOM   1233  N   LYS B 156      11.426   3.637  57.300  1.00131.50           N
ATOM   1234  CA  LYS B 156      11.259   4.896  56.639  1.00131.50           C
ATOM   1235  CB  LYS B 156      11.853   4.937  55.218  1.00131.50           C
ATOM   1236  CG  LYS B 156      13.379   5.056  55.193  1.00131.50           C
ATOM   1237  CD  LYS B 156      13.902   6.338  55.849  1.00131.50           C
ATOM   1238  CE  LYS B 156      15.424   6.490  55.780  1.00131.50           C
ATOM   1239  NZ  LYS B 156      15.838   7.768  56.404  1.00131.50           N
ATOM   1240  C   LYS B 156       9.785   5.133  56.552  1.00131.50           C
ATOM   1241  O   LYS B 156       9.307   5.890  55.709  1.00131.50           O
ATOM   1242  N   GLN B 157       9.030   4.489  57.465  1.00 80.01           N
ATOM   1243  CA  GLN B 157       7.606   4.635  57.545  1.00 80.01           C
ATOM   1244  CB  GLN B 157       6.920   3.482  58.297  1.00 80.01           C
ATOM   1245  CG  GLN B 157       5.393   3.516  58.225  0.00 80.01           C
ATOM   1246  CD  GLN B 157       4.977   2.917  56.889  0.00 80.01           C
ATOM   1247  OE1 GLN B 157       5.471   3.315  55.836  0.00 80.01           O
ATOM   1248  NE2 GLN B 157       4.047   1.925  56.933  1.00 80.01           N
ATOM   1249  C   GLN B 157       7.331   5.884  58.315  1.00 80.01           C
ATOM   1250  O   GLN B 157       8.134   6.305  59.147  1.00 80.01           O
ATOM   1251  N   ARG B 158       6.177   6.518  58.037  1.00112.74           N
ATOM   1252  CA  ARG B 158       5.800   7.721  58.717  1.00112.74           C
ATOM   1253  CB  ARG B 158       4.612   8.436  58.061  1.00112.74           C
ATOM   1254  CG  ARG B 158       4.954   9.121  56.741  1.00112.74           C
ATOM   1255  CD  ARG B 158       4.742  10.632  56.793  1.00112.74           C
ATOM   1256  NE  ARG B 158       3.270  10.848  56.887  1.00112.74           N
ATOM   1257  CZ  ARG B 158       2.751  12.108  56.814  1.00112.74           C
ATOM   1258  NH1 ARG B 158       3.582  13.178  56.656  1.00112.74           N
ATOM   1259  NH2 ARG B 158       1.401  12.294  56.893  1.00112.74           N
ATOM   1260  C   ARG B 158       5.365   7.352  60.091  1.00112.74           C
ATOM   1261  O   ARG B 158       4.792   6.287  60.316  1.00112.74           O
ATOM   1262  N   MET B 159       5.648   8.249  61.052  1.00104.09           N
ATOM   1263  CA  MET B 159       5.292   8.032  62.420  1.00104.09           C
ATOM   1264  CB  MET B 159       6.510   7.874  63.349  1.00104.09           C
ATOM   1265  CG  MET B 159       7.341   6.611  63.131  1.00104.09           C
ATOM   1266  SD  MET B 159       6.671   5.107  63.901  1.00104.09           S
ATOM   1267  CE  MET B 159       5.178   5.040  62.870  1.00104.09           C
ATOM   1268  C   MET B 159       4.624   9.277  62.895  1.00104.09           C
ATOM   1269  O   MET B 159       4.941  10.380  62.455  1.00104.09           O
ATOM   1270  N   LEU B 160       3.647   9.115  63.803  1.00 90.95           N
ATOM   1271  CA  LEU B 160       3.036  10.245  64.423  1.00 90.95           C
ATOM   1272  CB  LEU B 160       1.496  10.221  64.328  1.00 90.95           C
ATOM   1273  CG  LEU B 160       0.762  11.420  64.970  1.00 90.95           C
ATOM   1274  CD1 LEU B 160       0.872  11.424  66.506  1.00 90.95           C
ATOM   1275  CD2 LEU B 160       1.206  12.743  64.332  1.00 90.95           C
ATOM   1276  C   LEU B 160       3.428  10.118  65.850  1.00 90.95           C
ATOM   1277  O   LEU B 160       3.113   9.124  66.502  1.00 90.95           O
ATOM   1278  N   VAL B 161       4.162  11.110  66.375  1.00 99.02           N
ATOM   1279  CA  VAL B 161       4.499  10.999  67.756  1.00 99.02           C
ATOM   1280  CB  VAL B 161       5.816  11.626  68.119  1.00 99.02           C
ATOM   1281  CG1 VAL B 161       5.750  13.134  67.836  1.00 99.02           C
ATOM   1282  CG2 VAL B 161       6.133  11.273  69.583  1.00 99.02           C
ATOM   1283  C   VAL B 161       3.408  11.712  68.476  1.00 99.02           C
ATOM   1284  O   VAL B 161       3.013  12.820  68.114  1.00 99.02           O
ATOM   1285  N   PRO B 162       2.890  11.061  69.473  1.00 63.72           N
ATOM   1286  CA  PRO B 162       1.806  11.642  70.209  1.00 63.72           C
ATOM   1287  CD  PRO B 162       2.801   9.610  69.428  1.00 63.72           C
ATOM   1288  CB  PRO B 162       1.190  10.500  71.011  1.00 63.72           C
ATOM   1289  CG  PRO B 162       1.500   9.253  70.164  1.00 63.72           C
ATOM   1290  C   PRO B 162       2.327  12.749  71.053  1.00 63.72           C
ATOM   1291  O   PRO B 162       3.537  12.812  71.260  1.00 63.72           O
ATOM   1292  N   PRO B 163       1.474  13.617  71.518  1.00123.28           N
ATOM   1293  CA  PRO B 163       1.939  14.672  72.364  1.00123.28           C
ATOM   1294  CD  PRO B 163       0.265  13.978  70.796  1.00123.28           C
ATOM   1295  CB  PRO B 163       0.757  15.622  72.529  1.00123.28           C
ATOM   1296  CG  PRO B 163      -0.040  15.426  71.222  1.00123.28           C
ATOM   1297  C   PRO B 163       2.414  14.010  73.608  1.00123.28           C
ATOM   1298  O   PRO B 163       1.842  12.990  73.990  1.00123.28           O
ATOM   1299  N   LYS B 164       3.472  14.544  74.240  1.00 86.09           N
ATOM   1300  CA  LYS B 164       3.983  13.875  75.391  1.00 86.09           C
ATOM   1301  CB  LYS B 164       5.170  12.953  75.056  1.00 86.09           C
ATOM   1302  CG  LYS B 164       5.668  12.092  76.218  1.00 86.09           C
ATOM   1303  CD  LYS B 164       6.600  10.968  75.758  1.00 86.09           C
ATOM   1304  CE  LYS B 164       7.117  10.069  76.883  1.00 86.09           C
ATOM   1305  NZ  LYS B 164       7.891   8.946  76.308  1.00 86.09           N
ATOM   1306  C   LYS B 164       4.475  14.912  76.340  1.00 86.09           C
ATOM   1307  O   LYS B 164       4.690  16.064  75.969  1.00 86.09           O
ATOM   1308  N   LEU B 165       4.628  14.521  77.616  1.00 56.61           N
ATOM   1309  CA  LEU B 165       5.150  15.414  78.602  1.00 56.61           C
ATOM   1310  CB  LEU B 165       4.254  15.545  79.847  1.00 56.61           C
ATOM   1311  CG  LEU B 165       2.877  16.155  79.525  1.00 56.61           C
ATOM   1312  CD1 LEU B 165       2.032  16.348  80.795  1.00 56.61           C
ATOM   1313  CD2 LEU B 165       3.025  17.440  78.694  1.00 56.61           C
ATOM   1314  C   LEU B 165       6.456  14.824  79.019  1.00 56.61           C
ATOM   1315  O   LEU B 165       6.621  13.606  79.016  1.00 56.61           O
ATOM   1316  N   VAL B 166       7.441  15.676  79.355  1.00106.06           N
ATOM   1317  CA  VAL B 166       8.723  15.160  79.730  1.00106.06           C
ATOM   1318  CB  VAL B 166       9.746  15.405  78.660  1.00106.06           C
ATOM   1319  CG1 VAL B 166       9.844  16.919  78.421  1.00106.06           C
ATOM   1320  CG2 VAL B 166      11.069  14.744  79.062  1.00106.06           C
ATOM   1321  C   VAL B 166       9.151  15.847  80.993  1.00106.06           C
ATOM   1322  O   VAL B 166       8.800  17.003  81.227  1.00106.06           O
ATOM   1323  N   LEU B 167       9.897  15.135  81.868  1.00103.78           N
ATOM   1324  CA  LEU B 167      10.349  15.746  83.088  1.00103.78           C
ATOM   1325  CB  LEU B 167      10.734  14.739  84.204  1.00103.78           C
ATOM   1326  CG  LEU B 167      11.229  15.353  85.544  1.00103.78           C
ATOM   1327  CD1 LEU B 167      11.277  14.303  86.660  1.00103.78           C
ATOM   1328  CD2 LEU B 167      12.617  16.010  85.424  1.00103.78           C
ATOM   1329  C   LEU B 167      11.523  16.613  82.764  1.00103.78           C
ATOM   1330  O   LEU B 167      12.324  16.293  81.886  1.00103.78           O
ATOM   1331  N   THR B 168      11.632  17.763  83.458  1.00105.44           N
ATOM   1332  CA  THR B 168      12.746  18.641  83.255  1.00105.44           C
ATOM   1333  CB  THR B 168      12.372  19.911  82.553  1.00105.44           C
ATOM   1334  OG1 THR B 168      11.423  20.639  83.318  1.00105.44           O
ATOM   1335  CG2 THR B 168      11.772  19.536  81.191  1.00105.44           C
ATOM   1336  C   THR B 168      13.296  19.004  84.598  1.00105.44           C
ATOM   1337  O   THR B 168      12.576  19.050  85.594  1.00105.44           O
ATOM   1338  N   TYR B 169      14.617  19.265  84.645  1.00 69.86           N
ATOM   1339  CA  TYR B 169      15.280  19.590  85.872  1.00 69.86           C
ATOM   1340  CB  TYR B 169      16.334  18.528  86.235  1.00 69.86           C
ATOM   1341  CG  TYR B 169      17.177  18.961  87.384  1.00 69.86           C
ATOM   1342  CD1 TYR B 169      16.688  18.989  88.670  1.00 69.86           C
ATOM   1343  CD2 TYR B 169      18.489  19.308  87.164  1.00 69.86           C
ATOM   1344  CE1 TYR B 169      17.495  19.381  89.715  1.00 69.86           C
ATOM   1345  CE2 TYR B 169      19.299  19.699  88.203  1.00 69.86           C
ATOM   1346  CZ  TYR B 169      18.803  19.737  89.483  1.00 69.86           C
ATOM   1347  OH  TYR B 169      19.635  20.137  90.550  1.00 69.86           O
ATOM   1348  C   TYR B 169      15.955  20.912  85.697  1.00 69.86           C
ATOM   1349  O   TYR B 169      16.602  21.161  84.680  1.00 69.86           O
ATOM   1350  N   LYS B 170      15.767  21.810  86.686  1.00137.02           N
ATOM   1351  CA  LYS B 170      16.423  23.086  86.703  1.00137.02           C
ATOM   1352  CB  LYS B 170      15.473  24.285  86.866  1.00137.02           C
ATOM   1353  CG  LYS B 170      14.717  24.637  85.580  1.00137.02           C
ATOM   1354  CD  LYS B 170      13.695  23.589  85.134  1.00137.02           C
ATOM   1355  CE  LYS B 170      13.097  23.873  83.753  1.00137.02           C
ATOM   1356  NZ  LYS B 170      12.304  25.124  83.780  1.00137.02           N
ATOM   1357  C   LYS B 170      17.340  23.052  87.882  1.00137.02           C
ATOM   1358  O   LYS B 170      16.968  22.773  89.020  1.00137.02           O
ATOM   1359  N   PRO B 171      18.548  23.369  87.552  1.00238.12           N
ATOM   1360  CA  PRO B 171      19.716  23.246  88.381  1.00238.12           C
ATOM   1361  CD  PRO B 171      18.795  24.133  86.340  1.00238.12           C
ATOM   1362  CB  PRO B 171      20.866  23.684  87.481  1.00238.12           C
ATOM   1363  CG  PRO B 171      20.220  24.672  86.498  1.00238.12           C
ATOM   1364  C   PRO B 171      19.851  23.928  89.697  1.00238.12           C
ATOM   1365  O   PRO B 171      20.606  23.389  90.490  1.00238.12           O
ATOM   1366  N   SER B 172      19.217  25.084  89.957  1.00167.04           N
ATOM   1367  CA  SER B 172      19.439  25.846  91.160  1.00167.04           C
ATOM   1368  CB  SER B 172      19.431  25.055  92.476  1.00167.04           C
ATOM   1369  OG  SER B 172      19.661  25.927  93.573  1.00167.04           O
ATOM   1370  C   SER B 172      20.776  26.506  91.020  1.00167.04           C
ATOM   1371  O   SER B 172      21.721  25.926  90.484  1.00167.04           O
ATOM   1372  N   THR B 173      20.878  27.752  91.517  1.00 42.14           N
ATOM   1373  CA  THR B 173      22.057  28.558  91.371  1.00 42.14           C
ATOM   1374  CB  THR B 173      21.867  29.968  91.848  1.00 42.14           C
ATOM   1375  OG1 THR B 173      20.809  30.592  91.135  1.00 42.14           O
ATOM   1376  CG2 THR B 173      23.180  30.735  91.615  1.00 42.14           C
ATOM   1377  C   THR B 173      23.212  27.983  92.128  1.00 42.14           C
ATOM   1378  O   THR B 173      24.338  27.985  91.634  1.00 42.14           O
ATOM   1379  N   LEU B 174      22.971  27.474  93.350  1.00 94.36           N
ATOM   1380  CA  LEU B 174      24.056  27.008  94.164  1.00 94.36           C
ATOM   1381  CB  LEU B 174      23.579  26.530  95.553  1.00 94.36           C
ATOM   1382  CG  LEU B 174      24.696  26.195  96.569  1.00 94.36           C
ATOM   1383  CD1 LEU B 174      25.520  24.968  96.150  0.00 94.36           C
ATOM   1384  CD2 LEU B 174      25.564  27.427  96.879  0.00 94.36           C
ATOM   1385  C   LEU B 174      24.726  25.869  93.465  1.00 94.36           C
ATOM   1386  O   LEU B 174      25.952  25.807  93.393  1.00 94.36           O
ATOM   1387  N   LEU B 175      23.931  24.940  92.914  1.00 98.71           N
ATOM   1388  CA  LEU B 175      24.472  23.777  92.274  1.00 98.71           C
ATOM   1389  CB  LEU B 175      23.374  22.763  91.891  1.00 98.71           C
ATOM   1390  CG  LEU B 175      23.884  21.352  91.517  1.00 98.71           C
ATOM   1391  CD1 LEU B 175      22.713  20.393  91.254  1.00 98.71           C
ATOM   1392  CD2 LEU B 175      24.883  21.373  90.350  1.00 98.71           C
ATOM   1393  C   LEU B 175      25.238  24.212  91.058  1.00 98.71           C
ATOM   1394  O   LEU B 175      26.308  23.682  90.762  1.00 98.71           O
ATOM   1395  N   LYS B 176      24.711  25.206  90.321  1.00 79.96           N
ATOM   1396  CA  LYS B 176      25.365  25.673  89.133  1.00 79.96           C
ATOM   1397  CB  LYS B 176      24.557  26.764  88.409  1.00 79.96           C
ATOM   1398  CG  LYS B 176      23.218  26.270  87.861  1.00 79.96           C
ATOM   1399  CD  LYS B 176      22.290  27.399  87.412  1.00 79.96           C
ATOM   1400  CE  LYS B 176      22.706  28.036  86.085  1.00 79.96           C
ATOM   1401  NZ  LYS B 176      22.394  27.123  84.962  1.00 79.96           N
ATOM   1402  C   LYS B 176      26.684  26.274  89.509  1.00 79.96           C
ATOM   1403  O   LYS B 176      27.700  26.028  88.859  1.00 79.96           O
ATOM   1404  N   ASP B 177      26.696  27.072  90.591  1.00 28.97           N
ATOM   1405  CA  ASP B 177      27.878  27.769  91.007  1.00 28.97           C
ATOM   1406  CB  ASP B 177      27.638  28.663  92.236  1.00 28.97           C
ATOM   1407  CG  ASP B 177      26.720  29.806  91.828  1.00 28.97           C
ATOM   1408  OD1 ASP B 177      26.478  29.972  90.602  1.00 28.97           O
ATOM   1409  OD2 ASP B 177      26.241  30.527  92.744  1.00 28.97           O
ATOM   1410  C   ASP B 177      28.932  26.784  91.393  1.00 28.97           C
ATOM   1411  O   ASP B 177      30.104  26.964  91.071  1.00 28.97           O
ATOM   1412  N   LYS B 178      28.538  25.708  92.098  1.00104.05           N
ATOM   1413  CA  LYS B 178      29.505  24.772  92.585  1.00104.05           C
ATOM   1414  CB  LYS B 178      28.880  23.653  93.436  1.00104.05           C
ATOM   1415  CG  LYS B 178      29.920  22.819  94.186  1.00104.05           C
ATOM   1416  CD  LYS B 178      30.654  23.601  95.278  1.00104.05           C
ATOM   1417  CE  LYS B 178      31.696  22.770  96.031  1.00104.05           C
ATOM   1418  NZ  LYS B 178      32.344  23.591  97.079  1.00104.05           N
ATOM   1419  C   LYS B 178      30.213  24.135  91.435  1.00104.05           C
ATOM   1420  O   LYS B 178      31.437  24.011  91.445  1.00104.05           O
ATOM   1421  N   PHE B 179      29.472  23.699  90.402  1.00 75.91           N
ATOM   1422  CA  PHE B 179      30.160  23.042  89.336  1.00 75.91           C
ATOM   1423  CB  PHE B 179      29.268  22.206  88.405  1.00 75.91           C
ATOM   1424  CG  PHE B 179      30.234  21.292  87.736  1.00 75.91           C
ATOM   1425  CD1 PHE B 179      30.930  20.373  88.489  1.00 75.91           C
ATOM   1426  CD2 PHE B 179      30.438  21.326  86.380  1.00 75.91           C
ATOM   1427  CE1 PHE B 179      31.834  19.515  87.909  1.00 75.91           C
ATOM   1428  CE2 PHE B 179      31.341  20.468  85.794  1.00 75.91           C
ATOM   1429  CZ  PHE B 179      32.042  19.563  86.553  1.00 75.91           C
ATOM   1430  C   PHE B 179      30.955  24.041  88.557  1.00 75.91           C
ATOM   1431  O   PHE B 179      32.061  23.745  88.109  1.00 75.91           O
ATOM   1432  N   LYS B 180      30.403  25.253  88.355  1.00115.61           N
ATOM   1433  CA  LYS B 180      31.132  26.242  87.617  1.00115.61           C
ATOM   1434  CB  LYS B 180      30.409  26.710  86.343  1.00115.61           C
ATOM   1435  CG  LYS B 180      31.306  27.564  85.445  1.00115.61           C
ATOM   1436  CD  LYS B 180      32.477  26.780  84.849  1.00115.61           C
ATOM   1437  CE  LYS B 180      33.507  27.657  84.135  1.00115.61           C
ATOM   1438  NZ  LYS B 180      34.389  28.308  85.130  1.00115.61           N
ATOM   1439  C   LYS B 180      31.306  27.452  88.520  1.00115.61           C
ATOM   1440  O   LYS B 180      30.678  28.505  88.229  1.00115.61           O
ATOM   1441  OXT LYS B 180      32.074  27.339  89.513  1.00115.61           O
TER    1442      LYS B 180
END
