# Supplementary material for: Comparison of histone-like HU protein DNA-binding properties and HU/IHF protein sequence alignment
Source: PLoS One. 2017 Nov 13;12(11):e0188037. doi: 10.1371/journal.pone.0188037 (PMC5683647; doi:10.1371/journal.pone.0188037)
Supplement: S3 File — (ZIP) [file pone.0188037.s003.zip › B3_2.pdb]

EXPDTA    THEORETICAL MODEL, MODELLER 9.17 2017/01/19 01:38:23
REMARK   6 MODELLER OBJECTIVE FUNCTION:       750.0778
REMARK   6 MODELLER BEST TEMPLATE % SEQ ID:  23.889
REMARK   6 SEQUENCE: B3_2
REMARK   6 DOPE score: -16642.30469
REMARK   6 GA341 score: 0.33161
REMARK   6 TEMPLATE: 1p71 1:A - 90:B MODELS 1:A - 180:B AT 23.9%
ATOM      1  N   MET A   1       8.816  28.863  88.571  1.00 99.58           N
ATOM      2  CA  MET A   1       9.758  28.613  89.690  1.00 99.58           C
ATOM      3  CB  MET A   1      10.107  27.115  89.735  1.00 99.58           C
ATOM      4  CG  MET A   1      10.654  26.625  91.076  1.00 99.58           C
ATOM      5  SD  MET A   1       9.388  26.485  92.372  1.00 99.58           S
ATOM      6  CE  MET A   1      10.431  25.530  93.506  1.00 99.58           C
ATOM      7  C   MET A   1      11.012  29.397  89.455  1.00 99.58           C
ATOM      8  O   MET A   1      11.660  29.257  88.419  1.00 99.58           O
ATOM      9  N   ASN A   2      11.367  30.266  90.421  1.00110.88           N
ATOM     10  CA  ASN A   2      12.515  31.120  90.306  1.00110.88           C
ATOM     11  CB  ASN A   2      12.276  32.520  90.886  1.00110.88           C
ATOM     12  CG  ASN A   2      11.136  33.122  90.090  1.00110.88           C
ATOM     13  OD1 ASN A   2      10.835  32.667  88.989  1.00110.88           O
ATOM     14  ND2 ASN A   2      10.476  34.166  90.657  1.00110.88           N
ATOM     15  C   ASN A   2      13.636  30.519  91.087  1.00110.88           C
ATOM     16  O   ASN A   2      13.494  29.458  91.692  1.00110.88           O
ATOM     17  N   ASN A   3      14.801  31.196  91.071  1.00 70.22           N
ATOM     18  CA  ASN A   3      15.936  30.713  91.796  1.00 70.22           C
ATOM     19  CB  ASN A   3      17.186  31.592  91.623  1.00 70.22           C
ATOM     20  CG  ASN A   3      18.364  30.853  92.246  0.00 70.22           C
ATOM     21  OD1 ASN A   3      19.045  31.374  93.128  1.00 70.22           O
ATOM     22  ND2 ASN A   3      18.609  29.600  91.776  1.00 70.22           N
ATOM     23  C   ASN A   3      15.589  30.690  93.252  1.00 70.22           C
ATOM     24  O   ASN A   3      15.885  29.721  93.949  1.00 70.22           O
ATOM     25  N   LYS A   4      14.930  31.754  93.749  1.00122.04           N
ATOM     26  CA  LYS A   4      14.608  31.795  95.146  1.00122.04           C
ATOM     27  CB  LYS A   4      13.974  33.119  95.616  1.00122.04           C
ATOM     28  CG  LYS A   4      12.919  33.715  94.684  1.00122.04           C
ATOM     29  CD  LYS A   4      13.510  34.250  93.379  1.00122.04           C
ATOM     30  CE  LYS A   4      12.542  35.118  92.574  1.00122.04           C
ATOM     31  NZ  LYS A   4      13.266  35.784  91.468  1.00122.04           N
ATOM     32  C   LYS A   4      13.675  30.678  95.486  1.00122.04           C
ATOM     33  O   LYS A   4      13.816  30.046  96.531  1.00122.04           O
ATOM     34  N   GLU A   5      12.698  30.395  94.608  1.00 33.28           N
ATOM     35  CA  GLU A   5      11.741  29.364  94.894  1.00 33.28           C
ATOM     36  CB  GLU A   5      10.621  29.279  93.843  1.00 33.28           C
ATOM     37  CG  GLU A   5       9.710  30.509  93.861  1.00 33.28           C
ATOM     38  CD  GLU A   5       8.642  30.338  92.790  1.00 33.28           C
ATOM     39  OE1 GLU A   5       8.591  29.244  92.169  1.00 33.28           O
ATOM     40  OE2 GLU A   5       7.857  31.302  92.586  1.00 33.28           O
ATOM     41  C   GLU A   5      12.439  28.040  94.964  1.00 33.28           C
ATOM     42  O   GLU A   5      12.123  27.215  95.820  1.00 33.28           O
ATOM     43  N   PHE A   6      13.412  27.794  94.065  1.00135.08           N
ATOM     44  CA  PHE A   6      14.127  26.548  94.099  1.00135.08           C
ATOM     45  CB  PHE A   6      15.122  26.328  92.944  1.00135.08           C
ATOM     46  CG  PHE A   6      14.409  25.680  91.808  1.00135.08           C
ATOM     47  CD1 PHE A   6      14.373  24.305  91.764  1.00135.08           C
ATOM     48  CD2 PHE A   6      13.794  26.405  90.813  1.00135.08           C
ATOM     49  CE1 PHE A   6      13.734  23.643  90.744  1.00135.08           C
ATOM     50  CE2 PHE A   6      13.154  25.746  89.786  1.00135.08           C
ATOM     51  CZ  PHE A   6      13.125  24.370  89.752  1.00135.08           C
ATOM     52  C   PHE A   6      14.900  26.442  95.371  1.00135.08           C
ATOM     53  O   PHE A   6      14.972  25.372  95.973  1.00135.08           O
ATOM     54  N   THR A   7      15.498  27.561  95.809  1.00 46.33           N
ATOM     55  CA  THR A   7      16.301  27.612  96.993  1.00 46.33           C
ATOM     56  CB  THR A   7      16.714  29.037  97.249  1.00 46.33           C
ATOM     57  OG1 THR A   7      17.496  29.513  96.164  1.00 46.33           O
ATOM     58  CG2 THR A   7      17.483  29.157  98.566  1.00 46.33           C
ATOM     59  C   THR A   7      15.463  27.149  98.147  1.00 46.33           C
ATOM     60  O   THR A   7      15.883  26.295  98.929  1.00 46.33           O
ATOM     61  N   SER A   8      14.228  27.673  98.253  1.00 71.15           N
ATOM     62  CA  SER A   8      13.372  27.359  99.361  1.00 71.15           C
ATOM     63  CB  SER A   8      12.012  28.077  99.296  1.00 71.15           C
ATOM     64  OG  SER A   8      11.240  27.580  98.214  1.00 71.15           O
ATOM     65  C   SER A   8      13.092  25.890  99.388  1.00 71.15           C
ATOM     66  O   SER A   8      13.165  25.257 100.440  1.00 71.15           O
ATOM     67  N   GLU A   9      12.765  25.308  98.223  1.00 66.68           N
ATOM     68  CA  GLU A   9      12.422  23.917  98.160  1.00 66.68           C
ATOM     69  CB  GLU A   9      12.001  23.481  96.747  1.00 66.68           C
ATOM     70  CG  GLU A   9      10.772  24.217  96.209  1.00 66.68           C
ATOM     71  CD  GLU A   9       9.530  23.665  96.891  1.00 66.68           C
ATOM     72  OE1 GLU A   9       9.682  22.834  97.826  1.00 66.68           O
ATOM     73  OE2 GLU A   9       8.408  24.065  96.482  1.00 66.68           O
ATOM     74  C   GLU A   9      13.623  23.099  98.512  1.00 66.68           C
ATOM     75  O   GLU A   9      13.521  22.098  99.219  1.00 66.68           O
ATOM     76  N   LEU A  10      14.800  23.503  98.001  1.00106.33           N
ATOM     77  CA  LEU A  10      16.004  22.743  98.164  1.00106.33           C
ATOM     78  CB  LEU A  10      17.115  23.269  97.248  1.00106.33           C
ATOM     79  CG  LEU A  10      18.251  22.265  96.988  1.00106.33           C
ATOM     80  CD1 LEU A  10      19.297  22.909  96.068  1.00106.33           C
ATOM     81  CD2 LEU A  10      18.831  21.665  98.279  1.00106.33           C
ATOM     82  C   LEU A  10      16.438  22.767  99.599  1.00106.33           C
ATOM     83  O   LEU A  10      16.831  21.742 100.153  1.00106.33           O
ATOM     84  N   ALA A  11      16.334  23.934 100.259  1.00 35.83           N
ATOM     85  CA  ALA A  11      16.766  24.039 101.622  1.00 35.83           C
ATOM     86  CB  ALA A  11      16.506  25.432 102.230  1.00 35.83           C
ATOM     87  C   ALA A  11      15.976  23.040 102.409  1.00 35.83           C
ATOM     88  O   ALA A  11      16.502  22.398 103.316  1.00 35.83           O
ATOM     89  N   ASP A  12      14.676  22.902 102.089  1.00 79.22           N
ATOM     90  CA  ASP A  12      13.835  21.974 102.787  1.00 79.22           C
ATOM     91  CB  ASP A  12      12.365  22.090 102.356  1.00 79.22           C
ATOM     92  CG  ASP A  12      11.525  21.181 103.245  0.00 79.22           C
ATOM     93  OD1 ASP A  12      12.093  20.571 104.189  1.00 79.22           O
ATOM     94  OD2 ASP A  12      10.295  21.086 102.987  1.00 79.22           O
ATOM     95  C   ASP A  12      14.274  20.556 102.526  1.00 79.22           C
ATOM     96  O   ASP A  12      14.428  19.774 103.464  1.00 79.22           O
ATOM     97  N   ARG A  13      14.497  20.188 101.246  1.00 57.48           N
ATOM     98  CA  ARG A  13      14.836  18.826 100.912  1.00 57.48           C
ATOM     99  CB  ARG A  13      15.000  18.592  99.398  1.00 57.48           C
ATOM    100  CG  ARG A  13      13.704  18.492  98.593  1.00 57.48           C
ATOM    101  CD  ARG A  13      13.962  18.374  97.087  0.00 57.48           C
ATOM    102  NE  ARG A  13      12.691  17.969  96.424  1.00 57.48           N
ATOM    103  CZ  ARG A  13      12.512  16.667  96.059  1.00 57.48           C
ATOM    104  NH1 ARG A  13      13.507  15.753  96.266  1.00 57.48           N
ATOM    105  NH2 ARG A  13      11.340  16.278  95.480  1.00 57.48           N
ATOM    106  C   ARG A  13      16.157  18.455 101.511  1.00 57.48           C
ATOM    107  O   ARG A  13      16.315  17.391 102.107  1.00 57.48           O
ATOM    108  N   LEU A  14      17.141  19.345 101.319  1.00115.14           N
ATOM    109  CA  LEU A  14      18.513  19.256 101.731  1.00115.14           C
ATOM    110  CB  LEU A  14      19.321  20.406 101.103  1.00115.14           C
ATOM    111  CG  LEU A  14      20.711  20.648 101.713  1.00115.14           C
ATOM    112  CD1 LEU A  14      21.597  19.403 101.658  1.00115.14           C
ATOM    113  CD2 LEU A  14      21.380  21.876 101.073  1.00115.14           C
ATOM    114  C   LEU A  14      18.665  19.343 103.211  1.00115.14           C
ATOM    115  O   LEU A  14      19.535  18.689 103.783  1.00115.14           O
ATOM    116  N   GLY A  15      17.846  20.177 103.874  1.00 25.29           N
ATOM    117  CA  GLY A  15      17.997  20.326 105.289  1.00 25.29           C
ATOM    118  C   GLY A  15      19.091  21.318 105.543  1.00 25.29           C
ATOM    119  O   GLY A  15      19.753  21.268 106.579  1.00 25.29           O
ATOM    120  N   TYR A  16      19.320  22.247 104.591  1.00153.55           N
ATOM    121  CA  TYR A  16      20.325  23.253 104.788  1.00153.55           C
ATOM    122  CB  TYR A  16      21.554  23.117 103.872  1.00153.55           C
ATOM    123  CG  TYR A  16      22.359  22.023 104.494  1.00153.55           C
ATOM    124  CD1 TYR A  16      21.986  20.704 104.369  1.00153.55           C
ATOM    125  CD2 TYR A  16      23.491  22.327 105.216  1.00153.55           C
ATOM    126  CE1 TYR A  16      22.733  19.710 104.956  1.00153.55           C
ATOM    127  CE2 TYR A  16      24.243  21.338 105.806  1.00153.55           C
ATOM    128  CZ  TYR A  16      23.862  20.025 105.675  1.00153.55           C
ATOM    129  OH  TYR A  16      24.624  19.002 106.279  1.00153.55           O
ATOM    130  C   TYR A  16      19.705  24.607 104.667  1.00153.55           C
ATOM    131  O   TYR A  16      18.624  24.767 104.099  1.00153.55           O
ATOM    132  N   THR A  17      20.393  25.622 105.234  1.00121.30           N
ATOM    133  CA  THR A  17      19.864  26.952 105.313  1.00121.30           C
ATOM    134  CB  THR A  17      20.794  27.952 105.938  1.00121.30           C
ATOM    135  OG1 THR A  17      21.982  28.070 105.171  1.00121.30           O
ATOM    136  CG2 THR A  17      21.131  27.495 107.361  1.00121.30           C
ATOM    137  C   THR A  17      19.562  27.449 103.946  1.00121.30           C
ATOM    138  O   THR A  17      20.098  26.971 102.948  1.00121.30           O
ATOM    139  N   ILE A  18      18.659  28.442 103.897  1.00 73.83           N
ATOM    140  CA  ILE A  18      18.229  29.051 102.677  1.00 73.83           C
ATOM    141  CB  ILE A  18      17.232  30.153 102.896  1.00 73.83           C
ATOM    142  CG1 ILE A  18      15.963  29.613 103.581  1.00 73.83           C
ATOM    143  CG2 ILE A  18      16.964  30.816 101.536  1.00 73.83           C
ATOM    144  CD1 ILE A  18      16.182  29.176 105.030  1.00 73.83           C
ATOM    145  C   ILE A  18      19.441  29.669 102.070  1.00 73.83           C
ATOM    146  O   ILE A  18      19.626  29.644 100.855  1.00 73.83           O
ATOM    147  N   LYS A  19      20.293  30.272 102.917  1.00 86.40           N
ATOM    148  CA  LYS A  19      21.482  30.895 102.422  1.00 86.40           C
ATOM    149  CB  LYS A  19      22.282  31.607 103.527  1.00 86.40           C
ATOM    150  CG  LYS A  19      23.468  32.418 103.001  0.00 86.40           C
ATOM    151  CD  LYS A  19      24.053  33.387 104.031  0.00 86.40           C
ATOM    152  CE  LYS A  19      24.803  32.692 105.167  0.00 86.40           C
ATOM    153  NZ  LYS A  19      25.993  31.994 104.632  0.00 86.40           N
ATOM    154  C   LYS A  19      22.373  29.849 101.816  1.00 86.40           C
ATOM    155  O   LYS A  19      22.906  30.046 100.726  1.00 86.40           O
ATOM    156  N   ASP A  20      22.544  28.698 102.499  1.00 40.55           N
ATOM    157  CA  ASP A  20      23.447  27.680 102.034  1.00 40.55           C
ATOM    158  CB  ASP A  20      23.585  26.492 103.004  1.00 40.55           C
ATOM    159  CG  ASP A  20      24.354  26.951 104.234  1.00 40.55           C
ATOM    160  OD1 ASP A  20      24.647  28.173 104.328  1.00 40.55           O
ATOM    161  OD2 ASP A  20      24.653  26.085 105.099  1.00 40.55           O
ATOM    162  C   ASP A  20      22.979  27.121 100.732  1.00 40.55           C
ATOM    163  O   ASP A  20      23.770  26.925  99.812  1.00 40.55           O
ATOM    164  N   THR A  21      21.672  26.844 100.613  1.00115.25           N
ATOM    165  CA  THR A  21      21.187  26.297  99.385  1.00115.25           C
ATOM    166  CB  THR A  21      19.730  25.941  99.451  1.00115.25           C
ATOM    167  OG1 THR A  21      19.236  25.575  98.170  1.00115.25           O
ATOM    168  CG2 THR A  21      18.952  27.108 100.057  1.00115.25           C
ATOM    169  C   THR A  21      21.460  27.285  98.300  1.00115.25           C
ATOM    170  O   THR A  21      21.916  26.920  97.217  1.00115.25           O
ATOM    171  N   SER A  22      21.223  28.578  98.577  1.00 27.85           N
ATOM    172  CA  SER A  22      21.457  29.592  97.591  1.00 27.85           C
ATOM    173  CB  SER A  22      21.036  30.989  98.077  1.00 27.85           C
ATOM    174  OG  SER A  22      19.640  31.011  98.342  1.00 27.85           O
ATOM    175  C   SER A  22      22.922  29.642  97.278  1.00 27.85           C
ATOM    176  O   SER A  22      23.316  29.747  96.117  1.00 27.85           O
ATOM    177  N   GLU A  23      23.781  29.559  98.311  1.00123.19           N
ATOM    178  CA  GLU A  23      25.186  29.673  98.064  1.00123.19           C
ATOM    179  CB  GLU A  23      26.028  29.593  99.349  1.00123.19           C
ATOM    180  CG  GLU A  23      27.535  29.628  99.086  1.00123.19           C
ATOM    181  CD  GLU A  23      27.906  31.006  98.565  1.00123.19           C
ATOM    182  OE1 GLU A  23      27.834  31.982  99.357  1.00123.19           O
ATOM    183  OE2 GLU A  23      28.267  31.103  97.363  1.00123.19           O
ATOM    184  C   GLU A  23      25.621  28.552  97.184  1.00123.19           C
ATOM    185  O   GLU A  23      26.206  28.782  96.127  1.00123.19           O
ATOM    186  N   LEU A  24      25.277  27.312  97.575  1.00157.14           N
ATOM    187  CA  LEU A  24      25.748  26.137  96.907  1.00157.14           C
ATOM    188  CB  LEU A  24      25.272  24.846  97.597  1.00157.14           C
ATOM    189  CG  LEU A  24      25.380  24.814  99.137  1.00157.14           C
ATOM    190  CD1 LEU A  24      25.041  23.419  99.683  1.00157.14           C
ATOM    191  CD2 LEU A  24      26.702  25.375  99.678  1.00157.14           C
ATOM    192  C   LEU A  24      25.219  26.127  95.503  1.00157.14           C
ATOM    193  O   LEU A  24      25.936  25.779  94.566  1.00157.14           O
ATOM    194  N   ILE A  25      23.942  26.511  95.316  1.00120.20           N
ATOM    195  CA  ILE A  25      23.340  26.489  94.009  1.00120.20           C
ATOM    196  CB  ILE A  25      21.871  26.806  94.019  1.00120.20           C
ATOM    197  CG1 ILE A  25      21.262  26.529  92.635  1.00120.20           C
ATOM    198  CG2 ILE A  25      21.683  28.251  94.501  1.00120.20           C
ATOM    199  CD1 ILE A  25      21.289  25.051  92.245  1.00120.20           C
ATOM    200  C   ILE A  25      24.023  27.466  93.100  1.00120.20           C
ATOM    201  O   ILE A  25      24.295  27.154  91.941  1.00120.20           O
ATOM    202  N   SER A  26      24.327  28.678  93.601  1.00 28.36           N
ATOM    203  CA  SER A  26      24.920  29.695  92.778  1.00 28.36           C
ATOM    204  CB  SER A  26      25.179  31.004  93.546  1.00 28.36           C
ATOM    205  OG  SER A  26      23.950  31.551  94.003  1.00 28.36           O
ATOM    206  C   SER A  26      26.242  29.208  92.272  1.00 28.36           C
ATOM    207  O   SER A  26      26.559  29.361  91.094  1.00 28.36           O
ATOM    208  N   SER A  27      27.047  28.590  93.154  1.00 72.90           N
ATOM    209  CA  SER A  27      28.349  28.132  92.764  1.00 72.90           C
ATOM    210  CB  SER A  27      29.166  27.563  93.935  1.00 72.90           C
ATOM    211  OG  SER A  27      29.495  28.602  94.844  1.00 72.90           O
ATOM    212  C   SER A  27      28.216  27.047  91.741  1.00 72.90           C
ATOM    213  O   SER A  27      29.059  26.925  90.855  1.00 72.90           O
ATOM    214  N   LEU A  28      27.163  26.214  91.845  1.00 79.96           N
ATOM    215  CA  LEU A  28      26.986  25.126  90.921  1.00 79.96           C
ATOM    216  CB  LEU A  28      25.798  24.216  91.287  1.00 79.96           C
ATOM    217  CG  LEU A  28      25.600  23.047  90.303  1.00 79.96           C
ATOM    218  CD1 LEU A  28      26.809  22.099  90.306  1.00 79.96           C
ATOM    219  CD2 LEU A  28      24.268  22.324  90.552  1.00 79.96           C
ATOM    220  C   LEU A  28      26.745  25.648  89.535  1.00 79.96           C
ATOM    221  O   LEU A  28      27.325  25.160  88.565  1.00 79.96           O
ATOM    222  N   LEU A  29      25.871  26.659  89.409  1.00 43.30           N
ATOM    223  CA  LEU A  29      25.531  27.204  88.128  1.00 43.30           C
ATOM    224  CB  LEU A  29      24.432  28.274  88.214  1.00 43.30           C
ATOM    225  CG  LEU A  29      23.099  27.745  88.778  1.00 43.30           C
ATOM    226  CD1 LEU A  29      22.041  28.856  88.840  1.00 43.30           C
ATOM    227  CD2 LEU A  29      22.618  26.501  88.012  1.00 43.30           C
ATOM    228  C   LEU A  29      26.737  27.861  87.545  1.00 43.30           C
ATOM    229  O   LEU A  29      27.007  27.746  86.350  1.00 43.30           O
ATOM    230  N   SER A  30      27.493  28.583  88.392  1.00 72.28           N
ATOM    231  CA  SER A  30      28.644  29.306  87.942  1.00 72.28           C
ATOM    232  CB  SER A  30      29.308  30.123  89.065  1.00 72.28           C
ATOM    233  OG  SER A  30      29.845  29.254  90.051  1.00 72.28           O
ATOM    234  C   SER A  30      29.670  28.350  87.420  1.00 72.28           C
ATOM    235  O   SER A  30      30.278  28.601  86.382  1.00 72.28           O
ATOM    236  N   ASP A  31      29.901  27.221  88.121  1.00108.42           N
ATOM    237  CA  ASP A  31      30.927  26.330  87.662  1.00108.42           C
ATOM    238  CB  ASP A  31      31.351  25.216  88.640  1.00108.42           C
ATOM    239  CG  ASP A  31      30.203  24.260  88.884  1.00108.42           C
ATOM    240  OD1 ASP A  31      29.426  24.536  89.832  1.00108.42           O
ATOM    241  OD2 ASP A  31      30.101  23.235  88.157  1.00108.42           O
ATOM    242  C   ASP A  31      30.521  25.696  86.369  1.00108.42           C
ATOM    243  O   ASP A  31      31.366  25.435  85.517  1.00108.42           O
ATOM    244  N   MET A  32      29.215  25.420  86.185  1.00 62.70           N
ATOM    245  CA  MET A  32      28.778  24.772  84.981  1.00 62.70           C
ATOM    246  CB  MET A  32      27.265  24.493  84.959  1.00 62.70           C
ATOM    247  CG  MET A  32      26.835  23.450  85.992  1.00 62.70           C
ATOM    248  SD  MET A  32      25.057  23.079  86.003  1.00 62.70           S
ATOM    249  CE  MET A  32      25.182  21.821  87.305  1.00 62.70           C
ATOM    250  C   MET A  32      29.088  25.641  83.803  1.00 62.70           C
ATOM    251  O   MET A  32      29.597  25.159  82.792  1.00 62.70           O
ATOM    252  N   THR A  33      28.810  26.955  83.906  1.00102.71           N
ATOM    253  CA  THR A  33      29.037  27.837  82.798  1.00102.71           C
ATOM    254  CB  THR A  33      28.561  29.243  83.037  1.00102.71           C
ATOM    255  OG1 THR A  33      28.638  29.993  81.834  1.00102.71           O
ATOM    256  CG2 THR A  33      29.429  29.897  84.123  1.00102.71           C
ATOM    257  C   THR A  33      30.502  27.891  82.498  1.00102.71           C
ATOM    258  O   THR A  33      30.897  27.942  81.334  1.00102.71           O
ATOM    259  N   GLN A  34      31.347  27.900  83.545  1.00 87.57           N
ATOM    260  CA  GLN A  34      32.766  27.996  83.349  1.00 87.57           C
ATOM    261  CB  GLN A  34      33.534  28.192  84.665  1.00 87.57           C
ATOM    262  CG  GLN A  34      35.047  28.308  84.486  1.00 87.57           C
ATOM    263  CD  GLN A  34      35.617  28.802  85.805  0.00 87.57           C
ATOM    264  OE1 GLN A  34      35.214  29.848  86.312  0.00 87.57           O
ATOM    265  NE2 GLN A  34      36.577  28.034  86.383  1.00 87.57           N
ATOM    266  C   GLN A  34      33.306  26.770  82.672  1.00 87.57           C
ATOM    267  O   GLN A  34      34.129  26.878  81.763  1.00 87.57           O
ATOM    268  N   GLU A  35      32.862  25.569  83.090  1.00106.98           N
ATOM    269  CA  GLU A  35      33.392  24.351  82.536  1.00106.98           C
ATOM    270  CB  GLU A  35      32.859  23.099  83.253  1.00106.98           C
ATOM    271  CG  GLU A  35      33.630  21.827  82.911  1.00106.98           C
ATOM    272  CD  GLU A  35      34.977  21.908  83.615  1.00106.98           C
ATOM    273  OE1 GLU A  35      34.981  22.291  84.816  1.00106.98           O
ATOM    274  OE2 GLU A  35      36.014  21.597  82.969  1.00106.98           O
ATOM    275  C   GLU A  35      33.015  24.255  81.089  1.00106.98           C
ATOM    276  O   GLU A  35      33.810  23.838  80.249  1.00106.98           O
ATOM    277  N   LEU A  36      31.769  24.639  80.773  1.00146.67           N
ATOM    278  CA  LEU A  36      31.231  24.575  79.448  1.00146.67           C
ATOM    279  CB  LEU A  36      29.748  24.952  79.482  1.00146.67           C
ATOM    280  CG  LEU A  36      28.923  24.017  80.383  1.00146.67           C
ATOM    281  CD1 LEU A  36      27.437  24.404  80.407  1.00146.67           C
ATOM    282  CD2 LEU A  36      29.139  22.551  79.981  1.00146.67           C
ATOM    283  C   LEU A  36      31.971  25.531  78.551  1.00146.67           C
ATOM    284  O   LEU A  36      32.317  25.189  77.421  1.00146.67           O
ATOM    285  N   GLU A  37      32.255  26.752  79.048  1.00103.83           N
ATOM    286  CA  GLU A  37      32.902  27.777  78.269  1.00103.83           C
ATOM    287  CB  GLU A  37      33.047  29.106  79.036  1.00103.83           C
ATOM    288  CG  GLU A  37      33.625  30.258  78.206  1.00103.83           C
ATOM    289  CD  GLU A  37      35.100  30.433  78.550  1.00103.83           C
ATOM    290  OE1 GLU A  37      35.879  29.454  78.410  1.00103.83           O
ATOM    291  OE2 GLU A  37      35.466  31.564  78.968  1.00103.83           O
ATOM    292  C   GLU A  37      34.268  27.303  77.894  1.00103.83           C
ATOM    293  O   GLU A  37      34.766  27.601  76.809  1.00103.83           O
ATOM    294  N   ASP A  38      34.914  26.574  78.821  1.00111.93           N
ATOM    295  CA  ASP A  38      36.227  26.022  78.656  1.00111.93           C
ATOM    296  CB  ASP A  38      36.765  25.375  79.942  1.00111.93           C
ATOM    297  CG  ASP A  38      38.219  25.007  79.701  1.00111.93           C
ATOM    298  OD1 ASP A  38      38.928  25.802  79.029  1.00111.93           O
ATOM    299  OD2 ASP A  38      38.637  23.915  80.169  1.00111.93           O
ATOM    300  C   ASP A  38      36.173  24.955  77.608  1.00111.93           C
ATOM    301  O   ASP A  38      37.173  24.689  76.945  1.00111.93           O
ATOM    302  N   GLY A  39      35.008  24.303  77.427  1.00 33.17           N
ATOM    303  CA  GLY A  39      34.938  23.264  76.439  1.00 33.17           C
ATOM    304  C   GLY A  39      34.818  21.926  77.101  1.00 33.17           C
ATOM    305  O   GLY A  39      34.869  20.896  76.430  1.00 33.17           O
ATOM    306  N   ASN A  40      34.682  21.892  78.440  1.00 46.59           N
ATOM    307  CA  ASN A  40      34.495  20.632  79.100  1.00 46.59           C
ATOM    308  CB  ASN A  40      34.958  20.642  80.565  1.00 46.59           C
ATOM    309  CG  ASN A  40      35.096  19.205  81.052  1.00 46.59           C
ATOM    310  OD1 ASN A  40      35.049  18.261  80.265  1.00 46.59           O
ATOM    311  ND2 ASN A  40      35.274  19.030  82.389  1.00 46.59           N
ATOM    312  C   ASN A  40      33.027  20.323  79.071  1.00 46.59           C
ATOM    313  O   ASN A  40      32.200  21.210  78.860  1.00 46.59           O
ATOM    314  N   ALA A  41      32.661  19.038  79.263  1.00 36.88           N
ATOM    315  CA  ALA A  41      31.274  18.662  79.247  1.00 36.88           C
ATOM    316  CB  ALA A  41      30.998  17.379  78.448  1.00 36.88           C
ATOM    317  C   ALA A  41      30.857  18.408  80.659  1.00 36.88           C
ATOM    318  O   ALA A  41      31.592  17.804  81.438  1.00 36.88           O
ATOM    319  N   ILE A  42      29.643  18.870  81.014  1.00111.97           N
ATOM    320  CA  ILE A  42      29.116  18.730  82.342  1.00111.97           C
ATOM    321  CB  ILE A  42      28.286  19.928  82.724  1.00111.97           C
ATOM    322  CG1 ILE A  42      29.103  21.231  82.614  1.00111.97           C
ATOM    323  CG2 ILE A  42      27.620  19.676  84.087  1.00111.97           C
ATOM    324  CD1 ILE A  42      30.416  21.267  83.394  1.00111.97           C
ATOM    325  C   ILE A  42      28.152  17.592  82.274  1.00111.97           C
ATOM    326  O   ILE A  42      27.163  17.669  81.548  1.00111.97           O
ATOM    327  N   ALA A  43      28.402  16.497  83.020  1.00 37.38           N
ATOM    328  CA  ALA A  43      27.479  15.405  82.911  1.00 37.38           C
ATOM    329  CB  ALA A  43      28.126  14.113  82.378  1.00 37.38           C
ATOM    330  C   ALA A  43      26.903  15.097  84.256  1.00 37.38           C
ATOM    331  O   ALA A  43      27.629  14.937  85.236  1.00 37.38           O
ATOM    332  N   ILE A  44      25.557  15.024  84.329  1.00145.98           N
ATOM    333  CA  ILE A  44      24.897  14.649  85.546  1.00145.98           C
ATOM    334  CB  ILE A  44      24.142  15.787  86.182  1.00145.98           C
ATOM    335  CG1 ILE A  44      23.668  15.432  87.604  1.00145.98           C
ATOM    336  CG2 ILE A  44      23.038  16.243  85.218  1.00145.98           C
ATOM    337  CD1 ILE A  44      22.613  14.330  87.678  1.00145.98           C
ATOM    338  C   ILE A  44      23.977  13.514  85.204  1.00145.98           C
ATOM    339  O   ILE A  44      23.081  13.636  84.369  1.00145.98           O
ATOM    340  N   GLN A  45      24.171  12.362  85.871  1.00 81.58           N
ATOM    341  CA  GLN A  45      23.422  11.188  85.528  1.00 81.58           C
ATOM    342  CB  GLN A  45      23.911   9.929  86.272  1.00 81.58           C
ATOM    343  CG  GLN A  45      23.085   8.666  86.002  1.00 81.58           C
ATOM    344  CD  GLN A  45      21.905   8.649  86.968  1.00 81.58           C
ATOM    345  OE1 GLN A  45      20.745   8.636  86.556  1.00 81.58           O
ATOM    346  NE2 GLN A  45      22.206   8.646  88.294  1.00 81.58           N
ATOM    347  C   GLN A  45      21.970  11.371  85.835  1.00 81.58           C
ATOM    348  O   GLN A  45      21.588  11.718  86.952  1.00 81.58           O
ATOM    349  N   GLY A  46      21.127  11.150  84.805  1.00 35.74           N
ATOM    350  CA  GLY A  46      19.697  11.143  84.922  1.00 35.74           C
ATOM    351  C   GLY A  46      19.157  12.495  84.586  1.00 35.74           C
ATOM    352  O   GLY A  46      18.118  12.606  83.936  1.00 35.74           O
ATOM    353  N   PHE A  47      19.839  13.557  85.053  1.00 67.82           N
ATOM    354  CA  PHE A  47      19.419  14.905  84.796  1.00 67.82           C
ATOM    355  CB  PHE A  47      20.156  15.877  85.734  1.00 67.82           C
ATOM    356  CG  PHE A  47      19.720  17.270  85.461  1.00 67.82           C
ATOM    357  CD1 PHE A  47      18.562  17.762  86.014  1.00 67.82           C
ATOM    358  CD2 PHE A  47      20.484  18.088  84.662  1.00 67.82           C
ATOM    359  CE1 PHE A  47      18.165  19.054  85.768  1.00 67.82           C
ATOM    360  CE2 PHE A  47      20.090  19.381  84.413  1.00 67.82           C
ATOM    361  CZ  PHE A  47      18.929  19.866  84.965  1.00 67.82           C
ATOM    362  C   PHE A  47      19.694  15.310  83.377  1.00 67.82           C
ATOM    363  O   PHE A  47      18.789  15.715  82.647  1.00 67.82           O
ATOM    364  N   GLY A  48      20.961  15.168  82.928  1.00 30.30           N
ATOM    365  CA  GLY A  48      21.277  15.597  81.593  1.00 30.30           C
ATOM    366  C   GLY A  48      22.697  16.076  81.545  1.00 30.30           C
ATOM    367  O   GLY A  48      23.448  15.964  82.514  1.00 30.30           O
ATOM    368  N   SER A  49      23.102  16.638  80.386  1.00 75.77           N
ATOM    369  CA  SER A  49      24.457  17.080  80.241  1.00 75.77           C
ATOM    370  CB  SER A  49      25.292  16.124  79.371  1.00 75.77           C
ATOM    371  OG  SER A  49      26.632  16.575  79.270  1.00 75.77           O
ATOM    372  C   SER A  49      24.453  18.424  79.576  1.00 75.77           C
ATOM    373  O   SER A  49      23.522  18.772  78.851  1.00 75.77           O
ATOM    374  N   PHE A  50      25.505  19.227  79.842  1.00 61.79           N
ATOM    375  CA  PHE A  50      25.648  20.521  79.242  1.00 61.79           C
ATOM    376  CB  PHE A  50      25.760  21.687  80.247  1.00 61.79           C
ATOM    377  CG  PHE A  50      24.486  21.877  80.996  1.00 61.79           C
ATOM    378  CD1 PHE A  50      24.196  21.098  82.093  1.00 61.79           C
ATOM    379  CD2 PHE A  50      23.591  22.852  80.616  1.00 61.79           C
ATOM    380  CE1 PHE A  50      23.026  21.278  82.791  1.00 61.79           C
ATOM    381  CE2 PHE A  50      22.418  23.036  81.310  1.00 61.79           C
ATOM    382  CZ  PHE A  50      22.136  22.246  82.397  1.00 61.79           C
ATOM    383  C   PHE A  50      26.966  20.506  78.541  1.00 61.79           C
ATOM    384  O   PHE A  50      27.952  19.999  79.073  1.00 61.79           O
ATOM    385  N   GLU A  51      27.026  21.053  77.313  1.00 93.14           N
ATOM    386  CA  GLU A  51      28.290  21.080  76.641  1.00 93.14           C
ATOM    387  CB  GLU A  51      28.651  19.766  75.923  1.00 93.14           C
ATOM    388  CG  GLU A  51      27.658  19.344  74.839  1.00 93.14           C
ATOM    389  CD  GLU A  51      28.152  18.040  74.233  1.00 93.14           C
ATOM    390  OE1 GLU A  51      29.180  17.511  74.735  1.00 93.14           O
ATOM    391  OE2 GLU A  51      27.509  17.554  73.265  1.00 93.14           O
ATOM    392  C   GLU A  51      28.253  22.175  75.632  1.00 93.14           C
ATOM    393  O   GLU A  51      27.210  22.782  75.392  1.00 93.14           O
ATOM    394  N   VAL A  52      29.422  22.476  75.040  1.00 92.02           N
ATOM    395  CA  VAL A  52      29.483  23.480  74.024  1.00 92.02           C
ATOM    396  CB  VAL A  52      30.760  24.269  74.030  1.00 92.02           C
ATOM    397  CG1 VAL A  52      31.926  23.327  73.690  1.00 92.02           C
ATOM    398  CG2 VAL A  52      30.605  25.453  73.060  1.00 92.02           C
ATOM    399  C   VAL A  52      29.399  22.751  72.725  1.00 92.02           C
ATOM    400  O   VAL A  52      30.031  21.711  72.540  1.00 92.02           O
ATOM    401  N   LYS A  53      28.575  23.265  71.793  1.00138.87           N
ATOM    402  CA  LYS A  53      28.428  22.598  70.535  1.00138.87           C
ATOM    403  CB  LYS A  53      26.958  22.352  70.157  1.00138.87           C
ATOM    404  CG  LYS A  53      26.209  21.467  71.157  1.00138.87           C
ATOM    405  CD  LYS A  53      26.768  20.051  71.271  1.00138.87           C
ATOM    406  CE  LYS A  53      26.001  19.017  70.446  1.00138.87           C
ATOM    407  NZ  LYS A  53      24.722  18.687  71.112  1.00138.87           N
ATOM    408  C   LYS A  53      28.998  23.496  69.494  1.00138.87           C
ATOM    409  O   LYS A  53      28.716  24.693  69.471  1.00138.87           O
ATOM    410  N   LYS A  54      29.845  22.942  68.609  1.00107.53           N
ATOM    411  CA  LYS A  54      30.365  23.767  67.567  1.00107.53           C
ATOM    412  CB  LYS A  54      31.692  23.285  66.960  1.00107.53           C
ATOM    413  CG  LYS A  54      32.226  24.243  65.892  1.00107.53           C
ATOM    414  CD  LYS A  54      33.682  23.995  65.494  1.00107.53           C
ATOM    415  CE  LYS A  54      33.846  22.994  64.350  1.00107.53           C
ATOM    416  NZ  LYS A  54      35.276  22.882  63.984  1.00107.53           N
ATOM    417  C   LYS A  54      29.352  23.761  66.482  1.00107.53           C
ATOM    418  O   LYS A  54      28.663  22.766  66.266  1.00107.53           O
ATOM    419  N   LYS A  55      29.202  24.899  65.789  1.00172.32           N
ATOM    420  CA  LYS A  55      28.273  24.891  64.706  1.00172.32           C
ATOM    421  CB  LYS A  55      26.826  25.188  65.135  1.00172.32           C
ATOM    422  CG  LYS A  55      26.647  26.507  65.884  1.00172.32           C
ATOM    423  CD  LYS A  55      25.179  26.861  66.122  1.00172.32           C
ATOM    424  CE  LYS A  55      24.533  26.053  67.252  1.00172.32           C
ATOM    425  NZ  LYS A  55      24.498  24.615  66.900  1.00172.32           N
ATOM    426  C   LYS A  55      28.716  25.912  63.730  1.00172.32           C
ATOM    427  O   LYS A  55      29.456  26.827  64.086  1.00172.32           O
ATOM    428  N   ALA A  56      28.331  25.713  62.452  1.00182.49           N
ATOM    429  CA  ALA A  56      28.607  26.669  61.420  1.00182.49           C
ATOM    430  CB  ALA A  56      28.698  28.152  61.839  1.00182.49           C
ATOM    431  C   ALA A  56      29.860  26.300  60.698  1.00182.49           C
ATOM    432  O   ALA A  56      30.149  25.125  60.486  1.00182.49           O
ATOM    433  N   GLU A  57      30.644  27.325  60.306  1.00190.86           N
ATOM    434  CA  GLU A  57      31.837  27.142  59.530  1.00190.86           C
ATOM    435  CB  GLU A  57      32.935  26.368  60.293  1.00190.86           C
ATOM    436  CG  GLU A  57      34.258  26.178  59.539  1.00190.86           C
ATOM    437  CD  GLU A  57      34.361  24.721  59.103  1.00190.86           C
ATOM    438  OE1 GLU A  57      33.467  23.927  59.500  1.00190.86           O
ATOM    439  OE2 GLU A  57      35.332  24.381  58.374  1.00190.86           O
ATOM    440  C   GLU A  57      31.460  26.428  58.278  1.00190.86           C
ATOM    441  O   GLU A  57      31.940  25.335  57.986  1.00190.86           O
ATOM    442  N   ARG A  58      30.540  27.047  57.511  1.00193.95           N
ATOM    443  CA  ARG A  58      30.080  26.458  56.291  1.00193.95           C
ATOM    444  CB  ARG A  58      28.607  26.027  56.384  1.00193.95           C
ATOM    445  CG  ARG A  58      28.134  25.158  55.225  1.00193.95           C
ATOM    446  CD  ARG A  58      28.731  23.750  55.228  1.00193.95           C
ATOM    447  NE  ARG A  58      28.139  23.028  54.068  1.00193.95           N
ATOM    448  CZ  ARG A  58      28.917  22.227  53.286  1.00193.95           C
ATOM    449  NH1 ARG A  58      30.248  22.091  53.559  1.00193.95           N
ATOM    450  NH2 ARG A  58      28.366  21.563  52.228  1.00193.95           N
ATOM    451  C   ARG A  58      30.186  27.492  55.214  1.00193.95           C
ATOM    452  O   ARG A  58      30.273  28.689  55.486  1.00193.95           O
ATOM    453  N   ILE A  59      30.212  27.041  53.945  1.00 96.32           N
ATOM    454  CA  ILE A  59      30.280  27.957  52.846  1.00 96.32           C
ATOM    455  CB  ILE A  59      31.225  27.525  51.756  1.00 96.32           C
ATOM    456  CG1 ILE A  59      31.353  28.627  50.693  1.00 96.32           C
ATOM    457  CG2 ILE A  59      30.761  26.163  51.207  1.00 96.32           C
ATOM    458  CD1 ILE A  59      32.448  28.347  49.665  1.00 96.32           C
ATOM    459  C   ILE A  59      28.908  28.020  52.265  1.00 96.32           C
ATOM    460  O   ILE A  59      28.278  26.995  52.015  1.00 96.32           O
ATOM    461  N   SER A  60      28.393  29.245  52.072  1.00 88.61           N
ATOM    462  CA  SER A  60      27.083  29.375  51.513  1.00 88.61           C
ATOM    463  CB  SER A  60      26.043  29.937  52.498  1.00 88.61           C
ATOM    464  OG  SER A  60      24.777  30.031  51.863  1.00 88.61           O
ATOM    465  C   SER A  60      27.190  30.340  50.385  1.00 88.61           C
ATOM    466  O   SER A  60      28.213  30.997  50.209  1.00 88.61           O
ATOM    467  N   ILE A  61      26.137  30.418  49.556  1.00 88.00           N
ATOM    468  CA  ILE A  61      26.153  31.352  48.472  1.00 88.00           C
ATOM    469  CB  ILE A  61      26.203  30.716  47.114  1.00 88.00           C
ATOM    470  CG1 ILE A  61      26.454  31.788  46.039  1.00 88.00           C
ATOM    471  CG2 ILE A  61      24.906  29.910  46.914  1.00 88.00           C
ATOM    472  CD1 ILE A  61      26.792  31.215  44.665  1.00 88.00           C
ATOM    473  C   ILE A  61      24.881  32.126  48.551  1.00 88.00           C
ATOM    474  O   ILE A  61      23.871  31.625  49.040  1.00 88.00           O
ATOM    475  N   ASN A  62      24.907  33.392  48.092  1.00 69.36           N
ATOM    476  CA  ASN A  62      23.733  34.213  48.127  1.00 69.36           C
ATOM    477  CB  ASN A  62      24.071  35.714  48.246  1.00 69.36           C
ATOM    478  CG  ASN A  62      22.791  36.539  48.280  1.00 69.36           C
ATOM    479  OD1 ASN A  62      22.008  36.533  47.333  1.00 69.36           O
ATOM    480  ND2 ASN A  62      22.580  37.286  49.396  1.00 69.36           N
ATOM    481  C   ASN A  62      23.003  34.010  46.841  1.00 69.36           C
ATOM    482  O   ASN A  62      23.536  34.305  45.774  1.00 69.36           O
ATOM    483  N   PRO A  63      21.803  33.488  46.895  1.00252.33           N
ATOM    484  CA  PRO A  63      21.067  33.346  45.677  1.00252.33           C
ATOM    485  CD  PRO A  63      21.448  32.466  47.863  1.00252.33           C
ATOM    486  CB  PRO A  63      19.904  32.407  45.984  1.00252.33           C
ATOM    487  CG  PRO A  63      20.444  31.549  47.141  1.00252.33           C
ATOM    488  C   PRO A  63      20.672  34.713  45.254  1.00252.33           C
ATOM    489  O   PRO A  63      20.007  35.388  46.038  1.00252.33           O
ATOM    490  N   SER A  64      21.045  35.105  44.021  1.00236.60           N
ATOM    491  CA  SER A  64      20.808  36.405  43.460  1.00236.60           C
ATOM    492  CB  SER A  64      20.491  37.544  44.451  1.00236.60           C
ATOM    493  OG  SER A  64      20.285  38.756  43.738  1.00236.60           O
ATOM    494  C   SER A  64      22.108  36.769  42.836  1.00236.60           C
ATOM    495  O   SER A  64      22.318  36.606  41.636  1.00236.60           O
ATOM    496  N   THR A  65      22.994  37.313  43.689  1.00 66.46           N
ATOM    497  CA  THR A  65      24.320  37.739  43.361  1.00 66.46           C
ATOM    498  CB  THR A  65      24.979  38.437  44.515  1.00 66.46           C
ATOM    499  OG1 THR A  65      25.135  37.548  45.611  1.00 66.46           O
ATOM    500  CG2 THR A  65      24.094  39.625  44.934  1.00 66.46           C
ATOM    501  C   THR A  65      25.139  36.537  43.005  1.00 66.46           C
ATOM    502  O   THR A  65      26.027  36.611  42.158  1.00 66.46           O
ATOM    503  N   LYS A  66      24.845  35.385  43.637  1.00116.42           N
ATOM    504  CA  LYS A  66      25.627  34.197  43.441  1.00116.42           C
ATOM    505  CB  LYS A  66      25.894  33.817  41.970  1.00116.42           C
ATOM    506  CG  LYS A  66      24.669  33.450  41.130  1.00116.42           C
ATOM    507  CD  LYS A  66      23.912  34.651  40.569  1.00116.42           C
ATOM    508  CE  LYS A  66      22.848  34.267  39.538  1.00116.42           C
ATOM    509  NZ  LYS A  66      22.326  35.480  38.869  1.00116.42           N
ATOM    510  C   LYS A  66      26.966  34.448  44.049  1.00116.42           C
ATOM    511  O   LYS A  66      27.957  33.816  43.687  1.00116.42           O
ATOM    512  N   GLN A  67      27.014  35.378  45.019  1.00 72.56           N
ATOM    513  CA  GLN A  67      28.249  35.683  45.670  1.00 72.56           C
ATOM    514  CB  GLN A  67      28.181  36.977  46.498  1.00 72.56           C
ATOM    515  CG  GLN A  67      29.503  37.368  47.164  1.00 72.56           C
ATOM    516  CD  GLN A  67      30.393  38.008  46.108  1.00 72.56           C
ATOM    517  OE1 GLN A  67      30.742  39.184  46.203  1.00 72.56           O
ATOM    518  NE2 GLN A  67      30.773  37.215  45.072  1.00 72.56           N
ATOM    519  C   GLN A  67      28.537  34.559  46.611  1.00 72.56           C
ATOM    520  O   GLN A  67      27.649  34.066  47.306  1.00 72.56           O
ATOM    521  N   ARG A  68      29.805  34.115  46.634  1.00 51.43           N
ATOM    522  CA  ARG A  68      30.216  33.070  47.519  1.00 51.43           C
ATOM    523  CB  ARG A  68      31.584  32.490  47.122  1.00 51.43           C
ATOM    524  CG  ARG A  68      32.227  31.557  48.147  1.00 51.43           C
ATOM    525  CD  ARG A  68      33.521  30.937  47.622  1.00 51.43           C
ATOM    526  NE  ARG A  68      34.269  30.379  48.780  1.00 51.43           N
ATOM    527  CZ  ARG A  68      35.218  31.148  49.390  1.00 51.43           C
ATOM    528  NH1 ARG A  68      35.483  32.402  48.926  1.00 51.43           N
ATOM    529  NH2 ARG A  68      35.898  30.663  50.469  1.00 51.43           N
ATOM    530  C   ARG A  68      30.325  33.691  48.869  1.00 51.43           C
ATOM    531  O   ARG A  68      30.723  34.847  49.000  1.00 51.43           O
ATOM    532  N   MET A  69      29.941  32.942  49.917  1.00 64.77           N
ATOM    533  CA  MET A  69      29.996  33.502  51.230  1.00 64.77           C
ATOM    534  CB  MET A  69      28.634  34.033  51.699  1.00 64.77           C
ATOM    535  CG  MET A  69      28.702  34.859  52.980  1.00 64.77           C
ATOM    536  SD  MET A  69      27.109  35.574  53.478  1.00 64.77           S
ATOM    537  CE  MET A  69      27.774  36.374  54.965  1.00 64.77           C
ATOM    538  C   MET A  69      30.420  32.420  52.165  1.00 64.77           C
ATOM    539  O   MET A  69      30.117  31.246  51.956  1.00 64.77           O
ATOM    540  N   LEU A  70      31.166  32.790  53.222  1.00 54.47           N
ATOM    541  CA  LEU A  70      31.589  31.786  54.145  1.00 54.47           C
ATOM    542  CB  LEU A  70      33.125  31.724  54.279  1.00 54.47           C
ATOM    543  CG  LEU A  70      33.697  30.509  55.040  1.00 54.47           C
ATOM    544  CD1 LEU A  70      35.232  30.573  55.088  1.00 54.47           C
ATOM    545  CD2 LEU A  70      33.078  30.335  56.429  1.00 54.47           C
ATOM    546  C   LEU A  70      30.993  32.174  55.457  1.00 54.47           C
ATOM    547  O   LEU A  70      31.150  33.307  55.910  1.00 54.47           O
ATOM    548  N   VAL A  71      30.263  31.239  56.094  1.00105.51           N
ATOM    549  CA  VAL A  71      29.676  31.553  57.361  1.00105.51           C
ATOM    550  CB  VAL A  71      28.379  30.839  57.612  1.00105.51           C
ATOM    551  CG1 VAL A  71      28.628  29.322  57.618  1.00105.51           C
ATOM    552  CG2 VAL A  71      27.778  31.376  58.920  1.00105.51           C
ATOM    553  C   VAL A  71      30.661  31.121  58.398  1.00105.51           C
ATOM    554  O   VAL A  71      31.173  30.004  58.370  1.00105.51           O
ATOM    555  N   PRO A  72      30.968  32.012  59.295  1.00 86.07           N
ATOM    556  CA  PRO A  72      31.932  31.705  60.316  1.00 86.07           C
ATOM    557  CD  PRO A  72      30.975  33.425  58.958  1.00 86.07           C
ATOM    558  CB  PRO A  72      32.485  33.046  60.806  1.00 86.07           C
ATOM    559  CG  PRO A  72      31.534  34.103  60.215  1.00 86.07           C
ATOM    560  C   PRO A  72      31.379  30.838  61.400  1.00 86.07           C
ATOM    561  O   PRO A  72      30.193  30.926  61.712  1.00 86.07           O
ATOM    562  N   PRO A  73      32.230  30.030  61.967  1.00 93.76           N
ATOM    563  CA  PRO A  73      31.894  29.103  63.010  1.00 93.76           C
ATOM    564  CD  PRO A  73      33.663  30.153  61.766  1.00 93.76           C
ATOM    565  CB  PRO A  73      33.178  28.315  63.269  1.00 93.76           C
ATOM    566  CG  PRO A  73      34.287  29.314  62.894  1.00 93.76           C
ATOM    567  C   PRO A  73      31.458  29.830  64.244  1.00 93.76           C
ATOM    568  O   PRO A  73      31.887  30.964  64.458  1.00 93.76           O
ATOM    569  N   LYS A  74      30.587  29.195  65.055  1.00 73.07           N
ATOM    570  CA  LYS A  74      30.139  29.775  66.291  1.00 73.07           C
ATOM    571  CB  LYS A  74      28.849  30.595  66.126  1.00 73.07           C
ATOM    572  CG  LYS A  74      29.046  31.807  65.212  1.00 73.07           C
ATOM    573  CD  LYS A  74      27.744  32.428  64.705  1.00 73.07           C
ATOM    574  CE  LYS A  74      27.970  33.637  63.796  1.00 73.07           C
ATOM    575  NZ  LYS A  74      28.569  33.204  62.514  1.00 73.07           N
ATOM    576  C   LYS A  74      29.847  28.637  67.222  1.00 73.07           C
ATOM    577  O   LYS A  74      29.528  27.537  66.777  1.00 73.07           O
ATOM    578  N   LEU A  75      29.972  28.859  68.547  1.00100.56           N
ATOM    579  CA  LEU A  75      29.695  27.794  69.468  1.00100.56           C
ATOM    580  CB  LEU A  75      30.899  27.353  70.324  1.00100.56           C
ATOM    581  CG  LEU A  75      31.476  28.433  71.256  1.00100.56           C
ATOM    582  CD1 LEU A  75      32.669  27.886  72.054  1.00100.56           C
ATOM    583  CD2 LEU A  75      31.830  29.720  70.490  1.00100.56           C
ATOM    584  C   LEU A  75      28.603  28.233  70.390  1.00100.56           C
ATOM    585  O   LEU A  75      28.480  29.415  70.708  1.00100.56           O
ATOM    586  N   VAL A  76      27.758  27.276  70.826  1.00 98.53           N
ATOM    587  CA  VAL A  76      26.680  27.612  71.706  1.00 98.53           C
ATOM    588  CB  VAL A  76      25.347  27.677  71.019  1.00 98.53           C
ATOM    589  CG1 VAL A  76      25.375  28.818  69.985  1.00 98.53           C
ATOM    590  CG2 VAL A  76      25.048  26.298  70.409  1.00 98.53           C
ATOM    591  C   VAL A  76      26.581  26.551  72.760  1.00 98.53           C
ATOM    592  O   VAL A  76      27.056  25.431  72.582  1.00 98.53           O
ATOM    593  N   LEU A  77      25.970  26.903  73.910  1.00130.86           N
ATOM    594  CA  LEU A  77      25.762  25.979  74.989  1.00130.86           C
ATOM    595  CB  LEU A  77      25.321  26.678  76.285  1.00130.86           C
ATOM    596  CG  LEU A  77      24.922  25.703  77.404  1.00130.86           C
ATOM    597  CD1 LEU A  77      26.105  24.813  77.810  1.00130.86           C
ATOM    598  CD2 LEU A  77      24.292  26.448  78.593  1.00130.86           C
ATOM    599  C   LEU A  77      24.662  25.044  74.593  1.00130.86           C
ATOM    600  O   LEU A  77      23.718  25.439  73.910  1.00130.86           O
ATOM    601  N   THR A  78      24.765  23.761  75.005  1.00104.81           N
ATOM    602  CA  THR A  78      23.748  22.808  74.657  1.00104.81           C
ATOM    603  CB  THR A  78      24.178  21.856  73.581  1.00104.81           C
ATOM    604  OG1 THR A  78      23.093  21.030  73.186  1.00104.81           O
ATOM    605  CG2 THR A  78      25.328  20.997  74.123  1.00104.81           C
ATOM    606  C   THR A  78      23.413  21.988  75.863  1.00104.81           C
ATOM    607  O   THR A  78      24.261  21.722  76.715  1.00104.81           O
ATOM    608  N   TYR A  79      22.135  21.568  75.951  1.00 58.97           N
ATOM    609  CA  TYR A  79      21.662  20.779  77.050  1.00 58.97           C
ATOM    610  CB  TYR A  79      20.616  21.537  77.889  1.00 58.97           C
ATOM    611  CG  TYR A  79      20.074  20.648  78.954  1.00 58.97           C
ATOM    612  CD1 TYR A  79      20.789  20.407  80.105  1.00 58.97           C
ATOM    613  CD2 TYR A  79      18.834  20.072  78.808  1.00 58.97           C
ATOM    614  CE1 TYR A  79      20.280  19.591  81.087  1.00 58.97           C
ATOM    615  CE2 TYR A  79      18.319  19.255  79.786  1.00 58.97           C
ATOM    616  CZ  TYR A  79      19.044  19.013  80.928  1.00 58.97           C
ATOM    617  OH  TYR A  79      18.520  18.177  81.935  1.00 58.97           O
ATOM    618  C   TYR A  79      21.003  19.561  76.488  1.00 58.97           C
ATOM    619  O   TYR A  79      20.222  19.642  75.541  1.00 58.97           O
ATOM    620  N   ARG A  80      21.337  18.385  77.049  1.00139.25           N
ATOM    621  CA  ARG A  80      20.705  17.164  76.645  1.00139.25           C
ATOM    622  CB  ARG A  80      21.689  16.112  76.113  1.00139.25           C
ATOM    623  CG  ARG A  80      21.047  14.737  75.922  1.00139.25           C
ATOM    624  CD  ARG A  80      21.962  13.721  75.238  1.00139.25           C
ATOM    625  NE  ARG A  80      22.077  14.126  73.808  1.00139.25           N
ATOM    626  CZ  ARG A  80      22.734  13.327  72.919  1.00139.25           C
ATOM    627  NH1 ARG A  80      23.325  12.172  73.343  1.00139.25           N
ATOM    628  NH2 ARG A  80      22.798  13.684  71.603  1.00139.25           N
ATOM    629  C   ARG A  80      20.087  16.599  77.879  1.00139.25           C
ATOM    630  O   ARG A  80      20.767  16.377  78.879  1.00139.25           O
ATOM    631  N   PRO A  81      18.805  16.376  77.841  1.00 82.70           N
ATOM    632  CA  PRO A  81      18.145  15.829  78.990  1.00 82.70           C
ATOM    633  CD  PRO A  81      17.912  17.204  77.052  1.00 82.70           C
ATOM    634  CB  PRO A  81      16.652  16.132  78.822  1.00 82.70           C
ATOM    635  CG  PRO A  81      16.519  16.641  77.375  1.00 82.70           C
ATOM    636  C   PRO A  81      18.458  14.380  79.106  1.00 82.70           C
ATOM    637  O   PRO A  81      18.591  13.717  78.079  1.00 82.70           O
ATOM    638  N   SER A  82      18.583  13.865  80.342  1.00 70.72           N
ATOM    639  CA  SER A  82      18.867  12.472  80.480  1.00 70.72           C
ATOM    640  CB  SER A  82      19.685  12.119  81.730  1.00 70.72           C
ATOM    641  OG  SER A  82      19.950  10.726  81.784  1.00 70.72           O
ATOM    642  C   SER A  82      17.554  11.759  80.509  1.00 70.72           C
ATOM    643  O   SER A  82      16.496  12.386  80.476  1.00 70.72           O
ATOM    644  N   ASN A  83      17.599  10.417  80.580  1.00 78.66           N
ATOM    645  CA  ASN A  83      16.429   9.592  80.503  1.00 78.66           C
ATOM    646  CB  ASN A  83      16.761   8.091  80.558  1.00 78.66           C
ATOM    647  CG  ASN A  83      17.404   7.802  81.908  1.00 78.66           C
ATOM    648  OD1 ASN A  83      18.194   8.598  82.414  1.00 78.66           O
ATOM    649  ND2 ASN A  83      17.060   6.632  82.510  1.00 78.66           N
ATOM    650  C   ASN A  83      15.481   9.886  81.624  1.00 78.66           C
ATOM    651  O   ASN A  83      14.270   9.948  81.415  1.00 78.66           O
ATOM    652  N   THR A  84      15.990  10.087  82.850  1.00 25.91           N
ATOM    653  CA  THR A  84      15.089  10.291  83.948  1.00 25.91           C
ATOM    654  CB  THR A  84      15.807  10.488  85.252  1.00 25.91           C
ATOM    655  OG1 THR A  84      16.610   9.353  85.542  1.00 25.91           O
ATOM    656  CG2 THR A  84      14.766  10.700  86.364  1.00 25.91           C
ATOM    657  C   THR A  84      14.277  11.521  83.689  1.00 25.91           C
ATOM    658  O   THR A  84      13.060  11.527  83.872  1.00 25.91           O
ATOM    659  N   LEU A  85      14.938  12.598  83.233  1.00 40.42           N
ATOM    660  CA  LEU A  85      14.259  13.840  83.017  1.00 40.42           C
ATOM    661  CB  LEU A  85      15.220  14.945  82.546  1.00 40.42           C
ATOM    662  CG  LEU A  85      14.581  16.341  82.484  1.00 40.42           C
ATOM    663  CD1 LEU A  85      14.219  16.835  83.895  1.00 40.42           C
ATOM    664  CD2 LEU A  85      15.468  17.331  81.711  1.00 40.42           C
ATOM    665  C   LEU A  85      13.227  13.638  81.946  1.00 40.42           C
ATOM    666  O   LEU A  85      12.100  14.117  82.056  1.00 40.42           O
ATOM    667  N   LYS A  86      13.585  12.903  80.875  1.00179.60           N
ATOM    668  CA  LYS A  86      12.676  12.711  79.779  1.00179.60           C
ATOM    669  CB  LYS A  86      13.313  11.986  78.573  1.00179.60           C
ATOM    670  CG  LYS A  86      13.683  10.516  78.793  1.00179.60           C
ATOM    671  CD  LYS A  86      12.478   9.573  78.802  1.00179.60           C
ATOM    672  CE  LYS A  86      12.853   8.090  78.841  1.00179.60           C
ATOM    673  NZ  LYS A  86      13.344   7.725  80.189  1.00179.60           N
ATOM    674  C   LYS A  86      11.472  11.949  80.250  1.00179.60           C
ATOM    675  O   LYS A  86      10.351  12.253  79.846  1.00179.60           O
ATOM    676  N   ASP A  87      11.669  10.948  81.133  1.00262.98           N
ATOM    677  CA  ASP A  87      10.571  10.172  81.647  1.00262.98           C
ATOM    678  CB  ASP A  87       9.386  11.027  82.132  1.00262.98           C
ATOM    679  CG  ASP A  87       9.788  11.746  83.409  1.00262.98           C
ATOM    680  OD1 ASP A  87      10.363  11.078  84.310  1.00262.98           O
ATOM    681  OD2 ASP A  87       9.529  12.976  83.498  1.00262.98           O
ATOM    682  C   ASP A  87      10.049   9.282  80.570  1.00262.98           C
ATOM    683  O   ASP A  87       9.524   9.769  79.573  1.00262.98           O
ATOM    684  N   LYS A  88      10.171   7.949  80.767  1.00174.44           N
ATOM    685  CA  LYS A  88       9.719   6.969  79.816  1.00174.44           C
ATOM    686  CB  LYS A  88      10.187   5.548  80.177  1.00174.44           C
ATOM    687  CG  LYS A  88       9.999   4.508  79.073  1.00174.44           C
ATOM    688  CD  LYS A  88      10.591   3.144  79.434  1.00174.44           C
ATOM    689  CE  LYS A  88      11.985   3.220  80.060  1.00174.44           C
ATOM    690  NZ  LYS A  88      12.962   3.713  79.064  1.00174.44           N
ATOM    691  C   LYS A  88       8.229   6.961  79.874  1.00174.44           C
ATOM    692  O   LYS A  88       7.640   6.784  80.939  1.00174.44           O
ATOM    693  N   PHE A  89       7.578   7.172  78.717  1.00132.12           N
ATOM    694  CA  PHE A  89       6.148   7.189  78.681  1.00132.12           C
ATOM    695  CB  PHE A  89       5.601   7.624  77.312  1.00132.12           C
ATOM    696  CG  PHE A  89       4.122   7.737  77.436  1.00132.12           C
ATOM    697  CD1 PHE A  89       3.555   8.878  77.958  1.00132.12           C
ATOM    698  CD2 PHE A  89       3.305   6.710  77.025  1.00132.12           C
ATOM    699  CE1 PHE A  89       2.190   8.990  78.076  1.00132.12           C
ATOM    700  CE2 PHE A  89       1.940   6.816  77.141  1.00132.12           C
ATOM    701  CZ  PHE A  89       1.383   7.957  77.667  1.00132.12           C
ATOM    702  C   PHE A  89       5.655   5.810  78.950  1.00132.12           C
ATOM    703  O   PHE A  89       4.780   5.598  79.788  1.00132.12           O
ATOM    704  N   LYS A  90       6.240   4.822  78.249  1.00 84.90           N
ATOM    705  CA  LYS A  90       5.810   3.469  78.410  1.00 84.90           C
ATOM    706  CB  LYS A  90       6.459   2.496  77.414  1.00 84.90           C
ATOM    707  CG  LYS A  90       6.002   1.044  77.580  1.00 84.90           C
ATOM    708  CD  LYS A  90       6.351   0.163  76.380  1.00 84.90           C
ATOM    709  CE  LYS A  90       7.852  -0.078  76.214  1.00 84.90           C
ATOM    710  NZ  LYS A  90       8.095  -0.932  75.030  1.00 84.90           N
ATOM    711  C   LYS A  90       6.233   3.047  79.808  1.00 84.90           C
ATOM    712  O   LYS A  90       7.282   3.555  80.285  1.00 84.90           O
ATOM    713  OXT LYS A  90       5.514   2.213  80.419  1.00 84.90           O
TER     714      LYS A  90
ATOM    715  N   MET B  91      33.363  16.991  83.308  1.00101.82           N
ATOM    716  CA  MET B  91      33.091  17.053  84.760  1.00101.82           C
ATOM    717  CB  MET B  91      32.985  18.522  85.203  1.00101.82           C
ATOM    718  CG  MET B  91      33.166  18.748  86.705  1.00101.82           C
ATOM    719  SD  MET B  91      34.888  18.614  87.274  1.00101.82           S
ATOM    720  CE  MET B  91      35.463  20.110  86.420  1.00101.82           C
ATOM    721  C   MET B  91      31.815  16.331  85.063  1.00101.82           C
ATOM    722  O   MET B  91      30.787  16.568  84.429  1.00101.82           O
ATOM    723  N   ASN B  92      31.875  15.385  86.022  1.00 58.39           N
ATOM    724  CA  ASN B  92      30.729  14.608  86.399  1.00 58.39           C
ATOM    725  CB  ASN B  92      31.033  13.108  86.596  1.00 58.39           C
ATOM    726  CG  ASN B  92      32.089  12.923  87.678  1.00 58.39           C
ATOM    727  OD1 ASN B  92      31.967  13.447  88.782  1.00 58.39           O
ATOM    728  ND2 ASN B  92      33.160  12.149  87.354  1.00 58.39           N
ATOM    729  C   ASN B  92      30.155  15.172  87.660  1.00 58.39           C
ATOM    730  O   ASN B  92      30.723  16.080  88.262  1.00 58.39           O
ATOM    731  N   ASN B  93      29.006  14.622  88.100  1.00 74.58           N
ATOM    732  CA  ASN B  93      28.300  15.144  89.235  1.00 74.58           C
ATOM    733  CB  ASN B  93      27.037  14.332  89.575  0.00 74.58           C
ATOM    734  CG  ASN B  93      26.216  15.136  90.573  0.00 74.58           C
ATOM    735  OD1 ASN B  93      25.881  16.294  90.329  1.00 74.58           O
ATOM    736  ND2 ASN B  93      25.884  14.507  91.731  1.00 74.58           N
ATOM    737  C   ASN B  93      29.193  15.124  90.434  1.00 74.58           C
ATOM    738  O   ASN B  93      29.248  16.094  91.187  1.00 74.58           O
ATOM    739  N   LYS B  94      29.944  14.029  90.635  1.00122.98           N
ATOM    740  CA  LYS B  94      30.773  13.940  91.801  1.00122.98           C
ATOM    741  CB  LYS B  94      31.556  12.617  91.877  1.00122.98           C
ATOM    742  CG  LYS B  94      32.333  12.449  93.183  1.00122.98           C
ATOM    743  CD  LYS B  94      31.432  12.250  94.404  1.00122.98           C
ATOM    744  CE  LYS B  94      32.201  12.071  95.714  1.00122.98           C
ATOM    745  NZ  LYS B  94      32.998  10.825  95.668  1.00122.98           N
ATOM    746  C   LYS B  94      31.774  15.049  91.759  1.00122.98           C
ATOM    747  O   LYS B  94      32.103  15.649  92.779  1.00122.98           O
ATOM    748  N   GLU B  95      32.316  15.330  90.566  1.00 47.24           N
ATOM    749  CA  GLU B  95      33.321  16.338  90.406  1.00 47.24           C
ATOM    750  CB  GLU B  95      33.993  16.266  89.028  1.00 47.24           C
ATOM    751  CG  GLU B  95      34.815  14.983  88.859  1.00 47.24           C
ATOM    752  CD  GLU B  95      35.459  14.986  87.481  1.00 47.24           C
ATOM    753  OE1 GLU B  95      36.383  15.814  87.261  1.00 47.24           O
ATOM    754  OE2 GLU B  95      35.039  14.156  86.633  1.00 47.24           O
ATOM    755  C   GLU B  95      32.762  17.713  90.626  1.00 47.24           C
ATOM    756  O   GLU B  95      33.444  18.568  91.188  1.00 47.24           O
ATOM    757  N   PHE B  96      31.519  17.982  90.178  1.00144.32           N
ATOM    758  CA  PHE B  96      30.960  19.296  90.362  1.00144.32           C
ATOM    759  CB  PHE B  96      29.593  19.529  89.700  1.00144.32           C
ATOM    760  CG  PHE B  96      29.784  19.446  88.234  1.00144.32           C
ATOM    761  CD1 PHE B  96      30.420  20.457  87.553  1.00144.32           C
ATOM    762  CD2 PHE B  96      29.348  18.339  87.550  1.00144.32           C
ATOM    763  CE1 PHE B  96      30.603  20.365  86.196  1.00144.32           C
ATOM    764  CE2 PHE B  96      29.525  18.239  86.196  1.00144.32           C
ATOM    765  CZ  PHE B  96      30.152  19.256  85.524  1.00144.32           C
ATOM    766  C   PHE B  96      30.750  19.554  91.819  1.00144.32           C
ATOM    767  O   PHE B  96      30.964  20.669  92.294  1.00144.32           O
ATOM    768  N   THR B  97      30.307  18.523  92.562  1.00 96.56           N
ATOM    769  CA  THR B  97      29.984  18.669  93.952  1.00 96.56           C
ATOM    770  CB  THR B  97      29.404  17.404  94.542  1.00 96.56           C
ATOM    771  OG1 THR B  97      28.669  17.699  95.718  1.00 96.56           O
ATOM    772  CG2 THR B  97      30.531  16.416  94.879  1.00 96.56           C
ATOM    773  C   THR B  97      31.233  19.062  94.688  1.00 96.56           C
ATOM    774  O   THR B  97      31.197  19.903  95.586  1.00 96.56           O
ATOM    775  N   SER B  98      32.383  18.472  94.311  1.00 64.58           N
ATOM    776  CA  SER B  98      33.628  18.776  94.959  1.00 64.58           C
ATOM    777  CB  SER B  98      34.804  17.960  94.396  1.00 64.58           C
ATOM    778  OG  SER B  98      36.002  18.298  95.077  1.00 64.58           O
ATOM    779  C   SER B  98      33.960  20.224  94.755  1.00 64.58           C
ATOM    780  O   SER B  98      34.379  20.906  95.689  1.00 64.58           O
ATOM    781  N   GLU B  99      33.780  20.734  93.523  1.00 72.62           N
ATOM    782  CA  GLU B  99      34.131  22.093  93.216  1.00 72.62           C
ATOM    783  CB  GLU B  99      34.011  22.431  91.720  1.00 72.62           C
ATOM    784  CG  GLU B  99      34.597  23.803  91.372  1.00 72.62           C
ATOM    785  CD  GLU B  99      34.650  23.941  89.858  1.00 72.62           C
ATOM    786  OE1 GLU B  99      33.920  23.184  89.164  1.00 72.62           O
ATOM    787  OE2 GLU B  99      35.430  24.804  89.373  1.00 72.62           O
ATOM    788  C   GLU B  99      33.240  23.032  93.970  1.00 72.62           C
ATOM    789  O   GLU B  99      33.664  24.105  94.396  1.00 72.62           O
ATOM    790  N   LEU B 100      31.958  22.658  94.109  1.00163.37           N
ATOM    791  CA  LEU B 100      30.963  23.445  94.778  1.00163.37           C
ATOM    792  CB  LEU B 100      29.574  22.813  94.667  1.00163.37           C
ATOM    793  CG  LEU B 100      29.111  22.702  93.215  1.00163.37           C
ATOM    794  CD1 LEU B 100      27.716  22.064  93.124  1.00163.37           C
ATOM    795  CD2 LEU B 100      29.217  24.067  92.522  1.00163.37           C
ATOM    796  C   LEU B 100      31.257  23.532  96.236  1.00163.37           C
ATOM    797  O   LEU B 100      31.083  24.581  96.843  1.00163.37           O
ATOM    798  N   ALA B 101      31.710  22.437  96.857  1.00 38.70           N
ATOM    799  CA  ALA B 101      31.898  22.475  98.276  1.00 38.70           C
ATOM    800  CB  ALA B 101      32.424  21.143  98.837  1.00 38.70           C
ATOM    801  C   ALA B 101      32.901  23.539  98.614  1.00 38.70           C
ATOM    802  O   ALA B 101      32.723  24.268  99.589  1.00 38.70           O
ATOM    803  N   ASP B 102      33.992  23.652  97.830  1.00109.62           N
ATOM    804  CA  ASP B 102      35.006  24.613  98.171  1.00109.62           C
ATOM    805  CB  ASP B 102      36.361  24.394  97.463  1.00109.62           C
ATOM    806  CG  ASP B 102      36.191  24.381  95.953  1.00109.62           C
ATOM    807  OD1 ASP B 102      35.831  23.297  95.421  1.00109.62           O
ATOM    808  OD2 ASP B 102      36.425  25.440  95.312  1.00109.62           O
ATOM    809  C   ASP B 102      34.575  26.045  98.004  1.00109.62           C
ATOM    810  O   ASP B 102      34.860  26.874  98.867  1.00109.62           O
ATOM    811  N   ARG B 103      33.872  26.393  96.910  1.00153.05           N
ATOM    812  CA  ARG B 103      33.507  27.767  96.682  1.00153.05           C
ATOM    813  CB  ARG B 103      32.770  27.942  95.343  1.00153.05           C
ATOM    814  CG  ARG B 103      32.221  29.348  95.099  1.00153.05           C
ATOM    815  CD  ARG B 103      33.288  30.442  95.049  1.00153.05           C
ATOM    816  NE  ARG B 103      32.623  31.685  94.567  1.00153.05           N
ATOM    817  CZ  ARG B 103      31.896  32.455  95.427  1.00153.05           C
ATOM    818  NH1 ARG B 103      31.726  32.060  96.722  1.00153.05           N
ATOM    819  NH2 ARG B 103      31.329  33.616  94.988  1.00153.05           N
ATOM    820  C   ARG B 103      32.600  28.256  97.774  1.00153.05           C
ATOM    821  O   ARG B 103      32.757  29.365  98.282  1.00153.05           O
ATOM    822  N   LEU B 104      31.618  27.420  98.140  1.00132.01           N
ATOM    823  CA  LEU B 104      30.579  27.641  99.107  1.00132.01           C
ATOM    824  CB  LEU B 104      29.615  26.457  99.049  1.00132.01           C
ATOM    825  CG  LEU B 104      29.138  26.297  97.602  1.00132.01           C
ATOM    826  CD1 LEU B 104      28.408  24.973  97.332  1.00132.01           C
ATOM    827  CD2 LEU B 104      28.389  27.544  97.167  1.00132.01           C
ATOM    828  C   LEU B 104      31.138  27.704 100.492  1.00132.01           C
ATOM    829  O   LEU B 104      30.669  28.485 101.319  1.00132.01           O
ATOM    830  N   GLY B 105      32.155  26.873 100.788  1.00 29.40           N
ATOM    831  CA  GLY B 105      32.683  26.850 102.120  1.00 29.40           C
ATOM    832  C   GLY B 105      31.857  25.919 102.956  1.00 29.40           C
ATOM    833  O   GLY B 105      31.591  26.194 104.126  1.00 29.40           O
ATOM    834  N   TYR B 106      31.419  24.788 102.367  1.00108.68           N
ATOM    835  CA  TYR B 106      30.646  23.827 103.104  1.00108.68           C
ATOM    836  CB  TYR B 106      29.182  23.734 102.651  1.00108.68           C
ATOM    837  CG  TYR B 106      28.612  25.079 102.931  1.00108.68           C
ATOM    838  CD1 TYR B 106      28.183  25.416 104.195  1.00108.68           C
ATOM    839  CD2 TYR B 106      28.518  26.009 101.923  1.00108.68           C
ATOM    840  CE1 TYR B 106      27.667  26.666 104.446  1.00108.68           C
ATOM    841  CE2 TYR B 106      28.004  27.259 102.166  1.00108.68           C
ATOM    842  CZ  TYR B 106      27.578  27.587 103.430  1.00108.68           C
ATOM    843  OH  TYR B 106      27.050  28.871 103.682  1.00108.68           O
ATOM    844  C   TYR B 106      31.289  22.491 102.910  1.00108.68           C
ATOM    845  O   TYR B 106      32.389  22.399 102.366  1.00108.68           O
ATOM    846  N   THR B 107      30.642  21.424 103.430  1.00108.57           N
ATOM    847  CA  THR B 107      31.155  20.089 103.292  1.00108.57           C
ATOM    848  CB  THR B 107      30.692  19.150 104.370  1.00108.57           C
ATOM    849  OG1 THR B 107      31.262  17.863 104.187  1.00108.57           O
ATOM    850  CG2 THR B 107      29.159  19.060 104.327  1.00108.57           C
ATOM    851  C   THR B 107      30.694  19.541 101.978  1.00108.57           C
ATOM    852  O   THR B 107      29.859  20.134 101.297  1.00108.57           O
ATOM    853  N   ILE B 108      31.279  18.392 101.582  1.00 88.96           N
ATOM    854  CA  ILE B 108      30.964  17.708 100.362  1.00 88.96           C
ATOM    855  CB  ILE B 108      31.864  16.537 100.108  1.00 88.96           C
ATOM    856  CG1 ILE B 108      31.688  15.475 101.203  1.00 88.96           C
ATOM    857  CG2 ILE B 108      33.301  17.069  99.984  1.00 88.96           C
ATOM    858  CD1 ILE B 108      32.371  14.149 100.876  1.00 88.96           C
ATOM    859  C   ILE B 108      29.560  17.205 100.452  1.00 88.96           C
ATOM    860  O   ILE B 108      28.815  17.235  99.474  1.00 88.96           O
ATOM    861  N   LYS B 109      29.167  16.713 101.642  1.00 72.56           N
ATOM    862  CA  LYS B 109      27.860  16.155 101.830  1.00 72.56           C
ATOM    863  CB  LYS B 109      27.622  15.624 103.254  1.00 72.56           C
ATOM    864  CG  LYS B 109      28.398  14.347 103.567  1.00 72.56           C
ATOM    865  CD  LYS B 109      28.371  13.975 105.049  1.00 72.56           C
ATOM    866  CE  LYS B 109      29.085  12.661 105.366  1.00 72.56           C
ATOM    867  NZ  LYS B 109      29.015  12.402 106.819  1.00 72.56           N
ATOM    868  C   LYS B 109      26.822  17.204 101.578  1.00 72.56           C
ATOM    869  O   LYS B 109      25.769  16.903 101.021  1.00 72.56           O
ATOM    870  N   ASP B 110      27.074  18.453 102.014  1.00 49.69           N
ATOM    871  CA  ASP B 110      26.117  19.513 101.853  1.00 49.69           C
ATOM    872  CB  ASP B 110      26.579  20.828 102.509  1.00 49.69           C
ATOM    873  CG  ASP B 110      26.674  20.616 104.011  1.00 49.69           C
ATOM    874  OD1 ASP B 110      26.386  19.477 104.462  1.00 49.69           O
ATOM    875  OD2 ASP B 110      27.041  21.587 104.726  1.00 49.69           O
ATOM    876  C   ASP B 110      25.933  19.840 100.405  1.00 49.69           C
ATOM    877  O   ASP B 110      24.809  19.967  99.918  1.00 49.69           O
ATOM    878  N   THR B 111      27.049  19.986  99.670  1.00119.01           N
ATOM    879  CA  THR B 111      26.956  20.375  98.297  1.00119.01           C
ATOM    880  CB  THR B 111      28.303  20.625  97.675  1.00119.01           C
ATOM    881  OG1 THR B 111      28.159  21.001  96.314  1.00119.01           O
ATOM    882  CG2 THR B 111      29.211  19.400  97.838  1.00119.01           C
ATOM    883  C   THR B 111      26.191  19.335  97.536  1.00119.01           C
ATOM    884  O   THR B 111      25.286  19.664  96.771  1.00119.01           O
ATOM    885  N   SER B 112      26.498  18.047  97.766  1.00 76.54           N
ATOM    886  CA  SER B 112      25.860  16.974  97.052  1.00 76.54           C
ATOM    887  CB  SER B 112      26.436  15.598  97.426  1.00 76.54           C
ATOM    888  OG  SER B 112      26.183  15.323  98.796  1.00 76.54           O
ATOM    889  C   SER B 112      24.386  16.936  97.330  1.00 76.54           C
ATOM    890  O   SER B 112      23.577  16.822  96.411  1.00 76.54           O
ATOM    891  N   GLU B 113      23.989  17.030  98.611  1.00 45.54           N
ATOM    892  CA  GLU B 113      22.600  16.930  98.948  1.00 45.54           C
ATOM    893  CB  GLU B 113      22.378  16.844 100.464  1.00 45.54           C
ATOM    894  CG  GLU B 113      22.988  15.583 101.086  1.00 45.54           C
ATOM    895  CD  GLU B 113      22.789  15.639 102.594  1.00 45.54           C
ATOM    896  OE1 GLU B 113      21.615  15.777 103.030  1.00 45.54           O
ATOM    897  OE2 GLU B 113      23.807  15.548 103.332  1.00 45.54           O
ATOM    898  C   GLU B 113      21.872  18.114  98.385  1.00 45.54           C
ATOM    899  O   GLU B 113      20.717  18.005  97.974  1.00 45.54           O
ATOM    900  N   LEU B 114      22.519  19.296  98.380  1.00 71.42           N
ATOM    901  CA  LEU B 114      21.893  20.469  97.838  1.00 71.42           C
ATOM    902  CB  LEU B 114      22.773  21.724  97.870  1.00 71.42           C
ATOM    903  CG  LEU B 114      21.967  22.898  97.298  1.00 71.42           C
ATOM    904  CD1 LEU B 114      21.106  23.529  98.396  1.00 71.42           C
ATOM    905  CD2 LEU B 114      22.774  23.871  96.437  1.00 71.42           C
ATOM    906  C   LEU B 114      21.685  20.280  96.367  1.00 71.42           C
ATOM    907  O   LEU B 114      20.602  20.524  95.841  1.00 71.42           O
ATOM    908  N   ILE B 115      22.733  19.826  95.656  1.00 85.25           N
ATOM    909  CA  ILE B 115      22.659  19.723  94.228  1.00 85.25           C
ATOM    910  CB  ILE B 115      23.966  19.338  93.587  1.00 85.25           C
ATOM    911  CG1 ILE B 115      23.865  19.522  92.066  1.00 85.25           C
ATOM    912  CG2 ILE B 115      24.354  17.913  94.020  1.00 85.25           C
ATOM    913  CD1 ILE B 115      25.216  19.483  91.355  1.00 85.25           C
ATOM    914  C   ILE B 115      21.619  18.723  93.842  1.00 85.25           C
ATOM    915  O   ILE B 115      20.802  18.981  92.959  1.00 85.25           O
ATOM    916  N   SER B 116      21.598  17.562  94.519  1.00 71.27           N
ATOM    917  CA  SER B 116      20.668  16.532  94.163  1.00 71.27           C
ATOM    918  CB  SER B 116      20.803  15.277  95.042  1.00 71.27           C
ATOM    919  OG  SER B 116      20.499  15.586  96.393  1.00 71.27           O
ATOM    920  C   SER B 116      19.276  17.052  94.321  1.00 71.27           C
ATOM    921  O   SER B 116      18.422  16.827  93.464  1.00 71.27           O
ATOM    922  N   SER B 117      19.020  17.788  95.415  1.00 71.69           N
ATOM    923  CA  SER B 117      17.700  18.278  95.673  1.00 71.69           C
ATOM    924  CB  SER B 117      17.615  19.072  96.987  1.00 71.69           C
ATOM    925  OG  SER B 117      17.915  18.228  98.090  1.00 71.69           O
ATOM    926  C   SER B 117      17.301  19.203  94.567  1.00 71.69           C
ATOM    927  O   SER B 117      16.182  19.134  94.063  1.00 71.69           O
ATOM    928  N   LEU B 118      18.226  20.080  94.139  1.00 83.54           N
ATOM    929  CA  LEU B 118      17.908  21.077  93.155  1.00 83.54           C
ATOM    930  CB  LEU B 118      19.085  22.044  92.899  1.00 83.54           C
ATOM    931  CG  LEU B 118      18.782  23.231  91.956  1.00 83.54           C
ATOM    932  CD1 LEU B 118      18.590  22.802  90.491  1.00 83.54           C
ATOM    933  CD2 LEU B 118      17.607  24.066  92.490  1.00 83.54           C
ATOM    934  C   LEU B 118      17.534  20.424  91.856  1.00 83.54           C
ATOM    935  O   LEU B 118      16.582  20.847  91.201  1.00 83.54           O
ATOM    936  N   LEU B 119      18.276  19.381  91.439  1.00 41.75           N
ATOM    937  CA  LEU B 119      18.019  18.753  90.172  1.00 41.75           C
ATOM    938  CB  LEU B 119      19.063  17.678  89.819  1.00 41.75           C
ATOM    939  CG  LEU B 119      20.491  18.239  89.663  1.00 41.75           C
ATOM    940  CD1 LEU B 119      21.488  17.127  89.304  1.00 41.75           C
ATOM    941  CD2 LEU B 119      20.531  19.418  88.676  1.00 41.75           C
ATOM    942  C   LEU B 119      16.672  18.097  90.192  1.00 41.75           C
ATOM    943  O   LEU B 119      15.915  18.186  89.226  1.00 41.75           O
ATOM    944  N   SER B 120      16.340  17.413  91.302  1.00 62.40           N
ATOM    945  CA  SER B 120      15.096  16.704  91.394  1.00 62.40           C
ATOM    946  CB  SER B 120      14.959  15.914  92.705  1.00 62.40           C
ATOM    947  OG  SER B 120      13.713  15.236  92.739  1.00 62.40           O
ATOM    948  C   SER B 120      13.971  17.686  91.349  1.00 62.40           C
ATOM    949  O   SER B 120      12.944  17.438  90.721  1.00 62.40           O
ATOM    950  N   ASP B 121      14.134  18.836  92.022  1.00 70.40           N
ATOM    951  CA  ASP B 121      13.083  19.810  92.067  1.00 70.40           C
ATOM    952  CB  ASP B 121      13.420  21.009  92.974  1.00 70.40           C
ATOM    953  CG  ASP B 121      12.160  21.848  93.153  1.00 70.40           C
ATOM    954  OD1 ASP B 121      11.116  21.495  92.545  1.00 70.40           O
ATOM    955  OD2 ASP B 121      12.228  22.858  93.904  1.00 70.40           O
ATOM    956  C   ASP B 121      12.826  20.338  90.689  1.00 70.40           C
ATOM    957  O   ASP B 121      11.675  20.493  90.283  1.00 70.40           O
ATOM    958  N   MET B 122      13.893  20.623  89.914  1.00145.47           N
ATOM    959  CA  MET B 122      13.653  21.208  88.625  1.00145.47           C
ATOM    960  CB  MET B 122      14.901  21.621  87.829  1.00145.47           C
ATOM    961  CG  MET B 122      15.234  20.652  86.695  1.00145.47           C
ATOM    962  SD  MET B 122      16.228  21.397  85.370  1.00145.47           S
ATOM    963  CE  MET B 122      15.735  20.189  84.109  1.00145.47           C
ATOM    964  C   MET B 122      12.924  20.223  87.766  1.00145.47           C
ATOM    965  O   MET B 122      12.021  20.594  87.018  1.00145.47           O
ATOM    966  N   THR B 123      13.299  18.932  87.850  1.00 98.31           N
ATOM    967  CA  THR B 123      12.693  17.939  87.007  1.00 98.31           C
ATOM    968  CB  THR B 123      13.260  16.564  87.207  1.00 98.31           C
ATOM    969  OG1 THR B 123      12.974  16.096  88.517  1.00 98.31           O
ATOM    970  CG2 THR B 123      14.781  16.631  86.989  1.00 98.31           C
ATOM    971  C   THR B 123      11.233  17.864  87.319  1.00 98.31           C
ATOM    972  O   THR B 123      10.403  17.774  86.416  1.00 98.31           O
ATOM    973  N   GLN B 124      10.886  17.895  88.619  1.00 66.00           N
ATOM    974  CA  GLN B 124       9.519  17.803  89.045  1.00 66.00           C
ATOM    975  CB  GLN B 124       9.380  17.796  90.577  1.00 66.00           C
ATOM    976  CG  GLN B 124      10.035  16.591  91.255  1.00 66.00           C
ATOM    977  CD  GLN B 124       9.173  15.364  90.994  1.00 66.00           C
ATOM    978  OE1 GLN B 124       8.099  15.457  90.402  1.00 66.00           O
ATOM    979  NE2 GLN B 124       9.655  14.178  91.456  1.00 66.00           N
ATOM    980  C   GLN B 124       8.775  19.004  88.552  1.00 66.00           C
ATOM    981  O   GLN B 124       7.656  18.892  88.054  1.00 66.00           O
ATOM    982  N   GLU B 125       9.393  20.194  88.663  1.00 72.17           N
ATOM    983  CA  GLU B 125       8.737  21.410  88.277  1.00 72.17           C
ATOM    984  CB  GLU B 125       9.619  22.650  88.520  1.00 72.17           C
ATOM    985  CG  GLU B 125       9.963  22.888  89.993  1.00 72.17           C
ATOM    986  CD  GLU B 125       8.742  23.468  90.690  1.00 72.17           C
ATOM    987  OE1 GLU B 125       8.195  24.482  90.181  1.00 72.17           O
ATOM    988  OE2 GLU B 125       8.346  22.912  91.749  1.00 72.17           O
ATOM    989  C   GLU B 125       8.439  21.347  86.808  1.00 72.17           C
ATOM    990  O   GLU B 125       7.331  21.654  86.372  1.00 72.17           O
ATOM    991  N   LEU B 126       9.422  20.914  85.999  1.00137.22           N
ATOM    992  CA  LEU B 126       9.243  20.867  84.575  1.00137.22           C
ATOM    993  CB  LEU B 126      10.523  20.476  83.814  1.00137.22           C
ATOM    994  CG  LEU B 126      11.636  21.538  83.902  1.00137.22           C
ATOM    995  CD1 LEU B 126      12.870  21.125  83.085  1.00137.22           C
ATOM    996  CD2 LEU B 126      11.109  22.931  83.522  1.00137.22           C
ATOM    997  C   LEU B 126       8.181  19.870  84.223  1.00137.22           C
ATOM    998  O   LEU B 126       7.340  20.138  83.366  1.00137.22           O
ATOM    999  N   GLU B 127       8.172  18.698  84.888  1.00 39.87           N
ATOM   1000  CA  GLU B 127       7.211  17.674  84.579  1.00 39.87           C
ATOM   1001  CB  GLU B 127       7.337  16.424  85.470  1.00 39.87           C
ATOM   1002  CG  GLU B 127       8.590  15.582  85.221  1.00 39.87           C
ATOM   1003  CD  GLU B 127       8.552  14.401  86.182  1.00 39.87           C
ATOM   1004  OE1 GLU B 127       7.705  14.420  87.115  1.00 39.87           O
ATOM   1005  OE2 GLU B 127       9.378  13.467  86.003  1.00 39.87           O
ATOM   1006  C   GLU B 127       5.839  18.224  84.820  1.00 39.87           C
ATOM   1007  O   GLU B 127       4.898  17.909  84.093  1.00 39.87           O
ATOM   1008  N   ASP B 128       5.697  19.054  85.869  1.00104.47           N
ATOM   1009  CA  ASP B 128       4.444  19.652  86.241  1.00104.47           C
ATOM   1010  CB  ASP B 128       4.519  20.478  87.538  1.00104.47           C
ATOM   1011  CG  ASP B 128       3.102  20.897  87.912  1.00104.47           C
ATOM   1012  OD1 ASP B 128       2.140  20.313  87.346  1.00104.47           O
ATOM   1013  OD2 ASP B 128       2.964  21.809  88.771  1.00104.47           O
ATOM   1014  C   ASP B 128       4.008  20.582  85.154  1.00104.47           C
ATOM   1015  O   ASP B 128       2.813  20.781  84.946  1.00104.47           O
ATOM   1016  N   GLY B 129       4.961  21.178  84.414  1.00 35.08           N
ATOM   1017  CA  GLY B 129       4.557  22.107  83.401  1.00 35.08           C
ATOM   1018  C   GLY B 129       4.931  23.493  83.820  1.00 35.08           C
ATOM   1019  O   GLY B 129       4.521  24.462  83.184  1.00 35.08           O
ATOM   1020  N   ASN B 130       5.699  23.642  84.917  1.00 97.11           N
ATOM   1021  CA  ASN B 130       6.096  24.979  85.246  1.00 97.11           C
ATOM   1022  CB  ASN B 130       6.114  25.332  86.749  1.00 97.11           C
ATOM   1023  CG  ASN B 130       7.175  24.532  87.481  1.00 97.11           C
ATOM   1024  OD1 ASN B 130       6.887  23.486  88.059  1.00 97.11           O
ATOM   1025  ND2 ASN B 130       8.436  25.042  87.474  1.00 97.11           N
ATOM   1026  C   ASN B 130       7.448  25.216  84.659  1.00 97.11           C
ATOM   1027  O   ASN B 130       8.169  24.279  84.315  1.00 97.11           O
ATOM   1028  N   ALA B 131       7.801  26.503  84.484  1.00 30.93           N
ATOM   1029  CA  ALA B 131       9.068  26.843  83.914  1.00 30.93           C
ATOM   1030  CB  ALA B 131       9.002  28.023  82.929  1.00 30.93           C
ATOM   1031  C   ALA B 131       9.971  27.247  85.029  1.00 30.93           C
ATOM   1032  O   ALA B 131       9.560  27.928  85.967  1.00 30.93           O
ATOM   1033  N   ILE B 132      11.241  26.813  84.957  1.00 94.96           N
ATOM   1034  CA  ILE B 132      12.175  27.180  85.975  1.00 94.96           C
ATOM   1035  CB  ILE B 132      12.952  26.014  86.511  1.00 94.96           C
ATOM   1036  CG1 ILE B 132      13.806  25.356  85.417  1.00 94.96           C
ATOM   1037  CG2 ILE B 132      11.936  25.049  87.141  1.00 94.96           C
ATOM   1038  CD1 ILE B 132      14.821  24.356  85.967  1.00 94.96           C
ATOM   1039  C   ILE B 132      13.128  28.161  85.373  1.00 94.96           C
ATOM   1040  O   ILE B 132      13.773  27.885  84.362  1.00 94.96           O
ATOM   1041  N   ALA B 133      13.222  29.365  85.973  1.00 32.03           N
ATOM   1042  CA  ALA B 133      14.111  30.346  85.423  1.00 32.03           C
ATOM   1043  CB  ALA B 133      13.411  31.657  85.027  1.00 32.03           C
ATOM   1044  C   ALA B 133      15.124  30.682  86.464  1.00 32.03           C
ATOM   1045  O   ALA B 133      14.781  30.988  87.605  1.00 32.03           O
ATOM   1046  N   ILE B 134      16.417  30.630  86.094  1.00140.70           N
ATOM   1047  CA  ILE B 134      17.431  30.948  87.052  1.00140.70           C
ATOM   1048  CB  ILE B 134      18.251  29.741  87.434  1.00140.70           C
ATOM   1049  CG1 ILE B 134      19.074  29.992  88.709  1.00140.70           C
ATOM   1050  CG2 ILE B 134      19.049  29.279  86.207  1.00140.70           C
ATOM   1051  CD1 ILE B 134      20.117  31.096  88.587  1.00140.70           C
ATOM   1052  C   ILE B 134      18.284  32.037  86.473  1.00140.70           C
ATOM   1053  O   ILE B 134      18.880  31.894  85.406  1.00140.70           O
ATOM   1054  N   GLN B 135      18.373  33.170  87.195  1.00 77.09           N
ATOM   1055  CA  GLN B 135      19.074  34.320  86.699  1.00 77.09           C
ATOM   1056  CB  GLN B 135      19.002  35.537  87.641  1.00 77.09           C
ATOM   1057  CG  GLN B 135      19.748  36.766  87.115  1.00 77.09           C
ATOM   1058  CD  GLN B 135      19.650  37.857  88.173  1.00 77.09           C
ATOM   1059  OE1 GLN B 135      18.560  38.232  88.603  1.00 77.09           O
ATOM   1060  NE2 GLN B 135      20.826  38.373  88.618  1.00 77.09           N
ATOM   1061  C   GLN B 135      20.524  33.987  86.549  1.00 77.09           C
ATOM   1062  O   GLN B 135      21.126  33.349  87.410  1.00 77.09           O
ATOM   1063  N   GLY B 136      21.115  34.412  85.416  1.00 36.49           N
ATOM   1064  CA  GLY B 136      22.521  34.239  85.205  1.00 36.49           C
ATOM   1065  C   GLY B 136      22.819  32.839  84.763  1.00 36.49           C
ATOM   1066  O   GLY B 136      23.981  32.437  84.737  1.00 36.49           O
ATOM   1067  N   PHE B 137      21.793  32.054  84.388  1.00142.86           N
ATOM   1068  CA  PHE B 137      22.066  30.698  84.000  1.00142.86           C
ATOM   1069  CB  PHE B 137      21.756  29.690  85.124  1.00142.86           C
ATOM   1070  CG  PHE B 137      22.117  28.313  84.671  1.00142.86           C
ATOM   1071  CD1 PHE B 137      23.435  27.924  84.595  1.00142.86           C
ATOM   1072  CD2 PHE B 137      21.141  27.399  84.348  1.00142.86           C
ATOM   1073  CE1 PHE B 137      23.773  26.657  84.181  1.00142.86           C
ATOM   1074  CE2 PHE B 137      21.474  26.129  83.934  1.00142.86           C
ATOM   1075  CZ  PHE B 137      22.793  25.756  83.847  1.00142.86           C
ATOM   1076  C   PHE B 137      21.217  30.381  82.808  1.00142.86           C
ATOM   1077  O   PHE B 137      21.706  30.336  81.680  1.00142.86           O
ATOM   1078  N   GLY B 138      19.916  30.113  83.024  1.00 41.26           N
ATOM   1079  CA  GLY B 138      19.060  29.815  81.911  1.00 41.26           C
ATOM   1080  C   GLY B 138      17.756  29.341  82.465  1.00 41.26           C
ATOM   1081  O   GLY B 138      17.504  29.472  83.661  1.00 41.26           O
ATOM   1082  N   SER B 139      16.882  28.778  81.602  1.00 31.97           N
ATOM   1083  CA  SER B 139      15.604  28.329  82.082  1.00 31.97           C
ATOM   1084  CB  SER B 139      14.448  29.279  81.720  1.00 31.97           C
ATOM   1085  OG  SER B 139      14.307  29.369  80.310  1.00 31.97           O
ATOM   1086  C   SER B 139      15.278  26.985  81.497  1.00 31.97           C
ATOM   1087  O   SER B 139      15.768  26.624  80.427  1.00 31.97           O
ATOM   1088  N   PHE B 140      14.432  26.207  82.217  1.00 54.79           N
ATOM   1089  CA  PHE B 140      14.021  24.894  81.791  1.00 54.79           C
ATOM   1090  CB  PHE B 140      14.352  23.781  82.802  1.00 54.79           C
ATOM   1091  CG  PHE B 140      15.827  23.584  82.844  1.00 54.79           C
ATOM   1092  CD1 PHE B 140      16.625  24.388  83.625  1.00 54.79           C
ATOM   1093  CD2 PHE B 140      16.413  22.577  82.110  1.00 54.79           C
ATOM   1094  CE1 PHE B 140      17.987  24.200  83.661  1.00 54.79           C
ATOM   1095  CE2 PHE B 140      17.774  22.385  82.144  1.00 54.79           C
ATOM   1096  CZ  PHE B 140      18.566  23.199  82.920  1.00 54.79           C
ATOM   1097  C   PHE B 140      12.528  24.892  81.637  1.00 54.79           C
ATOM   1098  O   PHE B 140      11.804  25.438  82.468  1.00 54.79           O
ATOM   1099  N   GLU B 141      12.027  24.258  80.555  1.00 96.47           N
ATOM   1100  CA  GLU B 141      10.612  24.253  80.310  1.00 96.47           C
ATOM   1101  CB  GLU B 141      10.182  25.451  79.442  1.00 96.47           C
ATOM   1102  CG  GLU B 141       8.684  25.534  79.158  1.00 96.47           C
ATOM   1103  CD  GLU B 141       8.437  26.770  78.300  1.00 96.47           C
ATOM   1104  OE1 GLU B 141       9.355  27.148  77.523  1.00 96.47           O
ATOM   1105  OE2 GLU B 141       7.322  27.348  78.406  1.00 96.47           O
ATOM   1106  C   GLU B 141      10.257  22.995  79.570  1.00 96.47           C
ATOM   1107  O   GLU B 141      11.123  22.306  79.033  1.00 96.47           O
ATOM   1108  N   VAL B 142       8.950  22.655  79.542  1.00 92.81           N
ATOM   1109  CA  VAL B 142       8.499  21.487  78.837  1.00 92.81           C
ATOM   1110  CB  VAL B 142       7.429  20.731  79.571  1.00 92.81           C
ATOM   1111  CG1 VAL B 142       6.194  21.637  79.715  1.00 92.81           C
ATOM   1112  CG2 VAL B 142       7.155  19.417  78.821  1.00 92.81           C
ATOM   1113  C   VAL B 142       7.928  21.950  77.534  1.00 92.81           C
ATOM   1114  O   VAL B 142       7.223  22.956  77.483  1.00 92.81           O
ATOM   1115  N   LYS B 143       8.242  21.236  76.431  1.00144.06           N
ATOM   1116  CA  LYS B 143       7.743  21.650  75.149  1.00144.06           C
ATOM   1117  CB  LYS B 143       8.859  21.914  74.125  1.00144.06           C
ATOM   1118  CG  LYS B 143       9.867  22.959  74.620  1.00144.06           C
ATOM   1119  CD  LYS B 143       9.244  24.305  75.008  1.00144.06           C
ATOM   1120  CE  LYS B 143       9.038  25.260  73.831  1.00144.06           C
ATOM   1121  NZ  LYS B 143      10.328  25.874  73.451  1.00144.06           N
ATOM   1122  C   LYS B 143       6.858  20.571  74.608  1.00144.06           C
ATOM   1123  O   LYS B 143       7.097  19.383  74.821  1.00144.06           O
ATOM   1124  N   LYS B 144       5.791  20.980  73.894  1.00115.89           N
ATOM   1125  CA  LYS B 144       4.833  20.063  73.345  1.00115.89           C
ATOM   1126  CB  LYS B 144       3.458  20.706  73.076  1.00115.89           C
ATOM   1127  CG  LYS B 144       2.629  21.025  74.324  1.00115.89           C
ATOM   1128  CD  LYS B 144       2.189  19.789  75.110  1.00115.89           C
ATOM   1129  CE  LYS B 144       1.234  20.098  76.265  1.00115.89           C
ATOM   1130  NZ  LYS B 144       1.925  20.902  77.299  1.00115.89           N
ATOM   1131  C   LYS B 144       5.322  19.554  72.027  1.00115.89           C
ATOM   1132  O   LYS B 144       5.957  20.274  71.258  1.00115.89           O
ATOM   1133  N   LYS B 145       5.036  18.266  71.754  1.00165.93           N
ATOM   1134  CA  LYS B 145       5.327  17.665  70.487  1.00165.93           C
ATOM   1135  CB  LYS B 145       6.310  16.481  70.542  1.00165.93           C
ATOM   1136  CG  LYS B 145       7.782  16.847  70.739  1.00165.93           C
ATOM   1137  CD  LYS B 145       8.387  17.661  69.593  1.00165.93           C
ATOM   1138  CE  LYS B 145       8.576  19.143  69.923  1.00165.93           C
ATOM   1139  NZ  LYS B 145       9.820  19.330  70.703  1.00165.93           N
ATOM   1140  C   LYS B 145       4.033  17.073  70.026  1.00165.93           C
ATOM   1141  O   LYS B 145       3.329  16.428  70.801  1.00165.93           O
ATOM   1142  N   ALA B 146       3.679  17.290  68.745  1.00 33.02           N
ATOM   1143  CA  ALA B 146       2.456  16.756  68.216  1.00 33.02           C
ATOM   1144  CB  ALA B 146       1.946  17.505  66.972  1.00 33.02           C
ATOM   1145  C   ALA B 146       2.698  15.333  67.821  1.00 33.02           C
ATOM   1146  O   ALA B 146       3.844  14.906  67.690  1.00 33.02           O
ATOM   1147  N   GLU B 147       1.606  14.556  67.648  1.00111.18           N
ATOM   1148  CA  GLU B 147       1.707  13.190  67.217  1.00111.18           C
ATOM   1149  CB  GLU B 147       0.356  12.450  67.181  1.00111.18           C
ATOM   1150  CG  GLU B 147      -0.636  13.036  66.172  1.00111.18           C
ATOM   1151  CD  GLU B 147      -1.192  14.337  66.735  1.00111.18           C
ATOM   1152  OE1 GLU B 147      -1.000  14.585  67.956  1.00111.18           O
ATOM   1153  OE2 GLU B 147      -1.819  15.099  65.951  1.00111.18           O
ATOM   1154  C   GLU B 147       2.210  13.246  65.817  1.00111.18           C
ATOM   1155  O   GLU B 147       1.879  14.167  65.073  1.00111.18           O
ATOM   1156  N   ARG B 148       3.042  12.269  65.412  1.00138.22           N
ATOM   1157  CA  ARG B 148       3.568  12.388  64.088  1.00138.22           C
ATOM   1158  CB  ARG B 148       4.728  13.397  64.028  1.00138.22           C
ATOM   1159  CG  ARG B 148       5.903  13.038  64.939  1.00138.22           C
ATOM   1160  CD  ARG B 148       6.591  14.262  65.547  1.00138.22           C
ATOM   1161  NE  ARG B 148       6.867  15.227  64.447  1.00138.22           N
ATOM   1162  CZ  ARG B 148       6.453  16.521  64.575  1.00138.22           C
ATOM   1163  NH1 ARG B 148       5.771  16.908  65.692  1.00138.22           N
ATOM   1164  NH2 ARG B 148       6.704  17.423  63.581  1.00138.22           N
ATOM   1165  C   ARG B 148       4.039  11.054  63.611  1.00138.22           C
ATOM   1166  O   ARG B 148       3.909  10.041  64.296  1.00138.22           O
ATOM   1167  N   ILE B 149       4.594  11.038  62.385  1.00 39.95           N
ATOM   1168  CA  ILE B 149       5.070   9.828  61.788  1.00 39.95           C
ATOM   1169  CB  ILE B 149       4.772   9.734  60.320  1.00 39.95           C
ATOM   1170  CG1 ILE B 149       3.254   9.743  60.075  1.00 39.95           C
ATOM   1171  CG2 ILE B 149       5.484   8.486  59.772  1.00 39.95           C
ATOM   1172  CD1 ILE B 149       2.872   9.966  58.612  1.00 39.95           C
ATOM   1173  C   ILE B 149       6.554   9.845  61.930  1.00 39.95           C
ATOM   1174  O   ILE B 149       7.198  10.870  61.709  1.00 39.95           O
ATOM   1175  N   SER B 150       7.129   8.701  62.346  1.00 35.64           N
ATOM   1176  CA  SER B 150       8.544   8.618  62.545  1.00 35.64           C
ATOM   1177  CB  SER B 150       8.945   8.509  64.028  1.00 35.64           C
ATOM   1178  OG  SER B 150       8.528   9.668  64.734  1.00 35.64           O
ATOM   1179  C   SER B 150       9.008   7.374  61.873  1.00 35.64           C
ATOM   1180  O   SER B 150       8.209   6.609  61.335  1.00 35.64           O
ATOM   1181  N   ILE B 151      10.337   7.168  61.857  1.00118.60           N
ATOM   1182  CA  ILE B 151      10.893   6.009  61.231  1.00118.60           C
ATOM   1183  CB  ILE B 151      11.707   6.334  60.014  1.00118.60           C
ATOM   1184  CG1 ILE B 151      12.143   5.047  59.293  1.00118.60           C
ATOM   1185  CG2 ILE B 151      12.878   7.230  60.455  1.00118.60           C
ATOM   1186  CD1 ILE B 151      10.987   4.285  58.648  1.00118.60           C
ATOM   1187  C   ILE B 151      11.818   5.356  62.206  1.00118.60           C
ATOM   1188  O   ILE B 151      12.461   6.023  63.015  1.00118.60           O
ATOM   1189  N   ASN B 152      11.892   4.013  62.158  1.00 57.25           N
ATOM   1190  CA  ASN B 152      12.787   3.309  63.028  1.00 57.25           C
ATOM   1191  CB  ASN B 152      12.293   1.901  63.402  1.00 57.25           C
ATOM   1192  CG  ASN B 152      13.278   1.299  64.390  1.00 57.25           C
ATOM   1193  OD1 ASN B 152      13.172   1.509  65.598  1.00 57.25           O
ATOM   1194  ND2 ASN B 152      14.266   0.524  63.867  1.00 57.25           N
ATOM   1195  C   ASN B 152      14.067   3.160  62.274  1.00 57.25           C
ATOM   1196  O   ASN B 152      14.092   2.642  61.165  1.00 57.25           O
ATOM   1197  N   PRO B 153      15.134   3.639  62.834  1.00 71.38           N
ATOM   1198  CA  PRO B 153      16.414   3.604  62.180  1.00 71.38           C
ATOM   1199  CD  PRO B 153      15.252   3.769  64.276  1.00 71.38           C
ATOM   1200  CB  PRO B 153      17.396   4.155  63.210  1.00 71.38           C
ATOM   1201  CG  PRO B 153      16.764   3.736  64.551  1.00 71.38           C
ATOM   1202  C   PRO B 153      16.832   2.236  61.720  1.00 71.38           C
ATOM   1203  O   PRO B 153      17.325   2.117  60.599  1.00 71.38           O
ATOM   1204  N   SER B 154      16.689   1.201  62.570  1.00 85.68           N
ATOM   1205  CA  SER B 154      17.145  -0.114  62.210  1.00 85.68           C
ATOM   1206  CB  SER B 154      17.100  -1.095  63.394  1.00 85.68           C
ATOM   1207  OG  SER B 154      17.982  -0.665  64.419  1.00 85.68           O
ATOM   1208  C   SER B 154      16.304  -0.708  61.120  1.00 85.68           C
ATOM   1209  O   SER B 154      16.786  -0.987  60.022  1.00 85.68           O
ATOM   1210  N   THR B 155      15.010  -0.914  61.432  1.00 50.72           N
ATOM   1211  CA  THR B 155      14.039  -1.564  60.594  1.00 50.72           C
ATOM   1212  CB  THR B 155      12.780  -1.871  61.350  1.00 50.72           C
ATOM   1213  OG1 THR B 155      12.179  -0.673  61.817  1.00 50.72           O
ATOM   1214  CG2 THR B 155      13.148  -2.767  62.544  1.00 50.72           C
ATOM   1215  C   THR B 155      13.689  -0.721  59.408  1.00 50.72           C
ATOM   1216  O   THR B 155      13.465  -1.228  58.310  1.00 50.72           O
ATOM   1217  N   LYS B 156      13.655   0.603  59.614  1.00 82.37           N
ATOM   1218  CA  LYS B 156      13.259   1.580  58.644  1.00 82.37           C
ATOM   1219  CB  LYS B 156      14.015   1.502  57.307  1.00 82.37           C
ATOM   1220  CG  LYS B 156      13.744   2.726  56.428  1.00 82.37           C
ATOM   1221  CD  LYS B 156      14.730   2.905  55.274  1.00 82.37           C
ATOM   1222  CE  LYS B 156      14.441   4.139  54.415  1.00 82.37           C
ATOM   1223  NZ  LYS B 156      14.712   5.369  55.196  1.00 82.37           N
ATOM   1224  C   LYS B 156      11.796   1.436  58.381  1.00 82.37           C
ATOM   1225  O   LYS B 156      11.303   1.804  57.316  1.00 82.37           O
ATOM   1226  N   GLN B 157      11.054   0.896  59.368  1.00 81.78           N
ATOM   1227  CA  GLN B 157       9.632   0.808  59.239  1.00 81.78           C
ATOM   1228  CB  GLN B 157       9.010  -0.375  60.000  1.00 81.78           C
ATOM   1229  CG  GLN B 157       9.147  -0.279  61.521  0.00 81.78           C
ATOM   1230  CD  GLN B 157       8.542  -1.540  62.125  0.00 81.78           C
ATOM   1231  OE1 GLN B 157       9.063  -2.641  61.944  0.00 81.78           O
ATOM   1232  NE2 GLN B 157       7.412  -1.381  62.863  1.00 81.78           N
ATOM   1233  C   GLN B 157       9.070   2.070  59.812  1.00 81.78           C
ATOM   1234  O   GLN B 157       9.680   2.693  60.680  1.00 81.78           O
ATOM   1235  N   ARG B 158       7.889   2.490  59.325  1.00 85.28           N
ATOM   1236  CA  ARG B 158       7.314   3.697  59.835  1.00 85.28           C
ATOM   1237  CB  ARG B 158       6.153   4.265  59.008  1.00 85.28           C
ATOM   1238  CG  ARG B 158       6.554   4.798  57.637  1.00 85.28           C
ATOM   1239  CD  ARG B 158       5.481   5.703  57.035  1.00 85.28           C
ATOM   1240  NE  ARG B 158       4.216   4.917  56.971  1.00 85.28           N
ATOM   1241  CZ  ARG B 158       3.928   4.160  55.873  1.00 85.28           C
ATOM   1242  NH1 ARG B 158       4.804   4.105  54.827  1.00 85.28           N
ATOM   1243  NH2 ARG B 158       2.759   3.456  55.824  1.00 85.28           N
ATOM   1244  C   ARG B 158       6.753   3.418  61.185  1.00 85.28           C
ATOM   1245  O   ARG B 158       6.383   2.289  61.502  1.00 85.28           O
ATOM   1246  N   MET B 159       6.709   4.466  62.027  1.00 43.00           N
ATOM   1247  CA  MET B 159       6.146   4.339  63.335  1.00 43.00           C
ATOM   1248  CB  MET B 159       7.189   4.374  64.465  1.00 43.00           C
ATOM   1249  CG  MET B 159       8.142   3.181  64.462  1.00 43.00           C
ATOM   1250  SD  MET B 159       9.396   3.216  65.776  1.00 43.00           S
ATOM   1251  CE  MET B 159      10.311   4.616  65.066  1.00 43.00           C
ATOM   1252  C   MET B 159       5.262   5.525  63.543  1.00 43.00           C
ATOM   1253  O   MET B 159       5.445   6.570  62.919  1.00 43.00           O
ATOM   1254  N   LEU B 160       4.251   5.372  64.417  1.00 56.96           N
ATOM   1255  CA  LEU B 160       3.383   6.463  64.744  1.00 56.96           C
ATOM   1256  CB  LEU B 160       1.897   6.039  64.792  1.00 56.96           C
ATOM   1257  CG  LEU B 160       0.843   7.157  65.000  1.00 56.96           C
ATOM   1258  CD1 LEU B 160      -0.574   6.554  65.018  1.00 56.96           C
ATOM   1259  CD2 LEU B 160       1.108   8.021  66.246  1.00 56.96           C
ATOM   1260  C   LEU B 160       3.803   6.860  66.109  1.00 56.96           C
ATOM   1261  O   LEU B 160       3.791   6.043  67.027  1.00 56.96           O
ATOM   1262  N   VAL B 161       4.204   8.129  66.283  1.00 94.78           N
ATOM   1263  CA  VAL B 161       4.616   8.508  67.594  1.00 94.78           C
ATOM   1264  CB  VAL B 161       5.881   9.313  67.611  1.00 94.78           C
ATOM   1265  CG1 VAL B 161       7.026   8.426  67.094  1.00 94.78           C
ATOM   1266  CG2 VAL B 161       5.665  10.590  66.782  1.00 94.78           C
ATOM   1267  C   VAL B 161       3.527   9.345  68.176  1.00 94.78           C
ATOM   1268  O   VAL B 161       3.003  10.258  67.541  1.00 94.78           O
ATOM   1269  N   PRO B 162       3.165   9.012  69.382  1.00 66.09           N
ATOM   1270  CA  PRO B 162       2.138   9.767  70.043  1.00 66.09           C
ATOM   1271  CD  PRO B 162       3.120   7.606  69.751  1.00 66.09           C
ATOM   1272  CB  PRO B 162       1.628   8.883  71.179  1.00 66.09           C
ATOM   1273  CG  PRO B 162       1.896   7.457  70.669  1.00 66.09           C
ATOM   1274  C   PRO B 162       2.699  11.075  70.494  1.00 66.09           C
ATOM   1275  O   PRO B 162       3.920  11.190  70.581  1.00 66.09           O
ATOM   1276  N   PRO B 163       1.865  12.043  70.762  1.00 93.93           N
ATOM   1277  CA  PRO B 163       2.326  13.334  71.191  1.00 93.93           C
ATOM   1278  CD  PRO B 163       0.499  11.784  71.185  1.00 93.93           C
ATOM   1279  CB  PRO B 163       1.071  14.111  71.566  1.00 93.93           C
ATOM   1280  CG  PRO B 163       0.113  13.003  72.042  1.00 93.93           C
ATOM   1281  C   PRO B 163       3.202  13.129  72.382  1.00 93.93           C
ATOM   1282  O   PRO B 163       2.914  12.246  73.189  1.00 93.93           O
ATOM   1283  N   LYS B 164       4.285  13.920  72.498  1.00136.52           N
ATOM   1284  CA  LYS B 164       5.173  13.762  73.606  1.00136.52           C
ATOM   1285  CB  LYS B 164       6.466  13.009  73.250  1.00136.52           C
ATOM   1286  CG  LYS B 164       7.389  12.751  74.445  1.00136.52           C
ATOM   1287  CD  LYS B 164       6.835  11.732  75.444  1.00136.52           C
ATOM   1288  CE  LYS B 164       7.762  11.457  76.630  1.00136.52           C
ATOM   1289  NZ  LYS B 164       7.712  12.587  77.584  1.00136.52           N
ATOM   1290  C   LYS B 164       5.571  15.124  74.059  1.00136.52           C
ATOM   1291  O   LYS B 164       5.395  16.108  73.343  1.00136.52           O
ATOM   1292  N   LEU B 165       6.096  15.203  75.295  1.00 94.23           N
ATOM   1293  CA  LEU B 165       6.560  16.437  75.853  1.00 94.23           C
ATOM   1294  CB  LEU B 165       6.009  16.703  77.263  1.00 94.23           C
ATOM   1295  CG  LEU B 165       4.474  16.687  77.337  1.00 94.23           C
ATOM   1296  CD1 LEU B 165       3.871  17.755  76.416  1.00 94.23           C
ATOM   1297  CD2 LEU B 165       3.914  15.277  77.091  1.00 94.23           C
ATOM   1298  C   LEU B 165       8.035  16.262  76.014  1.00 94.23           C
ATOM   1299  O   LEU B 165       8.496  15.167  76.328  1.00 94.23           O
ATOM   1300  N   VAL B 166       8.830  17.322  75.776  1.00 94.72           N
ATOM   1301  CA  VAL B 166      10.244  17.169  75.956  1.00 94.72           C
ATOM   1302  CB  VAL B 166      11.016  17.145  74.666  1.00 94.72           C
ATOM   1303  CG1 VAL B 166      10.590  15.902  73.867  1.00 94.72           C
ATOM   1304  CG2 VAL B 166      10.774  18.466  73.917  1.00 94.72           C
ATOM   1305  C   VAL B 166      10.726  18.337  76.752  1.00 94.72           C
ATOM   1306  O   VAL B 166      10.183  19.435  76.645  1.00 94.72           O
ATOM   1307  N   LEU B 167      11.744  18.125  77.611  1.00 61.15           N
ATOM   1308  CA  LEU B 167      12.235  19.239  78.362  1.00 61.15           C
ATOM   1309  CB  LEU B 167      12.865  18.876  79.715  1.00 61.15           C
ATOM   1310  CG  LEU B 167      11.806  18.313  80.681  1.00 61.15           C
ATOM   1311  CD1 LEU B 167      12.333  18.241  82.121  1.00 61.15           C
ATOM   1312  CD2 LEU B 167      10.483  19.089  80.569  1.00 61.15           C
ATOM   1313  C   LEU B 167      13.199  19.997  77.512  1.00 61.15           C
ATOM   1314  O   LEU B 167      13.902  19.419  76.685  1.00 61.15           O
ATOM   1315  N   THR B 168      13.223  21.336  77.676  1.00108.60           N
ATOM   1316  CA  THR B 168      14.098  22.145  76.883  1.00108.60           C
ATOM   1317  CB  THR B 168      13.378  22.953  75.847  1.00108.60           C
ATOM   1318  OG1 THR B 168      12.470  23.859  76.459  1.00108.60           O
ATOM   1319  CG2 THR B 168      12.628  21.971  74.933  1.00108.60           C
ATOM   1320  C   THR B 168      14.811  23.097  77.782  1.00108.60           C
ATOM   1321  O   THR B 168      14.315  23.466  78.846  1.00108.60           O
ATOM   1322  N   TYR B 169      16.020  23.507  77.357  1.00 61.02           N
ATOM   1323  CA  TYR B 169      16.831  24.403  78.123  1.00 61.02           C
ATOM   1324  CB  TYR B 169      18.142  23.732  78.576  1.00 61.02           C
ATOM   1325  CG  TYR B 169      19.044  24.717  79.241  1.00 61.02           C
ATOM   1326  CD1 TYR B 169      18.751  25.215  80.490  1.00 61.02           C
ATOM   1327  CD2 TYR B 169      20.209  25.114  78.623  1.00 61.02           C
ATOM   1328  CE1 TYR B 169      19.594  26.114  81.101  1.00 61.02           C
ATOM   1329  CE2 TYR B 169      21.056  26.012  79.229  1.00 61.02           C
ATOM   1330  CZ  TYR B 169      20.747  26.514  80.470  1.00 61.02           C
ATOM   1331  OH  TYR B 169      21.613  27.435  81.096  1.00 61.02           O
ATOM   1332  C   TYR B 169      17.171  25.565  77.248  1.00 61.02           C
ATOM   1333  O   TYR B 169      17.521  25.393  76.082  1.00 61.02           O
ATOM   1334  N   ARG B 170      17.031  26.793  77.786  1.00105.57           N
ATOM   1335  CA  ARG B 170      17.423  27.964  77.057  1.00105.57           C
ATOM   1336  CB  ARG B 170      16.312  29.019  76.898  1.00105.57           C
ATOM   1337  CG  ARG B 170      16.802  30.283  76.186  1.00105.57           C
ATOM   1338  CD  ARG B 170      15.768  31.410  76.115  1.00105.57           C
ATOM   1339  NE  ARG B 170      16.429  32.568  75.449  1.00105.57           N
ATOM   1340  CZ  ARG B 170      15.699  33.649  75.052  1.00105.57           C
ATOM   1341  NH1 ARG B 170      14.348  33.674  75.254  1.00105.57           N
ATOM   1342  NH2 ARG B 170      16.320  34.709  74.458  1.00105.57           N
ATOM   1343  C   ARG B 170      18.502  28.602  77.866  1.00105.57           C
ATOM   1344  O   ARG B 170      18.297  28.937  79.031  1.00105.57           O
ATOM   1345  N   PRO B 171      19.654  28.762  77.278  1.00122.84           N
ATOM   1346  CA  PRO B 171      20.734  29.362  78.009  1.00122.84           C
ATOM   1347  CD  PRO B 171      20.131  27.767  76.329  1.00122.84           C
ATOM   1348  CB  PRO B 171      22.004  29.024  77.234  1.00122.84           C
ATOM   1349  CG  PRO B 171      21.655  27.699  76.533  1.00122.84           C
ATOM   1350  C   PRO B 171      20.513  30.825  78.176  1.00122.84           C
ATOM   1351  O   PRO B 171      19.929  31.445  77.289  1.00122.84           O
ATOM   1352  N   SER B 172      20.985  31.391  79.302  1.00 68.19           N
ATOM   1353  CA  SER B 172      20.834  32.792  79.549  1.00 68.19           C
ATOM   1354  CB  SER B 172      21.048  33.197  81.018  1.00 68.19           C
ATOM   1355  OG  SER B 172      19.995  32.690  81.825  1.00 68.19           O
ATOM   1356  C   SER B 172      21.854  33.504  78.725  1.00 68.19           C
ATOM   1357  O   SER B 172      22.722  32.885  78.112  1.00 68.19           O
ATOM   1358  N   ASN B 173      21.750  34.846  78.687  1.00 70.13           N
ATOM   1359  CA  ASN B 173      22.622  35.663  77.897  1.00 70.13           C
ATOM   1360  CB  ASN B 173      22.264  37.161  77.962  1.00 70.13           C
ATOM   1361  CG  ASN B 173      22.455  37.640  79.397  0.00 70.13           C
ATOM   1362  OD1 ASN B 173      21.848  37.111  80.326  1.00 70.13           O
ATOM   1363  ND2 ASN B 173      23.335  38.659  79.587  1.00 70.13           N
ATOM   1364  C   ASN B 173      24.028  35.515  78.387  1.00 70.13           C
ATOM   1365  O   ASN B 173      24.961  35.443  77.589  1.00 70.13           O
ATOM   1366  N   THR B 174      24.217  35.459  79.718  1.00 93.13           N
ATOM   1367  CA  THR B 174      25.539  35.399  80.266  1.00 93.13           C
ATOM   1368  CB  THR B 174      25.546  35.374  81.767  1.00 93.13           C
ATOM   1369  OG1 THR B 174      24.897  34.203  82.235  1.00 93.13           O
ATOM   1370  CG2 THR B 174      24.812  36.616  82.297  1.00 93.13           C
ATOM   1371  C   THR B 174      26.199  34.144  79.801  1.00 93.13           C
ATOM   1372  O   THR B 174      27.351  34.159  79.369  1.00 93.13           O
ATOM   1373  N   LEU B 175      25.464  33.020  79.860  1.00143.50           N
ATOM   1374  CA  LEU B 175      26.021  31.752  79.500  1.00143.50           C
ATOM   1375  CB  LEU B 175      25.018  30.598  79.692  1.00143.50           C
ATOM   1376  CG  LEU B 175      24.681  30.297  81.167  1.00143.50           C
ATOM   1377  CD1 LEU B 175      25.873  29.669  81.899  1.00143.50           C
ATOM   1378  CD2 LEU B 175      24.154  31.543  81.893  1.00143.50           C
ATOM   1379  C   LEU B 175      26.418  31.779  78.057  1.00143.50           C
ATOM   1380  O   LEU B 175      27.506  31.332  77.702  1.00143.50           O
ATOM   1381  N   LYS B 176      25.547  32.318  77.183  1.00 63.30           N
ATOM   1382  CA  LYS B 176      25.820  32.311  75.774  1.00 63.30           C
ATOM   1383  CB  LYS B 176      24.657  32.857  74.930  1.00 63.30           C
ATOM   1384  CG  LYS B 176      23.408  31.974  74.986  1.00 63.30           C
ATOM   1385  CD  LYS B 176      22.192  32.590  74.292  1.00 63.30           C
ATOM   1386  CE  LYS B 176      21.742  33.919  74.897  1.00 63.30           C
ATOM   1387  NZ  LYS B 176      20.591  34.452  74.133  1.00 63.30           N
ATOM   1388  C   LYS B 176      27.030  33.138  75.478  1.00 63.30           C
ATOM   1389  O   LYS B 176      27.866  32.753  74.660  1.00 63.30           O
ATOM   1390  N   ASP B 177      27.159  34.298  76.147  1.00 27.91           N
ATOM   1391  CA  ASP B 177      28.253  35.190  75.893  1.00 27.91           C
ATOM   1392  CB  ASP B 177      28.162  36.493  76.705  1.00 27.91           C
ATOM   1393  CG  ASP B 177      27.018  37.324  76.143  1.00 27.91           C
ATOM   1394  OD1 ASP B 177      26.850  37.331  74.894  1.00 27.91           O
ATOM   1395  OD2 ASP B 177      26.293  37.956  76.956  1.00 27.91           O
ATOM   1396  C   ASP B 177      29.533  34.520  76.270  1.00 27.91           C
ATOM   1397  O   ASP B 177      30.544  34.666  75.586  1.00 27.91           O
ATOM   1398  N   LYS B 178      29.521  33.761  77.378  1.00 64.12           N
ATOM   1399  CA  LYS B 178      30.727  33.138  77.828  1.00 64.12           C
ATOM   1400  CB  LYS B 178      30.531  32.373  79.148  1.00 64.12           C
ATOM   1401  CG  LYS B 178      31.840  31.970  79.828  1.00 64.12           C
ATOM   1402  CD  LYS B 178      31.665  31.607  81.304  1.00 64.12           C
ATOM   1403  CE  LYS B 178      32.962  31.198  82.005  1.00 64.12           C
ATOM   1404  NZ  LYS B 178      32.707  30.983  83.447  1.00 64.12           N
ATOM   1405  C   LYS B 178      31.203  32.166  76.789  1.00 64.12           C
ATOM   1406  O   LYS B 178      32.391  32.127  76.474  1.00 64.12           O
ATOM   1407  N   PHE B 179      30.289  31.352  76.223  1.00144.66           N
ATOM   1408  CA  PHE B 179      30.693  30.375  75.247  1.00144.66           C
ATOM   1409  CB  PHE B 179      29.565  29.462  74.737  1.00144.66           C
ATOM   1410  CG  PHE B 179      29.118  28.540  75.812  1.00144.66           C
ATOM   1411  CD1 PHE B 179      29.752  27.337  76.010  1.00144.66           C
ATOM   1412  CD2 PHE B 179      28.061  28.883  76.617  1.00144.66           C
ATOM   1413  CE1 PHE B 179      29.328  26.488  77.003  1.00144.66           C
ATOM   1414  CE2 PHE B 179      27.630  28.043  77.612  1.00144.66           C
ATOM   1415  CZ  PHE B 179      28.267  26.844  77.801  1.00144.66           C
ATOM   1416  C   PHE B 179      31.196  31.054  74.015  1.00144.66           C
ATOM   1417  O   PHE B 179      32.223  30.670  73.458  1.00144.66           O
ATOM   1418  N   LYS B 180      30.464  32.076  73.536  1.00111.32           N
ATOM   1419  CA  LYS B 180      30.851  32.712  72.311  1.00111.32           C
ATOM   1420  CB  LYS B 180      29.640  33.105  71.441  1.00111.32           C
ATOM   1421  CG  LYS B 180      29.985  33.714  70.076  1.00111.32           C
ATOM   1422  CD  LYS B 180      30.636  35.098  70.125  1.00111.32           C
ATOM   1423  CE  LYS B 180      30.967  35.663  68.744  1.00111.32           C
ATOM   1424  NZ  LYS B 180      31.454  37.054  68.868  1.00111.32           N
ATOM   1425  C   LYS B 180      31.618  33.973  72.660  1.00111.32           C
ATOM   1426  O   LYS B 180      30.959  34.955  73.092  1.00111.32           O
ATOM   1427  OXT LYS B 180      32.865  33.978  72.476  1.00111.32           O
TER    1428      LYS B 180
END
