# Supplementary material for: Comparison of histone-like HU protein DNA-binding properties and HU/IHF protein sequence alignment
Source: PLoS One. 2017 Nov 13;12(11):e0188037. doi: 10.1371/journal.pone.0188037 (PMC5683647; doi:10.1371/journal.pone.0188037)
Supplement: S3 File — (ZIP) [file pone.0188037.s003.zip › B3_3.pdb]

EXPDTA    THEORETICAL MODEL, MODELLER 9.17 2017/01/19 01:38:45
REMARK   6 MODELLER OBJECTIVE FUNCTION:       688.1078
REMARK   6 MODELLER BEST TEMPLATE % SEQ ID:  23.889
REMARK   6 SEQUENCE: B3_3
REMARK   6 DOPE score: -17253.07422
REMARK   6 GA341 score: 0.27481
REMARK   6 TEMPLATE: 1p71 1:A - 90:B MODELS 1:A - 180:B AT 23.9%
ATOM      1  N   MET A   1      13.011  33.847  82.927  1.00 69.68           N
ATOM      2  CA  MET A   1      13.093  33.454  84.350  1.00 69.68           C
ATOM      3  CB  MET A   1      12.366  32.120  84.588  1.00 69.68           C
ATOM      4  CG  MET A   1      12.393  31.672  86.050  1.00 69.68           C
ATOM      5  SD  MET A   1      11.539  30.100  86.378  1.00 69.68           S
ATOM      6  CE  MET A   1       9.856  30.788  86.393  1.00 69.68           C
ATOM      7  C   MET A   1      14.510  33.309  84.793  1.00 69.68           C
ATOM      8  O   MET A   1      15.376  32.874  84.036  1.00 69.68           O
ATOM      9  N   ASN A   2      14.771  33.683  86.058  1.00 54.24           N
ATOM     10  CA  ASN A   2      16.085  33.608  86.617  1.00 54.24           C
ATOM     11  CB  ASN A   2      16.578  34.951  87.184  1.00 54.24           C
ATOM     12  CG  ASN A   2      15.565  35.448  88.205  1.00 54.24           C
ATOM     13  OD1 ASN A   2      15.310  34.801  89.218  1.00 54.24           O
ATOM     14  ND2 ASN A   2      14.963  36.637  87.928  1.00 54.24           N
ATOM     15  C   ASN A   2      16.050  32.583  87.702  1.00 54.24           C
ATOM     16  O   ASN A   2      15.030  31.930  87.916  1.00 54.24           O
ATOM     17  N   ASN A   3      17.184  32.392  88.398  1.00 71.77           N
ATOM     18  CA  ASN A   3      17.269  31.381  89.411  1.00 71.77           C
ATOM     19  CB  ASN A   3      18.652  31.318  90.078  1.00 71.77           C
ATOM     20  CG  ASN A   3      18.685  30.095  90.985  0.00 71.77           C
ATOM     21  OD1 ASN A   3      18.969  30.197  92.178  1.00 71.77           O
ATOM     22  ND2 ASN A   3      18.387  28.900  90.407  1.00 71.77           N
ATOM     23  C   ASN A   3      16.263  31.660  90.484  1.00 71.77           C
ATOM     24  O   ASN A   3      15.595  30.745  90.964  1.00 71.77           O
ATOM     25  N   LYS A   4      16.116  32.939  90.873  1.00 90.67           N
ATOM     26  CA  LYS A   4      15.228  33.322  91.933  1.00 90.67           C
ATOM     27  CB  LYS A   4      15.265  34.839  92.183  1.00 90.67           C
ATOM     28  CG  LYS A   4      14.347  35.322  93.307  1.00 90.67           C
ATOM     29  CD  LYS A   4      14.647  36.758  93.745  1.00 90.67           C
ATOM     30  CE  LYS A   4      13.605  37.346  94.695  1.00 90.67           C
ATOM     31  NZ  LYS A   4      12.365  37.658  93.950  1.00 90.67           N
ATOM     32  C   LYS A   4      13.817  32.956  91.576  1.00 90.67           C
ATOM     33  O   LYS A   4      13.094  32.391  92.396  1.00 90.67           O
ATOM     34  N   GLU A   5      13.386  33.255  90.336  1.00 35.14           N
ATOM     35  CA  GLU A   5      12.036  32.968  89.936  1.00 35.14           C
ATOM     36  CB  GLU A   5      11.688  33.494  88.535  1.00 35.14           C
ATOM     37  CG  GLU A   5      11.556  35.016  88.458  1.00 35.14           C
ATOM     38  CD  GLU A   5      11.129  35.376  87.043  1.00 35.14           C
ATOM     39  OE1 GLU A   5      10.697  34.454  86.300  1.00 35.14           O
ATOM     40  OE2 GLU A   5      11.225  36.580  86.684  1.00 35.14           O
ATOM     41  C   GLU A   5      11.837  31.487  89.914  1.00 35.14           C
ATOM     42  O   GLU A   5      10.768  30.984  90.255  1.00 35.14           O
ATOM     43  N   PHE A   6      12.884  30.761  89.497  1.00 67.56           N
ATOM     44  CA  PHE A   6      12.876  29.337  89.355  1.00 67.56           C
ATOM     45  CB  PHE A   6      14.281  28.903  88.886  1.00 67.56           C
ATOM     46  CG  PHE A   6      14.291  27.529  88.328  1.00 67.56           C
ATOM     47  CD1 PHE A   6      13.812  27.308  87.059  1.00 67.56           C
ATOM     48  CD2 PHE A   6      14.807  26.476  89.040  1.00 67.56           C
ATOM     49  CE1 PHE A   6      13.818  26.050  86.502  1.00 67.56           C
ATOM     50  CE2 PHE A   6      14.817  25.218  88.487  1.00 67.56           C
ATOM     51  CZ  PHE A   6      14.324  24.996  87.221  1.00 67.56           C
ATOM     52  C   PHE A   6      12.591  28.750  90.709  1.00 67.56           C
ATOM     53  O   PHE A   6      11.704  27.914  90.874  1.00 67.56           O
ATOM     54  N   THR A   7      13.309  29.224  91.741  1.00 97.45           N
ATOM     55  CA  THR A   7      13.139  28.673  93.055  1.00 97.45           C
ATOM     56  CB  THR A   7      14.065  29.279  94.070  1.00 97.45           C
ATOM     57  OG1 THR A   7      13.833  30.674  94.186  1.00 97.45           O
ATOM     58  CG2 THR A   7      15.514  29.016  93.629  1.00 97.45           C
ATOM     59  C   THR A   7      11.733  28.912  93.507  1.00 97.45           C
ATOM     60  O   THR A   7      11.104  28.035  94.098  1.00 97.45           O
ATOM     61  N   SER A   8      11.194  30.109  93.220  1.00 66.89           N
ATOM     62  CA  SER A   8       9.877  30.453  93.667  1.00 66.89           C
ATOM     63  CB  SER A   8       9.440  31.848  93.203  1.00 66.89           C
ATOM     64  OG  SER A   8       8.133  32.119  93.684  1.00 66.89           O
ATOM     65  C   SER A   8       8.880  29.477  93.125  1.00 66.89           C
ATOM     66  O   SER A   8       8.012  29.002  93.857  1.00 66.89           O
ATOM     67  N   GLU A   9       8.971  29.152  91.824  1.00 93.41           N
ATOM     68  CA  GLU A   9       8.026  28.261  91.215  1.00 93.41           C
ATOM     69  CB  GLU A   9       8.216  28.170  89.691  1.00 93.41           C
ATOM     70  CG  GLU A   9       6.965  27.722  88.930  1.00 93.41           C
ATOM     71  CD  GLU A   9       6.842  26.208  88.989  1.00 93.41           C
ATOM     72  OE1 GLU A   9       7.815  25.545  89.437  1.00 93.41           O
ATOM     73  OE2 GLU A   9       5.768  25.694  88.576  1.00 93.41           O
ATOM     74  C   GLU A   9       8.191  26.888  91.800  1.00 93.41           C
ATOM     75  O   GLU A   9       7.210  26.193  92.062  1.00 93.41           O
ATOM     76  N   LEU A  10       9.454  26.466  92.012  1.00105.29           N
ATOM     77  CA  LEU A  10       9.771  25.163  92.532  1.00105.29           C
ATOM     78  CB  LEU A  10      11.287  24.937  92.614  1.00105.29           C
ATOM     79  CG  LEU A  10      11.946  24.521  91.293  1.00105.29           C
ATOM     80  CD1 LEU A  10      11.412  25.314  90.095  1.00105.29           C
ATOM     81  CD2 LEU A  10      13.466  24.676  91.423  1.00105.29           C
ATOM     82  C   LEU A  10       9.239  25.009  93.912  1.00105.29           C
ATOM     83  O   LEU A  10       8.580  24.014  94.211  1.00105.29           O
ATOM     84  N   SER A  11       9.472  26.018  94.772  1.00 76.29           N
ATOM     85  CA  SER A  11       9.082  25.932  96.148  1.00 76.29           C
ATOM     86  CB  SER A  11       9.300  27.250  96.908  1.00 76.29           C
ATOM     87  OG  SER A  11      10.678  27.590  96.924  1.00 76.29           O
ATOM     88  C   SER A  11       7.618  25.654  96.180  1.00 76.29           C
ATOM     89  O   SER A  11       7.149  24.856  96.990  1.00 76.29           O
ATOM     90  N   ARG A  12       6.857  26.316  95.291  1.00 66.72           N
ATOM     91  CA  ARG A  12       5.439  26.113  95.252  1.00 66.72           C
ATOM     92  CB  ARG A  12       4.729  26.978  94.198  1.00 66.72           C
ATOM     93  CG  ARG A  12       4.734  28.479  94.478  0.00 66.72           C
ATOM     94  CD  ARG A  12       4.053  29.304  93.381  0.00 66.72           C
ATOM     95  NE  ARG A  12       2.605  29.435  93.720  1.00 66.72           N
ATOM     96  CZ  ARG A  12       1.693  28.530  93.257  1.00 66.72           C
ATOM     97  NH1 ARG A  12       2.103  27.468  92.503  1.00 66.72           N
ATOM     98  NH2 ARG A  12       0.368  28.692  93.544  1.00 66.72           N
ATOM     99  C   ARG A  12       5.133  24.702  94.855  1.00 66.72           C
ATOM    100  O   ARG A  12       4.356  24.020  95.522  1.00 66.72           O
ATOM    101  N   ARG A  13       5.738  24.222  93.750  1.00128.95           N
ATOM    102  CA  ARG A  13       5.373  22.923  93.259  1.00128.95           C
ATOM    103  CB  ARG A  13       5.906  22.617  91.848  1.00128.95           C
ATOM    104  CG  ARG A  13       5.252  23.498  90.782  1.00128.95           C
ATOM    105  CD  ARG A  13       5.336  22.933  89.364  0.00128.95           C
ATOM    106  NE  ARG A  13       4.287  21.880  89.243  1.00128.95           N
ATOM    107  CZ  ARG A  13       2.999  22.232  88.960  1.00128.95           C
ATOM    108  NH1 ARG A  13       2.672  23.545  88.787  1.00128.95           N
ATOM    109  NH2 ARG A  13       2.034  21.273  88.851  1.00128.95           N
ATOM    110  C   ARG A  13       5.798  21.821  94.185  1.00128.95           C
ATOM    111  O   ARG A  13       5.021  20.904  94.444  1.00128.95           O
ATOM    112  N   LEU A  14       7.049  21.861  94.680  1.00132.43           N
ATOM    113  CA  LEU A  14       7.544  20.819  95.544  1.00132.43           C
ATOM    114  CB  LEU A  14       9.082  20.708  95.652  1.00132.43           C
ATOM    115  CG  LEU A  14       9.763  21.563  96.738  1.00132.43           C
ATOM    116  CD1 LEU A  14      11.287  21.357  96.727  1.00132.43           C
ATOM    117  CD2 LEU A  14       9.381  23.041  96.631  1.00132.43           C
ATOM    118  C   LEU A  14       6.963  20.936  96.915  1.00132.43           C
ATOM    119  O   LEU A  14       6.854  19.940  97.624  1.00132.43           O
ATOM    120  N   GLY A  15       6.613  22.164  97.350  1.00 29.55           N
ATOM    121  CA  GLY A  15       6.055  22.321  98.660  1.00 29.55           C
ATOM    122  C   GLY A  15       7.161  22.466  99.657  1.00 29.55           C
ATOM    123  O   GLY A  15       7.016  22.065 100.812  1.00 29.55           O
ATOM    124  N   TYR A  16       8.308  23.033  99.232  1.00157.07           N
ATOM    125  CA  TYR A  16       9.394  23.247 100.145  1.00157.07           C
ATOM    126  CB  TYR A  16      10.627  22.365  99.888  1.00157.07           C
ATOM    127  CG  TYR A  16      10.187  21.021 100.359  1.00157.07           C
ATOM    128  CD1 TYR A  16       9.397  20.226  99.561  1.00157.07           C
ATOM    129  CD2 TYR A  16      10.549  20.562 101.604  1.00157.07           C
ATOM    130  CE1 TYR A  16       8.978  18.994 100.002  1.00157.07           C
ATOM    131  CE2 TYR A  16      10.134  19.328 102.051  1.00157.07           C
ATOM    132  CZ  TYR A  16       9.346  18.541 101.245  1.00157.07           C
ATOM    133  OH  TYR A  16       8.910  17.276 101.693  1.00157.07           O
ATOM    134  C   TYR A  16       9.755  24.697 100.147  1.00157.07           C
ATOM    135  O   TYR A  16       9.430  25.440  99.221  1.00157.07           O
ATOM    136  N   THR A  17      10.432  25.129 101.232  1.00 41.56           N
ATOM    137  CA  THR A  17      10.742  26.511 101.456  1.00 41.56           C
ATOM    138  CB  THR A  17      11.486  26.737 102.745  1.00 41.56           C
ATOM    139  OG1 THR A  17      10.728  26.223 103.830  1.00 41.56           O
ATOM    140  CG2 THR A  17      11.719  28.243 102.954  1.00 41.56           C
ATOM    141  C   THR A  17      11.580  27.006 100.325  1.00 41.56           C
ATOM    142  O   THR A  17      12.222  26.234  99.615  1.00 41.56           O
ATOM    143  N   LEU A  18      11.571  28.340 100.141  1.00 40.77           N
ATOM    144  CA  LEU A  18      12.293  29.010  99.103  1.00 40.77           C
ATOM    145  CB  LEU A  18      12.159  30.540  99.179  1.00 40.77           C
ATOM    146  CG  LEU A  18      10.719  31.050  98.997  1.00 40.77           C
ATOM    147  CD1 LEU A  18      10.660  32.584  99.086  1.00 40.77           C
ATOM    148  CD2 LEU A  18      10.090  30.492  97.710  1.00 40.77           C
ATOM    149  C   LEU A  18      13.735  28.703  99.320  1.00 40.77           C
ATOM    150  O   LEU A  18      14.491  28.518  98.368  1.00 40.77           O
ATOM    151  N   LYS A  19      14.156  28.668 100.597  1.00133.79           N
ATOM    152  CA  LYS A  19      15.522  28.385 100.916  1.00133.79           C
ATOM    153  CB  LYS A  19      15.798  28.425 102.427  1.00133.79           C
ATOM    154  CG  LYS A  19      15.718  29.825 103.035  0.00133.79           C
ATOM    155  CD  LYS A  19      16.779  30.792 102.501  0.00133.79           C
ATOM    156  CE  LYS A  19      18.148  30.638 103.171  0.00133.79           C
ATOM    157  NZ  LYS A  19      19.108  31.604 102.591  0.00133.79           N
ATOM    158  C   LYS A  19      15.848  26.997 100.465  1.00133.79           C
ATOM    159  O   LYS A  19      16.878  26.779  99.828  1.00133.79           O
ATOM    160  N   ASP A  20      14.970  26.020 100.764  1.00 39.71           N
ATOM    161  CA  ASP A  20      15.246  24.648 100.443  1.00 39.71           C
ATOM    162  CB  ASP A  20      14.186  23.672 100.983  1.00 39.71           C
ATOM    163  CG  ASP A  20      14.409  23.525 102.481  1.00 39.71           C
ATOM    164  OD1 ASP A  20      15.595  23.400 102.887  1.00 39.71           O
ATOM    165  OD2 ASP A  20      13.401  23.544 103.235  1.00 39.71           O
ATOM    166  C   ASP A  20      15.310  24.467  98.964  1.00 39.71           C
ATOM    167  O   ASP A  20      16.180  23.761  98.456  1.00 39.71           O
ATOM    168  N   THR A  21      14.388  25.102  98.223  1.00 99.75           N
ATOM    169  CA  THR A  21      14.420  24.947  96.802  1.00 99.75           C
ATOM    170  CB  THR A  21      13.329  25.693  96.091  1.00 99.75           C
ATOM    171  OG1 THR A  21      13.436  27.085  96.344  1.00 99.75           O
ATOM    172  CG2 THR A  21      11.971  25.149  96.565  1.00 99.75           C
ATOM    173  C   THR A  21      15.728  25.487  96.331  1.00 99.75           C
ATOM    174  O   THR A  21      16.419  24.863  95.529  1.00 99.75           O
ATOM    175  N   SER A  22      16.120  26.660  96.856  1.00 73.66           N
ATOM    176  CA  SER A  22      17.335  27.286  96.430  1.00 73.66           C
ATOM    177  CB  SER A  22      17.559  28.651  97.104  1.00 73.66           C
ATOM    178  OG  SER A  22      16.558  29.568  96.688  1.00 73.66           O
ATOM    179  C   SER A  22      18.499  26.412  96.777  1.00 73.66           C
ATOM    180  O   SER A  22      19.399  26.212  95.963  1.00 73.66           O
ATOM    181  N   GLU A  23      18.507  25.855  98.003  1.00113.32           N
ATOM    182  CA  GLU A  23      19.641  25.086  98.419  1.00113.32           C
ATOM    183  CB  GLU A  23      19.592  24.659  99.893  1.00113.32           C
ATOM    184  CG  GLU A  23      20.920  24.061 100.357  1.00113.32           C
ATOM    185  CD  GLU A  23      21.981  25.153 100.247  1.00113.32           C
ATOM    186  OE1 GLU A  23      22.298  25.558  99.096  1.00113.32           O
ATOM    187  OE2 GLU A  23      22.491  25.598 101.310  1.00113.32           O
ATOM    188  C   GLU A  23      19.767  23.852  97.582  1.00113.32           C
ATOM    189  O   GLU A  23      20.853  23.523  97.110  1.00113.32           O
ATOM    190  N   LEU A  24      18.650  23.131  97.368  1.00 51.97           N
ATOM    191  CA  LEU A  24      18.724  21.916  96.613  1.00 51.97           C
ATOM    192  CB  LEU A  24      17.431  21.109  96.620  1.00 51.97           C
ATOM    193  CG  LEU A  24      17.587  19.834  95.792  1.00 51.97           C
ATOM    194  CD1 LEU A  24      18.612  18.896  96.441  1.00 51.97           C
ATOM    195  CD2 LEU A  24      16.227  19.193  95.500  1.00 51.97           C
ATOM    196  C   LEU A  24      19.070  22.204  95.185  1.00 51.97           C
ATOM    197  O   LEU A  24      19.845  21.473  94.570  1.00 51.97           O
ATOM    198  N   VAL A  25      18.491  23.271  94.606  1.00 35.61           N
ATOM    199  CA  VAL A  25      18.743  23.590  93.226  1.00 35.61           C
ATOM    200  CB  VAL A  25      17.947  24.766  92.737  1.00 35.61           C
ATOM    201  CG1 VAL A  25      18.409  25.112  91.312  1.00 35.61           C
ATOM    202  CG2 VAL A  25      16.454  24.413  92.821  1.00 35.61           C
ATOM    203  C   VAL A  25      20.190  23.920  93.033  1.00 35.61           C
ATOM    204  O   VAL A  25      20.807  23.476  92.068  1.00 35.61           O
ATOM    205  N   THR A  26      20.778  24.703  93.953  1.00 28.51           N
ATOM    206  CA  THR A  26      22.144  25.121  93.802  1.00 28.51           C
ATOM    207  CB  THR A  26      22.597  26.020  94.915  1.00 28.51           C
ATOM    208  OG1 THR A  26      21.765  27.169  94.985  1.00 28.51           O
ATOM    209  CG2 THR A  26      24.053  26.438  94.645  1.00 28.51           C
ATOM    210  C   THR A  26      23.028  23.914  93.806  1.00 28.51           C
ATOM    211  O   THR A  26      23.950  23.813  92.999  1.00 28.51           O
ATOM    212  N   SER A  27      22.767  22.962  94.720  1.00 67.75           N
ATOM    213  CA  SER A  27      23.597  21.796  94.818  1.00 67.75           C
ATOM    214  CB  SER A  27      23.217  20.872  95.986  1.00 67.75           C
ATOM    215  OG  SER A  27      24.081  19.745  96.012  1.00 67.75           O
ATOM    216  C   SER A  27      23.467  20.996  93.562  1.00 67.75           C
ATOM    217  O   SER A  27      24.430  20.369  93.126  1.00 67.75           O
ATOM    218  N   LEU A  28      22.266  20.986  92.953  1.00 61.63           N
ATOM    219  CA  LEU A  28      22.047  20.210  91.764  1.00 61.63           C
ATOM    220  CB  LEU A  28      20.569  20.286  91.302  1.00 61.63           C
ATOM    221  CG  LEU A  28      20.122  19.385  90.120  1.00 61.63           C
ATOM    222  CD1 LEU A  28      18.627  19.596  89.831  1.00 61.63           C
ATOM    223  CD2 LEU A  28      20.959  19.571  88.841  1.00 61.63           C
ATOM    224  C   LEU A  28      22.921  20.750  90.671  1.00 61.63           C
ATOM    225  O   LEU A  28      23.645  20.001  90.020  1.00 61.63           O
ATOM    226  N   LEU A  29      22.901  22.074  90.442  1.00102.95           N
ATOM    227  CA  LEU A  29      23.678  22.618  89.361  1.00102.95           C
ATOM    228  CB  LEU A  29      23.363  24.091  89.060  1.00102.95           C
ATOM    229  CG  LEU A  29      21.972  24.263  88.416  1.00102.95           C
ATOM    230  CD1 LEU A  29      20.852  23.804  89.353  1.00102.95           C
ATOM    231  CD2 LEU A  29      21.759  25.693  87.908  1.00102.95           C
ATOM    232  C   LEU A  29      25.142  22.466  89.626  1.00102.95           C
ATOM    233  O   LEU A  29      25.915  22.213  88.704  1.00102.95           O
ATOM    234  N   SER A  30      25.568  22.634  90.892  1.00 64.26           N
ATOM    235  CA  SER A  30      26.964  22.512  91.201  1.00 64.26           C
ATOM    236  CB  SER A  30      27.278  22.798  92.679  1.00 64.26           C
ATOM    237  OG  SER A  30      28.671  22.656  92.917  1.00 64.26           O
ATOM    238  C   SER A  30      27.404  21.108  90.922  1.00 64.26           C
ATOM    239  O   SER A  30      28.490  20.886  90.388  1.00 64.26           O
ATOM    240  N   ASP A  31      26.562  20.120  91.278  1.00 33.69           N
ATOM    241  CA  ASP A  31      26.902  18.735  91.113  1.00 33.69           C
ATOM    242  CB  ASP A  31      25.841  17.784  91.691  1.00 33.69           C
ATOM    243  CG  ASP A  31      25.896  17.888  93.209  1.00 33.69           C
ATOM    244  OD1 ASP A  31      26.888  18.470  93.725  1.00 33.69           O
ATOM    245  OD2 ASP A  31      24.948  17.392  93.875  1.00 33.69           O
ATOM    246  C   ASP A  31      27.043  18.413  89.661  1.00 33.69           C
ATOM    247  O   ASP A  31      27.960  17.697  89.268  1.00 33.69           O
ATOM    248  N   MET A  32      26.132  18.936  88.822  1.00125.84           N
ATOM    249  CA  MET A  32      26.171  18.620  87.426  1.00125.84           C
ATOM    250  CB  MET A  32      24.930  19.136  86.682  1.00125.84           C
ATOM    251  CG  MET A  32      24.699  20.639  86.805  1.00125.84           C
ATOM    252  SD  MET A  32      22.979  21.135  86.494  1.00125.84           S
ATOM    253  CE  MET A  32      22.858  20.362  84.857  1.00125.84           C
ATOM    254  C   MET A  32      27.426  19.144  86.797  1.00125.84           C
ATOM    255  O   MET A  32      28.050  18.458  85.989  1.00125.84           O
ATOM    256  N   THR A  33      27.849  20.366  87.167  1.00102.69           N
ATOM    257  CA  THR A  33      29.031  20.948  86.602  1.00102.69           C
ATOM    258  CB  THR A  33      29.282  22.341  87.107  1.00102.69           C
ATOM    259  OG1 THR A  33      29.537  22.318  88.505  1.00102.69           O
ATOM    260  CG2 THR A  33      28.044  23.207  86.806  1.00102.69           C
ATOM    261  C   THR A  33      30.208  20.110  86.990  1.00102.69           C
ATOM    262  O   THR A  33      31.109  19.883  86.184  1.00102.69           O
ATOM    263  N   ARG A  34      30.237  19.645  88.254  1.00 99.86           N
ATOM    264  CA  ARG A  34      31.352  18.892  88.751  1.00 99.86           C
ATOM    265  CB  ARG A  34      31.277  18.656  90.270  1.00 99.86           C
ATOM    266  CG  ARG A  34      32.618  18.271  90.900  1.00 99.86           C
ATOM    267  CD  ARG A  34      32.603  18.316  92.430  0.00 99.86           C
ATOM    268  NE  ARG A  34      32.088  17.009  92.924  1.00 99.86           N
ATOM    269  CZ  ARG A  34      30.755  16.827  93.158  1.00 99.86           C
ATOM    270  NH1 ARG A  34      29.865  17.833  92.910  1.00 99.86           N
ATOM    271  NH2 ARG A  34      30.316  15.629  93.643  1.00 99.86           N
ATOM    272  C   ARG A  34      31.458  17.567  88.053  1.00 99.86           C
ATOM    273  O   ARG A  34      32.553  17.150  87.676  1.00 99.86           O
ATOM    274  N   GLN A  35      30.318  16.874  87.853  1.00 55.38           N
ATOM    275  CA  GLN A  35      30.306  15.570  87.248  1.00 55.38           C
ATOM    276  CB  GLN A  35      28.911  14.921  87.313  1.00 55.38           C
ATOM    277  CG  GLN A  35      28.466  14.675  88.757  1.00 55.38           C
ATOM    278  CD  GLN A  35      27.083  14.043  88.751  1.00 55.38           C
ATOM    279  OE1 GLN A  35      26.512  13.778  89.808  1.00 55.38           O
ATOM    280  NE2 GLN A  35      26.521  13.810  87.535  1.00 55.38           N
ATOM    281  C   GLN A  35      30.754  15.665  85.819  1.00 55.38           C
ATOM    282  O   GLN A  35      31.507  14.819  85.343  1.00 55.38           O
ATOM    283  N   LEU A  36      30.295  16.702  85.090  1.00140.80           N
ATOM    284  CA  LEU A  36      30.662  16.870  83.711  1.00140.80           C
ATOM    285  CB  LEU A  36      29.906  18.019  83.025  1.00140.80           C
ATOM    286  CG  LEU A  36      28.392  17.771  82.914  1.00140.80           C
ATOM    287  CD1 LEU A  36      27.695  18.919  82.167  1.00140.80           C
ATOM    288  CD2 LEU A  36      28.096  16.392  82.302  1.00140.80           C
ATOM    289  C   LEU A  36      32.130  17.163  83.605  1.00140.80           C
ATOM    290  O   LEU A  36      32.821  16.614  82.749  1.00140.80           O
ATOM    291  N   GLU A  37      32.652  18.014  84.506  1.00112.73           N
ATOM    292  CA  GLU A  37      34.027  18.437  84.472  1.00112.73           C
ATOM    293  CB  GLU A  37      34.348  19.426  85.608  1.00112.73           C
ATOM    294  CG  GLU A  37      35.796  19.916  85.625  1.00112.73           C
ATOM    295  CD  GLU A  37      36.619  18.903  86.406  1.00112.73           C
ATOM    296  OE1 GLU A  37      35.998  18.026  87.063  1.00112.73           O
ATOM    297  OE2 GLU A  37      37.874  18.995  86.362  1.00112.73           O
ATOM    298  C   GLU A  37      34.904  17.232  84.625  1.00112.73           C
ATOM    299  O   GLU A  37      35.987  17.156  84.044  1.00112.73           O
ATOM    300  N   GLU A  38      34.439  16.276  85.448  1.00 94.18           N
ATOM    301  CA  GLU A  38      35.069  15.022  85.749  1.00 94.18           C
ATOM    302  CB  GLU A  38      34.299  14.266  86.846  1.00 94.18           C
ATOM    303  CG  GLU A  38      34.898  12.917  87.239  1.00 94.18           C
ATOM    304  CD  GLU A  38      34.003  12.331  88.321  1.00 94.18           C
ATOM    305  OE1 GLU A  38      33.738  13.052  89.322  1.00 94.18           O
ATOM    306  OE2 GLU A  38      33.554  11.165  88.156  1.00 94.18           O
ATOM    307  C   GLU A  38      35.061  14.171  84.514  1.00 94.18           C
ATOM    308  O   GLU A  38      35.943  13.336  84.325  1.00 94.18           O
ATOM    309  N   GLY A  39      34.058  14.355  83.633  1.00 32.12           N
ATOM    310  CA  GLY A  39      33.990  13.526  82.462  1.00 32.12           C
ATOM    311  C   GLY A  39      32.867  12.548  82.619  1.00 32.12           C
ATOM    312  O   GLY A  39      32.749  11.596  81.850  1.00 32.12           O
ATOM    313  N   ASN A  40      32.027  12.747  83.650  1.00 55.22           N
ATOM    314  CA  ASN A  40      30.889  11.906  83.889  1.00 55.22           C
ATOM    315  CB  ASN A  40      30.458  11.971  85.363  1.00 55.22           C
ATOM    316  CG  ASN A  40      29.584  10.782  85.723  1.00 55.22           C
ATOM    317  OD1 ASN A  40      29.615   9.734  85.080  1.00 55.22           O
ATOM    318  ND2 ASN A  40      28.784  10.956  86.806  1.00 55.22           N
ATOM    319  C   ASN A  40      29.765  12.435  83.043  1.00 55.22           C
ATOM    320  O   ASN A  40      29.766  13.604  82.659  1.00 55.22           O
ATOM    321  N   VAL A  41      28.777  11.577  82.709  1.00 37.68           N
ATOM    322  CA  VAL A  41      27.657  12.017  81.924  1.00 37.68           C
ATOM    323  CB  VAL A  41      27.271  11.054  80.840  1.00 37.68           C
ATOM    324  CG1 VAL A  41      26.007  11.589  80.144  1.00 37.68           C
ATOM    325  CG2 VAL A  41      28.473  10.858  79.900  1.00 37.68           C
ATOM    326  C   VAL A  41      26.492  12.116  82.851  1.00 37.68           C
ATOM    327  O   VAL A  41      26.244  11.216  83.652  1.00 37.68           O
ATOM    328  N   ILE A  42      25.738  13.228  82.766  1.00 43.31           N
ATOM    329  CA  ILE A  42      24.624  13.401  83.651  1.00 43.31           C
ATOM    330  CB  ILE A  42      24.592  14.772  84.257  1.00 43.31           C
ATOM    331  CG1 ILE A  42      25.907  15.034  85.009  1.00 43.31           C
ATOM    332  CG2 ILE A  42      23.348  14.879  85.153  1.00 43.31           C
ATOM    333  CD1 ILE A  42      26.110  16.501  85.378  1.00 43.31           C
ATOM    334  C   ILE A  42      23.391  13.231  82.826  1.00 43.31           C
ATOM    335  O   ILE A  42      23.174  13.955  81.856  1.00 43.31           O
ATOM    336  N   SER A  43      22.541  12.251  83.190  1.00 89.38           N
ATOM    337  CA  SER A  43      21.388  12.023  82.373  1.00 89.38           C
ATOM    338  CB  SER A  43      21.395  10.641  81.704  1.00 89.38           C
ATOM    339  OG  SER A  43      21.488   9.634  82.698  1.00 89.38           O
ATOM    340  C   SER A  43      20.142  12.138  83.189  1.00 89.38           C
ATOM    341  O   SER A  43      20.038  11.597  84.289  1.00 89.38           O
ATOM    342  N   ILE A  44      19.164  12.889  82.643  1.00 86.45           N
ATOM    343  CA  ILE A  44      17.875  13.029  83.251  1.00 86.45           C
ATOM    344  CB  ILE A  44      17.520  14.439  83.622  1.00 86.45           C
ATOM    345  CG1 ILE A  44      18.499  14.989  84.672  1.00 86.45           C
ATOM    346  CG2 ILE A  44      16.054  14.444  84.086  1.00 86.45           C
ATOM    347  CD1 ILE A  44      19.903  15.228  84.121  1.00 86.45           C
ATOM    348  C   ILE A  44      16.886  12.599  82.219  1.00 86.45           C
ATOM    349  O   ILE A  44      16.774  13.200  81.152  1.00 86.45           O
ATOM    350  N   GLN A  45      16.101  11.556  82.528  1.00 84.98           N
ATOM    351  CA  GLN A  45      15.230  11.035  81.521  1.00 84.98           C
ATOM    352  CB  GLN A  45      14.574   9.707  81.930  1.00 84.98           C
ATOM    353  CG  GLN A  45      13.893   8.992  80.768  1.00 84.98           C
ATOM    354  CD  GLN A  45      15.000   8.549  79.825  1.00 84.98           C
ATOM    355  OE1 GLN A  45      15.789   9.363  79.349  1.00 84.98           O
ATOM    356  NE2 GLN A  45      15.067   7.219  79.549  1.00 84.98           N
ATOM    357  C   GLN A  45      14.146  12.024  81.231  1.00 84.98           C
ATOM    358  O   GLN A  45      13.454  12.499  82.130  1.00 84.98           O
ATOM    359  N   GLY A  46      13.999  12.370  79.936  1.00 35.81           N
ATOM    360  CA  GLY A  46      12.954  13.232  79.464  1.00 35.81           C
ATOM    361  C   GLY A  46      13.483  14.624  79.331  1.00 35.81           C
ATOM    362  O   GLY A  46      13.170  15.318  78.364  1.00 35.81           O
ATOM    363  N   PHE A  47      14.269  15.085  80.323  1.00 73.40           N
ATOM    364  CA  PHE A  47      14.840  16.401  80.269  1.00 73.40           C
ATOM    365  CB  PHE A  47      15.370  16.853  81.638  1.00 73.40           C
ATOM    366  CG  PHE A  47      15.953  18.209  81.463  1.00 73.40           C
ATOM    367  CD1 PHE A  47      15.138  19.290  81.226  1.00 73.40           C
ATOM    368  CD2 PHE A  47      17.313  18.399  81.561  1.00 73.40           C
ATOM    369  CE1 PHE A  47      15.678  20.542  81.067  1.00 73.40           C
ATOM    370  CE2 PHE A  47      17.855  19.652  81.404  1.00 73.40           C
ATOM    371  CZ  PHE A  47      17.036  20.727  81.157  1.00 73.40           C
ATOM    372  C   PHE A  47      15.972  16.486  79.289  1.00 73.40           C
ATOM    373  O   PHE A  47      15.955  17.316  78.380  1.00 73.40           O
ATOM    374  N   GLY A  48      16.979  15.593  79.425  1.00 30.27           N
ATOM    375  CA  GLY A  48      18.118  15.671  78.551  1.00 30.27           C
ATOM    376  C   GLY A  48      19.345  15.229  79.297  1.00 30.27           C
ATOM    377  O   GLY A  48      19.274  14.804  80.449  1.00 30.27           O
ATOM    378  N   THR A  49      20.522  15.322  78.637  1.00103.82           N
ATOM    379  CA  THR A  49      21.742  14.898  79.262  1.00103.82           C
ATOM    380  CB  THR A  49      22.310  13.643  78.666  1.00103.82           C
ATOM    381  OG1 THR A  49      23.450  13.221  79.399  1.00103.82           O
ATOM    382  CG2 THR A  49      22.702  13.926  77.207  1.00103.82           C
ATOM    383  C   THR A  49      22.783  15.962  79.097  1.00103.82           C
ATOM    384  O   THR A  49      22.708  16.797  78.196  1.00103.82           O
ATOM    385  N   PHE A  50      23.784  15.951  80.004  1.00 59.38           N
ATOM    386  CA  PHE A  50      24.885  16.871  79.974  1.00 59.38           C
ATOM    387  CB  PHE A  50      25.044  17.701  81.262  1.00 59.38           C
ATOM    388  CG  PHE A  50      23.877  18.609  81.454  1.00 59.38           C
ATOM    389  CD1 PHE A  50      22.723  18.146  82.043  1.00 59.38           C
ATOM    390  CD2 PHE A  50      23.946  19.928  81.067  1.00 59.38           C
ATOM    391  CE1 PHE A  50      21.648  18.983  82.232  1.00 59.38           C
ATOM    392  CE2 PHE A  50      22.874  20.769  81.255  1.00 59.38           C
ATOM    393  CZ  PHE A  50      21.723  20.297  81.839  1.00 59.38           C
ATOM    394  C   PHE A  50      26.120  16.029  79.900  1.00 59.38           C
ATOM    395  O   PHE A  50      26.218  14.994  80.559  1.00 59.38           O
ATOM    396  N   GLU A  51      27.104  16.447  79.082  1.00 97.26           N
ATOM    397  CA  GLU A  51      28.297  15.662  78.978  1.00 97.26           C
ATOM    398  CB  GLU A  51      28.139  14.500  77.983  1.00 97.26           C
ATOM    399  CG  GLU A  51      29.377  13.621  77.841  1.00 97.26           C
ATOM    400  CD  GLU A  51      29.058  12.528  76.830  1.00 97.26           C
ATOM    401  OE1 GLU A  51      27.956  12.583  76.223  1.00 97.26           O
ATOM    402  OE2 GLU A  51      29.911  11.618  76.659  1.00 97.26           O
ATOM    403  C   GLU A  51      29.389  16.547  78.473  1.00 97.26           C
ATOM    404  O   GLU A  51      29.137  17.671  78.036  1.00 97.26           O
ATOM    405  N   VAL A  52      30.646  16.073  78.546  1.00 52.55           N
ATOM    406  CA  VAL A  52      31.719  16.845  77.997  1.00 52.55           C
ATOM    407  CB  VAL A  52      33.000  16.776  78.754  1.00 52.55           C
ATOM    408  CG1 VAL A  52      34.068  17.501  77.919  1.00 52.55           C
ATOM    409  CG2 VAL A  52      32.770  17.396  80.132  1.00 52.55           C
ATOM    410  C   VAL A  52      32.011  16.269  76.658  1.00 52.55           C
ATOM    411  O   VAL A  52      32.011  15.053  76.479  1.00 52.55           O
ATOM    412  N   LYS A  53      32.243  17.142  75.663  1.00 98.04           N
ATOM    413  CA  LYS A  53      32.546  16.645  74.358  1.00 98.04           C
ATOM    414  CB  LYS A  53      31.635  17.226  73.263  1.00 98.04           C
ATOM    415  CG  LYS A  53      30.185  16.744  73.327  1.00 98.04           C
ATOM    416  CD  LYS A  53      30.027  15.248  73.059  1.00 98.04           C
ATOM    417  CE  LYS A  53      28.578  14.766  73.107  1.00 98.04           C
ATOM    418  NZ  LYS A  53      28.515  13.335  72.741  1.00 98.04           N
ATOM    419  C   LYS A  53      33.937  17.072  74.038  1.00 98.04           C
ATOM    420  O   LYS A  53      34.291  18.237  74.206  1.00 98.04           O
ATOM    421  N   LYS A  54      34.775  16.122  73.587  1.00184.68           N
ATOM    422  CA  LYS A  54      36.105  16.476  73.206  1.00184.68           C
ATOM    423  CB  LYS A  54      37.095  15.300  73.226  1.00184.68           C
ATOM    424  CG  LYS A  54      36.663  14.126  72.345  1.00184.68           C
ATOM    425  CD  LYS A  54      35.363  13.469  72.811  1.00184.68           C
ATOM    426  CE  LYS A  54      35.498  12.754  74.156  1.00184.68           C
ATOM    427  NZ  LYS A  54      36.527  11.697  74.061  1.00184.68           N
ATOM    428  C   LYS A  54      36.024  16.980  71.811  1.00184.68           C
ATOM    429  O   LYS A  54      35.208  16.515  71.016  1.00184.68           O
ATOM    430  N   LYS A  55      36.841  17.996  71.490  1.00 64.48           N
ATOM    431  CA  LYS A  55      36.854  18.438  70.134  1.00 64.48           C
ATOM    432  CB  LYS A  55      36.075  19.743  69.905  1.00 64.48           C
ATOM    433  CG  LYS A  55      34.570  19.488  70.023  1.00 64.48           C
ATOM    434  CD  LYS A  55      33.690  20.727  70.151  1.00 64.48           C
ATOM    435  CE  LYS A  55      32.206  20.364  70.253  1.00 64.48           C
ATOM    436  NZ  LYS A  55      31.402  21.569  70.539  1.00 64.48           N
ATOM    437  C   LYS A  55      38.283  18.617  69.754  1.00 64.48           C
ATOM    438  O   LYS A  55      39.003  19.415  70.352  1.00 64.48           O
ATOM    439  N   ALA A  56      38.734  17.845  68.748  1.00 29.38           N
ATOM    440  CA  ALA A  56      40.101  17.909  68.328  1.00 29.38           C
ATOM    441  CB  ALA A  56      40.561  16.702  67.491  1.00 29.38           C
ATOM    442  C   ALA A  56      40.272  19.129  67.495  1.00 29.38           C
ATOM    443  O   ALA A  56      39.310  19.671  66.954  1.00 29.38           O
ATOM    444  N   GLU A  57      41.525  19.610  67.408  1.00 71.59           N
ATOM    445  CA  GLU A  57      41.811  20.764  66.617  1.00 71.59           C
ATOM    446  CB  GLU A  57      43.199  21.362  66.902  1.00 71.59           C
ATOM    447  CG  GLU A  57      44.347  20.362  66.752  1.00 71.59           C
ATOM    448  CD  GLU A  57      45.653  21.057  67.119  1.00 71.59           C
ATOM    449  OE1 GLU A  57      45.656  22.311  67.244  1.00 71.59           O
ATOM    450  OE2 GLU A  57      46.670  20.332  67.282  1.00 71.59           O
ATOM    451  C   GLU A  57      41.771  20.347  65.186  1.00 71.59           C
ATOM    452  O   GLU A  57      42.163  19.234  64.840  1.00 71.59           O
ATOM    453  N   ARG A  58      41.262  21.235  64.313  1.00 74.55           N
ATOM    454  CA  ARG A  58      41.238  20.924  62.916  1.00 74.55           C
ATOM    455  CB  ARG A  58      39.902  20.348  62.409  1.00 74.55           C
ATOM    456  CG  ARG A  58      38.714  21.290  62.619  1.00 74.55           C
ATOM    457  CD  ARG A  58      37.456  20.905  61.835  1.00 74.55           C
ATOM    458  NE  ARG A  58      36.736  19.828  62.576  1.00 74.55           N
ATOM    459  CZ  ARG A  58      36.886  18.522  62.210  1.00 74.55           C
ATOM    460  NH1 ARG A  58      37.729  18.194  61.188  1.00 74.55           N
ATOM    461  NH2 ARG A  58      36.189  17.545  62.862  1.00 74.55           N
ATOM    462  C   ARG A  58      41.451  22.208  62.190  1.00 74.55           C
ATOM    463  O   ARG A  58      41.185  23.278  62.728  1.00 74.55           O
ATOM    464  N   ILE A  59      41.943  22.136  60.938  1.00141.36           N
ATOM    465  CA  ILE A  59      42.164  23.333  60.181  1.00141.36           C
ATOM    466  CB  ILE A  59      43.462  23.289  59.408  1.00141.36           C
ATOM    467  CG1 ILE A  59      43.853  24.666  58.841  1.00141.36           C
ATOM    468  CG2 ILE A  59      43.358  22.175  58.355  1.00141.36           C
ATOM    469  CD1 ILE A  59      42.922  25.165  57.741  1.00141.36           C
ATOM    470  C   ILE A  59      40.991  23.485  59.263  1.00141.36           C
ATOM    471  O   ILE A  59      40.641  22.560  58.532  1.00141.36           O
ATOM    472  N   SER A  60      40.329  24.662  59.323  1.00 43.73           N
ATOM    473  CA  SER A  60      39.157  24.915  58.534  1.00 43.73           C
ATOM    474  CB  SER A  60      37.928  25.321  59.368  1.00 43.73           C
ATOM    475  OG  SER A  60      37.494  24.239  60.178  1.00 43.73           O
ATOM    476  C   SER A  60      39.451  26.061  57.627  1.00 43.73           C
ATOM    477  O   SER A  60      40.571  26.569  57.590  1.00 43.73           O
ATOM    478  N   VAL A  61      38.445  26.478  56.835  1.00 33.26           N
ATOM    479  CA  VAL A  61      38.613  27.598  55.956  1.00 33.26           C
ATOM    480  CB  VAL A  61      38.354  27.274  54.514  1.00 33.26           C
ATOM    481  CG1 VAL A  61      38.515  28.561  53.688  1.00 33.26           C
ATOM    482  CG2 VAL A  61      39.295  26.136  54.083  1.00 33.26           C
ATOM    483  C   VAL A  61      37.609  28.628  56.370  1.00 33.26           C
ATOM    484  O   VAL A  61      36.531  28.301  56.865  1.00 33.26           O
ATOM    485  N   ASN A  62      37.949  29.916  56.176  1.00 58.06           N
ATOM    486  CA  ASN A  62      37.096  30.989  56.596  1.00 58.06           C
ATOM    487  CB  ASN A  62      37.924  32.200  57.043  1.00 58.06           C
ATOM    488  CG  ASN A  62      37.035  33.206  57.753  1.00 58.06           C
ATOM    489  OD1 ASN A  62      35.891  33.434  57.367  1.00 58.06           O
ATOM    490  ND2 ASN A  62      37.584  33.837  58.825  1.00 58.06           N
ATOM    491  C   ASN A  62      36.271  31.392  55.420  1.00 58.06           C
ATOM    492  O   ASN A  62      36.790  31.769  54.374  1.00 58.06           O
ATOM    493  N   PRO A  63      34.983  31.292  55.554  1.00161.03           N
ATOM    494  CA  PRO A  63      34.059  31.612  54.504  1.00161.03           C
ATOM    495  CD  PRO A  63      34.337  30.971  56.811  1.00161.03           C
ATOM    496  CB  PRO A  63      32.665  31.438  55.113  1.00161.03           C
ATOM    497  CG  PRO A  63      32.897  30.623  56.402  1.00161.03           C
ATOM    498  C   PRO A  63      34.250  33.010  54.000  1.00161.03           C
ATOM    499  O   PRO A  63      34.312  33.207  52.787  1.00161.03           O
ATOM    500  N   THR A  64      34.308  33.997  54.915  1.00122.13           N
ATOM    501  CA  THR A  64      34.397  35.374  54.524  1.00122.13           C
ATOM    502  CB  THR A  64      34.157  36.286  55.692  1.00122.13           C
ATOM    503  OG1 THR A  64      35.159  36.106  56.684  1.00122.13           O
ATOM    504  CG2 THR A  64      32.778  35.951  56.283  1.00122.13           C
ATOM    505  C   THR A  64      35.731  35.723  53.927  1.00122.13           C
ATOM    506  O   THR A  64      35.811  36.181  52.788  1.00122.13           O
ATOM    507  N   THR A  65      36.818  35.503  54.695  1.00124.04           N
ATOM    508  CA  THR A  65      38.156  35.865  54.305  1.00124.04           C
ATOM    509  CB  THR A  65      39.116  35.935  55.456  1.00124.04           C
ATOM    510  OG1 THR A  65      40.337  36.513  55.028  1.00124.04           O
ATOM    511  CG2 THR A  65      39.377  34.525  55.991  1.00124.04           C
ATOM    512  C   THR A  65      38.704  34.920  53.284  1.00124.04           C
ATOM    513  O   THR A  65      39.494  35.305  52.424  1.00124.04           O
ATOM    514  N   LYS A  66      38.279  33.648  53.357  1.00117.22           N
ATOM    515  CA  LYS A  66      38.756  32.597  52.504  1.00117.22           C
ATOM    516  CB  LYS A  66      38.819  33.039  51.031  1.00117.22           C
ATOM    517  CG  LYS A  66      37.455  33.488  50.499  1.00117.22           C
ATOM    518  CD  LYS A  66      37.522  34.309  49.211  1.00117.22           C
ATOM    519  CE  LYS A  66      36.173  34.902  48.800  1.00117.22           C
ATOM    520  NZ  LYS A  66      35.693  35.834  49.847  1.00117.22           N
ATOM    521  C   LYS A  66      40.135  32.216  52.954  1.00117.22           C
ATOM    522  O   LYS A  66      40.847  31.482  52.271  1.00117.22           O
ATOM    523  N   GLN A  67      40.531  32.676  54.156  1.00 96.15           N
ATOM    524  CA  GLN A  67      41.816  32.333  54.694  1.00 96.15           C
ATOM    525  CB  GLN A  67      42.306  33.285  55.796  1.00 96.15           C
ATOM    526  CG  GLN A  67      42.577  34.707  55.327  1.00 96.15           C
ATOM    527  CD  GLN A  67      43.046  35.505  56.533  1.00 96.15           C
ATOM    528  OE1 GLN A  67      43.866  35.039  57.324  1.00 96.15           O
ATOM    529  NE2 GLN A  67      42.502  36.743  56.680  1.00 96.15           N
ATOM    530  C   GLN A  67      41.680  31.012  55.370  1.00 96.15           C
ATOM    531  O   GLN A  67      40.598  30.641  55.825  1.00 96.15           O
ATOM    532  N   ARG A  68      42.785  30.245  55.431  1.00137.11           N
ATOM    533  CA  ARG A  68      42.700  29.027  56.173  1.00137.11           C
ATOM    534  CB  ARG A  68      43.751  27.963  55.839  1.00137.11           C
ATOM    535  CG  ARG A  68      43.471  27.224  54.536  1.00137.11           C
ATOM    536  CD  ARG A  68      44.224  25.899  54.439  1.00137.11           C
ATOM    537  NE  ARG A  68      43.984  25.338  53.081  1.00137.11           N
ATOM    538  CZ  ARG A  68      44.771  25.745  52.045  1.00137.11           C
ATOM    539  NH1 ARG A  68      45.769  26.649  52.270  1.00137.11           N
ATOM    540  NH2 ARG A  68      44.571  25.244  50.790  1.00137.11           N
ATOM    541  C   ARG A  68      42.883  29.384  57.604  1.00137.11           C
ATOM    542  O   ARG A  68      43.572  30.348  57.935  1.00137.11           O
ATOM    543  N   MET A  69      42.243  28.609  58.496  1.00 74.15           N
ATOM    544  CA  MET A  69      42.350  28.894  59.893  1.00 74.15           C
ATOM    545  CB  MET A  69      41.123  29.644  60.441  1.00 74.15           C
ATOM    546  CG  MET A  69      39.808  28.882  60.275  1.00 74.15           C
ATOM    547  SD  MET A  69      38.341  29.805  60.823  1.00 74.15           S
ATOM    548  CE  MET A  69      38.783  29.773  62.585  1.00 74.15           C
ATOM    549  C   MET A  69      42.469  27.596  60.619  1.00 74.15           C
ATOM    550  O   MET A  69      42.122  26.538  60.098  1.00 74.15           O
ATOM    551  N   LEU A  70      43.003  27.648  61.854  1.00 77.51           N
ATOM    552  CA  LEU A  70      43.133  26.445  62.614  1.00 77.51           C
ATOM    553  CB  LEU A  70      44.550  26.244  63.173  1.00 77.51           C
ATOM    554  CG  LEU A  70      44.741  24.897  63.884  1.00 77.51           C
ATOM    555  CD1 LEU A  70      44.567  23.738  62.888  1.00 77.51           C
ATOM    556  CD2 LEU A  70      46.083  24.849  64.633  1.00 77.51           C
ATOM    557  C   LEU A  70      42.195  26.572  63.766  1.00 77.51           C
ATOM    558  O   LEU A  70      42.235  27.553  64.507  1.00 77.51           O
ATOM    559  N   VAL A  71      41.303  25.584  63.941  1.00 42.29           N
ATOM    560  CA  VAL A  71      40.388  25.653  65.037  1.00 42.29           C
ATOM    561  CB  VAL A  71      39.051  25.045  64.733  1.00 42.29           C
ATOM    562  CG1 VAL A  71      38.183  25.101  66.001  1.00 42.29           C
ATOM    563  CG2 VAL A  71      38.448  25.787  63.527  1.00 42.29           C
ATOM    564  C   VAL A  71      41.010  24.887  66.156  1.00 42.29           C
ATOM    565  O   VAL A  71      41.340  23.707  66.043  1.00 42.29           O
ATOM    566  N   PRO A  72      41.182  25.580  67.240  1.00 71.01           N
ATOM    567  CA  PRO A  72      41.816  25.066  68.422  1.00 71.01           C
ATOM    568  CD  PRO A  72      40.468  26.820  67.481  1.00 71.01           C
ATOM    569  CB  PRO A  72      41.842  26.241  69.394  1.00 71.01           C
ATOM    570  CG  PRO A  72      40.592  27.049  68.997  1.00 71.01           C
ATOM    571  C   PRO A  72      41.031  23.927  68.988  1.00 71.01           C
ATOM    572  O   PRO A  72      39.826  23.848  68.755  1.00 71.01           O
ATOM    573  N   PRO A  73      41.691  23.043  69.685  1.00 85.84           N
ATOM    574  CA  PRO A  73      41.043  21.935  70.320  1.00 85.84           C
ATOM    575  CD  PRO A  73      43.121  22.841  69.539  1.00 85.84           C
ATOM    576  CB  PRO A  73      42.137  20.904  70.598  1.00 85.84           C
ATOM    577  CG  PRO A  73      43.446  21.711  70.528  1.00 85.84           C
ATOM    578  C   PRO A  73      40.406  22.451  71.561  1.00 85.84           C
ATOM    579  O   PRO A  73      40.858  23.466  72.088  1.00 85.84           O
ATOM    580  N   LYS A  74      39.344  21.782  72.032  1.00 93.93           N
ATOM    581  CA  LYS A  74      38.733  22.210  73.250  1.00 93.93           C
ATOM    582  CB  LYS A  74      37.749  23.388  73.107  1.00 93.93           C
ATOM    583  CG  LYS A  74      38.379  24.733  72.749  1.00 93.93           C
ATOM    584  CD  LYS A  74      37.336  25.842  72.582  1.00 93.93           C
ATOM    585  CE  LYS A  74      36.479  26.058  73.835  1.00 93.93           C
ATOM    586  NZ  LYS A  74      35.474  27.118  73.591  1.00 93.93           N
ATOM    587  C   LYS A  74      37.905  21.081  73.750  1.00 93.93           C
ATOM    588  O   LYS A  74      37.656  20.110  73.036  1.00 93.93           O
ATOM    589  N   LEU A  75      37.502  21.177  75.028  1.00 97.43           N
ATOM    590  CA  LEU A  75      36.570  20.258  75.596  1.00 97.43           C
ATOM    591  CB  LEU A  75      37.125  19.502  76.807  1.00 97.43           C
ATOM    592  CG  LEU A  75      38.313  18.578  76.480  1.00 97.43           C
ATOM    593  CD1 LEU A  75      37.894  17.445  75.531  1.00 97.43           C
ATOM    594  CD2 LEU A  75      39.522  19.374  75.969  1.00 97.43           C
ATOM    595  C   LEU A  75      35.474  21.147  76.077  1.00 97.43           C
ATOM    596  O   LEU A  75      35.744  22.139  76.750  1.00 97.43           O
ATOM    597  N   VAL A  76      34.210  20.844  75.725  1.00101.70           N
ATOM    598  CA  VAL A  76      33.167  21.742  76.126  1.00101.70           C
ATOM    599  CB  VAL A  76      32.645  22.581  74.999  1.00101.70           C
ATOM    600  CG1 VAL A  76      33.769  23.517  74.529  1.00101.70           C
ATOM    601  CG2 VAL A  76      32.121  21.646  73.894  1.00101.70           C
ATOM    602  C   VAL A  76      32.014  20.953  76.643  1.00101.70           C
ATOM    603  O   VAL A  76      31.846  19.785  76.303  1.00101.70           O
ATOM    604  N   LEU A  77      31.194  21.578  77.514  1.00 60.46           N
ATOM    605  CA  LEU A  77      30.043  20.875  77.992  1.00 60.46           C
ATOM    606  CB  LEU A  77      29.465  21.403  79.311  1.00 60.46           C
ATOM    607  CG  LEU A  77      30.404  21.107  80.497  1.00 60.46           C
ATOM    608  CD1 LEU A  77      29.742  21.458  81.836  1.00 60.46           C
ATOM    609  CD2 LEU A  77      30.903  19.654  80.461  1.00 60.46           C
ATOM    610  C   LEU A  77      28.996  20.894  76.927  1.00 60.46           C
ATOM    611  O   LEU A  77      28.906  21.832  76.138  1.00 60.46           O
ATOM    612  N   THR A  78      28.195  19.813  76.864  1.00106.24           N
ATOM    613  CA  THR A  78      27.182  19.698  75.858  1.00106.24           C
ATOM    614  CB  THR A  78      27.494  18.659  74.818  1.00106.24           C
ATOM    615  OG1 THR A  78      26.556  18.735  73.755  1.00106.24           O
ATOM    616  CG2 THR A  78      27.442  17.267  75.471  1.00106.24           C
ATOM    617  C   THR A  78      25.904  19.277  76.507  1.00106.24           C
ATOM    618  O   THR A  78      25.895  18.566  77.511  1.00106.24           O
ATOM    619  N   TYR A  79      24.778  19.730  75.925  1.00 59.39           N
ATOM    620  CA  TYR A  79      23.481  19.404  76.429  1.00 59.39           C
ATOM    621  CB  TYR A  79      22.757  20.657  76.959  1.00 59.39           C
ATOM    622  CG  TYR A  79      21.358  20.326  77.343  1.00 59.39           C
ATOM    623  CD1 TYR A  79      21.091  19.657  78.514  1.00 59.39           C
ATOM    624  CD2 TYR A  79      20.311  20.705  76.532  1.00 59.39           C
ATOM    625  CE1 TYR A  79      19.796  19.362  78.867  1.00 59.39           C
ATOM    626  CE2 TYR A  79      19.014  20.413  76.881  1.00 59.39           C
ATOM    627  CZ  TYR A  79      18.757  19.737  78.050  1.00 59.39           C
ATOM    628  OH  TYR A  79      17.430  19.433  78.419  1.00 59.39           O
ATOM    629  C   TYR A  79      22.694  18.837  75.291  1.00 59.39           C
ATOM    630  O   TYR A  79      22.710  19.373  74.185  1.00 59.39           O
ATOM    631  N   LYS A  80      22.019  17.694  75.522  1.00 52.47           N
ATOM    632  CA  LYS A  80      21.157  17.159  74.510  1.00 52.47           C
ATOM    633  CB  LYS A  80      21.561  15.767  73.987  1.00 52.47           C
ATOM    634  CG  LYS A  80      22.798  15.785  73.085  1.00 52.47           C
ATOM    635  CD  LYS A  80      23.275  14.395  72.657  1.00 52.47           C
ATOM    636  CE  LYS A  80      24.370  14.430  71.588  1.00 52.47           C
ATOM    637  NZ  LYS A  80      24.714  13.055  71.165  1.00 52.47           N
ATOM    638  C   LYS A  80      19.811  17.042  75.143  1.00 52.47           C
ATOM    639  O   LYS A  80      19.650  16.408  76.186  1.00 52.47           O
ATOM    640  N   PRO A  81      18.838  17.661  74.539  1.00 81.40           N
ATOM    641  CA  PRO A  81      17.511  17.640  75.082  1.00 81.40           C
ATOM    642  CD  PRO A  81      19.072  18.839  73.723  1.00 81.40           C
ATOM    643  CB  PRO A  81      16.757  18.799  74.423  1.00 81.40           C
ATOM    644  CG  PRO A  81      17.665  19.247  73.262  1.00 81.40           C
ATOM    645  C   PRO A  81      16.870  16.313  74.877  1.00 81.40           C
ATOM    646  O   PRO A  81      17.126  15.680  73.854  1.00 81.40           O
ATOM    647  N   SER A  82      16.032  15.869  75.833  1.00 33.35           N
ATOM    648  CA  SER A  82      15.377  14.610  75.659  1.00 33.35           C
ATOM    649  CB  SER A  82      15.026  13.870  76.955  1.00 33.35           C
ATOM    650  OG  SER A  82      16.207  13.509  77.655  1.00 33.35           O
ATOM    651  C   SER A  82      14.112  14.854  74.903  1.00 33.35           C
ATOM    652  O   SER A  82      13.782  15.987  74.561  1.00 33.35           O
ATOM    653  N   THR A  83      13.370  13.767  74.628  1.00103.46           N
ATOM    654  CA  THR A  83      12.190  13.819  73.816  1.00103.46           C
ATOM    655  CB  THR A  83      11.577  12.469  73.598  1.00103.46           C
ATOM    656  OG1 THR A  83      11.184  11.900  74.839  1.00103.46           O
ATOM    657  CG2 THR A  83      12.608  11.565  72.904  1.00103.46           C
ATOM    658  C   THR A  83      11.143  14.688  74.436  1.00103.46           C
ATOM    659  O   THR A  83      10.494  15.467  73.740  1.00103.46           O
ATOM    660  N   LEU A  84      10.943  14.591  75.762  1.00 33.47           N
ATOM    661  CA  LEU A  84       9.886  15.352  76.363  1.00 33.47           C
ATOM    662  CB  LEU A  84       9.740  15.098  77.874  1.00 33.47           C
ATOM    663  CG  LEU A  84       8.599  15.915  78.510  1.00 33.47           C
ATOM    664  CD1 LEU A  84       7.237  15.514  77.922  1.00 33.47           C
ATOM    665  CD2 LEU A  84       8.630  15.830  80.044  1.00 33.47           C
ATOM    666  C   LEU A  84      10.161  16.809  76.173  1.00 33.47           C
ATOM    667  O   LEU A  84       9.259  17.581  75.849  1.00 33.47           O
ATOM    668  N   LEU A  85      11.424  17.231  76.362  1.00 37.44           N
ATOM    669  CA  LEU A  85      11.740  18.626  76.234  1.00 37.44           C
ATOM    670  CB  LEU A  85      13.204  18.949  76.564  1.00 37.44           C
ATOM    671  CG  LEU A  85      13.534  20.447  76.422  1.00 37.44           C
ATOM    672  CD1 LEU A  85      12.730  21.294  77.424  1.00 37.44           C
ATOM    673  CD2 LEU A  85      15.045  20.703  76.498  1.00 37.44           C
ATOM    674  C   LEU A  85      11.483  19.051  74.821  1.00 37.44           C
ATOM    675  O   LEU A  85      10.927  20.121  74.583  1.00 37.44           O
ATOM    676  N   LYS A  86      11.868  18.213  73.839  1.00 81.16           N
ATOM    677  CA  LYS A  86      11.666  18.563  72.462  1.00 81.16           C
ATOM    678  CB  LYS A  86      12.203  17.530  71.455  1.00 81.16           C
ATOM    679  CG  LYS A  86      13.721  17.559  71.266  1.00 81.16           C
ATOM    680  CD  LYS A  86      14.216  16.479  70.301  1.00 81.16           C
ATOM    681  CE  LYS A  86      15.671  16.655  69.863  1.00 81.16           C
ATOM    682  NZ  LYS A  86      15.991  15.698  68.777  1.00 81.16           N
ATOM    683  C   LYS A  86      10.195  18.689  72.214  1.00 81.16           C
ATOM    684  O   LYS A  86       9.765  19.539  71.436  1.00 81.16           O
ATOM    685  N   ASP A  87       9.397  17.827  72.874  1.00274.10           N
ATOM    686  CA  ASP A  87       7.961  17.799  72.796  1.00274.10           C
ATOM    687  CB  ASP A  87       7.253  18.937  73.569  1.00274.10           C
ATOM    688  CG  ASP A  87       7.650  20.302  73.014  1.00274.10           C
ATOM    689  OD1 ASP A  87       8.749  20.793  73.386  1.00274.10           O
ATOM    690  OD2 ASP A  87       6.854  20.872  72.220  1.00274.10           O
ATOM    691  C   ASP A  87       7.460  17.779  71.389  1.00274.10           C
ATOM    692  O   ASP A  87       6.698  18.658  70.991  1.00274.10           O
ATOM    693  N   LYS A  88       7.877  16.767  70.598  1.00139.02           N
ATOM    694  CA  LYS A  88       7.375  16.635  69.260  1.00139.02           C
ATOM    695  CB  LYS A  88       8.386  16.021  68.274  1.00139.02           C
ATOM    696  CG  LYS A  88       8.817  14.596  68.631  1.00139.02           C
ATOM    697  CD  LYS A  88       9.557  13.877  67.500  1.00139.02           C
ATOM    698  CE  LYS A  88      10.988  14.373  67.290  1.00139.02           C
ATOM    699  NZ  LYS A  88      11.602  13.680  66.135  1.00139.02           N
ATOM    700  C   LYS A  88       6.188  15.733  69.312  1.00139.02           C
ATOM    701  O   LYS A  88       6.242  14.651  69.896  1.00139.02           O
ATOM    702  N   PHE A  89       5.062  16.169  68.717  1.00126.47           N
ATOM    703  CA  PHE A  89       3.913  15.319  68.729  1.00126.47           C
ATOM    704  CB  PHE A  89       2.666  15.957  68.097  1.00126.47           C
ATOM    705  CG  PHE A  89       1.521  15.026  68.318  1.00126.47           C
ATOM    706  CD1 PHE A  89       0.815  15.063  69.499  1.00126.47           C
ATOM    707  CD2 PHE A  89       1.142  14.123  67.351  1.00126.47           C
ATOM    708  CE1 PHE A  89      -0.242  14.210  69.714  1.00126.47           C
ATOM    709  CE2 PHE A  89       0.084  13.268  67.560  1.00126.47           C
ATOM    710  CZ  PHE A  89      -0.613  13.310  68.744  1.00126.47           C
ATOM    711  C   PHE A  89       4.271  14.125  67.911  1.00126.47           C
ATOM    712  O   PHE A  89       4.017  12.985  68.296  1.00126.47           O
ATOM    713  N   LYS A  90       4.912  14.379  66.754  1.00 74.80           N
ATOM    714  CA  LYS A  90       5.294  13.341  65.845  1.00 74.80           C
ATOM    715  CB  LYS A  90       6.036  13.888  64.615  1.00 74.80           C
ATOM    716  CG  LYS A  90       6.156  12.896  63.460  1.00 74.80           C
ATOM    717  CD  LYS A  90       6.560  13.564  62.145  1.00 74.80           C
ATOM    718  CE  LYS A  90       6.425  12.646  60.930  1.00 74.80           C
ATOM    719  NZ  LYS A  90       4.993  12.384  60.657  1.00 74.80           N
ATOM    720  C   LYS A  90       6.237  12.388  66.567  1.00 74.80           C
ATOM    721  O   LYS A  90       6.633  11.375  65.930  1.00 74.80           O
ATOM    722  OXT LYS A  90       6.578  12.652  67.751  1.00 74.80           O
TER     723      LYS A  90
ATOM    724  N   MET B  91      26.077  10.403  86.224  1.00145.31           N
ATOM    725  CA  MET B  91      24.926   9.856  86.958  1.00145.31           C
ATOM    726  CB  MET B  91      24.909  10.286  88.437  1.00145.31           C
ATOM    727  CG  MET B  91      25.800   9.448  89.356  1.00145.31           C
ATOM    728  SD  MET B  91      27.575   9.811  89.284  1.00145.31           S
ATOM    729  CE  MET B  91      27.464  11.266  90.360  1.00145.31           C
ATOM    730  C   MET B  91      23.586  10.170  86.394  1.00145.31           C
ATOM    731  O   MET B  91      23.418  11.070  85.572  1.00145.31           O
ATOM    732  N   ASN B  92      22.596   9.374  86.839  1.00 67.49           N
ATOM    733  CA  ASN B  92      21.230   9.505  86.441  1.00 67.49           C
ATOM    734  CB  ASN B  92      20.506   8.155  86.255  1.00 67.49           C
ATOM    735  CG  ASN B  92      20.562   7.329  87.538  1.00 67.49           C
ATOM    736  OD1 ASN B  92      20.487   7.847  88.651  1.00 67.49           O
ATOM    737  ND2 ASN B  92      20.714   5.988  87.373  1.00 67.49           N
ATOM    738  C   ASN B  92      20.506  10.317  87.467  1.00 67.49           C
ATOM    739  O   ASN B  92      21.102  10.833  88.412  1.00 67.49           O
ATOM    740  N   ASN B  93      19.179  10.451  87.281  1.00 42.59           N
ATOM    741  CA  ASN B  93      18.356  11.252  88.140  1.00 42.59           C
ATOM    742  CB  ASN B  93      16.863  11.163  87.782  0.00 42.59           C
ATOM    743  CG  ASN B  93      16.677  11.805  86.425  0.00 42.59           C
ATOM    744  OD1 ASN B  93      17.593  12.438  85.907  1.00 42.59           O
ATOM    745  ND2 ASN B  93      15.461  11.646  85.834  1.00 42.59           N
ATOM    746  C   ASN B  93      18.452  10.746  89.545  1.00 42.59           C
ATOM    747  O   ASN B  93      18.633  11.524  90.480  1.00 42.59           O
ATOM    748  N   LYS B  94      18.356   9.418  89.726  1.00128.25           N
ATOM    749  CA  LYS B  94      18.318   8.836  91.038  1.00128.25           C
ATOM    750  CB  LYS B  94      18.232   7.299  90.988  1.00128.25           C
ATOM    751  CG  LYS B  94      16.974   6.757  90.302  1.00128.25           C
ATOM    752  CD  LYS B  94      15.667   7.109  91.016  1.00128.25           C
ATOM    753  CE  LYS B  94      15.222   6.057  92.035  1.00128.25           C
ATOM    754  NZ  LYS B  94      16.091   6.105  93.234  1.00128.25           N
ATOM    755  C   LYS B  94      19.580   9.165  91.770  1.00128.25           C
ATOM    756  O   LYS B  94      19.553   9.512  92.949  1.00128.25           O
ATOM    757  N   GLU B  95      20.726   9.045  91.082  1.00 53.25           N
ATOM    758  CA  GLU B  95      22.014   9.267  91.671  1.00 53.25           C
ATOM    759  CB  GLU B  95      23.137   8.781  90.742  1.00 53.25           C
ATOM    760  CG  GLU B  95      23.122   7.256  90.594  1.00 53.25           C
ATOM    761  CD  GLU B  95      24.004   6.859  89.421  1.00 53.25           C
ATOM    762  OE1 GLU B  95      23.778   7.397  88.305  1.00 53.25           O
ATOM    763  OE2 GLU B  95      24.906   6.001  89.622  1.00 53.25           O
ATOM    764  C   GLU B  95      22.210  10.716  91.997  1.00 53.25           C
ATOM    765  O   GLU B  95      22.829  11.057  93.003  1.00 53.25           O
ATOM    766  N   PHE B  96      21.689  11.609  91.139  1.00118.86           N
ATOM    767  CA  PHE B  96      21.839  13.029  91.272  1.00118.86           C
ATOM    768  CB  PHE B  96      21.164  13.735  90.091  1.00118.86           C
ATOM    769  CG  PHE B  96      21.866  15.023  89.917  1.00118.86           C
ATOM    770  CD1 PHE B  96      21.523  16.136  90.645  1.00118.86           C
ATOM    771  CD2 PHE B  96      22.902  15.080  89.016  1.00118.86           C
ATOM    772  CE1 PHE B  96      22.210  17.308  90.453  1.00118.86           C
ATOM    773  CE2 PHE B  96      23.593  16.245  88.818  1.00118.86           C
ATOM    774  CZ  PHE B  96      23.239  17.351  89.544  1.00118.86           C
ATOM    775  C   PHE B  96      21.134  13.470  92.524  1.00118.86           C
ATOM    776  O   PHE B  96      21.650  14.272  93.304  1.00118.86           O
ATOM    777  N   THR B  97      19.918  12.937  92.741  1.00101.85           N
ATOM    778  CA  THR B  97      19.097  13.302  93.859  1.00101.85           C
ATOM    779  CB  THR B  97      17.752  12.627  93.835  1.00101.85           C
ATOM    780  OG1 THR B  97      17.899  11.220  93.953  1.00101.85           O
ATOM    781  CG2 THR B  97      17.051  12.973  92.509  1.00101.85           C
ATOM    782  C   THR B  97      19.793  12.912  95.127  1.00101.85           C
ATOM    783  O   THR B  97      19.766  13.651  96.109  1.00101.85           O
ATOM    784  N   SER B  98      20.445  11.734  95.143  1.00 62.34           N
ATOM    785  CA  SER B  98      21.097  11.277  96.338  1.00 62.34           C
ATOM    786  CB  SER B  98      21.757   9.896  96.172  1.00 62.34           C
ATOM    787  OG  SER B  98      22.386   9.506  97.384  1.00 62.34           O
ATOM    788  C   SER B  98      22.178  12.244  96.707  1.00 62.34           C
ATOM    789  O   SER B  98      22.341  12.584  97.877  1.00 62.34           O
ATOM    790  N   GLU B  99      22.942  12.725  95.708  1.00 62.00           N
ATOM    791  CA  GLU B  99      24.047  13.615  95.948  1.00 62.00           C
ATOM    792  CB  GLU B  99      24.801  13.977  94.655  1.00 62.00           C
ATOM    793  CG  GLU B  99      25.642  12.838  94.075  1.00 62.00           C
ATOM    794  CD  GLU B  99      27.040  12.923  94.675  1.00 62.00           C
ATOM    795  OE1 GLU B  99      27.285  13.862  95.478  1.00 62.00           O
ATOM    796  OE2 GLU B  99      27.883  12.053  94.330  1.00 62.00           O
ATOM    797  C   GLU B  99      23.545  14.907  96.524  1.00 62.00           C
ATOM    798  O   GLU B  99      24.152  15.472  97.431  1.00 62.00           O
ATOM    799  N   LEU B 100      22.425  15.411  95.977  1.00155.53           N
ATOM    800  CA  LEU B 100      21.824  16.668  96.336  1.00155.53           C
ATOM    801  CB  LEU B 100      20.654  17.034  95.411  1.00155.53           C
ATOM    802  CG  LEU B 100      21.060  17.165  93.935  1.00155.53           C
ATOM    803  CD1 LEU B 100      19.865  17.588  93.063  1.00155.53           C
ATOM    804  CD2 LEU B 100      22.288  18.074  93.782  1.00155.53           C
ATOM    805  C   LEU B 100      21.265  16.638  97.722  1.00155.53           C
ATOM    806  O   LEU B 100      21.308  17.637  98.437  1.00155.53           O
ATOM    807  N   SER B 101      20.677  15.501  98.128  1.00 74.06           N
ATOM    808  CA  SER B 101      20.077  15.440  99.428  1.00 74.06           C
ATOM    809  CB  SER B 101      19.416  14.084  99.719  1.00 74.06           C
ATOM    810  OG  SER B 101      18.311  13.883  98.850  1.00 74.06           O
ATOM    811  C   SER B 101      21.142  15.655 100.456  1.00 74.06           C
ATOM    812  O   SER B 101      20.899  16.301 101.475  1.00 74.06           O
ATOM    813  N   ARG B 102      22.351  15.105 100.221  1.00136.55           N
ATOM    814  CA  ARG B 102      23.416  15.214 101.182  1.00136.55           C
ATOM    815  CB  ARG B 102      24.662  14.394 100.805  1.00136.55           C
ATOM    816  CG  ARG B 102      25.866  14.699 101.702  1.00136.55           C
ATOM    817  CD  ARG B 102      25.662  14.317 103.170  0.00136.55           C
ATOM    818  NE  ARG B 102      26.858  14.784 103.927  1.00136.55           N
ATOM    819  CZ  ARG B 102      26.796  14.961 105.281  1.00136.55           C
ATOM    820  NH1 ARG B 102      25.637  14.710 105.956  1.00136.55           N
ATOM    821  NH2 ARG B 102      27.899  15.391 105.960  1.00136.55           N
ATOM    822  C   ARG B 102      23.887  16.626 101.377  1.00136.55           C
ATOM    823  O   ARG B 102      23.981  17.101 102.508  1.00136.55           O
ATOM    824  N   ARG B 103      24.190  17.345 100.280  1.00150.73           N
ATOM    825  CA  ARG B 103      24.751  18.664 100.406  1.00150.73           C
ATOM    826  CB  ARG B 103      25.191  19.266  99.060  1.00150.73           C
ATOM    827  CG  ARG B 103      26.517  18.689  98.559  1.00150.73           C
ATOM    828  CD  ARG B 103      27.720  19.586  98.864  1.00150.73           C
ATOM    829  NE  ARG B 103      27.556  20.122 100.247  1.00150.73           N
ATOM    830  CZ  ARG B 103      28.004  19.422 101.330  1.00150.73           C
ATOM    831  NH1 ARG B 103      28.616  18.214 101.162  1.00150.73           N
ATOM    832  NH2 ARG B 103      27.838  19.932 102.585  1.00150.73           N
ATOM    833  C   ARG B 103      23.770  19.604 101.037  1.00150.73           C
ATOM    834  O   ARG B 103      24.137  20.420 101.882  1.00150.73           O
ATOM    835  N   LEU B 104      22.497  19.518 100.617  1.00 98.06           N
ATOM    836  CA  LEU B 104      21.436  20.376 101.069  1.00 98.06           C
ATOM    837  CB  LEU B 104      20.144  20.153 100.249  1.00 98.06           C
ATOM    838  CG  LEU B 104      19.010  21.192 100.416  1.00 98.06           C
ATOM    839  CD1 LEU B 104      17.817  20.822  99.522  1.00 98.06           C
ATOM    840  CD2 LEU B 104      18.584  21.411 101.877  1.00 98.06           C
ATOM    841  C   LEU B 104      21.142  20.092 102.506  1.00 98.06           C
ATOM    842  O   LEU B 104      20.893  21.010 103.285  1.00 98.06           O
ATOM    843  N   GLY B 105      21.183  18.807 102.908  1.00 34.50           N
ATOM    844  CA  GLY B 105      20.863  18.487 104.269  1.00 34.50           C
ATOM    845  C   GLY B 105      19.397  18.185 104.398  1.00 34.50           C
ATOM    846  O   GLY B 105      18.789  18.481 105.425  1.00 34.50           O
ATOM    847  N   TYR B 106      18.781  17.599 103.350  1.00168.30           N
ATOM    848  CA  TYR B 106      17.403  17.196 103.438  1.00168.30           C
ATOM    849  CB  TYR B 106      16.381  18.066 102.687  1.00168.30           C
ATOM    850  CG  TYR B 106      15.965  19.091 103.685  1.00168.30           C
ATOM    851  CD1 TYR B 106      16.644  20.275 103.858  1.00168.30           C
ATOM    852  CD2 TYR B 106      14.873  18.827 104.479  1.00168.30           C
ATOM    853  CE1 TYR B 106      16.224  21.185 104.802  1.00168.30           C
ATOM    854  CE2 TYR B 106      14.449  19.730 105.422  1.00168.30           C
ATOM    855  CZ  TYR B 106      15.126  20.914 105.586  1.00168.30           C
ATOM    856  OH  TYR B 106      14.691  21.843 106.556  1.00168.30           O
ATOM    857  C   TYR B 106      17.255  15.764 103.049  1.00168.30           C
ATOM    858  O   TYR B 106      18.241  15.043 102.919  1.00168.30           O
ATOM    859  N   THR B 107      15.990  15.300 102.958  1.00108.40           N
ATOM    860  CA  THR B 107      15.693  13.941 102.613  1.00108.40           C
ATOM    861  CB  THR B 107      14.311  13.509 103.018  1.00108.40           C
ATOM    862  OG1 THR B 107      14.090  12.155 102.649  1.00108.40           O
ATOM    863  CG2 THR B 107      13.284  14.424 102.331  1.00108.40           C
ATOM    864  C   THR B 107      15.797  13.796 101.128  1.00108.40           C
ATOM    865  O   THR B 107      15.883  14.773 100.387  1.00108.40           O
ATOM    866  N   LEU B 108      15.835  12.530 100.672  1.00 77.60           N
ATOM    867  CA  LEU B 108      15.903  12.193  99.281  1.00 77.60           C
ATOM    868  CB  LEU B 108      16.111  10.688  99.036  1.00 77.60           C
ATOM    869  CG  LEU B 108      17.479  10.161  99.515  1.00 77.60           C
ATOM    870  CD1 LEU B 108      18.629  10.745  98.678  1.00 77.60           C
ATOM    871  CD2 LEU B 108      17.668  10.383 101.025  1.00 77.60           C
ATOM    872  C   LEU B 108      14.611  12.590  98.642  1.00 77.60           C
ATOM    873  O   LEU B 108      14.572  12.995  97.482  1.00 77.60           O
ATOM    874  N   LYS B 109      13.507  12.464  99.394  1.00140.65           N
ATOM    875  CA  LYS B 109      12.213  12.742  98.857  1.00140.65           C
ATOM    876  CB  LYS B 109      11.106  12.444  99.877  1.00140.65           C
ATOM    877  CG  LYS B 109       9.745  12.152  99.244  1.00140.65           C
ATOM    878  CD  LYS B 109       9.144  13.320  98.462  1.00140.65           C
ATOM    879  CE  LYS B 109       8.162  14.141  99.298  1.00140.65           C
ATOM    880  NZ  LYS B 109       6.995  13.306  99.666  1.00140.65           N
ATOM    881  C   LYS B 109      12.143  14.190  98.467  1.00140.65           C
ATOM    882  O   LYS B 109      11.530  14.525  97.456  1.00140.65           O
ATOM    883  N   ASP B 110      12.738  15.087  99.283  1.00 45.65           N
ATOM    884  CA  ASP B 110      12.737  16.505  99.031  1.00 45.65           C
ATOM    885  CB  ASP B 110      13.309  17.313 100.209  1.00 45.65           C
ATOM    886  CG  ASP B 110      12.360  17.171 101.389  1.00 45.65           C
ATOM    887  OD1 ASP B 110      11.315  16.489 101.220  1.00 45.65           O
ATOM    888  OD2 ASP B 110      12.669  17.733 102.473  1.00 45.65           O
ATOM    889  C   ASP B 110      13.582  16.835  97.840  1.00 45.65           C
ATOM    890  O   ASP B 110      13.190  17.636  96.992  1.00 45.65           O
ATOM    891  N   THR B 111      14.775  16.220  97.740  1.00109.66           N
ATOM    892  CA  THR B 111      15.652  16.552  96.659  1.00109.66           C
ATOM    893  CB  THR B 111      16.976  15.832  96.721  1.00109.66           C
ATOM    894  OG1 THR B 111      17.845  16.322  95.712  1.00109.66           O
ATOM    895  CG2 THR B 111      16.772  14.323  96.533  1.00109.66           C
ATOM    896  C   THR B 111      14.960  16.214  95.376  1.00109.66           C
ATOM    897  O   THR B 111      14.945  17.011  94.439  1.00109.66           O
ATOM    898  N   SER B 112      14.323  15.031  95.322  1.00 80.31           N
ATOM    899  CA  SER B 112      13.677  14.569  94.131  1.00 80.31           C
ATOM    900  CB  SER B 112      13.092  13.156  94.287  1.00 80.31           C
ATOM    901  OG  SER B 112      12.087  13.147  95.291  1.00 80.31           O
ATOM    902  C   SER B 112      12.551  15.480  93.754  1.00 80.31           C
ATOM    903  O   SER B 112      12.420  15.854  92.589  1.00 80.31           O
ATOM    904  N   GLU B 113      11.713  15.870  94.733  1.00 43.20           N
ATOM    905  CA  GLU B 113      10.573  16.691  94.441  1.00 43.20           C
ATOM    906  CB  GLU B 113       9.720  17.033  95.676  1.00 43.20           C
ATOM    907  CG  GLU B 113       8.906  15.881  96.264  1.00 43.20           C
ATOM    908  CD  GLU B 113       8.132  16.449  97.449  1.00 43.20           C
ATOM    909  OE1 GLU B 113       8.768  16.700  98.508  1.00 43.20           O
ATOM    910  OE2 GLU B 113       6.897  16.646  97.304  1.00 43.20           O
ATOM    911  C   GLU B 113      11.039  18.009  93.921  1.00 43.20           C
ATOM    912  O   GLU B 113      10.455  18.560  92.989  1.00 43.20           O
ATOM    913  N   LEU B 114      12.090  18.575  94.538  1.00115.55           N
ATOM    914  CA  LEU B 114      12.513  19.867  94.101  1.00115.55           C
ATOM    915  CB  LEU B 114      13.621  20.469  94.978  1.00115.55           C
ATOM    916  CG  LEU B 114      13.772  22.000  94.852  1.00115.55           C
ATOM    917  CD1 LEU B 114      15.116  22.451  95.419  1.00115.55           C
ATOM    918  CD2 LEU B 114      13.489  22.540  93.450  1.00115.55           C
ATOM    919  C   LEU B 114      13.055  19.728  92.710  1.00115.55           C
ATOM    920  O   LEU B 114      12.681  20.494  91.826  1.00115.55           O
ATOM    921  N   VAL B 115      13.909  18.709  92.473  1.00 41.73           N
ATOM    922  CA  VAL B 115      14.575  18.553  91.207  1.00 41.73           C
ATOM    923  CB  VAL B 115      15.467  17.343  91.164  1.00 41.73           C
ATOM    924  CG1 VAL B 115      16.027  17.200  89.738  1.00 41.73           C
ATOM    925  CG2 VAL B 115      16.548  17.489  92.250  1.00 41.73           C
ATOM    926  C   VAL B 115      13.562  18.398  90.121  1.00 41.73           C
ATOM    927  O   VAL B 115      13.646  19.063  89.089  1.00 41.73           O
ATOM    928  N   THR B 116      12.550  17.539  90.339  1.00103.22           N
ATOM    929  CA  THR B 116      11.582  17.299  89.313  1.00103.22           C
ATOM    930  CB  THR B 116      10.542  16.287  89.709  1.00103.22           C
ATOM    931  OG1 THR B 116       9.716  15.978  88.596  1.00103.22           O
ATOM    932  CG2 THR B 116       9.699  16.841  90.870  1.00103.22           C
ATOM    933  C   THR B 116      10.900  18.589  88.986  1.00103.22           C
ATOM    934  O   THR B 116      10.680  18.900  87.817  1.00103.22           O
ATOM    935  N   SER B 117      10.564  19.390  90.013  1.00 73.22           N
ATOM    936  CA  SER B 117       9.876  20.625  89.785  1.00 73.22           C
ATOM    937  CB  SER B 117       9.529  21.366  91.090  1.00 73.22           C
ATOM    938  OG  SER B 117       8.848  22.577  90.796  1.00 73.22           O
ATOM    939  C   SER B 117      10.752  21.529  88.963  1.00 73.22           C
ATOM    940  O   SER B 117      10.267  22.186  88.043  1.00 73.22           O
ATOM    941  N   LEU B 118      12.075  21.571  89.238  1.00159.03           N
ATOM    942  CA  LEU B 118      12.928  22.470  88.502  1.00159.03           C
ATOM    943  CB  LEU B 118      14.460  22.308  88.708  1.00159.03           C
ATOM    944  CG  LEU B 118      15.149  22.719  90.027  1.00159.03           C
ATOM    945  CD1 LEU B 118      15.039  21.651  91.112  1.00159.03           C
ATOM    946  CD2 LEU B 118      16.606  23.153  89.793  1.00159.03           C
ATOM    947  C   LEU B 118      12.868  22.133  87.046  1.00159.03           C
ATOM    948  O   LEU B 118      12.734  23.012  86.195  1.00159.03           O
ATOM    949  N   LEU B 119      12.997  20.838  86.717  1.00 47.28           N
ATOM    950  CA  LEU B 119      13.093  20.478  85.333  1.00 47.28           C
ATOM    951  CB  LEU B 119      13.407  18.991  85.105  1.00 47.28           C
ATOM    952  CG  LEU B 119      14.801  18.588  85.623  1.00 47.28           C
ATOM    953  CD1 LEU B 119      15.094  17.108  85.323  1.00 47.28           C
ATOM    954  CD2 LEU B 119      15.895  19.536  85.100  1.00 47.28           C
ATOM    955  C   LEU B 119      11.823  20.796  84.624  1.00 47.28           C
ATOM    956  O   LEU B 119      11.843  21.297  83.500  1.00 47.28           O
ATOM    957  N   SER B 120      10.679  20.505  85.262  1.00 69.04           N
ATOM    958  CA  SER B 120       9.420  20.735  84.623  1.00 69.04           C
ATOM    959  CB  SER B 120       8.220  20.287  85.474  1.00 69.04           C
ATOM    960  OG  SER B 120       7.011  20.558  84.780  1.00 69.04           O
ATOM    961  C   SER B 120       9.237  22.193  84.360  1.00 69.04           C
ATOM    962  O   SER B 120       8.798  22.577  83.279  1.00 69.04           O
ATOM    963  N   ASP B 121       9.556  23.061  85.339  1.00117.79           N
ATOM    964  CA  ASP B 121       9.275  24.444  85.090  1.00117.79           C
ATOM    965  CB  ASP B 121       9.279  25.372  86.323  1.00117.79           C
ATOM    966  CG  ASP B 121      10.681  25.595  86.847  1.00117.79           C
ATOM    967  OD1 ASP B 121      11.272  24.656  87.436  1.00117.79           O
ATOM    968  OD2 ASP B 121      11.167  26.742  86.674  1.00117.79           O
ATOM    969  C   ASP B 121      10.179  24.987  84.019  1.00117.79           C
ATOM    970  O   ASP B 121       9.759  25.818  83.220  1.00117.79           O
ATOM    971  N   MET B 122      11.451  24.541  83.960  1.00 84.42           N
ATOM    972  CA  MET B 122      12.330  25.052  82.943  1.00 84.42           C
ATOM    973  CB  MET B 122      13.787  24.579  83.110  1.00 84.42           C
ATOM    974  CG  MET B 122      13.982  23.064  83.131  1.00 84.42           C
ATOM    975  SD  MET B 122      15.720  22.580  83.357  1.00 84.42           S
ATOM    976  CE  MET B 122      15.859  23.231  85.045  1.00 84.42           C
ATOM    977  C   MET B 122      11.816  24.657  81.589  1.00 84.42           C
ATOM    978  O   MET B 122      11.842  25.452  80.650  1.00 84.42           O
ATOM    979  N   THR B 123      11.313  23.418  81.455  1.00 28.38           N
ATOM    980  CA  THR B 123      10.835  22.962  80.183  1.00 28.38           C
ATOM    981  CB  THR B 123      10.353  21.544  80.227  1.00 28.38           C
ATOM    982  OG1 THR B 123      11.403  20.690  80.656  1.00 28.38           O
ATOM    983  CG2 THR B 123       9.880  21.140  78.821  1.00 28.38           C
ATOM    984  C   THR B 123       9.675  23.810  79.767  1.00 28.38           C
ATOM    985  O   THR B 123       9.578  24.223  78.612  1.00 28.38           O
ATOM    986  N   ARG B 124       8.753  24.081  80.707  1.00101.31           N
ATOM    987  CA  ARG B 124       7.577  24.848  80.418  1.00101.31           C
ATOM    988  CB  ARG B 124       6.581  24.850  81.588  1.00101.31           C
ATOM    989  CG  ARG B 124       5.830  23.522  81.699  1.00101.31           C
ATOM    990  CD  ARG B 124       5.139  23.307  83.044  1.00101.31           C
ATOM    991  NE  ARG B 124       4.407  24.558  83.387  1.00101.31           N
ATOM    992  CZ  ARG B 124       4.012  24.772  84.675  1.00101.31           C
ATOM    993  NH1 ARG B 124       4.267  23.824  85.623  1.00101.31           N
ATOM    994  NH2 ARG B 124       3.367  25.928  85.011  1.00101.31           N
ATOM    995  C   ARG B 124       7.945  26.255  80.073  1.00101.31           C
ATOM    996  O   ARG B 124       7.381  26.831  79.144  1.00101.31           O
ATOM    997  N   GLN B 125       8.909  26.845  80.804  1.00 80.17           N
ATOM    998  CA  GLN B 125       9.263  28.211  80.553  1.00 80.17           C
ATOM    999  CB  GLN B 125      10.319  28.746  81.533  1.00 80.17           C
ATOM   1000  CG  GLN B 125       9.854  28.710  82.989  1.00 80.17           C
ATOM   1001  CD  GLN B 125       8.566  29.516  83.099  1.00 80.17           C
ATOM   1002  OE1 GLN B 125       7.470  28.957  83.132  1.00 80.17           O
ATOM   1003  NE2 GLN B 125       8.694  30.868  83.160  1.00 80.17           N
ATOM   1004  C   GLN B 125       9.830  28.315  79.171  1.00 80.17           C
ATOM   1005  O   GLN B 125       9.511  29.238  78.424  1.00 80.17           O
ATOM   1006  N   LEU B 126      10.688  27.349  78.798  1.00143.86           N
ATOM   1007  CA  LEU B 126      11.342  27.336  77.522  1.00143.86           C
ATOM   1008  CB  LEU B 126      12.321  26.154  77.421  1.00143.86           C
ATOM   1009  CG  LEU B 126      13.416  26.215  78.504  1.00143.86           C
ATOM   1010  CD1 LEU B 126      14.393  25.033  78.407  1.00143.86           C
ATOM   1011  CD2 LEU B 126      14.130  27.577  78.488  1.00143.86           C
ATOM   1012  C   LEU B 126      10.311  27.185  76.445  1.00143.86           C
ATOM   1013  O   LEU B 126      10.332  27.900  75.444  1.00143.86           O
ATOM   1014  N   GLU B 127       9.348  26.270  76.646  1.00 48.55           N
ATOM   1015  CA  GLU B 127       8.342  25.997  75.662  1.00 48.55           C
ATOM   1016  CB  GLU B 127       7.390  24.881  76.119  1.00 48.55           C
ATOM   1017  CG  GLU B 127       8.098  23.527  76.218  1.00 48.55           C
ATOM   1018  CD  GLU B 127       7.193  22.562  76.965  1.00 48.55           C
ATOM   1019  OE1 GLU B 127       6.342  23.047  77.758  1.00 48.55           O
ATOM   1020  OE2 GLU B 127       7.344  21.328  76.760  1.00 48.55           O
ATOM   1021  C   GLU B 127       7.549  27.246  75.430  1.00 48.55           C
ATOM   1022  O   GLU B 127       7.106  27.519  74.316  1.00 48.55           O
ATOM   1023  N   GLU B 128       7.346  28.028  76.502  1.00 88.36           N
ATOM   1024  CA  GLU B 128       6.601  29.253  76.478  1.00 88.36           C
ATOM   1025  CB  GLU B 128       6.352  29.814  77.888  1.00 88.36           C
ATOM   1026  CG  GLU B 128       5.300  30.923  77.929  1.00 88.36           C
ATOM   1027  CD  GLU B 128       4.864  31.089  79.377  1.00 88.36           C
ATOM   1028  OE1 GLU B 128       4.769  30.051  80.085  1.00 88.36           O
ATOM   1029  OE2 GLU B 128       4.612  32.252  79.794  1.00 88.36           O
ATOM   1030  C   GLU B 128       7.337  30.271  75.658  1.00 88.36           C
ATOM   1031  O   GLU B 128       6.720  31.161  75.078  1.00 88.36           O
ATOM   1032  N   GLY B 129       8.680  30.170  75.577  1.00 33.27           N
ATOM   1033  CA  GLY B 129       9.415  31.149  74.827  1.00 33.27           C
ATOM   1034  C   GLY B 129      10.234  31.974  75.768  1.00 33.27           C
ATOM   1035  O   GLY B 129      10.880  32.937  75.354  1.00 33.27           O
ATOM   1036  N   ASN B 130      10.211  31.627  77.068  1.00 79.01           N
ATOM   1037  CA  ASN B 130      11.006  32.332  78.032  1.00 79.01           C
ATOM   1038  CB  ASN B 130      10.537  32.167  79.488  1.00 79.01           C
ATOM   1039  CG  ASN B 130       9.360  33.088  79.750  1.00 79.01           C
ATOM   1040  OD1 ASN B 130       9.410  34.277  79.445  1.00 79.01           O
ATOM   1041  ND2 ASN B 130       8.270  32.528  80.340  1.00 79.01           N
ATOM   1042  C   ASN B 130      12.394  31.786  77.994  1.00 79.01           C
ATOM   1043  O   ASN B 130      12.625  30.643  77.601  1.00 79.01           O
ATOM   1044  N   VAL B 131      13.366  32.625  78.398  1.00 38.99           N
ATOM   1045  CA  VAL B 131      14.727  32.195  78.477  1.00 38.99           C
ATOM   1046  CB  VAL B 131      15.698  33.218  77.967  1.00 38.99           C
ATOM   1047  CG1 VAL B 131      17.123  32.691  78.179  1.00 38.99           C
ATOM   1048  CG2 VAL B 131      15.359  33.531  76.500  1.00 38.99           C
ATOM   1049  C   VAL B 131      14.997  32.003  79.934  1.00 38.99           C
ATOM   1050  O   VAL B 131      14.651  32.854  80.753  1.00 38.99           O
ATOM   1051  N   ILE B 132      15.604  30.860  80.306  1.00 93.46           N
ATOM   1052  CA  ILE B 132      15.849  30.662  81.701  1.00 93.46           C
ATOM   1053  CB  ILE B 132      15.305  29.362  82.224  1.00 93.46           C
ATOM   1054  CG1 ILE B 132      15.236  29.402  83.757  1.00 93.46           C
ATOM   1055  CG2 ILE B 132      16.121  28.195  81.647  1.00 93.46           C
ATOM   1056  CD1 ILE B 132      14.339  28.312  84.337  1.00 93.46           C
ATOM   1057  C   ILE B 132      17.324  30.754  81.919  1.00 93.46           C
ATOM   1058  O   ILE B 132      18.113  30.043  81.297  1.00 93.46           O
ATOM   1059  N   SER B 133      17.737  31.679  82.809  1.00 36.71           N
ATOM   1060  CA  SER B 133      19.141  31.862  83.017  1.00 36.71           C
ATOM   1061  CB  SER B 133      19.617  33.294  82.711  1.00 36.71           C
ATOM   1062  OG  SER B 133      19.389  33.599  81.343  1.00 36.71           O
ATOM   1063  C   SER B 133      19.451  31.580  84.450  1.00 36.71           C
ATOM   1064  O   SER B 133      18.804  32.099  85.357  1.00 36.71           O
ATOM   1065  N   ILE B 134      20.464  30.726  84.683  1.00 38.44           N
ATOM   1066  CA  ILE B 134      20.861  30.424  86.025  1.00 38.44           C
ATOM   1067  CB  ILE B 134      20.851  28.955  86.343  1.00 38.44           C
ATOM   1068  CG1 ILE B 134      19.436  28.369  86.193  1.00 38.44           C
ATOM   1069  CG2 ILE B 134      21.451  28.767  87.748  1.00 38.44           C
ATOM   1070  CD1 ILE B 134      19.420  26.840  86.174  1.00 38.44           C
ATOM   1071  C   ILE B 134      22.275  30.880  86.167  1.00 38.44           C
ATOM   1072  O   ILE B 134      23.162  30.423  85.448  1.00 38.44           O
ATOM   1073  N   GLN B 135      22.526  31.789  87.125  1.00 64.73           N
ATOM   1074  CA  GLN B 135      23.856  32.293  87.277  1.00 64.73           C
ATOM   1075  CB  GLN B 135      23.964  33.439  88.298  1.00 64.73           C
ATOM   1076  CG  GLN B 135      23.122  34.668  87.949  1.00 64.73           C
ATOM   1077  CD  GLN B 135      23.766  35.399  86.780  1.00 64.73           C
ATOM   1078  OE1 GLN B 135      24.780  34.966  86.237  1.00 64.73           O
ATOM   1079  NE2 GLN B 135      23.156  36.547  86.380  1.00 64.73           N
ATOM   1080  C   GLN B 135      24.709  31.166  87.764  1.00 64.73           C
ATOM   1081  O   GLN B 135      24.286  30.364  88.595  1.00 64.73           O
ATOM   1082  N   GLY B 136      25.938  31.063  87.220  1.00 34.86           N
ATOM   1083  CA  GLY B 136      26.865  30.063  87.662  1.00 34.86           C
ATOM   1084  C   GLY B 136      26.566  28.750  87.007  1.00 34.86           C
ATOM   1085  O   GLY B 136      27.125  27.728  87.401  1.00 34.86           O
ATOM   1086  N   PHE B 137      25.690  28.727  85.982  1.00154.64           N
ATOM   1087  CA  PHE B 137      25.366  27.467  85.368  1.00154.64           C
ATOM   1088  CB  PHE B 137      24.034  26.873  85.874  1.00154.64           C
ATOM   1089  CG  PHE B 137      23.832  25.560  85.203  1.00154.64           C
ATOM   1090  CD1 PHE B 137      24.659  24.500  85.497  1.00154.64           C
ATOM   1091  CD2 PHE B 137      22.803  25.382  84.306  1.00154.64           C
ATOM   1092  CE1 PHE B 137      24.477  23.284  84.883  1.00154.64           C
ATOM   1093  CE2 PHE B 137      22.616  24.166  83.691  1.00154.64           C
ATOM   1094  CZ  PHE B 137      23.455  23.116  83.979  1.00154.64           C
ATOM   1095  C   PHE B 137      25.272  27.670  83.885  1.00154.64           C
ATOM   1096  O   PHE B 137      26.185  27.312  83.141  1.00154.64           O
ATOM   1097  N   GLY B 138      24.135  28.210  83.401  1.00 42.92           N
ATOM   1098  CA  GLY B 138      23.991  28.426  81.988  1.00 42.92           C
ATOM   1099  C   GLY B 138      22.588  28.880  81.732  1.00 42.92           C
ATOM   1100  O   GLY B 138      21.864  29.226  82.663  1.00 42.92           O
ATOM   1101  N   THR B 139      22.171  28.896  80.447  1.00 34.68           N
ATOM   1102  CA  THR B 139      20.851  29.359  80.125  1.00 34.68           C
ATOM   1103  CB  THR B 139      20.863  30.706  79.462  1.00 34.68           C
ATOM   1104  OG1 THR B 139      21.475  31.661  80.314  1.00 34.68           O
ATOM   1105  CG2 THR B 139      19.423  31.127  79.145  1.00 34.68           C
ATOM   1106  C   THR B 139      20.206  28.402  79.166  1.00 34.68           C
ATOM   1107  O   THR B 139      20.887  27.690  78.428  1.00 34.68           O
ATOM   1108  N   PHE B 140      18.853  28.361  79.174  1.00 53.81           N
ATOM   1109  CA  PHE B 140      18.097  27.521  78.285  1.00 53.81           C
ATOM   1110  CB  PHE B 140      17.178  26.522  79.007  1.00 53.81           C
ATOM   1111  CG  PHE B 140      18.016  25.571  79.792  1.00 53.81           C
ATOM   1112  CD1 PHE B 140      18.441  25.889  81.062  1.00 53.81           C
ATOM   1113  CD2 PHE B 140      18.369  24.355  79.257  1.00 53.81           C
ATOM   1114  CE1 PHE B 140      19.212  25.008  81.785  1.00 53.81           C
ATOM   1115  CE2 PHE B 140      19.140  23.469  79.974  1.00 53.81           C
ATOM   1116  CZ  PHE B 140      19.562  23.795  81.239  1.00 53.81           C
ATOM   1117  C   PHE B 140      17.189  28.413  77.488  1.00 53.81           C
ATOM   1118  O   PHE B 140      16.568  29.324  78.036  1.00 53.81           O
ATOM   1119  N   GLU B 141      17.086  28.173  76.162  1.00 95.65           N
ATOM   1120  CA  GLU B 141      16.245  29.002  75.342  1.00 95.65           C
ATOM   1121  CB  GLU B 141      16.997  30.187  74.710  1.00 95.65           C
ATOM   1122  CG  GLU B 141      18.064  29.753  73.700  1.00 95.65           C
ATOM   1123  CD  GLU B 141      18.739  31.003  73.148  1.00 95.65           C
ATOM   1124  OE1 GLU B 141      18.597  32.078  73.791  1.00 95.65           O
ATOM   1125  OE2 GLU B 141      19.409  30.902  72.086  1.00 95.65           O
ATOM   1126  C   GLU B 141      15.739  28.180  74.198  1.00 95.65           C
ATOM   1127  O   GLU B 141      16.235  27.087  73.930  1.00 95.65           O
ATOM   1128  N   VAL B 142      14.715  28.697  73.488  1.00 94.44           N
ATOM   1129  CA  VAL B 142      14.195  27.987  72.356  1.00 94.44           C
ATOM   1130  CB  VAL B 142      12.702  28.019  72.250  1.00 94.44           C
ATOM   1131  CG1 VAL B 142      12.115  27.274  73.458  1.00 94.44           C
ATOM   1132  CG2 VAL B 142      12.255  29.486  72.135  1.00 94.44           C
ATOM   1133  C   VAL B 142      14.727  28.639  71.122  1.00 94.44           C
ATOM   1134  O   VAL B 142      14.827  29.865  71.056  1.00 94.44           O
ATOM   1135  N   LYS B 143      15.112  27.825  70.115  1.00 71.41           N
ATOM   1136  CA  LYS B 143      15.590  28.377  68.881  1.00 71.41           C
ATOM   1137  CB  LYS B 143      17.026  27.968  68.519  1.00 71.41           C
ATOM   1138  CG  LYS B 143      18.057  28.557  69.479  1.00 71.41           C
ATOM   1139  CD  LYS B 143      19.500  28.171  69.160  1.00 71.41           C
ATOM   1140  CE  LYS B 143      20.178  29.165  68.216  1.00 71.41           C
ATOM   1141  NZ  LYS B 143      21.603  28.812  68.043  1.00 71.41           N
ATOM   1142  C   LYS B 143      14.684  27.934  67.775  1.00 71.41           C
ATOM   1143  O   LYS B 143      14.161  26.820  67.779  1.00 71.41           O
ATOM   1144  N   LYS B 144      14.476  28.825  66.787  1.00 40.31           N
ATOM   1145  CA  LYS B 144      13.566  28.561  65.711  1.00 40.31           C
ATOM   1146  CB  LYS B 144      12.962  29.852  65.140  1.00 40.31           C
ATOM   1147  CG  LYS B 144      12.192  30.649  66.195  1.00 40.31           C
ATOM   1148  CD  LYS B 144      11.955  32.110  65.811  1.00 40.31           C
ATOM   1149  CE  LYS B 144      11.186  32.901  66.870  1.00 40.31           C
ATOM   1150  NZ  LYS B 144      11.128  34.331  66.491  1.00 40.31           N
ATOM   1151  C   LYS B 144      14.284  27.861  64.604  1.00 40.31           C
ATOM   1152  O   LYS B 144      15.449  28.140  64.325  1.00 40.31           O
ATOM   1153  N   LYS B 145      13.590  26.908  63.950  1.00117.96           N
ATOM   1154  CA  LYS B 145      14.181  26.230  62.836  1.00117.96           C
ATOM   1155  CB  LYS B 145      14.543  24.763  63.131  1.00117.96           C
ATOM   1156  CG  LYS B 145      15.623  24.198  62.207  1.00117.96           C
ATOM   1157  CD  LYS B 145      16.996  24.827  62.462  1.00117.96           C
ATOM   1158  CE  LYS B 145      17.419  24.778  63.933  1.00117.96           C
ATOM   1159  NZ  LYS B 145      18.728  25.446  64.115  1.00117.96           N
ATOM   1160  C   LYS B 145      13.156  26.249  61.741  1.00117.96           C
ATOM   1161  O   LYS B 145      11.971  26.024  61.984  1.00117.96           O
ATOM   1162  N   ALA B 146      13.593  26.533  60.498  1.00 30.67           N
ATOM   1163  CA  ALA B 146      12.690  26.611  59.384  1.00 30.67           C
ATOM   1164  CB  ALA B 146      13.271  27.357  58.170  1.00 30.67           C
ATOM   1165  C   ALA B 146      12.349  25.224  58.944  1.00 30.67           C
ATOM   1166  O   ALA B 146      12.997  24.258  59.340  1.00 30.67           O
ATOM   1167  N   GLU B 147      11.289  25.092  58.119  1.00 77.82           N
ATOM   1168  CA  GLU B 147      10.907  23.795  57.641  1.00 77.82           C
ATOM   1169  CB  GLU B 147       9.623  23.775  56.792  1.00 77.82           C
ATOM   1170  CG  GLU B 147       9.722  24.582  55.497  1.00 77.82           C
ATOM   1171  CD  GLU B 147       8.453  24.334  54.693  1.00 77.82           C
ATOM   1172  OE1 GLU B 147       7.751  23.331  54.990  1.00 77.82           O
ATOM   1173  OE2 GLU B 147       8.171  25.143  53.769  1.00 77.82           O
ATOM   1174  C   GLU B 147      12.018  23.307  56.781  1.00 77.82           C
ATOM   1175  O   GLU B 147      12.717  24.095  56.145  1.00 77.82           O
ATOM   1176  N   ARG B 148      12.220  21.977  56.756  1.00159.29           N
ATOM   1177  CA  ARG B 148      13.315  21.453  56.000  1.00159.29           C
ATOM   1178  CB  ARG B 148      14.468  20.949  56.885  1.00159.29           C
ATOM   1179  CG  ARG B 148      15.121  22.057  57.712  1.00159.29           C
ATOM   1180  CD  ARG B 148      16.140  21.547  58.732  1.00159.29           C
ATOM   1181  NE  ARG B 148      17.377  21.175  57.993  1.00159.29           N
ATOM   1182  CZ  ARG B 148      18.089  20.076  58.378  1.00159.29           C
ATOM   1183  NH1 ARG B 148      17.640  19.298  59.406  1.00159.29           N
ATOM   1184  NH2 ARG B 148      19.246  19.751  57.730  1.00159.29           N
ATOM   1185  C   ARG B 148      12.830  20.292  55.206  1.00159.29           C
ATOM   1186  O   ARG B 148      11.698  19.832  55.352  1.00159.29           O
ATOM   1187  N   ILE B 149      13.706  19.802  54.315  1.00 86.07           N
ATOM   1188  CA  ILE B 149      13.389  18.686  53.486  1.00 86.07           C
ATOM   1189  CB  ILE B 149      13.818  18.888  52.059  1.00 86.07           C
ATOM   1190  CG1 ILE B 149      13.262  17.777  51.156  1.00 86.07           C
ATOM   1191  CG2 ILE B 149      15.350  19.030  52.025  1.00 86.07           C
ATOM   1192  CD1 ILE B 149      13.405  18.088  49.667  1.00 86.07           C
ATOM   1193  C   ILE B 149      14.147  17.534  54.052  1.00 86.07           C
ATOM   1194  O   ILE B 149      15.318  17.656  54.401  1.00 86.07           O
ATOM   1195  N   SER B 150      13.463  16.386  54.210  1.00 67.58           N
ATOM   1196  CA  SER B 150      14.113  15.228  54.744  1.00 67.58           C
ATOM   1197  CB  SER B 150      13.856  15.014  56.244  1.00 67.58           C
ATOM   1198  OG  SER B 150      14.531  13.849  56.698  1.00 67.58           O
ATOM   1199  C   SER B 150      13.561  14.057  54.011  1.00 67.58           C
ATOM   1200  O   SER B 150      12.656  14.199  53.193  1.00 67.58           O
ATOM   1201  N   VAL B 151      14.125  12.863  54.261  1.00 31.23           N
ATOM   1202  CA  VAL B 151      13.635  11.708  53.577  1.00 31.23           C
ATOM   1203  CB  VAL B 151      14.607  11.178  52.560  1.00 31.23           C
ATOM   1204  CG1 VAL B 151      14.001   9.927  51.900  1.00 31.23           C
ATOM   1205  CG2 VAL B 151      14.941  12.308  51.572  1.00 31.23           C
ATOM   1206  C   VAL B 151      13.395  10.636  54.598  1.00 31.23           C
ATOM   1207  O   VAL B 151      13.986  10.645  55.676  1.00 31.23           O
ATOM   1208  N   ASN B 152      12.487   9.690  54.279  1.00 65.84           N
ATOM   1209  CA  ASN B 152      12.189   8.604  55.169  1.00 65.84           C
ATOM   1210  CB  ASN B 152      10.726   8.123  55.050  1.00 65.84           C
ATOM   1211  CG  ASN B 152      10.426   7.081  56.124  1.00 65.84           C
ATOM   1212  OD1 ASN B 152       9.642   7.321  57.042  1.00 65.84           O
ATOM   1213  ND2 ASN B 152      11.065   5.887  56.008  1.00 65.84           N
ATOM   1214  C   ASN B 152      13.088   7.482  54.757  1.00 65.84           C
ATOM   1215  O   ASN B 152      13.083   7.063  53.606  1.00 65.84           O
ATOM   1216  N   PRO B 153      13.884   6.999  55.663  1.00 74.05           N
ATOM   1217  CA  PRO B 153      14.833   5.961  55.361  1.00 74.05           C
ATOM   1218  CD  PRO B 153      13.556   7.045  57.077  1.00 74.05           C
ATOM   1219  CB  PRO B 153      15.455   5.584  56.701  1.00 74.05           C
ATOM   1220  CG  PRO B 153      14.310   5.855  57.695  1.00 74.05           C
ATOM   1221  C   PRO B 153      14.241   4.745  54.711  1.00 74.05           C
ATOM   1222  O   PRO B 153      14.838   4.244  53.760  1.00 74.05           O
ATOM   1223  N   THR B 154      13.117   4.208  55.228  1.00116.95           N
ATOM   1224  CA  THR B 154      12.599   3.003  54.640  1.00116.95           C
ATOM   1225  CB  THR B 154      11.577   2.295  55.499  1.00116.95           C
ATOM   1226  OG1 THR B 154      11.260   1.034  54.928  1.00116.95           O
ATOM   1227  CG2 THR B 154      10.304   3.145  55.633  1.00116.95           C
ATOM   1228  C   THR B 154      12.005   3.252  53.287  1.00116.95           C
ATOM   1229  O   THR B 154      12.309   2.543  52.328  1.00116.95           O
ATOM   1230  N   THR B 155      11.141   4.279  53.191  1.00118.12           N
ATOM   1231  CA  THR B 155      10.397   4.612  52.010  1.00118.12           C
ATOM   1232  CB  THR B 155       9.330   5.623  52.290  1.00118.12           C
ATOM   1233  OG1 THR B 155       8.452   5.154  53.299  1.00118.12           O
ATOM   1234  CG2 THR B 155       8.549   5.868  50.992  1.00118.12           C
ATOM   1235  C   THR B 155      11.270   5.212  50.948  1.00118.12           C
ATOM   1236  O   THR B 155      11.101   4.930  49.763  1.00118.12           O
ATOM   1237  N   LYS B 156      12.249   6.038  51.359  1.00124.09           N
ATOM   1238  CA  LYS B 156      13.020   6.830  50.445  1.00124.09           C
ATOM   1239  CB  LYS B 156      13.645   6.023  49.286  1.00124.09           C
ATOM   1240  CG  LYS B 156      14.462   6.882  48.312  1.00124.09           C
ATOM   1241  CD  LYS B 156      15.627   7.631  48.962  1.00124.09           C
ATOM   1242  CE  LYS B 156      16.210   8.730  48.070  1.00124.09           C
ATOM   1243  NZ  LYS B 156      15.225   9.826  47.904  1.00124.09           N
ATOM   1244  C   LYS B 156      12.091   7.875  49.908  1.00124.09           C
ATOM   1245  O   LYS B 156      12.340   8.507  48.883  1.00124.09           O
ATOM   1246  N   GLN B 157      10.987   8.105  50.641  1.00 88.57           N
ATOM   1247  CA  GLN B 157      10.019   9.094  50.274  1.00 88.57           C
ATOM   1248  CB  GLN B 157       8.662   8.830  50.947  1.00 88.57           C
ATOM   1249  CG  GLN B 157       7.505   9.671  50.417  0.00 88.57           C
ATOM   1250  CD  GLN B 157       7.016   8.992  49.147  0.00 88.57           C
ATOM   1251  OE1 GLN B 157       7.616   9.136  48.083  0.00 88.57           O
ATOM   1252  NE2 GLN B 157       5.901   8.222  49.262  1.00 88.57           N
ATOM   1253  C   GLN B 157      10.518  10.404  50.794  1.00 88.57           C
ATOM   1254  O   GLN B 157      11.042  10.476  51.904  1.00 88.57           O
ATOM   1255  N   ARG B 158      10.383  11.485  49.999  1.00 90.36           N
ATOM   1256  CA  ARG B 158      10.794  12.755  50.516  1.00 90.36           C
ATOM   1257  CB  ARG B 158      10.990  13.868  49.477  1.00 90.36           C
ATOM   1258  CG  ARG B 158      12.268  13.745  48.654  1.00 90.36           C
ATOM   1259  CD  ARG B 158      12.611  15.054  47.951  1.00 90.36           C
ATOM   1260  NE  ARG B 158      11.441  15.402  47.099  1.00 90.36           N
ATOM   1261  CZ  ARG B 158      11.337  14.900  45.833  1.00 90.36           C
ATOM   1262  NH1 ARG B 158      12.328  14.111  45.325  1.00 90.36           N
ATOM   1263  NH2 ARG B 158      10.229  15.173  45.086  1.00 90.36           N
ATOM   1264  C   ARG B 158       9.702  13.229  51.400  1.00 90.36           C
ATOM   1265  O   ARG B 158       8.538  12.887  51.202  1.00 90.36           O
ATOM   1266  N   MET B 159      10.059  14.015  52.427  1.00 97.22           N
ATOM   1267  CA  MET B 159       9.036  14.537  53.272  1.00 97.22           C
ATOM   1268  CB  MET B 159       8.731  13.634  54.481  1.00 97.22           C
ATOM   1269  CG  MET B 159       9.909  13.407  55.427  1.00 97.22           C
ATOM   1270  SD  MET B 159       9.698  11.981  56.537  1.00 97.22           S
ATOM   1271  CE  MET B 159       8.097  12.519  57.204  1.00 97.22           C
ATOM   1272  C   MET B 159       9.477  15.887  53.728  1.00 97.22           C
ATOM   1273  O   MET B 159      10.671  16.156  53.838  1.00 97.22           O
ATOM   1274  N   LEU B 160       8.510  16.792  53.972  1.00124.28           N
ATOM   1275  CA  LEU B 160       8.861  18.106  54.418  1.00124.28           C
ATOM   1276  CB  LEU B 160       7.950  19.220  53.863  1.00124.28           C
ATOM   1277  CG  LEU B 160       8.074  19.453  52.342  1.00124.28           C
ATOM   1278  CD1 LEU B 160       9.462  19.998  51.970  1.00124.28           C
ATOM   1279  CD2 LEU B 160       7.683  18.199  51.542  1.00124.28           C
ATOM   1280  C   LEU B 160       8.709  18.110  55.899  1.00124.28           C
ATOM   1281  O   LEU B 160       7.670  17.721  56.430  1.00124.28           O
ATOM   1282  N   VAL B 161       9.765  18.541  56.611  1.00 97.01           N
ATOM   1283  CA  VAL B 161       9.668  18.600  58.034  1.00 97.01           C
ATOM   1284  CB  VAL B 161      10.980  18.413  58.739  1.00 97.01           C
ATOM   1285  CG1 VAL B 161      11.494  16.997  58.428  1.00 97.01           C
ATOM   1286  CG2 VAL B 161      11.941  19.536  58.316  1.00 97.01           C
ATOM   1287  C   VAL B 161       9.152  19.963  58.344  1.00 97.01           C
ATOM   1288  O   VAL B 161       9.556  20.959  57.746  1.00 97.01           O
ATOM   1289  N   PRO B 162       8.237  20.008  59.264  1.00 65.94           N
ATOM   1290  CA  PRO B 162       7.624  21.260  59.601  1.00 65.94           C
ATOM   1291  CD  PRO B 162       7.324  18.890  59.437  1.00 65.94           C
ATOM   1292  CB  PRO B 162       6.365  20.908  60.388  1.00 65.94           C
ATOM   1293  CG  PRO B 162       5.984  19.514  59.857  1.00 65.94           C
ATOM   1294  C   PRO B 162       8.568  22.134  60.348  1.00 65.94           C
ATOM   1295  O   PRO B 162       9.560  21.640  60.881  1.00 65.94           O
ATOM   1296  N   PRO B 163       8.292  23.405  60.366  1.00 83.57           N
ATOM   1297  CA  PRO B 163       9.107  24.322  61.100  1.00 83.57           C
ATOM   1298  CD  PRO B 163       7.528  24.056  59.318  1.00 83.57           C
ATOM   1299  CB  PRO B 163       8.699  25.722  60.634  1.00 83.57           C
ATOM   1300  CG  PRO B 163       7.410  25.504  59.815  1.00 83.57           C
ATOM   1301  C   PRO B 163       8.867  24.041  62.539  1.00 83.57           C
ATOM   1302  O   PRO B 163       7.754  23.660  62.898  1.00 83.57           O
ATOM   1303  N   LYS B 164       9.901  24.192  63.380  1.00137.26           N
ATOM   1304  CA  LYS B 164       9.704  23.914  64.766  1.00137.26           C
ATOM   1305  CB  LYS B 164       9.921  22.442  65.163  1.00137.26           C
ATOM   1306  CG  LYS B 164       8.774  21.510  64.772  1.00137.26           C
ATOM   1307  CD  LYS B 164       7.430  21.919  65.376  1.00137.26           C
ATOM   1308  CE  LYS B 164       6.360  20.828  65.299  1.00137.26           C
ATOM   1309  NZ  LYS B 164       6.255  20.306  63.917  1.00137.26           N
ATOM   1310  C   LYS B 164      10.689  24.712  65.543  1.00137.26           C
ATOM   1311  O   LYS B 164      11.412  25.545  65.002  1.00137.26           O
ATOM   1312  N   LEU B 165      10.695  24.483  66.868  1.00115.10           N
ATOM   1313  CA  LEU B 165      11.614  25.139  67.747  1.00115.10           C
ATOM   1314  CB  LEU B 165      10.937  25.906  68.894  1.00115.10           C
ATOM   1315  CG  LEU B 165      10.337  24.973  69.968  1.00115.10           C
ATOM   1316  CD1 LEU B 165       9.608  25.771  71.062  1.00115.10           C
ATOM   1317  CD2 LEU B 165       9.461  23.876  69.338  1.00115.10           C
ATOM   1318  C   LEU B 165      12.415  24.057  68.399  1.00115.10           C
ATOM   1319  O   LEU B 165      11.949  22.926  68.529  1.00115.10           O
ATOM   1320  N   VAL B 166      13.660  24.371  68.805  1.00 93.45           N
ATOM   1321  CA  VAL B 166      14.462  23.393  69.478  1.00 93.45           C
ATOM   1322  CB  VAL B 166      15.620  22.908  68.655  1.00 93.45           C
ATOM   1323  CG1 VAL B 166      15.061  22.161  67.432  1.00 93.45           C
ATOM   1324  CG2 VAL B 166      16.500  24.115  68.284  1.00 93.45           C
ATOM   1325  C   VAL B 166      15.011  24.041  70.709  1.00 93.45           C
ATOM   1326  O   VAL B 166      15.288  25.239  70.722  1.00 93.45           O
ATOM   1327  N   LEU B 167      15.154  23.261  71.798  1.00120.61           N
ATOM   1328  CA  LEU B 167      15.687  23.820  73.004  1.00120.61           C
ATOM   1329  CB  LEU B 167      15.335  23.004  74.261  1.00120.61           C
ATOM   1330  CG  LEU B 167      15.825  23.644  75.571  1.00120.61           C
ATOM   1331  CD1 LEU B 167      17.340  23.483  75.770  1.00120.61           C
ATOM   1332  CD2 LEU B 167      15.380  25.113  75.634  1.00120.61           C
ATOM   1333  C   LEU B 167      17.175  23.877  72.854  1.00120.61           C
ATOM   1334  O   LEU B 167      17.777  23.002  72.235  1.00120.61           O
ATOM   1335  N   THR B 168      17.805  24.940  73.397  1.00103.45           N
ATOM   1336  CA  THR B 168      19.233  25.049  73.323  1.00103.45           C
ATOM   1337  CB  THR B 168      19.709  26.086  72.346  1.00103.45           C
ATOM   1338  OG1 THR B 168      19.225  27.369  72.712  1.00103.45           O
ATOM   1339  CG2 THR B 168      19.200  25.705  70.947  1.00103.45           C
ATOM   1340  C   THR B 168      19.736  25.436  74.675  1.00103.45           C
ATOM   1341  O   THR B 168      19.047  26.103  75.444  1.00103.45           O
ATOM   1342  N   TYR B 169      20.970  25.002  74.994  1.00 65.28           N
ATOM   1343  CA  TYR B 169      21.570  25.286  76.263  1.00 65.28           C
ATOM   1344  CB  TYR B 169      21.794  23.997  77.078  1.00 65.28           C
ATOM   1345  CG  TYR B 169      22.608  24.270  78.296  1.00 65.28           C
ATOM   1346  CD1 TYR B 169      22.077  24.940  79.372  1.00 65.28           C
ATOM   1347  CD2 TYR B 169      23.905  23.820  78.368  1.00 65.28           C
ATOM   1348  CE1 TYR B 169      22.839  25.177  80.492  1.00 65.28           C
ATOM   1349  CE2 TYR B 169      24.672  24.052  79.483  1.00 65.28           C
ATOM   1350  CZ  TYR B 169      24.137  24.732  80.550  1.00 65.28           C
ATOM   1351  OH  TYR B 169      24.919  24.975  81.700  1.00 65.28           O
ATOM   1352  C   TYR B 169      22.888  25.934  75.997  1.00 65.28           C
ATOM   1353  O   TYR B 169      23.646  25.480  75.143  1.00 65.28           O
ATOM   1354  N   LYS B 170      23.175  27.058  76.684  1.00123.09           N
ATOM   1355  CA  LYS B 170      24.476  27.633  76.534  1.00123.09           C
ATOM   1356  CB  LYS B 170      24.501  29.056  75.946  1.00123.09           C
ATOM   1357  CG  LYS B 170      23.905  30.150  76.828  1.00123.09           C
ATOM   1358  CD  LYS B 170      24.294  31.551  76.351  1.00123.09           C
ATOM   1359  CE  LYS B 170      25.799  31.819  76.445  1.00123.09           C
ATOM   1360  NZ  LYS B 170      26.130  33.127  75.837  1.00123.09           N
ATOM   1361  C   LYS B 170      25.075  27.652  77.902  1.00123.09           C
ATOM   1362  O   LYS B 170      24.502  28.182  78.853  1.00123.09           O
ATOM   1363  N   PRO B 171      26.221  27.041  77.999  1.00127.75           N
ATOM   1364  CA  PRO B 171      26.883  26.930  79.270  1.00127.75           C
ATOM   1365  CD  PRO B 171      26.511  25.906  77.137  1.00127.75           C
ATOM   1366  CB  PRO B 171      27.963  25.864  79.086  1.00127.75           C
ATOM   1367  CG  PRO B 171      27.394  24.966  77.973  1.00127.75           C
ATOM   1368  C   PRO B 171      27.420  28.248  79.717  1.00127.75           C
ATOM   1369  O   PRO B 171      27.823  29.044  78.872  1.00127.75           O
ATOM   1370  N   SER B 172      27.438  28.491  81.041  1.00 62.87           N
ATOM   1371  CA  SER B 172      27.958  29.720  81.565  1.00 62.87           C
ATOM   1372  CB  SER B 172      27.533  30.005  83.015  1.00 62.87           C
ATOM   1373  OG  SER B 172      28.097  31.229  83.463  1.00 62.87           O
ATOM   1374  C   SER B 172      29.448  29.630  81.528  1.00 62.87           C
ATOM   1375  O   SER B 172      30.009  28.575  81.238  1.00 62.87           O
ATOM   1376  N   THR B 173      30.127  30.758  81.809  1.00 94.57           N
ATOM   1377  CA  THR B 173      31.556  30.827  81.751  1.00 94.57           C
ATOM   1378  CB  THR B 173      32.087  32.209  81.997  1.00 94.57           C
ATOM   1379  OG1 THR B 173      33.483  32.245  81.738  1.00 94.57           O
ATOM   1380  CG2 THR B 173      31.804  32.612  83.453  1.00 94.57           C
ATOM   1381  C   THR B 173      32.165  29.908  82.762  1.00 94.57           C
ATOM   1382  O   THR B 173      33.156  29.240  82.471  1.00 94.57           O
ATOM   1383  N   LEU B 174      31.596  29.840  83.980  1.00140.88           N
ATOM   1384  CA  LEU B 174      32.189  29.029  85.008  1.00140.88           C
ATOM   1385  CB  LEU B 174      31.440  29.121  86.346  1.00140.88           C
ATOM   1386  CG  LEU B 174      31.441  30.535  86.948  1.00140.88           C
ATOM   1387  CD1 LEU B 174      30.755  30.549  88.322  0.00140.88           C
ATOM   1388  CD2 LEU B 174      32.856  31.133  86.973  0.00140.88           C
ATOM   1389  C   LEU B 174      32.161  27.595  84.590  1.00140.88           C
ATOM   1390  O   LEU B 174      33.150  26.875  84.725  1.00140.88           O
ATOM   1391  N   LEU B 175      31.015  27.157  84.048  1.00 46.06           N
ATOM   1392  CA  LEU B 175      30.818  25.795  83.653  1.00 46.06           C
ATOM   1393  CB  LEU B 175      29.401  25.614  83.081  1.00 46.06           C
ATOM   1394  CG  LEU B 175      29.029  24.164  82.749  1.00 46.06           C
ATOM   1395  CD1 LEU B 175      29.010  23.303  84.019  1.00 46.06           C
ATOM   1396  CD2 LEU B 175      27.717  24.091  81.953  1.00 46.06           C
ATOM   1397  C   LEU B 175      31.805  25.483  82.575  1.00 46.06           C
ATOM   1398  O   LEU B 175      32.438  24.427  82.572  1.00 46.06           O
ATOM   1399  N   LYS B 176      31.961  26.421  81.628  1.00 74.51           N
ATOM   1400  CA  LYS B 176      32.834  26.244  80.508  1.00 74.51           C
ATOM   1401  CB  LYS B 176      32.699  27.411  79.524  1.00 74.51           C
ATOM   1402  CG  LYS B 176      33.192  27.094  78.117  1.00 74.51           C
ATOM   1403  CD  LYS B 176      32.693  28.110  77.091  1.00 74.51           C
ATOM   1404  CE  LYS B 176      32.903  27.670  75.645  1.00 74.51           C
ATOM   1405  NZ  LYS B 176      32.241  28.624  74.732  1.00 74.51           N
ATOM   1406  C   LYS B 176      34.255  26.175  80.978  1.00 74.51           C
ATOM   1407  O   LYS B 176      35.026  25.326  80.533  1.00 74.51           O
ATOM   1408  N   ASP B 177      34.630  27.072  81.909  1.00 28.89           N
ATOM   1409  CA  ASP B 177      35.974  27.146  82.402  1.00 28.89           C
ATOM   1410  CB  ASP B 177      36.192  28.317  83.378  1.00 28.89           C
ATOM   1411  CG  ASP B 177      36.151  29.618  82.588  1.00 28.89           C
ATOM   1412  OD1 ASP B 177      36.154  29.545  81.330  1.00 28.89           O
ATOM   1413  OD2 ASP B 177      36.116  30.701  83.232  1.00 28.89           O
ATOM   1414  C   ASP B 177      36.296  25.892  83.140  1.00 28.89           C
ATOM   1415  O   ASP B 177      37.418  25.394  83.069  1.00 28.89           O
ATOM   1416  N   LYS B 178      35.316  25.348  83.879  1.00 44.62           N
ATOM   1417  CA  LYS B 178      35.578  24.192  84.679  1.00 44.62           C
ATOM   1418  CB  LYS B 178      34.357  23.794  85.522  1.00 44.62           C
ATOM   1419  CG  LYS B 178      33.990  24.879  86.542  1.00 44.62           C
ATOM   1420  CD  LYS B 178      32.585  24.756  87.140  1.00 44.62           C
ATOM   1421  CE  LYS B 178      32.264  25.862  88.150  1.00 44.62           C
ATOM   1422  NZ  LYS B 178      30.857  25.756  88.593  1.00 44.62           N
ATOM   1423  C   LYS B 178      35.968  23.050  83.798  1.00 44.62           C
ATOM   1424  O   LYS B 178      36.935  22.346  84.085  1.00 44.62           O
ATOM   1425  N   PHE B 179      35.234  22.812  82.695  1.00 78.68           N
ATOM   1426  CA  PHE B 179      35.632  21.689  81.903  1.00 78.68           C
ATOM   1427  CB  PHE B 179      34.610  21.147  80.904  1.00 78.68           C
ATOM   1428  CG  PHE B 179      35.179  19.795  80.659  1.00 78.68           C
ATOM   1429  CD1 PHE B 179      34.927  18.791  81.564  1.00 78.68           C
ATOM   1430  CD2 PHE B 179      35.981  19.524  79.575  1.00 78.68           C
ATOM   1431  CE1 PHE B 179      35.442  17.530  81.382  1.00 78.68           C
ATOM   1432  CE2 PHE B 179      36.500  18.263  79.394  1.00 78.68           C
ATOM   1433  CZ  PHE B 179      36.232  17.262  80.293  1.00 78.68           C
ATOM   1434  C   PHE B 179      36.885  21.980  81.139  1.00 78.68           C
ATOM   1435  O   PHE B 179      37.729  21.101  80.981  1.00 78.68           O
ATOM   1436  N   LYS B 180      37.041  23.211  80.612  1.00 93.62           N
ATOM   1437  CA  LYS B 180      38.204  23.478  79.811  1.00 93.62           C
ATOM   1438  CB  LYS B 180      37.940  24.429  78.629  1.00 93.62           C
ATOM   1439  CG  LYS B 180      39.090  24.421  77.613  1.00 93.62           C
ATOM   1440  CD  LYS B 180      38.783  25.102  76.277  1.00 93.62           C
ATOM   1441  CE  LYS B 180      39.918  24.956  75.256  1.00 93.62           C
ATOM   1442  NZ  LYS B 180      41.121  25.683  75.715  1.00 93.62           N
ATOM   1443  C   LYS B 180      39.290  24.109  80.672  1.00 93.62           C
ATOM   1444  O   LYS B 180      39.198  24.002  81.922  1.00 93.62           O
ATOM   1445  OXT LYS B 180      40.238  24.700  80.089  1.00 93.62           O
TER    1446      LYS B 180
END
