# Supplementary material for: Comparison of histone-like HU protein DNA-binding properties and HU/IHF protein sequence alignment
Source: PLoS One. 2017 Nov 13;12(11):e0188037. doi: 10.1371/journal.pone.0188037 (PMC5683647; doi:10.1371/journal.pone.0188037)
Supplement: S3 File — (ZIP) [file pone.0188037.s003.zip › B3_4.pdb]

EXPDTA    THEORETICAL MODEL, MODELLER 9.17 2017/01/19 01:39:24
REMARK   6 MODELLER OBJECTIVE FUNCTION:       760.1174
REMARK   6 MODELLER BEST TEMPLATE % SEQ ID:  23.889
REMARK   6 SEQUENCE: B3_4
REMARK   6 DOPE score: -16988.27930
REMARK   6 GA341 score: 0.27669
REMARK   6 TEMPLATE: 1p71 1:A - 90:B MODELS 1:A - 180:B AT 23.9%
ATOM      1  N   MET A   1      12.525  33.714  83.261  1.00 99.85           N
ATOM      2  CA  MET A   1      12.721  33.473  84.705  1.00 99.85           C
ATOM      3  CB  MET A   1      12.058  32.158  85.150  1.00 99.85           C
ATOM      4  CG  MET A   1      10.530  32.165  85.100  1.00 99.85           C
ATOM      5  SD  MET A   1       9.775  30.646  85.755  1.00 99.85           S
ATOM      6  CE  MET A   1       8.059  31.133  85.419  1.00 99.85           C
ATOM      7  C   MET A   1      14.160  33.407  85.089  1.00 99.85           C
ATOM      8  O   MET A   1      15.009  32.917  84.344  1.00 99.85           O
ATOM      9  N   ASN A   2      14.448  33.948  86.284  1.00 64.96           N
ATOM     10  CA  ASN A   2      15.741  33.966  86.893  1.00 64.96           C
ATOM     11  CB  ASN A   2      16.068  35.325  87.555  1.00 64.96           C
ATOM     12  CG  ASN A   2      14.953  35.759  88.511  1.00 64.96           C
ATOM     13  OD1 ASN A   2      13.803  35.335  88.401  1.00 64.96           O
ATOM     14  ND2 ASN A   2      15.297  36.672  89.458  1.00 64.96           N
ATOM     15  C   ASN A   2      15.782  32.869  87.909  1.00 64.96           C
ATOM     16  O   ASN A   2      14.793  32.172  88.126  1.00 64.96           O
ATOM     17  N   ASN A   3      16.952  32.677  88.550  1.00 89.58           N
ATOM     18  CA  ASN A   3      17.108  31.627  89.515  1.00 89.58           C
ATOM     19  CB  ASN A   3      18.514  31.590  90.141  1.00 89.58           C
ATOM     20  CG  ASN A   3      18.743  32.895  90.894  0.00 89.58           C
ATOM     21  OD1 ASN A   3      18.927  32.902  92.110  1.00 89.58           O
ATOM     22  ND2 ASN A   3      18.724  34.034  90.151  1.00 89.58           N
ATOM     23  C   ASN A   3      16.119  31.847  90.616  1.00 89.58           C
ATOM     24  O   ASN A   3      15.499  30.900  91.098  1.00 89.58           O
ATOM     25  N   LYS A   4      15.932  33.110  91.039  1.00127.81           N
ATOM     26  CA  LYS A   4      15.042  33.393  92.128  1.00127.81           C
ATOM     27  CB  LYS A   4      15.026  34.875  92.523  1.00127.81           C
ATOM     28  CG  LYS A   4      16.207  35.243  93.415  1.00127.81           C
ATOM     29  CD  LYS A   4      16.196  34.416  94.699  1.00127.81           C
ATOM     30  CE  LYS A   4      14.827  34.425  95.383  1.00127.81           C
ATOM     31  NZ  LYS A   4      14.687  33.242  96.259  1.00127.81           N
ATOM     32  C   LYS A   4      13.640  33.011  91.784  1.00127.81           C
ATOM     33  O   LYS A   4      12.938  32.419  92.601  1.00127.81           O
ATOM     34  N   GLU A   5      13.194  33.336  90.561  1.00106.38           N
ATOM     35  CA  GLU A   5      11.835  33.067  90.193  1.00106.38           C
ATOM     36  CB  GLU A   5      11.481  33.617  88.803  1.00106.38           C
ATOM     37  CG  GLU A   5       9.975  33.695  88.560  1.00106.38           C
ATOM     38  CD  GLU A   5       9.454  34.849  89.402  1.00106.38           C
ATOM     39  OE1 GLU A   5      10.277  35.732  89.766  1.00106.38           O
ATOM     40  OE2 GLU A   5       8.229  34.864  89.695  1.00106.38           O
ATOM     41  C   GLU A   5      11.633  31.585  90.172  1.00106.38           C
ATOM     42  O   GLU A   5      10.575  31.080  90.542  1.00106.38           O
ATOM     43  N   PHE A   6      12.674  30.866  89.728  1.00 66.41           N
ATOM     44  CA  PHE A   6      12.738  29.441  89.575  1.00 66.41           C
ATOM     45  CB  PHE A   6      14.153  29.122  89.058  1.00 66.41           C
ATOM     46  CG  PHE A   6      14.429  27.685  88.818  1.00 66.41           C
ATOM     47  CD1 PHE A   6      13.953  27.068  87.687  1.00 66.41           C
ATOM     48  CD2 PHE A   6      15.208  26.977  89.699  1.00 66.41           C
ATOM     49  CE1 PHE A   6      14.227  25.746  87.449  1.00 66.41           C
ATOM     50  CE2 PHE A   6      15.489  25.654  89.470  1.00 66.41           C
ATOM     51  CZ  PHE A   6      14.996  25.046  88.342  1.00 66.41           C
ATOM     52  C   PHE A   6      12.529  28.814  90.918  1.00 66.41           C
ATOM     53  O   PHE A   6      11.717  27.902  91.079  1.00 66.41           O
ATOM     54  N   THR A   7      13.245  29.315  91.938  1.00 98.90           N
ATOM     55  CA  THR A   7      13.124  28.759  93.252  1.00 98.90           C
ATOM     56  CB  THR A   7      14.089  29.355  94.234  1.00 98.90           C
ATOM     57  OG1 THR A   7      13.881  30.754  94.360  1.00 98.90           O
ATOM     58  CG2 THR A   7      15.516  29.066  93.740  1.00 98.90           C
ATOM     59  C   THR A   7      11.731  28.979  93.750  1.00 98.90           C
ATOM     60  O   THR A   7      11.146  28.095  94.373  1.00 98.90           O
ATOM     61  N   SER A   8      11.149  30.162  93.469  1.00 31.24           N
ATOM     62  CA  SER A   8       9.842  30.478  93.972  1.00 31.24           C
ATOM     63  CB  SER A   8       9.363  31.882  93.565  1.00 31.24           C
ATOM     64  OG  SER A   8      10.150  32.869  94.216  1.00 31.24           O
ATOM     65  C   SER A   8       8.839  29.485  93.467  1.00 31.24           C
ATOM     66  O   SER A   8       8.018  28.988  94.236  1.00 31.24           O
ATOM     67  N   GLU A   9       8.875  29.168  92.160  1.00 96.77           N
ATOM     68  CA  GLU A   9       7.936  28.243  91.588  1.00 96.77           C
ATOM     69  CB  GLU A   9       8.072  28.141  90.058  1.00 96.77           C
ATOM     70  CG  GLU A   9       7.092  27.164  89.404  1.00 96.77           C
ATOM     71  CD  GLU A   9       7.732  25.785  89.383  1.00 96.77           C
ATOM     72  OE1 GLU A   9       8.964  25.699  89.638  1.00 96.77           O
ATOM     73  OE2 GLU A   9       7.001  24.797  89.104  1.00 96.77           O
ATOM     74  C   GLU A   9       8.169  26.879  92.164  1.00 96.77           C
ATOM     75  O   GLU A   9       7.226  26.144  92.455  1.00 96.77           O
ATOM     76  N   LEU A  10       9.451  26.514  92.333  1.00102.87           N
ATOM     77  CA  LEU A  10       9.860  25.222  92.806  1.00102.87           C
ATOM     78  CB  LEU A  10      11.396  25.128  92.772  1.00102.87           C
ATOM     79  CG  LEU A  10      12.036  23.745  92.982  1.00102.87           C
ATOM     80  CD1 LEU A  10      13.564  23.896  93.004  1.00102.87           C
ATOM     81  CD2 LEU A  10      11.493  23.000  94.212  1.00102.87           C
ATOM     82  C   LEU A  10       9.382  25.049  94.219  1.00102.87           C
ATOM     83  O   LEU A  10       8.814  24.018  94.578  1.00102.87           O
ATOM     84  N   SER A  11       9.563  26.088  95.049  1.00 75.53           N
ATOM     85  CA  SER A  11       9.192  26.049  96.432  1.00 75.53           C
ATOM     86  CB  SER A  11       9.329  27.451  97.063  1.00 75.53           C
ATOM     87  OG  SER A  11       8.650  27.532  98.307  1.00 75.53           O
ATOM     88  C   SER A  11       7.749  25.659  96.504  1.00 75.53           C
ATOM     89  O   SER A  11       7.369  24.808  97.307  1.00 75.53           O
ATOM     90  N   ARG A  12       6.908  26.281  95.659  1.00 70.00           N
ATOM     91  CA  ARG A  12       5.500  26.008  95.670  1.00 70.00           C
ATOM     92  CB  ARG A  12       4.722  26.860  94.659  1.00 70.00           C
ATOM     93  CG  ARG A  12       4.742  28.361  94.927  0.00 70.00           C
ATOM     94  CD  ARG A  12       3.994  29.137  93.846  0.00 70.00           C
ATOM     95  NE  ARG A  12       4.018  30.576  94.221  1.00 70.00           N
ATOM     96  CZ  ARG A  12       3.487  31.495  93.368  1.00 70.00           C
ATOM     97  NH1 ARG A  12       2.978  31.096  92.168  1.00 70.00           N
ATOM     98  NH2 ARG A  12       3.461  32.816  93.721  1.00 70.00           N
ATOM     99  C   ARG A  12       5.227  24.594  95.257  1.00 70.00           C
ATOM    100  O   ARG A  12       4.466  23.882  95.910  1.00 70.00           O
ATOM    101  N   ARG A  13       5.839  24.151  94.144  1.00169.75           N
ATOM    102  CA  ARG A  13       5.506  22.854  93.628  1.00169.75           C
ATOM    103  CB  ARG A  13       6.204  22.547  92.295  1.00169.75           C
ATOM    104  CG  ARG A  13       5.715  21.251  91.648  1.00169.75           C
ATOM    105  CD  ARG A  13       4.325  21.365  91.020  0.00169.75           C
ATOM    106  NE  ARG A  13       4.496  22.030  89.699  1.00169.75           N
ATOM    107  CZ  ARG A  13       3.701  21.683  88.644  1.00169.75           C
ATOM    108  NH1 ARG A  13       2.702  20.768  88.809  1.00169.75           N
ATOM    109  NH2 ARG A  13       3.917  22.245  87.420  1.00169.75           N
ATOM    110  C   ARG A  13       5.921  21.786  94.592  1.00169.75           C
ATOM    111  O   ARG A  13       5.157  20.869  94.889  1.00169.75           O
ATOM    112  N   LEU A  14       7.168  21.883  95.083  1.00117.11           N
ATOM    113  CA  LEU A  14       7.781  20.935  95.971  1.00117.11           C
ATOM    114  CB  LEU A  14       9.280  21.257  96.164  1.00117.11           C
ATOM    115  CG  LEU A  14      10.190  20.179  96.806  1.00117.11           C
ATOM    116  CD1 LEU A  14      11.529  20.808  97.208  1.00117.11           C
ATOM    117  CD2 LEU A  14       9.561  19.409  97.969  1.00117.11           C
ATOM    118  C   LEU A  14       7.122  21.025  97.311  1.00117.11           C
ATOM    119  O   LEU A  14       6.908  20.014  97.975  1.00117.11           O
ATOM    120  N   GLY A  15       6.769  22.249  97.745  1.00 28.52           N
ATOM    121  CA  GLY A  15       6.192  22.392  99.048  1.00 28.52           C
ATOM    122  C   GLY A  15       7.305  22.586 100.029  1.00 28.52           C
ATOM    123  O   GLY A  15       7.155  22.295 101.214  1.00 28.52           O
ATOM    124  N   TYR A  16       8.468  23.075  99.551  1.00163.60           N
ATOM    125  CA  TYR A  16       9.558  23.323 100.447  1.00163.60           C
ATOM    126  CB  TYR A  16      10.737  22.365 100.283  1.00163.60           C
ATOM    127  CG  TYR A  16      10.312  21.235 101.152  1.00163.60           C
ATOM    128  CD1 TYR A  16       9.337  20.354 100.748  1.00163.60           C
ATOM    129  CD2 TYR A  16      10.878  21.079 102.394  1.00163.60           C
ATOM    130  CE1 TYR A  16       8.944  19.323 101.566  1.00163.60           C
ATOM    131  CE2 TYR A  16      10.492  20.049 103.219  1.00163.60           C
ATOM    132  CZ  TYR A  16       9.522  19.171 102.803  1.00163.60           C
ATOM    133  OH  TYR A  16       9.119  18.113 103.644  1.00163.60           O
ATOM    134  C   TYR A  16       9.958  24.759 100.411  1.00163.60           C
ATOM    135  O   TYR A  16       9.664  25.475  99.461  1.00163.60           O
ATOM    136  N   THR A  17      10.630  25.207 101.494  1.00 51.64           N
ATOM    137  CA  THR A  17      10.937  26.591 101.717  1.00 51.64           C
ATOM    138  CB  THR A  17      11.667  26.820 103.019  1.00 51.64           C
ATOM    139  OG1 THR A  17      10.891  26.323 104.100  1.00 51.64           O
ATOM    140  CG2 THR A  17      11.911  28.325 103.222  1.00 51.64           C
ATOM    141  C   THR A  17      11.740  27.141 100.581  1.00 51.64           C
ATOM    142  O   THR A  17      12.382  26.416  99.823  1.00 51.64           O
ATOM    143  N   LEU A  18      11.702  28.475 100.420  1.00 42.57           N
ATOM    144  CA  LEU A  18      12.408  29.101  99.347  1.00 42.57           C
ATOM    145  CB  LEU A  18      12.286  30.634  99.334  1.00 42.57           C
ATOM    146  CG  LEU A  18      10.862  31.151  99.070  1.00 42.57           C
ATOM    147  CD1 LEU A  18      10.870  32.666  98.810  1.00 42.57           C
ATOM    148  CD2 LEU A  18      10.169  30.350  97.957  1.00 42.57           C
ATOM    149  C   LEU A  18      13.853  28.791  99.522  1.00 42.57           C
ATOM    150  O   LEU A  18      14.564  28.550  98.547  1.00 42.57           O
ATOM    151  N   LYS A  19      14.333  28.798 100.778  1.00105.67           N
ATOM    152  CA  LYS A  19      15.723  28.542 100.998  1.00105.67           C
ATOM    153  CB  LYS A  19      16.140  28.601 102.477  1.00105.67           C
ATOM    154  CG  LYS A  19      15.978  29.978 103.118  0.00105.67           C
ATOM    155  CD  LYS A  19      16.322  29.986 104.607  0.00105.67           C
ATOM    156  CE  LYS A  19      15.619  28.894 105.415  0.00105.67           C
ATOM    157  NZ  LYS A  19      16.222  28.812 106.764  0.00105.67           N
ATOM    158  C   LYS A  19      16.064  27.163 100.532  1.00105.67           C
ATOM    159  O   LYS A  19      17.049  26.986  99.819  1.00105.67           O
ATOM    160  N   ASP A  20      15.267  26.136 100.902  1.00124.77           N
ATOM    161  CA  ASP A  20      15.706  24.822 100.533  1.00124.77           C
ATOM    162  CB  ASP A  20      15.093  23.630 101.302  1.00124.77           C
ATOM    163  CG  ASP A  20      13.661  23.299 100.935  1.00124.77           C
ATOM    164  OD1 ASP A  20      13.039  23.995 100.098  1.00124.77           O
ATOM    165  OD2 ASP A  20      13.181  22.283 101.508  1.00124.77           O
ATOM    166  C   ASP A  20      15.595  24.613  99.061  1.00124.77           C
ATOM    167  O   ASP A  20      16.390  23.875  98.480  1.00124.77           O
ATOM    168  N   THR A  21      14.603  25.241  98.406  1.00104.83           N
ATOM    169  CA  THR A  21      14.536  25.077  96.987  1.00104.83           C
ATOM    170  CB  THR A  21      13.374  25.790  96.355  1.00104.83           C
ATOM    171  OG1 THR A  21      13.426  27.179  96.645  1.00104.83           O
ATOM    172  CG2 THR A  21      12.071  25.173  96.890  1.00104.83           C
ATOM    173  C   THR A  21      15.817  25.612  96.433  1.00104.83           C
ATOM    174  O   THR A  21      16.462  24.981  95.595  1.00104.83           O
ATOM    175  N   SER A  22      16.245  26.785  96.932  1.00 28.78           N
ATOM    176  CA  SER A  22      17.457  27.390  96.464  1.00 28.78           C
ATOM    177  CB  SER A  22      17.714  28.772  97.089  1.00 28.78           C
ATOM    178  OG  SER A  22      18.928  29.312  96.589  1.00 28.78           O
ATOM    179  C   SER A  22      18.624  26.510  96.807  1.00 28.78           C
ATOM    180  O   SER A  22      19.522  26.323  95.988  1.00 28.78           O
ATOM    181  N   GLU A  23      18.639  25.939  98.026  1.00 73.13           N
ATOM    182  CA  GLU A  23      19.753  25.150  98.468  1.00 73.13           C
ATOM    183  CB  GLU A  23      19.593  24.675  99.922  1.00 73.13           C
ATOM    184  CG  GLU A  23      19.530  25.822 100.934  1.00 73.13           C
ATOM    185  CD  GLU A  23      20.913  26.447 101.036  1.00 73.13           C
ATOM    186  OE1 GLU A  23      21.595  26.554  99.983  1.00 73.13           O
ATOM    187  OE2 GLU A  23      21.307  26.822 102.173  1.00 73.13           O
ATOM    188  C   GLU A  23      19.892  23.924  97.616  1.00 73.13           C
ATOM    189  O   GLU A  23      20.985  23.610  97.147  1.00 73.13           O
ATOM    190  N   LEU A  24      18.785  23.195  97.385  1.00103.86           N
ATOM    191  CA  LEU A  24      18.858  21.972  96.636  1.00103.86           C
ATOM    192  CB  LEU A  24      17.547  21.174  96.677  1.00103.86           C
ATOM    193  CG  LEU A  24      17.607  19.720  96.175  1.00103.86           C
ATOM    194  CD1 LEU A  24      18.055  19.619  94.709  1.00103.86           C
ATOM    195  CD2 LEU A  24      18.416  18.843  97.142  1.00103.86           C
ATOM    196  C   LEU A  24      19.197  22.293  95.211  1.00103.86           C
ATOM    197  O   LEU A  24      19.969  21.577  94.576  1.00103.86           O
ATOM    198  N   VAL A  25      18.619  23.379  94.660  1.00 43.29           N
ATOM    199  CA  VAL A  25      18.876  23.750  93.293  1.00 43.29           C
ATOM    200  CB  VAL A  25      18.071  24.922  92.822  1.00 43.29           C
ATOM    201  CG1 VAL A  25      18.587  25.330  91.431  1.00 43.29           C
ATOM    202  CG2 VAL A  25      16.583  24.532  92.836  1.00 43.29           C
ATOM    203  C   VAL A  25      20.323  24.117  93.113  1.00 43.29           C
ATOM    204  O   VAL A  25      20.940  23.754  92.115  1.00 43.29           O
ATOM    205  N   THR A  26      20.922  24.860  94.062  1.00 33.65           N
ATOM    206  CA  THR A  26      22.290  25.258  93.865  1.00 33.65           C
ATOM    207  CB  THR A  26      22.832  26.098  94.985  1.00 33.65           C
ATOM    208  OG1 THR A  26      22.079  27.295  95.116  1.00 33.65           O
ATOM    209  CG2 THR A  26      24.308  26.422  94.695  1.00 33.65           C
ATOM    210  C   THR A  26      23.156  24.040  93.784  1.00 33.65           C
ATOM    211  O   THR A  26      24.010  23.932  92.905  1.00 33.65           O
ATOM    212  N   SER A  27      22.949  23.076  94.701  1.00 70.53           N
ATOM    213  CA  SER A  27      23.776  21.903  94.743  1.00 70.53           C
ATOM    214  CB  SER A  27      23.447  20.967  95.915  1.00 70.53           C
ATOM    215  OG  SER A  27      24.275  19.816  95.852  1.00 70.53           O
ATOM    216  C   SER A  27      23.607  21.105  93.490  1.00 70.53           C
ATOM    217  O   SER A  27      24.552  20.474  93.021  1.00 70.53           O
ATOM    218  N   LEU A  28      22.388  21.086  92.925  1.00136.57           N
ATOM    219  CA  LEU A  28      22.133  20.294  91.756  1.00136.57           C
ATOM    220  CB  LEU A  28      20.624  20.223  91.452  1.00136.57           C
ATOM    221  CG  LEU A  28      19.988  21.507  90.908  1.00136.57           C
ATOM    222  CD1 LEU A  28      20.326  21.734  89.427  1.00136.57           C
ATOM    223  CD2 LEU A  28      18.491  21.575  91.232  1.00136.57           C
ATOM    224  C   LEU A  28      22.902  20.834  90.583  1.00136.57           C
ATOM    225  O   LEU A  28      23.475  20.077  89.800  1.00136.57           O
ATOM    226  N   LEU A  29      22.930  22.172  90.430  1.00 52.02           N
ATOM    227  CA  LEU A  29      23.624  22.814  89.348  1.00 52.02           C
ATOM    228  CB  LEU A  29      23.417  24.341  89.334  1.00 52.02           C
ATOM    229  CG  LEU A  29      21.965  24.807  89.112  1.00 52.02           C
ATOM    230  CD1 LEU A  29      21.877  26.342  89.116  1.00 52.02           C
ATOM    231  CD2 LEU A  29      21.357  24.187  87.844  1.00 52.02           C
ATOM    232  C   LEU A  29      25.092  22.596  89.521  1.00 52.02           C
ATOM    233  O   LEU A  29      25.810  22.334  88.556  1.00 52.02           O
ATOM    234  N   SER A  30      25.576  22.717  90.772  1.00 74.53           N
ATOM    235  CA  SER A  30      26.979  22.598  91.035  1.00 74.53           C
ATOM    236  CB  SER A  30      27.345  22.861  92.507  1.00 74.53           C
ATOM    237  OG  SER A  30      27.057  24.208  92.851  1.00 74.53           O
ATOM    238  C   SER A  30      27.435  21.212  90.713  1.00 74.53           C
ATOM    239  O   SER A  30      28.482  21.036  90.091  1.00 74.53           O
ATOM    240  N   ASP A  31      26.662  20.185  91.120  1.00113.43           N
ATOM    241  CA  ASP A  31      27.123  18.848  90.888  1.00113.43           C
ATOM    242  CB  ASP A  31      26.350  17.733  91.619  1.00113.43           C
ATOM    243  CG  ASP A  31      24.975  17.575  91.011  1.00113.43           C
ATOM    244  OD1 ASP A  31      24.033  18.266  91.476  1.00113.43           O
ATOM    245  OD2 ASP A  31      24.848  16.735  90.082  1.00113.43           O
ATOM    246  C   ASP A  31      27.129  18.563  89.416  1.00113.43           C
ATOM    247  O   ASP A  31      27.984  17.822  88.935  1.00113.43           O
ATOM    248  N   MET A  32      26.173  19.138  88.654  1.00 81.83           N
ATOM    249  CA  MET A  32      26.117  18.887  87.239  1.00 81.83           C
ATOM    250  CB  MET A  32      24.954  19.622  86.538  1.00 81.83           C
ATOM    251  CG  MET A  32      23.563  19.161  86.983  1.00 81.83           C
ATOM    252  SD  MET A  32      22.200  19.714  85.910  1.00 81.83           S
ATOM    253  CE  MET A  32      22.480  21.491  86.153  1.00 81.83           C
ATOM    254  C   MET A  32      27.383  19.372  86.604  1.00 81.83           C
ATOM    255  O   MET A  32      28.006  18.660  85.819  1.00 81.83           O
ATOM    256  N   THR A  33      27.825  20.588  86.965  1.00103.72           N
ATOM    257  CA  THR A  33      28.998  21.147  86.366  1.00103.72           C
ATOM    258  CB  THR A  33      29.316  22.522  86.875  1.00103.72           C
ATOM    259  OG1 THR A  33      29.636  22.468  88.258  1.00103.72           O
ATOM    260  CG2 THR A  33      28.093  23.426  86.652  1.00103.72           C
ATOM    261  C   THR A  33      30.165  20.275  86.703  1.00103.72           C
ATOM    262  O   THR A  33      31.031  20.043  85.860  1.00103.72           O
ATOM    263  N   ARG A  34      30.231  19.776  87.953  1.00134.06           N
ATOM    264  CA  ARG A  34      31.368  18.989  88.337  1.00134.06           C
ATOM    265  CB  ARG A  34      31.424  18.613  89.826  1.00134.06           C
ATOM    266  CG  ARG A  34      32.711  17.847  90.144  1.00134.06           C
ATOM    267  CD  ARG A  34      33.980  18.687  89.958  0.00134.06           C
ATOM    268  NE  ARG A  34      35.122  17.740  89.809  1.00134.06           N
ATOM    269  CZ  ARG A  34      36.400  18.203  89.690  1.00134.06           C
ATOM    270  NH1 ARG A  34      36.661  19.539  89.811  1.00134.06           N
ATOM    271  NH2 ARG A  34      37.420  17.330  89.446  1.00134.06           N
ATOM    272  C   ARG A  34      31.427  17.711  87.557  1.00134.06           C
ATOM    273  O   ARG A  34      32.497  17.321  87.095  1.00134.06           O
ATOM    274  N   GLN A  35      30.278  17.029  87.381  1.00138.18           N
ATOM    275  CA  GLN A  35      30.253  15.752  86.719  1.00138.18           C
ATOM    276  CB  GLN A  35      28.849  15.132  86.709  1.00138.18           C
ATOM    277  CG  GLN A  35      28.308  14.934  88.123  1.00138.18           C
ATOM    278  CD  GLN A  35      29.399  14.224  88.911  1.00138.18           C
ATOM    279  OE1 GLN A  35      29.533  13.004  88.848  1.00138.18           O
ATOM    280  NE2 GLN A  35      30.214  15.018  89.656  1.00138.18           N
ATOM    281  C   GLN A  35      30.693  15.915  85.295  1.00138.18           C
ATOM    282  O   GLN A  35      31.476  15.116  84.784  1.00138.18           O
ATOM    283  N   LEU A  36      30.204  16.963  84.611  1.00146.23           N
ATOM    284  CA  LEU A  36      30.580  17.166  83.242  1.00146.23           C
ATOM    285  CB  LEU A  36      29.800  18.301  82.557  1.00146.23           C
ATOM    286  CG  LEU A  36      28.363  17.885  82.204  1.00146.23           C
ATOM    287  CD1 LEU A  36      28.389  16.811  81.118  1.00146.23           C
ATOM    288  CD2 LEU A  36      27.572  17.410  83.428  1.00146.23           C
ATOM    289  C   LEU A  36      32.043  17.477  83.155  1.00146.23           C
ATOM    290  O   LEU A  36      32.736  16.984  82.266  1.00146.23           O
ATOM    291  N   GLU A  37      32.557  18.285  84.101  1.00 87.69           N
ATOM    292  CA  GLU A  37      33.933  18.702  84.108  1.00 87.69           C
ATOM    293  CB  GLU A  37      34.270  19.530  85.361  1.00 87.69           C
ATOM    294  CG  GLU A  37      35.738  19.943  85.476  1.00 87.69           C
ATOM    295  CD  GLU A  37      35.951  20.472  86.889  1.00 87.69           C
ATOM    296  OE1 GLU A  37      35.087  20.188  87.761  1.00 87.69           O
ATOM    297  OE2 GLU A  37      36.980  21.164  87.116  1.00 87.69           O
ATOM    298  C   GLU A  37      34.801  17.485  84.171  1.00 87.69           C
ATOM    299  O   GLU A  37      35.834  17.416  83.504  1.00 87.69           O
ATOM    300  N   GLU A  38      34.400  16.504  84.998  1.00 85.53           N
ATOM    301  CA  GLU A  38      35.117  15.274  85.177  1.00 85.53           C
ATOM    302  CB  GLU A  38      34.570  14.415  86.330  1.00 85.53           C
ATOM    303  CG  GLU A  38      35.468  13.229  86.691  1.00 85.53           C
ATOM    304  CD  GLU A  38      34.904  12.608  87.960  1.00 85.53           C
ATOM    305  OE1 GLU A  38      33.762  12.985  88.335  1.00 85.53           O
ATOM    306  OE2 GLU A  38      35.602  11.755  88.572  1.00 85.53           O
ATOM    307  C   GLU A  38      35.037  14.481  83.911  1.00 85.53           C
ATOM    308  O   GLU A  38      35.943  13.709  83.607  1.00 85.53           O
ATOM    309  N   GLY A  39      33.952  14.640  83.128  1.00 42.21           N
ATOM    310  CA  GLY A  39      33.874  13.886  81.910  1.00 42.21           C
ATOM    311  C   GLY A  39      32.750  12.899  81.960  1.00 42.21           C
ATOM    312  O   GLY A  39      32.567  12.131  81.016  1.00 42.21           O
ATOM    313  N   ASN A  40      31.979  12.843  83.063  1.00114.88           N
ATOM    314  CA  ASN A  40      30.859  11.948  83.013  1.00114.88           C
ATOM    315  CB  ASN A  40      30.506  11.244  84.341  1.00114.88           C
ATOM    316  CG  ASN A  40      30.229  12.256  85.436  1.00114.88           C
ATOM    317  OD1 ASN A  40      29.079  12.551  85.755  1.00114.88           O
ATOM    318  ND2 ASN A  40      31.321  12.784  86.052  1.00114.88           N
ATOM    319  C   ASN A  40      29.680  12.679  82.450  1.00114.88           C
ATOM    320  O   ASN A  40      29.680  13.905  82.351  1.00114.88           O
ATOM    321  N   THR A  41      28.647  11.927  82.022  1.00112.00           N
ATOM    322  CA  THR A  41      27.501  12.546  81.424  1.00112.00           C
ATOM    323  CB  THR A  41      27.001  11.840  80.200  1.00112.00           C
ATOM    324  OG1 THR A  41      25.961  12.589  79.588  1.00112.00           O
ATOM    325  CG2 THR A  41      26.482  10.456  80.625  1.00112.00           C
ATOM    326  C   THR A  41      26.388  12.513  82.411  1.00112.00           C
ATOM    327  O   THR A  41      26.214  11.540  83.143  1.00112.00           O
ATOM    328  N   ILE A  42      25.599  13.600  82.463  1.00 54.86           N
ATOM    329  CA  ILE A  42      24.507  13.586  83.380  1.00 54.86           C
ATOM    330  CB  ILE A  42      24.315  14.835  84.175  1.00 54.86           C
ATOM    331  CG1 ILE A  42      25.541  15.086  85.058  1.00 54.86           C
ATOM    332  CG2 ILE A  42      23.011  14.669  84.974  1.00 54.86           C
ATOM    333  CD1 ILE A  42      25.468  16.415  85.795  1.00 54.86           C
ATOM    334  C   ILE A  42      23.269  13.403  82.586  1.00 54.86           C
ATOM    335  O   ILE A  42      23.019  14.122  81.619  1.00 54.86           O
ATOM    336  N   SER A  43      22.454  12.407  82.969  1.00 88.46           N
ATOM    337  CA  SER A  43      21.300  12.216  82.162  1.00 88.46           C
ATOM    338  CB  SER A  43      21.331  10.897  81.380  1.00 88.46           C
ATOM    339  OG  SER A  43      20.336  10.925  80.371  1.00 88.46           O
ATOM    340  C   SER A  43      20.076  12.232  83.017  1.00 88.46           C
ATOM    341  O   SER A  43      20.018  11.589  84.065  1.00 88.46           O
ATOM    342  N   ILE A  44      19.068  13.018  82.581  1.00 51.78           N
ATOM    343  CA  ILE A  44      17.802  13.071  83.249  1.00 51.78           C
ATOM    344  CB  ILE A  44      17.444  14.426  83.790  1.00 51.78           C
ATOM    345  CG1 ILE A  44      18.435  14.840  84.894  1.00 51.78           C
ATOM    346  CG2 ILE A  44      15.979  14.379  84.254  1.00 51.78           C
ATOM    347  CD1 ILE A  44      18.261  16.278  85.381  1.00 51.78           C
ATOM    348  C   ILE A  44      16.771  12.706  82.227  1.00 51.78           C
ATOM    349  O   ILE A  44      16.601  13.403  81.228  1.00 51.78           O
ATOM    350  N   GLN A  45      16.021  11.615  82.469  1.00108.78           N
ATOM    351  CA  GLN A  45      15.121  11.140  81.457  1.00108.78           C
ATOM    352  CB  GLN A  45      14.484   9.777  81.792  1.00108.78           C
ATOM    353  CG  GLN A  45      13.511   9.807  82.973  1.00108.78           C
ATOM    354  CD  GLN A  45      12.085   9.827  82.430  1.00108.78           C
ATOM    355  OE1 GLN A  45      11.858   9.662  81.232  1.00108.78           O
ATOM    356  NE2 GLN A  45      11.093  10.013  83.340  1.00108.78           N
ATOM    357  C   GLN A  45      14.016  12.121  81.241  1.00108.78           C
ATOM    358  O   GLN A  45      13.347  12.555  82.177  1.00108.78           O
ATOM    359  N   GLY A  46      13.828  12.504  79.962  1.00 33.85           N
ATOM    360  CA  GLY A  46      12.764  13.364  79.533  1.00 33.85           C
ATOM    361  C   GLY A  46      13.277  14.762  79.396  1.00 33.85           C
ATOM    362  O   GLY A  46      12.950  15.456  78.433  1.00 33.85           O
ATOM    363  N   PHE A  47      14.073  15.218  80.381  1.00 80.93           N
ATOM    364  CA  PHE A  47      14.635  16.540  80.371  1.00 80.93           C
ATOM    365  CB  PHE A  47      15.222  16.884  81.750  1.00 80.93           C
ATOM    366  CG  PHE A  47      15.820  18.243  81.701  1.00 80.93           C
ATOM    367  CD1 PHE A  47      15.023  19.359  81.779  1.00 80.93           C
ATOM    368  CD2 PHE A  47      17.182  18.394  81.597  1.00 80.93           C
ATOM    369  CE1 PHE A  47      15.588  20.608  81.734  1.00 80.93           C
ATOM    370  CE2 PHE A  47      17.750  19.644  81.553  1.00 80.93           C
ATOM    371  CZ  PHE A  47      16.949  20.757  81.626  1.00 80.93           C
ATOM    372  C   PHE A  47      15.731  16.681  79.355  1.00 80.93           C
ATOM    373  O   PHE A  47      15.665  17.533  78.468  1.00 80.93           O
ATOM    374  N   GLY A  48      16.760  15.808  79.434  1.00 33.00           N
ATOM    375  CA  GLY A  48      17.867  15.947  78.530  1.00 33.00           C
ATOM    376  C   GLY A  48      19.122  15.465  79.196  1.00 33.00           C
ATOM    377  O   GLY A  48      19.097  14.928  80.303  1.00 33.00           O
ATOM    378  N   THR A  49      20.272  15.652  78.512  1.00106.55           N
ATOM    379  CA  THR A  49      21.531  15.196  79.027  1.00106.55           C
ATOM    380  CB  THR A  49      22.071  14.020  78.265  1.00106.55           C
ATOM    381  OG1 THR A  49      23.275  13.562  78.860  1.00106.55           O
ATOM    382  CG2 THR A  49      22.320  14.441  76.806  1.00106.55           C
ATOM    383  C   THR A  49      22.541  16.294  78.893  1.00106.55           C
ATOM    384  O   THR A  49      22.404  17.189  78.059  1.00106.55           O
ATOM    385  N   PHE A  50      23.582  16.249  79.752  1.00 60.58           N
ATOM    386  CA  PHE A  50      24.666  17.188  79.703  1.00 60.58           C
ATOM    387  CB  PHE A  50      24.851  17.995  81.002  1.00 60.58           C
ATOM    388  CG  PHE A  50      23.692  18.918  81.189  1.00 60.58           C
ATOM    389  CD1 PHE A  50      22.519  18.472  81.756  1.00 60.58           C
ATOM    390  CD2 PHE A  50      23.783  20.237  80.807  1.00 60.58           C
ATOM    391  CE1 PHE A  50      21.457  19.327  81.932  1.00 60.58           C
ATOM    392  CE2 PHE A  50      22.724  21.098  80.981  1.00 60.58           C
ATOM    393  CZ  PHE A  50      21.556  20.642  81.543  1.00 60.58           C
ATOM    394  C   PHE A  50      25.909  16.371  79.515  1.00 60.58           C
ATOM    395  O   PHE A  50      26.081  15.338  80.165  1.00 60.58           O
ATOM    396  N   GLU A  51      26.811  16.816  78.615  1.00 96.83           N
ATOM    397  CA  GLU A  51      27.999  16.065  78.314  1.00 96.83           C
ATOM    398  CB  GLU A  51      27.948  15.352  76.954  1.00 96.83           C
ATOM    399  CG  GLU A  51      26.790  14.397  76.710  1.00 96.83           C
ATOM    400  CD  GLU A  51      26.771  14.163  75.206  1.00 96.83           C
ATOM    401  OE1 GLU A  51      27.640  13.395  74.714  1.00 96.83           O
ATOM    402  OE2 GLU A  51      25.904  14.772  74.526  1.00 96.83           O
ATOM    403  C   GLU A  51      29.091  17.040  78.046  1.00 96.83           C
ATOM    404  O   GLU A  51      28.847  18.231  77.839  1.00 96.83           O
ATOM    405  N   VAL A  52      30.343  16.554  78.047  1.00 61.56           N
ATOM    406  CA  VAL A  52      31.400  17.389  77.572  1.00 61.56           C
ATOM    407  CB  VAL A  52      32.641  17.391  78.403  1.00 61.56           C
ATOM    408  CG1 VAL A  52      33.716  18.184  77.639  1.00 61.56           C
ATOM    409  CG2 VAL A  52      32.290  18.008  79.764  1.00 61.56           C
ATOM    410  C   VAL A  52      31.732  16.843  76.223  1.00 61.56           C
ATOM    411  O   VAL A  52      31.773  15.628  76.028  1.00 61.56           O
ATOM    412  N   LYS A  53      31.925  17.740  75.239  1.00102.73           N
ATOM    413  CA  LYS A  53      32.242  17.305  73.913  1.00102.73           C
ATOM    414  CB  LYS A  53      31.385  17.990  72.828  1.00102.73           C
ATOM    415  CG  LYS A  53      29.933  17.503  72.734  1.00102.73           C
ATOM    416  CD  LYS A  53      29.792  16.049  72.274  1.00102.73           C
ATOM    417  CE  LYS A  53      28.348  15.629  71.989  1.00102.73           C
ATOM    418  NZ  LYS A  53      28.298  14.195  71.626  1.00102.73           N
ATOM    419  C   LYS A  53      33.662  17.692  73.660  1.00102.73           C
ATOM    420  O   LYS A  53      34.047  18.839  73.878  1.00102.73           O
ATOM    421  N   LYS A  54      34.489  16.724  73.219  1.00165.98           N
ATOM    422  CA  LYS A  54      35.849  17.042  72.908  1.00165.98           C
ATOM    423  CB  LYS A  54      36.800  15.834  72.946  1.00165.98           C
ATOM    424  CG  LYS A  54      36.539  14.842  71.814  1.00165.98           C
ATOM    425  CD  LYS A  54      35.104  14.316  71.788  1.00165.98           C
ATOM    426  CE  LYS A  54      34.809  13.422  70.582  1.00165.98           C
ATOM    427  NZ  LYS A  54      35.009  14.185  69.329  1.00165.98           N
ATOM    428  C   LYS A  54      35.821  17.553  71.519  1.00165.98           C
ATOM    429  O   LYS A  54      35.046  17.073  70.694  1.00165.98           O
ATOM    430  N   LYS A  55      36.644  18.572  71.226  1.00102.24           N
ATOM    431  CA  LYS A  55      36.630  19.070  69.888  1.00102.24           C
ATOM    432  CB  LYS A  55      36.178  20.536  69.797  1.00102.24           C
ATOM    433  CG  LYS A  55      34.767  20.794  70.334  1.00102.24           C
ATOM    434  CD  LYS A  55      33.657  20.083  69.558  1.00102.24           C
ATOM    435  CE  LYS A  55      32.265  20.285  70.160  1.00102.24           C
ATOM    436  NZ  LYS A  55      31.244  19.650  69.299  1.00102.24           N
ATOM    437  C   LYS A  55      38.041  19.025  69.413  1.00102.24           C
ATOM    438  O   LYS A  55      38.926  19.609  70.035  1.00102.24           O
ATOM    439  N   ALA A  56      38.293  18.307  68.303  1.00 31.87           N
ATOM    440  CA  ALA A  56      39.628  18.259  67.783  1.00 31.87           C
ATOM    441  CB  ALA A  56      39.873  17.092  66.811  1.00 31.87           C
ATOM    442  C   ALA A  56      39.853  19.528  67.030  1.00 31.87           C
ATOM    443  O   ALA A  56      38.919  20.101  66.472  1.00 31.87           O
ATOM    444  N   GLU A  57      41.112  20.006  67.010  1.00109.02           N
ATOM    445  CA  GLU A  57      41.415  21.198  66.277  1.00109.02           C
ATOM    446  CB  GLU A  57      42.768  21.823  66.625  1.00109.02           C
ATOM    447  CG  GLU A  57      43.955  20.888  66.406  1.00109.02           C
ATOM    448  CD  GLU A  57      44.417  21.023  64.963  1.00109.02           C
ATOM    449  OE1 GLU A  57      44.043  22.030  64.303  1.00109.02           O
ATOM    450  OE2 GLU A  57      45.164  20.117  64.507  1.00109.02           O
ATOM    451  C   GLU A  57      41.453  20.815  64.846  1.00109.02           C
ATOM    452  O   GLU A  57      41.769  19.676  64.504  1.00109.02           O
ATOM    453  N   ARG A  58      41.111  21.766  63.966  1.00197.25           N
ATOM    454  CA  ARG A  58      41.076  21.436  62.579  1.00197.25           C
ATOM    455  CB  ARG A  58      39.650  21.066  62.161  1.00197.25           C
ATOM    456  CG  ARG A  58      39.458  20.690  60.700  1.00197.25           C
ATOM    457  CD  ARG A  58      37.972  20.676  60.349  1.00197.25           C
ATOM    458  NE  ARG A  58      37.411  21.917  60.954  1.00197.25           N
ATOM    459  CZ  ARG A  58      36.190  22.408  60.587  1.00197.25           C
ATOM    460  NH1 ARG A  58      35.421  21.746  59.675  1.00197.25           N
ATOM    461  NH2 ARG A  58      35.745  23.575  61.136  1.00197.25           N
ATOM    462  C   ARG A  58      41.489  22.646  61.806  1.00197.25           C
ATOM    463  O   ARG A  58      41.255  23.774  62.241  1.00197.25           O
ATOM    464  N   ILE A  59      42.132  22.452  60.638  1.00101.98           N
ATOM    465  CA  ILE A  59      42.499  23.569  59.814  1.00101.98           C
ATOM    466  CB  ILE A  59      43.647  23.320  58.869  1.00101.98           C
ATOM    467  CG1 ILE A  59      44.899  22.813  59.599  1.00101.98           C
ATOM    468  CG2 ILE A  59      43.887  24.615  58.074  1.00101.98           C
ATOM    469  CD1 ILE A  59      44.793  21.346  60.012  1.00101.98           C
ATOM    470  C   ILE A  59      41.329  23.761  58.917  1.00101.98           C
ATOM    471  O   ILE A  59      40.793  22.789  58.387  1.00101.98           O
ATOM    472  N   SER A  60      40.868  25.010  58.745  1.00 93.44           N
ATOM    473  CA  SER A  60      39.771  25.214  57.849  1.00 93.44           C
ATOM    474  CB  SER A  60      38.447  25.555  58.550  1.00 93.44           C
ATOM    475  OG  SER A  60      37.423  25.741  57.584  1.00 93.44           O
ATOM    476  C   SER A  60      40.139  26.376  56.995  1.00 93.44           C
ATOM    477  O   SER A  60      41.083  27.099  57.298  1.00 93.44           O
ATOM    478  N   VAL A  61      39.438  26.557  55.866  1.00 99.63           N
ATOM    479  CA  VAL A  61      39.722  27.692  55.044  1.00 99.63           C
ATOM    480  CB  VAL A  61      40.555  27.359  53.844  1.00 99.63           C
ATOM    481  CG1 VAL A  61      39.823  26.266  53.048  1.00 99.63           C
ATOM    482  CG2 VAL A  61      40.789  28.647  53.035  1.00 99.63           C
ATOM    483  C   VAL A  61      38.413  28.193  54.544  1.00 99.63           C
ATOM    484  O   VAL A  61      37.492  27.411  54.316  1.00 99.63           O
ATOM    485  N   ASN A  62      38.268  29.517  54.369  1.00117.84           N
ATOM    486  CA  ASN A  62      36.994  29.894  53.841  1.00117.84           C
ATOM    487  CB  ASN A  62      36.274  31.039  54.572  1.00117.84           C
ATOM    488  CG  ASN A  62      37.039  32.321  54.377  1.00117.84           C
ATOM    489  OD1 ASN A  62      36.848  33.013  53.378  1.00117.84           O
ATOM    490  ND2 ASN A  62      37.908  32.655  55.370  1.00117.84           N
ATOM    491  C   ASN A  62      37.204  30.238  52.407  1.00117.84           C
ATOM    492  O   ASN A  62      38.165  30.905  52.027  1.00117.84           O
ATOM    493  N   PRO A  63      36.299  29.757  51.607  1.00162.42           N
ATOM    494  CA  PRO A  63      36.401  29.831  50.178  1.00162.42           C
ATOM    495  CD  PRO A  63      35.319  28.781  52.052  1.00162.42           C
ATOM    496  CB  PRO A  63      35.190  29.064  49.643  1.00162.42           C
ATOM    497  CG  PRO A  63      34.849  28.073  50.771  1.00162.42           C
ATOM    498  C   PRO A  63      36.542  31.196  49.587  1.00162.42           C
ATOM    499  O   PRO A  63      37.299  31.338  48.626  1.00162.42           O
ATOM    500  N   THR A  64      35.818  32.205  50.100  1.00116.93           N
ATOM    501  CA  THR A  64      35.888  33.490  49.467  1.00116.93           C
ATOM    502  CB  THR A  64      34.896  34.452  50.044  1.00116.93           C
ATOM    503  OG1 THR A  64      35.144  34.644  51.428  1.00116.93           O
ATOM    504  CG2 THR A  64      33.488  33.875  49.829  1.00116.93           C
ATOM    505  C   THR A  64      37.250  34.100  49.598  1.00116.93           C
ATOM    506  O   THR A  64      37.898  34.402  48.596  1.00116.93           O
ATOM    507  N   THR A  65      37.719  34.286  50.847  1.00117.28           N
ATOM    508  CA  THR A  65      38.993  34.903  51.091  1.00117.28           C
ATOM    509  CB  THR A  65      39.187  35.369  52.496  1.00117.28           C
ATOM    510  OG1 THR A  65      40.361  36.161  52.581  1.00117.28           O
ATOM    511  CG2 THR A  65      39.336  34.140  53.387  1.00117.28           C
ATOM    512  C   THR A  65      40.090  33.943  50.766  1.00117.28           C
ATOM    513  O   THR A  65      41.175  34.344  50.350  1.00117.28           O
ATOM    514  N   LYS A  66      39.826  32.640  50.965  1.00 93.79           N
ATOM    515  CA  LYS A  66      40.790  31.616  50.700  1.00 93.79           C
ATOM    516  CB  LYS A  66      41.385  31.773  49.286  1.00 93.79           C
ATOM    517  CG  LYS A  66      41.831  30.469  48.624  1.00 93.79           C
ATOM    518  CD  LYS A  66      41.978  30.607  47.104  1.00 93.79           C
ATOM    519  CE  LYS A  66      41.685  29.324  46.320  1.00 93.79           C
ATOM    520  NZ  LYS A  66      40.311  29.376  45.761  1.00 93.79           N
ATOM    521  C   LYS A  66      41.866  31.738  51.737  1.00 93.79           C
ATOM    522  O   LYS A  66      42.964  31.206  51.591  1.00 93.79           O
ATOM    523  N   GLN A  67      41.528  32.433  52.842  1.00 69.71           N
ATOM    524  CA  GLN A  67      42.367  32.646  53.987  1.00 69.71           C
ATOM    525  CB  GLN A  67      41.938  33.929  54.727  1.00 69.71           C
ATOM    526  CG  GLN A  67      42.556  34.252  56.082  1.00 69.71           C
ATOM    527  CD  GLN A  67      41.748  35.443  56.605  1.00 69.71           C
ATOM    528  OE1 GLN A  67      41.652  36.478  55.947  1.00 69.71           O
ATOM    529  NE2 GLN A  67      41.128  35.285  57.804  1.00 69.71           N
ATOM    530  C   GLN A  67      42.178  31.469  54.891  1.00 69.71           C
ATOM    531  O   GLN A  67      41.050  31.072  55.180  1.00 69.71           O
ATOM    532  N   ARG A  68      43.288  30.872  55.364  1.00138.50           N
ATOM    533  CA  ARG A  68      43.139  29.715  56.192  1.00138.50           C
ATOM    534  CB  ARG A  68      44.371  28.801  56.226  1.00138.50           C
ATOM    535  CG  ARG A  68      45.618  29.472  56.788  1.00138.50           C
ATOM    536  CD  ARG A  68      46.894  28.971  56.119  1.00138.50           C
ATOM    537  NE  ARG A  68      48.041  29.685  56.744  1.00138.50           N
ATOM    538  CZ  ARG A  68      48.916  28.979  57.517  1.00138.50           C
ATOM    539  NH1 ARG A  68      48.743  27.637  57.680  1.00138.50           N
ATOM    540  NH2 ARG A  68      49.965  29.615  58.120  1.00138.50           N
ATOM    541  C   ARG A  68      42.818  30.158  57.576  1.00138.50           C
ATOM    542  O   ARG A  68      43.209  31.238  58.013  1.00138.50           O
ATOM    543  N   MET A  69      42.049  29.313  58.282  1.00 76.81           N
ATOM    544  CA  MET A  69      41.617  29.562  59.618  1.00 76.81           C
ATOM    545  CB  MET A  69      40.102  29.802  59.715  1.00 76.81           C
ATOM    546  CG  MET A  69      39.289  28.603  59.218  1.00 76.81           C
ATOM    547  SD  MET A  69      37.483  28.808  59.281  1.00 76.81           S
ATOM    548  CE  MET A  69      37.304  28.376  61.036  1.00 76.81           C
ATOM    549  C   MET A  69      41.904  28.320  60.392  1.00 76.81           C
ATOM    550  O   MET A  69      41.908  27.218  59.846  1.00 76.81           O
ATOM    551  N   LEU A  70      42.183  28.473  61.694  1.00135.37           N
ATOM    552  CA  LEU A  70      42.434  27.312  62.486  1.00135.37           C
ATOM    553  CB  LEU A  70      43.709  27.431  63.337  1.00135.37           C
ATOM    554  CG  LEU A  70      44.998  27.528  62.498  1.00135.37           C
ATOM    555  CD1 LEU A  70      44.997  28.778  61.602  1.00135.37           C
ATOM    556  CD2 LEU A  70      46.248  27.437  63.388  1.00135.37           C
ATOM    557  C   LEU A  70      41.280  27.190  63.418  1.00135.37           C
ATOM    558  O   LEU A  70      40.886  28.159  64.063  1.00135.37           O
ATOM    559  N   VAL A  71      40.679  25.991  63.484  1.00 51.90           N
ATOM    560  CA  VAL A  71      39.630  25.782  64.432  1.00 51.90           C
ATOM    561  CB  VAL A  71      38.652  24.706  64.049  1.00 51.90           C
ATOM    562  CG1 VAL A  71      37.659  24.522  65.209  1.00 51.90           C
ATOM    563  CG2 VAL A  71      37.982  25.080  62.715  1.00 51.90           C
ATOM    564  C   VAL A  71      40.350  25.304  65.651  1.00 51.90           C
ATOM    565  O   VAL A  71      41.116  24.345  65.597  1.00 51.90           O
ATOM    566  N   PRO A  72      40.136  25.969  66.748  1.00158.97           N
ATOM    567  CA  PRO A  72      40.859  25.613  67.938  1.00158.97           C
ATOM    568  CD  PRO A  72      39.813  27.385  66.709  1.00158.97           C
ATOM    569  CB  PRO A  72      40.721  26.804  68.883  1.00158.97           C
ATOM    570  CG  PRO A  72      40.501  27.998  67.939  1.00158.97           C
ATOM    571  C   PRO A  72      40.355  24.344  68.528  1.00158.97           C
ATOM    572  O   PRO A  72      39.201  23.992  68.293  1.00158.97           O
ATOM    573  N   PRO A  73      41.199  23.646  69.234  1.00 94.26           N
ATOM    574  CA  PRO A  73      40.786  22.467  69.933  1.00 94.26           C
ATOM    575  CD  PRO A  73      42.630  23.683  68.997  1.00 94.26           C
ATOM    576  CB  PRO A  73      42.061  21.671  70.219  1.00 94.26           C
ATOM    577  CG  PRO A  73      43.203  22.685  70.015  1.00 94.26           C
ATOM    578  C   PRO A  73      40.114  22.979  71.154  1.00 94.26           C
ATOM    579  O   PRO A  73      40.551  24.006  71.669  1.00 94.26           O
ATOM    580  N   LYS A  74      39.058  22.304  71.635  1.00 59.60           N
ATOM    581  CA  LYS A  74      38.416  22.794  72.816  1.00 59.60           C
ATOM    582  CB  LYS A  74      37.468  23.983  72.568  1.00 59.60           C
ATOM    583  CG  LYS A  74      38.174  25.275  72.157  1.00 59.60           C
ATOM    584  CD  LYS A  74      37.240  26.318  71.543  1.00 59.60           C
ATOM    585  CE  LYS A  74      37.967  27.590  71.106  1.00 59.60           C
ATOM    586  NZ  LYS A  74      37.014  28.531  70.477  1.00 59.60           N
ATOM    587  C   LYS A  74      37.554  21.701  73.335  1.00 59.60           C
ATOM    588  O   LYS A  74      37.216  20.761  72.617  1.00 59.60           O
ATOM    589  N   LEU A  75      37.211  21.794  74.628  1.00 96.76           N
ATOM    590  CA  LEU A  75      36.288  20.887  75.228  1.00 96.76           C
ATOM    591  CB  LEU A  75      36.918  20.127  76.395  1.00 96.76           C
ATOM    592  CG  LEU A  75      37.909  19.033  75.960  1.00 96.76           C
ATOM    593  CD1 LEU A  75      37.161  17.799  75.435  1.00 96.76           C
ATOM    594  CD2 LEU A  75      38.937  19.566  74.946  1.00 96.76           C
ATOM    595  C   LEU A  75      35.198  21.762  75.739  1.00 96.76           C
ATOM    596  O   LEU A  75      35.470  22.771  76.387  1.00 96.76           O
ATOM    597  N   VAL A  76      33.930  21.425  75.439  1.00102.96           N
ATOM    598  CA  VAL A  76      32.880  22.303  75.867  1.00102.96           C
ATOM    599  CB  VAL A  76      32.392  23.209  74.775  1.00102.96           C
ATOM    600  CG1 VAL A  76      33.537  24.159  74.383  1.00102.96           C
ATOM    601  CG2 VAL A  76      31.899  22.339  73.605  1.00102.96           C
ATOM    602  C   VAL A  76      31.719  21.490  76.340  1.00102.96           C
ATOM    603  O   VAL A  76      31.573  20.323  75.978  1.00102.96           O
ATOM    604  N   LEU A  77      30.865  22.094  77.194  1.00133.70           N
ATOM    605  CA  LEU A  77      29.711  21.391  77.679  1.00133.70           C
ATOM    606  CB  LEU A  77      28.980  22.038  78.863  1.00133.70           C
ATOM    607  CG  LEU A  77      27.782  21.159  79.274  1.00133.70           C
ATOM    608  CD1 LEU A  77      28.273  19.878  79.963  1.00133.70           C
ATOM    609  CD2 LEU A  77      26.713  21.922  80.069  1.00133.70           C
ATOM    610  C   LEU A  77      28.695  21.360  76.580  1.00133.70           C
ATOM    611  O   LEU A  77      28.623  22.277  75.763  1.00133.70           O
ATOM    612  N   THR A  78      27.886  20.281  76.534  1.00112.96           N
ATOM    613  CA  THR A  78      26.859  20.177  75.535  1.00112.96           C
ATOM    614  CB  THR A  78      27.211  19.248  74.397  1.00112.96           C
ATOM    615  OG1 THR A  78      26.217  19.320  73.387  1.00112.96           O
ATOM    616  CG2 THR A  78      27.352  17.807  74.917  1.00112.96           C
ATOM    617  C   THR A  78      25.603  19.687  76.194  1.00112.96           C
ATOM    618  O   THR A  78      25.640  18.946  77.174  1.00112.96           O
ATOM    619  N   TYR A  79      24.444  20.120  75.659  1.00 65.93           N
ATOM    620  CA  TYR A  79      23.163  19.771  76.206  1.00 65.93           C
ATOM    621  CB  TYR A  79      22.437  21.021  76.742  1.00 65.93           C
ATOM    622  CG  TYR A  79      21.025  20.702  77.086  1.00 65.93           C
ATOM    623  CD1 TYR A  79      20.702  20.073  78.265  1.00 65.93           C
ATOM    624  CD2 TYR A  79      20.019  21.062  76.221  1.00 65.93           C
ATOM    625  CE1 TYR A  79      19.389  19.792  78.567  1.00 65.93           C
ATOM    626  CE2 TYR A  79      18.706  20.787  76.517  1.00 65.93           C
ATOM    627  CZ  TYR A  79      18.392  20.148  77.691  1.00 65.93           C
ATOM    628  OH  TYR A  79      17.045  19.861  77.996  1.00 65.93           O
ATOM    629  C   TYR A  79      22.337  19.155  75.115  1.00 65.93           C
ATOM    630  O   TYR A  79      22.297  19.660  73.993  1.00 65.93           O
ATOM    631  N   LYS A  80      21.679  18.014  75.413  1.00 96.59           N
ATOM    632  CA  LYS A  80      20.802  17.388  74.461  1.00 96.59           C
ATOM    633  CB  LYS A  80      21.108  15.899  74.206  1.00 96.59           C
ATOM    634  CG  LYS A  80      22.464  15.615  73.558  1.00 96.59           C
ATOM    635  CD  LYS A  80      22.883  14.144  73.644  1.00 96.59           C
ATOM    636  CE  LYS A  80      22.477  13.294  72.435  1.00 96.59           C
ATOM    637  NZ  LYS A  80      21.008  13.119  72.391  1.00 96.59           N
ATOM    638  C   LYS A  80      19.446  17.404  75.091  1.00 96.59           C
ATOM    639  O   LYS A  80      19.273  16.905  76.201  1.00 96.59           O
ATOM    640  N   PRO A  81      18.477  17.974  74.434  1.00126.54           N
ATOM    641  CA  PRO A  81      17.160  17.976  75.010  1.00126.54           C
ATOM    642  CD  PRO A  81      18.728  19.176  73.651  1.00126.54           C
ATOM    643  CB  PRO A  81      16.380  19.062  74.270  1.00126.54           C
ATOM    644  CG  PRO A  81      17.472  20.049  73.816  1.00126.54           C
ATOM    645  C   PRO A  81      16.555  16.616  74.888  1.00126.54           C
ATOM    646  O   PRO A  81      16.776  15.962  73.871  1.00126.54           O
ATOM    647  N   SER A  82      15.780  16.166  75.894  1.00 70.04           N
ATOM    648  CA  SER A  82      15.190  14.870  75.761  1.00 70.04           C
ATOM    649  CB  SER A  82      14.968  14.121  77.086  1.00 70.04           C
ATOM    650  OG  SER A  82      14.550  12.785  76.841  1.00 70.04           O
ATOM    651  C   SER A  82      13.892  15.053  75.046  1.00 70.04           C
ATOM    652  O   SER A  82      13.502  16.174  74.725  1.00 70.04           O
ATOM    653  N   THR A  83      13.194  13.937  74.772  1.00104.17           N
ATOM    654  CA  THR A  83      12.003  13.942  73.976  1.00104.17           C
ATOM    655  CB  THR A  83      11.472  12.562  73.742  1.00104.17           C
ATOM    656  OG1 THR A  83      11.141  11.952  74.981  1.00104.17           O
ATOM    657  CG2 THR A  83      12.550  11.738  73.015  1.00104.17           C
ATOM    658  C   THR A  83      10.914  14.760  74.601  1.00104.17           C
ATOM    659  O   THR A  83      10.238  15.513  73.904  1.00104.17           O
ATOM    660  N   LEU A  84      10.700  14.654  75.925  1.00 39.74           N
ATOM    661  CA  LEU A  84       9.608  15.397  76.492  1.00 39.74           C
ATOM    662  CB  LEU A  84       9.379  15.144  77.993  1.00 39.74           C
ATOM    663  CG  LEU A  84       8.216  15.980  78.574  1.00 39.74           C
ATOM    664  CD1 LEU A  84       6.870  15.626  77.918  1.00 39.74           C
ATOM    665  CD2 LEU A  84       8.172  15.889  80.107  1.00 39.74           C
ATOM    666  C   LEU A  84       9.851  16.860  76.321  1.00 39.74           C
ATOM    667  O   LEU A  84       8.936  17.611  75.987  1.00 39.74           O
ATOM    668  N   LEU A  85      11.099  17.315  76.526  1.00 98.98           N
ATOM    669  CA  LEU A  85      11.343  18.726  76.451  1.00 98.98           C
ATOM    670  CB  LEU A  85      12.814  19.087  76.715  1.00 98.98           C
ATOM    671  CG  LEU A  85      13.101  20.601  76.813  1.00 98.98           C
ATOM    672  CD1 LEU A  85      12.952  21.345  75.474  1.00 98.98           C
ATOM    673  CD2 LEU A  85      12.280  21.236  77.945  1.00 98.98           C
ATOM    674  C   LEU A  85      11.006  19.189  75.070  1.00 98.98           C
ATOM    675  O   LEU A  85      10.379  20.231  74.888  1.00 98.98           O
ATOM    676  N   LYS A  86      11.420  18.414  74.056  1.00147.66           N
ATOM    677  CA  LYS A  86      11.234  18.794  72.686  1.00147.66           C
ATOM    678  CB  LYS A  86      11.991  17.876  71.718  1.00147.66           C
ATOM    679  CG  LYS A  86      12.225  18.512  70.349  1.00147.66           C
ATOM    680  CD  LYS A  86      13.371  17.856  69.578  1.00147.66           C
ATOM    681  CE  LYS A  86      13.364  16.328  69.645  1.00147.66           C
ATOM    682  NZ  LYS A  86      14.461  15.782  68.815  1.00147.66           N
ATOM    683  C   LYS A  86       9.771  18.825  72.337  1.00147.66           C
ATOM    684  O   LYS A  86       9.349  19.647  71.524  1.00147.66           O
ATOM    685  N   ASP A  87       8.966  17.937  72.960  1.00284.84           N
ATOM    686  CA  ASP A  87       7.544  17.820  72.752  1.00284.84           C
ATOM    687  CB  ASP A  87       6.696  18.889  73.485  1.00284.84           C
ATOM    688  CG  ASP A  87       7.006  20.292  72.974  1.00284.84           C
ATOM    689  OD1 ASP A  87       8.068  20.855  73.354  1.00284.84           O
ATOM    690  OD2 ASP A  87       6.165  20.826  72.204  1.00284.84           O
ATOM    691  C   ASP A  87       7.161  17.768  71.301  1.00284.84           C
ATOM    692  O   ASP A  87       6.664  18.745  70.743  1.00284.84           O
ATOM    693  N   LYS A  88       7.400  16.597  70.663  1.00151.43           N
ATOM    694  CA  LYS A  88       7.096  16.349  69.277  1.00151.43           C
ATOM    695  CB  LYS A  88       7.990  15.251  68.679  1.00151.43           C
ATOM    696  CG  LYS A  88       7.935  13.970  69.513  1.00151.43           C
ATOM    697  CD  LYS A  88       8.450  12.717  68.811  1.00151.43           C
ATOM    698  CE  LYS A  88       8.125  11.444  69.591  1.00151.43           C
ATOM    699  NZ  LYS A  88       6.657  11.259  69.652  1.00151.43           N
ATOM    700  C   LYS A  88       5.676  15.884  69.150  1.00151.43           C
ATOM    701  O   LYS A  88       5.319  14.778  69.553  1.00151.43           O
ATOM    702  N   PHE A  89       4.817  16.754  68.587  1.00 99.85           N
ATOM    703  CA  PHE A  89       3.431  16.461  68.369  1.00 99.85           C
ATOM    704  CB  PHE A  89       2.641  17.711  67.965  1.00 99.85           C
ATOM    705  CG  PHE A  89       2.563  18.557  69.184  1.00 99.85           C
ATOM    706  CD1 PHE A  89       3.578  19.426  69.508  1.00 99.85           C
ATOM    707  CD2 PHE A  89       1.473  18.457  70.016  1.00 99.85           C
ATOM    708  CE1 PHE A  89       3.496  20.197  70.643  1.00 99.85           C
ATOM    709  CE2 PHE A  89       1.386  19.226  71.150  1.00 99.85           C
ATOM    710  CZ  PHE A  89       2.399  20.100  71.463  1.00 99.85           C
ATOM    711  C   PHE A  89       3.263  15.449  67.283  1.00 99.85           C
ATOM    712  O   PHE A  89       2.491  14.501  67.417  1.00 99.85           O
ATOM    713  N   LYS A  90       4.007  15.622  66.176  1.00 54.65           N
ATOM    714  CA  LYS A  90       3.819  14.781  65.034  1.00 54.65           C
ATOM    715  CB  LYS A  90       3.917  13.271  65.329  1.00 54.65           C
ATOM    716  CG  LYS A  90       5.332  12.816  65.700  1.00 54.65           C
ATOM    717  CD  LYS A  90       5.416  11.374  66.210  1.00 54.65           C
ATOM    718  CE  LYS A  90       5.792  10.360  65.125  1.00 54.65           C
ATOM    719  NZ  LYS A  90       5.974   9.017  65.722  1.00 54.65           N
ATOM    720  C   LYS A  90       2.425  15.093  64.501  1.00 54.65           C
ATOM    721  O   LYS A  90       2.137  16.305  64.300  1.00 54.65           O
ATOM    722  OXT LYS A  90       1.632  14.139  64.284  1.00 54.65           O
TER     723      LYS A  90
ATOM    724  N   MET B  91      26.165  10.124  85.625  1.00 39.83           N
ATOM    725  CA  MET B  91      25.185  10.412  86.697  1.00 39.83           C
ATOM    726  CB  MET B  91      25.494  11.761  87.367  1.00 39.83           C
ATOM    727  CG  MET B  91      24.487  12.135  88.456  1.00 39.83           C
ATOM    728  SD  MET B  91      24.749  13.771  89.205  1.00 39.83           S
ATOM    729  CE  MET B  91      26.041  13.231  90.360  1.00 39.83           C
ATOM    730  C   MET B  91      23.785  10.464  86.188  1.00 39.83           C
ATOM    731  O   MET B  91      23.464  11.227  85.277  1.00 39.83           O
ATOM    732  N   ASN B  92      22.916   9.617  86.771  1.00 56.74           N
ATOM    733  CA  ASN B  92      21.535   9.563  86.399  1.00 56.74           C
ATOM    734  CB  ASN B  92      20.951   8.135  86.409  1.00 56.74           C
ATOM    735  CG  ASN B  92      21.056   7.565  87.817  1.00 56.74           C
ATOM    736  OD1 ASN B  92      21.747   8.114  88.671  1.00 56.74           O
ATOM    737  ND2 ASN B  92      20.361   6.421  88.066  1.00 56.74           N
ATOM    738  C   ASN B  92      20.759  10.410  87.358  1.00 56.74           C
ATOM    739  O   ASN B  92      21.309  10.984  88.297  1.00 56.74           O
ATOM    740  N   ASN B  93      19.437  10.511  87.124  1.00 76.72           N
ATOM    741  CA  ASN B  93      18.562  11.331  87.912  1.00 76.72           C
ATOM    742  CB  ASN B  93      17.109  11.240  87.412  0.00 76.72           C
ATOM    743  CG  ASN B  93      16.245  12.222  88.191  0.00 76.72           C
ATOM    744  OD1 ASN B  93      15.890  11.977  89.342  1.00 76.72           O
ATOM    745  ND2 ASN B  93      15.896  13.363  87.543  1.00 76.72           N
ATOM    746  C   ASN B  93      18.595  10.876  89.340  1.00 76.72           C
ATOM    747  O   ASN B  93      18.709  11.693  90.252  1.00 76.72           O
ATOM    748  N   LYS B  94      18.515   9.555  89.578  1.00 88.87           N
ATOM    749  CA  LYS B  94      18.468   9.067  90.927  1.00 88.87           C
ATOM    750  CB  LYS B  94      18.250   7.546  91.018  1.00 88.87           C
ATOM    751  CG  LYS B  94      16.806   7.140  90.724  1.00 88.87           C
ATOM    752  CD  LYS B  94      15.809   7.782  91.690  1.00 88.87           C
ATOM    753  CE  LYS B  94      14.352   7.411  91.418  1.00 88.87           C
ATOM    754  NZ  LYS B  94      13.470   8.135  92.360  1.00 88.87           N
ATOM    755  C   LYS B  94      19.734   9.393  91.656  1.00 88.87           C
ATOM    756  O   LYS B  94      19.689   9.800  92.816  1.00 88.87           O
ATOM    757  N   GLU B  95      20.898   9.217  91.000  1.00 48.68           N
ATOM    758  CA  GLU B  95      22.162   9.463  91.642  1.00 48.68           C
ATOM    759  CB  GLU B  95      23.379   9.002  90.826  1.00 48.68           C
ATOM    760  CG  GLU B  95      23.483   7.481  90.702  1.00 48.68           C
ATOM    761  CD  GLU B  95      24.767   7.174  89.948  1.00 48.68           C
ATOM    762  OE1 GLU B  95      25.576   8.120  89.761  1.00 48.68           O
ATOM    763  OE2 GLU B  95      24.957   5.994  89.549  1.00 48.68           O
ATOM    764  C   GLU B  95      22.327  10.923  91.918  1.00 48.68           C
ATOM    765  O   GLU B  95      22.947  11.309  92.906  1.00 48.68           O
ATOM    766  N   PHE B  96      21.802  11.768  91.018  1.00 70.18           N
ATOM    767  CA  PHE B  96      21.866  13.199  91.098  1.00 70.18           C
ATOM    768  CB  PHE B  96      21.181  13.751  89.835  1.00 70.18           C
ATOM    769  CG  PHE B  96      21.099  15.228  89.782  1.00 70.18           C
ATOM    770  CD1 PHE B  96      22.230  16.004  89.736  1.00 70.18           C
ATOM    771  CD2 PHE B  96      19.863  15.826  89.712  1.00 70.18           C
ATOM    772  CE1 PHE B  96      22.130  17.371  89.661  1.00 70.18           C
ATOM    773  CE2 PHE B  96      19.753  17.191  89.634  1.00 70.18           C
ATOM    774  CZ  PHE B  96      20.890  17.957  89.611  1.00 70.18           C
ATOM    775  C   PHE B  96      21.149  13.648  92.341  1.00 70.18           C
ATOM    776  O   PHE B  96      21.669  14.444  93.124  1.00 70.18           O
ATOM    777  N   THR B  97      19.934  13.118  92.572  1.00103.23           N
ATOM    778  CA  THR B  97      19.154  13.506  93.713  1.00103.23           C
ATOM    779  CB  THR B  97      17.768  12.929  93.707  1.00103.23           C
ATOM    780  OG1 THR B  97      17.820  11.511  93.705  1.00103.23           O
ATOM    781  CG2 THR B  97      17.031  13.443  92.459  1.00103.23           C
ATOM    782  C   THR B  97      19.844  13.082  94.973  1.00103.23           C
ATOM    783  O   THR B  97      19.819  13.799  95.972  1.00103.23           O
ATOM    784  N   SER B  98      20.476  11.895  94.964  1.00 64.94           N
ATOM    785  CA  SER B  98      21.140  11.402  96.137  1.00 64.94           C
ATOM    786  CB  SER B  98      21.752  10.008  95.923  1.00 64.94           C
ATOM    787  OG  SER B  98      22.434   9.591  97.097  1.00 64.94           O
ATOM    788  C   SER B  98      22.259  12.330  96.498  1.00 64.94           C
ATOM    789  O   SER B  98      22.490  12.606  97.675  1.00 64.94           O
ATOM    790  N   GLU B  99      22.982  12.841  95.485  1.00 77.16           N
ATOM    791  CA  GLU B  99      24.120  13.688  95.705  1.00 77.16           C
ATOM    792  CB  GLU B  99      24.767  14.142  94.383  1.00 77.16           C
ATOM    793  CG  GLU B  99      25.128  13.006  93.420  1.00 77.16           C
ATOM    794  CD  GLU B  99      26.431  12.350  93.850  1.00 77.16           C
ATOM    795  OE1 GLU B  99      26.893  12.619  94.990  1.00 77.16           O
ATOM    796  OE2 GLU B  99      26.980  11.563  93.033  1.00 77.16           O
ATOM    797  C   GLU B  99      23.650  14.953  96.357  1.00 77.16           C
ATOM    798  O   GLU B  99      24.266  15.454  97.293  1.00 77.16           O
ATOM    799  N   LEU B 100      22.533  15.495  95.836  1.00162.32           N
ATOM    800  CA  LEU B 100      21.949  16.749  96.226  1.00162.32           C
ATOM    801  CB  LEU B 100      20.777  17.145  95.317  1.00162.32           C
ATOM    802  CG  LEU B 100      21.177  17.279  93.843  1.00162.32           C
ATOM    803  CD1 LEU B 100      20.004  17.784  92.987  1.00162.32           C
ATOM    804  CD2 LEU B 100      22.454  18.117  93.711  1.00162.32           C
ATOM    805  C   LEU B 100      21.392  16.706  97.613  1.00162.32           C
ATOM    806  O   LEU B 100      21.469  17.691  98.346  1.00162.32           O
ATOM    807  N   SER B 101      20.770  15.583  98.005  1.00 32.55           N
ATOM    808  CA  SER B 101      20.159  15.540  99.300  1.00 32.55           C
ATOM    809  CB  SER B 101      19.399  14.226  99.568  1.00 32.55           C
ATOM    810  OG  SER B 101      20.301  13.133  99.621  1.00 32.55           O
ATOM    811  C   SER B 101      21.218  15.685 100.344  1.00 32.55           C
ATOM    812  O   SER B 101      21.005  16.327 101.372  1.00 32.55           O
ATOM    813  N   ARG B 102      22.393  15.077 100.107  1.00124.21           N
ATOM    814  CA  ARG B 102      23.447  15.094 101.076  1.00124.21           C
ATOM    815  CB  ARG B 102      24.597  14.162 100.664  1.00124.21           C
ATOM    816  CG  ARG B 102      24.182  12.688 100.615  1.00124.21           C
ATOM    817  CD  ARG B 102      24.869  11.826 101.674  0.00124.21           C
ATOM    818  NE  ARG B 102      26.329  11.888 101.383  1.00124.21           N
ATOM    819  CZ  ARG B 102      27.238  11.549 102.338  1.00124.21           C
ATOM    820  NH1 ARG B 102      26.812  11.117 103.564  1.00124.21           N
ATOM    821  NH2 ARG B 102      28.573  11.644 102.074  1.00124.21           N
ATOM    822  C   ARG B 102      23.998  16.477 101.291  1.00124.21           C
ATOM    823  O   ARG B 102      24.118  16.926 102.431  1.00124.21           O
ATOM    824  N   ARG B 103      24.338  17.204 100.208  1.00130.56           N
ATOM    825  CA  ARG B 103      24.954  18.492 100.379  1.00130.56           C
ATOM    826  CB  ARG B 103      25.522  19.080  99.075  1.00130.56           C
ATOM    827  CG  ARG B 103      26.820  18.392  98.640  1.00130.56           C
ATOM    828  CD  ARG B 103      26.629  16.957  98.146  1.00130.56           C
ATOM    829  NE  ARG B 103      26.802  16.948  96.665  1.00130.56           N
ATOM    830  CZ  ARG B 103      27.030  15.760  96.033  1.00130.56           C
ATOM    831  NH1 ARG B 103      27.052  14.605  96.762  1.00130.56           N
ATOM    832  NH2 ARG B 103      27.240  15.718  94.685  1.00130.56           N
ATOM    833  C   ARG B 103      24.005  19.476 100.996  1.00130.56           C
ATOM    834  O   ARG B 103      24.388  20.244 101.876  1.00130.56           O
ATOM    835  N   LEU B 104      22.738  19.484 100.548  1.00100.12           N
ATOM    836  CA  LEU B 104      21.769  20.437 101.016  1.00100.12           C
ATOM    837  CB  LEU B 104      20.475  20.390 100.175  1.00100.12           C
ATOM    838  CG  LEU B 104      19.564  21.639 100.230  1.00100.12           C
ATOM    839  CD1 LEU B 104      18.222  21.354  99.544  1.00100.12           C
ATOM    840  CD2 LEU B 104      19.412  22.243 101.630  1.00100.12           C
ATOM    841  C   LEU B 104      21.441  20.134 102.453  1.00100.12           C
ATOM    842  O   LEU B 104      21.243  21.044 103.256  1.00100.12           O
ATOM    843  N   GLY B 105      21.403  18.843 102.843  1.00 34.31           N
ATOM    844  CA  GLY B 105      21.048  18.543 104.204  1.00 34.31           C
ATOM    845  C   GLY B 105      19.567  18.331 104.307  1.00 34.31           C
ATOM    846  O   GLY B 105      18.933  18.751 105.275  1.00 34.31           O
ATOM    847  N   TYR B 106      18.977  17.675 103.287  1.00155.01           N
ATOM    848  CA  TYR B 106      17.580  17.340 103.282  1.00155.01           C
ATOM    849  CB  TYR B 106      16.744  18.066 102.209  1.00155.01           C
ATOM    850  CG  TYR B 106      16.405  19.425 102.717  1.00155.01           C
ATOM    851  CD1 TYR B 106      17.302  20.466 102.676  1.00155.01           C
ATOM    852  CD2 TYR B 106      15.148  19.652 103.232  1.00155.01           C
ATOM    853  CE1 TYR B 106      16.951  21.707 103.160  1.00155.01           C
ATOM    854  CE2 TYR B 106      14.792  20.886 103.717  1.00155.01           C
ATOM    855  CZ  TYR B 106      15.695  21.921 103.674  1.00155.01           C
ATOM    856  OH  TYR B 106      15.334  23.193 104.168  1.00155.01           O
ATOM    857  C   TYR B 106      17.463  15.871 103.026  1.00155.01           C
ATOM    858  O   TYR B 106      18.465  15.157 102.988  1.00155.01           O
ATOM    859  N   THR B 107      16.210  15.374 102.932  1.00108.50           N
ATOM    860  CA  THR B 107      15.955  13.990 102.642  1.00108.50           C
ATOM    861  CB  THR B 107      14.610  13.514 103.118  1.00108.50           C
ATOM    862  OG1 THR B 107      14.446  12.132 102.836  1.00108.50           O
ATOM    863  CG2 THR B 107      13.515  14.335 102.418  1.00108.50           C
ATOM    864  C   THR B 107      15.988  13.823 101.154  1.00108.50           C
ATOM    865  O   THR B 107      16.063  14.798 100.406  1.00108.50           O
ATOM    866  N   LEU B 108      15.967  12.555 100.696  1.00 76.49           N
ATOM    867  CA  LEU B 108      15.976  12.212  99.303  1.00 76.49           C
ATOM    868  CB  LEU B 108      16.060  10.695  99.069  1.00 76.49           C
ATOM    869  CG  LEU B 108      17.404  10.088  99.505  1.00 76.49           C
ATOM    870  CD1 LEU B 108      18.550  10.600  98.619  1.00 76.49           C
ATOM    871  CD2 LEU B 108      17.665  10.314 101.003  1.00 76.49           C
ATOM    872  C   LEU B 108      14.700  12.684  98.688  1.00 76.49           C
ATOM    873  O   LEU B 108      14.682  13.160  97.553  1.00 76.49           O
ATOM    874  N   LYS B 109      13.591  12.564  99.438  1.00130.20           N
ATOM    875  CA  LYS B 109      12.295  12.909  98.937  1.00130.20           C
ATOM    876  CB  LYS B 109      11.177  12.668  99.972  1.00130.20           C
ATOM    877  CG  LYS B 109       9.760  12.811  99.406  1.00130.20           C
ATOM    878  CD  LYS B 109       9.364  14.233  98.997  1.00130.20           C
ATOM    879  CE  LYS B 109       8.196  14.271  98.012  1.00130.20           C
ATOM    880  NZ  LYS B 109       7.348  13.072  98.194  1.00130.20           N
ATOM    881  C   LYS B 109      12.275  14.359  98.571  1.00130.20           C
ATOM    882  O   LYS B 109      11.664  14.733  97.572  1.00130.20           O
ATOM    883  N   ASP B 110      12.904  15.221  99.391  1.00 44.11           N
ATOM    884  CA  ASP B 110      12.912  16.637  99.140  1.00 44.11           C
ATOM    885  CB  ASP B 110      13.521  17.438 100.302  1.00 44.11           C
ATOM    886  CG  ASP B 110      12.564  17.376 101.482  1.00 44.11           C
ATOM    887  OD1 ASP B 110      11.363  17.070 101.257  1.00 44.11           O
ATOM    888  OD2 ASP B 110      13.022  17.638 102.627  1.00 44.11           O
ATOM    889  C   ASP B 110      13.722  16.964  97.925  1.00 44.11           C
ATOM    890  O   ASP B 110      13.312  17.768  97.089  1.00 44.11           O
ATOM    891  N   THR B 111      14.907  16.342  97.791  1.00 41.42           N
ATOM    892  CA  THR B 111      15.771  16.657  96.692  1.00 41.42           C
ATOM    893  CB  THR B 111      17.038  15.857  96.713  1.00 41.42           C
ATOM    894  OG1 THR B 111      17.751  16.101  97.916  1.00 41.42           O
ATOM    895  CG2 THR B 111      17.891  16.255  95.496  1.00 41.42           C
ATOM    896  C   THR B 111      15.058  16.332  95.419  1.00 41.42           C
ATOM    897  O   THR B 111      15.023  17.142  94.494  1.00 41.42           O
ATOM    898  N   SER B 112      14.442  15.136  95.360  1.00 84.41           N
ATOM    899  CA  SER B 112      13.793  14.661  94.171  1.00 84.41           C
ATOM    900  CB  SER B 112      13.251  13.232  94.327  1.00 84.41           C
ATOM    901  OG  SER B 112      12.279  13.191  95.363  1.00 84.41           O
ATOM    902  C   SER B 112      12.642  15.544  93.794  1.00 84.41           C
ATOM    903  O   SER B 112      12.499  15.915  92.630  1.00 84.41           O
ATOM    904  N   GLU B 113      11.790  15.907  94.772  1.00108.50           N
ATOM    905  CA  GLU B 113      10.624  16.699  94.493  1.00108.50           C
ATOM    906  CB  GLU B 113       9.712  16.868  95.724  1.00108.50           C
ATOM    907  CG  GLU B 113       8.333  17.457  95.407  1.00108.50           C
ATOM    908  CD  GLU B 113       7.525  16.413  94.646  1.00108.50           C
ATOM    909  OE1 GLU B 113       7.928  16.077  93.499  1.00108.50           O
ATOM    910  OE2 GLU B 113       6.496  15.938  95.195  1.00108.50           O
ATOM    911  C   GLU B 113      11.061  18.050  94.023  1.00108.50           C
ATOM    912  O   GLU B 113      10.444  18.642  93.138  1.00108.50           O
ATOM    913  N   LEU B 114      12.126  18.593  94.633  1.00 93.10           N
ATOM    914  CA  LEU B 114      12.624  19.880  94.249  1.00 93.10           C
ATOM    915  CB  LEU B 114      13.670  20.367  95.249  1.00 93.10           C
ATOM    916  CG  LEU B 114      14.273  21.733  94.937  1.00 93.10           C
ATOM    917  CD1 LEU B 114      14.889  22.283  96.217  1.00 93.10           C
ATOM    918  CD2 LEU B 114      15.301  21.658  93.797  1.00 93.10           C
ATOM    919  C   LEU B 114      13.204  19.806  92.869  1.00 93.10           C
ATOM    920  O   LEU B 114      12.951  20.678  92.038  1.00 93.10           O
ATOM    921  N   VAL B 115      13.994  18.755  92.579  1.00 43.33           N
ATOM    922  CA  VAL B 115      14.598  18.631  91.285  1.00 43.33           C
ATOM    923  CB  VAL B 115      15.513  17.447  91.164  1.00 43.33           C
ATOM    924  CG1 VAL B 115      15.982  17.348  89.703  1.00 43.33           C
ATOM    925  CG2 VAL B 115      16.663  17.608  92.173  1.00 43.33           C
ATOM    926  C   VAL B 115      13.527  18.460  90.256  1.00 43.33           C
ATOM    927  O   VAL B 115      13.554  19.100  89.209  1.00 43.33           O
ATOM    928  N   THR B 116      12.523  17.611  90.533  1.00105.31           N
ATOM    929  CA  THR B 116      11.522  17.359  89.540  1.00105.31           C
ATOM    930  CB  THR B 116      10.497  16.352  89.982  1.00105.31           C
ATOM    931  OG1 THR B 116       9.655  16.012  88.891  1.00105.31           O
ATOM    932  CG2 THR B 116       9.664  16.925  91.142  1.00105.31           C
ATOM    933  C   THR B 116      10.826  18.642  89.211  1.00105.31           C
ATOM    934  O   THR B 116      10.564  18.932  88.044  1.00105.31           O
ATOM    935  N   SER B 117      10.524  19.458  90.237  1.00 79.21           N
ATOM    936  CA  SER B 117       9.822  20.692  90.031  1.00 79.21           C
ATOM    937  CB  SER B 117       9.601  21.477  91.334  1.00 79.21           C
ATOM    938  OG  SER B 117       8.750  20.753  92.207  1.00 79.21           O
ATOM    939  C   SER B 117      10.650  21.577  89.156  1.00 79.21           C
ATOM    940  O   SER B 117      10.141  22.205  88.230  1.00 79.21           O
ATOM    941  N   LEU B 118      11.965  21.624  89.420  1.00137.94           N
ATOM    942  CA  LEU B 118      12.857  22.512  88.734  1.00137.94           C
ATOM    943  CB  LEU B 118      14.304  22.351  89.260  1.00137.94           C
ATOM    944  CG  LEU B 118      15.156  21.229  88.619  1.00137.94           C
ATOM    945  CD1 LEU B 118      15.734  21.627  87.250  1.00137.94           C
ATOM    946  CD2 LEU B 118      16.216  20.696  89.588  1.00137.94           C
ATOM    947  C   LEU B 118      12.852  22.190  87.267  1.00137.94           C
ATOM    948  O   LEU B 118      12.791  23.088  86.427  1.00137.94           O
ATOM    949  N   LEU B 119      12.933  20.893  86.916  1.00100.87           N
ATOM    950  CA  LEU B 119      12.986  20.505  85.535  1.00100.87           C
ATOM    951  CB  LEU B 119      13.182  18.991  85.327  1.00100.87           C
ATOM    952  CG  LEU B 119      14.611  18.458  85.554  1.00100.87           C
ATOM    953  CD1 LEU B 119      15.100  18.633  86.997  1.00100.87           C
ATOM    954  CD2 LEU B 119      14.714  17.006  85.069  1.00100.87           C
ATOM    955  C   LEU B 119      11.706  20.851  84.852  1.00100.87           C
ATOM    956  O   LEU B 119      11.709  21.372  83.737  1.00100.87           O
ATOM    957  N   SER B 120      10.572  20.561  85.509  1.00 75.74           N
ATOM    958  CA  SER B 120       9.299  20.798  84.903  1.00 75.74           C
ATOM    959  CB  SER B 120       8.126  20.336  85.782  1.00 75.74           C
ATOM    960  OG  SER B 120       8.177  18.927  85.956  1.00 75.74           O
ATOM    961  C   SER B 120       9.128  22.263  84.675  1.00 75.74           C
ATOM    962  O   SER B 120       8.672  22.676  83.610  1.00 75.74           O
ATOM    963  N   ASP B 121       9.493  23.103  85.664  1.00117.47           N
ATOM    964  CA  ASP B 121       9.229  24.493  85.456  1.00117.47           C
ATOM    965  CB  ASP B 121       9.346  25.414  86.697  1.00117.47           C
ATOM    966  CG  ASP B 121      10.773  25.612  87.184  1.00117.47           C
ATOM    967  OD1 ASP B 121      11.349  24.665  87.779  1.00117.47           O
ATOM    968  OD2 ASP B 121      11.291  26.746  87.001  1.00117.47           O
ATOM    969  C   ASP B 121      10.078  25.024  84.341  1.00117.47           C
ATOM    970  O   ASP B 121       9.595  25.805  83.529  1.00117.47           O
ATOM    971  N   MET B 122      11.360  24.616  84.244  1.00102.19           N
ATOM    972  CA  MET B 122      12.149  25.173  83.183  1.00102.19           C
ATOM    973  CB  MET B 122      13.664  24.899  83.272  1.00102.19           C
ATOM    974  CG  MET B 122      14.129  23.474  83.006  1.00102.19           C
ATOM    975  SD  MET B 122      15.940  23.329  83.099  1.00102.19           S
ATOM    976  CE  MET B 122      16.044  23.761  84.860  1.00102.19           C
ATOM    977  C   MET B 122      11.615  24.736  81.853  1.00102.19           C
ATOM    978  O   MET B 122      11.591  25.524  80.907  1.00102.19           O
ATOM    979  N   THR B 123      11.160  23.475  81.736  1.00 33.77           N
ATOM    980  CA  THR B 123      10.634  22.990  80.489  1.00 33.77           C
ATOM    981  CB  THR B 123      10.230  21.541  80.548  1.00 33.77           C
ATOM    982  OG1 THR B 123      11.354  20.723  80.844  1.00 33.77           O
ATOM    983  CG2 THR B 123       9.613  21.136  79.198  1.00 33.77           C
ATOM    984  C   THR B 123       9.416  23.783  80.125  1.00 33.77           C
ATOM    985  O   THR B 123       9.261  24.194  78.976  1.00 33.77           O
ATOM    986  N   ARG B 124       8.514  24.021  81.096  1.00 98.74           N
ATOM    987  CA  ARG B 124       7.301  24.739  80.821  1.00 98.74           C
ATOM    988  CB  ARG B 124       6.334  24.780  82.017  1.00 98.74           C
ATOM    989  CG  ARG B 124       5.705  23.421  82.339  1.00 98.74           C
ATOM    990  CD  ARG B 124       4.613  22.995  81.353  1.00 98.74           C
ATOM    991  NE  ARG B 124       3.518  24.003  81.431  1.00 98.74           N
ATOM    992  CZ  ARG B 124       2.494  23.845  82.319  1.00 98.74           C
ATOM    993  NH1 ARG B 124       2.442  22.736  83.116  1.00 98.74           N
ATOM    994  NH2 ARG B 124       1.525  24.800  82.418  1.00 98.74           N
ATOM    995  C   ARG B 124       7.630  26.146  80.442  1.00 98.74           C
ATOM    996  O   ARG B 124       7.035  26.701  79.519  1.00 98.74           O
ATOM    997  N   GLN B 125       8.604  26.750  81.146  1.00 55.04           N
ATOM    998  CA  GLN B 125       8.995  28.114  80.946  1.00 55.04           C
ATOM    999  CB  GLN B 125      10.137  28.484  81.906  1.00 55.04           C
ATOM   1000  CG  GLN B 125      10.623  29.920  81.780  1.00 55.04           C
ATOM   1001  CD  GLN B 125      11.959  30.029  82.495  1.00 55.04           C
ATOM   1002  OE1 GLN B 125      12.863  30.708  82.022  1.00 55.04           O
ATOM   1003  NE2 GLN B 125      12.090  29.343  83.665  1.00 55.04           N
ATOM   1004  C   GLN B 125       9.506  28.267  79.544  1.00 55.04           C
ATOM   1005  O   GLN B 125       9.137  29.203  78.838  1.00 55.04           O
ATOM   1006  N   LEU B 126      10.361  27.326  79.098  1.00141.98           N
ATOM   1007  CA  LEU B 126      10.949  27.372  77.789  1.00141.98           C
ATOM   1008  CB  LEU B 126      11.967  26.239  77.563  1.00141.98           C
ATOM   1009  CG  LEU B 126      13.173  26.321  78.515  1.00141.98           C
ATOM   1010  CD1 LEU B 126      14.207  25.220  78.223  1.00141.98           C
ATOM   1011  CD2 LEU B 126      13.780  27.732  78.510  1.00141.98           C
ATOM   1012  C   LEU B 126       9.875  27.223  76.754  1.00141.98           C
ATOM   1013  O   LEU B 126       9.862  27.943  75.757  1.00141.98           O
ATOM   1014  N   GLU B 127       8.925  26.297  76.980  1.00 42.71           N
ATOM   1015  CA  GLU B 127       7.878  26.051  76.031  1.00 42.71           C
ATOM   1016  CB  GLU B 127       6.897  24.959  76.480  1.00 42.71           C
ATOM   1017  CG  GLU B 127       7.484  23.549  76.486  1.00 42.71           C
ATOM   1018  CD  GLU B 127       6.365  22.619  76.922  1.00 42.71           C
ATOM   1019  OE1 GLU B 127       5.421  23.119  77.590  1.00 42.71           O
ATOM   1020  OE2 GLU B 127       6.430  21.406  76.590  1.00 42.71           O
ATOM   1021  C   GLU B 127       7.078  27.305  75.867  1.00 42.71           C
ATOM   1022  O   GLU B 127       6.607  27.619  74.775  1.00 42.71           O
ATOM   1023  N   GLU B 128       6.902  28.040  76.976  1.00 53.24           N
ATOM   1024  CA  GLU B 128       6.158  29.265  77.042  1.00 53.24           C
ATOM   1025  CB  GLU B 128       6.043  29.776  78.487  1.00 53.24           C
ATOM   1026  CG  GLU B 128       5.262  28.812  79.383  1.00 53.24           C
ATOM   1027  CD  GLU B 128       5.488  29.214  80.832  1.00 53.24           C
ATOM   1028  OE1 GLU B 128       5.273  30.415  81.153  1.00 53.24           O
ATOM   1029  OE2 GLU B 128       5.888  28.330  81.635  1.00 53.24           O
ATOM   1030  C   GLU B 128       6.862  30.299  76.216  1.00 53.24           C
ATOM   1031  O   GLU B 128       6.230  31.211  75.686  1.00 53.24           O
ATOM   1032  N   GLY B 129       8.197  30.193  76.076  1.00 32.77           N
ATOM   1033  CA  GLY B 129       8.889  31.189  75.314  1.00 32.77           C
ATOM   1034  C   GLY B 129       9.682  32.034  76.254  1.00 32.77           C
ATOM   1035  O   GLY B 129      10.264  33.041  75.852  1.00 32.77           O
ATOM   1036  N   ASN B 130       9.708  31.652  77.544  1.00105.61           N
ATOM   1037  CA  ASN B 130      10.496  32.390  78.484  1.00105.61           C
ATOM   1038  CB  ASN B 130      10.124  32.172  79.959  1.00105.61           C
ATOM   1039  CG  ASN B 130       8.746  32.725  80.249  1.00105.61           C
ATOM   1040  OD1 ASN B 130       7.980  32.127  81.000  1.00105.61           O
ATOM   1041  ND2 ASN B 130       8.417  33.899  79.647  1.00105.61           N
ATOM   1042  C   ASN B 130      11.897  31.896  78.389  1.00105.61           C
ATOM   1043  O   ASN B 130      12.156  30.794  77.902  1.00105.61           O
ATOM   1044  N   THR B 131      12.845  32.729  78.853  1.00115.97           N
ATOM   1045  CA  THR B 131      14.218  32.333  78.882  1.00115.97           C
ATOM   1046  CB  THR B 131      15.157  33.350  78.294  1.00115.97           C
ATOM   1047  OG1 THR B 131      16.480  32.838  78.272  1.00115.97           O
ATOM   1048  CG2 THR B 131      15.096  34.653  79.110  1.00115.97           C
ATOM   1049  C   THR B 131      14.564  32.133  80.322  1.00115.97           C
ATOM   1050  O   THR B 131      14.218  32.950  81.175  1.00115.97           O
ATOM   1051  N   ILE B 132      15.238  31.008  80.631  1.00 96.95           N
ATOM   1052  CA  ILE B 132      15.601  30.742  81.989  1.00 96.95           C
ATOM   1053  CB  ILE B 132      15.304  29.334  82.443  1.00 96.95           C
ATOM   1054  CG1 ILE B 132      15.581  29.188  83.947  1.00 96.95           C
ATOM   1055  CG2 ILE B 132      16.071  28.335  81.560  1.00 96.95           C
ATOM   1056  CD1 ILE B 132      15.081  27.864  84.523  1.00 96.95           C
ATOM   1057  C   ILE B 132      17.065  30.991  82.115  1.00 96.95           C
ATOM   1058  O   ILE B 132      17.880  30.382  81.425  1.00 96.95           O
ATOM   1059  N   SER B 133      17.437  31.931  83.003  1.00 82.11           N
ATOM   1060  CA  SER B 133      18.823  32.249  83.141  1.00 82.11           C
ATOM   1061  CB  SER B 133      19.103  33.732  82.856  1.00 82.11           C
ATOM   1062  OG  SER B 133      20.489  34.001  82.963  1.00 82.11           O
ATOM   1063  C   SER B 133      19.196  31.961  84.557  1.00 82.11           C
ATOM   1064  O   SER B 133      18.556  32.448  85.488  1.00 82.11           O
ATOM   1065  N   ILE B 134      20.248  31.142  84.758  1.00 43.14           N
ATOM   1066  CA  ILE B 134      20.637  30.792  86.090  1.00 43.14           C
ATOM   1067  CB  ILE B 134      20.475  29.326  86.361  1.00 43.14           C
ATOM   1068  CG1 ILE B 134      18.997  28.927  86.197  1.00 43.14           C
ATOM   1069  CG2 ILE B 134      21.047  29.023  87.755  1.00 43.14           C
ATOM   1070  CD1 ILE B 134      18.771  27.416  86.156  1.00 43.14           C
ATOM   1071  C   ILE B 134      22.075  31.160  86.270  1.00 43.14           C
ATOM   1072  O   ILE B 134      22.948  30.713  85.525  1.00 43.14           O
ATOM   1073  N   GLN B 135      22.358  31.975  87.301  1.00 44.93           N
ATOM   1074  CA  GLN B 135      23.694  32.436  87.536  1.00 44.93           C
ATOM   1075  CB  GLN B 135      23.813  33.365  88.757  1.00 44.93           C
ATOM   1076  CG  GLN B 135      23.029  34.675  88.667  1.00 44.93           C
ATOM   1077  CD  GLN B 135      22.963  35.253  90.077  1.00 44.93           C
ATOM   1078  OE1 GLN B 135      22.326  34.681  90.960  1.00 44.93           O
ATOM   1079  NE2 GLN B 135      23.641  36.409  90.300  1.00 44.93           N
ATOM   1080  C   GLN B 135      24.541  31.253  87.868  1.00 44.93           C
ATOM   1081  O   GLN B 135      24.135  30.376  88.629  1.00 44.93           O
ATOM   1082  N   GLY B 136      25.749  31.201  87.276  1.00 38.90           N
ATOM   1083  CA  GLY B 136      26.701  30.185  87.615  1.00 38.90           C
ATOM   1084  C   GLY B 136      26.371  28.885  86.950  1.00 38.90           C
ATOM   1085  O   GLY B 136      26.922  27.852  87.324  1.00 38.90           O
ATOM   1086  N   PHE B 137      25.475  28.884  85.947  1.00148.45           N
ATOM   1087  CA  PHE B 137      25.149  27.635  85.314  1.00148.45           C
ATOM   1088  CB  PHE B 137      23.849  27.000  85.846  1.00148.45           C
ATOM   1089  CG  PHE B 137      23.608  25.714  85.124  1.00148.45           C
ATOM   1090  CD1 PHE B 137      24.447  24.637  85.288  1.00148.45           C
ATOM   1091  CD2 PHE B 137      22.513  25.577  84.299  1.00148.45           C
ATOM   1092  CE1 PHE B 137      24.212  23.454  84.625  1.00148.45           C
ATOM   1093  CE2 PHE B 137      22.271  24.397  83.635  1.00148.45           C
ATOM   1094  CZ  PHE B 137      23.125  23.332  83.793  1.00148.45           C
ATOM   1095  C   PHE B 137      25.001  27.872  83.847  1.00148.45           C
ATOM   1096  O   PHE B 137      25.868  27.498  83.058  1.00148.45           O
ATOM   1097  N   GLY B 138      23.870  28.471  83.428  1.00 41.90           N
ATOM   1098  CA  GLY B 138      23.686  28.710  82.027  1.00 41.90           C
ATOM   1099  C   GLY B 138      22.278  29.171  81.822  1.00 41.90           C
ATOM   1100  O   GLY B 138      21.589  29.530  82.775  1.00 41.90           O
ATOM   1101  N   THR B 139      21.821  29.174  80.551  1.00 37.37           N
ATOM   1102  CA  THR B 139      20.504  29.652  80.238  1.00 37.37           C
ATOM   1103  CB  THR B 139      20.550  30.980  79.542  1.00 37.37           C
ATOM   1104  OG1 THR B 139      21.215  31.932  80.362  1.00 37.37           O
ATOM   1105  CG2 THR B 139      19.122  31.449  79.227  1.00 37.37           C
ATOM   1106  C   THR B 139      19.844  28.688  79.296  1.00 37.37           C
ATOM   1107  O   THR B 139      20.515  27.981  78.545  1.00 37.37           O
ATOM   1108  N   PHE B 140      18.492  28.628  79.330  1.00 56.61           N
ATOM   1109  CA  PHE B 140      17.749  27.774  78.439  1.00 56.61           C
ATOM   1110  CB  PHE B 140      16.893  26.710  79.152  1.00 56.61           C
ATOM   1111  CG  PHE B 140      17.769  25.702  79.815  1.00 56.61           C
ATOM   1112  CD1 PHE B 140      18.249  25.914  81.086  1.00 56.61           C
ATOM   1113  CD2 PHE B 140      18.099  24.533  79.166  1.00 56.61           C
ATOM   1114  CE1 PHE B 140      19.052  24.979  81.698  1.00 56.61           C
ATOM   1115  CE2 PHE B 140      18.901  23.595  79.772  1.00 56.61           C
ATOM   1116  CZ  PHE B 140      19.377  23.818  81.041  1.00 56.61           C
ATOM   1117  C   PHE B 140      16.771  28.641  77.703  1.00 56.61           C
ATOM   1118  O   PHE B 140      16.104  29.480  78.309  1.00 56.61           O
ATOM   1119  N   GLU B 141      16.654  28.466  76.369  1.00 93.59           N
ATOM   1120  CA  GLU B 141      15.695  29.251  75.640  1.00 93.59           C
ATOM   1121  CB  GLU B 141      16.231  30.605  75.130  1.00 93.59           C
ATOM   1122  CG  GLU B 141      17.325  30.505  74.065  1.00 93.59           C
ATOM   1123  CD  GLU B 141      17.686  31.923  73.638  1.00 93.59           C
ATOM   1124  OE1 GLU B 141      17.176  32.881  74.278  1.00 93.59           O
ATOM   1125  OE2 GLU B 141      18.473  32.067  72.665  1.00 93.59           O
ATOM   1126  C   GLU B 141      15.240  28.466  74.449  1.00 93.59           C
ATOM   1127  O   GLU B 141      15.793  27.414  74.132  1.00 93.59           O
ATOM   1128  N   VAL B 142      14.189  28.958  73.762  1.00 97.64           N
ATOM   1129  CA  VAL B 142      13.683  28.261  72.614  1.00 97.64           C
ATOM   1130  CB  VAL B 142      12.191  28.213  72.550  1.00 97.64           C
ATOM   1131  CG1 VAL B 142      11.680  27.400  73.748  1.00 97.64           C
ATOM   1132  CG2 VAL B 142      11.645  29.648  72.463  1.00 97.64           C
ATOM   1133  C   VAL B 142      14.141  28.964  71.376  1.00 97.64           C
ATOM   1134  O   VAL B 142      14.188  30.193  71.331  1.00 97.64           O
ATOM   1135  N   LYS B 143      14.515  28.185  70.336  1.00 69.48           N
ATOM   1136  CA  LYS B 143      14.924  28.771  69.090  1.00 69.48           C
ATOM   1137  CB  LYS B 143      16.342  28.389  68.634  1.00 69.48           C
ATOM   1138  CG  LYS B 143      17.445  29.005  69.496  1.00 69.48           C
ATOM   1139  CD  LYS B 143      18.850  28.534  69.120  1.00 69.48           C
ATOM   1140  CE  LYS B 143      19.954  29.266  69.883  1.00 69.48           C
ATOM   1141  NZ  LYS B 143      19.983  30.686  69.470  1.00 69.48           N
ATOM   1142  C   LYS B 143      13.989  28.306  68.018  1.00 69.48           C
ATOM   1143  O   LYS B 143      13.505  27.175  68.040  1.00 69.48           O
ATOM   1144  N   LYS B 144      13.702  29.193  67.045  1.00 63.60           N
ATOM   1145  CA  LYS B 144      12.801  28.860  65.983  1.00 63.60           C
ATOM   1146  CB  LYS B 144      12.070  30.093  65.432  1.00 63.60           C
ATOM   1147  CG  LYS B 144      11.214  30.773  66.503  1.00 63.60           C
ATOM   1148  CD  LYS B 144      10.783  32.194  66.143  1.00 63.60           C
ATOM   1149  CE  LYS B 144       9.580  32.249  65.202  1.00 63.60           C
ATOM   1150  NZ  LYS B 144       9.219  33.658  64.935  1.00 63.60           N
ATOM   1151  C   LYS B 144      13.583  28.225  64.879  1.00 63.60           C
ATOM   1152  O   LYS B 144      14.700  28.639  64.569  1.00 63.60           O
ATOM   1153  N   LYS B 145      13.006  27.173  64.267  1.00112.64           N
ATOM   1154  CA  LYS B 145      13.672  26.503  63.193  1.00112.64           C
ATOM   1155  CB  LYS B 145      14.167  25.102  63.596  1.00112.64           C
ATOM   1156  CG  LYS B 145      15.128  24.461  62.595  1.00112.64           C
ATOM   1157  CD  LYS B 145      16.023  23.404  63.241  1.00112.64           C
ATOM   1158  CE  LYS B 145      17.332  24.001  63.758  1.00112.64           C
ATOM   1159  NZ  LYS B 145      17.101  25.386  64.225  1.00112.64           N
ATOM   1160  C   LYS B 145      12.690  26.401  62.072  1.00112.64           C
ATOM   1161  O   LYS B 145      11.534  26.028  62.266  1.00112.64           O
ATOM   1162  N   ALA B 146      13.134  26.762  60.856  1.00 35.63           N
ATOM   1163  CA  ALA B 146      12.262  26.764  59.721  1.00 35.63           C
ATOM   1164  CB  ALA B 146      12.729  27.687  58.584  1.00 35.63           C
ATOM   1165  C   ALA B 146      12.155  25.378  59.177  1.00 35.63           C
ATOM   1166  O   ALA B 146      12.883  24.471  59.578  1.00 35.63           O
ATOM   1167  N   GLU B 147      11.199  25.193  58.246  1.00107.55           N
ATOM   1168  CA  GLU B 147      10.966  23.936  57.598  1.00107.55           C
ATOM   1169  CB  GLU B 147       9.759  23.993  56.641  1.00107.55           C
ATOM   1170  CG  GLU B 147       9.804  25.143  55.624  1.00107.55           C
ATOM   1171  CD  GLU B 147      10.324  24.622  54.291  1.00107.55           C
ATOM   1172  OE1 GLU B 147      11.514  24.220  54.217  1.00107.55           O
ATOM   1173  OE2 GLU B 147       9.522  24.623  53.317  1.00107.55           O
ATOM   1174  C   GLU B 147      12.203  23.574  56.844  1.00107.55           C
ATOM   1175  O   GLU B 147      12.910  24.440  56.328  1.00107.55           O
ATOM   1176  N   ARG B 148      12.518  22.265  56.794  1.00 81.61           N
ATOM   1177  CA  ARG B 148      13.722  21.848  56.135  1.00 81.61           C
ATOM   1178  CB  ARG B 148      14.889  21.642  57.112  1.00 81.61           C
ATOM   1179  CG  ARG B 148      14.596  20.593  58.186  1.00 81.61           C
ATOM   1180  CD  ARG B 148      15.663  20.504  59.276  1.00 81.61           C
ATOM   1181  NE  ARG B 148      15.402  19.256  60.046  1.00 81.61           N
ATOM   1182  CZ  ARG B 148      16.440  18.423  60.348  1.00 81.61           C
ATOM   1183  NH1 ARG B 148      17.712  18.765  59.990  1.00 81.61           N
ATOM   1184  NH2 ARG B 148      16.208  17.243  60.996  1.00 81.61           N
ATOM   1185  C   ARG B 148      13.459  20.551  55.439  1.00 81.61           C
ATOM   1186  O   ARG B 148      12.395  19.951  55.584  1.00 81.61           O
ATOM   1187  N   ILE B 149      14.449  20.087  54.652  1.00 81.23           N
ATOM   1188  CA  ILE B 149      14.280  18.876  53.908  1.00 81.23           C
ATOM   1189  CB  ILE B 149      14.743  18.968  52.479  1.00 81.23           C
ATOM   1190  CG1 ILE B 149      14.205  17.776  51.673  1.00 81.23           C
ATOM   1191  CG2 ILE B 149      16.278  19.079  52.469  1.00 81.23           C
ATOM   1192  CD1 ILE B 149      14.347  17.946  50.161  1.00 81.23           C
ATOM   1193  C   ILE B 149      15.104  17.823  54.565  1.00 81.23           C
ATOM   1194  O   ILE B 149      16.220  18.070  55.019  1.00 81.23           O
ATOM   1195  N   SER B 150      14.534  16.611  54.669  1.00 67.04           N
ATOM   1196  CA  SER B 150      15.240  15.519  55.265  1.00 67.04           C
ATOM   1197  CB  SER B 150      14.794  15.220  56.707  1.00 67.04           C
ATOM   1198  OG  SER B 150      15.527  14.124  57.236  1.00 67.04           O
ATOM   1199  C   SER B 150      14.944  14.309  54.440  1.00 67.04           C
ATOM   1200  O   SER B 150      14.152  14.363  53.500  1.00 67.04           O
ATOM   1201  N   VAL B 151      15.624  13.188  54.745  1.00 31.21           N
ATOM   1202  CA  VAL B 151      15.357  11.981  54.026  1.00 31.21           C
ATOM   1203  CB  VAL B 151      16.455  11.588  53.076  1.00 31.21           C
ATOM   1204  CG1 VAL B 151      16.092  10.240  52.431  1.00 31.21           C
ATOM   1205  CG2 VAL B 151      16.641  12.725  52.057  1.00 31.21           C
ATOM   1206  C   VAL B 151      15.184  10.882  55.029  1.00 31.21           C
ATOM   1207  O   VAL B 151      15.760  10.916  56.117  1.00 31.21           O
ATOM   1208  N   ASN B 152      14.357   9.876  54.677  1.00 61.04           N
ATOM   1209  CA  ASN B 152      14.096   8.767  55.550  1.00 61.04           C
ATOM   1210  CB  ASN B 152      12.736   8.098  55.290  1.00 61.04           C
ATOM   1211  CG  ASN B 152      12.497   7.080  56.393  1.00 61.04           C
ATOM   1212  OD1 ASN B 152      12.475   7.422  57.573  1.00 61.04           O
ATOM   1213  ND2 ASN B 152      12.316   5.790  56.002  1.00 61.04           N
ATOM   1214  C   ASN B 152      15.165   7.756  55.296  1.00 61.04           C
ATOM   1215  O   ASN B 152      15.486   7.432  54.155  1.00 61.04           O
ATOM   1216  N   PRO B 153      15.755   7.280  56.353  1.00161.57           N
ATOM   1217  CA  PRO B 153      16.844   6.359  56.218  1.00161.57           C
ATOM   1218  CD  PRO B 153      15.812   8.027  57.598  1.00161.57           C
ATOM   1219  CB  PRO B 153      17.450   6.227  57.612  1.00161.57           C
ATOM   1220  CG  PRO B 153      17.113   7.573  58.279  1.00161.57           C
ATOM   1221  C   PRO B 153      16.522   5.047  55.582  1.00161.57           C
ATOM   1222  O   PRO B 153      17.319   4.580  54.769  1.00161.57           O
ATOM   1223  N   THR B 154      15.402   4.402  55.953  1.00119.89           N
ATOM   1224  CA  THR B 154      15.164   3.131  55.341  1.00119.89           C
ATOM   1225  CB  THR B 154      14.159   2.272  56.068  1.00119.89           C
ATOM   1226  OG1 THR B 154      14.189   0.956  55.533  1.00119.89           O
ATOM   1227  CG2 THR B 154      12.744   2.860  55.945  1.00119.89           C
ATOM   1228  C   THR B 154      14.727   3.303  53.921  1.00119.89           C
ATOM   1229  O   THR B 154      15.228   2.631  53.020  1.00119.89           O
ATOM   1230  N   THR B 155      13.772   4.226  53.708  1.00123.87           N
ATOM   1231  CA  THR B 155      13.134   4.458  52.445  1.00123.87           C
ATOM   1232  CB  THR B 155      11.909   5.306  52.567  1.00123.87           C
ATOM   1233  OG1 THR B 155      10.978   4.712  53.454  1.00123.87           O
ATOM   1234  CG2 THR B 155      11.289   5.437  51.170  1.00123.87           C
ATOM   1235  C   THR B 155      14.014   5.159  51.459  1.00123.87           C
ATOM   1236  O   THR B 155      13.984   4.834  50.273  1.00123.87           O
ATOM   1237  N   LYS B 156      14.834   6.119  51.928  1.00118.68           N
ATOM   1238  CA  LYS B 156      15.555   7.007  51.056  1.00118.68           C
ATOM   1239  CB  LYS B 156      16.231   6.335  49.843  1.00118.68           C
ATOM   1240  CG  LYS B 156      17.567   5.649  50.120  1.00118.68           C
ATOM   1241  CD  LYS B 156      18.025   4.756  48.963  1.00118.68           C
ATOM   1242  CE  LYS B 156      19.539   4.546  48.913  1.00118.68           C
ATOM   1243  NZ  LYS B 156      20.062   4.263  50.266  1.00118.68           N
ATOM   1244  C   LYS B 156      14.563   7.969  50.480  1.00118.68           C
ATOM   1245  O   LYS B 156      14.856   8.661  49.505  1.00118.68           O
ATOM   1246  N   GLN B 157      13.362   8.058  51.083  1.00 44.84           N
ATOM   1247  CA  GLN B 157      12.374   8.981  50.602  1.00 44.84           C
ATOM   1248  CB  GLN B 157      10.936   8.613  51.000  1.00 44.84           C
ATOM   1249  CG  GLN B 157       9.904   9.643  50.539  0.00 44.84           C
ATOM   1250  CD  GLN B 157       8.532   9.146  50.965  0.00 44.84           C
ATOM   1251  OE1 GLN B 157       8.085   8.087  50.529  0.00 44.84           O
ATOM   1252  NE2 GLN B 157       7.844   9.926  51.842  1.00 44.84           N
ATOM   1253  C   GLN B 157      12.651  10.321  51.196  1.00 44.84           C
ATOM   1254  O   GLN B 157      13.091  10.430  52.339  1.00 44.84           O
ATOM   1255  N   ARG B 158      12.406  11.390  50.415  1.00100.85           N
ATOM   1256  CA  ARG B 158      12.595  12.698  50.963  1.00100.85           C
ATOM   1257  CB  ARG B 158      12.607  13.837  49.944  1.00100.85           C
ATOM   1258  CG  ARG B 158      13.827  13.873  49.036  1.00100.85           C
ATOM   1259  CD  ARG B 158      13.729  15.043  48.069  1.00100.85           C
ATOM   1260  NE  ARG B 158      12.383  14.919  47.442  1.00100.85           N
ATOM   1261  CZ  ARG B 158      12.190  15.246  46.134  1.00100.85           C
ATOM   1262  NH1 ARG B 158      13.215  15.768  45.400  1.00100.85           N
ATOM   1263  NH2 ARG B 158      10.971  15.027  45.558  1.00100.85           N
ATOM   1264  C   ARG B 158      11.421  12.965  51.831  1.00100.85           C
ATOM   1265  O   ARG B 158      10.324  12.466  51.588  1.00100.85           O
ATOM   1266  N   MET B 159      11.641  13.756  52.890  1.00 90.47           N
ATOM   1267  CA  MET B 159      10.570  14.094  53.769  1.00 90.47           C
ATOM   1268  CB  MET B 159      10.605  13.286  55.077  1.00 90.47           C
ATOM   1269  CG  MET B 159      11.913  13.422  55.856  1.00 90.47           C
ATOM   1270  SD  MET B 159      12.246  12.037  56.989  1.00 90.47           S
ATOM   1271  CE  MET B 159      10.804  12.301  58.060  1.00 90.47           C
ATOM   1272  C   MET B 159      10.698  15.546  54.067  1.00 90.47           C
ATOM   1273  O   MET B 159      11.788  16.113  54.006  1.00 90.47           O
ATOM   1274  N   LEU B 160       9.561  16.197  54.363  1.00 72.43           N
ATOM   1275  CA  LEU B 160       9.590  17.593  54.655  1.00 72.43           C
ATOM   1276  CB  LEU B 160       8.396  18.352  54.047  1.00 72.43           C
ATOM   1277  CG  LEU B 160       8.376  19.862  54.345  1.00 72.43           C
ATOM   1278  CD1 LEU B 160       7.932  20.162  55.787  1.00 72.43           C
ATOM   1279  CD2 LEU B 160       9.729  20.501  54.001  1.00 72.43           C
ATOM   1280  C   LEU B 160       9.543  17.727  56.133  1.00 72.43           C
ATOM   1281  O   LEU B 160       8.698  17.135  56.804  1.00 72.43           O
ATOM   1282  N   VAL B 161      10.475  18.521  56.680  1.00 37.51           N
ATOM   1283  CA  VAL B 161      10.493  18.720  58.092  1.00 37.51           C
ATOM   1284  CB  VAL B 161      11.874  18.952  58.628  1.00 37.51           C
ATOM   1285  CG1 VAL B 161      11.767  19.258  60.130  1.00 37.51           C
ATOM   1286  CG2 VAL B 161      12.748  17.731  58.293  1.00 37.51           C
ATOM   1287  C   VAL B 161       9.707  19.965  58.341  1.00 37.51           C
ATOM   1288  O   VAL B 161       9.948  21.004  57.731  1.00 37.51           O
ATOM   1289  N   PRO B 162       8.751  19.864  59.220  1.00 61.02           N
ATOM   1290  CA  PRO B 162       7.939  21.014  59.513  1.00 61.02           C
ATOM   1291  CD  PRO B 162       7.998  18.625  59.333  1.00 61.02           C
ATOM   1292  CB  PRO B 162       6.680  20.474  60.188  1.00 61.02           C
ATOM   1293  CG  PRO B 162       6.550  19.045  59.633  1.00 61.02           C
ATOM   1294  C   PRO B 162       8.701  21.985  60.355  1.00 61.02           C
ATOM   1295  O   PRO B 162       9.646  21.577  61.025  1.00 61.02           O
ATOM   1296  N   PRO B 163       8.329  23.235  60.329  1.00121.76           N
ATOM   1297  CA  PRO B 163       9.022  24.204  61.128  1.00121.76           C
ATOM   1298  CD  PRO B 163       7.751  23.822  59.131  1.00121.76           C
ATOM   1299  CB  PRO B 163       8.571  25.568  60.612  1.00121.76           C
ATOM   1300  CG  PRO B 163       8.191  25.295  59.144  1.00121.76           C
ATOM   1301  C   PRO B 163       8.685  23.966  62.559  1.00121.76           C
ATOM   1302  O   PRO B 163       7.575  23.515  62.839  1.00121.76           O
ATOM   1303  N   LYS B 164       9.623  24.231  63.486  1.00166.41           N
ATOM   1304  CA  LYS B 164       9.276  24.043  64.860  1.00166.41           C
ATOM   1305  CB  LYS B 164       9.323  22.585  65.351  1.00166.41           C
ATOM   1306  CG  LYS B 164      10.728  21.991  65.429  1.00166.41           C
ATOM   1307  CD  LYS B 164      11.437  21.915  64.079  1.00166.41           C
ATOM   1308  CE  LYS B 164      12.822  21.272  64.161  1.00166.41           C
ATOM   1309  NZ  LYS B 164      12.688  19.800  64.242  1.00166.41           N
ATOM   1310  C   LYS B 164      10.225  24.827  65.700  1.00166.41           C
ATOM   1311  O   LYS B 164      11.037  25.602  65.197  1.00166.41           O
ATOM   1312  N   LEU B 165      10.102  24.654  67.029  1.00116.31           N
ATOM   1313  CA  LEU B 165      10.919  25.322  67.998  1.00116.31           C
ATOM   1314  CB  LEU B 165      10.049  26.046  69.048  1.00116.31           C
ATOM   1315  CG  LEU B 165      10.767  26.740  70.221  1.00116.31           C
ATOM   1316  CD1 LEU B 165       9.769  27.629  70.979  1.00116.31           C
ATOM   1317  CD2 LEU B 165      11.418  25.728  71.183  1.00116.31           C
ATOM   1318  C   LEU B 165      11.774  24.282  68.656  1.00116.31           C
ATOM   1319  O   LEU B 165      11.379  23.123  68.772  1.00116.31           O
ATOM   1320  N   VAL B 166      12.990  24.673  69.089  1.00110.03           N
ATOM   1321  CA  VAL B 166      13.895  23.748  69.713  1.00110.03           C
ATOM   1322  CB  VAL B 166      15.044  23.426  68.802  1.00110.03           C
ATOM   1323  CG1 VAL B 166      15.757  24.740  68.448  1.00110.03           C
ATOM   1324  CG2 VAL B 166      15.955  22.385  69.467  1.00110.03           C
ATOM   1325  C   VAL B 166      14.443  24.386  70.961  1.00110.03           C
ATOM   1326  O   VAL B 166      14.608  25.604  71.021  1.00110.03           O
ATOM   1327  N   LEU B 167      14.711  23.572  72.008  1.00103.93           N
ATOM   1328  CA  LEU B 167      15.288  24.084  73.225  1.00103.93           C
ATOM   1329  CB  LEU B 167      15.091  23.139  74.441  1.00103.93           C
ATOM   1330  CG  LEU B 167      15.654  23.582  75.824  1.00103.93           C
ATOM   1331  CD1 LEU B 167      15.305  22.540  76.892  1.00103.93           C
ATOM   1332  CD2 LEU B 167      17.172  23.826  75.860  1.00103.93           C
ATOM   1333  C   LEU B 167      16.759  24.222  72.979  1.00103.93           C
ATOM   1334  O   LEU B 167      17.365  23.371  72.333  1.00103.93           O
ATOM   1335  N   THR B 168      17.371  25.313  73.489  1.00106.00           N
ATOM   1336  CA  THR B 168      18.788  25.486  73.351  1.00106.00           C
ATOM   1337  CB  THR B 168      19.155  26.611  72.429  1.00106.00           C
ATOM   1338  OG1 THR B 168      18.634  27.837  72.919  1.00106.00           O
ATOM   1339  CG2 THR B 168      18.581  26.305  71.035  1.00106.00           C
ATOM   1340  C   THR B 168      19.353  25.806  74.703  1.00106.00           C
ATOM   1341  O   THR B 168      18.673  26.381  75.550  1.00106.00           O
ATOM   1342  N   TYR B 169      20.622  25.414  74.938  1.00 69.52           N
ATOM   1343  CA  TYR B 169      21.272  25.645  76.199  1.00 69.52           C
ATOM   1344  CB  TYR B 169      21.631  24.322  76.909  1.00 69.52           C
ATOM   1345  CG  TYR B 169      22.487  24.551  78.112  1.00 69.52           C
ATOM   1346  CD1 TYR B 169      21.965  25.074  79.273  1.00 69.52           C
ATOM   1347  CD2 TYR B 169      23.820  24.199  78.089  1.00 69.52           C
ATOM   1348  CE1 TYR B 169      22.763  25.264  80.379  1.00 69.52           C
ATOM   1349  CE2 TYR B 169      24.622  24.386  79.189  1.00 69.52           C
ATOM   1350  CZ  TYR B 169      24.093  24.921  80.339  1.00 69.52           C
ATOM   1351  OH  TYR B 169      24.916  25.114  81.470  1.00 69.52           O
ATOM   1352  C   TYR B 169      22.549  26.379  75.934  1.00 69.52           C
ATOM   1353  O   TYR B 169      23.295  26.029  75.020  1.00 69.52           O
ATOM   1354  N   LYS B 170      22.813  27.451  76.712  1.00124.70           N
ATOM   1355  CA  LYS B 170      24.057  28.162  76.613  1.00124.70           C
ATOM   1356  CB  LYS B 170      23.924  29.681  76.381  1.00124.70           C
ATOM   1357  CG  LYS B 170      23.674  30.110  74.932  1.00124.70           C
ATOM   1358  CD  LYS B 170      24.856  29.868  73.984  1.00124.70           C
ATOM   1359  CE  LYS B 170      25.967  30.920  74.083  1.00124.70           C
ATOM   1360  NZ  LYS B 170      27.020  30.639  73.080  1.00124.70           N
ATOM   1361  C   LYS B 170      24.716  28.014  77.946  1.00124.70           C
ATOM   1362  O   LYS B 170      24.161  28.383  78.974  1.00124.70           O
ATOM   1363  N   PRO B 171      25.894  27.460  77.934  1.00126.18           N
ATOM   1364  CA  PRO B 171      26.599  27.282  79.170  1.00126.18           C
ATOM   1365  CD  PRO B 171      26.195  26.403  76.981  1.00126.18           C
ATOM   1366  CB  PRO B 171      27.721  26.289  78.869  1.00126.18           C
ATOM   1367  CG  PRO B 171      27.155  25.449  77.711  1.00126.18           C
ATOM   1368  C   PRO B 171      27.097  28.594  79.674  1.00126.18           C
ATOM   1369  O   PRO B 171      27.443  29.452  78.864  1.00126.18           O
ATOM   1370  N   SER B 172      27.148  28.769  81.007  1.00 69.09           N
ATOM   1371  CA  SER B 172      27.647  29.995  81.545  1.00 69.09           C
ATOM   1372  CB  SER B 172      27.218  30.259  82.999  1.00 69.09           C
ATOM   1373  OG  SER B 172      25.826  30.537  83.046  1.00 69.09           O
ATOM   1374  C   SER B 172      29.139  29.924  81.491  1.00 69.09           C
ATOM   1375  O   SER B 172      29.705  28.878  81.184  1.00 69.09           O
ATOM   1376  N   THR B 173      29.808  31.059  81.777  1.00100.50           N
ATOM   1377  CA  THR B 173      31.237  31.136  81.703  1.00100.50           C
ATOM   1378  CB  THR B 173      31.784  32.516  81.958  1.00100.50           C
ATOM   1379  OG1 THR B 173      31.462  32.948  83.272  1.00100.50           O
ATOM   1380  CG2 THR B 173      31.192  33.483  80.917  1.00100.50           C
ATOM   1381  C   THR B 173      31.848  30.201  82.701  1.00100.50           C
ATOM   1382  O   THR B 173      32.847  29.548  82.404  1.00100.50           O
ATOM   1383  N   LEU B 174      31.269  30.096  83.912  1.00140.28           N
ATOM   1384  CA  LEU B 174      31.862  29.242  84.901  1.00140.28           C
ATOM   1385  CB  LEU B 174      31.062  29.168  86.210  1.00140.28           C
ATOM   1386  CG  LEU B 174      31.093  30.446  87.058  1.00140.28           C
ATOM   1387  CD1 LEU B 174      30.264  30.265  88.338  0.00140.28           C
ATOM   1388  CD2 LEU B 174      32.536  30.880  87.351  0.00140.28           C
ATOM   1389  C   LEU B 174      31.885  27.841  84.387  1.00140.28           C
ATOM   1390  O   LEU B 174      32.913  27.167  84.431  1.00140.28           O
ATOM   1391  N   LEU B 175      30.745  27.377  83.855  1.00 44.95           N
ATOM   1392  CA  LEU B 175      30.638  26.019  83.414  1.00 44.95           C
ATOM   1393  CB  LEU B 175      29.230  25.711  82.891  1.00 44.95           C
ATOM   1394  CG  LEU B 175      29.053  24.289  82.341  1.00 44.95           C
ATOM   1395  CD1 LEU B 175      29.385  23.216  83.391  1.00 44.95           C
ATOM   1396  CD2 LEU B 175      27.641  24.132  81.765  1.00 44.95           C
ATOM   1397  C   LEU B 175      31.627  25.786  82.317  1.00 44.95           C
ATOM   1398  O   LEU B 175      32.289  24.750  82.273  1.00 44.95           O
ATOM   1399  N   LYS B 176      31.755  26.757  81.399  1.00 64.97           N
ATOM   1400  CA  LYS B 176      32.664  26.616  80.303  1.00 64.97           C
ATOM   1401  CB  LYS B 176      32.568  27.801  79.334  1.00 64.97           C
ATOM   1402  CG  LYS B 176      31.170  27.961  78.734  1.00 64.97           C
ATOM   1403  CD  LYS B 176      30.954  29.325  78.084  1.00 64.97           C
ATOM   1404  CE  LYS B 176      31.744  29.508  76.789  1.00 64.97           C
ATOM   1405  NZ  LYS B 176      31.730  30.932  76.395  1.00 64.97           N
ATOM   1406  C   LYS B 176      34.062  26.567  80.839  1.00 64.97           C
ATOM   1407  O   LYS B 176      34.874  25.748  80.411  1.00 64.97           O
ATOM   1408  N   ASP B 177      34.368  27.441  81.815  1.00 76.31           N
ATOM   1409  CA  ASP B 177      35.687  27.534  82.371  1.00 76.31           C
ATOM   1410  CB  ASP B 177      35.794  28.636  83.443  1.00 76.31           C
ATOM   1411  CG  ASP B 177      37.240  28.752  83.905  1.00 76.31           C
ATOM   1412  OD1 ASP B 177      38.157  28.589  83.057  1.00 76.31           O
ATOM   1413  OD2 ASP B 177      37.446  28.994  85.125  1.00 76.31           O
ATOM   1414  C   ASP B 177      36.016  26.237  83.035  1.00 76.31           C
ATOM   1415  O   ASP B 177      37.143  25.751  82.945  1.00 76.31           O
ATOM   1416  N   LYS B 178      35.026  25.638  83.717  1.00 44.58           N
ATOM   1417  CA  LYS B 178      35.263  24.439  84.461  1.00 44.58           C
ATOM   1418  CB  LYS B 178      33.993  23.966  85.198  1.00 44.58           C
ATOM   1419  CG  LYS B 178      33.504  24.963  86.256  1.00 44.58           C
ATOM   1420  CD  LYS B 178      32.065  24.735  86.729  1.00 44.58           C
ATOM   1421  CE  LYS B 178      31.612  25.742  87.790  1.00 44.58           C
ATOM   1422  NZ  LYS B 178      30.211  25.475  88.185  1.00 44.58           N
ATOM   1423  C   LYS B 178      35.708  23.343  83.541  1.00 44.58           C
ATOM   1424  O   LYS B 178      36.700  22.669  83.818  1.00 44.58           O
ATOM   1425  N   PHE B 179      34.998  23.118  82.418  1.00 81.02           N
ATOM   1426  CA  PHE B 179      35.413  22.020  81.591  1.00 81.02           C
ATOM   1427  CB  PHE B 179      34.415  21.520  80.543  1.00 81.02           C
ATOM   1428  CG  PHE B 179      34.999  20.183  80.233  1.00 81.02           C
ATOM   1429  CD1 PHE B 179      34.755  19.130  81.085  1.00 81.02           C
ATOM   1430  CD2 PHE B 179      35.799  19.972  79.137  1.00 81.02           C
ATOM   1431  CE1 PHE B 179      35.282  17.883  80.848  1.00 81.02           C
ATOM   1432  CE2 PHE B 179      36.327  18.722  78.898  1.00 81.02           C
ATOM   1433  CZ  PHE B 179      36.073  17.675  79.746  1.00 81.02           C
ATOM   1434  C   PHE B 179      36.685  22.335  80.876  1.00 81.02           C
ATOM   1435  O   PHE B 179      37.527  21.459  80.691  1.00 81.02           O
ATOM   1436  N   LYS B 180      36.841  23.583  80.397  1.00 71.64           N
ATOM   1437  CA  LYS B 180      38.063  23.913  79.727  1.00 71.64           C
ATOM   1438  CB  LYS B 180      37.987  23.821  78.194  1.00 71.64           C
ATOM   1439  CG  LYS B 180      39.359  24.039  77.561  1.00 71.64           C
ATOM   1440  CD  LYS B 180      39.478  23.578  76.112  1.00 71.64           C
ATOM   1441  CE  LYS B 180      40.904  23.716  75.581  1.00 71.64           C
ATOM   1442  NZ  LYS B 180      40.983  23.184  74.206  1.00 71.64           N
ATOM   1443  C   LYS B 180      38.398  25.351  80.089  1.00 71.64           C
ATOM   1444  O   LYS B 180      39.425  25.558  80.787  1.00 71.64           O
ATOM   1445  OXT LYS B 180      37.635  26.263  79.673  1.00 71.64           O
TER    1446      LYS B 180
END
