# Supplementary material for: Comparison of histone-like HU protein DNA-binding properties and HU/IHF protein sequence alignment
Source: PLoS One. 2017 Nov 13;12(11):e0188037. doi: 10.1371/journal.pone.0188037 (PMC5683647; doi:10.1371/journal.pone.0188037)
Supplement: S3 File — (ZIP) [file pone.0188037.s003.zip › B4_1.pdb]

EXPDTA    THEORETICAL MODEL, MODELLER 9.17 2017/01/19 02:24:38
REMARK   6 MODELLER OBJECTIVE FUNCTION:      1273.4524
REMARK   6 MODELLER BEST TEMPLATE % SEQ ID:  32.086
REMARK   6 SEQUENCE: B4_1
REMARK   6 DOPE score: -22251.78125
REMARK   6 GA341 score: 0.92653
REMARK   6 TEMPLATE: 1p71 1:A - 93:B MODELS 1:A - 215:B AT 32.1%
ATOM      1  N   MET A   1      14.576  24.892  89.997  1.00155.78           N
ATOM      2  CA  MET A   1      15.419  24.470  91.141  1.00155.78           C
ATOM      3  CB  MET A   1      14.838  23.205  91.789  1.00155.78           C
ATOM      4  CG  MET A   1      13.454  23.395  92.408  1.00155.78           C
ATOM      5  SD  MET A   1      12.779  21.886  93.166  1.00155.78           S
ATOM      6  CE  MET A   1      11.190  22.629  93.630  1.00155.78           C
ATOM      7  C   MET A   1      16.826  24.137  90.675  1.00155.78           C
ATOM      8  O   MET A   1      17.227  24.618  89.623  1.00155.78           O
ATOM      9  N   SER A   2      17.593  23.334  91.472  1.00185.50           N
ATOM     10  CA  SER A   2      18.955  22.827  91.286  1.00185.50           C
ATOM     11  CB  SER A   2      19.194  22.047  89.981  1.00185.50           C
ATOM     12  OG  SER A   2      19.394  22.943  88.909  1.00185.50           O
ATOM     13  C   SER A   2      19.965  23.944  91.388  1.00185.50           C
ATOM     14  O   SER A   2      19.645  25.045  90.970  1.00185.50           O
ATOM     15  N   PHE A   3      21.227  23.678  91.840  1.00269.20           N
ATOM     16  CA  PHE A   3      22.260  24.623  92.281  1.00269.20           C
ATOM     17  CB  PHE A   3      23.725  24.299  91.906  1.00269.20           C
ATOM     18  CG  PHE A   3      24.202  23.215  92.813  1.00269.20           C
ATOM     19  CD1 PHE A   3      23.855  21.909  92.577  1.00269.20           C
ATOM     20  CD2 PHE A   3      25.009  23.507  93.890  1.00269.20           C
ATOM     21  CE1 PHE A   3      24.292  20.911  93.416  1.00269.20           C
ATOM     22  CE2 PHE A   3      25.448  22.513  94.732  1.00269.20           C
ATOM     23  CZ  PHE A   3      25.097  21.208  94.489  1.00269.20           C
ATOM     24  C   PHE A   3      21.986  26.088  92.050  1.00269.20           C
ATOM     25  O   PHE A   3      21.653  26.571  90.975  1.00269.20           O
ATOM     26  N   PRO A   4      22.195  26.816  93.119  1.00133.79           N
ATOM     27  CA  PRO A   4      21.766  28.190  93.208  1.00133.79           C
ATOM     28  CD  PRO A   4      23.437  26.638  93.860  1.00133.79           C
ATOM     29  CB  PRO A   4      22.316  28.687  94.535  1.00133.79           C
ATOM     30  CG  PRO A   4      23.676  27.967  94.601  1.00133.79           C
ATOM     31  C   PRO A   4      22.311  29.050  92.123  1.00133.79           C
ATOM     32  O   PRO A   4      23.528  29.132  91.998  1.00133.79           O
ATOM     33  N   ARG A   5      21.441  29.734  91.366  1.00278.97           N
ATOM     34  CA  ARG A   5      21.939  30.667  90.405  1.00278.97           C
ATOM     35  CB  ARG A   5      22.602  30.009  89.184  1.00278.97           C
ATOM     36  CG  ARG A   5      23.129  31.023  88.169  1.00278.97           C
ATOM     37  CD  ARG A   5      24.222  30.478  87.255  1.00278.97           C
ATOM     38  NE  ARG A   5      24.401  31.477  86.165  1.00278.97           N
ATOM     39  CZ  ARG A   5      25.055  32.650  86.408  1.00278.97           C
ATOM     40  NH1 ARG A   5      25.459  32.967  87.673  1.00278.97           N
ATOM     41  NH2 ARG A   5      25.284  33.518  85.380  1.00278.97           N
ATOM     42  C   ARG A   5      20.792  31.506  89.950  1.00278.97           C
ATOM     43  O   ARG A   5      19.718  30.989  89.655  1.00278.97           O
ATOM     44  N   ARG A   6      20.998  32.835  89.895  1.00217.19           N
ATOM     45  CA  ARG A   6      19.966  33.723  89.453  1.00217.19           C
ATOM     46  CB  ARG A   6      19.347  33.316  88.103  1.00217.19           C
ATOM     47  CG  ARG A   6      20.365  33.217  86.966  1.00217.19           C
ATOM     48  CD  ARG A   6      19.742  32.836  85.623  1.00217.19           C
ATOM     49  NE  ARG A   6      20.860  32.730  84.642  1.00217.19           N
ATOM     50  CZ  ARG A   6      20.654  33.045  83.332  1.00217.19           C
ATOM     51  NH1 ARG A   6      19.422  33.456  82.915  1.00217.19           N
ATOM     52  NH2 ARG A   6      21.685  32.960  82.442  1.00217.19           N
ATOM     53  C   ARG A   6      18.860  33.701  90.459  1.00217.19           C
ATOM     54  O   ARG A   6      18.673  32.728  91.182  1.00217.19           O
ATOM     55  N   PRO A   7      18.128  34.771  90.572  1.00133.34           N
ATOM     56  CA  PRO A   7      16.995  34.716  91.439  1.00133.34           C
ATOM     57  CD  PRO A   7      18.631  36.117  90.408  1.00133.34           C
ATOM     58  CB  PRO A   7      16.535  36.163  91.637  1.00133.34           C
ATOM     59  CG  PRO A   7      17.377  36.978  90.626  1.00133.34           C
ATOM     60  C   PRO A   7      16.033  33.826  90.746  1.00133.34           C
ATOM     61  O   PRO A   7      15.581  34.194  89.664  1.00133.34           O
ATOM     62  N   LYS A   8      15.680  32.682  91.358  1.00267.68           N
ATOM     63  CA  LYS A   8      14.806  31.732  90.736  1.00267.68           C
ATOM     64  CB  LYS A   8      15.298  31.162  89.387  1.00267.68           C
ATOM     65  CG  LYS A   8      15.027  31.999  88.141  1.00267.68           C
ATOM     66  CD  LYS A   8      15.826  31.527  86.928  1.00267.68           C
ATOM     67  CE  LYS A   8      15.409  32.216  85.629  1.00267.68           C
ATOM     68  NZ  LYS A   8      14.004  31.869  85.316  1.00267.68           N
ATOM     69  C   LYS A   8      14.799  30.528  91.602  1.00267.68           C
ATOM     70  O   LYS A   8      15.294  30.531  92.728  1.00267.68           O
ATOM     71  N   VAL A   9      14.197  29.458  91.062  1.00125.46           N
ATOM     72  CA  VAL A   9      14.212  28.187  91.700  1.00125.46           C
ATOM     73  CB  VAL A   9      13.057  27.335  91.273  1.00125.46           C
ATOM     74  CG1 VAL A   9      11.768  27.935  91.864  1.00125.46           C
ATOM     75  CG2 VAL A   9      13.031  27.327  89.733  1.00125.46           C
ATOM     76  C   VAL A   9      15.495  27.554  91.259  1.00125.46           C
ATOM     77  O   VAL A   9      15.765  27.437  90.065  1.00125.46           O
ATOM     78  N   THR A  10      16.331  27.149  92.234  1.00 72.29           N
ATOM     79  CA  THR A  10      17.643  26.658  91.954  1.00 72.29           C
ATOM     80  CB  THR A  10      18.689  27.733  91.933  1.00 72.29           C
ATOM     81  OG1 THR A  10      18.798  28.338  93.211  1.00 72.29           O
ATOM     82  CG2 THR A  10      18.284  28.785  90.887  1.00 72.29           C
ATOM     83  C   THR A  10      18.022  25.701  93.042  1.00 72.29           C
ATOM     84  O   THR A  10      17.204  24.923  93.515  1.00 72.29           O
ATOM     85  N   LYS A  11      19.317  25.737  93.435  1.00 84.84           N
ATOM     86  CA  LYS A  11      19.811  24.757  94.357  1.00 84.84           C
ATOM     87  CB  LYS A  11      21.189  24.999  94.964  1.00 84.84           C
ATOM     88  CG  LYS A  11      21.661  23.923  95.948  0.00 84.84           C
ATOM     89  CD  LYS A  11      23.132  24.092  96.344  0.00 84.84           C
ATOM     90  CE  LYS A  11      23.621  23.102  97.405  0.00 84.84           C
ATOM     91  NZ  LYS A  11      25.049  23.357  97.700  0.00 84.84           N
ATOM     92  C   LYS A  11      19.023  24.889  95.586  1.00 84.84           C
ATOM     93  O   LYS A  11      18.677  23.891  96.210  1.00 84.84           O
ATOM     94  N   SER A  12      18.747  26.146  95.963  1.00 79.43           N
ATOM     95  CA  SER A  12      18.085  26.383  97.205  1.00 79.43           C
ATOM     96  CB  SER A  12      17.743  27.871  97.424  1.00 79.43           C
ATOM     97  OG  SER A  12      16.774  28.300  96.480  1.00 79.43           O
ATOM     98  C   SER A  12      16.806  25.623  97.182  1.00 79.43           C
ATOM     99  O   SER A  12      16.473  24.924  98.137  1.00 79.43           O
ATOM    100  N   ASP A  13      16.072  25.711  96.064  1.00 51.84           N
ATOM    101  CA  ASP A  13      14.826  25.019  95.974  1.00 51.84           C
ATOM    102  CB  ASP A  13      14.063  25.340  94.680  1.00 51.84           C
ATOM    103  CG  ASP A  13      13.511  26.752  94.798  1.00 51.84           C
ATOM    104  OD1 ASP A  13      14.219  27.714  94.405  1.00 51.84           O
ATOM    105  OD2 ASP A  13      12.349  26.880  95.275  1.00 51.84           O
ATOM    106  C   ASP A  13      15.058  23.540  96.011  1.00 51.84           C
ATOM    107  O   ASP A  13      14.345  22.822  96.709  1.00 51.84           O
ATOM    108  N   ILE A  14      16.059  23.030  95.266  1.00134.94           N
ATOM    109  CA  ILE A  14      16.236  21.605  95.235  1.00134.94           C
ATOM    110  CB  ILE A  14      17.233  21.114  94.226  1.00134.94           C
ATOM    111  CG1 ILE A  14      17.237  19.575  94.242  1.00134.94           C
ATOM    112  CG2 ILE A  14      18.602  21.746  94.510  1.00134.94           C
ATOM    113  CD1 ILE A  14      15.926  18.941  93.782  1.00134.94           C
ATOM    114  C   ILE A  14      16.629  21.085  96.581  1.00134.94           C
ATOM    115  O   ILE A  14      16.108  20.064  97.027  1.00134.94           O
ATOM    116  N   VAL A  15      17.550  21.777  97.283  1.00110.96           N
ATOM    117  CA  VAL A  15      17.972  21.282  98.562  1.00110.96           C
ATOM    118  CB  VAL A  15      19.032  22.114  99.235  1.00110.96           C
ATOM    119  CG1 VAL A  15      20.341  21.983  98.445  1.00110.96           C
ATOM    120  CG2 VAL A  15      18.540  23.562  99.363  1.00110.96           C
ATOM    121  C   VAL A  15      16.787  21.240  99.469  1.00110.96           C
ATOM    122  O   VAL A  15      16.607  20.290 100.229  1.00110.96           O
ATOM    123  N   ASP A  16      15.932  22.267  99.380  1.00 89.81           N
ATOM    124  CA  ASP A  16      14.813  22.393 100.253  1.00 89.81           C
ATOM    125  CB  ASP A  16      13.966  23.619  99.886  1.00 89.81           C
ATOM    126  CG  ASP A  16      13.140  24.005 101.097  1.00 89.81           C
ATOM    127  OD1 ASP A  16      13.470  23.510 102.207  1.00 89.81           O
ATOM    128  OD2 ASP A  16      12.177  24.801 100.933  1.00 89.81           O
ATOM    129  C   ASP A  16      13.945  21.176 100.104  1.00 89.81           C
ATOM    130  O   ASP A  16      13.547  20.563 101.093  1.00 89.81           O
ATOM    131  N   GLN A  17      13.641  20.791  98.851  1.00 94.17           N
ATOM    132  CA  GLN A  17      12.765  19.686  98.603  1.00 94.17           C
ATOM    133  CB  GLN A  17      12.413  19.550  97.112  1.00 94.17           C
ATOM    134  CG  GLN A  17      11.222  18.631  96.841  1.00 94.17           C
ATOM    135  CD  GLN A  17       9.944  19.392  97.177  1.00 94.17           C
ATOM    136  OE1 GLN A  17       8.863  19.049  96.700  1.00 94.17           O
ATOM    137  NE2 GLN A  17      10.065  20.455  98.017  1.00 94.17           N
ATOM    138  C   GLN A  17      13.404  18.406  99.041  1.00 94.17           C
ATOM    139  O   GLN A  17      12.768  17.559  99.665  1.00 94.17           O
ATOM    140  N   ILE A  18      14.691  18.210  98.714  1.00136.23           N
ATOM    141  CA  ILE A  18      15.308  16.975  99.088  1.00136.23           C
ATOM    142  CB  ILE A  18      16.419  16.499  98.182  1.00136.23           C
ATOM    143  CG1 ILE A  18      17.499  17.547  97.940  1.00136.23           C
ATOM    144  CG2 ILE A  18      15.763  16.022  96.879  1.00136.23           C
ATOM    145  CD1 ILE A  18      18.712  16.967  97.206  1.00136.23           C
ATOM    146  C   ILE A  18      15.533  16.854 100.561  1.00136.23           C
ATOM    147  O   ILE A  18      15.386  15.763 101.112  1.00136.23           O
ATOM    148  N   SER A  19      15.875  17.955 101.258  1.00 38.00           N
ATOM    149  CA  SER A  19      16.088  17.866 102.677  1.00 38.00           C
ATOM    150  CB  SER A  19      16.363  19.231 103.325  1.00 38.00           C
ATOM    151  OG  SER A  19      15.208  20.052 103.242  1.00 38.00           O
ATOM    152  C   SER A  19      14.842  17.311 103.298  1.00 38.00           C
ATOM    153  O   SER A  19      14.913  16.419 104.138  1.00 38.00           O
ATOM    154  N   LEU A  20      13.664  17.819 102.895  1.00 39.86           N
ATOM    155  CA  LEU A  20      12.438  17.317 103.439  1.00 39.86           C
ATOM    156  CB  LEU A  20      11.203  18.135 103.005  1.00 39.86           C
ATOM    157  CG  LEU A  20      11.182  19.568 103.568  0.00 39.86           C
ATOM    158  CD1 LEU A  20       9.929  20.333 103.115  1.00 39.86           C
ATOM    159  CD2 LEU A  20      11.360  19.565 105.096  1.00 39.86           C
ATOM    160  C   LEU A  20      12.208  15.905 102.986  1.00 39.86           C
ATOM    161  O   LEU A  20      11.844  15.041 103.781  1.00 39.86           O
ATOM    162  N   ASN A  21      12.459  15.640 101.689  1.00 76.36           N
ATOM    163  CA  ASN A  21      12.177  14.381 101.063  1.00 76.36           C
ATOM    164  CB  ASN A  21      12.385  14.405  99.539  1.00 76.36           C
ATOM    165  CG  ASN A  21      11.264  15.240  98.929  1.00 76.36           C
ATOM    166  OD1 ASN A  21      11.471  15.972  97.962  1.00 76.36           O
ATOM    167  ND2 ASN A  21      10.036  15.125  99.505  1.00 76.36           N
ATOM    168  C   ASN A  21      13.020  13.284 101.627  1.00 76.36           C
ATOM    169  O   ASN A  21      12.567  12.144 101.720  1.00 76.36           O
ATOM    170  N   ILE A  22      14.264  13.582 102.035  1.00218.74           N
ATOM    171  CA  ILE A  22      15.111  12.513 102.464  1.00218.74           C
ATOM    172  CB  ILE A  22      16.556  12.919 102.405  1.00218.74           C
ATOM    173  CG1 ILE A  22      17.457  11.726 102.726  1.00218.74           C
ATOM    174  CG2 ILE A  22      16.756  14.138 103.320  1.00218.74           C
ATOM    175  CD1 ILE A  22      18.945  12.026 102.658  1.00218.74           C
ATOM    176  C   ILE A  22      14.781  12.158 103.880  1.00218.74           C
ATOM    177  O   ILE A  22      15.659  12.062 104.735  1.00218.74           O
ATOM    178  N   ARG A  23      13.497  11.865 104.146  1.00244.55           N
ATOM    179  CA  ARG A  23      13.116  11.485 105.471  1.00244.55           C
ATOM    180  CB  ARG A  23      11.615  11.621 105.778  1.00244.55           C
ATOM    181  CG  ARG A  23      11.134  13.061 105.922  1.00244.55           C
ATOM    182  CD  ARG A  23       9.713  13.158 106.475  1.00244.55           C
ATOM    183  NE  ARG A  23       9.377  14.603 106.601  1.00244.55           N
ATOM    184  CZ  ARG A  23       8.081  15.004 106.460  1.00244.55           C
ATOM    185  NH1 ARG A  23       7.117  14.082 106.169  1.00244.55           N
ATOM    186  NH2 ARG A  23       7.749  16.319 106.616  1.00244.55           N
ATOM    187  C   ARG A  23      13.428  10.041 105.624  1.00244.55           C
ATOM    188  O   ARG A  23      13.375   9.274 104.665  1.00244.55           O
ATOM    189  N   ASN A  24      13.799   9.646 106.849  1.00246.68           N
ATOM    190  CA  ASN A  24      14.066   8.269 107.107  1.00246.68           C
ATOM    191  CB  ASN A  24      15.444   7.813 106.589  1.00246.68           C
ATOM    192  CG  ASN A  24      15.462   6.293 106.467  1.00246.68           C
ATOM    193  OD1 ASN A  24      15.732   5.572 107.426  1.00246.68           O
ATOM    194  ND2 ASN A  24      15.170   5.791 105.238  1.00246.68           N
ATOM    195  C   ASN A  24      14.072   8.157 108.589  1.00246.68           C
ATOM    196  O   ASN A  24      13.900   9.153 109.293  1.00246.68           O
ATOM    197  N   ASN A  25      14.258   6.933 109.105  1.00 87.46           N
ATOM    198  CA  ASN A  25      14.398   6.791 110.517  1.00 87.46           C
ATOM    199  CB  ASN A  25      14.623   5.335 110.967  1.00 87.46           C
ATOM    200  CG  ASN A  25      14.419   5.238 112.475  1.00 87.46           C
ATOM    201  OD1 ASN A  25      14.739   6.161 113.225  1.00 87.46           O
ATOM    202  ND2 ASN A  25      13.866   4.084 112.940  1.00 87.46           N
ATOM    203  C   ASN A  25      15.628   7.580 110.804  1.00 87.46           C
ATOM    204  O   ASN A  25      15.775   8.178 111.868  1.00 87.46           O
ATOM    205  N   ASN A  26      16.552   7.594 109.819  1.00 60.11           N
ATOM    206  CA  ASN A  26      17.769   8.347 109.915  1.00 60.11           C
ATOM    207  CB  ASN A  26      18.630   8.258 108.644  1.00 60.11           C
ATOM    208  CG  ASN A  26      19.074   6.818 108.452  1.00 60.11           C
ATOM    209  OD1 ASN A  26      19.203   6.061 109.413  1.00 60.11           O
ATOM    210  ND2 ASN A  26      19.303   6.424 107.172  1.00 60.11           N
ATOM    211  C   ASN A  26      17.370   9.781 110.043  1.00 60.11           C
ATOM    212  O   ASN A  26      17.981  10.524 110.811  1.00 60.11           O
ATOM    213  N   LEU A  27      16.347  10.184 109.249  1.00291.88           N
ATOM    214  CA  LEU A  27      15.744  11.491 109.230  1.00291.88           C
ATOM    215  CB  LEU A  27      16.101  12.459 110.388  1.00291.88           C
ATOM    216  CG  LEU A  27      15.394  12.211 111.737  1.00291.88           C
ATOM    217  CD1 LEU A  27      15.769  10.870 112.381  1.00291.88           C
ATOM    218  CD2 LEU A  27      15.613  13.395 112.693  1.00291.88           C
ATOM    219  C   LEU A  27      16.047  12.197 107.946  1.00291.88           C
ATOM    220  O   LEU A  27      16.987  11.863 107.227  1.00291.88           O
ATOM    221  N   LYS A  28      15.190  13.190 107.631  1.00227.45           N
ATOM    222  CA  LYS A  28      15.354  14.077 106.536  1.00227.45           C
ATOM    223  CB  LYS A  28      14.198  15.080 106.414  1.00227.45           C
ATOM    224  CG  LYS A  28      14.089  16.036 107.604  1.00227.45           C
ATOM    225  CD  LYS A  28      13.172  17.231 107.346  1.00227.45           C
ATOM    226  CE  LYS A  28      13.052  18.179 108.541  1.00227.45           C
ATOM    227  NZ  LYS A  28      12.359  17.499 109.657  1.00227.45           N
ATOM    228  C   LYS A  28      16.578  14.839 106.890  1.00227.45           C
ATOM    229  O   LYS A  28      16.842  15.080 108.066  1.00227.45           O
ATOM    230  N   LEU A  29      17.388  15.203 105.890  1.00 65.00           N
ATOM    231  CA  LEU A  29      18.568  15.909 106.256  1.00 65.00           C
ATOM    232  CB  LEU A  29      19.777  15.688 105.333  1.00 65.00           C
ATOM    233  CG  LEU A  29      20.409  14.298 105.498  1.00 65.00           C
ATOM    234  CD1 LEU A  29      21.622  14.125 104.567  1.00 65.00           C
ATOM    235  CD2 LEU A  29      20.746  14.020 106.971  1.00 65.00           C
ATOM    236  C   LEU A  29      18.283  17.367 106.278  1.00 65.00           C
ATOM    237  O   LEU A  29      17.360  17.856 105.627  1.00 65.00           O
ATOM    238  N   GLU A  30      19.102  18.094 107.058  1.00 68.03           N
ATOM    239  CA  GLU A  30      18.950  19.507 107.187  1.00 68.03           C
ATOM    240  CB  GLU A  30      19.909  20.162 108.196  1.00 68.03           C
ATOM    241  CG  GLU A  30      19.619  19.810 109.654  1.00 68.03           C
ATOM    242  CD  GLU A  30      18.453  20.675 110.108  1.00 68.03           C
ATOM    243  OE1 GLU A  30      18.156  21.675 109.404  1.00 68.03           O
ATOM    244  OE2 GLU A  30      17.847  20.348 111.165  1.00 68.03           O
ATOM    245  C   GLU A  30      19.250  20.094 105.858  1.00 68.03           C
ATOM    246  O   GLU A  30      19.831  19.446 104.988  1.00 68.03           O
ATOM    247  N   LYS A  31      18.826  21.352 105.667  1.00102.12           N
ATOM    248  CA  LYS A  31      19.045  22.008 104.420  1.00102.12           C
ATOM    249  CB  LYS A  31      18.488  23.441 104.380  1.00102.12           C
ATOM    250  CG  LYS A  31      18.530  24.075 102.988  1.00102.12           C
ATOM    251  CD  LYS A  31      17.743  25.381 102.885  1.00102.12           C
ATOM    252  CE  LYS A  31      16.227  25.206 102.999  0.00102.12           C
ATOM    253  NZ  LYS A  31      15.569  26.531 103.010  0.00102.12           N
ATOM    254  C   LYS A  31      20.523  22.073 104.211  1.00102.12           C
ATOM    255  O   LYS A  31      21.006  22.023 103.083  1.00102.12           O
ATOM    256  N   LYS A  32      21.297  22.216 105.301  1.00 77.20           N
ATOM    257  CA  LYS A  32      22.721  22.301 105.162  1.00 77.20           C
ATOM    258  CB  LYS A  32      23.408  22.578 106.513  1.00 77.20           C
ATOM    259  CG  LYS A  32      24.751  23.303 106.412  0.00 77.20           C
ATOM    260  CD  LYS A  32      24.604  24.779 106.038  0.00 77.20           C
ATOM    261  CE  LYS A  32      25.911  25.575 106.093  0.00 77.20           C
ATOM    262  NZ  LYS A  32      25.661  26.987 105.724  0.00 77.20           N
ATOM    263  C   LYS A  32      23.256  20.990 104.630  1.00 77.20           C
ATOM    264  O   LYS A  32      24.077  20.973 103.715  1.00 77.20           O
ATOM    265  N   TYR A  33      22.785  19.855 105.190  1.00 97.53           N
ATOM    266  CA  TYR A  33      23.260  18.539 104.849  1.00 97.53           C
ATOM    267  CB  TYR A  33      22.631  17.445 105.729  1.00 97.53           C
ATOM    268  CG  TYR A  33      23.043  17.696 107.138  1.00 97.53           C
ATOM    269  CD1 TYR A  33      22.439  18.692 107.869  1.00 97.53           C
ATOM    270  CD2 TYR A  33      24.021  16.938 107.738  1.00 97.53           C
ATOM    271  CE1 TYR A  33      22.803  18.941 109.173  1.00 97.53           C
ATOM    272  CE2 TYR A  33      24.394  17.177 109.041  1.00 97.53           C
ATOM    273  CZ  TYR A  33      23.781  18.176 109.760  1.00 97.53           C
ATOM    274  OH  TYR A  33      24.165  18.425 111.098  1.00 97.53           O
ATOM    275  C   TYR A  33      22.925  18.218 103.428  1.00 97.53           C
ATOM    276  O   TYR A  33      23.746  17.677 102.687  1.00 97.53           O
ATOM    277  N   ILE A  34      21.690  18.537 103.013  1.00143.21           N
ATOM    278  CA  ILE A  34      21.299  18.256 101.665  1.00143.21           C
ATOM    279  CB  ILE A  34      19.862  18.619 101.419  1.00143.21           C
ATOM    280  CG1 ILE A  34      19.431  18.177 100.026  1.00143.21           C
ATOM    281  CG2 ILE A  34      19.663  20.116 101.662  1.00143.21           C
ATOM    282  CD1 ILE A  34      19.979  19.034  98.878  1.00143.21           C
ATOM    283  C   ILE A  34      22.202  19.051 100.786  1.00143.21           C
ATOM    284  O   ILE A  34      22.696  18.559  99.775  1.00143.21           O
ATOM    285  N   ARG A  35      22.448  20.308 101.181  1.00134.29           N
ATOM    286  CA  ARG A  35      23.276  21.210 100.441  1.00134.29           C
ATOM    287  CB  ARG A  35      23.376  22.552 101.172  1.00134.29           C
ATOM    288  CG  ARG A  35      24.257  23.590 100.483  1.00134.29           C
ATOM    289  CD  ARG A  35      24.623  24.752 101.407  1.00134.29           C
ATOM    290  NE  ARG A  35      23.352  25.274 101.976  1.00134.29           N
ATOM    291  CZ  ARG A  35      23.244  26.597 102.288  1.00134.29           C
ATOM    292  NH1 ARG A  35      24.288  27.439 102.036  1.00134.29           N
ATOM    293  NH2 ARG A  35      22.093  27.077 102.844  1.00134.29           N
ATOM    294  C   ARG A  35      24.664  20.652 100.353  1.00134.29           C
ATOM    295  O   ARG A  35      25.274  20.639  99.284  1.00134.29           O
ATOM    296  N   LEU A  36      25.197  20.162 101.487  1.00 45.09           N
ATOM    297  CA  LEU A  36      26.545  19.674 101.498  1.00 45.09           C
ATOM    298  CB  LEU A  36      27.037  19.289 102.903  1.00 45.09           C
ATOM    299  CG  LEU A  36      27.068  20.473 103.890  1.00 45.09           C
ATOM    300  CD1 LEU A  36      27.702  20.066 105.230  1.00 45.09           C
ATOM    301  CD2 LEU A  36      27.724  21.715 103.266  1.00 45.09           C
ATOM    302  C   LEU A  36      26.652  18.465 100.625  1.00 45.09           C
ATOM    303  O   LEU A  36      27.589  18.344  99.837  1.00 45.09           O
ATOM    304  N   VAL A  37      25.686  17.533 100.742  1.00 57.48           N
ATOM    305  CA  VAL A  37      25.748  16.318  99.986  1.00 57.48           C
ATOM    306  CB  VAL A  37      24.649  15.352 100.329  1.00 57.48           C
ATOM    307  CG1 VAL A  37      24.816  14.107  99.440  1.00 57.48           C
ATOM    308  CG2 VAL A  37      24.667  15.071 101.838  1.00 57.48           C
ATOM    309  C   VAL A  37      25.600  16.632  98.528  1.00 57.48           C
ATOM    310  O   VAL A  37      26.377  16.146  97.714  1.00 57.48           O
ATOM    311  N   ILE A  38      24.620  17.475  98.150  1.00103.12           N
ATOM    312  CA  ILE A  38      24.381  17.707  96.750  1.00103.12           C
ATOM    313  CB  ILE A  38      23.127  18.481  96.473  1.00103.12           C
ATOM    314  CG1 ILE A  38      21.913  17.691  96.990  1.00103.12           C
ATOM    315  CG2 ILE A  38      23.063  18.724  94.954  1.00103.12           C
ATOM    316  CD1 ILE A  38      21.782  16.300  96.365  1.00103.12           C
ATOM    317  C   ILE A  38      25.548  18.396  96.104  1.00103.12           C
ATOM    318  O   ILE A  38      25.923  18.051  94.986  1.00103.12           O
ATOM    319  N   ASP A  39      26.157  19.386  96.780  1.00 79.77           N
ATOM    320  CA  ASP A  39      27.243  20.118  96.188  1.00 79.77           C
ATOM    321  CB  ASP A  39      27.755  21.246  97.103  1.00 79.77           C
ATOM    322  CG  ASP A  39      28.768  22.079  96.331  1.00 79.77           C
ATOM    323  OD1 ASP A  39      29.922  21.599  96.165  1.00 79.77           O
ATOM    324  OD2 ASP A  39      28.407  23.207  95.907  1.00 79.77           O
ATOM    325  C   ASP A  39      28.378  19.181  95.900  1.00 79.77           C
ATOM    326  O   ASP A  39      29.002  19.251  94.841  1.00 79.77           O
ATOM    327  N   ALA A  40      28.671  18.262  96.837  1.00 35.48           N
ATOM    328  CA  ALA A  40      29.742  17.322  96.675  1.00 35.48           C
ATOM    329  CB  ALA A  40      29.927  16.424  97.909  1.00 35.48           C
ATOM    330  C   ALA A  40      29.452  16.430  95.507  1.00 35.48           C
ATOM    331  O   ALA A  40      30.363  16.065  94.766  1.00 35.48           O
ATOM    332  N   PHE A  41      28.176  16.037  95.321  1.00107.99           N
ATOM    333  CA  PHE A  41      27.815  15.145  94.256  1.00107.99           C
ATOM    334  CB  PHE A  41      26.334  14.734  94.272  1.00107.99           C
ATOM    335  CG  PHE A  41      26.111  14.002  92.997  1.00107.99           C
ATOM    336  CD1 PHE A  41      26.548  12.708  92.843  1.00107.99           C
ATOM    337  CD2 PHE A  41      25.460  14.612  91.948  1.00107.99           C
ATOM    338  CE1 PHE A  41      26.343  12.040  91.656  1.00107.99           C
ATOM    339  CE2 PHE A  41      25.252  13.949  90.765  1.00107.99           C
ATOM    340  CZ  PHE A  41      25.692  12.657  90.616  1.00107.99           C
ATOM    341  C   PHE A  41      28.072  15.757  92.911  1.00107.99           C
ATOM    342  O   PHE A  41      28.641  15.099  92.037  1.00107.99           O
ATOM    343  N   PHE A  42      27.647  17.020  92.696  1.00176.98           N
ATOM    344  CA  PHE A  42      27.811  17.597  91.387  1.00176.98           C
ATOM    345  CB  PHE A  42      27.034  18.906  91.121  1.00176.98           C
ATOM    346  CG  PHE A  42      27.729  20.105  91.655  1.00176.98           C
ATOM    347  CD1 PHE A  42      27.517  20.555  92.938  1.00176.98           C
ATOM    348  CD2 PHE A  42      28.599  20.802  90.840  1.00176.98           C
ATOM    349  CE1 PHE A  42      28.167  21.673  93.399  1.00176.98           C
ATOM    350  CE2 PHE A  42      29.249  21.921  91.296  1.00176.98           C
ATOM    351  CZ  PHE A  42      29.036  22.358  92.581  1.00176.98           C
ATOM    352  C   PHE A  42      29.265  17.840  91.148  1.00176.98           C
ATOM    353  O   PHE A  42      29.748  17.718  90.024  1.00176.98           O
ATOM    354  N   GLU A  43      30.002  18.214  92.208  1.00 76.06           N
ATOM    355  CA  GLU A  43      31.400  18.476  92.064  1.00 76.06           C
ATOM    356  CB  GLU A  43      32.077  18.888  93.381  1.00 76.06           C
ATOM    357  CG  GLU A  43      33.569  19.174  93.217  1.00 76.06           C
ATOM    358  CD  GLU A  43      34.195  19.263  94.602  1.00 76.06           C
ATOM    359  OE1 GLU A  43      33.719  18.530  95.510  1.00 76.06           O
ATOM    360  OE2 GLU A  43      35.157  20.059  94.770  1.00 76.06           O
ATOM    361  C   GLU A  43      32.077  17.213  91.623  1.00 76.06           C
ATOM    362  O   GLU A  43      32.957  17.243  90.764  1.00 76.06           O
ATOM    363  N   GLU A  44      31.689  16.067  92.209  1.00113.97           N
ATOM    364  CA  GLU A  44      32.320  14.816  91.897  1.00113.97           C
ATOM    365  CB  GLU A  44      31.898  13.672  92.830  1.00113.97           C
ATOM    366  CG  GLU A  44      32.853  12.480  92.767  1.00113.97           C
ATOM    367  CD  GLU A  44      34.188  12.927  93.351  1.00113.97           C
ATOM    368  OE1 GLU A  44      34.309  14.140  93.677  1.00113.97           O
ATOM    369  OE2 GLU A  44      35.102  12.072  93.478  1.00113.97           O
ATOM    370  C   GLU A  44      32.013  14.422  90.482  1.00113.97           C
ATOM    371  O   GLU A  44      32.856  13.843  89.796  1.00113.97           O
ATOM    372  N   LEU A  45      30.790  14.716  90.005  1.00144.17           N
ATOM    373  CA  LEU A  45      30.416  14.369  88.661  1.00144.17           C
ATOM    374  CB  LEU A  45      28.982  14.802  88.313  1.00144.17           C
ATOM    375  CG  LEU A  45      28.666  14.680  86.812  1.00144.17           C
ATOM    376  CD1 LEU A  45      28.858  13.242  86.315  1.00144.17           C
ATOM    377  CD2 LEU A  45      27.278  15.250  86.478  1.00144.17           C
ATOM    378  C   LEU A  45      31.321  15.063  87.692  1.00144.17           C
ATOM    379  O   LEU A  45      31.813  14.446  86.748  1.00144.17           O
ATOM    380  N   LYS A  46      31.579  16.368  87.907  1.00107.63           N
ATOM    381  CA  LYS A  46      32.391  17.119  86.994  1.00107.63           C
ATOM    382  CB  LYS A  46      32.501  18.613  87.351  1.00107.63           C
ATOM    383  CG  LYS A  46      33.322  18.896  88.607  1.00107.63           C
ATOM    384  CD  LYS A  46      33.700  20.366  88.786  1.00107.63           C
ATOM    385  CE  LYS A  46      32.531  21.258  89.209  1.00107.63           C
ATOM    386  NZ  LYS A  46      32.997  22.655  89.369  1.00107.63           N
ATOM    387  C   LYS A  46      33.776  16.545  86.993  1.00107.63           C
ATOM    388  O   LYS A  46      34.423  16.479  85.948  1.00107.63           O
ATOM    389  N   SER A  47      34.269  16.132  88.178  1.00 36.74           N
ATOM    390  CA  SER A  47      35.598  15.608  88.310  1.00 36.74           C
ATOM    391  CB  SER A  47      35.980  15.317  89.775  1.00 36.74           C
ATOM    392  OG  SER A  47      36.041  16.529  90.515  1.00 36.74           O
ATOM    393  C   SER A  47      35.746  14.324  87.546  1.00 36.74           C
ATOM    394  O   SER A  47      36.711  14.154  86.803  1.00 36.74           O
ATOM    395  N   ASN A  48      34.799  13.377  87.696  1.00106.74           N
ATOM    396  CA  ASN A  48      34.967  12.114  87.032  1.00106.74           C
ATOM    397  CB  ASN A  48      33.991  11.007  87.483  1.00106.74           C
ATOM    398  CG  ASN A  48      32.569  11.373  87.092  1.00106.74           C
ATOM    399  OD1 ASN A  48      32.142  11.134  85.963  1.00106.74           O
ATOM    400  ND2 ASN A  48      31.810  11.940  88.061  1.00106.74           N
ATOM    401  C   ASN A  48      34.864  12.282  85.550  1.00106.74           C
ATOM    402  O   ASN A  48      35.552  11.596  84.797  1.00106.74           O
ATOM    403  N   LEU A  49      33.977  13.180  85.083  1.00149.32           N
ATOM    404  CA  LEU A  49      33.819  13.392  83.671  1.00149.32           C
ATOM    405  CB  LEU A  49      32.650  14.335  83.353  1.00149.32           C
ATOM    406  CG  LEU A  49      31.308  13.801  83.882  1.00149.32           C
ATOM    407  CD1 LEU A  49      30.139  14.702  83.467  1.00149.32           C
ATOM    408  CD2 LEU A  49      31.104  12.325  83.502  1.00149.32           C
ATOM    409  C   LEU A  49      35.078  13.987  83.104  1.00149.32           C
ATOM    410  O   LEU A  49      35.541  13.569  82.044  1.00149.32           O
ATOM    411  N   CYS A  50      35.689  14.964  83.805  1.00 92.77           N
ATOM    412  CA  CYS A  50      36.845  15.634  83.264  1.00 92.77           C
ATOM    413  CB  CYS A  50      37.359  16.809  84.125  1.00 92.77           C
ATOM    414  SG  CYS A  50      38.224  16.284  85.632  1.00 92.77           S
ATOM    415  C   CYS A  50      37.974  14.657  83.103  1.00 92.77           C
ATOM    416  O   CYS A  50      38.764  14.777  82.167  1.00 92.77           O
ATOM    417  N   SER A  51      38.095  13.699  84.043  1.00 58.55           N
ATOM    418  CA  SER A  51      39.112  12.680  84.041  1.00 58.55           C
ATOM    419  CB  SER A  51      39.339  12.038  85.423  1.00 58.55           C
ATOM    420  OG  SER A  51      38.190  11.323  85.842  1.00 58.55           O
ATOM    421  C   SER A  51      38.750  11.586  83.072  1.00 58.55           C
ATOM    422  O   SER A  51      39.423  10.558  83.024  1.00 58.55           O
ATOM    423  N   ASN A  52      37.674  11.801  82.287  1.00135.20           N
ATOM    424  CA  ASN A  52      37.107  10.929  81.286  1.00135.20           C
ATOM    425  CB  ASN A  52      37.978  10.699  80.024  1.00135.20           C
ATOM    426  CG  ASN A  52      39.289  10.005  80.354  1.00135.20           C
ATOM    427  OD1 ASN A  52      39.311   8.847  80.766  1.00135.20           O
ATOM    428  ND2 ASN A  52      40.420  10.733  80.153  1.00135.20           N
ATOM    429  C   ASN A  52      36.574   9.632  81.811  1.00135.20           C
ATOM    430  O   ASN A  52      36.770   8.577  81.212  1.00135.20           O
ATOM    431  N   ASN A  53      35.852   9.679  82.949  1.00 64.35           N
ATOM    432  CA  ASN A  53      35.174   8.505  83.415  1.00 64.35           C
ATOM    433  CB  ASN A  53      35.330   8.249  84.924  1.00 64.35           C
ATOM    434  CG  ASN A  53      35.026   6.780  85.192  1.00 64.35           C
ATOM    435  OD1 ASN A  53      34.961   6.348  86.342  1.00 64.35           O
ATOM    436  ND2 ASN A  53      34.855   5.983  84.103  1.00 64.35           N
ATOM    437  C   ASN A  53      33.724   8.763  83.141  1.00 64.35           C
ATOM    438  O   ASN A  53      33.311   9.913  82.998  1.00 64.35           O
ATOM    439  N   VAL A  54      32.900   7.700  83.024  1.00 96.56           N
ATOM    440  CA  VAL A  54      31.513   7.942  82.745  1.00 96.56           C
ATOM    441  CB  VAL A  54      30.918   7.006  81.730  1.00 96.56           C
ATOM    442  CG1 VAL A  54      30.914   5.583  82.309  1.00 96.56           C
ATOM    443  CG2 VAL A  54      29.517   7.523  81.362  1.00 96.56           C
ATOM    444  C   VAL A  54      30.740   7.784  84.012  1.00 96.56           C
ATOM    445  O   VAL A  54      30.968   6.863  84.796  1.00 96.56           O
ATOM    446  N   ILE A  55      29.782   8.706  84.236  1.00153.72           N
ATOM    447  CA  ILE A  55      28.975   8.652  85.416  1.00153.72           C
ATOM    448  CB  ILE A  55      28.704  10.013  86.007  1.00153.72           C
ATOM    449  CG1 ILE A  55      28.101   9.910  87.421  1.00153.72           C
ATOM    450  CG2 ILE A  55      27.832  10.809  85.022  1.00153.72           C
ATOM    451  CD1 ILE A  55      26.697   9.308  87.457  1.00153.72           C
ATOM    452  C   ILE A  55      27.680   8.020  85.011  1.00153.72           C
ATOM    453  O   ILE A  55      27.059   8.394  84.014  1.00153.72           O
ATOM    454  N   GLU A  56      27.256   6.999  85.777  1.00 89.51           N
ATOM    455  CA  GLU A  56      26.045   6.322  85.428  1.00 89.51           C
ATOM    456  CB  GLU A  56      26.260   4.829  85.135  1.00 89.51           C
ATOM    457  CG  GLU A  56      25.057   4.159  84.471  1.00 89.51           C
ATOM    458  CD  GLU A  56      25.489   2.775  84.011  1.00 89.51           C
ATOM    459  OE1 GLU A  56      26.336   2.151  84.704  1.00 89.51           O
ATOM    460  OE2 GLU A  56      24.980   2.327  82.951  1.00 89.51           O
ATOM    461  C   GLU A  56      25.064   6.450  86.556  1.00 89.51           C
ATOM    462  O   GLU A  56      25.371   6.179  87.718  1.00 89.51           O
ATOM    463  N   PHE A  57      23.841   6.888  86.202  1.00129.18           N
ATOM    464  CA  PHE A  57      22.752   7.100  87.112  1.00129.18           C
ATOM    465  CB  PHE A  57      22.042   8.454  86.841  1.00129.18           C
ATOM    466  CG  PHE A  57      22.866   9.706  86.879  1.00129.18           C
ATOM    467  CD1 PHE A  57      23.978   9.878  86.085  1.00129.18           C
ATOM    468  CD2 PHE A  57      22.522  10.729  87.740  1.00129.18           C
ATOM    469  CE1 PHE A  57      24.717  11.037  86.135  1.00129.18           C
ATOM    470  CE2 PHE A  57      23.252  11.891  87.795  1.00129.18           C
ATOM    471  CZ  PHE A  57      24.352  12.049  86.991  1.00129.18           C
ATOM    472  C   PHE A  57      21.651   6.209  86.586  1.00129.18           C
ATOM    473  O   PHE A  57      21.082   6.521  85.543  1.00129.18           O
ATOM    474  N   ARG A  58      21.245   5.131  87.282  1.00191.47           N
ATOM    475  CA  ARG A  58      20.212   4.340  86.663  1.00191.47           C
ATOM    476  CB  ARG A  58      19.816   3.063  87.414  1.00191.47           C
ATOM    477  CG  ARG A  58      18.486   2.488  86.896  1.00191.47           C
ATOM    478  CD  ARG A  58      17.968   1.274  87.676  1.00191.47           C
ATOM    479  NE  ARG A  58      16.524   1.101  87.342  1.00191.47           N
ATOM    480  CZ  ARG A  58      16.140   0.303  86.303  1.00191.47           C
ATOM    481  NH1 ARG A  58      17.077  -0.372  85.576  1.00191.47           N
ATOM    482  NH2 ARG A  58      14.815   0.175  86.000  1.00191.47           N
ATOM    483  C   ARG A  58      18.945   5.126  86.565  1.00191.47           C
ATOM    484  O   ARG A  58      18.509   5.767  87.519  1.00191.47           O
ATOM    485  N   SER A  59      18.328   5.059  85.369  1.00198.87           N
ATOM    486  CA  SER A  59      17.067   5.650  85.023  1.00198.87           C
ATOM    487  CB  SER A  59      15.986   5.413  86.091  1.00198.87           C
ATOM    488  OG  SER A  59      15.689   4.028  86.193  1.00198.87           O
ATOM    489  C   SER A  59      17.206   7.134  84.861  1.00198.87           C
ATOM    490  O   SER A  59      16.477   7.735  84.069  1.00198.87           O
ATOM    491  N   PHE A  60      18.137   7.765  85.606  1.00 98.11           N
ATOM    492  CA  PHE A  60      18.312   9.186  85.475  1.00 98.11           C
ATOM    493  CB  PHE A  60      19.099   9.806  86.643  1.00 98.11           C
ATOM    494  CG  PHE A  60      19.220  11.269  86.388  1.00 98.11           C
ATOM    495  CD1 PHE A  60      18.151  12.110  86.619  1.00 98.11           C
ATOM    496  CD2 PHE A  60      20.398  11.813  85.932  1.00 98.11           C
ATOM    497  CE1 PHE A  60      18.254  13.459  86.388  1.00 98.11           C
ATOM    498  CE2 PHE A  60      20.508  13.163  85.700  1.00 98.11           C
ATOM    499  CZ  PHE A  60      19.434  13.992  85.928  1.00 98.11           C
ATOM    500  C   PHE A  60      19.048   9.524  84.209  1.00 98.11           C
ATOM    501  O   PHE A  60      18.580  10.353  83.432  1.00 98.11           O
ATOM    502  N   GLY A  61      20.208   8.881  83.955  1.00 47.65           N
ATOM    503  CA  GLY A  61      20.934   9.218  82.752  1.00 47.65           C
ATOM    504  C   GLY A  61      22.396   9.039  83.015  1.00 47.65           C
ATOM    505  O   GLY A  61      22.781   8.511  84.053  1.00 47.65           O
ATOM    506  N   THR A  62      23.265   9.441  82.061  1.00121.33           N
ATOM    507  CA  THR A  62      24.670   9.330  82.331  1.00121.33           C
ATOM    508  CB  THR A  62      25.356   8.151  81.702  1.00121.33           C
ATOM    509  OG1 THR A  62      25.379   8.286  80.291  1.00121.33           O
ATOM    510  CG2 THR A  62      24.613   6.866  82.102  1.00121.33           C
ATOM    511  C   THR A  62      25.349  10.552  81.799  1.00121.33           C
ATOM    512  O   THR A  62      24.813  11.251  80.940  1.00121.33           O
ATOM    513  N   PHE A  63      26.556  10.838  82.331  1.00 72.46           N
ATOM    514  CA  PHE A  63      27.351  11.951  81.897  1.00 72.46           C
ATOM    515  CB  PHE A  63      27.702  12.962  83.004  1.00 72.46           C
ATOM    516  CG  PHE A  63      26.479  13.724  83.397  1.00 72.46           C
ATOM    517  CD1 PHE A  63      25.574  13.187  84.279  1.00 72.46           C
ATOM    518  CD2 PHE A  63      26.256  14.981  82.888  1.00 72.46           C
ATOM    519  CE1 PHE A  63      24.450  13.894  84.644  1.00 72.46           C
ATOM    520  CE2 PHE A  63      25.133  15.694  83.248  1.00 72.46           C
ATOM    521  CZ  PHE A  63      24.231  15.149  84.127  1.00 72.46           C
ATOM    522  C   PHE A  63      28.652  11.385  81.421  1.00 72.46           C
ATOM    523  O   PHE A  63      29.181  10.440  82.004  1.00 72.46           O
ATOM    524  N   GLU A  64      29.201  11.972  80.339  1.00115.52           N
ATOM    525  CA  GLU A  64      30.396  11.446  79.742  1.00115.52           C
ATOM    526  CB  GLU A  64      30.007  10.387  78.693  1.00115.52           C
ATOM    527  CG  GLU A  64      31.137   9.700  77.937  1.00115.52           C
ATOM    528  CD  GLU A  64      30.458   8.855  76.866  1.00115.52           C
ATOM    529  OE1 GLU A  64      29.290   8.450  77.099  1.00115.52           O
ATOM    530  OE2 GLU A  64      31.085   8.614  75.798  1.00115.52           O
ATOM    531  C   GLU A  64      31.077  12.572  79.021  1.00115.52           C
ATOM    532  O   GLU A  64      30.469  13.607  78.758  1.00115.52           O
ATOM    533  N   VAL A  65      32.379  12.415  78.704  1.00 50.54           N
ATOM    534  CA  VAL A  65      33.027  13.424  77.916  1.00 50.54           C
ATOM    535  CB  VAL A  65      34.417  13.777  78.346  1.00 50.54           C
ATOM    536  CG1 VAL A  65      35.027  14.721  77.295  1.00 50.54           C
ATOM    537  CG2 VAL A  65      34.336  14.414  79.740  1.00 50.54           C
ATOM    538  C   VAL A  65      33.111  12.885  76.528  1.00 50.54           C
ATOM    539  O   VAL A  65      33.388  11.703  76.332  1.00 50.54           O
ATOM    540  N   ARG A  66      32.832  13.730  75.516  1.00 83.14           N
ATOM    541  CA  ARG A  66      32.881  13.231  74.174  1.00 83.14           C
ATOM    542  CB  ARG A  66      31.522  13.257  73.457  1.00 83.14           C
ATOM    543  CG  ARG A  66      30.570  12.230  74.069  1.00 83.14           C
ATOM    544  CD  ARG A  66      29.245  12.046  73.333  1.00 83.14           C
ATOM    545  NE  ARG A  66      28.505  10.984  74.072  1.00 83.14           N
ATOM    546  CZ  ARG A  66      27.158  10.835  73.913  1.00 83.14           C
ATOM    547  NH1 ARG A  66      26.471  11.657  73.066  1.00 83.14           N
ATOM    548  NH2 ARG A  66      26.497   9.868  74.614  1.00 83.14           N
ATOM    549  C   ARG A  66      33.870  14.034  73.394  1.00 83.14           C
ATOM    550  O   ARG A  66      34.022  15.237  73.597  1.00 83.14           O
ATOM    551  N   LYS A  67      34.588  13.349  72.483  1.00102.39           N
ATOM    552  CA  LYS A  67      35.620  13.972  71.708  1.00102.39           C
ATOM    553  CB  LYS A  67      36.640  12.960  71.153  1.00102.39           C
ATOM    554  CG  LYS A  67      37.761  13.603  70.339  1.00102.39           C
ATOM    555  CD  LYS A  67      38.970  12.685  70.139  1.00102.39           C
ATOM    556  CE  LYS A  67      39.733  12.403  71.436  1.00102.39           C
ATOM    557  NZ  LYS A  67      40.935  11.589  71.151  1.00102.39           N
ATOM    558  C   LYS A  67      35.010  14.697  70.552  1.00102.39           C
ATOM    559  O   LYS A  67      33.997  14.278  69.999  1.00102.39           O
ATOM    560  N   ARG A  68      35.625  15.838  70.176  1.00139.74           N
ATOM    561  CA  ARG A  68      35.179  16.616  69.058  1.00139.74           C
ATOM    562  CB  ARG A  68      34.800  18.062  69.426  1.00139.74           C
ATOM    563  CG  ARG A  68      33.677  18.184  70.460  1.00139.74           C
ATOM    564  CD  ARG A  68      32.270  18.003  69.888  1.00139.74           C
ATOM    565  NE  ARG A  68      31.958  16.547  69.938  1.00139.74           N
ATOM    566  CZ  ARG A  68      30.673  16.123  70.113  1.00139.74           C
ATOM    567  NH1 ARG A  68      29.657  17.030  70.207  1.00139.74           N
ATOM    568  NH2 ARG A  68      30.407  14.788  70.202  1.00139.74           N
ATOM    569  C   ARG A  68      36.354  16.715  68.138  1.00139.74           C
ATOM    570  O   ARG A  68      37.469  16.998  68.578  1.00139.74           O
ATOM    571  N   LYS A  69      36.143  16.477  66.829  1.00132.55           N
ATOM    572  CA  LYS A  69      37.234  16.556  65.904  1.00132.55           C
ATOM    573  CB  LYS A  69      36.989  15.819  64.577  1.00132.55           C
ATOM    574  CG  LYS A  69      36.993  14.294  64.711  1.00132.55           C
ATOM    575  CD  LYS A  69      38.334  13.722  65.176  1.00132.55           C
ATOM    576  CE  LYS A  69      39.406  13.711  64.082  1.00132.55           C
ATOM    577  NZ  LYS A  69      39.029  12.757  63.016  1.00132.55           N
ATOM    578  C   LYS A  69      37.455  17.995  65.583  1.00132.55           C
ATOM    579  O   LYS A  69      36.521  18.794  65.578  1.00132.55           O
ATOM    580  N   GLY A  70      38.720  18.370  65.326  1.00 33.12           N
ATOM    581  CA  GLY A  70      38.972  19.736  65.011  1.00 33.12           C
ATOM    582  C   GLY A  70      38.415  19.984  63.658  1.00 33.12           C
ATOM    583  O   GLY A  70      38.550  19.164  62.754  1.00 33.12           O
ATOM    584  N   ARG A  71      37.755  21.141  63.489  1.00218.72           N
ATOM    585  CA  ARG A  71      37.323  21.450  62.172  1.00218.72           C
ATOM    586  CB  ARG A  71      36.005  22.238  62.094  1.00218.72           C
ATOM    587  CG  ARG A  71      34.781  21.338  62.278  1.00218.72           C
ATOM    588  CD  ARG A  71      34.560  20.422  61.073  1.00218.72           C
ATOM    589  NE  ARG A  71      33.510  19.423  61.408  1.00218.72           N
ATOM    590  CZ  ARG A  71      33.161  18.493  60.471  1.00218.72           C
ATOM    591  NH1 ARG A  71      33.739  18.533  59.235  1.00218.72           N
ATOM    592  NH2 ARG A  71      32.246  17.523  60.766  1.00218.72           N
ATOM    593  C   ARG A  71      38.422  22.282  61.640  1.00218.72           C
ATOM    594  O   ARG A  71      38.839  23.247  62.285  1.00218.72           O
ATOM    595  N   LEU A  72      38.938  21.891  60.461  1.00220.73           N
ATOM    596  CA  LEU A  72      40.014  22.630  59.896  1.00220.73           C
ATOM    597  CB  LEU A  72      40.487  22.100  58.534  1.00220.73           C
ATOM    598  CG  LEU A  72      41.146  20.708  58.629  1.00220.73           C
ATOM    599  CD1 LEU A  72      40.168  19.657  59.180  1.00220.73           C
ATOM    600  CD2 LEU A  72      41.763  20.292  57.284  1.00220.73           C
ATOM    601  C   LEU A  72      39.458  23.990  59.740  1.00220.73           C
ATOM    602  O   LEU A  72      38.247  24.116  59.550  1.00220.73           O
ATOM    603  N   ASN A  73      40.348  25.000  59.868  1.00162.41           N
ATOM    604  CA  ASN A  73      40.039  26.399  59.933  1.00162.41           C
ATOM    605  CB  ASN A  73      41.219  27.281  59.500  1.00162.41           C
ATOM    606  CG  ASN A  73      41.711  26.788  58.144  0.00162.41           C
ATOM    607  OD1 ASN A  73      41.323  27.297  57.093  1.00162.41           O
ATOM    608  ND2 ASN A  73      42.603  25.761  58.176  1.00162.41           N
ATOM    609  C   ASN A  73      38.848  26.703  59.106  1.00162.41           C
ATOM    610  O   ASN A  73      38.845  26.525  57.889  1.00162.41           O
ATOM    611  N   ALA A  74      37.782  27.131  59.812  1.00 64.34           N
ATOM    612  CA  ALA A  74      36.495  27.367  59.237  1.00 64.34           C
ATOM    613  CB  ALA A  74      35.433  26.338  59.660  1.00 64.34           C
ATOM    614  C   ALA A  74      36.020  28.690  59.728  1.00 64.34           C
ATOM    615  O   ALA A  74      36.688  29.343  60.527  1.00 64.34           O
ATOM    616  N   ARG A  75      34.851  29.133  59.229  1.00 86.58           N
ATOM    617  CA  ARG A  75      34.350  30.419  59.610  1.00 86.58           C
ATOM    618  CB  ARG A  75      34.094  31.330  58.404  1.00 86.58           C
ATOM    619  CG  ARG A  75      33.999  32.811  58.761  1.00 86.58           C
ATOM    620  CD  ARG A  75      33.837  33.693  57.525  1.00 86.58           C
ATOM    621  NE  ARG A  75      34.906  33.291  56.566  1.00 86.58           N
ATOM    622  CZ  ARG A  75      34.572  33.040  55.267  1.00 86.58           C
ATOM    623  NH1 ARG A  75      33.283  33.222  54.858  1.00 86.58           N
ATOM    624  NH2 ARG A  75      35.513  32.594  54.385  1.00 86.58           N
ATOM    625  C   ARG A  75      33.042  30.233  60.313  1.00 86.58           C
ATOM    626  O   ARG A  75      32.350  29.236  60.115  1.00 86.58           O
ATOM    627  N   ASN A  76      32.679  31.203  61.177  1.00 45.65           N
ATOM    628  CA  ASN A  76      31.437  31.125  61.894  1.00 45.65           C
ATOM    629  CB  ASN A  76      31.512  31.737  63.304  1.00 45.65           C
ATOM    630  CG  ASN A  76      30.251  31.380  64.079  1.00 45.65           C
ATOM    631  OD1 ASN A  76      29.142  31.442  63.553  1.00 45.65           O
ATOM    632  ND2 ASN A  76      30.424  30.994  65.370  1.00 45.65           N
ATOM    633  C   ASN A  76      30.448  31.916  61.102  1.00 45.65           C
ATOM    634  O   ASN A  76      30.729  33.040  60.694  1.00 45.65           O
ATOM    635  N   PRO A  77      29.306  31.361  60.833  1.00159.93           N
ATOM    636  CA  PRO A  77      28.356  32.080  60.032  1.00159.93           C
ATOM    637  CD  PRO A  77      29.184  29.921  60.662  1.00159.93           C
ATOM    638  CB  PRO A  77      27.276  31.064  59.668  1.00159.93           C
ATOM    639  CG  PRO A  77      28.037  29.725  59.654  1.00159.93           C
ATOM    640  C   PRO A  77      27.838  33.357  60.626  1.00159.93           C
ATOM    641  O   PRO A  77      27.664  34.322  59.882  1.00159.93           O
ATOM    642  N   GLN A  78      27.529  33.385  61.937  1.00 89.00           N
ATOM    643  CA  GLN A  78      27.002  34.594  62.502  1.00 89.00           C
ATOM    644  CB  GLN A  78      26.342  34.376  63.872  1.00 89.00           C
ATOM    645  CG  GLN A  78      25.052  33.551  63.794  1.00 89.00           C
ATOM    646  CD  GLN A  78      25.420  32.145  63.331  1.00 89.00           C
ATOM    647  OE1 GLN A  78      26.444  31.597  63.737  1.00 89.00           O
ATOM    648  NE2 GLN A  78      24.576  31.551  62.447  1.00 89.00           N
ATOM    649  C   GLN A  78      28.080  35.625  62.653  1.00 89.00           C
ATOM    650  O   GLN A  78      27.915  36.771  62.237  1.00 89.00           O
ATOM    651  N   THR A  79      29.220  35.226  63.251  1.00 39.22           N
ATOM    652  CA  THR A  79      30.297  36.145  63.495  1.00 39.22           C
ATOM    653  CB  THR A  79      31.366  35.575  64.385  1.00 39.22           C
ATOM    654  OG1 THR A  79      31.987  34.457  63.769  1.00 39.22           O
ATOM    655  CG2 THR A  79      30.724  35.151  65.719  1.00 39.22           C
ATOM    656  C   THR A  79      30.921  36.534  62.192  1.00 39.22           C
ATOM    657  O   THR A  79      31.220  37.703  61.959  1.00 39.22           O
ATOM    658  N   GLY A  80      31.129  35.549  61.300  1.00 15.74           N
ATOM    659  CA  GLY A  80      31.727  35.809  60.025  1.00 15.74           C
ATOM    660  C   GLY A  80      33.208  35.726  60.195  1.00 15.74           C
ATOM    661  O   GLY A  80      33.966  35.867  59.236  1.00 15.74           O
ATOM    662  N   GLU A  81      33.661  35.485  61.437  1.00 49.84           N
ATOM    663  CA  GLU A  81      35.072  35.444  61.657  1.00 49.84           C
ATOM    664  CB  GLU A  81      35.494  35.757  63.103  1.00 49.84           C
ATOM    665  CG  GLU A  81      37.005  35.961  63.241  1.00 49.84           C
ATOM    666  CD  GLU A  81      37.276  36.589  64.600  1.00 49.84           C
ATOM    667  OE1 GLU A  81      36.657  37.646  64.897  1.00 49.84           O
ATOM    668  OE2 GLU A  81      38.107  36.021  65.357  1.00 49.84           O
ATOM    669  C   GLU A  81      35.614  34.105  61.284  1.00 49.84           C
ATOM    670  O   GLU A  81      34.929  33.085  61.335  1.00 49.84           O
ATOM    671  N   TYR A  82      36.895  34.110  60.880  1.00 68.16           N
ATOM    672  CA  TYR A  82      37.644  32.952  60.491  1.00 68.16           C
ATOM    673  CB  TYR A  82      38.746  33.356  59.497  1.00 68.16           C
ATOM    674  CG  TYR A  82      39.797  32.315  59.351  1.00 68.16           C
ATOM    675  CD1 TYR A  82      39.663  31.268  58.468  1.00 68.16           C
ATOM    676  CD2 TYR A  82      40.943  32.409  60.109  1.00 68.16           C
ATOM    677  CE1 TYR A  82      40.664  30.333  58.347  1.00 68.16           C
ATOM    678  CE2 TYR A  82      41.946  31.480  59.992  1.00 68.16           C
ATOM    679  CZ  TYR A  82      41.805  30.436  59.110  1.00 68.16           C
ATOM    680  OH  TYR A  82      42.836  29.484  58.987  1.00 68.16           O
ATOM    681  C   TYR A  82      38.255  32.393  61.734  1.00 68.16           C
ATOM    682  O   TYR A  82      38.816  33.131  62.542  1.00 68.16           O
ATOM    683  N   VAL A  83      38.121  31.067  61.948  1.00 43.10           N
ATOM    684  CA  VAL A  83      38.680  30.498  63.140  1.00 43.10           C
ATOM    685  CB  VAL A  83      37.688  30.441  64.268  1.00 43.10           C
ATOM    686  CG1 VAL A  83      38.349  29.787  65.493  1.00 43.10           C
ATOM    687  CG2 VAL A  83      37.173  31.867  64.529  1.00 43.10           C
ATOM    688  C   VAL A  83      39.142  29.101  62.848  1.00 43.10           C
ATOM    689  O   VAL A  83      38.661  28.447  61.925  1.00 43.10           O
ATOM    690  N   LYS A  84      40.123  28.615  63.638  1.00 53.37           N
ATOM    691  CA  LYS A  84      40.635  27.280  63.508  1.00 53.37           C
ATOM    692  CB  LYS A  84      42.148  27.186  63.774  1.00 53.37           C
ATOM    693  CG  LYS A  84      42.689  25.756  63.755  1.00 53.37           C
ATOM    694  CD  LYS A  84      44.205  25.660  63.920  1.00 53.37           C
ATOM    695  CE  LYS A  84      44.704  24.227  64.120  1.00 53.37           C
ATOM    696  NZ  LYS A  84      46.166  24.224  64.328  1.00 53.37           N
ATOM    697  C   LYS A  84      39.988  26.487  64.581  1.00 53.37           C
ATOM    698  O   LYS A  84      40.005  26.877  65.747  1.00 53.37           O
ATOM    699  N   VAL A  85      39.386  25.341  64.220  1.00 49.47           N
ATOM    700  CA  VAL A  85      38.779  24.591  65.271  1.00 49.47           C
ATOM    701  CB  VAL A  85      37.432  24.038  64.896  1.00 49.47           C
ATOM    702  CG1 VAL A  85      36.904  23.191  66.066  1.00 49.47           C
ATOM    703  CG2 VAL A  85      36.510  25.209  64.509  1.00 49.47           C
ATOM    704  C   VAL A  85      39.677  23.435  65.567  1.00 49.47           C
ATOM    705  O   VAL A  85      39.765  22.487  64.790  1.00 49.47           O
ATOM    706  N   LEU A  86      40.388  23.489  66.712  1.00 99.46           N
ATOM    707  CA  LEU A  86      41.235  22.392  67.070  1.00 99.46           C
ATOM    708  CB  LEU A  86      42.397  22.748  68.013  1.00 99.46           C
ATOM    709  CG  LEU A  86      41.944  23.125  69.435  1.00 99.46           C
ATOM    710  CD1 LEU A  86      43.142  23.474  70.336  1.00 99.46           C
ATOM    711  CD2 LEU A  86      40.877  24.225  69.400  1.00 99.46           C
ATOM    712  C   LEU A  86      40.363  21.403  67.768  1.00 99.46           C
ATOM    713  O   LEU A  86      39.220  21.708  68.109  1.00 99.46           O
ATOM    714  N   ASP A  87      40.883  20.180  67.985  1.00 95.26           N
ATOM    715  CA  ASP A  87      40.140  19.137  68.636  1.00 95.26           C
ATOM    716  CB  ASP A  87      40.956  17.840  68.791  1.00 95.26           C
ATOM    717  CG  ASP A  87      42.246  18.184  69.525  1.00 95.26           C
ATOM    718  OD1 ASP A  87      43.054  18.968  68.958  1.00 95.26           O
ATOM    719  OD2 ASP A  87      42.439  17.676  70.662  1.00 95.26           O
ATOM    720  C   ASP A  87      39.729  19.618  69.998  1.00 95.26           C
ATOM    721  O   ASP A  87      40.428  20.417  70.619  1.00 95.26           O
ATOM    722  N   HIS A  88      38.557  19.145  70.479  1.00123.40           N
ATOM    723  CA  HIS A  88      37.999  19.613  71.720  1.00123.40           C
ATOM    724  ND1 HIS A  88      37.043  22.355  73.424  1.00123.40           N
ATOM    725  CG  HIS A  88      36.400  21.430  72.635  1.00123.40           C
ATOM    726  CB  HIS A  88      37.019  20.769  71.443  1.00123.40           C
ATOM    727  NE2 HIS A  88      34.976  22.167  74.220  1.00123.40           N
ATOM    728  CD2 HIS A  88      35.139  21.325  73.133  1.00123.40           C
ATOM    729  CE1 HIS A  88      36.146  22.763  74.355  1.00123.40           C
ATOM    730  C   HIS A  88      37.223  18.491  72.347  1.00123.40           C
ATOM    731  O   HIS A  88      36.988  17.462  71.717  1.00123.40           O
ATOM    732  N   HIS A  89      36.840  18.646  73.634  1.00 74.04           N
ATOM    733  CA  HIS A  89      36.018  17.667  74.299  1.00 74.04           C
ATOM    734  ND1 HIS A  89      38.878  16.011  74.265  1.00 74.04           N
ATOM    735  CG  HIS A  89      37.625  15.771  74.782  1.00 74.04           C
ATOM    736  CB  HIS A  89      36.741  16.830  75.368  1.00 74.04           C
ATOM    737  NE2 HIS A  89      38.503  13.829  74.044  1.00 74.04           N
ATOM    738  CD2 HIS A  89      37.410  14.437  74.641  1.00 74.04           C
ATOM    739  CE1 HIS A  89      39.356  14.816  73.836  1.00 74.04           C
ATOM    740  C   HIS A  89      34.931  18.408  75.003  1.00 74.04           C
ATOM    741  O   HIS A  89      35.126  19.537  75.448  1.00 74.04           O
ATOM    742  N   VAL A  90      33.738  17.789  75.096  1.00 92.27           N
ATOM    743  CA  VAL A  90      32.647  18.433  75.767  1.00 92.27           C
ATOM    744  CB  VAL A  90      31.650  19.053  74.832  1.00 92.27           C
ATOM    745  CG1 VAL A  90      32.330  20.225  74.101  1.00 92.27           C
ATOM    746  CG2 VAL A  90      31.121  17.964  73.880  1.00 92.27           C
ATOM    747  C   VAL A  90      31.922  17.416  76.596  1.00 92.27           C
ATOM    748  O   VAL A  90      31.952  16.221  76.303  1.00 92.27           O
ATOM    749  N   ALA A  91      31.273  17.879  77.686  1.00 32.93           N
ATOM    750  CA  ALA A  91      30.509  17.003  78.533  1.00 32.93           C
ATOM    751  CB  ALA A  91      30.125  17.632  79.883  1.00 32.93           C
ATOM    752  C   ALA A  91      29.242  16.660  77.809  1.00 32.93           C
ATOM    753  O   ALA A  91      28.716  17.473  77.050  1.00 32.93           O
ATOM    754  N   TYR A  92      28.726  15.427  78.015  1.00 98.84           N
ATOM    755  CA  TYR A  92      27.521  15.026  77.340  1.00 98.84           C
ATOM    756  CB  TYR A  92      27.779  14.026  76.193  1.00 98.84           C
ATOM    757  CG  TYR A  92      26.495  13.799  75.473  1.00 98.84           C
ATOM    758  CD1 TYR A  92      26.062  14.714  74.543  1.00 98.84           C
ATOM    759  CD2 TYR A  92      25.727  12.680  75.716  1.00 98.84           C
ATOM    760  CE1 TYR A  92      24.887  14.524  73.861  1.00 98.84           C
ATOM    761  CE2 TYR A  92      24.549  12.484  75.035  1.00 98.84           C
ATOM    762  CZ  TYR A  92      24.124  13.409  74.112  1.00 98.84           C
ATOM    763  OH  TYR A  92      22.915  13.216  73.412  1.00 98.84           O
ATOM    764  C   TYR A  92      26.629  14.339  78.332  1.00 98.84           C
ATOM    765  O   TYR A  92      27.101  13.673  79.253  1.00 98.84           O
ATOM    766  N   PHE A  93      25.299  14.497  78.163  1.00 71.62           N
ATOM    767  CA  PHE A  93      24.341  13.889  79.043  1.00 71.62           C
ATOM    768  CB  PHE A  93      23.509  14.942  79.801  1.00 71.62           C
ATOM    769  CG  PHE A  93      22.463  14.268  80.622  1.00 71.62           C
ATOM    770  CD1 PHE A  93      22.791  13.601  81.779  1.00 71.62           C
ATOM    771  CD2 PHE A  93      21.140  14.332  80.242  1.00 71.62           C
ATOM    772  CE1 PHE A  93      21.819  12.988  82.532  1.00 71.62           C
ATOM    773  CE2 PHE A  93      20.165  13.723  80.991  1.00 71.62           C
ATOM    774  CZ  PHE A  93      20.503  13.049  82.142  1.00 71.62           C
ATOM    775  C   PHE A  93      23.405  13.060  78.220  1.00 71.62           C
ATOM    776  O   PHE A  93      22.945  13.500  77.167  1.00 71.62           O
ATOM    777  N   ARG A  94      23.126  11.817  78.673  1.00175.30           N
ATOM    778  CA  ARG A  94      22.164  10.979  78.012  1.00175.30           C
ATOM    779  CB  ARG A  94      22.691   9.617  77.547  1.00175.30           C
ATOM    780  CG  ARG A  94      23.152   8.719  78.690  1.00175.30           C
ATOM    781  CD  ARG A  94      23.684   7.369  78.212  1.00175.30           C
ATOM    782  NE  ARG A  94      24.821   7.647  77.291  1.00175.30           N
ATOM    783  CZ  ARG A  94      25.682   6.644  76.952  1.00175.30           C
ATOM    784  NH1 ARG A  94      25.514   5.398  77.482  1.00175.30           N
ATOM    785  NH2 ARG A  94      26.708   6.886  76.085  1.00175.30           N
ATOM    786  C   ARG A  94      21.102  10.708  79.033  1.00175.30           C
ATOM    787  O   ARG A  94      21.358  10.283  80.160  1.00175.30           O
ATOM    788  N   PRO A  95      19.912  10.926  78.581  1.00246.03           N
ATOM    789  CA  PRO A  95      18.706  10.986  79.362  1.00246.03           C
ATOM    790  CD  PRO A  95      19.650  10.924  77.153  1.00246.03           C
ATOM    791  CB  PRO A  95      17.615  11.375  78.367  1.00246.03           C
ATOM    792  CG  PRO A  95      18.124  10.814  77.030  1.00246.03           C
ATOM    793  C   PRO A  95      18.191   9.913  80.257  1.00246.03           C
ATOM    794  O   PRO A  95      17.512  10.332  81.174  1.00246.03           O
ATOM    795  N   GLY A  96      18.367   8.597  80.037  1.00108.84           N
ATOM    796  CA  GLY A  96      17.800   7.619  80.936  1.00108.84           C
ATOM    797  C   GLY A  96      16.366   7.418  80.534  1.00108.84           C
ATOM    798  O   GLY A  96      15.643   8.385  80.305  1.00108.84           O
ATOM    799  N   LYS A  97      15.900   6.152  80.487  1.00 57.84           N
ATOM    800  CA  LYS A  97      14.570   5.859  80.022  1.00 57.84           C
ATOM    801  CB  LYS A  97      14.284   4.356  79.832  1.00 57.84           C
ATOM    802  CG  LYS A  97      12.912   4.094  79.195  1.00 57.84           C
ATOM    803  CD  LYS A  97      12.715   2.670  78.666  1.00 57.84           C
ATOM    804  CE  LYS A  97      11.338   2.442  78.030  1.00 57.84           C
ATOM    805  NZ  LYS A  97      11.250   1.072  77.478  1.00 57.84           N
ATOM    806  C   LYS A  97      13.517   6.414  80.940  1.00 57.84           C
ATOM    807  O   LYS A  97      12.496   6.912  80.470  1.00 57.84           O
ATOM    808  N   ASP A  98      13.722   6.334  82.269  1.00 37.26           N
ATOM    809  CA  ASP A  98      12.728   6.788  83.205  1.00 37.26           C
ATOM    810  CB  ASP A  98      13.136   6.508  84.666  1.00 37.26           C
ATOM    811  CG  ASP A  98      11.923   6.685  85.572  1.00 37.26           C
ATOM    812  OD1 ASP A  98      10.997   7.451  85.192  1.00 37.26           O
ATOM    813  OD2 ASP A  98      11.908   6.050  86.661  1.00 37.26           O
ATOM    814  C   ASP A  98      12.536   8.267  83.046  1.00 37.26           C
ATOM    815  O   ASP A  98      11.415   8.772  83.068  1.00 37.26           O
ATOM    816  N   LEU A  99      13.646   8.997  82.862  1.00105.51           N
ATOM    817  CA  LEU A  99      13.623  10.427  82.726  1.00105.51           C
ATOM    818  CB  LEU A  99      15.053  10.982  82.521  1.00105.51           C
ATOM    819  CG  LEU A  99      15.222  12.515  82.591  1.00105.51           C
ATOM    820  CD1 LEU A  99      14.400  13.244  81.518  1.00105.51           C
ATOM    821  CD2 LEU A  99      14.990  13.045  84.015  1.00105.51           C
ATOM    822  C   LEU A  99      12.823  10.761  81.498  1.00105.51           C
ATOM    823  O   LEU A  99      11.973  11.648  81.517  1.00105.51           O
ATOM    824  N   LYS A 100      13.062  10.041  80.389  1.00 72.30           N
ATOM    825  CA  LYS A 100      12.398  10.334  79.152  1.00 72.30           C
ATOM    826  CB  LYS A 100      12.885   9.460  77.984  1.00 72.30           C
ATOM    827  CG  LYS A 100      14.323   9.752  77.554  1.00 72.30           C
ATOM    828  CD  LYS A 100      14.885   8.708  76.587  1.00 72.30           C
ATOM    829  CE  LYS A 100      15.298   7.401  77.261  1.00 72.30           C
ATOM    830  NZ  LYS A 100      15.725   6.421  76.238  1.00 72.30           N
ATOM    831  C   LYS A 100      10.921  10.108  79.266  1.00 72.30           C
ATOM    832  O   LYS A 100      10.133  10.895  78.745  1.00 72.30           O
ATOM    833  N   GLU A 101      10.500   9.017  79.933  1.00 59.95           N
ATOM    834  CA  GLU A 101       9.107   8.677  80.002  1.00 59.95           C
ATOM    835  CB  GLU A 101       8.836   7.279  80.579  1.00 59.95           C
ATOM    836  CG  GLU A 101       9.332   6.153  79.667  1.00 59.95           C
ATOM    837  CD  GLU A 101       8.757   4.839  80.172  1.00 59.95           C
ATOM    838  OE1 GLU A 101       7.578   4.547  79.837  1.00 59.95           O
ATOM    839  OE2 GLU A 101       9.482   4.108  80.896  1.00 59.95           O
ATOM    840  C   GLU A 101       8.339   9.670  80.821  1.00 59.95           C
ATOM    841  O   GLU A 101       7.191   9.977  80.502  1.00 59.95           O
ATOM    842  N   ARG A 102       8.930  10.168  81.923  1.00 85.62           N
ATOM    843  CA  ARG A 102       8.224  11.118  82.731  1.00 85.62           C
ATOM    844  CB  ARG A 102       8.964  11.481  84.030  1.00 85.62           C
ATOM    845  CG  ARG A 102       8.939  10.343  85.052  1.00 85.62           C
ATOM    846  CD  ARG A 102       9.442  10.749  86.437  1.00 85.62           C
ATOM    847  NE  ARG A 102       9.277   9.575  87.339  1.00 85.62           N
ATOM    848  CZ  ARG A 102       9.140   9.768  88.682  1.00 85.62           C
ATOM    849  NH1 ARG A 102       9.152  11.035  89.189  1.00 85.62           N
ATOM    850  NH2 ARG A 102       8.984   8.700  89.518  1.00 85.62           N
ATOM    851  C   ARG A 102       8.014  12.365  81.933  1.00 85.62           C
ATOM    852  O   ARG A 102       6.945  12.970  81.977  1.00 85.62           O
ATOM    853  N   VAL A 103       9.049  12.789  81.186  1.00 43.54           N
ATOM    854  CA  VAL A 103       8.965  13.957  80.362  1.00 43.54           C
ATOM    855  CB  VAL A 103      10.263  14.274  79.677  1.00 43.54           C
ATOM    856  CG1 VAL A 103      10.048  15.488  78.758  1.00 43.54           C
ATOM    857  CG2 VAL A 103      11.346  14.487  80.751  1.00 43.54           C
ATOM    858  C   VAL A 103       7.938  13.715  79.299  1.00 43.54           C
ATOM    859  O   VAL A 103       7.114  14.583  79.017  1.00 43.54           O
ATOM    860  N   TRP A 104       7.969  12.534  78.649  1.00157.40           N
ATOM    861  CA  TRP A 104       6.949  12.259  77.677  1.00157.40           C
ATOM    862  CB  TRP A 104       7.448  12.277  76.220  1.00157.40           C
ATOM    863  CG  TRP A 104       6.388  11.953  75.197  1.00157.40           C
ATOM    864  CD2 TRP A 104       5.436  12.899  74.680  1.00157.40           C
ATOM    865  CD1 TRP A 104       6.117  10.763  74.577  1.00157.40           C
ATOM    866  NE1 TRP A 104       5.068  10.915  73.707  1.00157.40           N
ATOM    867  CE2 TRP A 104       4.631  12.220  73.758  1.00157.40           C
ATOM    868  CE3 TRP A 104       5.244  14.222  74.956  1.00157.40           C
ATOM    869  CZ2 TRP A 104       3.629  12.864  73.097  1.00157.40           C
ATOM    870  CZ3 TRP A 104       4.228  14.865  74.282  1.00157.40           C
ATOM    871  CH2 TRP A 104       3.436  14.199  73.370  1.00157.40           C
ATOM    872  C   TRP A 104       6.404  10.891  77.933  1.00157.40           C
ATOM    873  O   TRP A 104       7.001   9.890  77.544  1.00157.40           O
ATOM    874  N   GLY A 105       5.218  10.812  78.565  1.00 26.10           N
ATOM    875  CA  GLY A 105       4.663   9.519  78.838  1.00 26.10           C
ATOM    876  C   GLY A 105       4.283   8.934  77.521  1.00 26.10           C
ATOM    877  O   GLY A 105       3.845   9.646  76.621  1.00 26.10           O
ATOM    878  N   ILE A 106       4.406   7.603  77.377  1.00100.26           N
ATOM    879  CA  ILE A 106       4.097   7.063  76.091  1.00100.26           C
ATOM    880  CB  ILE A 106       4.911   5.855  75.712  1.00100.26           C
ATOM    881  CG1 ILE A 106       4.494   5.373  74.313  1.00100.26           C
ATOM    882  CG2 ILE A 106       4.805   4.792  76.821  1.00100.26           C
ATOM    883  CD1 ILE A 106       5.451   4.351  73.705  1.00100.26           C
ATOM    884  C   ILE A 106       2.654   6.685  76.057  1.00100.26           C
ATOM    885  O   ILE A 106       2.231   5.697  76.653  1.00100.26           O
ATOM    886  N   LYS A 107       1.847   7.508  75.361  1.00111.96           N
ATOM    887  CA  LYS A 107       0.458   7.203  75.227  1.00111.96           C
ATOM    888  CB  LYS A 107      -0.355   8.345  74.602  1.00111.96           C
ATOM    889  CG  LYS A 107      -0.360   9.596  75.485  1.00111.96           C
ATOM    890  CD  LYS A 107      -0.865   9.326  76.903  1.00111.96           C
ATOM    891  CE  LYS A 107       0.162   8.621  77.796  1.00111.96           C
ATOM    892  NZ  LYS A 107      -0.450   8.262  79.092  1.00111.96           N
ATOM    893  C   LYS A 107       0.340   5.995  74.363  1.00111.96           C
ATOM    894  O   LYS A 107      -0.428   5.081  74.659  1.00111.96           O
ATOM    895  N   GLY A 108       1.130   5.956  73.274  1.00 11.77           N
ATOM    896  CA  GLY A 108       1.062   4.838  72.384  1.00 11.77           C
ATOM    897  C   GLY A 108       2.000   5.107  71.214  1.00 11.77           C
ATOM    898  O   GLY A 108       3.243   5.063  71.430  1.00 11.77           O
ATOM    899  OXT GLY A 108       1.490   5.355  70.091  1.00 11.77           O
TER     900      GLY A 108
ATOM    901  N   MET B 109      31.427   6.035  87.376  1.00 91.44           N
ATOM    902  CA  MET B 109      31.150   6.536  88.743  1.00 91.44           C
ATOM    903  CB  MET B 109      32.072   7.716  89.085  1.00 91.44           C
ATOM    904  CG  MET B 109      32.113   8.015  90.583  1.00 91.44           C
ATOM    905  SD  MET B 109      33.341   9.262  91.069  1.00 91.44           S
ATOM    906  CE  MET B 109      34.779   8.251  90.609  1.00 91.44           C
ATOM    907  C   MET B 109      29.713   6.941  88.921  1.00 91.44           C
ATOM    908  O   MET B 109      28.876   6.585  88.093  1.00 91.44           O
ATOM    909  N   SER B 110      29.368   7.785  89.924  1.00229.65           N
ATOM    910  CA  SER B 110      27.974   7.629  90.226  1.00229.65           C
ATOM    911  CB  SER B 110      27.720   6.858  91.513  1.00229.65           C
ATOM    912  OG  SER B 110      28.486   5.663  91.552  1.00229.65           O
ATOM    913  C   SER B 110      26.999   8.747  90.320  1.00229.65           C
ATOM    914  O   SER B 110      27.254   9.935  90.160  1.00229.65           O
ATOM    915  N   PHE B 111      25.767   8.202  90.502  1.00263.46           N
ATOM    916  CA  PHE B 111      24.447   8.702  90.768  1.00263.46           C
ATOM    917  CB  PHE B 111      23.575   8.655  89.520  1.00263.46           C
ATOM    918  CG  PHE B 111      22.132   8.619  89.903  1.00263.46           C
ATOM    919  CD1 PHE B 111      21.523   9.693  90.498  1.00263.46           C
ATOM    920  CD2 PHE B 111      21.385   7.478  89.694  1.00263.46           C
ATOM    921  CE1 PHE B 111      20.197   9.628  90.852  1.00263.46           C
ATOM    922  CE2 PHE B 111      20.057   7.409  90.040  1.00263.46           C
ATOM    923  CZ  PHE B 111      19.454   8.495  90.624  1.00263.46           C
ATOM    924  C   PHE B 111      23.842   7.681  91.672  1.00263.46           C
ATOM    925  O   PHE B 111      23.492   6.606  91.202  1.00263.46           O
ATOM    926  N   PRO B 112      23.652   7.965  92.920  1.00199.72           N
ATOM    927  CA  PRO B 112      23.208   6.898  93.784  1.00199.72           C
ATOM    928  CD  PRO B 112      24.625   8.822  93.577  1.00199.72           C
ATOM    929  CB  PRO B 112      23.748   7.226  95.174  1.00199.72           C
ATOM    930  CG  PRO B 112      24.961   8.127  94.902  1.00199.72           C
ATOM    931  C   PRO B 112      21.738   6.588  93.803  1.00199.72           C
ATOM    932  O   PRO B 112      20.948   7.298  93.184  1.00199.72           O
ATOM    933  N   ARG B 113      21.399   5.514  94.548  1.00362.17           N
ATOM    934  CA  ARG B 113      20.092   4.993  94.854  1.00362.17           C
ATOM    935  CB  ARG B 113      19.158   6.076  95.431  1.00362.17           C
ATOM    936  CG  ARG B 113      18.104   5.632  96.470  1.00362.17           C
ATOM    937  CD  ARG B 113      17.287   4.374  96.161  1.00362.17           C
ATOM    938  NE  ARG B 113      17.562   3.369  97.225  1.00362.17           N
ATOM    939  CZ  ARG B 113      16.723   3.264  98.298  1.00362.17           C
ATOM    940  NH1 ARG B 113      15.608   4.048  98.373  1.00362.17           N
ATOM    941  NH2 ARG B 113      16.990   2.363  99.288  1.00362.17           N
ATOM    942  C   ARG B 113      19.445   4.369  93.649  1.00362.17           C
ATOM    943  O   ARG B 113      18.228   4.209  93.605  1.00362.17           O
ATOM    944  N   ARG B 114      20.218   3.975  92.620  1.00261.61           N
ATOM    945  CA  ARG B 114      19.535   3.252  91.585  1.00261.61           C
ATOM    946  CB  ARG B 114      19.056   4.121  90.402  1.00261.61           C
ATOM    947  CG  ARG B 114      17.898   3.493  89.615  1.00261.61           C
ATOM    948  CD  ARG B 114      16.596   3.342  90.405  1.00261.61           C
ATOM    949  NE  ARG B 114      15.565   2.721  89.522  1.00261.61           N
ATOM    950  CZ  ARG B 114      14.519   3.461  89.049  1.00261.61           C
ATOM    951  NH1 ARG B 114      14.445   4.792  89.336  1.00261.61           N
ATOM    952  NH2 ARG B 114      13.534   2.870  88.313  1.00261.61           N
ATOM    953  C   ARG B 114      20.462   2.171  91.110  1.00261.61           C
ATOM    954  O   ARG B 114      21.668   2.374  90.960  1.00261.61           O
ATOM    955  N   PRO B 115      19.902   1.013  90.908  1.00193.85           N
ATOM    956  CA  PRO B 115      20.696  -0.132  90.521  1.00193.85           C
ATOM    957  CD  PRO B 115      18.811   0.626  91.792  1.00193.85           C
ATOM    958  CB  PRO B 115      19.899  -1.363  90.953  1.00193.85           C
ATOM    959  CG  PRO B 115      19.037  -0.859  92.115  1.00193.85           C
ATOM    960  C   PRO B 115      21.075  -0.194  89.071  1.00193.85           C
ATOM    961  O   PRO B 115      20.549   0.577  88.272  1.00193.85           O
ATOM    962  N   LYS B 116      21.978  -1.134  88.722  1.00257.79           N
ATOM    963  CA  LYS B 116      22.391  -1.381  87.367  1.00257.79           C
ATOM    964  CB  LYS B 116      21.198  -1.445  86.400  1.00257.79           C
ATOM    965  CG  LYS B 116      21.543  -1.955  85.002  1.00257.79           C
ATOM    966  CD  LYS B 116      20.345  -2.011  84.056  1.00257.79           C
ATOM    967  CE  LYS B 116      20.137  -0.710  83.278  1.00257.79           C
ATOM    968  NZ  LYS B 116      19.082  -0.889  82.260  1.00257.79           N
ATOM    969  C   LYS B 116      23.286  -0.292  86.859  1.00257.79           C
ATOM    970  O   LYS B 116      23.554  -0.216  85.661  1.00257.79           O
ATOM    971  N   VAL B 117      23.813   0.574  87.740  1.00113.59           N
ATOM    972  CA  VAL B 117      24.677   1.593  87.218  1.00113.59           C
ATOM    973  CB  VAL B 117      23.943   2.849  86.874  1.00113.59           C
ATOM    974  CG1 VAL B 117      22.940   2.535  85.750  1.00113.59           C
ATOM    975  CG2 VAL B 117      23.290   3.390  88.158  1.00113.59           C
ATOM    976  C   VAL B 117      25.659   1.927  88.285  1.00113.59           C
ATOM    977  O   VAL B 117      25.483   1.518  89.432  1.00113.59           O
ATOM    978  N   THR B 118      26.754   2.650  87.944  1.00210.25           N
ATOM    979  CA  THR B 118      27.607   2.999  89.018  1.00210.25           C
ATOM    980  CB  THR B 118      29.007   3.303  88.564  1.00210.25           C
ATOM    981  OG1 THR B 118      29.727   4.008  89.568  1.00210.25           O
ATOM    982  CG2 THR B 118      28.984   4.019  87.206  1.00210.25           C
ATOM    983  C   THR B 118      26.953   4.098  89.747  1.00210.25           C
ATOM    984  O   THR B 118      27.173   5.241  89.394  1.00210.25           O
ATOM    985  N   LYS B 119      25.991   3.789  90.635  1.00176.68           N
ATOM    986  CA  LYS B 119      25.354   4.656  91.602  1.00176.68           C
ATOM    987  CB  LYS B 119      23.998   4.078  92.071  0.00176.68           C
ATOM    988  CG  LYS B 119      24.108   2.745  92.823  0.00176.68           C
ATOM    989  CD  LYS B 119      22.866   2.373  93.635  0.00176.68           C
ATOM    990  CE  LYS B 119      22.781   3.092  94.985  0.00176.68           C
ATOM    991  NZ  LYS B 119      21.578   2.655  95.731  0.00176.68           N
ATOM    992  C   LYS B 119      26.186   4.732  92.854  1.00176.68           C
ATOM    993  O   LYS B 119      26.264   5.755  93.536  1.00176.68           O
ATOM    994  N   SER B 120      26.776   3.575  93.206  1.00 60.29           N
ATOM    995  CA  SER B 120      27.434   3.338  94.461  1.00 60.29           C
ATOM    996  CB  SER B 120      27.757   1.848  94.681  1.00 60.29           C
ATOM    997  OG  SER B 120      26.564   1.083  94.719  1.00 60.29           O
ATOM    998  C   SER B 120      28.721   4.088  94.617  1.00 60.29           C
ATOM    999  O   SER B 120      29.049   4.534  95.714  1.00 60.29           O
ATOM   1000  N   ASP B 121      29.510   4.242  93.542  1.00 49.51           N
ATOM   1001  CA  ASP B 121      30.778   4.883  93.735  1.00 49.51           C
ATOM   1002  CB  ASP B 121      31.674   4.875  92.487  1.00 49.51           C
ATOM   1003  CG  ASP B 121      32.171   3.449  92.287  1.00 49.51           C
ATOM   1004  OD1 ASP B 121      31.591   2.528  92.921  1.00 49.51           O
ATOM   1005  OD2 ASP B 121      33.144   3.263  91.507  1.00 49.51           O
ATOM   1006  C   ASP B 121      30.581   6.308  94.155  1.00 49.51           C
ATOM   1007  O   ASP B 121      31.258   6.785  95.064  1.00 49.51           O
ATOM   1008  N   ILE B 122      29.648   7.034  93.511  1.00134.69           N
ATOM   1009  CA  ILE B 122      29.444   8.407  93.878  1.00134.69           C
ATOM   1010  CB  ILE B 122      28.561   9.240  93.006  1.00134.69           C
ATOM   1011  CG1 ILE B 122      29.394   9.823  91.859  1.00134.69           C
ATOM   1012  CG2 ILE B 122      27.883  10.297  93.890  1.00134.69           C
ATOM   1013  CD1 ILE B 122      30.503  10.748  92.352  1.00134.69           C
ATOM   1014  C   ILE B 122      28.926   8.546  95.261  1.00134.69           C
ATOM   1015  O   ILE B 122      29.405   9.407  95.993  1.00134.69           O
ATOM   1016  N   VAL B 123      27.954   7.708  95.659  1.00110.49           N
ATOM   1017  CA  VAL B 123      27.381   7.832  96.966  1.00110.49           C
ATOM   1018  CB  VAL B 123      26.327   6.781  97.237  1.00110.49           C
ATOM   1019  CG1 VAL B 123      26.964   5.390  97.264  1.00110.49           C
ATOM   1020  CG2 VAL B 123      25.588   7.128  98.531  1.00110.49           C
ATOM   1021  C   VAL B 123      28.487   7.671  97.963  1.00110.49           C
ATOM   1022  O   VAL B 123      28.544   8.382  98.964  1.00110.49           O
ATOM   1023  N   ASP B 124      29.414   6.727  97.722  1.00 48.23           N
ATOM   1024  CA  ASP B 124      30.479   6.516  98.655  1.00 48.23           C
ATOM   1025  CB  ASP B 124      31.350   5.288  98.322  1.00 48.23           C
ATOM   1026  CG  ASP B 124      30.551   4.025  98.628  1.00 48.23           C
ATOM   1027  OD1 ASP B 124      29.322   4.137  98.879  1.00 48.23           O
ATOM   1028  OD2 ASP B 124      31.165   2.925  98.616  1.00 48.23           O
ATOM   1029  C   ASP B 124      31.375   7.725  98.709  1.00 48.23           C
ATOM   1030  O   ASP B 124      31.793   8.139  99.789  1.00 48.23           O
ATOM   1031  N   GLN B 125      31.692   8.330  97.545  1.00 95.02           N
ATOM   1032  CA  GLN B 125      32.607   9.439  97.493  1.00 95.02           C
ATOM   1033  CB  GLN B 125      32.928   9.879  96.056  1.00 95.02           C
ATOM   1034  CG  GLN B 125      33.881  11.073  95.993  1.00 95.02           C
ATOM   1035  CD  GLN B 125      35.163  10.678  96.707  1.00 95.02           C
ATOM   1036  OE1 GLN B 125      35.174  10.470  97.920  1.00 95.02           O
ATOM   1037  NE2 GLN B 125      36.277  10.567  95.935  1.00 95.02           N
ATOM   1038  C   GLN B 125      32.058  10.640  98.203  1.00 95.02           C
ATOM   1039  O   GLN B 125      32.766  11.339  98.925  1.00 95.02           O
ATOM   1040  N   ILE B 126      30.771  10.918  97.982  1.00131.28           N
ATOM   1041  CA  ILE B 126      30.069  12.051  98.504  1.00131.28           C
ATOM   1042  CB  ILE B 126      28.796  12.190  97.744  1.00131.28           C
ATOM   1043  CG1 ILE B 126      27.957  13.419  98.065  1.00131.28           C
ATOM   1044  CG2 ILE B 126      28.102  10.859  97.902  1.00131.28           C
ATOM   1045  CD1 ILE B 126      26.877  13.574  96.995  1.00131.28           C
ATOM   1046  C   ILE B 126      29.873  11.930  99.987  1.00131.28           C
ATOM   1047  O   ILE B 126      29.863  12.928 100.707  1.00131.28           O
ATOM   1048  N   SER B 127      29.674  10.700 100.494  1.00 74.19           N
ATOM   1049  CA  SER B 127      29.491  10.532 101.906  1.00 74.19           C
ATOM   1050  CB  SER B 127      29.310   9.051 102.282  1.00 74.19           C
ATOM   1051  OG  SER B 127      29.250   8.910 103.695  1.00 74.19           O
ATOM   1052  C   SER B 127      30.707  11.047 102.623  1.00 74.19           C
ATOM   1053  O   SER B 127      30.591  11.749 103.626  1.00 74.19           O
ATOM   1054  N   LEU B 128      31.914  10.703 102.135  1.00127.40           N
ATOM   1055  CA  LEU B 128      33.112  11.105 102.822  1.00127.40           C
ATOM   1056  CB  LEU B 128      34.383  10.421 102.289  1.00127.40           C
ATOM   1057  CG  LEU B 128      35.641  10.773 103.106  1.00127.40           C
ATOM   1058  CD1 LEU B 128      35.498  10.310 104.565  1.00127.40           C
ATOM   1059  CD2 LEU B 128      36.918  10.226 102.446  1.00127.40           C
ATOM   1060  C   LEU B 128      33.333  12.590 102.747  1.00127.40           C
ATOM   1061  O   LEU B 128      33.682  13.220 103.743  1.00127.40           O
ATOM   1062  N   ASN B 129      33.115  13.190 101.562  1.00 68.39           N
ATOM   1063  CA  ASN B 129      33.408  14.578 101.330  1.00 68.39           C
ATOM   1064  CB  ASN B 129      33.223  14.992  99.856  1.00 68.39           C
ATOM   1065  CG  ASN B 129      34.411  14.478  99.050  1.00 68.39           C
ATOM   1066  OD1 ASN B 129      35.533  14.959  99.201  1.00 68.39           O
ATOM   1067  ND2 ASN B 129      34.164  13.474  98.166  1.00 68.39           N
ATOM   1068  C   ASN B 129      32.547  15.475 102.168  1.00 68.39           C
ATOM   1069  O   ASN B 129      33.002  16.525 102.618  1.00 68.39           O
ATOM   1070  N   ILE B 130      31.293  15.078 102.438  1.00212.20           N
ATOM   1071  CA  ILE B 130      30.374  15.986 103.066  1.00212.20           C
ATOM   1072  CB  ILE B 130      28.965  15.498 102.941  1.00212.20           C
ATOM   1073  CG1 ILE B 130      28.621  15.256 101.461  1.00212.20           C
ATOM   1074  CG2 ILE B 130      28.051  16.521 103.639  1.00212.20           C
ATOM   1075  CD1 ILE B 130      27.453  14.296 101.258  1.00212.20           C
ATOM   1076  C   ILE B 130      30.661  16.063 104.527  1.00212.20           C
ATOM   1077  O   ILE B 130      30.157  15.266 105.315  1.00212.20           O
ATOM   1078  N   ARG B 131      31.452  17.075 104.930  1.00308.04           N
ATOM   1079  CA  ARG B 131      31.801  17.211 106.311  1.00308.04           C
ATOM   1080  CB  ARG B 131      33.249  17.669 106.540  1.00308.04           C
ATOM   1081  CG  ARG B 131      33.517  19.075 105.999  1.00308.04           C
ATOM   1082  CD  ARG B 131      34.977  19.518 106.109  1.00308.04           C
ATOM   1083  NE  ARG B 131      35.621  19.259 104.791  1.00308.04           N
ATOM   1084  CZ  ARG B 131      36.870  19.745 104.529  1.00308.04           C
ATOM   1085  NH1 ARG B 131      37.549  20.443 105.486  1.00308.04           N
ATOM   1086  NH2 ARG B 131      37.441  19.534 103.308  1.00308.04           N
ATOM   1087  C   ARG B 131      30.940  18.288 106.875  1.00308.04           C
ATOM   1088  O   ARG B 131      30.582  19.242 106.185  1.00308.04           O
ATOM   1089  N   ASN B 132      30.565  18.146 108.160  1.00189.27           N
ATOM   1090  CA  ASN B 132      29.775  19.156 108.794  1.00189.27           C
ATOM   1091  CB  ASN B 132      28.271  18.849 108.841  1.00189.27           C
ATOM   1092  CG  ASN B 132      27.566  20.187 109.008  1.00189.27           C
ATOM   1093  OD1 ASN B 132      28.183  21.245 108.888  1.00189.27           O
ATOM   1094  ND2 ASN B 132      26.233  20.150 109.285  1.00189.27           N
ATOM   1095  C   ASN B 132      30.280  19.239 110.195  1.00189.27           C
ATOM   1096  O   ASN B 132      31.480  19.402 110.413  1.00189.27           O
ATOM   1097  N   ASN B 133      29.370  19.145 111.188  1.00128.81           N
ATOM   1098  CA  ASN B 133      29.801  19.191 112.554  1.00128.81           C
ATOM   1099  CB  ASN B 133      28.657  18.998 113.578  1.00128.81           C
ATOM   1100  CG  ASN B 133      28.065  17.598 113.463  1.00128.81           C
ATOM   1101  OD1 ASN B 133      27.970  16.867 114.449  1.00128.81           O
ATOM   1102  ND2 ASN B 133      27.666  17.202 112.224  1.00128.81           N
ATOM   1103  C   ASN B 133      30.768  18.064 112.691  1.00128.81           C
ATOM   1104  O   ASN B 133      31.828  18.202 113.298  1.00128.81           O
ATOM   1105  N   ASN B 134      30.420  16.911 112.095  1.00220.10           N
ATOM   1106  CA  ASN B 134      31.318  15.806 112.040  1.00220.10           C
ATOM   1107  CB  ASN B 134      30.771  14.523 112.689  1.00220.10           C
ATOM   1108  CG  ASN B 134      30.804  14.729 114.200  1.00220.10           C
ATOM   1109  OD1 ASN B 134      29.820  15.155 114.808  1.00220.10           O
ATOM   1110  ND2 ASN B 134      31.972  14.423 114.829  1.00220.10           N
ATOM   1111  C   ASN B 134      31.521  15.585 110.579  1.00220.10           C
ATOM   1112  O   ASN B 134      30.598  15.776 109.787  1.00220.10           O
ATOM   1113  N   LEU B 135      32.743  15.202 110.173  1.00215.51           N
ATOM   1114  CA  LEU B 135      33.015  15.067 108.772  1.00215.51           C
ATOM   1115  CB  LEU B 135      34.483  14.756 108.445  1.00215.51           C
ATOM   1116  CG  LEU B 135      35.511  15.758 109.004  1.00215.51           C
ATOM   1117  CD1 LEU B 135      36.908  15.467 108.436  1.00215.51           C
ATOM   1118  CD2 LEU B 135      35.067  17.214 108.818  1.00215.51           C
ATOM   1119  C   LEU B 135      32.252  13.892 108.276  1.00215.51           C
ATOM   1120  O   LEU B 135      32.039  12.950 109.035  1.00215.51           O
ATOM   1121  N   LYS B 136      31.825  13.953 106.991  1.00228.30           N
ATOM   1122  CA  LYS B 136      31.141  12.902 106.294  1.00228.30           C
ATOM   1123  CB  LYS B 136      32.009  11.651 106.005  1.00228.30           C
ATOM   1124  CG  LYS B 136      32.756  11.044 107.202  1.00228.30           C
ATOM   1125  CD  LYS B 136      31.887  10.337 108.244  1.00228.30           C
ATOM   1126  CE  LYS B 136      32.700   9.833 109.443  1.00228.30           C
ATOM   1127  NZ  LYS B 136      31.810   9.549 110.590  1.00228.30           N
ATOM   1128  C   LYS B 136      29.865  12.508 106.960  1.00228.30           C
ATOM   1129  O   LYS B 136      29.710  12.523 108.178  1.00228.30           O
ATOM   1130  N   LEU B 137      28.867  12.188 106.123  1.00 70.09           N
ATOM   1131  CA  LEU B 137      27.625  11.697 106.621  1.00 70.09           C
ATOM   1132  CB  LEU B 137      26.391  12.214 105.859  1.00 70.09           C
ATOM   1133  CG  LEU B 137      26.179  13.734 106.020  1.00 70.09           C
ATOM   1134  CD1 LEU B 137      24.867  14.192 105.363  1.00 70.09           C
ATOM   1135  CD2 LEU B 137      26.289  14.160 107.493  1.00 70.09           C
ATOM   1136  C   LEU B 137      27.716  10.222 106.436  1.00 70.09           C
ATOM   1137  O   LEU B 137      28.785   9.708 106.104  1.00 70.09           O
ATOM   1138  N   GLU B 138      26.627   9.488 106.711  1.00 81.02           N
ATOM   1139  CA  GLU B 138      26.660   8.078 106.474  1.00 81.02           C
ATOM   1140  CB  GLU B 138      25.606   7.274 107.258  1.00 81.02           C
ATOM   1141  CG  GLU B 138      25.848   7.274 108.768  1.00 81.02           C
ATOM   1142  CD  GLU B 138      27.254   6.745 109.014  1.00 81.02           C
ATOM   1143  OE1 GLU B 138      27.412   5.501 109.120  1.00 81.02           O
ATOM   1144  OE2 GLU B 138      28.193   7.584 109.091  1.00 81.02           O
ATOM   1145  C   GLU B 138      26.395   7.875 105.017  1.00 81.02           C
ATOM   1146  O   GLU B 138      25.992   8.799 104.312  1.00 81.02           O
ATOM   1147  N   LYS B 139      26.670   6.657 104.513  1.00 69.85           N
ATOM   1148  CA  LYS B 139      26.419   6.347 103.136  1.00 69.85           C
ATOM   1149  CB  LYS B 139      26.879   4.942 102.721  1.00 69.85           C
ATOM   1150  CG  LYS B 139      28.396   4.772 102.672  1.00 69.85           C
ATOM   1151  CD  LYS B 139      28.812   3.315 102.472  0.00 69.85           C
ATOM   1152  CE  LYS B 139      28.391   2.745 101.114  0.00 69.85           C
ATOM   1153  NZ  LYS B 139      28.813   1.332 101.008  0.00 69.85           N
ATOM   1154  C   LYS B 139      24.941   6.404 102.920  1.00 69.85           C
ATOM   1155  O   LYS B 139      24.463   6.722 101.832  1.00 69.85           O
ATOM   1156  N   LYS B 140      24.173   6.058 103.963  1.00125.61           N
ATOM   1157  CA  LYS B 140      22.745   6.048 103.880  1.00125.61           C
ATOM   1158  CB  LYS B 140      22.113   5.521 105.181  1.00125.61           C
ATOM   1159  CG  LYS B 140      22.644   6.220 106.437  1.00125.61           C
ATOM   1160  CD  LYS B 140      22.024   5.717 107.741  1.00125.61           C
ATOM   1161  CE  LYS B 140      22.587   4.381 108.219  1.00125.61           C
ATOM   1162  NZ  LYS B 140      23.951   4.575 108.764  1.00125.61           N
ATOM   1163  C   LYS B 140      22.243   7.435 103.599  1.00125.61           C
ATOM   1164  O   LYS B 140      21.298   7.599 102.831  1.00125.61           O
ATOM   1165  N   TYR B 141      22.843   8.467 104.226  1.00 56.07           N
ATOM   1166  CA  TYR B 141      22.411   9.829 104.030  1.00 56.07           C
ATOM   1167  CB  TYR B 141      23.074  10.832 104.992  1.00 56.07           C
ATOM   1168  CG  TYR B 141      22.647  10.493 106.380  1.00 56.07           C
ATOM   1169  CD1 TYR B 141      21.366  10.759 106.807  1.00 56.07           C
ATOM   1170  CD2 TYR B 141      23.537   9.923 107.255  1.00 56.07           C
ATOM   1171  CE1 TYR B 141      20.980  10.448 108.092  1.00 56.07           C
ATOM   1172  CE2 TYR B 141      23.159   9.611 108.541  1.00 56.07           C
ATOM   1173  CZ  TYR B 141      21.875   9.866 108.955  1.00 56.07           C
ATOM   1174  OH  TYR B 141      21.487   9.545 110.277  1.00 56.07           O
ATOM   1175  C   TYR B 141      22.721  10.288 102.641  1.00 56.07           C
ATOM   1176  O   TYR B 141      21.900  10.940 101.995  1.00 56.07           O
ATOM   1177  N   ILE B 142      23.929   9.974 102.135  1.00166.58           N
ATOM   1178  CA  ILE B 142      24.236  10.416 100.810  1.00166.58           C
ATOM   1179  CB  ILE B 142      25.584  10.053 100.311  1.00166.58           C
ATOM   1180  CG1 ILE B 142      25.460  10.063  98.787  1.00166.58           C
ATOM   1181  CG2 ILE B 142      26.072   8.742 100.944  1.00166.58           C
ATOM   1182  CD1 ILE B 142      25.231  11.453  98.204  1.00166.58           C
ATOM   1183  C   ILE B 142      23.282   9.823  99.830  1.00166.58           C
ATOM   1184  O   ILE B 142      22.762  10.534  98.973  1.00166.58           O
ATOM   1185  N   ARG B 143      23.016   8.508  99.933  1.00137.08           N
ATOM   1186  CA  ARG B 143      22.162   7.847  98.985  1.00137.08           C
ATOM   1187  CB  ARG B 143      21.996   6.343  99.257  1.00137.08           C
ATOM   1188  CG  ARG B 143      21.083   5.660  98.238  1.00137.08           C
ATOM   1189  CD  ARG B 143      20.547   4.300  98.690  1.00137.08           C
ATOM   1190  NE  ARG B 143      21.718   3.406  98.917  1.00137.08           N
ATOM   1191  CZ  ARG B 143      21.521   2.084  99.193  1.00137.08           C
ATOM   1192  NH1 ARG B 143      20.259   1.565  99.200  1.00137.08           N
ATOM   1193  NH2 ARG B 143      22.591   1.283  99.463  1.00137.08           N
ATOM   1194  C   ARG B 143      20.784   8.429  99.036  1.00137.08           C
ATOM   1195  O   ARG B 143      20.157   8.658  98.005  1.00137.08           O
ATOM   1196  N   LEU B 144      20.261   8.667 100.247  1.00 53.97           N
ATOM   1197  CA  LEU B 144      18.927   9.168 100.394  1.00 53.97           C
ATOM   1198  CB  LEU B 144      18.478   9.133 101.864  1.00 53.97           C
ATOM   1199  CG  LEU B 144      18.403   7.713 102.463  1.00 53.97           C
ATOM   1200  CD1 LEU B 144      17.921   7.741 103.924  1.00 53.97           C
ATOM   1201  CD2 LEU B 144      17.559   6.783 101.576  1.00 53.97           C
ATOM   1202  C   LEU B 144      18.847  10.570  99.846  1.00 53.97           C
ATOM   1203  O   LEU B 144      17.842  10.950  99.245  1.00 53.97           O
ATOM   1204  N   VAL B 145      19.890  11.397 100.072  1.00 51.46           N
ATOM   1205  CA  VAL B 145      19.897  12.735  99.542  1.00 51.46           C
ATOM   1206  CB  VAL B 145      21.070  13.559  99.991  1.00 51.46           C
ATOM   1207  CG1 VAL B 145      21.040  14.885  99.207  1.00 51.46           C
ATOM   1208  CG2 VAL B 145      21.025  13.758 101.514  1.00 51.46           C
ATOM   1209  C   VAL B 145      19.984  12.686  98.048  1.00 51.46           C
ATOM   1210  O   VAL B 145      19.244  13.383  97.357  1.00 51.46           O
ATOM   1211  N   ILE B 146      20.894  11.849  97.511  1.00148.29           N
ATOM   1212  CA  ILE B 146      21.134  11.795  96.097  1.00148.29           C
ATOM   1213  CB  ILE B 146      22.316  10.911  95.782  1.00148.29           C
ATOM   1214  CG1 ILE B 146      22.788  11.104  94.335  1.00148.29           C
ATOM   1215  CG2 ILE B 146      21.945   9.460  96.105  1.00148.29           C
ATOM   1216  CD1 ILE B 146      21.827  10.516  93.309  1.00148.29           C
ATOM   1217  C   ILE B 146      19.899  11.330  95.384  1.00148.29           C
ATOM   1218  O   ILE B 146      19.486  11.934  94.395  1.00148.29           O
ATOM   1219  N   ASP B 147      19.253  10.268  95.890  1.00 89.25           N
ATOM   1220  CA  ASP B 147      18.102   9.721  95.234  1.00 89.25           C
ATOM   1221  CB  ASP B 147      17.543   8.487  95.964  1.00 89.25           C
ATOM   1222  CG  ASP B 147      16.405   7.934  95.124  1.00 89.25           C
ATOM   1223  OD1 ASP B 147      16.526   7.969  93.871  1.00 89.25           O
ATOM   1224  OD2 ASP B 147      15.403   7.463  95.724  1.00 89.25           O
ATOM   1225  C   ASP B 147      17.014  10.751  95.203  1.00 89.25           C
ATOM   1226  O   ASP B 147      16.345  10.932  94.187  1.00 89.25           O
ATOM   1227  N   ALA B 148      16.824  11.476  96.319  1.00 32.47           N
ATOM   1228  CA  ALA B 148      15.766  12.440  96.393  1.00 32.47           C
ATOM   1229  CB  ALA B 148      15.684  13.126  97.769  1.00 32.47           C
ATOM   1230  C   ALA B 148      16.003  13.498  95.368  1.00 32.47           C
ATOM   1231  O   ALA B 148      15.073  13.946  94.699  1.00 32.47           O
ATOM   1232  N   PHE B 149      17.275  13.909  95.213  1.00105.00           N
ATOM   1233  CA  PHE B 149      17.663  14.975  94.335  1.00105.00           C
ATOM   1234  CB  PHE B 149      19.182  15.204  94.389  1.00105.00           C
ATOM   1235  CG  PHE B 149      19.518  16.335  93.487  1.00105.00           C
ATOM   1236  CD1 PHE B 149      19.495  17.623  93.963  1.00105.00           C
ATOM   1237  CD2 PHE B 149      19.851  16.109  92.173  1.00105.00           C
ATOM   1238  CE1 PHE B 149      19.810  18.675  93.139  1.00105.00           C
ATOM   1239  CE2 PHE B 149      20.160  17.158  91.341  1.00105.00           C
ATOM   1240  CZ  PHE B 149      20.136  18.441  91.827  1.00105.00           C
ATOM   1241  C   PHE B 149      17.317  14.652  92.910  1.00105.00           C
ATOM   1242  O   PHE B 149      16.754  15.483  92.199  1.00105.00           O
ATOM   1243  N   PHE B 150      17.664  13.437  92.445  1.00126.67           N
ATOM   1244  CA  PHE B 150      17.430  13.081  91.074  1.00126.67           C
ATOM   1245  CB  PHE B 150      18.259  11.881  90.619  1.00126.67           C
ATOM   1246  CG  PHE B 150      19.620  12.485  90.518  1.00126.67           C
ATOM   1247  CD1 PHE B 150      20.038  13.071  89.346  1.00126.67           C
ATOM   1248  CD2 PHE B 150      20.468  12.487  91.598  1.00126.67           C
ATOM   1249  CE1 PHE B 150      21.289  13.633  89.253  1.00126.67           C
ATOM   1250  CE2 PHE B 150      21.721  13.046  91.513  1.00126.67           C
ATOM   1251  CZ  PHE B 150      22.133  13.619  90.336  1.00126.67           C
ATOM   1252  C   PHE B 150      15.970  12.930  90.780  1.00126.67           C
ATOM   1253  O   PHE B 150      15.511  13.297  89.697  1.00126.67           O
ATOM   1254  N   GLU B 151      15.195  12.375  91.731  1.00 62.80           N
ATOM   1255  CA  GLU B 151      13.782  12.215  91.532  1.00 62.80           C
ATOM   1256  CB  GLU B 151      13.080  11.593  92.754  1.00 62.80           C
ATOM   1257  CG  GLU B 151      13.453  10.139  93.041  1.00 62.80           C
ATOM   1258  CD  GLU B 151      12.473   9.239  92.305  1.00 62.80           C
ATOM   1259  OE1 GLU B 151      11.943   9.673  91.247  1.00 62.80           O
ATOM   1260  OE2 GLU B 151      12.236   8.104  92.798  1.00 62.80           O
ATOM   1261  C   GLU B 151      13.187  13.580  91.377  1.00 62.80           C
ATOM   1262  O   GLU B 151      12.329  13.802  90.526  1.00 62.80           O
ATOM   1263  N   GLU B 152      13.642  14.538  92.209  1.00108.58           N
ATOM   1264  CA  GLU B 152      13.094  15.864  92.208  1.00108.58           C
ATOM   1265  CB  GLU B 152      13.706  16.765  93.292  1.00108.58           C
ATOM   1266  CG  GLU B 152      13.073  18.156  93.363  1.00108.58           C
ATOM   1267  CD  GLU B 152      11.693  18.022  93.993  1.00108.58           C
ATOM   1268  OE1 GLU B 152      11.332  16.876  94.382  1.00108.58           O
ATOM   1269  OE2 GLU B 152      10.983  19.055  94.101  1.00108.58           O
ATOM   1270  C   GLU B 152      13.348  16.521  90.890  1.00108.58           C
ATOM   1271  O   GLU B 152      12.457  17.150  90.324  1.00108.58           O
ATOM   1272  N   LEU B 153      14.576  16.395  90.356  1.00105.02           N
ATOM   1273  CA  LEU B 153      14.859  17.030  89.102  1.00105.02           C
ATOM   1274  CB  LEU B 153      16.341  17.010  88.709  1.00105.02           C
ATOM   1275  CG  LEU B 153      17.138  18.092  89.456  1.00105.02           C
ATOM   1276  CD1 LEU B 153      17.072  17.918  90.982  1.00105.02           C
ATOM   1277  CD2 LEU B 153      18.570  18.168  88.924  1.00105.02           C
ATOM   1278  C   LEU B 153      14.031  16.439  88.002  1.00105.02           C
ATOM   1279  O   LEU B 153      13.549  17.169  87.137  1.00105.02           O
ATOM   1280  N   LYS B 154      13.825  15.109  87.994  1.00 62.28           N
ATOM   1281  CA  LYS B 154      13.044  14.533  86.933  1.00 62.28           C
ATOM   1282  CB  LYS B 154      12.878  13.011  87.027  1.00 62.28           C
ATOM   1283  CG  LYS B 154      14.136  12.199  86.719  1.00 62.28           C
ATOM   1284  CD  LYS B 154      13.967  10.711  87.039  1.00 62.28           C
ATOM   1285  CE  LYS B 154      15.113   9.830  86.546  1.00 62.28           C
ATOM   1286  NZ  LYS B 154      16.295  10.001  87.422  1.00 62.28           N
ATOM   1287  C   LYS B 154      11.666  15.105  86.993  1.00 62.28           C
ATOM   1288  O   LYS B 154      11.064  15.399  85.961  1.00 62.28           O
ATOM   1289  N   SER B 155      11.123  15.244  88.216  1.00 68.26           N
ATOM   1290  CA  SER B 155       9.797  15.753  88.418  1.00 68.26           C
ATOM   1291  CB  SER B 155       9.365  15.703  89.895  1.00 68.26           C
ATOM   1292  OG  SER B 155       8.067  16.250  90.040  1.00 68.26           O
ATOM   1293  C   SER B 155       9.737  17.188  88.000  1.00 68.26           C
ATOM   1294  O   SER B 155       8.779  17.619  87.363  1.00 68.26           O
ATOM   1295  N   ASN B 156      10.769  17.975  88.349  1.00 41.02           N
ATOM   1296  CA  ASN B 156      10.750  19.370  88.025  1.00 41.02           C
ATOM   1297  CB  ASN B 156      12.020  20.118  88.474  1.00 41.02           C
ATOM   1298  CG  ASN B 156      12.093  20.159  89.992  1.00 41.02           C
ATOM   1299  OD1 ASN B 156      11.146  20.565  90.663  1.00 41.02           O
ATOM   1300  ND2 ASN B 156      13.256  19.731  90.551  1.00 41.02           N
ATOM   1301  C   ASN B 156      10.711  19.509  86.536  1.00 41.02           C
ATOM   1302  O   ASN B 156       9.932  20.290  85.996  1.00 41.02           O
ATOM   1303  N   LEU B 157      11.565  18.738  85.838  1.00 94.27           N
ATOM   1304  CA  LEU B 157      11.700  18.824  84.409  1.00 94.27           C
ATOM   1305  CB  LEU B 157      12.865  17.936  83.904  1.00 94.27           C
ATOM   1306  CG  LEU B 157      13.206  17.977  82.392  1.00 94.27           C
ATOM   1307  CD1 LEU B 157      14.493  17.181  82.123  1.00 94.27           C
ATOM   1308  CD2 LEU B 157      12.060  17.481  81.494  1.00 94.27           C
ATOM   1309  C   LEU B 157      10.424  18.401  83.747  1.00 94.27           C
ATOM   1310  O   LEU B 157       9.953  19.062  82.821  1.00 94.27           O
ATOM   1311  N   CYS B 158       9.809  17.297  84.211  1.00 87.45           N
ATOM   1312  CA  CYS B 158       8.626  16.812  83.559  1.00 87.45           C
ATOM   1313  CB  CYS B 158       8.122  15.459  84.094  1.00 87.45           C
ATOM   1314  SG  CYS B 158       7.606  15.506  85.834  1.00 87.45           S
ATOM   1315  C   CYS B 158       7.536  17.832  83.696  1.00 87.45           C
ATOM   1316  O   CYS B 158       6.676  17.938  82.822  1.00 87.45           O
ATOM   1317  N   SER B 159       7.527  18.573  84.824  1.00 64.64           N
ATOM   1318  CA  SER B 159       6.543  19.586  85.108  1.00 64.64           C
ATOM   1319  CB  SER B 159       6.417  19.927  86.606  1.00 64.64           C
ATOM   1320  OG  SER B 159       7.593  20.566  87.081  1.00 64.64           O
ATOM   1321  C   SER B 159       6.833  20.862  84.360  1.00 64.64           C
ATOM   1322  O   SER B 159       6.137  21.858  84.561  1.00 64.64           O
ATOM   1323  N   ASN B 160       7.844  20.867  83.465  1.00 70.02           N
ATOM   1324  CA  ASN B 160       8.209  22.035  82.699  1.00 70.02           C
ATOM   1325  CB  ASN B 160       6.997  22.799  82.132  1.00 70.02           C
ATOM   1326  CG  ASN B 160       6.226  21.897  81.185  1.00 70.02           C
ATOM   1327  OD1 ASN B 160       6.586  20.741  80.966  1.00 70.02           O
ATOM   1328  ND2 ASN B 160       5.125  22.444  80.602  1.00 70.02           N
ATOM   1329  C   ASN B 160       8.948  23.035  83.538  1.00 70.02           C
ATOM   1330  O   ASN B 160       8.931  24.231  83.246  1.00 70.02           O
ATOM   1331  N   ASN B 161       9.652  22.580  84.587  1.00 60.88           N
ATOM   1332  CA  ASN B 161      10.393  23.505  85.389  1.00 60.88           C
ATOM   1333  CB  ASN B 161      10.271  23.194  86.890  1.00 60.88           C
ATOM   1334  CG  ASN B 161      10.645  24.435  87.683  1.00 60.88           C
ATOM   1335  OD1 ASN B 161      11.818  24.717  87.915  1.00 60.88           O
ATOM   1336  ND2 ASN B 161       9.606  25.205  88.109  1.00 60.88           N
ATOM   1337  C   ASN B 161      11.820  23.350  84.971  1.00 60.88           C
ATOM   1338  O   ASN B 161      12.236  22.274  84.545  1.00 60.88           O
ATOM   1339  N   VAL B 162      12.607  24.439  85.036  1.00100.90           N
ATOM   1340  CA  VAL B 162      13.977  24.320  84.644  1.00100.90           C
ATOM   1341  CB  VAL B 162      14.459  25.460  83.800  1.00100.90           C
ATOM   1342  CG1 VAL B 162      13.701  25.432  82.460  1.00100.90           C
ATOM   1343  CG2 VAL B 162      14.261  26.763  84.589  1.00100.90           C
ATOM   1344  C   VAL B 162      14.793  24.294  85.889  1.00100.90           C
ATOM   1345  O   VAL B 162      14.599  25.103  86.797  1.00100.90           O
ATOM   1346  N   ILE B 163      15.723  23.327  85.974  1.00158.45           N
ATOM   1347  CA  ILE B 163      16.567  23.288  87.122  1.00158.45           C
ATOM   1348  CB  ILE B 163      16.668  21.943  87.796  1.00158.45           C
ATOM   1349  CG1 ILE B 163      17.090  20.849  86.809  1.00158.45           C
ATOM   1350  CG2 ILE B 163      15.325  21.660  88.485  1.00158.45           C
ATOM   1351  CD1 ILE B 163      15.970  20.521  85.821  1.00158.45           C
ATOM   1352  C   ILE B 163      17.922  23.760  86.713  1.00158.45           C
ATOM   1353  O   ILE B 163      18.612  23.123  85.920  1.00158.45           O
ATOM   1354  N   GLU B 164      18.337  24.919  87.268  1.00 85.01           N
ATOM   1355  CA  GLU B 164      19.598  25.498  86.910  1.00 85.01           C
ATOM   1356  CB  GLU B 164      19.446  26.932  86.371  1.00 85.01           C
ATOM   1357  CG  GLU B 164      18.618  27.030  85.084  1.00 85.01           C
ATOM   1358  CD  GLU B 164      18.387  28.506  84.786  1.00 85.01           C
ATOM   1359  OE1 GLU B 164      19.337  29.161  84.279  1.00 85.01           O
ATOM   1360  OE2 GLU B 164      17.264  29.000  85.070  1.00 85.01           O
ATOM   1361  C   GLU B 164      20.447  25.590  88.129  1.00 85.01           C
ATOM   1362  O   GLU B 164      20.158  26.431  88.975  1.00 85.01           O
ATOM   1363  N   PHE B 165      21.535  24.770  88.181  1.00124.26           N
ATOM   1364  CA  PHE B 165      22.472  24.587  89.269  1.00124.26           C
ATOM   1365  CB  PHE B 165      23.266  23.275  89.190  1.00124.26           C
ATOM   1366  CG  PHE B 165      22.474  22.027  89.068  1.00124.26           C
ATOM   1367  CD1 PHE B 165      21.732  21.770  87.942  1.00124.26           C
ATOM   1368  CD2 PHE B 165      22.558  21.083  90.060  1.00124.26           C
ATOM   1369  CE1 PHE B 165      21.030  20.592  87.833  1.00124.26           C
ATOM   1370  CE2 PHE B 165      21.862  19.908  89.955  1.00124.26           C
ATOM   1371  CZ  PHE B 165      21.096  19.666  88.842  1.00124.26           C
ATOM   1372  C   PHE B 165      23.657  25.465  88.991  1.00124.26           C
ATOM   1373  O   PHE B 165      24.327  25.273  87.980  1.00124.26           O
ATOM   1374  N   ARG B 166      24.027  26.397  89.883  1.00167.95           N
ATOM   1375  CA  ARG B 166      25.230  27.093  89.534  1.00167.95           C
ATOM   1376  CB  ARG B 166      25.580  28.322  90.382  1.00167.95           C
ATOM   1377  CG  ARG B 166      26.904  29.006  90.000  1.00167.95           C
ATOM   1378  CD  ARG B 166      26.919  29.724  88.643  1.00167.95           C
ATOM   1379  NE  ARG B 166      27.220  28.728  87.576  1.00167.95           N
ATOM   1380  CZ  ARG B 166      28.517  28.453  87.242  1.00167.95           C
ATOM   1381  NH1 ARG B 166      29.541  29.048  87.925  1.00167.95           N
ATOM   1382  NH2 ARG B 166      28.795  27.583  86.226  1.00167.95           N
ATOM   1383  C   ARG B 166      26.354  26.129  89.700  1.00167.95           C
ATOM   1384  O   ARG B 166      26.291  25.212  90.521  1.00167.95           O
ATOM   1385  N   SER B 167      27.420  26.330  88.903  1.00218.68           N
ATOM   1386  CA  SER B 167      28.613  25.539  88.963  1.00218.68           C
ATOM   1387  CB  SER B 167      29.160  25.456  90.403  1.00218.68           C
ATOM   1388  OG  SER B 167      30.348  24.680  90.464  1.00218.68           O
ATOM   1389  C   SER B 167      28.379  24.145  88.449  1.00218.68           C
ATOM   1390  O   SER B 167      29.222  23.270  88.633  1.00218.68           O
ATOM   1391  N   PHE B 168      27.257  23.889  87.740  1.00174.55           N
ATOM   1392  CA  PHE B 168      27.045  22.552  87.243  1.00174.55           C
ATOM   1393  CB  PHE B 168      26.097  21.717  88.128  1.00174.55           C
ATOM   1394  CG  PHE B 168      25.949  20.337  87.558  1.00174.55           C
ATOM   1395  CD1 PHE B 168      26.996  19.450  87.580  1.00174.55           C
ATOM   1396  CD2 PHE B 168      24.745  19.921  87.034  1.00174.55           C
ATOM   1397  CE1 PHE B 168      26.857  18.176  87.065  1.00174.55           C
ATOM   1398  CE2 PHE B 168      24.599  18.651  86.519  1.00174.55           C
ATOM   1399  CZ  PHE B 168      25.657  17.777  86.531  1.00174.55           C
ATOM   1400  C   PHE B 168      26.447  22.650  85.871  1.00174.55           C
ATOM   1401  O   PHE B 168      27.117  22.389  84.870  1.00174.55           O
ATOM   1402  N   GLY B 169      25.147  22.987  85.782  1.00 51.71           N
ATOM   1403  CA  GLY B 169      24.508  23.093  84.497  1.00 51.71           C
ATOM   1404  C   GLY B 169      23.031  23.189  84.725  1.00 51.71           C
ATOM   1405  O   GLY B 169      22.591  23.432  85.852  1.00 51.71           O
ATOM   1406  N   THR B 170      22.216  23.015  83.661  1.00 41.63           N
ATOM   1407  CA  THR B 170      20.793  23.118  83.835  1.00 41.63           C
ATOM   1408  CB  THR B 170      20.228  24.396  83.273  1.00 41.63           C
ATOM   1409  OG1 THR B 170      20.836  25.517  83.898  1.00 41.63           O
ATOM   1410  CG2 THR B 170      18.709  24.424  83.507  1.00 41.63           C
ATOM   1411  C   THR B 170      20.114  21.983  83.121  1.00 41.63           C
ATOM   1412  O   THR B 170      20.660  21.422  82.169  1.00 41.63           O
ATOM   1413  N   PHE B 171      18.903  21.599  83.594  1.00 69.64           N
ATOM   1414  CA  PHE B 171      18.124  20.572  82.951  1.00 69.64           C
ATOM   1415  CB  PHE B 171      17.779  19.353  83.829  1.00 69.64           C
ATOM   1416  CG  PHE B 171      19.009  18.650  84.283  1.00 69.64           C
ATOM   1417  CD1 PHE B 171      19.661  19.063  85.420  1.00 69.64           C
ATOM   1418  CD2 PHE B 171      19.501  17.565  83.587  1.00 69.64           C
ATOM   1419  CE1 PHE B 171      20.793  18.416  85.854  1.00 69.64           C
ATOM   1420  CE2 PHE B 171      20.631  16.912  84.018  1.00 69.64           C
ATOM   1421  CZ  PHE B 171      21.280  17.340  85.153  1.00 69.64           C
ATOM   1422  C   PHE B 171      16.800  21.188  82.602  1.00 69.64           C
ATOM   1423  O   PHE B 171      16.203  21.897  83.413  1.00 69.64           O
ATOM   1424  N   GLU B 172      16.300  20.928  81.377  1.00 93.21           N
ATOM   1425  CA  GLU B 172      15.055  21.516  80.976  1.00 93.21           C
ATOM   1426  CB  GLU B 172      15.239  22.880  80.290  1.00 93.21           C
ATOM   1427  CG  GLU B 172      16.091  22.798  79.019  1.00 93.21           C
ATOM   1428  CD  GLU B 172      16.449  24.212  78.581  1.00 93.21           C
ATOM   1429  OE1 GLU B 172      15.656  25.148  78.868  1.00 93.21           O
ATOM   1430  OE2 GLU B 172      17.530  24.371  77.954  1.00 93.21           O
ATOM   1431  C   GLU B 172      14.397  20.609  79.990  1.00 93.21           C
ATOM   1432  O   GLU B 172      15.013  19.683  79.463  1.00 93.21           O
ATOM   1433  N   VAL B 173      13.097  20.854  79.731  1.00 91.34           N
ATOM   1434  CA  VAL B 173      12.379  20.064  78.775  1.00 91.34           C
ATOM   1435  CB  VAL B 173      10.939  19.857  79.127  1.00 91.34           C
ATOM   1436  CG1 VAL B 173      10.246  21.231  79.149  1.00 91.34           C
ATOM   1437  CG2 VAL B 173      10.331  18.878  78.112  1.00 91.34           C
ATOM   1438  C   VAL B 173      12.411  20.810  77.481  1.00 91.34           C
ATOM   1439  O   VAL B 173      12.312  22.035  77.460  1.00 91.34           O
ATOM   1440  N   ARG B 174      12.580  20.080  76.364  1.00100.12           N
ATOM   1441  CA  ARG B 174      12.641  20.715  75.082  1.00100.12           C
ATOM   1442  CB  ARG B 174      13.936  20.425  74.308  1.00100.12           C
ATOM   1443  CG  ARG B 174      15.193  21.023  74.938  1.00100.12           C
ATOM   1444  CD  ARG B 174      15.544  22.410  74.401  1.00100.12           C
ATOM   1445  NE  ARG B 174      16.848  22.788  75.008  1.00100.12           N
ATOM   1446  CZ  ARG B 174      17.775  23.455  74.265  1.00100.12           C
ATOM   1447  NH1 ARG B 174      17.481  23.832  72.988  1.00100.12           N
ATOM   1448  NH2 ARG B 174      19.001  23.732  74.797  1.00100.12           N
ATOM   1449  C   ARG B 174      11.536  20.180  74.233  1.00100.12           C
ATOM   1450  O   ARG B 174      11.208  18.995  74.280  1.00100.12           O
ATOM   1451  N   LYS B 175      10.920  21.074  73.440  1.00 99.39           N
ATOM   1452  CA  LYS B 175       9.883  20.682  72.535  1.00 99.39           C
ATOM   1453  CB  LYS B 175       8.983  21.858  72.135  1.00 99.39           C
ATOM   1454  CG  LYS B 175       9.792  23.032  71.577  1.00 99.39           C
ATOM   1455  CD  LYS B 175       8.960  24.086  70.839  1.00 99.39           C
ATOM   1456  CE  LYS B 175       8.997  23.936  69.320  1.00 99.39           C
ATOM   1457  NZ  LYS B 175       8.228  25.032  68.688  1.00 99.39           N
ATOM   1458  C   LYS B 175      10.554  20.196  71.292  1.00 99.39           C
ATOM   1459  O   LYS B 175      11.573  20.744  70.874  1.00 99.39           O
ATOM   1460  N   ARG B 176      10.002  19.131  70.678  1.00147.51           N
ATOM   1461  CA  ARG B 176      10.545  18.632  69.450  1.00147.51           C
ATOM   1462  CB  ARG B 176      11.013  17.166  69.514  1.00147.51           C
ATOM   1463  CG  ARG B 176      12.249  16.954  70.387  1.00147.51           C
ATOM   1464  CD  ARG B 176      13.562  17.352  69.709  1.00147.51           C
ATOM   1465  NE  ARG B 176      14.642  17.172  70.717  1.00147.51           N
ATOM   1466  CZ  ARG B 176      14.964  18.200  71.554  1.00147.51           C
ATOM   1467  NH1 ARG B 176      14.326  19.399  71.428  1.00147.51           N
ATOM   1468  NH2 ARG B 176      15.917  18.029  72.517  1.00147.51           N
ATOM   1469  C   ARG B 176       9.437  18.690  68.454  1.00147.51           C
ATOM   1470  O   ARG B 176       8.304  18.325  68.758  1.00147.51           O
ATOM   1471  N   LYS B 177       9.748  19.161  67.232  1.00 43.88           N
ATOM   1472  CA  LYS B 177       8.748  19.279  66.213  1.00 43.88           C
ATOM   1473  CB  LYS B 177       9.233  20.033  64.960  1.00 43.88           C
ATOM   1474  CG  LYS B 177       9.661  21.482  65.198  1.00 43.88           C
ATOM   1475  CD  LYS B 177      10.465  22.059  64.028  1.00 43.88           C
ATOM   1476  CE  LYS B 177      10.949  23.491  64.250  1.00 43.88           C
ATOM   1477  NZ  LYS B 177      11.793  23.917  63.109  1.00 43.88           N
ATOM   1478  C   LYS B 177       8.417  17.902  65.758  1.00 43.88           C
ATOM   1479  O   LYS B 177       9.275  17.021  65.738  1.00 43.88           O
ATOM   1480  N   GLY B 178       7.136  17.667  65.416  1.00 29.89           N
ATOM   1481  CA  GLY B 178       6.771  16.386  64.901  1.00 29.89           C
ATOM   1482  C   GLY B 178       7.173  16.378  63.472  1.00 29.89           C
ATOM   1483  O   GLY B 178       7.136  17.405  62.795  1.00 29.89           O
ATOM   1484  N   ARG B 179       7.577  15.201  62.971  1.00123.04           N
ATOM   1485  CA  ARG B 179       7.906  15.122  61.586  1.00123.04           C
ATOM   1486  CB  ARG B 179       9.389  14.844  61.298  1.00123.04           C
ATOM   1487  CG  ARG B 179      10.288  16.061  61.539  1.00123.04           C
ATOM   1488  CD  ARG B 179      11.729  15.875  61.058  1.00123.04           C
ATOM   1489  NE  ARG B 179      12.460  17.158  61.271  1.00123.04           N
ATOM   1490  CZ  ARG B 179      12.598  18.051  60.245  1.00123.04           C
ATOM   1491  NH1 ARG B 179      12.065  17.776  59.019  1.00123.04           N
ATOM   1492  NH2 ARG B 179      13.279  19.219  60.441  1.00123.04           N
ATOM   1493  C   ARG B 179       7.092  14.012  61.031  1.00123.04           C
ATOM   1494  O   ARG B 179       6.997  12.933  61.615  1.00123.04           O
ATOM   1495  N   LEU B 180       6.472  14.263  59.867  1.00 72.54           N
ATOM   1496  CA  LEU B 180       5.660  13.251  59.278  1.00 72.54           C
ATOM   1497  CB  LEU B 180       5.030  13.712  57.946  1.00 72.54           C
ATOM   1498  CG  LEU B 180       3.967  12.773  57.335  1.00 72.54           C
ATOM   1499  CD1 LEU B 180       3.431  13.351  56.014  1.00 72.54           C
ATOM   1500  CD2 LEU B 180       4.466  11.328  57.158  1.00 72.54           C
ATOM   1501  C   LEU B 180       6.599  12.132  59.019  1.00 72.54           C
ATOM   1502  O   LEU B 180       6.264  10.963  59.198  1.00 72.54           O
ATOM   1503  N   ASN B 181       7.827  12.482  58.604  1.00 54.95           N
ATOM   1504  CA  ASN B 181       8.779  11.468  58.272  1.00 54.95           C
ATOM   1505  CB  ASN B 181       9.391  11.656  56.873  1.00 54.95           C
ATOM   1506  CG  ASN B 181       8.272  11.563  55.844  0.00 54.95           C
ATOM   1507  OD1 ASN B 181       7.257  12.249  55.950  1.00 54.95           O
ATOM   1508  ND2 ASN B 181       8.464  10.692  54.819  1.00 54.95           N
ATOM   1509  C   ASN B 181       9.921  11.535  59.228  1.00 54.95           C
ATOM   1510  O   ASN B 181      10.359  12.610  59.633  1.00 54.95           O
ATOM   1511  N   ALA B 182      10.414  10.349  59.622  1.00 38.89           N
ATOM   1512  CA  ALA B 182      11.556  10.227  60.478  1.00 38.89           C
ATOM   1513  CB  ALA B 182      11.234  10.409  61.970  1.00 38.89           C
ATOM   1514  C   ALA B 182      12.026   8.825  60.290  1.00 38.89           C
ATOM   1515  O   ALA B 182      11.291   7.987  59.772  1.00 38.89           O
ATOM   1516  N   ARG B 183      13.284   8.535  60.662  1.00 68.08           N
ATOM   1517  CA  ARG B 183      13.727   7.182  60.538  1.00 68.08           C
ATOM   1518  CB  ARG B 183      14.466   6.887  59.220  1.00 68.08           C
ATOM   1519  CG  ARG B 183      14.909   5.432  59.079  1.00 68.08           C
ATOM   1520  CD  ARG B 183      15.334   5.067  57.655  1.00 68.08           C
ATOM   1521  NE  ARG B 183      14.147   5.299  56.785  1.00 68.08           N
ATOM   1522  CZ  ARG B 183      14.263   5.210  55.430  1.00 68.08           C
ATOM   1523  NH1 ARG B 183      15.453   4.844  54.872  1.00 68.08           N
ATOM   1524  NH2 ARG B 183      13.193   5.492  54.635  1.00 68.08           N
ATOM   1525  C   ARG B 183      14.681   6.943  61.655  1.00 68.08           C
ATOM   1526  O   ARG B 183      15.327   7.872  62.138  1.00 68.08           O
ATOM   1527  N   ASN B 184      14.776   5.686  62.127  1.00 66.69           N
ATOM   1528  CA  ASN B 184      15.733   5.448  63.162  1.00 66.69           C
ATOM   1529  CB  ASN B 184      15.279   4.438  64.230  1.00 66.69           C
ATOM   1530  CG  ASN B 184      16.253   4.538  65.398  1.00 66.69           C
ATOM   1531  OD1 ASN B 184      15.973   5.192  66.402  1.00 66.69           O
ATOM   1532  ND2 ASN B 184      17.434   3.878  65.264  1.00 66.69           N
ATOM   1533  C   ASN B 184      16.938   4.908  62.473  1.00 66.69           C
ATOM   1534  O   ASN B 184      16.834   4.022  61.627  1.00 66.69           O
ATOM   1535  N   PRO B 185      18.086   5.437  62.776  1.00156.80           N
ATOM   1536  CA  PRO B 185      19.272   5.027  62.081  1.00156.80           C
ATOM   1537  CD  PRO B 185      18.198   6.788  63.306  1.00156.80           C
ATOM   1538  CB  PRO B 185      20.363   6.003  62.510  1.00156.80           C
ATOM   1539  CG  PRO B 185      19.583   7.288  62.855  1.00156.80           C
ATOM   1540  C   PRO B 185      19.644   3.591  62.240  1.00156.80           C
ATOM   1541  O   PRO B 185      20.110   2.994  61.270  1.00156.80           O
ATOM   1542  N   GLN B 186      19.508   3.019  63.450  1.00 57.93           N
ATOM   1543  CA  GLN B 186      19.910   1.653  63.611  1.00 57.93           C
ATOM   1544  CB  GLN B 186      20.037   1.256  65.091  1.00 57.93           C
ATOM   1545  CG  GLN B 186      21.124   2.067  65.800  1.00 57.93           C
ATOM   1546  CD  GLN B 186      21.198   1.626  67.252  1.00 57.93           C
ATOM   1547  OE1 GLN B 186      21.647   2.378  68.118  1.00 57.93           O
ATOM   1548  NE2 GLN B 186      20.748   0.375  67.533  1.00 57.93           N
ATOM   1549  C   GLN B 186      18.947   0.730  62.936  1.00 57.93           C
ATOM   1550  O   GLN B 186      19.352  -0.143  62.168  1.00 57.93           O
ATOM   1551  N   THR B 187      17.638   0.912  63.204  1.00 38.58           N
ATOM   1552  CA  THR B 187      16.627   0.054  62.655  1.00 38.58           C
ATOM   1553  CB  THR B 187      15.274   0.269  63.275  1.00 38.58           C
ATOM   1554  OG1 THR B 187      14.819   1.592  63.030  1.00 38.58           O
ATOM   1555  CG2 THR B 187      15.387   0.021  64.788  1.00 38.58           C
ATOM   1556  C   THR B 187      16.510   0.290  61.183  1.00 38.58           C
ATOM   1557  O   THR B 187      16.459  -0.652  60.392  1.00 38.58           O
ATOM   1558  N   GLY B 188      16.484   1.573  60.777  1.00 15.60           N
ATOM   1559  CA  GLY B 188      16.348   1.919  59.393  1.00 15.60           C
ATOM   1560  C   GLY B 188      14.888   1.978  59.082  1.00 15.60           C
ATOM   1561  O   GLY B 188      14.491   2.213  57.941  1.00 15.60           O
ATOM   1562  N   GLU B 189      14.043   1.773  60.108  1.00 38.61           N
ATOM   1563  CA  GLU B 189      12.626   1.773  59.903  1.00 38.61           C
ATOM   1564  CB  GLU B 189      11.847   1.119  61.056  1.00 38.61           C
ATOM   1565  CG  GLU B 189      10.343   1.012  60.810  0.00 38.61           C
ATOM   1566  CD  GLU B 189       9.741   0.310  62.017  0.00 38.61           C
ATOM   1567  OE1 GLU B 189      10.399   0.319  63.093  0.00 38.61           O
ATOM   1568  OE2 GLU B 189       8.621  -0.246  61.881  0.00 38.61           O
ATOM   1569  C   GLU B 189      12.145   3.177  59.761  1.00 38.61           C
ATOM   1570  O   GLU B 189      12.768   4.125  60.237  1.00 38.61           O
ATOM   1571  N   TYR B 190      11.001   3.324  59.065  1.00115.26           N
ATOM   1572  CA  TYR B 190      10.359   4.584  58.838  1.00115.26           C
ATOM   1573  CB  TYR B 190       9.274   4.524  57.749  1.00115.26           C
ATOM   1574  CG  TYR B 190       9.852   3.964  56.499  1.00115.26           C
ATOM   1575  CD1 TYR B 190      10.108   2.615  56.411  1.00115.26           C
ATOM   1576  CD2 TYR B 190      10.120   4.770  55.420  1.00115.26           C
ATOM   1577  CE1 TYR B 190      10.628   2.073  55.262  1.00115.26           C
ATOM   1578  CE2 TYR B 190      10.639   4.232  54.265  1.00115.26           C
ATOM   1579  CZ  TYR B 190      10.904   2.885  54.190  1.00115.26           C
ATOM   1580  OH  TYR B 190      11.442   2.337  53.007  1.00115.26           O
ATOM   1581  C   TYR B 190       9.603   4.875  60.088  1.00115.26           C
ATOM   1582  O   TYR B 190       9.064   3.966  60.714  1.00115.26           O
ATOM   1583  N   VAL B 191       9.585   6.149  60.517  1.00 38.46           N
ATOM   1584  CA  VAL B 191       8.824   6.464  61.686  1.00 38.46           C
ATOM   1585  CB  VAL B 191       9.673   6.624  62.912  1.00 38.46           C
ATOM   1586  CG1 VAL B 191       8.781   7.099  64.069  1.00 38.46           C
ATOM   1587  CG2 VAL B 191      10.386   5.289  63.184  1.00 38.46           C
ATOM   1588  C   VAL B 191       8.122   7.765  61.448  1.00 38.46           C
ATOM   1589  O   VAL B 191       8.645   8.663  60.789  1.00 38.46           O
ATOM   1590  N   LYS B 192       6.887   7.886  61.970  1.00 78.21           N
ATOM   1591  CA  LYS B 192       6.163   9.121  61.881  1.00 78.21           C
ATOM   1592  CB  LYS B 192       4.672   8.914  61.575  1.00 78.21           C
ATOM   1593  CG  LYS B 192       3.862  10.205  61.478  1.00 78.21           C
ATOM   1594  CD  LYS B 192       2.462   9.993  60.894  1.00 78.21           C
ATOM   1595  CE  LYS B 192       1.584  11.245  60.927  1.00 78.21           C
ATOM   1596  NZ  LYS B 192       2.155  12.292  60.053  1.00 78.21           N
ATOM   1597  C   LYS B 192       6.273   9.665  63.255  1.00 78.21           C
ATOM   1598  O   LYS B 192       5.841   9.031  64.214  1.00 78.21           O
ATOM   1599  N   VAL B 193       6.862  10.859  63.397  1.00110.92           N
ATOM   1600  CA  VAL B 193       7.071  11.274  64.742  1.00110.92           C
ATOM   1601  CB  VAL B 193       8.479  11.725  65.004  1.00110.92           C
ATOM   1602  CG1 VAL B 193       8.800  12.918  64.091  1.00110.92           C
ATOM   1603  CG2 VAL B 193       8.620  12.038  66.501  1.00110.92           C
ATOM   1604  C   VAL B 193       6.143  12.388  65.089  1.00110.92           C
ATOM   1605  O   VAL B 193       6.079  13.414  64.413  1.00110.92           O
ATOM   1606  N   LEU B 194       5.382  12.178  66.177  1.00136.40           N
ATOM   1607  CA  LEU B 194       4.489  13.161  66.708  1.00136.40           C
ATOM   1608  CB  LEU B 194       3.388  12.515  67.584  1.00136.40           C
ATOM   1609  CG  LEU B 194       2.276  13.431  68.148  1.00136.40           C
ATOM   1610  CD1 LEU B 194       2.724  14.269  69.355  1.00136.40           C
ATOM   1611  CD2 LEU B 194       1.650  14.277  67.030  1.00136.40           C
ATOM   1612  C   LEU B 194       5.367  14.047  67.533  1.00136.40           C
ATOM   1613  O   LEU B 194       6.496  13.674  67.850  1.00136.40           O
ATOM   1614  N   ASP B 195       4.896  15.263  67.873  1.00 91.34           N
ATOM   1615  CA  ASP B 195       5.676  16.161  68.676  1.00 91.34           C
ATOM   1616  CB  ASP B 195       4.902  17.451  69.032  1.00 91.34           C
ATOM   1617  CG  ASP B 195       5.786  18.389  69.841  1.00 91.34           C
ATOM   1618  OD1 ASP B 195       6.198  18.002  70.971  1.00 91.34           O
ATOM   1619  OD2 ASP B 195       6.065  19.508  69.340  1.00 91.34           O
ATOM   1620  C   ASP B 195       6.008  15.432  69.947  1.00 91.34           C
ATOM   1621  O   ASP B 195       5.208  14.649  70.454  1.00 91.34           O
ATOM   1622  N   HIS B 196       7.230  15.649  70.480  1.00 92.59           N
ATOM   1623  CA  HIS B 196       7.653  14.933  71.653  1.00 92.59           C
ATOM   1624  ND1 HIS B 196       9.756  12.771  73.310  1.00 92.59           N
ATOM   1625  CG  HIS B 196       8.835  12.704  72.290  1.00 92.59           C
ATOM   1626  CB  HIS B 196       8.612  13.785  71.269  1.00 92.59           C
ATOM   1627  NE2 HIS B 196       8.785  10.778  73.465  1.00 92.59           N
ATOM   1628  CD2 HIS B 196       8.248  11.481  72.402  1.00 92.59           C
ATOM   1629  CE1 HIS B 196       9.684  11.592  73.980  1.00 92.59           C
ATOM   1630  C   HIS B 196       8.406  15.909  72.504  1.00 92.59           C
ATOM   1631  O   HIS B 196       8.853  16.944  72.013  1.00 92.59           O
ATOM   1632  N   HIS B 197       8.528  15.623  73.818  1.00 87.18           N
ATOM   1633  CA  HIS B 197       9.292  16.462  74.698  1.00 87.18           C
ATOM   1634  ND1 HIS B 197       6.162  17.553  76.181  1.00 87.18           N
ATOM   1635  CG  HIS B 197       7.483  17.843  75.916  1.00 87.18           C
ATOM   1636  CB  HIS B 197       8.601  16.847  76.022  1.00 87.18           C
ATOM   1637  NE2 HIS B 197       6.245  19.713  75.656  1.00 87.18           N
ATOM   1638  CD2 HIS B 197       7.513  19.167  75.595  1.00 87.18           C
ATOM   1639  CE1 HIS B 197       5.466  18.707  76.012  1.00 87.18           C
ATOM   1640  C   HIS B 197      10.480  15.654  75.106  1.00 87.18           C
ATOM   1641  O   HIS B 197      10.379  14.439  75.285  1.00 87.18           O
ATOM   1642  N   VAL B 198      11.648  16.307  75.253  1.00 61.32           N
ATOM   1643  CA  VAL B 198      12.829  15.575  75.609  1.00 61.32           C
ATOM   1644  CB  VAL B 198      13.786  15.449  74.461  1.00 61.32           C
ATOM   1645  CG1 VAL B 198      15.016  14.662  74.923  1.00 61.32           C
ATOM   1646  CG2 VAL B 198      13.058  14.823  73.269  1.00 61.32           C
ATOM   1647  C   VAL B 198      13.550  16.357  76.662  1.00 61.32           C
ATOM   1648  O   VAL B 198      13.503  17.587  76.681  1.00 61.32           O
ATOM   1649  N   ALA B 199      14.225  15.653  77.592  1.00 45.29           N
ATOM   1650  CA  ALA B 199      15.007  16.320  78.591  1.00 45.29           C
ATOM   1651  CB  ALA B 199      15.372  15.416  79.778  1.00 45.29           C
ATOM   1652  C   ALA B 199      16.287  16.749  77.941  1.00 45.29           C
ATOM   1653  O   ALA B 199      16.820  16.040  77.090  1.00 45.29           O
ATOM   1654  N   TYR B 200      16.816  17.933  78.327  1.00103.28           N
ATOM   1655  CA  TYR B 200      18.050  18.401  77.751  1.00103.28           C
ATOM   1656  CB  TYR B 200      17.854  19.576  76.767  1.00103.28           C
ATOM   1657  CG  TYR B 200      19.182  19.950  76.193  1.00103.28           C
ATOM   1658  CD1 TYR B 200      19.705  19.250  75.137  1.00103.28           C
ATOM   1659  CD2 TYR B 200      19.896  21.014  76.708  1.00103.28           C
ATOM   1660  CE1 TYR B 200      20.926  19.589  74.599  1.00103.28           C
ATOM   1661  CE2 TYR B 200      21.116  21.358  76.174  1.00103.28           C
ATOM   1662  CZ  TYR B 200      21.634  20.648  75.123  1.00103.28           C
ATOM   1663  OH  TYR B 200      22.885  21.000  74.575  1.00103.28           O
ATOM   1664  C   TYR B 200      18.908  18.889  78.871  1.00103.28           C
ATOM   1665  O   TYR B 200      18.411  19.356  79.896  1.00103.28           O
ATOM   1666  N   PHE B 201      20.241  18.766  78.707  1.00 71.13           N
ATOM   1667  CA  PHE B 201      21.145  19.220  79.722  1.00 71.13           C
ATOM   1668  CB  PHE B 201      21.932  18.067  80.367  1.00 71.13           C
ATOM   1669  CG  PHE B 201      22.872  18.636  81.371  1.00 71.13           C
ATOM   1670  CD1 PHE B 201      22.406  19.202  82.533  1.00 71.13           C
ATOM   1671  CD2 PHE B 201      24.228  18.571  81.154  1.00 71.13           C
ATOM   1672  CE1 PHE B 201      23.281  19.721  83.459  1.00 71.13           C
ATOM   1673  CE2 PHE B 201      25.109  19.083  82.079  1.00 71.13           C
ATOM   1674  CZ  PHE B 201      24.635  19.663  83.229  1.00 71.13           C
ATOM   1675  C   PHE B 201      22.107  20.163  79.077  1.00 71.13           C
ATOM   1676  O   PHE B 201      22.605  19.902  77.983  1.00 71.13           O
ATOM   1677  N   ARG B 202      22.356  21.315  79.732  1.00 77.72           N
ATOM   1678  CA  ARG B 202      23.340  22.245  79.252  1.00 77.72           C
ATOM   1679  CB  ARG B 202      22.839  23.692  79.084  1.00 77.72           C
ATOM   1680  CG  ARG B 202      21.989  23.959  77.840  1.00 77.72           C
ATOM   1681  CD  ARG B 202      21.726  25.455  77.622  1.00 77.72           C
ATOM   1682  NE  ARG B 202      20.908  25.604  76.386  1.00 77.72           N
ATOM   1683  CZ  ARG B 202      20.600  26.843  75.903  1.00 77.72           C
ATOM   1684  NH1 ARG B 202      21.035  27.964  76.548  1.00 77.72           N
ATOM   1685  NH2 ARG B 202      19.852  26.960  74.769  1.00 77.72           N
ATOM   1686  C   ARG B 202      24.380  22.304  80.320  1.00 77.72           C
ATOM   1687  O   ARG B 202      24.075  22.607  81.475  1.00 77.72           O
ATOM   1688  N   PRO B 203      25.598  22.010  79.972  1.00125.01           N
ATOM   1689  CA  PRO B 203      26.643  22.065  80.955  1.00125.01           C
ATOM   1690  CD  PRO B 203      25.854  20.984  78.971  1.00125.01           C
ATOM   1691  CB  PRO B 203      27.818  21.282  80.373  1.00125.01           C
ATOM   1692  CG  PRO B 203      27.143  20.277  79.424  1.00125.01           C
ATOM   1693  C   PRO B 203      26.976  23.487  81.254  1.00125.01           C
ATOM   1694  O   PRO B 203      26.881  24.321  80.356  1.00125.01           O
ATOM   1695  N   GLY B 204      27.388  23.779  82.502  1.00 15.26           N
ATOM   1696  CA  GLY B 204      27.721  25.124  82.864  1.00 15.26           C
ATOM   1697  C   GLY B 204      29.105  25.393  82.369  1.00 15.26           C
ATOM   1698  O   GLY B 204      29.786  24.497  81.872  1.00 15.26           O
ATOM   1699  N   LYS B 205      29.554  26.658  82.512  1.00 30.24           N
ATOM   1700  CA  LYS B 205      30.846  27.078  82.046  1.00 30.24           C
ATOM   1701  CB  LYS B 205      31.129  28.565  82.307  1.00 30.24           C
ATOM   1702  CG  LYS B 205      30.242  29.540  81.531  0.00 30.24           C
ATOM   1703  CD  LYS B 205      30.384  30.983  82.018  0.00 30.24           C
ATOM   1704  CE  LYS B 205      29.541  31.996  81.243  0.00 30.24           C
ATOM   1705  NZ  LYS B 205      29.781  33.358  81.773  0.00 30.24           N
ATOM   1706  C   LYS B 205      31.907  26.327  82.782  1.00 30.24           C
ATOM   1707  O   LYS B 205      32.899  25.904  82.191  1.00 30.24           O
ATOM   1708  N   ASP B 206      31.728  26.149  84.103  1.00 60.92           N
ATOM   1709  CA  ASP B 206      32.745  25.521  84.895  1.00 60.92           C
ATOM   1710  CB  ASP B 206      32.345  25.400  86.374  1.00 60.92           C
ATOM   1711  CG  ASP B 206      32.230  26.797  86.971  1.00 60.92           C
ATOM   1712  OD1 ASP B 206      32.721  27.767  86.336  1.00 60.92           O
ATOM   1713  OD2 ASP B 206      31.641  26.907  88.082  1.00 60.92           O
ATOM   1714  C   ASP B 206      32.956  24.128  84.395  1.00 60.92           C
ATOM   1715  O   ASP B 206      34.091  23.702  84.184  1.00 60.92           O
ATOM   1716  N   LEU B 207      31.855  23.385  84.169  1.00 42.90           N
ATOM   1717  CA  LEU B 207      31.969  22.020  83.747  1.00 42.90           C
ATOM   1718  CB  LEU B 207      30.614  21.310  83.582  1.00 42.90           C
ATOM   1719  CG  LEU B 207      30.751  19.857  83.086  1.00 42.90           C
ATOM   1720  CD1 LEU B 207      31.516  18.986  84.095  1.00 42.90           C
ATOM   1721  CD2 LEU B 207      29.387  19.262  82.704  1.00 42.90           C
ATOM   1722  C   LEU B 207      32.636  21.952  82.412  1.00 42.90           C
ATOM   1723  O   LEU B 207      33.499  21.107  82.188  1.00 42.90           O
ATOM   1724  N   LYS B 208      32.244  22.836  81.479  1.00137.86           N
ATOM   1725  CA  LYS B 208      32.810  22.762  80.165  1.00137.86           C
ATOM   1726  CB  LYS B 208      32.074  23.631  79.126  1.00137.86           C
ATOM   1727  CG  LYS B 208      31.989  25.116  79.459  1.00137.86           C
ATOM   1728  CD  LYS B 208      31.341  25.936  78.342  1.00137.86           C
ATOM   1729  CE  LYS B 208      29.812  25.863  78.351  1.00137.86           C
ATOM   1730  NZ  LYS B 208      29.365  24.471  78.119  1.00137.86           N
ATOM   1731  C   LYS B 208      34.265  23.101  80.201  1.00137.86           C
ATOM   1732  O   LYS B 208      35.066  22.487  79.498  1.00137.86           O
ATOM   1733  N   GLU B 209      34.652  24.087  81.029  1.00 80.79           N
ATOM   1734  CA  GLU B 209      36.030  24.482  81.078  1.00 80.79           C
ATOM   1735  CB  GLU B 209      36.266  25.772  81.882  1.00 80.79           C
ATOM   1736  CG  GLU B 209      37.705  26.274  81.770  1.00 80.79           C
ATOM   1737  CD  GLU B 209      37.719  27.750  82.131  1.00 80.79           C
ATOM   1738  OE1 GLU B 209      36.613  28.318  82.337  1.00 80.79           O
ATOM   1739  OE2 GLU B 209      38.834  28.334  82.195  1.00 80.79           O
ATOM   1740  C   GLU B 209      36.863  23.382  81.666  1.00 80.79           C
ATOM   1741  O   GLU B 209      38.002  23.183  81.249  1.00 80.79           O
ATOM   1742  N   ARG B 210      36.326  22.642  82.660  1.00 99.22           N
ATOM   1743  CA  ARG B 210      37.088  21.600  83.288  1.00 99.22           C
ATOM   1744  CB  ARG B 210      36.352  20.933  84.462  1.00 99.22           C
ATOM   1745  CG  ARG B 210      36.014  21.894  85.607  1.00 99.22           C
ATOM   1746  CD  ARG B 210      37.154  22.838  85.996  1.00 99.22           C
ATOM   1747  NE  ARG B 210      38.296  22.018  86.491  1.00 99.22           N
ATOM   1748  CZ  ARG B 210      39.563  22.523  86.437  1.00 99.22           C
ATOM   1749  NH1 ARG B 210      39.778  23.770  85.923  1.00 99.22           N
ATOM   1750  NH2 ARG B 210      40.617  21.784  86.892  1.00 99.22           N
ATOM   1751  C   ARG B 210      37.396  20.530  82.281  1.00 99.22           C
ATOM   1752  O   ARG B 210      38.516  20.023  82.234  1.00 99.22           O
ATOM   1753  N   VAL B 211      36.403  20.155  81.452  1.00 39.45           N
ATOM   1754  CA  VAL B 211      36.587  19.131  80.461  1.00 39.45           C
ATOM   1755  CB  VAL B 211      35.336  18.829  79.685  1.00 39.45           C
ATOM   1756  CG1 VAL B 211      35.686  17.814  78.582  1.00 39.45           C
ATOM   1757  CG2 VAL B 211      34.249  18.343  80.659  1.00 39.45           C
ATOM   1758  C   VAL B 211      37.609  19.595  79.472  1.00 39.45           C
ATOM   1759  O   VAL B 211      38.484  18.828  79.070  1.00 39.45           O
ATOM   1760  N   TRP B 212      37.510  20.861  79.022  1.00102.37           N
ATOM   1761  CA  TRP B 212      38.491  21.361  78.107  1.00102.37           C
ATOM   1762  CB  TRP B 212      37.934  21.647  76.699  1.00102.37           C
ATOM   1763  CG  TRP B 212      38.944  22.222  75.746  1.00102.37           C
ATOM   1764  CD2 TRP B 212      39.956  21.445  75.076  1.00102.37           C
ATOM   1765  CD1 TRP B 212      39.144  23.518  75.357  1.00102.37           C
ATOM   1766  NE1 TRP B 212      40.200  23.596  74.489  1.00102.37           N
ATOM   1767  CE2 TRP B 212      40.715  22.329  74.304  1.00102.37           C
ATOM   1768  CE3 TRP B 212      40.221  20.109  75.105  1.00102.37           C
ATOM   1769  CZ2 TRP B 212      41.757  21.880  73.552  1.00102.37           C
ATOM   1770  CZ3 TRP B 212      41.276  19.662  74.339  1.00102.37           C
ATOM   1771  CH2 TRP B 212      42.028  20.530  73.577  1.00102.37           C
ATOM   1772  C   TRP B 212      39.007  22.653  78.651  1.00102.37           C
ATOM   1773  O   TRP B 212      38.351  23.688  78.541  1.00102.37           O
ATOM   1774  N   GLY B 213      40.227  22.637  79.219  1.00 23.40           N
ATOM   1775  CA  GLY B 213      40.754  23.845  79.779  1.00 23.40           C
ATOM   1776  C   GLY B 213      40.980  24.787  78.648  1.00 23.40           C
ATOM   1777  O   GLY B 213      41.392  24.383  77.563  1.00 23.40           O
ATOM   1778  N   ILE B 214      40.736  26.089  78.877  1.00 79.88           N
ATOM   1779  CA  ILE B 214      40.920  26.995  77.788  1.00 79.88           C
ATOM   1780  CB  ILE B 214      40.155  28.280  77.921  1.00 79.88           C
ATOM   1781  CG1 ILE B 214      38.645  27.996  77.988  1.00 79.88           C
ATOM   1782  CG2 ILE B 214      40.554  29.182  76.744  1.00 79.88           C
ATOM   1783  CD1 ILE B 214      37.814  29.225  78.356  1.00 79.88           C
ATOM   1784  C   ILE B 214      42.371  27.327  77.726  1.00 79.88           C
ATOM   1785  O   ILE B 214      42.961  27.728  78.728  1.00 79.88           O
ATOM   1786  N   LYS B 215      42.961  27.123  76.525  1.00309.20           N
ATOM   1787  CA  LYS B 215      44.339  27.357  76.186  1.00309.20           C
ATOM   1788  CB  LYS B 215      45.169  28.172  77.197  1.00309.20           C
ATOM   1789  CG  LYS B 215      44.915  29.672  77.050  1.00309.20           C
ATOM   1790  CD  LYS B 215      43.469  30.083  77.326  1.00309.20           C
ATOM   1791  CE  LYS B 215      43.128  31.465  76.769  1.00309.20           C
ATOM   1792  NZ  LYS B 215      43.082  31.408  75.289  1.00309.20           N
ATOM   1793  C   LYS B 215      44.990  26.039  75.952  1.00309.20           C
ATOM   1794  O   LYS B 215      44.434  24.989  76.267  1.00309.20           O
ATOM   1795  N   GLY B 216      46.196  26.063  75.359  1.00 32.79           N
ATOM   1796  CA  GLY B 216      46.860  24.831  75.069  1.00 32.79           C
ATOM   1797  C   GLY B 216      46.941  24.745  73.550  1.00 32.79           C
ATOM   1798  O   GLY B 216      45.898  25.004  72.893  1.00 32.79           O
ATOM   1799  OXT GLY B 216      48.042  24.426  73.028  1.00 32.79           O
TER    1800      GLY B 216
END
