# Supplementary material for: Comparison of histone-like HU protein DNA-binding properties and HU/IHF protein sequence alignment
Source: PLoS One. 2017 Nov 13;12(11):e0188037. doi: 10.1371/journal.pone.0188037 (PMC5683647; doi:10.1371/journal.pone.0188037)
Supplement: S3 File — (ZIP) [file pone.0188037.s003.zip › B4_10.pdb]

EXPDTA    THEORETICAL MODEL, MODELLER 9.17 2017/03/23 13:42:09
REMARK   6 MODELLER OBJECTIVE FUNCTION:      1331.8748
REMARK   6 MODELLER BEST TEMPLATE % SEQ ID:  28.877
REMARK   6 SEQUENCE: B4_10
REMARK   6 DOPE score: -19823.93359
REMARK   6 GA341 score: 0.77377
REMARK   6 TEMPLATE: 1p71 1:A - 93:B MODELS 1:A - 212:B AT 28.9%
ATOM      1  N   MET A   1       9.788  27.076  90.759  1.00143.56           N
ATOM      2  CA  MET A   1      10.713  26.190  91.509  1.00143.56           C
ATOM      3  CB  MET A   1      10.100  24.795  91.715  1.00143.56           C
ATOM      4  CG  MET A   1       8.866  24.785  92.618  1.00143.56           C
ATOM      5  SD  MET A   1       8.080  23.155  92.780  1.00143.56           S
ATOM      6  CE  MET A   1       6.548  23.802  93.509  1.00143.56           C
ATOM      7  C   MET A   1      11.981  26.030  90.735  1.00143.56           C
ATOM      8  O   MET A   1      12.312  26.876  89.911  1.00143.56           O
ATOM      9  N   ALA A   2      12.740  24.931  90.929  1.00219.30           N
ATOM     10  CA  ALA A   2      13.995  24.966  90.240  1.00219.30           C
ATOM     11  CB  ALA A   2      14.850  26.144  90.666  1.00219.30           C
ATOM     12  C   ALA A   2      14.817  23.760  90.535  1.00219.30           C
ATOM     13  O   ALA A   2      14.389  22.616  90.389  1.00219.30           O
ATOM     14  N   GLY A   3      16.063  24.047  90.949  1.00 77.66           N
ATOM     15  CA  GLY A   3      17.097  23.118  91.285  1.00 77.66           C
ATOM     16  C   GLY A   3      18.129  23.982  91.930  1.00 77.66           C
ATOM     17  O   GLY A   3      18.138  24.192  93.139  1.00 77.66           O
ATOM     18  N   PRO A   4      19.003  24.465  91.107  1.00169.07           N
ATOM     19  CA  PRO A   4      19.966  25.413  91.578  1.00169.07           C
ATOM     20  CD  PRO A   4      19.640  23.518  90.209  1.00169.07           C
ATOM     21  CB  PRO A   4      21.054  25.483  90.517  1.00169.07           C
ATOM     22  CG  PRO A   4      21.076  24.032  89.997  1.00169.07           C
ATOM     23  C   PRO A   4      19.327  26.689  92.018  1.00169.07           C
ATOM     24  O   PRO A   4      18.115  26.848  91.881  1.00169.07           O
ATOM     25  N   LYS A   5      20.152  27.612  92.539  1.00111.00           N
ATOM     26  CA  LYS A   5      19.829  28.713  93.403  1.00111.00           C
ATOM     27  CB  LYS A   5      21.064  29.570  93.723  1.00111.00           C
ATOM     28  CG  LYS A   5      20.793  30.683  94.730  1.00111.00           C
ATOM     29  CD  LYS A   5      22.057  31.214  95.405  1.00111.00           C
ATOM     30  CE  LYS A   5      22.553  30.317  96.541  1.00111.00           C
ATOM     31  NZ  LYS A   5      23.458  31.080  97.428  1.00111.00           N
ATOM     32  C   LYS A   5      18.717  29.625  92.977  1.00111.00           C
ATOM     33  O   LYS A   5      18.123  30.233  93.866  1.00111.00           O
ATOM     34  N   LEU A   6      18.401  29.786  91.673  1.00136.77           N
ATOM     35  CA  LEU A   6      17.407  30.781  91.333  1.00136.77           C
ATOM     36  CB  LEU A   6      17.125  30.848  89.819  1.00136.77           C
ATOM     37  CG  LEU A   6      16.301  32.075  89.372  1.00136.77           C
ATOM     38  CD1 LEU A   6      14.858  32.046  89.902  1.00136.77           C
ATOM     39  CD2 LEU A   6      17.033  33.382  89.720  1.00136.77           C
ATOM     40  C   LEU A   6      16.116  30.494  92.067  1.00136.77           C
ATOM     41  O   LEU A   6      15.636  31.354  92.804  1.00136.77           O
ATOM     42  N   THR A   7      15.533  29.285  91.921  1.00216.00           N
ATOM     43  CA  THR A   7      14.442  28.900  92.746  1.00216.00           C
ATOM     44  CB  THR A   7      13.109  29.196  92.114  1.00216.00           C
ATOM     45  OG1 THR A   7      12.096  28.334  92.595  1.00216.00           O
ATOM     46  CG2 THR A   7      13.228  29.326  90.587  1.00216.00           C
ATOM     47  C   THR A   7      14.756  27.526  93.250  1.00216.00           C
ATOM     48  O   THR A   7      13.927  26.618  93.330  1.00216.00           O
ATOM     49  N   LYS A   8      16.050  27.410  93.630  1.00131.59           N
ATOM     50  CA  LYS A   8      16.728  26.282  94.204  1.00131.59           C
ATOM     51  CB  LYS A   8      18.153  26.612  94.663  1.00131.59           C
ATOM     52  CG  LYS A   8      18.836  25.493  95.449  0.00131.59           C
ATOM     53  CD  LYS A   8      20.351  25.670  95.566  0.00131.59           C
ATOM     54  CE  LYS A   8      21.098  25.142  94.344  0.00131.59           C
ATOM     55  NZ  LYS A   8      20.732  23.725  94.117  0.00131.59           N
ATOM     56  C   LYS A   8      16.108  25.982  95.515  1.00131.59           C
ATOM     57  O   LYS A   8      15.903  24.825  95.877  1.00131.59           O
ATOM     58  N   ALA A   9      15.803  27.052  96.262  1.00 37.28           N
ATOM     59  CA  ALA A   9      15.371  26.886  97.610  1.00 37.28           C
ATOM     60  CB  ALA A   9      15.046  28.225  98.296  1.00 37.28           C
ATOM     61  C   ALA A   9      14.141  26.047  97.632  1.00 37.28           C
ATOM     62  O   ALA A   9      14.017  25.157  98.471  1.00 37.28           O
ATOM     63  N   ALA A  10      13.203  26.288  96.700  1.00 31.29           N
ATOM     64  CA  ALA A  10      11.978  25.542  96.716  1.00 31.29           C
ATOM     65  CB  ALA A  10      10.978  26.006  95.642  1.00 31.29           C
ATOM     66  C   ALA A  10      12.263  24.094  96.471  1.00 31.29           C
ATOM     67  O   ALA A  10      11.686  23.216  97.107  1.00 31.29           O
ATOM     68  N   ILE A  11      13.159  23.803  95.518  1.00116.09           N
ATOM     69  CA  ILE A  11      13.459  22.449  95.164  1.00116.09           C
ATOM     70  CB  ILE A  11      14.242  22.380  93.923  1.00116.09           C
ATOM     71  CG1 ILE A  11      13.301  22.965  92.877  1.00116.09           C
ATOM     72  CG2 ILE A  11      14.695  20.935  93.658  1.00116.09           C
ATOM     73  CD1 ILE A  11      11.971  22.229  92.760  1.00116.09           C
ATOM     74  C   ILE A  11      14.159  21.734  96.263  1.00116.09           C
ATOM     75  O   ILE A  11      13.876  20.565  96.521  1.00116.09           O
ATOM     76  N   ILE A  12      15.105  22.405  96.937  1.00103.10           N
ATOM     77  CA  ILE A  12      15.780  21.709  97.983  1.00103.10           C
ATOM     78  CB  ILE A  12      16.936  22.463  98.598  1.00103.10           C
ATOM     79  CG1 ILE A  12      16.522  23.765  99.298  1.00103.10           C
ATOM     80  CG2 ILE A  12      17.970  22.682  97.480  1.00103.10           C
ATOM     81  CD1 ILE A  12      17.642  24.334 100.175  1.00103.10           C
ATOM     82  C   ILE A  12      14.768  21.338  99.025  1.00103.10           C
ATOM     83  O   ILE A  12      14.799  20.224  99.544  1.00103.10           O
ATOM     84  N   GLU A  13      13.816  22.241  99.342  1.00104.28           N
ATOM     85  CA  GLU A  13      12.875  21.909 100.375  1.00104.28           C
ATOM     86  CB  GLU A  13      11.952  23.058 100.816  1.00104.28           C
ATOM     87  CG  GLU A  13      11.053  23.640  99.735  1.00104.28           C
ATOM     88  CD  GLU A  13       9.886  24.274 100.464  1.00104.28           C
ATOM     89  OE1 GLU A  13       9.318  23.571 101.342  1.00104.28           O
ATOM     90  OE2 GLU A  13       9.540  25.446 100.158  1.00104.28           O
ATOM     91  C   GLU A  13      12.040  20.723  99.975  1.00104.28           C
ATOM     92  O   GLU A  13      11.747  19.865 100.806  1.00104.28           O
ATOM     93  N   SER A  14      11.625  20.634  98.697  1.00 77.88           N
ATOM     94  CA  SER A  14      10.833  19.517  98.257  1.00 77.88           C
ATOM     95  CB  SER A  14      10.421  19.642  96.778  1.00 77.88           C
ATOM     96  OG  SER A  14       9.596  20.779  96.588  1.00 77.88           O
ATOM     97  C   SER A  14      11.660  18.270  98.360  1.00 77.88           C
ATOM     98  O   SER A  14      11.181  17.206  98.751  1.00 77.88           O
ATOM     99  N   LEU A  15      12.943  18.381  97.990  1.00112.32           N
ATOM    100  CA  LEU A  15      13.851  17.274  97.953  1.00112.32           C
ATOM    101  CB  LEU A  15      15.183  17.742  97.373  1.00112.32           C
ATOM    102  CG  LEU A  15      16.176  16.628  97.037  1.00112.32           C
ATOM    103  CD1 LEU A  15      16.614  15.813  98.257  1.00112.32           C
ATOM    104  CD2 LEU A  15      15.606  15.777  95.926  1.00112.32           C
ATOM    105  C   LEU A  15      14.079  16.769  99.347  1.00112.32           C
ATOM    106  O   LEU A  15      14.047  15.565  99.597  1.00112.32           O
ATOM    107  N   HIS A  16      14.283  17.698 100.294  1.00 78.23           N
ATOM    108  CA  HIS A  16      14.570  17.405 101.670  1.00 78.23           C
ATOM    109  ND1 HIS A  16      13.229  17.911 104.615  1.00 78.23           N
ATOM    110  CG  HIS A  16      14.300  18.526 103.999  1.00 78.23           C
ATOM    111  CB  HIS A  16      14.415  18.693 102.509  1.00 78.23           C
ATOM    112  NE2 HIS A  16      14.566  18.624 106.240  1.00 78.23           N
ATOM    113  CD2 HIS A  16      15.106  18.955 105.010  1.00 78.23           C
ATOM    114  CE1 HIS A  16      13.438  18.000 105.952  1.00 78.23           C
ATOM    115  C   HIS A  16      13.513  16.478 102.156  1.00 78.23           C
ATOM    116  O   HIS A  16      13.805  15.471 102.799  1.00 78.23           O
ATOM    117  N   GLU A  17      12.247  16.818 101.878  1.00105.35           N
ATOM    118  CA  GLU A  17      11.170  16.016 102.361  1.00105.35           C
ATOM    119  CB  GLU A  17       9.808  16.699 102.151  1.00105.35           C
ATOM    120  CG  GLU A  17       8.752  16.306 103.188  0.00105.35           C
ATOM    121  CD  GLU A  17       7.974  15.109 102.677  0.00105.35           C
ATOM    122  OE1 GLU A  17       7.139  15.316 101.758  0.00105.35           O
ATOM    123  OE2 GLU A  17       8.202  13.980 103.189  0.00105.35           O
ATOM    124  C   GLU A  17      11.165  14.691 101.658  1.00105.35           C
ATOM    125  O   GLU A  17      10.976  13.646 102.281  1.00105.35           O
ATOM    126  N   LYS A  18      11.385  14.700 100.330  1.00 76.46           N
ATOM    127  CA  LYS A  18      11.306  13.488  99.570  1.00 76.46           C
ATOM    128  CB  LYS A  18      11.521  13.754  98.070  1.00 76.46           C
ATOM    129  CG  LYS A  18      10.409  14.597  97.441  1.00 76.46           C
ATOM    130  CD  LYS A  18      10.810  15.255  96.119  0.00 76.46           C
ATOM    131  CE  LYS A  18       9.636  15.886  95.369  0.00 76.46           C
ATOM    132  NZ  LYS A  18       8.842  14.824  94.714  0.00 76.46           N
ATOM    133  C   LYS A  18      12.367  12.515  99.998  1.00 76.46           C
ATOM    134  O   LYS A  18      12.074  11.356 100.284  1.00 76.46           O
ATOM    135  N   HIS A  19      13.639  12.951 100.021  1.00134.87           N
ATOM    136  CA  HIS A  19      14.717  12.066 100.367  1.00134.87           C
ATOM    137  ND1 HIS A  19      18.082  13.886  99.974  1.00134.87           N
ATOM    138  CG  HIS A  19      16.763  13.595 100.240  1.00134.87           C
ATOM    139  CB  HIS A  19      16.070  12.391  99.709  1.00134.87           C
ATOM    140  NE2 HIS A  19      17.315  15.522 101.268  1.00134.87           N
ATOM    141  CD2 HIS A  19      16.307  14.606 101.027  1.00134.87           C
ATOM    142  CE1 HIS A  19      18.361  15.048 100.614  1.00134.87           C
ATOM    143  C   HIS A  19      14.868  11.873 101.846  1.00134.87           C
ATOM    144  O   HIS A  19      15.437  10.873 102.275  1.00134.87           O
ATOM    145  N   GLY A  20      14.417  12.838 102.672  1.00 37.49           N
ATOM    146  CA  GLY A  20      14.513  12.656 104.094  1.00 37.49           C
ATOM    147  C   GLY A  20      15.800  13.222 104.618  1.00 37.49           C
ATOM    148  O   GLY A  20      16.233  12.855 105.710  1.00 37.49           O
ATOM    149  N   LEU A  21      16.469  14.110 103.854  1.00102.51           N
ATOM    150  CA  LEU A  21      17.659  14.710 104.392  1.00102.51           C
ATOM    151  CB  LEU A  21      18.925  14.541 103.539  1.00102.51           C
ATOM    152  CG  LEU A  21      19.487  13.106 103.543  1.00102.51           C
ATOM    153  CD1 LEU A  21      18.489  12.087 102.972  1.00102.51           C
ATOM    154  CD2 LEU A  21      20.852  13.059 102.839  1.00102.51           C
ATOM    155  C   LEU A  21      17.411  16.167 104.614  1.00102.51           C
ATOM    156  O   LEU A  21      16.455  16.720 104.075  1.00102.51           O
ATOM    157  N   ASN A  22      18.281  16.815 105.430  1.00 64.48           N
ATOM    158  CA  ASN A  22      18.148  18.197 105.825  1.00 64.48           C
ATOM    159  CB  ASN A  22      19.268  18.724 106.747  1.00 64.48           C
ATOM    160  CG  ASN A  22      19.004  18.354 108.199  1.00 64.48           C
ATOM    161  OD1 ASN A  22      17.944  18.652 108.749  1.00 64.48           O
ATOM    162  ND2 ASN A  22      20.008  17.707 108.850  1.00 64.48           N
ATOM    163  C   ASN A  22      18.179  19.082 104.625  1.00 64.48           C
ATOM    164  O   ASN A  22      18.655  18.700 103.557  1.00 64.48           O
ATOM    165  N   ARG A  23      17.650  20.311 104.800  1.00110.54           N
ATOM    166  CA  ARG A  23      17.613  21.303 103.764  1.00110.54           C
ATOM    167  CB  ARG A  23      16.980  22.644 104.200  1.00110.54           C
ATOM    168  CG  ARG A  23      15.449  22.655 104.209  1.00110.54           C
ATOM    169  CD  ARG A  23      14.819  23.943 104.763  1.00110.54           C
ATOM    170  NE  ARG A  23      15.351  25.113 104.002  1.00110.54           N
ATOM    171  CZ  ARG A  23      14.829  26.361 104.202  1.00110.54           C
ATOM    172  NH1 ARG A  23      13.788  26.550 105.067  1.00110.54           N
ATOM    173  NH2 ARG A  23      15.367  27.428 103.545  1.00110.54           N
ATOM    174  C   ARG A  23      19.022  21.609 103.382  1.00110.54           C
ATOM    175  O   ARG A  23      19.319  21.865 102.218  1.00110.54           O
ATOM    176  N   ALA A  24      19.935  21.639 104.365  1.00 28.56           N
ATOM    177  CA  ALA A  24      21.302  21.916 104.037  1.00 28.56           C
ATOM    178  CB  ALA A  24      22.200  22.012 105.280  1.00 28.56           C
ATOM    179  C   ALA A  24      21.838  20.805 103.176  1.00 28.56           C
ATOM    180  O   ALA A  24      22.504  21.054 102.172  1.00 28.56           O
ATOM    181  N   ASP A  25      21.529  19.546 103.542  1.00 95.02           N
ATOM    182  CA  ASP A  25      22.037  18.365 102.897  1.00 95.02           C
ATOM    183  CB  ASP A  25      21.531  17.107 103.636  1.00 95.02           C
ATOM    184  CG  ASP A  25      22.136  15.842 103.051  1.00 95.02           C
ATOM    185  OD1 ASP A  25      21.806  15.516 101.881  1.00 95.02           O
ATOM    186  OD2 ASP A  25      22.929  15.181 103.774  1.00 95.02           O
ATOM    187  C   ASP A  25      21.577  18.314 101.474  1.00 95.02           C
ATOM    188  O   ASP A  25      22.360  18.047 100.561  1.00 95.02           O
ATOM    189  N   ILE A  26      20.285  18.595 101.247  1.00138.96           N
ATOM    190  CA  ILE A  26      19.755  18.573  99.918  1.00138.96           C
ATOM    191  CB  ILE A  26      18.277  18.846  99.890  1.00138.96           C
ATOM    192  CG1 ILE A  26      17.726  18.661  98.478  1.00138.96           C
ATOM    193  CG2 ILE A  26      17.991  20.235 100.472  1.00138.96           C
ATOM    194  CD1 ILE A  26      18.068  19.741  97.456  1.00138.96           C
ATOM    195  C   ILE A  26      20.470  19.623  99.132  1.00138.96           C
ATOM    196  O   ILE A  26      20.857  19.406  97.985  1.00138.96           O
ATOM    197  N   HIS A  27      20.659  20.796  99.750  1.00 76.45           N
ATOM    198  CA  HIS A  27      21.298  21.911  99.130  1.00 76.45           C
ATOM    199  ND1 HIS A  27      21.572  25.120  98.553  1.00 76.45           N
ATOM    200  CG  HIS A  27      21.947  24.367  99.642  1.00 76.45           C
ATOM    201  CB  HIS A  27      21.265  23.114 100.098  1.00 76.45           C
ATOM    202  NE2 HIS A  27      23.311  26.153  99.483  1.00 76.45           N
ATOM    203  CD2 HIS A  27      23.006  25.008 100.199  1.00 76.45           C
ATOM    204  CE1 HIS A  27      22.424  26.178  98.506  1.00 76.45           C
ATOM    205  C   HIS A  27      22.714  21.546  98.788  1.00 76.45           C
ATOM    206  O   HIS A  27      23.182  21.820  97.684  1.00 76.45           O
ATOM    207  N   GLN A  28      23.434  20.895  99.724  1.00 77.85           N
ATOM    208  CA  GLN A  28      24.819  20.585  99.497  1.00 77.85           C
ATOM    209  CB  GLN A  28      25.501  19.989 100.738  1.00 77.85           C
ATOM    210  CG  GLN A  28      25.582  20.971 101.908  1.00 77.85           C
ATOM    211  CD  GLN A  28      26.693  21.966 101.613  1.00 77.85           C
ATOM    212  OE1 GLN A  28      27.532  21.738 100.744  1.00 77.85           O
ATOM    213  NE2 GLN A  28      26.706  23.096 102.370  1.00 77.85           N
ATOM    214  C   GLN A  28      24.970  19.595  98.387  1.00 77.85           C
ATOM    215  O   GLN A  28      25.795  19.766  97.491  1.00 77.85           O
ATOM    216  N   ILE A  29      24.169  18.520  98.424  1.00142.72           N
ATOM    217  CA  ILE A  29      24.274  17.491  97.438  1.00142.72           C
ATOM    218  CB  ILE A  29      23.585  16.237  97.858  1.00142.72           C
ATOM    219  CG1 ILE A  29      23.985  15.077  96.931  1.00142.72           C
ATOM    220  CG2 ILE A  29      22.090  16.543  97.987  1.00142.72           C
ATOM    221  CD1 ILE A  29      25.467  14.709  97.047  1.00142.72           C
ATOM    222  C   ILE A  29      23.801  17.980  96.096  1.00142.72           C
ATOM    223  O   ILE A  29      24.376  17.623  95.069  1.00142.72           O
ATOM    224  N   ILE A  30      22.730  18.800  96.062  1.00103.10           N
ATOM    225  CA  ILE A  30      22.195  19.280  94.817  1.00103.10           C
ATOM    226  CB  ILE A  30      20.924  20.072  95.013  1.00103.10           C
ATOM    227  CG1 ILE A  30      20.228  20.339  93.671  1.00103.10           C
ATOM    228  CG2 ILE A  30      21.235  21.348  95.809  1.00103.10           C
ATOM    229  CD1 ILE A  30      18.828  20.928  93.837  1.00103.10           C
ATOM    230  C   ILE A  30      23.211  20.136  94.118  1.00103.10           C
ATOM    231  O   ILE A  30      23.453  19.964  92.925  1.00103.10           O
ATOM    232  N   ASP A  31      23.870  21.056  94.850  1.00 50.14           N
ATOM    233  CA  ASP A  31      24.817  21.956  94.257  1.00 50.14           C
ATOM    234  CB  ASP A  31      25.405  22.950  95.272  1.00 50.14           C
ATOM    235  CG  ASP A  31      24.270  23.841  95.740  1.00 50.14           C
ATOM    236  OD1 ASP A  31      23.104  23.532  95.380  1.00 50.14           O
ATOM    237  OD2 ASP A  31      24.541  24.834  96.468  1.00 50.14           O
ATOM    238  C   ASP A  31      25.961  21.178  93.676  1.00 50.14           C
ATOM    239  O   ASP A  31      26.454  21.491  92.595  1.00 50.14           O
ATOM    240  N   GLU A  32      26.420  20.132  94.378  1.00 81.85           N
ATOM    241  CA  GLU A  32      27.551  19.365  93.932  1.00 81.85           C
ATOM    242  CB  GLU A  32      27.937  18.262  94.932  1.00 81.85           C
ATOM    243  CG  GLU A  32      28.275  18.803  96.323  1.00 81.85           C
ATOM    244  CD  GLU A  32      29.441  19.771  96.199  1.00 81.85           C
ATOM    245  OE1 GLU A  32      30.148  19.729  95.157  1.00 81.85           O
ATOM    246  OE2 GLU A  32      29.638  20.568  97.154  1.00 81.85           O
ATOM    247  C   GLU A  32      27.186  18.694  92.644  1.00 81.85           C
ATOM    248  O   GLU A  32      28.016  18.543  91.748  1.00 81.85           O
ATOM    249  N   PHE A  33      25.920  18.261  92.537  1.00120.11           N
ATOM    250  CA  PHE A  33      25.433  17.555  91.385  1.00120.11           C
ATOM    251  CB  PHE A  33      23.946  17.198  91.551  1.00120.11           C
ATOM    252  CG  PHE A  33      23.363  16.794  90.241  1.00120.11           C
ATOM    253  CD1 PHE A  33      23.427  15.493  89.804  1.00120.11           C
ATOM    254  CD2 PHE A  33      22.734  17.732  89.451  1.00120.11           C
ATOM    255  CE1 PHE A  33      22.878  15.137  88.594  1.00120.11           C
ATOM    256  CE2 PHE A  33      22.183  17.382  88.242  1.00120.11           C
ATOM    257  CZ  PHE A  33      22.246  16.078  87.817  1.00120.11           C
ATOM    258  C   PHE A  33      25.545  18.418  90.169  1.00120.11           C
ATOM    259  O   PHE A  33      26.089  17.984  89.153  1.00120.11           O
ATOM    260  N   PHE A  34      25.033  19.665  90.252  1.00122.64           N
ATOM    261  CA  PHE A  34      25.034  20.533  89.114  1.00122.64           C
ATOM    262  CB  PHE A  34      24.264  21.845  89.336  1.00122.64           C
ATOM    263  CG  PHE A  34      22.843  21.434  89.404  1.00122.64           C
ATOM    264  CD1 PHE A  34      22.100  21.353  88.249  1.00122.64           C
ATOM    265  CD2 PHE A  34      22.261  21.103  90.605  1.00122.64           C
ATOM    266  CE1 PHE A  34      20.788  20.963  88.290  1.00122.64           C
ATOM    267  CE2 PHE A  34      20.945  20.713  90.653  1.00122.64           C
ATOM    268  CZ  PHE A  34      20.211  20.635  89.494  1.00122.64           C
ATOM    269  C   PHE A  34      26.428  20.891  88.738  1.00122.64           C
ATOM    270  O   PHE A  34      26.779  20.864  87.560  1.00122.64           O
ATOM    271  N   GLU A  35      27.274  21.233  89.725  1.00107.57           N
ATOM    272  CA  GLU A  35      28.594  21.622  89.330  1.00107.57           C
ATOM    273  CB  GLU A  35      29.459  22.263  90.441  1.00107.57           C
ATOM    274  CG  GLU A  35      29.670  21.452  91.718  1.00107.57           C
ATOM    275  CD  GLU A  35      30.395  22.358  92.711  1.00107.57           C
ATOM    276  OE1 GLU A  35      29.722  23.239  93.312  1.00107.57           O
ATOM    277  OE2 GLU A  35      31.632  22.186  92.877  1.00107.57           O
ATOM    278  C   GLU A  35      29.280  20.461  88.674  1.00107.57           C
ATOM    279  O   GLU A  35      30.072  20.650  87.754  1.00107.57           O
ATOM    280  N   GLU A  36      29.000  19.222  89.116  1.00 94.57           N
ATOM    281  CA  GLU A  36      29.622  18.069  88.512  1.00 94.57           C
ATOM    282  CB  GLU A  36      29.248  16.757  89.223  1.00 94.57           C
ATOM    283  CG  GLU A  36      29.780  15.502  88.526  1.00 94.57           C
ATOM    284  CD  GLU A  36      29.510  14.321  89.448  1.00 94.57           C
ATOM    285  OE1 GLU A  36      29.257  14.573  90.656  1.00 94.57           O
ATOM    286  OE2 GLU A  36      29.555  13.158  88.966  1.00 94.57           O
ATOM    287  C   GLU A  36      29.203  17.919  87.076  1.00 94.57           C
ATOM    288  O   GLU A  36      30.024  17.619  86.210  1.00 94.57           O
ATOM    289  N   VAL A  37      27.907  18.106  86.772  1.00113.05           N
ATOM    290  CA  VAL A  37      27.474  17.909  85.417  1.00113.05           C
ATOM    291  CB  VAL A  37      25.984  17.876  85.269  1.00113.05           C
ATOM    292  CG1 VAL A  37      25.481  16.560  85.891  1.00113.05           C
ATOM    293  CG2 VAL A  37      25.398  19.117  85.954  1.00113.05           C
ATOM    294  C   VAL A  37      28.095  18.921  84.501  1.00113.05           C
ATOM    295  O   VAL A  37      28.466  18.590  83.377  1.00113.05           O
ATOM    296  N   LYS A  38      28.234  20.185  84.949  1.00120.92           N
ATOM    297  CA  LYS A  38      28.830  21.195  84.114  1.00120.92           C
ATOM    298  CB  LYS A  38      28.892  22.564  84.793  1.00120.92           C
ATOM    299  CG  LYS A  38      29.574  23.614  83.917  1.00120.92           C
ATOM    300  CD  LYS A  38      29.616  24.995  84.564  1.00120.92           C
ATOM    301  CE  LYS A  38      30.141  24.957  85.999  1.00120.92           C
ATOM    302  NZ  LYS A  38      30.470  26.325  86.452  1.00120.92           N
ATOM    303  C   LYS A  38      30.248  20.819  83.822  1.00120.92           C
ATOM    304  O   LYS A  38      30.739  21.023  82.712  1.00120.92           O
ATOM    305  N   ASP A  39      30.943  20.283  84.841  1.00 39.07           N
ATOM    306  CA  ASP A  39      32.327  19.918  84.747  1.00 39.07           C
ATOM    307  CB  ASP A  39      32.851  19.364  86.084  1.00 39.07           C
ATOM    308  CG  ASP A  39      32.798  20.490  87.111  1.00 39.07           C
ATOM    309  OD1 ASP A  39      32.854  21.674  86.684  1.00 39.07           O
ATOM    310  OD2 ASP A  39      32.685  20.185  88.328  1.00 39.07           O
ATOM    311  C   ASP A  39      32.481  18.836  83.724  1.00 39.07           C
ATOM    312  O   ASP A  39      33.375  18.888  82.879  1.00 39.07           O
ATOM    313  N   GLY A  40      31.598  17.820  83.781  1.00 36.16           N
ATOM    314  CA  GLY A  40      31.668  16.688  82.902  1.00 36.16           C
ATOM    315  C   GLY A  40      31.427  17.102  81.482  1.00 36.16           C
ATOM    316  O   GLY A  40      32.112  16.628  80.578  1.00 36.16           O
ATOM    317  N   LEU A  41      30.420  17.965  81.232  1.00104.64           N
ATOM    318  CA  LEU A  41      30.159  18.369  79.875  1.00104.64           C
ATOM    319  CB  LEU A  41      28.828  19.112  79.619  1.00104.64           C
ATOM    320  CG  LEU A  41      27.628  18.188  79.301  1.00104.64           C
ATOM    321  CD1 LEU A  41      27.280  17.241  80.460  1.00104.64           C
ATOM    322  CD2 LEU A  41      26.424  19.008  78.804  1.00104.64           C
ATOM    323  C   LEU A  41      31.275  19.205  79.325  1.00104.64           C
ATOM    324  O   LEU A  41      31.630  19.063  78.157  1.00104.64           O
ATOM    325  N   LYS A  42      31.872  20.090  80.143  1.00163.42           N
ATOM    326  CA  LYS A  42      32.890  20.971  79.634  1.00163.42           C
ATOM    327  CB  LYS A  42      33.349  22.023  80.664  1.00163.42           C
ATOM    328  CG  LYS A  42      34.094  21.485  81.887  1.00163.42           C
ATOM    329  CD  LYS A  42      35.581  21.223  81.645  1.00163.42           C
ATOM    330  CE  LYS A  42      36.339  20.835  82.917  1.00163.42           C
ATOM    331  NZ  LYS A  42      35.857  21.639  84.066  1.00163.42           N
ATOM    332  C   LYS A  42      34.054  20.153  79.139  1.00163.42           C
ATOM    333  O   LYS A  42      34.737  20.548  78.194  1.00163.42           O
ATOM    334  N   ASN A  43      34.308  19.006  79.802  1.00 75.84           N
ATOM    335  CA  ASN A  43      35.309  18.010  79.513  1.00 75.84           C
ATOM    336  CB  ASN A  43      35.544  17.026  80.675  1.00 75.84           C
ATOM    337  CG  ASN A  43      36.419  17.737  81.698  1.00 75.84           C
ATOM    338  OD1 ASN A  43      37.207  18.610  81.342  1.00 75.84           O
ATOM    339  ND2 ASN A  43      36.291  17.345  82.993  1.00 75.84           N
ATOM    340  C   ASN A  43      34.936  17.210  78.291  1.00 75.84           C
ATOM    341  O   ASN A  43      35.762  16.463  77.767  1.00 75.84           O
ATOM    342  N   ASP A  44      33.686  17.343  77.800  1.00 76.00           N
ATOM    343  CA  ASP A  44      33.177  16.572  76.690  1.00 76.00           C
ATOM    344  CB  ASP A  44      34.181  16.404  75.529  1.00 76.00           C
ATOM    345  CG  ASP A  44      34.440  17.775  74.918  1.00 76.00           C
ATOM    346  OD1 ASP A  44      33.995  18.784  75.528  1.00 76.00           O
ATOM    347  OD2 ASP A  44      35.085  17.835  73.837  1.00 76.00           O
ATOM    348  C   ASP A  44      32.750  15.206  77.132  1.00 76.00           C
ATOM    349  O   ASP A  44      32.774  14.247  76.361  1.00 76.00           O
ATOM    350  N   GLN A  45      32.330  15.096  78.407  1.00 94.74           N
ATOM    351  CA  GLN A  45      31.755  13.897  78.955  1.00 94.74           C
ATOM    352  CB  GLN A  45      31.838  13.878  80.490  1.00 94.74           C
ATOM    353  CG  GLN A  45      33.236  14.126  81.056  1.00 94.74           C
ATOM    354  CD  GLN A  45      33.829  12.811  81.542  1.00 94.74           C
ATOM    355  OE1 GLN A  45      33.125  11.821  81.725  1.00 94.74           O
ATOM    356  NE2 GLN A  45      35.166  12.809  81.779  1.00 94.74           N
ATOM    357  C   GLN A  45      30.284  14.020  78.679  1.00 94.74           C
ATOM    358  O   GLN A  45      29.765  15.130  78.586  1.00 94.74           O
ATOM    359  N   VAL A  46      29.554  12.896  78.526  1.00105.10           N
ATOM    360  CA  VAL A  46      28.134  13.051  78.380  1.00105.10           C
ATOM    361  CB  VAL A  46      27.510  12.280  77.248  1.00105.10           C
ATOM    362  CG1 VAL A  46      27.757  10.778  77.460  1.00105.10           C
ATOM    363  CG2 VAL A  46      26.013  12.638  77.204  1.00105.10           C
ATOM    364  C   VAL A  46      27.504  12.562  79.641  1.00105.10           C
ATOM    365  O   VAL A  46      27.860  11.502  80.155  1.00105.10           O
ATOM    366  N   ILE A  47      26.549  13.339  80.191  1.00110.84           N
ATOM    367  CA  ILE A  47      25.913  12.844  81.376  1.00110.84           C
ATOM    368  CB  ILE A  47      25.703  13.847  82.485  1.00110.84           C
ATOM    369  CG1 ILE A  47      24.805  15.004  82.025  1.00110.84           C
ATOM    370  CG2 ILE A  47      27.076  14.279  83.032  1.00110.84           C
ATOM    371  CD1 ILE A  47      24.320  15.902  83.165  1.00110.84           C
ATOM    372  C   ILE A  47      24.584  12.312  80.961  1.00110.84           C
ATOM    373  O   ILE A  47      23.747  13.031  80.414  1.00110.84           O
ATOM    374  N   GLU A  48      24.372  11.003  81.194  1.00 70.20           N
ATOM    375  CA  GLU A  48      23.145  10.407  80.769  1.00 70.20           C
ATOM    376  CB  GLU A  48      23.340   9.192  79.837  1.00 70.20           C
ATOM    377  CG  GLU A  48      23.949   9.544  78.473  1.00 70.20           C
ATOM    378  CD  GLU A  48      24.086   8.273  77.639  1.00 70.20           C
ATOM    379  OE1 GLU A  48      24.464   7.216  78.213  1.00 70.20           O
ATOM    380  OE2 GLU A  48      23.812   8.344  76.411  1.00 70.20           O
ATOM    381  C   GLU A  48      22.408   9.947  81.973  1.00 70.20           C
ATOM    382  O   GLU A  48      22.945   9.181  82.763  1.00 70.20           O
ATOM    383  N   LEU A  49      21.159  10.417  82.145  1.00138.04           N
ATOM    384  CA  LEU A  49      20.343  10.052  83.267  1.00138.04           C
ATOM    385  CB  LEU A  49      19.877  11.290  84.047  1.00138.04           C
ATOM    386  CG  LEU A  49      21.024  12.225  84.492  1.00138.04           C
ATOM    387  CD1 LEU A  49      21.739  12.905  83.316  1.00138.04           C
ATOM    388  CD2 LEU A  49      20.511  13.287  85.456  1.00138.04           C
ATOM    389  C   LEU A  49      19.114   9.468  82.639  1.00138.04           C
ATOM    390  O   LEU A  49      18.262  10.198  82.135  1.00138.04           O
ATOM    391  N   ARG A  50      18.956   8.135  82.665  1.00150.87           N
ATOM    392  CA  ARG A  50      17.830   7.584  81.978  1.00150.87           C
ATOM    393  CB  ARG A  50      17.756   6.048  81.963  1.00150.87           C
ATOM    394  CG  ARG A  50      16.498   5.561  81.240  1.00150.87           C
ATOM    395  CD  ARG A  50      16.467   4.068  80.923  1.00150.87           C
ATOM    396  NE  ARG A  50      15.088   3.771  80.440  1.00150.87           N
ATOM    397  CZ  ARG A  50      14.698   2.481  80.232  1.00150.87           C
ATOM    398  NH1 ARG A  50      15.595   1.464  80.391  1.00150.87           N
ATOM    399  NH2 ARG A  50      13.410   2.209  79.876  1.00150.87           N
ATOM    400  C   ARG A  50      16.548   8.091  82.554  1.00150.87           C
ATOM    401  O   ARG A  50      16.348   8.133  83.767  1.00150.87           O
ATOM    402  N   GLY A  51      15.651   8.516  81.643  1.00 44.18           N
ATOM    403  CA  GLY A  51      14.326   8.956  81.959  1.00 44.18           C
ATOM    404  C   GLY A  51      14.294  10.453  81.962  1.00 44.18           C
ATOM    405  O   GLY A  51      13.392  11.057  81.380  1.00 44.18           O
ATOM    406  N   PHE A  52      15.262  11.078  82.671  1.00 80.70           N
ATOM    407  CA  PHE A  52      15.362  12.512  82.750  1.00 80.70           C
ATOM    408  CB  PHE A  52      16.343  12.980  83.839  1.00 80.70           C
ATOM    409  CG  PHE A  52      16.441  14.467  83.773  1.00 80.70           C
ATOM    410  CD1 PHE A  52      15.414  15.267  84.222  1.00 80.70           C
ATOM    411  CD2 PHE A  52      17.583  15.066  83.288  1.00 80.70           C
ATOM    412  CE1 PHE A  52      15.515  16.637  84.167  1.00 80.70           C
ATOM    413  CE2 PHE A  52      17.691  16.433  83.232  1.00 80.70           C
ATOM    414  CZ  PHE A  52      16.654  17.222  83.671  1.00 80.70           C
ATOM    415  C   PHE A  52      15.851  13.103  81.467  1.00 80.70           C
ATOM    416  O   PHE A  52      15.189  13.953  80.871  1.00 80.70           O
ATOM    417  N   GLY A  53      17.023  12.628  80.992  1.00 36.23           N
ATOM    418  CA  GLY A  53      17.580  13.185  79.795  1.00 36.23           C
ATOM    419  C   GLY A  53      19.076  13.136  79.865  1.00 36.23           C
ATOM    420  O   GLY A  53      19.662  12.603  80.808  1.00 36.23           O
ATOM    421  N   THR A  54      19.734  13.707  78.834  1.00105.99           N
ATOM    422  CA  THR A  54      21.165  13.697  78.786  1.00105.99           C
ATOM    423  CB  THR A  54      21.711  12.799  77.715  1.00105.99           C
ATOM    424  OG1 THR A  54      23.127  12.743  77.798  1.00105.99           O
ATOM    425  CG2 THR A  54      21.283  13.350  76.346  1.00105.99           C
ATOM    426  C   THR A  54      21.655  15.079  78.490  1.00105.99           C
ATOM    427  O   THR A  54      20.966  15.889  77.869  1.00105.99           O
ATOM    428  N   PHE A  55      22.883  15.375  78.966  1.00 70.88           N
ATOM    429  CA  PHE A  55      23.522  16.635  78.742  1.00 70.88           C
ATOM    430  CB  PHE A  55      23.933  17.369  80.031  1.00 70.88           C
ATOM    431  CG  PHE A  55      22.702  17.818  80.734  1.00 70.88           C
ATOM    432  CD1 PHE A  55      22.055  16.991  81.623  1.00 70.88           C
ATOM    433  CD2 PHE A  55      22.195  19.071  80.495  1.00 70.88           C
ATOM    434  CE1 PHE A  55      20.918  17.413  82.272  1.00 70.88           C
ATOM    435  CE2 PHE A  55      21.059  19.500  81.141  1.00 70.88           C
ATOM    436  CZ  PHE A  55      20.419  18.668  82.027  1.00 70.88           C
ATOM    437  C   PHE A  55      24.801  16.334  78.042  1.00 70.88           C
ATOM    438  O   PHE A  55      25.497  15.386  78.401  1.00 70.88           O
ATOM    439  N   GLU A  56      25.149  17.129  77.013  1.00103.04           N
ATOM    440  CA  GLU A  56      26.378  16.854  76.331  1.00103.04           C
ATOM    441  CB  GLU A  56      26.231  15.795  75.223  1.00103.04           C
ATOM    442  CG  GLU A  56      25.312  16.238  74.079  1.00103.04           C
ATOM    443  CD  GLU A  56      25.185  15.093  73.085  1.00103.04           C
ATOM    444  OE1 GLU A  56      24.973  13.939  73.545  1.00103.04           O
ATOM    445  OE2 GLU A  56      25.289  15.355  71.856  1.00103.04           O
ATOM    446  C   GLU A  56      26.830  18.110  75.666  1.00103.04           C
ATOM    447  O   GLU A  56      26.081  19.080  75.567  1.00103.04           O
ATOM    448  N   VAL A  57      28.097  18.134  75.213  1.00 51.86           N
ATOM    449  CA  VAL A  57      28.541  19.270  74.467  1.00 51.86           C
ATOM    450  CB  VAL A  57      29.967  19.675  74.692  1.00 51.86           C
ATOM    451  CG1 VAL A  57      30.324  20.736  73.634  1.00 51.86           C
ATOM    452  CG2 VAL A  57      30.120  20.175  76.138  1.00 51.86           C
ATOM    453  C   VAL A  57      28.421  18.889  73.035  1.00 51.86           C
ATOM    454  O   VAL A  57      28.666  17.744  72.655  1.00 51.86           O
ATOM    455  N   ARG A  58      27.975  19.838  72.197  1.00181.33           N
ATOM    456  CA  ARG A  58      27.897  19.516  70.812  1.00181.33           C
ATOM    457  CB  ARG A  58      26.467  19.328  70.280  1.00181.33           C
ATOM    458  CG  ARG A  58      25.479  20.442  70.599  1.00181.33           C
ATOM    459  CD  ARG A  58      24.051  19.943  70.392  1.00181.33           C
ATOM    460  NE  ARG A  58      24.080  18.485  70.698  1.00181.33           N
ATOM    461  CZ  ARG A  58      22.937  17.745  70.657  1.00181.33           C
ATOM    462  NH1 ARG A  58      21.735  18.351  70.427  1.00181.33           N
ATOM    463  NH2 ARG A  58      23.002  16.394  70.840  1.00181.33           N
ATOM    464  C   ARG A  58      28.657  20.527  70.038  1.00181.33           C
ATOM    465  O   ARG A  58      28.635  21.722  70.329  1.00181.33           O
ATOM    466  N   THR A  59      29.398  20.034  69.032  1.00101.65           N
ATOM    467  CA  THR A  59      30.221  20.904  68.264  1.00101.65           C
ATOM    468  CB  THR A  59      31.304  20.197  67.503  1.00101.65           C
ATOM    469  OG1 THR A  59      32.201  21.144  66.941  1.00101.65           O
ATOM    470  CG2 THR A  59      30.663  19.343  66.393  1.00101.65           C
ATOM    471  C   THR A  59      29.367  21.586  67.265  1.00101.65           C
ATOM    472  O   THR A  59      28.374  21.033  66.796  1.00101.65           O
ATOM    473  N   ARG A  60      29.734  22.841  66.955  1.00167.12           N
ATOM    474  CA  ARG A  60      29.080  23.550  65.906  1.00167.12           C
ATOM    475  CB  ARG A  60      28.706  25.003  66.255  1.00167.12           C
ATOM    476  CG  ARG A  60      28.003  25.184  67.606  1.00167.12           C
ATOM    477  CD  ARG A  60      27.036  24.068  68.006  1.00167.12           C
ATOM    478  NE  ARG A  60      25.801  24.162  67.178  1.00167.12           N
ATOM    479  CZ  ARG A  60      24.873  23.166  67.287  1.00167.12           C
ATOM    480  NH1 ARG A  60      25.136  22.089  68.083  1.00167.12           N
ATOM    481  NH2 ARG A  60      23.689  23.244  66.615  1.00167.12           N
ATOM    482  C   ARG A  60      30.148  23.638  64.863  1.00167.12           C
ATOM    483  O   ARG A  60      31.251  24.105  65.147  1.00167.12           O
ATOM    484  N   LYS A  61      29.869  23.165  63.635  1.00 41.70           N
ATOM    485  CA  LYS A  61      30.889  23.187  62.625  1.00 41.70           C
ATOM    486  CB  LYS A  61      30.589  22.256  61.428  1.00 41.70           C
ATOM    487  CG  LYS A  61      30.692  20.765  61.780  1.00 41.70           C
ATOM    488  CD  LYS A  61      30.048  19.806  60.772  1.00 41.70           C
ATOM    489  CE  LYS A  61      30.212  18.338  61.177  1.00 41.70           C
ATOM    490  NZ  LYS A  61      29.345  17.465  60.353  1.00 41.70           N
ATOM    491  C   LYS A  61      31.014  24.590  62.131  1.00 41.70           C
ATOM    492  O   LYS A  61      30.036  25.334  62.096  1.00 41.70           O
ATOM    493  N   GLY A  62      32.245  25.008  61.774  1.00 32.54           N
ATOM    494  CA  GLY A  62      32.396  26.336  61.258  1.00 32.54           C
ATOM    495  C   GLY A  62      31.684  26.320  59.954  1.00 32.54           C
ATOM    496  O   GLY A  62      31.838  25.386  59.169  1.00 32.54           O
ATOM    497  N   ARG A  63      30.898  27.376  59.676  1.00123.81           N
ATOM    498  CA  ARG A  63      30.119  27.373  58.477  1.00123.81           C
ATOM    499  CB  ARG A  63      28.619  27.137  58.714  1.00123.81           C
ATOM    500  CG  ARG A  63      27.973  28.229  59.566  1.00123.81           C
ATOM    501  CD  ARG A  63      26.534  27.913  59.966  1.00123.81           C
ATOM    502  NE  ARG A  63      26.571  26.622  60.704  1.00123.81           N
ATOM    503  CZ  ARG A  63      25.535  26.279  61.523  1.00123.81           C
ATOM    504  NH1 ARG A  63      24.485  27.136  61.674  1.00123.81           N
ATOM    505  NH2 ARG A  63      25.545  25.082  62.179  1.00123.81           N
ATOM    506  C   ARG A  63      30.234  28.710  57.839  1.00123.81           C
ATOM    507  O   ARG A  63      30.976  29.579  58.297  1.00123.81           O
ATOM    508  N   GLU A  64      29.509  28.875  56.717  1.00194.75           N
ATOM    509  CA  GLU A  64      29.499  30.107  55.996  1.00194.75           C
ATOM    510  CB  GLU A  64      30.080  29.988  54.577  1.00194.75           C
ATOM    511  CG  GLU A  64      29.144  29.270  53.596  0.00194.75           C
ATOM    512  CD  GLU A  64      28.929  27.841  54.070  0.00194.75           C
ATOM    513  OE1 GLU A  64      29.787  26.977  53.746  0.00194.75           O
ATOM    514  OE2 GLU A  64      27.908  27.595  54.769  0.00194.75           O
ATOM    515  C   GLU A  64      28.065  30.429  55.790  1.00194.75           C
ATOM    516  O   GLU A  64      27.180  29.665  56.174  1.00194.75           O
ATOM    517  N   LYS A  65      27.802  31.621  55.227  1.00226.35           N
ATOM    518  CA  LYS A  65      26.469  31.995  54.874  1.00226.35           C
ATOM    519  CB  LYS A  65      25.834  31.089  53.805  1.00226.35           C
ATOM    520  CG  LYS A  65      26.181  31.450  52.359  1.00226.35           C
ATOM    521  CD  LYS A  65      27.633  31.202  51.950  1.00226.35           C
ATOM    522  CE  LYS A  65      28.498  32.463  51.951  1.00226.35           C
ATOM    523  NZ  LYS A  65      29.818  32.163  51.352  1.00226.35           N
ATOM    524  C   LYS A  65      25.600  31.916  56.072  1.00226.35           C
ATOM    525  O   LYS A  65      24.379  31.842  55.946  1.00226.35           O
ATOM    526  N   ALA A  66      26.201  31.948  57.271  1.00 61.37           N
ATOM    527  CA  ALA A  66      25.391  31.923  58.443  1.00 61.37           C
ATOM    528  CB  ALA A  66      26.172  31.660  59.739  1.00 61.37           C
ATOM    529  C   ALA A  66      24.827  33.290  58.536  1.00 61.37           C
ATOM    530  O   ALA A  66      25.382  34.230  57.970  1.00 61.37           O
ATOM    531  N   ARG A  67      23.682  33.436  59.217  1.00131.85           N
ATOM    532  CA  ARG A  67      23.161  34.756  59.322  1.00131.85           C
ATOM    533  CB  ARG A  67      22.166  35.093  58.210  1.00131.85           C
ATOM    534  CG  ARG A  67      20.937  34.189  58.179  1.00131.85           C
ATOM    535  CD  ARG A  67      20.297  34.199  56.797  1.00131.85           C
ATOM    536  NE  ARG A  67      20.479  35.599  56.331  1.00131.85           N
ATOM    537  CZ  ARG A  67      20.230  35.970  55.043  1.00131.85           C
ATOM    538  NH1 ARG A  67      19.600  35.114  54.187  1.00131.85           N
ATOM    539  NH2 ARG A  67      20.620  37.206  54.618  1.00131.85           N
ATOM    540  C   ARG A  67      22.487  34.878  60.642  1.00131.85           C
ATOM    541  O   ARG A  67      22.262  33.890  61.341  1.00131.85           O
ATOM    542  N   ASN A  68      22.186  36.129  61.026  1.00 90.37           N
ATOM    543  CA  ASN A  68      21.557  36.377  62.284  1.00 90.37           C
ATOM    544  CB  ASN A  68      22.356  37.334  63.177  1.00 90.37           C
ATOM    545  CG  ASN A  68      23.442  36.511  63.829  1.00 90.37           C
ATOM    546  OD1 ASN A  68      23.148  35.654  64.659  1.00 90.37           O
ATOM    547  ND2 ASN A  68      24.723  36.758  63.442  1.00 90.37           N
ATOM    548  C   ASN A  68      20.253  37.036  62.031  1.00 90.37           C
ATOM    549  O   ASN A  68      20.134  37.945  61.210  1.00 90.37           O
ATOM    550  N   PRO A  69      19.257  36.558  62.712  1.00158.03           N
ATOM    551  CA  PRO A  69      17.972  37.168  62.605  1.00158.03           C
ATOM    552  CD  PRO A  69      19.171  35.154  63.082  1.00158.03           C
ATOM    553  CB  PRO A  69      17.001  36.229  63.318  1.00158.03           C
ATOM    554  CG  PRO A  69      17.667  34.848  63.170  1.00158.03           C
ATOM    555  C   PRO A  69      18.003  38.537  63.190  1.00158.03           C
ATOM    556  O   PRO A  69      17.300  39.411  62.687  1.00158.03           O
ATOM    557  N   LYS A  70      18.778  38.727  64.279  1.00169.74           N
ATOM    558  CA  LYS A  70      18.778  39.988  64.960  1.00169.74           C
ATOM    559  CB  LYS A  70      19.548  39.913  66.286  1.00169.74           C
ATOM    560  CG  LYS A  70      19.052  38.786  67.190  1.00169.74           C
ATOM    561  CD  LYS A  70      17.580  38.915  67.573  1.00169.74           C
ATOM    562  CE  LYS A  70      17.362  39.898  68.718  1.00169.74           C
ATOM    563  NZ  LYS A  70      18.299  39.581  69.818  1.00169.74           N
ATOM    564  C   LYS A  70      19.424  41.055  64.138  1.00169.74           C
ATOM    565  O   LYS A  70      18.774  42.018  63.734  1.00169.74           O
ATOM    566  N   THR A  71      20.734  40.895  63.857  1.00 45.67           N
ATOM    567  CA  THR A  71      21.464  41.873  63.105  1.00 45.67           C
ATOM    568  CB  THR A  71      22.954  41.725  63.221  1.00 45.67           C
ATOM    569  OG1 THR A  71      23.366  40.430  62.813  1.00 45.67           O
ATOM    570  CG2 THR A  71      23.347  41.979  64.686  1.00 45.67           C
ATOM    571  C   THR A  71      21.066  41.790  61.673  1.00 45.67           C
ATOM    572  O   THR A  71      20.938  42.807  60.993  1.00 45.67           O
ATOM    573  N   GLY A  72      20.857  40.557  61.179  1.00 15.82           N
ATOM    574  CA  GLY A  72      20.484  40.376  59.809  1.00 15.82           C
ATOM    575  C   GLY A  72      21.752  40.347  59.032  1.00 15.82           C
ATOM    576  O   GLY A  72      21.749  40.248  57.806  1.00 15.82           O
ATOM    577  N   ALA A  73      22.880  40.444  59.755  1.00 30.76           N
ATOM    578  CA  ALA A  73      24.167  40.418  59.134  1.00 30.76           C
ATOM    579  CB  ALA A  73      25.292  40.946  60.040  1.00 30.76           C
ATOM    580  C   ALA A  73      24.482  39.001  58.802  1.00 30.76           C
ATOM    581  O   ALA A  73      23.974  38.067  59.422  1.00 30.76           O
ATOM    582  N   ILE A  74      25.337  38.806  57.786  1.00101.24           N
ATOM    583  CA  ILE A  74      25.714  37.479  57.411  1.00101.24           C
ATOM    584  CB  ILE A  74      25.675  37.271  55.927  1.00101.24           C
ATOM    585  CG1 ILE A  74      25.989  35.817  55.548  1.00101.24           C
ATOM    586  CG2 ILE A  74      26.600  38.318  55.286  1.00101.24           C
ATOM    587  CD1 ILE A  74      25.646  35.506  54.093  1.00101.24           C
ATOM    588  C   ILE A  74      27.113  37.290  57.898  1.00101.24           C
ATOM    589  O   ILE A  74      27.960  38.163  57.718  1.00101.24           O
ATOM    590  N   VAL A  75      27.379  36.164  58.587  1.00110.77           N
ATOM    591  CA  VAL A  75      28.710  35.941  59.071  1.00110.77           C
ATOM    592  CB  VAL A  75      28.878  36.244  60.526  1.00110.77           C
ATOM    593  CG1 VAL A  75      27.931  35.322  61.308  1.00110.77           C
ATOM    594  CG2 VAL A  75      30.359  36.044  60.896  1.00110.77           C
ATOM    595  C   VAL A  75      29.031  34.491  58.899  1.00110.77           C
ATOM    596  O   VAL A  75      28.136  33.648  58.851  1.00110.77           O
ATOM    597  N   ALA A  76      30.331  34.162  58.746  1.00121.03           N
ATOM    598  CA  ALA A  76      30.682  32.779  58.585  1.00121.03           C
ATOM    599  CB  ALA A  76      32.177  32.579  58.283  1.00121.03           C
ATOM    600  C   ALA A  76      30.387  32.033  59.849  1.00121.03           C
ATOM    601  O   ALA A  76      29.655  31.052  59.862  1.00121.03           O
ATOM    602  N   VAL A  77      30.905  32.542  60.974  1.00174.11           N
ATOM    603  CA  VAL A  77      30.790  31.977  62.288  1.00174.11           C
ATOM    604  CB  VAL A  77      29.421  31.482  62.713  1.00174.11           C
ATOM    605  CG1 VAL A  77      29.222  30.002  62.341  1.00174.11           C
ATOM    606  CG2 VAL A  77      29.264  31.749  64.219  1.00174.11           C
ATOM    607  C   VAL A  77      31.788  30.880  62.428  1.00174.11           C
ATOM    608  O   VAL A  77      31.866  29.952  61.622  1.00174.11           O
ATOM    609  N   GLU A  78      32.586  30.987  63.500  1.00103.71           N
ATOM    610  CA  GLU A  78      33.632  30.055  63.771  1.00103.71           C
ATOM    611  CB  GLU A  78      34.767  30.620  64.648  1.00103.71           C
ATOM    612  CG  GLU A  78      34.355  31.060  66.057  1.00103.71           C
ATOM    613  CD  GLU A  78      35.624  31.552  66.744  1.00103.71           C
ATOM    614  OE1 GLU A  78      36.719  31.089  66.328  1.00103.71           O
ATOM    615  OE2 GLU A  78      35.524  32.385  67.685  1.00103.71           O
ATOM    616  C   GLU A  78      33.051  28.899  64.494  1.00103.71           C
ATOM    617  O   GLU A  78      31.905  28.928  64.939  1.00103.71           O
ATOM    618  N   THR A  79      33.858  27.830  64.594  1.00108.52           N
ATOM    619  CA  THR A  79      33.491  26.626  65.271  1.00108.52           C
ATOM    620  CB  THR A  79      34.574  25.593  65.204  1.00108.52           C
ATOM    621  OG1 THR A  79      34.150  24.381  65.806  1.00108.52           O
ATOM    622  CG2 THR A  79      35.807  26.145  65.941  1.00108.52           C
ATOM    623  C   THR A  79      33.305  26.970  66.713  1.00108.52           C
ATOM    624  O   THR A  79      33.978  27.849  67.249  1.00108.52           O
ATOM    625  N   HIS A  80      32.347  26.296  67.375  1.00 86.82           N
ATOM    626  CA  HIS A  80      32.119  26.538  68.770  1.00 86.82           C
ATOM    627  ND1 HIS A  80      30.472  29.856  68.184  1.00 86.82           N
ATOM    628  CG  HIS A  80      31.324  28.995  68.837  1.00 86.82           C
ATOM    629  CB  HIS A  80      31.006  27.552  69.096  1.00 86.82           C
ATOM    630  NE2 HIS A  80      32.249  31.051  68.780  1.00 86.82           N
ATOM    631  CD2 HIS A  80      32.406  29.740  69.194  1.00 86.82           C
ATOM    632  CE1 HIS A  80      31.074  31.072  68.178  1.00 86.82           C
ATOM    633  C   HIS A  80      31.634  25.259  69.357  1.00 86.82           C
ATOM    634  O   HIS A  80      31.736  24.193  68.751  1.00 86.82           O
ATOM    635  N   GLY A  81      31.106  25.359  70.591  1.00 37.27           N
ATOM    636  CA  GLY A  81      30.534  24.233  71.260  1.00 37.27           C
ATOM    637  C   GLY A  81      29.475  24.787  72.144  1.00 37.27           C
ATOM    638  O   GLY A  81      29.576  25.906  72.648  1.00 37.27           O
ATOM    639  N   VAL A  82      28.420  23.990  72.360  1.00128.82           N
ATOM    640  CA  VAL A  82      27.311  24.449  73.133  1.00128.82           C
ATOM    641  CB  VAL A  82      26.211  24.882  72.209  1.00128.82           C
ATOM    642  CG1 VAL A  82      25.945  23.720  71.237  1.00128.82           C
ATOM    643  CG2 VAL A  82      24.975  25.298  73.012  1.00128.82           C
ATOM    644  C   VAL A  82      26.818  23.297  73.952  1.00128.82           C
ATOM    645  O   VAL A  82      26.856  22.153  73.503  1.00128.82           O
ATOM    646  N   ALA A  83      26.360  23.570  75.194  1.00 45.93           N
ATOM    647  CA  ALA A  83      25.806  22.534  76.019  1.00 45.93           C
ATOM    648  CB  ALA A  83      25.613  22.965  77.485  1.00 45.93           C
ATOM    649  C   ALA A  83      24.460  22.204  75.450  1.00 45.93           C
ATOM    650  O   ALA A  83      23.727  23.094  75.020  1.00 45.93           O
ATOM    651  N   ILE A  84      24.099  20.904  75.413  1.00128.51           N
ATOM    652  CA  ILE A  84      22.818  20.560  74.868  1.00128.51           C
ATOM    653  CB  ILE A  84      22.900  19.976  73.484  1.00128.51           C
ATOM    654  CG1 ILE A  84      21.528  20.022  72.789  1.00128.51           C
ATOM    655  CG2 ILE A  84      23.524  18.575  73.588  1.00128.51           C
ATOM    656  CD1 ILE A  84      21.071  21.442  72.449  1.00128.51           C
ATOM    657  C   ILE A  84      22.161  19.571  75.779  1.00128.51           C
ATOM    658  O   ILE A  84      22.819  18.734  76.398  1.00128.51           O
ATOM    659  N   PHE A  85      20.822  19.676  75.897  1.00 78.35           N
ATOM    660  CA  PHE A  85      20.053  18.820  76.748  1.00 78.35           C
ATOM    661  CB  PHE A  85      19.344  19.619  77.854  1.00 78.35           C
ATOM    662  CG  PHE A  85      18.349  18.756  78.550  1.00 78.35           C
ATOM    663  CD1 PHE A  85      18.745  17.735  79.377  1.00 78.35           C
ATOM    664  CD2 PHE A  85      17.005  19.003  78.390  1.00 78.35           C
ATOM    665  CE1 PHE A  85      17.811  16.953  80.019  1.00 78.35           C
ATOM    666  CE2 PHE A  85      16.068  18.226  79.029  1.00 78.35           C
ATOM    667  CZ  PHE A  85      16.469  17.197  79.844  1.00 78.35           C
ATOM    668  C   PHE A  85      19.025  18.143  75.910  1.00 78.35           C
ATOM    669  O   PHE A  85      18.381  18.770  75.071  1.00 78.35           O
ATOM    670  N   ARG A  86      18.868  16.819  76.096  1.00158.51           N
ATOM    671  CA  ARG A  86      17.850  16.136  75.362  1.00158.51           C
ATOM    672  CB  ARG A  86      18.410  15.113  74.368  1.00158.51           C
ATOM    673  CG  ARG A  86      17.416  14.725  73.277  1.00158.51           C
ATOM    674  CD  ARG A  86      17.863  13.485  72.515  1.00158.51           C
ATOM    675  NE  ARG A  86      18.029  12.420  73.539  1.00158.51           N
ATOM    676  CZ  ARG A  86      17.643  11.146  73.249  1.00158.51           C
ATOM    677  NH1 ARG A  86      17.158  10.856  72.007  1.00158.51           N
ATOM    678  NH2 ARG A  86      17.727  10.175  74.204  1.00158.51           N
ATOM    679  C   ARG A  86      17.030  15.415  76.383  1.00158.51           C
ATOM    680  O   ARG A  86      17.531  14.591  77.146  1.00158.51           O
ATOM    681  N   PRO A  87      15.769  15.715  76.408  1.00 90.38           N
ATOM    682  CA  PRO A  87      14.868  15.181  77.388  1.00 90.38           C
ATOM    683  CD  PRO A  87      15.197  16.818  75.653  1.00 90.38           C
ATOM    684  CB  PRO A  87      13.585  16.002  77.264  1.00 90.38           C
ATOM    685  CG  PRO A  87      13.685  16.672  75.879  1.00 90.38           C
ATOM    686  C   PRO A  87      14.653  13.718  77.208  1.00 90.38           C
ATOM    687  O   PRO A  87      14.582  13.259  76.068  1.00 90.38           O
ATOM    688  N   GLY A  88      14.527  12.976  78.327  1.00 22.32           N
ATOM    689  CA  GLY A  88      14.281  11.566  78.268  1.00 22.32           C
ATOM    690  C   GLY A  88      12.823  11.400  77.990  1.00 22.32           C
ATOM    691  O   GLY A  88      12.053  12.352  78.105  1.00 22.32           O
ATOM    692  N   LYS A  89      12.406  10.169  77.633  1.00 78.24           N
ATOM    693  CA  LYS A  89      11.038   9.937  77.266  1.00 78.24           C
ATOM    694  CB  LYS A  89      10.759   8.557  76.648  1.00 78.24           C
ATOM    695  CG  LYS A  89       9.353   8.476  76.053  1.00 78.24           C
ATOM    696  CD  LYS A  89       9.174   7.346  75.042  1.00 78.24           C
ATOM    697  CE  LYS A  89       7.712   7.122  74.671  1.00 78.24           C
ATOM    698  NZ  LYS A  89       6.992   6.619  75.860  1.00 78.24           N
ATOM    699  C   LYS A  89      10.116  10.151  78.430  1.00 78.24           C
ATOM    700  O   LYS A  89       9.013  10.659  78.246  1.00 78.24           O
ATOM    701  N   GLU A  90      10.525   9.770  79.659  1.00 94.43           N
ATOM    702  CA  GLU A  90       9.646   9.965  80.783  1.00 94.43           C
ATOM    703  CB  GLU A  90      10.202   9.430  82.113  1.00 94.43           C
ATOM    704  CG  GLU A  90       9.933   7.939  82.302  1.00 94.43           C
ATOM    705  CD  GLU A  90      10.589   7.207  81.145  1.00 94.43           C
ATOM    706  OE1 GLU A  90       9.920   7.051  80.089  1.00 94.43           O
ATOM    707  OE2 GLU A  90      11.771   6.803  81.300  1.00 94.43           O
ATOM    708  C   GLU A  90       9.389  11.426  80.953  1.00 94.43           C
ATOM    709  O   GLU A  90       8.260  11.845  81.207  1.00 94.43           O
ATOM    710  N   LEU A  91      10.439  12.246  80.796  1.00 46.76           N
ATOM    711  CA  LEU A  91      10.291  13.661  80.938  1.00 46.76           C
ATOM    712  CB  LEU A  91      11.627  14.373  80.655  1.00 46.76           C
ATOM    713  CG  LEU A  91      11.617  15.891  80.882  1.00 46.76           C
ATOM    714  CD1 LEU A  91      11.487  16.227  82.376  1.00 46.76           C
ATOM    715  CD2 LEU A  91      12.839  16.552  80.223  1.00 46.76           C
ATOM    716  C   LEU A  91       9.305  14.088  79.889  1.00 46.76           C
ATOM    717  O   LEU A  91       8.386  14.863  80.149  1.00 46.76           O
ATOM    718  N   LYS A  92       9.454  13.548  78.669  1.00 61.87           N
ATOM    719  CA  LYS A  92       8.603  13.917  77.579  1.00 61.87           C
ATOM    720  CB  LYS A  92       8.955  13.104  76.322  1.00 61.87           C
ATOM    721  CG  LYS A  92      10.441  13.189  75.965  1.00 61.87           C
ATOM    722  CD  LYS A  92      10.903  12.106  74.989  1.00 61.87           C
ATOM    723  CE  LYS A  92      12.405  12.130  74.700  1.00 61.87           C
ATOM    724  NZ  LYS A  92      12.794  10.903  73.969  1.00 61.87           N
ATOM    725  C   LYS A  92       7.187  13.573  77.935  1.00 61.87           C
ATOM    726  O   LYS A  92       6.307  14.427  77.902  1.00 61.87           O
ATOM    727  N   ASP A  93       6.947  12.319  78.360  1.00 52.74           N
ATOM    728  CA  ASP A  93       5.614  11.825  78.588  1.00 52.74           C
ATOM    729  CB  ASP A  93       5.583  10.333  78.964  1.00 52.74           C
ATOM    730  CG  ASP A  93       5.751   9.516  77.696  1.00 52.74           C
ATOM    731  OD1 ASP A  93       4.924   9.689  76.759  1.00 52.74           O
ATOM    732  OD2 ASP A  93       6.716   8.706  77.648  1.00 52.74           O
ATOM    733  C   ASP A  93       4.916  12.566  79.679  1.00 52.74           C
ATOM    734  O   ASP A  93       3.742  12.897  79.548  1.00 52.74           O
ATOM    735  N   PHE A  94       5.602  12.849  80.793  1.00134.30           N
ATOM    736  CA  PHE A  94       4.915  13.499  81.862  1.00134.30           C
ATOM    737  CB  PHE A  94       5.631  13.447  83.221  1.00134.30           C
ATOM    738  CG  PHE A  94       5.388  12.070  83.740  1.00134.30           C
ATOM    739  CD1 PHE A  94       4.118  11.727  84.144  1.00134.30           C
ATOM    740  CD2 PHE A  94       6.384  11.117  83.787  1.00134.30           C
ATOM    741  CE1 PHE A  94       3.837  10.470  84.621  1.00134.30           C
ATOM    742  CE2 PHE A  94       6.112   9.857  84.267  1.00134.30           C
ATOM    743  CZ  PHE A  94       4.841   9.535  84.684  1.00134.30           C
ATOM    744  C   PHE A  94       4.555  14.905  81.522  1.00134.30           C
ATOM    745  O   PHE A  94       3.537  15.395  82.006  1.00134.30           O
ATOM    746  N   VAL A  95       5.366  15.578  80.677  1.00202.80           N
ATOM    747  CA  VAL A  95       5.202  16.982  80.403  1.00202.80           C
ATOM    748  CB  VAL A  95       6.012  17.486  79.255  1.00202.80           C
ATOM    749  CG1 VAL A  95       5.549  18.922  78.961  1.00202.80           C
ATOM    750  CG2 VAL A  95       7.500  17.401  79.622  1.00202.80           C
ATOM    751  C   VAL A  95       3.797  17.358  80.121  1.00202.80           C
ATOM    752  O   VAL A  95       3.340  17.304  78.984  1.00202.80           O
ATOM    753  N   TRP A  96       3.088  17.819  81.168  1.00296.70           N
ATOM    754  CA  TRP A  96       1.734  18.231  80.984  1.00296.70           C
ATOM    755  CB  TRP A  96       0.950  18.400  82.297  1.00296.70           C
ATOM    756  CG  TRP A  96      -0.513  18.755  82.122  1.00296.70           C
ATOM    757  CD2 TRP A  96      -1.570  17.788  82.123  1.00296.70           C
ATOM    758  CD1 TRP A  96      -1.101  19.975  81.975  1.00296.70           C
ATOM    759  NE1 TRP A  96      -2.467  19.828  81.877  1.00296.70           N
ATOM    760  CE2 TRP A  96      -2.766  18.486  81.971  1.00296.70           C
ATOM    761  CE3 TRP A  96      -1.547  16.430  82.257  1.00296.70           C
ATOM    762  CZ2 TRP A  96      -3.967  17.835  81.948  1.00296.70           C
ATOM    763  CZ3 TRP A  96      -2.755  15.772  82.216  1.00296.70           C
ATOM    764  CH2 TRP A  96      -3.938  16.462  82.064  1.00296.70           C
ATOM    765  C   TRP A  96       1.845  19.571  80.359  1.00296.70           C
ATOM    766  O   TRP A  96       2.732  20.349  80.705  1.00296.70           O
ATOM    767  N   GLU A  97       0.955  19.870  79.400  1.00261.00           N
ATOM    768  CA  GLU A  97       1.037  21.131  78.730  1.00261.00           C
ATOM    769  CB  GLU A  97       1.702  21.043  77.342  1.00261.00           C
ATOM    770  CG  GLU A  97       2.102  22.403  76.756  1.00261.00           C
ATOM    771  CD  GLU A  97       3.296  22.933  77.544  1.00261.00           C
ATOM    772  OE1 GLU A  97       3.191  23.001  78.798  1.00261.00           O
ATOM    773  OE2 GLU A  97       4.327  23.277  76.907  1.00261.00           O
ATOM    774  C   GLU A  97      -0.363  21.610  78.555  1.00261.00           C
ATOM    775  O   GLU A  97      -1.210  21.438  79.429  1.00261.00           O
ATOM    776  N   LEU A  98      -0.644  22.255  77.409  1.00129.22           N
ATOM    777  CA  LEU A  98      -1.964  22.750  77.185  1.00129.22           C
ATOM    778  CB  LEU A  98      -2.088  23.672  75.961  1.00129.22           C
ATOM    779  CG  LEU A  98      -1.197  24.921  76.065  1.00129.22           C
ATOM    780  CD1 LEU A  98      -1.471  25.898  74.912  1.00129.22           C
ATOM    781  CD2 LEU A  98      -1.301  25.568  77.455  1.00129.22           C
ATOM    782  C   LEU A  98      -2.855  21.573  76.962  1.00129.22           C
ATOM    783  O   LEU A  98      -2.699  20.526  77.587  1.00129.22           O
ATOM    784  N   ARG A  99      -3.829  21.729  76.052  1.00113.67           N
ATOM    785  CA  ARG A  99      -4.808  20.707  75.841  1.00113.67           C
ATOM    786  CB  ARG A  99      -5.698  21.026  74.636  1.00113.67           C
ATOM    787  CG  ARG A  99      -6.231  22.458  74.619  1.00113.67           C
ATOM    788  CD  ARG A  99      -7.130  22.715  73.411  1.00113.67           C
ATOM    789  NE  ARG A  99      -7.276  24.188  73.250  1.00113.67           N
ATOM    790  CZ  ARG A  99      -6.359  24.887  72.520  1.00113.67           C
ATOM    791  NH1 ARG A  99      -5.297  24.244  71.951  1.00113.67           N
ATOM    792  NH2 ARG A  99      -6.508  26.234  72.363  1.00113.67           N
ATOM    793  C   ARG A  99      -4.104  19.432  75.495  1.00113.67           C
ATOM    794  O   ARG A  99      -4.332  18.394  76.116  1.00113.67           O
ATOM    795  N   ASP A 100      -3.196  19.477  74.502  1.00148.09           N
ATOM    796  CA  ASP A 100      -2.512  18.275  74.136  1.00148.09           C
ATOM    797  CB  ASP A 100      -2.075  18.248  72.660  1.00148.09           C
ATOM    798  CG  ASP A 100      -3.318  17.984  71.823  1.00148.09           C
ATOM    799  OD1 ASP A 100      -3.760  16.804  71.795  1.00148.09           O
ATOM    800  OD2 ASP A 100      -3.853  18.953  71.218  1.00148.09           O
ATOM    801  C   ASP A 100      -1.304  18.194  75.000  1.00148.09           C
ATOM    802  O   ASP A 100      -0.286  18.833  74.737  1.00148.09           O
ATOM    803  N   ASN A 101      -1.407  17.389  76.073  1.00166.63           N
ATOM    804  CA  ASN A 101      -0.349  17.266  77.029  1.00166.63           C
ATOM    805  CB  ASN A 101      -0.812  16.626  78.353  1.00166.63           C
ATOM    806  CG  ASN A 101      -1.826  17.578  78.979  1.00166.63           C
ATOM    807  OD1 ASN A 101      -1.482  18.691  79.370  1.00166.63           O
ATOM    808  ND2 ASN A 101      -3.114  17.145  79.066  1.00166.63           N
ATOM    809  C   ASN A 101       0.706  16.406  76.429  1.00166.63           C
ATOM    810  O   ASN A 101       0.468  15.694  75.454  1.00166.63           O
ATOM    811  N   LYS A 102       1.932  16.473  76.985  1.00223.83           N
ATOM    812  CA  LYS A 102       2.913  15.624  76.415  1.00223.83           C
ATOM    813  CB  LYS A 102       4.374  15.953  76.721  1.00223.83           C
ATOM    814  CG  LYS A 102       5.248  15.405  75.585  1.00223.83           C
ATOM    815  CD  LYS A 102       6.668  15.969  75.548  1.00223.83           C
ATOM    816  CE  LYS A 102       7.517  15.407  74.406  1.00223.83           C
ATOM    817  NZ  LYS A 102       6.822  15.599  73.113  1.00223.83           N
ATOM    818  C   LYS A 102       2.591  14.167  76.639  1.00223.83           C
ATOM    819  O   LYS A 102       3.186  13.356  75.929  1.00223.83           O
ATOM    820  N   PRO A 103       1.736  13.715  77.548  1.00 81.02           N
ATOM    821  CA  PRO A 103       1.505  12.300  77.618  1.00 81.02           C
ATOM    822  CD  PRO A 103       1.440  14.349  78.829  1.00 81.02           C
ATOM    823  CB  PRO A 103       0.575  12.073  78.808  1.00 81.02           C
ATOM    824  CG  PRO A 103       0.937  13.230  79.755  1.00 81.02           C
ATOM    825  C   PRO A 103       0.980  11.785  76.324  1.00 81.02           C
ATOM    826  O   PRO A 103       0.202  12.468  75.659  1.00 81.02           O
ATOM    827  N   VAL A 104       1.412  10.572  75.952  1.00 57.29           N
ATOM    828  CA  VAL A 104       1.009  10.009  74.705  1.00 57.29           C
ATOM    829  CB  VAL A 104       1.559   8.628  74.492  1.00 57.29           C
ATOM    830  CG1 VAL A 104       1.065   8.094  73.138  1.00 57.29           C
ATOM    831  CG2 VAL A 104       3.090   8.680  74.631  1.00 57.29           C
ATOM    832  C   VAL A 104      -0.474   9.907  74.758  1.00 57.29           C
ATOM    833  O   VAL A 104      -1.048   9.654  75.816  1.00 57.29           O
ATOM    834  N   ASN A 105      -1.145  10.123  73.615  1.00177.39           N
ATOM    835  CA  ASN A 105      -2.571  10.021  73.640  1.00177.39           C
ATOM    836  CB  ASN A 105      -3.304  10.900  72.614  1.00177.39           C
ATOM    837  CG  ASN A 105      -3.113  12.343  73.051  1.00177.39           C
ATOM    838  OD1 ASN A 105      -1.983  12.790  73.237  1.00177.39           O
ATOM    839  ND2 ASN A 105      -4.235  13.093  73.230  1.00177.39           N
ATOM    840  C   ASN A 105      -2.880   8.601  73.342  1.00177.39           C
ATOM    841  O   ASN A 105      -1.994   7.826  72.983  1.00177.39           O
ATOM    842  N   GLU A 106      -4.155   8.213  73.522  1.00256.98           N
ATOM    843  CA  GLU A 106      -4.485   6.840  73.324  1.00256.98           C
ATOM    844  CB  GLU A 106      -5.981   6.520  73.501  1.00256.98           C
ATOM    845  CG  GLU A 106      -6.555   6.805  74.894  1.00256.98           C
ATOM    846  CD  GLU A 106      -6.132   5.709  75.863  1.00256.98           C
ATOM    847  OE1 GLU A 106      -5.107   5.032  75.589  1.00256.98           O
ATOM    848  OE2 GLU A 106      -6.832   5.541  76.899  1.00256.98           O
ATOM    849  C   GLU A 106      -4.147   6.492  71.916  1.00256.98           C
ATOM    850  O   GLU A 106      -4.551   7.168  70.971  1.00256.98           O
ATOM    851  N   ASN A 107      -3.356   5.418  71.760  1.00209.35           N
ATOM    852  CA  ASN A 107      -3.020   4.877  70.482  1.00209.35           C
ATOM    853  CB  ASN A 107      -4.248   4.284  69.770  1.00209.35           C
ATOM    854  CG  ASN A 107      -4.704   3.110  70.631  1.00209.35           C
ATOM    855  OD1 ASN A 107      -5.785   3.123  71.219  1.00209.35           O
ATOM    856  ND2 ASN A 107      -3.837   2.066  70.722  1.00209.35           N
ATOM    857  C   ASN A 107      -2.385   5.935  69.640  1.00209.35           C
ATOM    858  O   ASN A 107      -2.340   5.817  68.416  1.00209.35           O
ATOM    859  N   ASP A 108      -1.846   6.994  70.276  1.00101.46           N
ATOM    860  CA  ASP A 108      -1.144   7.976  69.507  1.00101.46           C
ATOM    861  CB  ASP A 108      -1.017   9.350  70.188  1.00101.46           C
ATOM    862  CG  ASP A 108       0.011  10.168  69.413  1.00101.46           C
ATOM    863  OD1 ASP A 108      -0.319  10.687  68.312  1.00101.46           O
ATOM    864  OD2 ASP A 108       1.158  10.279  69.925  1.00101.46           O
ATOM    865  C   ASP A 108       0.261   7.427  69.358  1.00101.46           C
ATOM    866  O   ASP A 108       0.658   6.611  70.232  1.00101.46           O
ATOM    867  OXT ASP A 108       0.956   7.808  68.378  1.00101.46           O
TER     868      ASP A 108
ATOM    869  N   MET B 109      29.133  10.066  82.509  1.00149.68           N
ATOM    870  CA  MET B 109      28.669  10.329  83.895  1.00149.68           C
ATOM    871  CB  MET B 109      29.529  11.444  84.509  1.00149.68           C
ATOM    872  CG  MET B 109      31.010  11.053  84.522  1.00149.68           C
ATOM    873  SD  MET B 109      32.186  12.408  84.825  1.00149.68           S
ATOM    874  CE  MET B 109      32.152  12.336  86.638  1.00149.68           C
ATOM    875  C   MET B 109      27.226  10.746  83.870  1.00149.68           C
ATOM    876  O   MET B 109      26.533  10.475  82.891  1.00149.68           O
ATOM    877  N   ALA B 110      26.697  11.412  84.922  1.00231.13           N
ATOM    878  CA  ALA B 110      25.292  11.679  84.773  1.00231.13           C
ATOM    879  CB  ALA B 110      24.422  10.444  84.643  1.00231.13           C
ATOM    880  C   ALA B 110      24.702  12.376  85.943  1.00231.13           C
ATOM    881  O   ALA B 110      25.245  13.336  86.481  1.00231.13           O
ATOM    882  N   GLY B 111      23.478  11.915  86.275  1.00 91.86           N
ATOM    883  CA  GLY B 111      22.665  12.431  87.332  1.00 91.86           C
ATOM    884  C   GLY B 111      21.963  11.266  87.959  1.00 91.86           C
ATOM    885  O   GLY B 111      22.591  10.310  88.403  1.00 91.86           O
ATOM    886  N   PRO B 112      20.671  11.334  88.054  1.00244.47           N
ATOM    887  CA  PRO B 112      19.944  10.260  88.679  1.00244.47           C
ATOM    888  CD  PRO B 112      20.055  12.617  88.357  1.00244.47           C
ATOM    889  CB  PRO B 112      18.596  10.832  89.088  1.00244.47           C
ATOM    890  CG  PRO B 112      18.902  12.312  89.319  1.00244.47           C
ATOM    891  C   PRO B 112      19.815   8.984  87.917  1.00244.47           C
ATOM    892  O   PRO B 112      19.207   8.058  88.447  1.00244.47           O
ATOM    893  N   LYS B 113      20.281   8.886  86.665  1.00308.13           N
ATOM    894  CA  LYS B 113      20.064   7.609  86.055  1.00308.13           C
ATOM    895  CB  LYS B 113      18.693   7.524  85.380  1.00308.13           C
ATOM    896  CG  LYS B 113      18.302   6.125  84.914  1.00308.13           C
ATOM    897  CD  LYS B 113      17.904   5.202  86.064  1.00308.13           C
ATOM    898  CE  LYS B 113      17.329   3.865  85.599  1.00308.13           C
ATOM    899  NZ  LYS B 113      16.636   3.207  86.727  1.00308.13           N
ATOM    900  C   LYS B 113      21.134   7.409  85.037  1.00308.13           C
ATOM    901  O   LYS B 113      22.009   8.258  84.906  1.00308.13           O
ATOM    902  N   LEU B 114      21.106   6.271  84.308  1.00197.59           N
ATOM    903  CA  LEU B 114      22.079   5.984  83.286  1.00197.59           C
ATOM    904  CB  LEU B 114      21.880   6.800  81.997  1.00197.59           C
ATOM    905  CG  LEU B 114      20.624   6.338  81.234  1.00197.59           C
ATOM    906  CD1 LEU B 114      20.411   7.120  79.930  1.00197.59           C
ATOM    907  CD2 LEU B 114      20.682   4.822  81.002  1.00197.59           C
ATOM    908  C   LEU B 114      23.467   6.065  83.866  1.00197.59           C
ATOM    909  O   LEU B 114      23.832   5.163  84.618  1.00197.59           O
ATOM    910  N   THR B 115      24.303   7.093  83.557  1.00187.60           N
ATOM    911  CA  THR B 115      25.564   7.103  84.239  1.00187.60           C
ATOM    912  CB  THR B 115      26.650   7.813  83.505  1.00187.60           C
ATOM    913  OG1 THR B 115      26.761   7.313  82.178  1.00187.60           O
ATOM    914  CG2 THR B 115      27.954   7.508  84.258  1.00187.60           C
ATOM    915  C   THR B 115      25.322   7.810  85.539  1.00187.60           C
ATOM    916  O   THR B 115      26.134   8.604  86.010  1.00187.60           O
ATOM    917  N   LYS B 116      24.164   7.494  86.143  1.00100.16           N
ATOM    918  CA  LYS B 116      23.678   8.045  87.367  1.00100.16           C
ATOM    919  CB  LYS B 116      22.406   7.386  87.903  0.00100.16           C
ATOM    920  CG  LYS B 116      22.259   7.708  89.395  0.00100.16           C
ATOM    921  CD  LYS B 116      21.093   7.032  90.108  0.00100.16           C
ATOM    922  CE  LYS B 116      20.812   7.640  91.479  0.00100.16           C
ATOM    923  NZ  LYS B 116      19.383   8.008  91.581  0.00100.16           N
ATOM    924  C   LYS B 116      24.636   7.683  88.429  1.00100.16           C
ATOM    925  O   LYS B 116      24.976   8.500  89.280  1.00100.16           O
ATOM    926  N   ALA B 117      25.088   6.420  88.391  1.00 38.20           N
ATOM    927  CA  ALA B 117      25.903   5.912  89.443  1.00 38.20           C
ATOM    928  CB  ALA B 117      26.356   4.461  89.208  1.00 38.20           C
ATOM    929  C   ALA B 117      27.131   6.742  89.527  1.00 38.20           C
ATOM    930  O   ALA B 117      27.584   7.078  90.619  1.00 38.20           O
ATOM    931  N   ALA B 118      27.697   7.111  88.369  1.00 36.69           N
ATOM    932  CA  ALA B 118      28.915   7.860  88.387  1.00 36.69           C
ATOM    933  CB  ALA B 118      29.432   8.169  86.970  1.00 36.69           C
ATOM    934  C   ALA B 118      28.689   9.175  89.064  1.00 36.69           C
ATOM    935  O   ALA B 118      29.497   9.597  89.889  1.00 36.69           O
ATOM    936  N   ILE B 119      27.578   9.865  88.740  1.00148.26           N
ATOM    937  CA  ILE B 119      27.381  11.171  89.300  1.00148.26           C
ATOM    938  CB  ILE B 119      26.307  11.975  88.625  1.00148.26           C
ATOM    939  CG1 ILE B 119      26.508  13.479  88.889  1.00148.26           C
ATOM    940  CG2 ILE B 119      24.959  11.464  89.138  1.00148.26           C
ATOM    941  CD1 ILE B 119      26.232  13.895  90.320  1.00148.26           C
ATOM    942  C   ILE B 119      27.127  11.088  90.783  1.00148.26           C
ATOM    943  O   ILE B 119      27.647  11.899  91.546  1.00148.26           O
ATOM    944  N   ILE B 120      26.332  10.096  91.237  1.00 99.55           N
ATOM    945  CA  ILE B 120      26.014   9.963  92.639  1.00 99.55           C
ATOM    946  CB  ILE B 120      25.058   8.839  92.953  1.00 99.55           C
ATOM    947  CG1 ILE B 120      25.637   7.471  92.559  1.00 99.55           C
ATOM    948  CG2 ILE B 120      23.709   9.158  92.298  1.00 99.55           C
ATOM    949  CD1 ILE B 120      24.799   6.298  93.071  1.00 99.55           C
ATOM    950  C   ILE B 120      27.271   9.714  93.412  1.00 99.55           C
ATOM    951  O   ILE B 120      27.454  10.237  94.511  1.00 99.55           O
ATOM    952  N   GLU B 121      28.176   8.894  92.854  1.00 79.59           N
ATOM    953  CA  GLU B 121      29.388   8.559  93.542  1.00 79.59           C
ATOM    954  CB  GLU B 121      30.286   7.627  92.714  1.00 79.59           C
ATOM    955  CG  GLU B 121      31.427   7.010  93.519  1.00 79.59           C
ATOM    956  CD  GLU B 121      32.523   6.608  92.540  1.00 79.59           C
ATOM    957  OE1 GLU B 121      32.199   6.054  91.456  1.00 79.59           O
ATOM    958  OE2 GLU B 121      33.709   6.874  92.867  1.00 79.59           O
ATOM    959  C   GLU B 121      30.174   9.818  93.764  1.00 79.59           C
ATOM    960  O   GLU B 121      30.740  10.027  94.836  1.00 79.59           O
ATOM    961  N   SER B 122      30.225  10.689  92.739  1.00 77.29           N
ATOM    962  CA  SER B 122      31.005  11.894  92.785  1.00 77.29           C
ATOM    963  CB  SER B 122      31.040  12.633  91.437  1.00 77.29           C
ATOM    964  OG  SER B 122      31.781  13.834  91.563  1.00 77.29           O
ATOM    965  C   SER B 122      30.453  12.854  93.798  1.00 77.29           C
ATOM    966  O   SER B 122      31.214  13.545  94.474  1.00 77.29           O
ATOM    967  N   LEU B 123      29.112  12.942  93.893  1.00166.59           N
ATOM    968  CA  LEU B 123      28.419  13.850  94.771  1.00166.59           C
ATOM    969  CB  LEU B 123      26.914  13.950  94.511  1.00166.59           C
ATOM    970  CG  LEU B 123      26.611  14.570  93.146  1.00166.59           C
ATOM    971  CD1 LEU B 123      25.115  14.872  92.988  1.00166.59           C
ATOM    972  CD2 LEU B 123      27.520  15.774  92.853  1.00166.59           C
ATOM    973  C   LEU B 123      28.573  13.456  96.202  1.00166.59           C
ATOM    974  O   LEU B 123      28.523  14.305  97.089  1.00166.59           O
ATOM    975  N   HIS B 124      28.696  12.144  96.457  1.00108.68           N
ATOM    976  CA  HIS B 124      28.877  11.614  97.779  1.00108.68           C
ATOM    977  ND1 HIS B 124      29.024   8.396  99.596  1.00108.68           N
ATOM    978  CG  HIS B 124      29.674   9.451  98.994  1.00108.68           C
ATOM    979  CB  HIS B 124      29.244  10.112  97.712  1.00108.68           C
ATOM    980  NE2 HIS B 124      30.816   8.828 100.838  1.00108.68           N
ATOM    981  CD2 HIS B 124      30.764   9.702  99.767  1.00108.68           C
ATOM    982  CE1 HIS B 124      29.752   8.061 100.694  1.00108.68           C
ATOM    983  C   HIS B 124      30.099  12.254  98.360  1.00108.68           C
ATOM    984  O   HIS B 124      30.095  12.687  99.511  1.00108.68           O
ATOM    985  N   GLU B 125      31.191  12.300  97.572  1.00 94.50           N
ATOM    986  CA  GLU B 125      32.449  12.790  98.060  1.00 94.50           C
ATOM    987  CB  GLU B 125      33.614  12.548  97.082  1.00 94.50           C
ATOM    988  CG  GLU B 125      33.990  11.073  96.940  1.00 94.50           C
ATOM    989  CD  GLU B 125      34.285  10.540  98.335  0.00 94.50           C
ATOM    990  OE1 GLU B 125      35.372  10.862  98.885  0.00 94.50           O
ATOM    991  OE2 GLU B 125      33.413   9.808  98.874  0.00 94.50           O
ATOM    992  C   GLU B 125      32.421  14.258  98.355  1.00 94.50           C
ATOM    993  O   GLU B 125      32.878  14.692  99.412  1.00 94.50           O
ATOM    994  N   LYS B 126      31.873  15.069  97.432  1.00 46.21           N
ATOM    995  CA  LYS B 126      31.897  16.497  97.591  1.00 46.21           C
ATOM    996  CB  LYS B 126      31.282  17.230  96.382  1.00 46.21           C
ATOM    997  CG  LYS B 126      32.057  17.027  95.077  1.00 46.21           C
ATOM    998  CD  LYS B 126      31.328  17.499  93.817  1.00 46.21           C
ATOM    999  CE  LYS B 126      32.185  17.339  92.559  1.00 46.21           C
ATOM   1000  NZ  LYS B 126      31.420  17.717  91.352  1.00 46.21           N
ATOM   1001  C   LYS B 126      31.109  16.905  98.808  1.00 46.21           C
ATOM   1002  O   LYS B 126      31.568  17.720  99.606  1.00 46.21           O
ATOM   1003  N   HIS B 127      29.894  16.349  98.968  1.00 65.49           N
ATOM   1004  CA  HIS B 127      28.988  16.658 100.044  1.00 65.49           C
ATOM   1005  ND1 HIS B 127      26.767  16.193 102.278  1.00 65.49           N
ATOM   1006  CG  HIS B 127      26.593  16.355 100.922  1.00 65.49           C
ATOM   1007  CB  HIS B 127      27.611  15.985  99.873  1.00 65.49           C
ATOM   1008  NE2 HIS B 127      24.724  17.024 101.994  1.00 65.49           N
ATOM   1009  CD2 HIS B 127      25.341  16.862 100.766  1.00 65.49           C
ATOM   1010  CE1 HIS B 127      25.617  16.610 102.872  1.00 65.49           C
ATOM   1011  C   HIS B 127      29.521  16.150 101.346  1.00 65.49           C
ATOM   1012  O   HIS B 127      29.357  16.808 102.372  1.00 65.49           O
ATOM   1013  N   GLY B 128      30.161  14.961 101.342  1.00 33.65           N
ATOM   1014  CA  GLY B 128      30.640  14.383 102.565  1.00 33.65           C
ATOM   1015  C   GLY B 128      29.550  13.545 103.167  1.00 33.65           C
ATOM   1016  O   GLY B 128      29.506  13.356 104.381  1.00 33.65           O
ATOM   1017  N   LEU B 129      28.638  13.026 102.318  1.00150.35           N
ATOM   1018  CA  LEU B 129      27.517  12.230 102.747  1.00150.35           C
ATOM   1019  CB  LEU B 129      26.193  12.745 102.157  1.00150.35           C
ATOM   1020  CG  LEU B 129      26.318  13.172 100.682  1.00150.35           C
ATOM   1021  CD1 LEU B 129      26.756  11.997  99.798  1.00150.35           C
ATOM   1022  CD2 LEU B 129      25.032  13.847 100.179  1.00150.35           C
ATOM   1023  C   LEU B 129      27.722  10.805 102.318  1.00150.35           C
ATOM   1024  O   LEU B 129      28.799  10.447 101.845  1.00150.35           O
ATOM   1025  N   ASN B 130      26.697   9.951 102.556  1.00 58.40           N
ATOM   1026  CA  ASN B 130      26.680   8.567 102.153  1.00 58.40           C
ATOM   1027  CB  ASN B 130      25.667   7.698 102.925  1.00 58.40           C
ATOM   1028  CG  ASN B 130      26.219   7.372 104.301  1.00 58.40           C
ATOM   1029  OD1 ASN B 130      27.428   7.415 104.527  1.00 58.40           O
ATOM   1030  ND2 ASN B 130      25.307   7.002 105.242  1.00 58.40           N
ATOM   1031  C   ASN B 130      26.263   8.519 100.714  1.00 58.40           C
ATOM   1032  O   ASN B 130      25.730   9.487 100.179  1.00 58.40           O
ATOM   1033  N   ARG B 131      26.529   7.377 100.049  1.00113.06           N
ATOM   1034  CA  ARG B 131      26.222   7.173  98.660  1.00113.06           C
ATOM   1035  CB  ARG B 131      26.803   5.841  98.145  1.00113.06           C
ATOM   1036  CG  ARG B 131      28.325   5.739  98.308  1.00113.06           C
ATOM   1037  CD  ARG B 131      28.888   4.349  97.993  0.00113.06           C
ATOM   1038  NE  ARG B 131      28.328   3.394  98.993  1.00113.06           N
ATOM   1039  CZ  ARG B 131      28.031   2.111  98.629  1.00113.06           C
ATOM   1040  NH1 ARG B 131      28.211   1.707  97.338  1.00113.06           N
ATOM   1041  NH2 ARG B 131      27.548   1.230  99.555  1.00113.06           N
ATOM   1042  C   ARG B 131      24.730   7.145  98.500  1.00113.06           C
ATOM   1043  O   ARG B 131      24.178   7.648  97.520  1.00113.06           O
ATOM   1044  N   ALA B 132      24.042   6.542  99.485  1.00 36.61           N
ATOM   1045  CA  ALA B 132      22.616   6.396  99.478  1.00 36.61           C
ATOM   1046  CB  ALA B 132      22.098   5.627 100.707  1.00 36.61           C
ATOM   1047  C   ALA B 132      21.996   7.758  99.494  1.00 36.61           C
ATOM   1048  O   ALA B 132      20.949   7.971  98.886  1.00 36.61           O
ATOM   1049  N   ASP B 133      22.620   8.698 100.231  1.00 62.12           N
ATOM   1050  CA  ASP B 133      22.139  10.041 100.409  1.00 62.12           C
ATOM   1051  CB  ASP B 133      23.054  10.864 101.341  1.00 62.12           C
ATOM   1052  CG  ASP B 133      23.166  10.205 102.716  1.00 62.12           C
ATOM   1053  OD1 ASP B 133      22.906   8.977 102.816  1.00 62.12           O
ATOM   1054  OD2 ASP B 133      23.527  10.923 103.688  1.00 62.12           O
ATOM   1055  C   ASP B 133      22.167  10.767  99.095  1.00 62.12           C
ATOM   1056  O   ASP B 133      21.197  11.427  98.720  1.00 62.12           O
ATOM   1057  N   ILE B 134      23.287  10.655  98.348  1.00104.48           N
ATOM   1058  CA  ILE B 134      23.369  11.395  97.118  1.00104.48           C
ATOM   1059  CB  ILE B 134      24.556  11.165  96.210  1.00104.48           C
ATOM   1060  CG1 ILE B 134      25.913  11.329  96.886  1.00104.48           C
ATOM   1061  CG2 ILE B 134      24.374  12.099  95.001  1.00104.48           C
ATOM   1062  CD1 ILE B 134      26.323  10.040  97.578  1.00104.48           C
ATOM   1063  C   ILE B 134      22.273  10.884  96.252  1.00104.48           C
ATOM   1064  O   ILE B 134      21.576  11.656  95.599  1.00104.48           O
ATOM   1065  N   HIS B 135      22.106   9.549  96.229  1.00 55.68           N
ATOM   1066  CA  HIS B 135      21.159   8.894  95.371  1.00 55.68           C
ATOM   1067  ND1 HIS B 135      20.381   5.897  93.706  1.00 55.68           N
ATOM   1068  CG  HIS B 135      20.079   6.638  94.825  1.00 55.68           C
ATOM   1069  CB  HIS B 135      21.099   7.378  95.641  1.00 55.68           C
ATOM   1070  NE2 HIS B 135      18.183   5.737  93.993  1.00 55.68           N
ATOM   1071  CD2 HIS B 135      18.729   6.528  94.986  1.00 55.68           C
ATOM   1072  CE1 HIS B 135      19.213   5.381  93.247  1.00 55.68           C
ATOM   1073  C   HIS B 135      19.786   9.400  95.651  1.00 55.68           C
ATOM   1074  O   HIS B 135      19.061   9.781  94.734  1.00 55.68           O
ATOM   1075  N   GLN B 136      19.401   9.425  96.938  1.00 82.84           N
ATOM   1076  CA  GLN B 136      18.075   9.817  97.306  1.00 82.84           C
ATOM   1077  CB  GLN B 136      17.853   9.816  98.829  1.00 82.84           C
ATOM   1078  CG  GLN B 136      17.835   8.440  99.493  1.00 82.84           C
ATOM   1079  CD  GLN B 136      16.388   7.964  99.536  1.00 82.84           C
ATOM   1080  OE1 GLN B 136      15.812   7.596  98.515  1.00 82.84           O
ATOM   1081  NE2 GLN B 136      15.780   7.982 100.752  1.00 82.84           N
ATOM   1082  C   GLN B 136      17.857  11.233  96.895  1.00 82.84           C
ATOM   1083  O   GLN B 136      16.807  11.571  96.355  1.00 82.84           O
ATOM   1084  N   ILE B 137      18.839  12.112  97.160  1.00153.50           N
ATOM   1085  CA  ILE B 137      18.638  13.490  96.827  1.00153.50           C
ATOM   1086  CB  ILE B 137      19.702  14.424  97.369  1.00153.50           C
ATOM   1087  CG1 ILE B 137      19.336  15.912  97.188  1.00153.50           C
ATOM   1088  CG2 ILE B 137      21.041  14.090  96.710  1.00153.50           C
ATOM   1089  CD1 ILE B 137      19.384  16.445  95.755  1.00153.50           C
ATOM   1090  C   ILE B 137      18.565  13.663  95.342  1.00153.50           C
ATOM   1091  O   ILE B 137      17.692  14.374  94.851  1.00153.50           O
ATOM   1092  N   ILE B 138      19.470  13.037  94.572  1.00111.38           N
ATOM   1093  CA  ILE B 138      19.443  13.343  93.172  1.00111.38           C
ATOM   1094  CB  ILE B 138      20.592  12.804  92.377  1.00111.38           C
ATOM   1095  CG1 ILE B 138      20.561  11.273  92.302  1.00111.38           C
ATOM   1096  CG2 ILE B 138      21.876  13.380  92.997  1.00111.38           C
ATOM   1097  CD1 ILE B 138      21.476  10.734  91.206  1.00111.38           C
ATOM   1098  C   ILE B 138      18.177  12.859  92.545  1.00111.38           C
ATOM   1099  O   ILE B 138      17.565  13.577  91.755  1.00111.38           O
ATOM   1100  N   ASP B 139      17.733  11.633  92.883  1.00 83.27           N
ATOM   1101  CA  ASP B 139      16.568  11.113  92.228  1.00 83.27           C
ATOM   1102  CB  ASP B 139      16.175   9.690  92.671  1.00 83.27           C
ATOM   1103  CG  ASP B 139      15.176   9.104  91.672  1.00 83.27           C
ATOM   1104  OD1 ASP B 139      14.298   9.858  91.171  1.00 83.27           O
ATOM   1105  OD2 ASP B 139      15.282   7.877  91.407  1.00 83.27           O
ATOM   1106  C   ASP B 139      15.405  11.990  92.537  1.00 83.27           C
ATOM   1107  O   ASP B 139      14.624  12.335  91.652  1.00 83.27           O
ATOM   1108  N   GLU B 140      15.274  12.405  93.806  1.00 84.97           N
ATOM   1109  CA  GLU B 140      14.113  13.152  94.177  1.00 84.97           C
ATOM   1110  CB  GLU B 140      13.997  13.344  95.695  1.00 84.97           C
ATOM   1111  CG  GLU B 140      13.938  12.020  96.463  1.00 84.97           C
ATOM   1112  CD  GLU B 140      12.692  11.267  96.026  1.00 84.97           C
ATOM   1113  OE1 GLU B 140      11.785  11.919  95.442  1.00 84.97           O
ATOM   1114  OE2 GLU B 140      12.627  10.032  96.268  1.00 84.97           O
ATOM   1115  C   GLU B 140      14.114  14.462  93.439  1.00 84.97           C
ATOM   1116  O   GLU B 140      13.061  14.941  93.021  1.00 84.97           O
ATOM   1117  N   PHE B 141      15.306  15.061  93.233  1.00112.17           N
ATOM   1118  CA  PHE B 141      15.462  16.328  92.570  1.00112.17           C
ATOM   1119  CB  PHE B 141      16.933  16.788  92.525  1.00112.17           C
ATOM   1120  CG  PHE B 141      17.069  17.899  91.539  1.00112.17           C
ATOM   1121  CD1 PHE B 141      16.738  19.197  91.853  1.00112.17           C
ATOM   1122  CD2 PHE B 141      17.544  17.633  90.277  1.00112.17           C
ATOM   1123  CE1 PHE B 141      16.887  20.200  90.921  1.00112.17           C
ATOM   1124  CE2 PHE B 141      17.694  18.624  89.340  1.00112.17           C
ATOM   1125  CZ  PHE B 141      17.351  19.913  89.659  1.00112.17           C
ATOM   1126  C   PHE B 141      14.983  16.234  91.152  1.00112.17           C
ATOM   1127  O   PHE B 141      14.336  17.151  90.648  1.00112.17           O
ATOM   1128  N   PHE B 142      15.332  15.140  90.449  1.00 75.35           N
ATOM   1129  CA  PHE B 142      14.924  14.976  89.081  1.00 75.35           C
ATOM   1130  CB  PHE B 142      15.692  13.865  88.354  1.00 75.35           C
ATOM   1131  CG  PHE B 142      16.931  14.562  87.928  1.00 75.35           C
ATOM   1132  CD1 PHE B 142      17.804  15.078  88.853  1.00 75.35           C
ATOM   1133  CD2 PHE B 142      17.222  14.704  86.595  1.00 75.35           C
ATOM   1134  CE1 PHE B 142      18.947  15.729  88.459  1.00 75.35           C
ATOM   1135  CE2 PHE B 142      18.361  15.353  86.190  1.00 75.35           C
ATOM   1136  CZ  PHE B 142      19.230  15.868  87.122  1.00 75.35           C
ATOM   1137  C   PHE B 142      13.448  14.766  88.964  1.00 75.35           C
ATOM   1138  O   PHE B 142      12.810  15.307  88.062  1.00 75.35           O
ATOM   1139  N   GLU B 143      12.855  13.966  89.865  1.00 70.63           N
ATOM   1140  CA  GLU B 143      11.446  13.722  89.778  1.00 70.63           C
ATOM   1141  CB  GLU B 143      10.941  12.675  90.792  1.00 70.63           C
ATOM   1142  CG  GLU B 143       9.507  12.218  90.505  1.00 70.63           C
ATOM   1143  CD  GLU B 143       9.115  11.142  91.515  1.00 70.63           C
ATOM   1144  OE1 GLU B 143      10.020  10.631  92.226  1.00 70.63           O
ATOM   1145  OE2 GLU B 143       7.902  10.811  91.584  1.00 70.63           O
ATOM   1146  C   GLU B 143      10.719  15.009  90.016  1.00 70.63           C
ATOM   1147  O   GLU B 143       9.743  15.312  89.332  1.00 70.63           O
ATOM   1148  N   GLU B 144      11.185  15.816  90.988  1.00 92.03           N
ATOM   1149  CA  GLU B 144      10.527  17.054  91.288  1.00 92.03           C
ATOM   1150  CB  GLU B 144      11.052  17.704  92.574  1.00 92.03           C
ATOM   1151  CG  GLU B 144      12.553  17.958  92.554  1.00 92.03           C
ATOM   1152  CD  GLU B 144      12.941  18.508  93.911  1.00 92.03           C
ATOM   1153  OE1 GLU B 144      12.093  19.209  94.524  1.00 92.03           O
ATOM   1154  OE2 GLU B 144      14.086  18.227  94.356  1.00 92.03           O
ATOM   1155  C   GLU B 144      10.643  18.012  90.131  1.00 92.03           C
ATOM   1156  O   GLU B 144       9.696  18.738  89.834  1.00 92.03           O
ATOM   1157  N   VAL B 145      11.793  18.061  89.432  1.00109.82           N
ATOM   1158  CA  VAL B 145      11.890  18.985  88.332  1.00109.82           C
ATOM   1159  CB  VAL B 145      13.246  19.018  87.671  1.00109.82           C
ATOM   1160  CG1 VAL B 145      14.301  19.383  88.726  1.00109.82           C
ATOM   1161  CG2 VAL B 145      13.515  17.695  86.948  1.00109.82           C
ATOM   1162  C   VAL B 145      10.879  18.601  87.286  1.00109.82           C
ATOM   1163  O   VAL B 145      10.215  19.465  86.714  1.00109.82           O
ATOM   1164  N   LYS B 146      10.723  17.284  87.034  1.00 64.44           N
ATOM   1165  CA  LYS B 146       9.861  16.779  85.999  1.00 64.44           C
ATOM   1166  CB  LYS B 146       9.795  15.245  86.002  1.00 64.44           C
ATOM   1167  CG  LYS B 146      11.160  14.564  85.974  1.00 64.44           C
ATOM   1168  CD  LYS B 146      11.095  13.118  86.468  1.00 64.44           C
ATOM   1169  CE  LYS B 146      12.465  12.491  86.724  1.00 64.44           C
ATOM   1170  NZ  LYS B 146      12.308  11.240  87.500  1.00 64.44           N
ATOM   1171  C   LYS B 146       8.457  17.209  86.277  1.00 64.44           C
ATOM   1172  O   LYS B 146       7.747  17.661  85.377  1.00 64.44           O
ATOM   1173  N   ASP B 147       8.017  17.041  87.541  1.00 53.01           N
ATOM   1174  CA  ASP B 147       6.669  17.365  87.893  1.00 53.01           C
ATOM   1175  CB  ASP B 147       6.260  16.850  89.279  1.00 53.01           C
ATOM   1176  CG  ASP B 147       5.990  15.369  89.077  1.00 53.01           C
ATOM   1177  OD1 ASP B 147       5.449  15.029  87.990  1.00 53.01           O
ATOM   1178  OD2 ASP B 147       6.327  14.561  89.983  1.00 53.01           O
ATOM   1179  C   ASP B 147       6.464  18.836  87.821  1.00 53.01           C
ATOM   1180  O   ASP B 147       5.435  19.307  87.339  1.00 53.01           O
ATOM   1181  N   GLY B 148       7.454  19.617  88.281  1.00 28.77           N
ATOM   1182  CA  GLY B 148       7.270  21.034  88.253  1.00 28.77           C
ATOM   1183  C   GLY B 148       7.102  21.459  86.828  1.00 28.77           C
ATOM   1184  O   GLY B 148       6.263  22.303  86.519  1.00 28.77           O
ATOM   1185  N   LEU B 149       7.913  20.887  85.922  1.00 65.22           N
ATOM   1186  CA  LEU B 149       7.887  21.247  84.535  1.00 65.22           C
ATOM   1187  CB  LEU B 149       8.941  20.467  83.729  1.00 65.22           C
ATOM   1188  CG  LEU B 149       9.185  21.049  82.333  1.00 65.22           C
ATOM   1189  CD1 LEU B 149       9.843  22.420  82.488  1.00 65.22           C
ATOM   1190  CD2 LEU B 149      10.000  20.105  81.438  1.00 65.22           C
ATOM   1191  C   LEU B 149       6.562  20.856  83.950  1.00 65.22           C
ATOM   1192  O   LEU B 149       5.921  21.627  83.237  1.00 65.22           O
ATOM   1193  N   LYS B 150       6.102  19.634  84.261  1.00120.48           N
ATOM   1194  CA  LYS B 150       4.888  19.137  83.676  1.00120.48           C
ATOM   1195  CB  LYS B 150       4.571  17.690  84.078  1.00120.48           C
ATOM   1196  CG  LYS B 150       4.284  17.568  85.571  1.00120.48           C
ATOM   1197  CD  LYS B 150       3.847  16.181  86.032  1.00120.48           C
ATOM   1198  CE  LYS B 150       2.396  15.842  85.702  1.00120.48           C
ATOM   1199  NZ  LYS B 150       2.115  14.454  86.126  1.00120.48           N
ATOM   1200  C   LYS B 150       3.745  19.998  84.112  1.00120.48           C
ATOM   1201  O   LYS B 150       2.803  20.193  83.346  1.00120.48           O
ATOM   1202  N   ASN B 151       3.784  20.507  85.362  1.00 58.55           N
ATOM   1203  CA  ASN B 151       2.706  21.309  85.875  1.00 58.55           C
ATOM   1204  CB  ASN B 151       2.887  21.733  87.342  1.00 58.55           C
ATOM   1205  CG  ASN B 151       2.684  20.533  88.250  1.00 58.55           C
ATOM   1206  OD1 ASN B 151       1.943  19.606  87.925  1.00 58.55           O
ATOM   1207  ND2 ASN B 151       3.351  20.564  89.435  1.00 58.55           N
ATOM   1208  C   ASN B 151       2.602  22.566  85.075  1.00 58.55           C
ATOM   1209  O   ASN B 151       1.495  22.986  84.753  1.00 58.55           O
ATOM   1210  N   ASP B 152       3.757  23.201  84.778  1.00158.48           N
ATOM   1211  CA  ASP B 152       3.904  24.382  83.963  1.00158.48           C
ATOM   1212  CB  ASP B 152       2.623  25.144  83.557  1.00158.48           C
ATOM   1213  CG  ASP B 152       1.921  25.699  84.794  1.00158.48           C
ATOM   1214  OD1 ASP B 152       2.261  25.272  85.930  1.00158.48           O
ATOM   1215  OD2 ASP B 152       1.017  26.556  84.606  1.00158.48           O
ATOM   1216  C   ASP B 152       4.719  25.373  84.713  1.00158.48           C
ATOM   1217  O   ASP B 152       4.623  26.574  84.467  1.00158.48           O
ATOM   1218  N   GLN B 153       5.564  24.907  85.643  1.00102.43           N
ATOM   1219  CA  GLN B 153       6.353  25.885  86.325  1.00102.43           C
ATOM   1220  CB  GLN B 153       6.416  25.738  87.855  1.00102.43           C
ATOM   1221  CG  GLN B 153       5.109  26.092  88.572  1.00102.43           C
ATOM   1222  CD  GLN B 153       4.160  24.915  88.421  1.00102.43           C
ATOM   1223  OE1 GLN B 153       2.939  25.065  88.461  1.00102.43           O
ATOM   1224  NE2 GLN B 153       4.748  23.701  88.261  1.00102.43           N
ATOM   1225  C   GLN B 153       7.736  25.804  85.790  1.00102.43           C
ATOM   1226  O   GLN B 153       8.161  24.779  85.258  1.00102.43           O
ATOM   1227  N   VAL B 154       8.462  26.930  85.897  1.00 39.86           N
ATOM   1228  CA  VAL B 154       9.799  26.992  85.404  1.00 39.86           C
ATOM   1229  CB  VAL B 154      10.128  28.323  84.795  1.00 39.86           C
ATOM   1230  CG1 VAL B 154      11.599  28.314  84.347  1.00 39.86           C
ATOM   1231  CG2 VAL B 154       9.127  28.588  83.656  1.00 39.86           C
ATOM   1232  C   VAL B 154      10.708  26.769  86.561  1.00 39.86           C
ATOM   1233  O   VAL B 154      10.539  27.346  87.636  1.00 39.86           O
ATOM   1234  N   ILE B 155      11.705  25.889  86.365  1.00114.42           N
ATOM   1235  CA  ILE B 155      12.613  25.632  87.439  1.00114.42           C
ATOM   1236  CB  ILE B 155      12.863  24.165  87.650  1.00114.42           C
ATOM   1237  CG1 ILE B 155      13.536  23.494  86.445  1.00114.42           C
ATOM   1238  CG2 ILE B 155      11.508  23.539  88.017  1.00114.42           C
ATOM   1239  CD1 ILE B 155      14.114  22.122  86.797  1.00114.42           C
ATOM   1240  C   ILE B 155      13.888  26.331  87.097  1.00114.42           C
ATOM   1241  O   ILE B 155      14.494  26.051  86.063  1.00114.42           O
ATOM   1242  N   GLU B 156      14.319  27.289  87.955  1.00 70.06           N
ATOM   1243  CA  GLU B 156      15.497  28.050  87.642  1.00 70.06           C
ATOM   1244  CB  GLU B 156      15.270  29.565  87.616  1.00 70.06           C
ATOM   1245  CG  GLU B 156      14.299  29.979  86.513  1.00 70.06           C
ATOM   1246  CD  GLU B 156      14.507  31.452  86.221  1.00 70.06           C
ATOM   1247  OE1 GLU B 156      15.658  31.936  86.394  1.00 70.06           O
ATOM   1248  OE2 GLU B 156      13.516  32.110  85.806  1.00 70.06           O
ATOM   1249  C   GLU B 156      16.578  27.765  88.633  1.00 70.06           C
ATOM   1250  O   GLU B 156      16.504  28.111  89.807  1.00 70.06           O
ATOM   1251  N   LEU B 157      17.664  27.180  88.121  1.00150.65           N
ATOM   1252  CA  LEU B 157      18.799  26.694  88.840  1.00150.65           C
ATOM   1253  CB  LEU B 157      19.386  25.551  88.006  1.00150.65           C
ATOM   1254  CG  LEU B 157      18.358  24.560  87.424  1.00150.65           C
ATOM   1255  CD1 LEU B 157      19.050  23.367  86.754  1.00150.65           C
ATOM   1256  CD2 LEU B 157      17.283  24.158  88.432  1.00150.65           C
ATOM   1257  C   LEU B 157      19.852  27.743  88.677  1.00150.65           C
ATOM   1258  O   LEU B 157      20.348  27.921  87.566  1.00150.65           O
ATOM   1259  N   ARG B 158      20.295  28.402  89.765  1.00285.89           N
ATOM   1260  CA  ARG B 158      21.191  29.509  89.573  1.00285.89           C
ATOM   1261  CB  ARG B 158      21.649  30.132  90.898  1.00285.89           C
ATOM   1262  CG  ARG B 158      22.696  31.231  90.720  1.00285.89           C
ATOM   1263  CD  ARG B 158      22.143  32.576  90.247  1.00285.89           C
ATOM   1264  NE  ARG B 158      23.315  33.420  89.873  1.00285.89           N
ATOM   1265  CZ  ARG B 158      23.716  33.481  88.570  1.00285.89           C
ATOM   1266  NH1 ARG B 158      22.988  32.847  87.604  1.00285.89           N
ATOM   1267  NH2 ARG B 158      24.830  34.191  88.229  1.00285.89           N
ATOM   1268  C   ARG B 158      22.438  29.120  88.831  1.00285.89           C
ATOM   1269  O   ARG B 158      22.734  29.664  87.785  1.00285.89           O
ATOM   1270  N   GLY B 159      23.228  28.158  89.291  1.00175.76           N
ATOM   1271  CA  GLY B 159      24.443  27.888  88.573  1.00175.76           C
ATOM   1272  C   GLY B 159      24.245  27.146  87.277  1.00175.76           C
ATOM   1273  O   GLY B 159      25.106  27.220  86.413  1.00175.76           O
ATOM   1274  N   PHE B 160      23.246  26.247  87.185  1.00160.34           N
ATOM   1275  CA  PHE B 160      23.106  25.393  86.026  1.00160.34           C
ATOM   1276  CB  PHE B 160      22.500  24.038  86.454  1.00160.34           C
ATOM   1277  CG  PHE B 160      22.622  22.982  85.405  1.00160.34           C
ATOM   1278  CD1 PHE B 160      23.848  22.446  85.078  1.00160.34           C
ATOM   1279  CD2 PHE B 160      21.501  22.475  84.783  1.00160.34           C
ATOM   1280  CE1 PHE B 160      23.962  21.460  84.129  1.00160.34           C
ATOM   1281  CE2 PHE B 160      21.608  21.489  83.835  1.00160.34           C
ATOM   1282  CZ  PHE B 160      22.839  20.977  83.499  1.00160.34           C
ATOM   1283  C   PHE B 160      22.342  25.919  84.832  1.00160.34           C
ATOM   1284  O   PHE B 160      22.858  25.932  83.713  1.00160.34           O
ATOM   1285  N   GLY B 161      21.091  26.391  85.036  1.00 44.07           N
ATOM   1286  CA  GLY B 161      20.263  26.774  83.919  1.00 44.07           C
ATOM   1287  C   GLY B 161      18.825  26.625  84.338  1.00 44.07           C
ATOM   1288  O   GLY B 161      18.541  26.526  85.529  1.00 44.07           O
ATOM   1289  N   THR B 162      17.870  26.609  83.371  1.00106.47           N
ATOM   1290  CA  THR B 162      16.479  26.540  83.742  1.00106.47           C
ATOM   1291  CB  THR B 162      15.774  27.852  83.545  1.00106.47           C
ATOM   1292  OG1 THR B 162      14.536  27.875  84.240  1.00106.47           O
ATOM   1293  CG2 THR B 162      15.529  28.033  82.038  1.00106.47           C
ATOM   1294  C   THR B 162      15.771  25.537  82.872  1.00106.47           C
ATOM   1295  O   THR B 162      16.207  25.246  81.758  1.00106.47           O
ATOM   1296  N   PHE B 163      14.649  24.977  83.384  1.00 72.28           N
ATOM   1297  CA  PHE B 163      13.848  24.027  82.658  1.00 72.28           C
ATOM   1298  CB  PHE B 163      13.691  22.671  83.374  1.00 72.28           C
ATOM   1299  CG  PHE B 163      15.005  21.973  83.445  1.00 72.28           C
ATOM   1300  CD1 PHE B 163      15.898  22.246  84.455  1.00 72.28           C
ATOM   1301  CD2 PHE B 163      15.341  21.029  82.503  1.00 72.28           C
ATOM   1302  CE1 PHE B 163      17.108  21.596  84.522  1.00 72.28           C
ATOM   1303  CE2 PHE B 163      16.550  20.378  82.566  1.00 72.28           C
ATOM   1304  CZ  PHE B 163      17.438  20.657  83.576  1.00 72.28           C
ATOM   1305  C   PHE B 163      12.457  24.585  82.572  1.00 72.28           C
ATOM   1306  O   PHE B 163      11.905  25.041  83.574  1.00 72.28           O
ATOM   1307  N   GLU B 164      11.846  24.580  81.366  1.00151.19           N
ATOM   1308  CA  GLU B 164      10.484  25.021  81.288  1.00151.19           C
ATOM   1309  CB  GLU B 164      10.253  26.520  81.012  1.00151.19           C
ATOM   1310  CG  GLU B 164      10.515  26.952  79.572  1.00151.19           C
ATOM   1311  CD  GLU B 164      11.994  27.236  79.413  1.00151.19           C
ATOM   1312  OE1 GLU B 164      12.798  26.267  79.449  1.00151.19           O
ATOM   1313  OE2 GLU B 164      12.336  28.436  79.250  1.00151.19           O
ATOM   1314  C   GLU B 164       9.808  24.261  80.197  1.00151.19           C
ATOM   1315  O   GLU B 164      10.441  23.592  79.380  1.00151.19           O
ATOM   1316  N   VAL B 165       8.469  24.316  80.195  1.00103.04           N
ATOM   1317  CA  VAL B 165       7.740  23.600  79.207  1.00103.04           C
ATOM   1318  CB  VAL B 165       6.496  22.963  79.748  1.00103.04           C
ATOM   1319  CG1 VAL B 165       5.515  24.074  80.157  1.00103.04           C
ATOM   1320  CG2 VAL B 165       5.947  21.980  78.703  1.00103.04           C
ATOM   1321  C   VAL B 165       7.352  24.598  78.182  1.00103.04           C
ATOM   1322  O   VAL B 165       7.009  25.736  78.496  1.00103.04           O
ATOM   1323  N   ARG B 166       7.464  24.234  76.900  1.00154.03           N
ATOM   1324  CA  ARG B 166       6.979  25.220  76.003  1.00154.03           C
ATOM   1325  CB  ARG B 166       8.049  26.102  75.348  1.00154.03           C
ATOM   1326  CG  ARG B 166       9.134  25.360  74.589  1.00154.03           C
ATOM   1327  CD  ARG B 166      10.056  26.327  73.843  1.00154.03           C
ATOM   1328  NE  ARG B 166      11.096  26.822  74.793  1.00154.03           N
ATOM   1329  CZ  ARG B 166      10.869  27.955  75.516  1.00154.03           C
ATOM   1330  NH1 ARG B 166       9.652  28.565  75.440  1.00154.03           N
ATOM   1331  NH2 ARG B 166      11.852  28.476  76.310  1.00154.03           N
ATOM   1332  C   ARG B 166       6.116  24.569  74.990  1.00154.03           C
ATOM   1333  O   ARG B 166       6.300  23.404  74.638  1.00154.03           O
ATOM   1334  N   THR B 167       5.104  25.321  74.525  1.00 48.62           N
ATOM   1335  CA  THR B 167       4.187  24.744  73.599  1.00 48.62           C
ATOM   1336  CB  THR B 167       2.845  25.416  73.559  1.00 48.62           C
ATOM   1337  OG1 THR B 167       2.244  25.401  74.847  1.00 48.62           O
ATOM   1338  CG2 THR B 167       1.965  24.635  72.568  1.00 48.62           C
ATOM   1339  C   THR B 167       4.768  24.808  72.229  1.00 48.62           C
ATOM   1340  O   THR B 167       5.518  25.720  71.884  1.00 48.62           O
ATOM   1341  N   ARG B 168       4.441  23.785  71.422  1.00163.98           N
ATOM   1342  CA  ARG B 168       4.829  23.752  70.049  1.00163.98           C
ATOM   1343  CB  ARG B 168       5.587  22.477  69.638  1.00163.98           C
ATOM   1344  CG  ARG B 168       6.974  22.308  70.263  1.00163.98           C
ATOM   1345  CD  ARG B 168       8.029  23.270  69.705  1.00163.98           C
ATOM   1346  NE  ARG B 168       9.375  22.712  70.024  1.00163.98           N
ATOM   1347  CZ  ARG B 168      10.049  23.063  71.158  1.00163.98           C
ATOM   1348  NH1 ARG B 168       9.510  23.965  72.029  1.00163.98           N
ATOM   1349  NH2 ARG B 168      11.267  22.504  71.422  1.00163.98           N
ATOM   1350  C   ARG B 168       3.529  23.708  69.335  1.00163.98           C
ATOM   1351  O   ARG B 168       2.698  22.845  69.615  1.00163.98           O
ATOM   1352  N   LYS B 169       3.301  24.646  68.402  1.00 55.67           N
ATOM   1353  CA  LYS B 169       2.039  24.644  67.732  1.00 55.67           C
ATOM   1354  CB  LYS B 169       1.697  25.956  67.008  1.00 55.67           C
ATOM   1355  CG  LYS B 169       1.303  27.060  67.990  1.00 55.67           C
ATOM   1356  CD  LYS B 169       0.955  28.395  67.335  1.00 55.67           C
ATOM   1357  CE  LYS B 169       0.252  29.349  68.302  1.00 55.67           C
ATOM   1358  NZ  LYS B 169      -0.556  30.334  67.550  1.00 55.67           N
ATOM   1359  C   LYS B 169       2.023  23.518  66.760  1.00 55.67           C
ATOM   1360  O   LYS B 169       3.067  22.981  66.391  1.00 55.67           O
ATOM   1361  N   GLY B 170       0.806  23.110  66.354  1.00 20.54           N
ATOM   1362  CA  GLY B 170       0.666  22.007  65.455  1.00 20.54           C
ATOM   1363  C   GLY B 170       1.250  22.418  64.154  1.00 20.54           C
ATOM   1364  O   GLY B 170       1.267  23.597  63.802  1.00 20.54           O
ATOM   1365  N   ARG B 171       1.764  21.427  63.404  1.00156.40           N
ATOM   1366  CA  ARG B 171       2.331  21.745  62.138  1.00156.40           C
ATOM   1367  CB  ARG B 171       3.827  21.415  62.043  1.00156.40           C
ATOM   1368  CG  ARG B 171       4.670  22.279  62.982  1.00156.40           C
ATOM   1369  CD  ARG B 171       6.175  22.028  62.884  1.00156.40           C
ATOM   1370  NE  ARG B 171       6.434  20.642  63.363  1.00156.40           N
ATOM   1371  CZ  ARG B 171       6.636  20.395  64.690  1.00156.40           C
ATOM   1372  NH1 ARG B 171       6.555  21.408  65.602  1.00156.40           N
ATOM   1373  NH2 ARG B 171       6.921  19.126  65.105  1.00156.40           N
ATOM   1374  C   ARG B 171       1.608  20.939  61.121  1.00156.40           C
ATOM   1375  O   ARG B 171       1.542  19.712  61.198  1.00156.40           O
ATOM   1376  N   GLU B 172       1.022  21.645  60.146  1.00158.80           N
ATOM   1377  CA  GLU B 172       0.332  21.026  59.065  1.00158.80           C
ATOM   1378  CB  GLU B 172      -0.324  22.074  58.154  1.00158.80           C
ATOM   1379  CG  GLU B 172      -1.293  21.544  57.098  0.00158.80           C
ATOM   1380  CD  GLU B 172      -1.936  22.770  56.462  0.00158.80           C
ATOM   1381  OE1 GLU B 172      -1.220  23.800  56.338  0.00158.80           O
ATOM   1382  OE2 GLU B 172      -3.143  22.703  56.106  0.00158.80           O
ATOM   1383  C   GLU B 172       1.390  20.320  58.306  1.00158.80           C
ATOM   1384  O   GLU B 172       1.165  19.261  57.726  1.00158.80           O
ATOM   1385  N   LYS B 173       2.594  20.912  58.283  1.00225.89           N
ATOM   1386  CA  LYS B 173       3.622  20.253  57.554  1.00225.89           C
ATOM   1387  CB  LYS B 173       4.711  21.182  57.000  1.00225.89           C
ATOM   1388  CG  LYS B 173       4.147  22.224  56.038  1.00225.89           C
ATOM   1389  CD  LYS B 173       5.212  23.106  55.396  1.00225.89           C
ATOM   1390  CE  LYS B 173       5.915  22.368  54.257  1.00225.89           C
ATOM   1391  NZ  LYS B 173       4.931  21.531  53.528  1.00225.89           N
ATOM   1392  C   LYS B 173       4.281  19.242  58.430  1.00225.89           C
ATOM   1393  O   LYS B 173       4.690  19.513  59.558  1.00225.89           O
ATOM   1394  N   ALA B 174       4.345  18.017  57.894  1.00 83.05           N
ATOM   1395  CA  ALA B 174       5.007  16.873  58.436  1.00 83.05           C
ATOM   1396  CB  ALA B 174       4.273  16.226  59.620  1.00 83.05           C
ATOM   1397  C   ALA B 174       4.905  15.922  57.301  1.00 83.05           C
ATOM   1398  O   ALA B 174       3.990  16.058  56.493  1.00 83.05           O
ATOM   1399  N   ARG B 175       5.816  14.944  57.181  1.00181.57           N
ATOM   1400  CA  ARG B 175       5.645  14.105  56.036  1.00181.57           C
ATOM   1401  CB  ARG B 175       6.725  14.253  54.947  1.00181.57           C
ATOM   1402  CG  ARG B 175       6.745  15.630  54.282  1.00181.57           C
ATOM   1403  CD  ARG B 175       7.763  15.755  53.144  1.00181.57           C
ATOM   1404  NE  ARG B 175       7.027  15.748  51.844  1.00181.57           N
ATOM   1405  CZ  ARG B 175       6.618  16.934  51.304  1.00181.57           C
ATOM   1406  NH1 ARG B 175       6.845  18.093  51.987  1.00181.57           N
ATOM   1407  NH2 ARG B 175       5.999  16.976  50.087  1.00181.57           N
ATOM   1408  C   ARG B 175       5.671  12.679  56.447  1.00181.57           C
ATOM   1409  O   ARG B 175       6.176  12.308  57.506  1.00181.57           O
ATOM   1410  N   ASN B 176       5.072  11.855  55.573  1.00 77.29           N
ATOM   1411  CA  ASN B 176       5.059  10.434  55.691  1.00 77.29           C
ATOM   1412  CB  ASN B 176       3.736   9.844  55.177  1.00 77.29           C
ATOM   1413  CG  ASN B 176       3.566   8.390  55.580  1.00 77.29           C
ATOM   1414  OD1 ASN B 176       2.847   8.086  56.531  1.00 77.29           O
ATOM   1415  ND2 ASN B 176       4.220   7.460  54.833  1.00 77.29           N
ATOM   1416  C   ASN B 176       6.150  10.007  54.767  1.00 77.29           C
ATOM   1417  O   ASN B 176       6.138  10.362  53.587  1.00 77.29           O
ATOM   1418  N   PRO B 177       7.112   9.286  55.275  1.00 68.67           N
ATOM   1419  CA  PRO B 177       8.242   8.899  54.482  1.00 68.67           C
ATOM   1420  CD  PRO B 177       6.897   8.384  56.396  1.00 68.67           C
ATOM   1421  CB  PRO B 177       9.055   7.957  55.375  1.00 68.67           C
ATOM   1422  CG  PRO B 177       7.979   7.297  56.258  1.00 68.67           C
ATOM   1423  C   PRO B 177       7.821   8.240  53.203  1.00 68.67           C
ATOM   1424  O   PRO B 177       8.403   8.548  52.164  1.00 68.67           O
ATOM   1425  N   LYS B 178       6.845   7.313  53.252  1.00 93.82           N
ATOM   1426  CA  LYS B 178       6.430   6.623  52.065  1.00 93.82           C
ATOM   1427  CB  LYS B 178       5.475   5.464  52.386  1.00 93.82           C
ATOM   1428  CG  LYS B 178       6.157   4.307  53.109  1.00 93.82           C
ATOM   1429  CD  LYS B 178       5.200   3.397  53.876  1.00 93.82           C
ATOM   1430  CE  LYS B 178       5.875   2.097  54.304  1.00 93.82           C
ATOM   1431  NZ  LYS B 178       7.312   2.346  54.562  1.00 93.82           N
ATOM   1432  C   LYS B 178       5.694   7.518  51.118  1.00 93.82           C
ATOM   1433  O   LYS B 178       6.109   7.698  49.974  1.00 93.82           O
ATOM   1434  N   THR B 179       4.577   8.111  51.590  1.00113.48           N
ATOM   1435  CA  THR B 179       3.704   8.870  50.739  1.00113.48           C
ATOM   1436  CB  THR B 179       2.355   9.129  51.356  1.00113.48           C
ATOM   1437  OG1 THR B 179       1.470   9.679  50.395  1.00113.48           O
ATOM   1438  CG2 THR B 179       2.495  10.095  52.534  1.00113.48           C
ATOM   1439  C   THR B 179       4.314  10.173  50.334  1.00113.48           C
ATOM   1440  O   THR B 179       4.213  10.576  49.177  1.00113.48           O
ATOM   1441  N   GLY B 180       4.972  10.873  51.271  1.00 23.58           N
ATOM   1442  CA  GLY B 180       5.509  12.150  50.913  1.00 23.58           C
ATOM   1443  C   GLY B 180       4.411  13.136  51.135  1.00 23.58           C
ATOM   1444  O   GLY B 180       4.593  14.345  50.989  1.00 23.58           O
ATOM   1445  N   ALA B 181       3.228  12.612  51.508  1.00 36.97           N
ATOM   1446  CA  ALA B 181       2.065  13.396  51.794  1.00 36.97           C
ATOM   1447  CB  ALA B 181       0.782  12.570  51.979  1.00 36.97           C
ATOM   1448  C   ALA B 181       2.333  14.086  53.082  1.00 36.97           C
ATOM   1449  O   ALA B 181       3.251  13.721  53.816  1.00 36.97           O
ATOM   1450  N   ILE B 182       1.542  15.131  53.375  1.00163.44           N
ATOM   1451  CA  ILE B 182       1.794  15.860  54.576  1.00163.44           C
ATOM   1452  CB  ILE B 182       1.489  17.330  54.496  1.00163.44           C
ATOM   1453  CG1 ILE B 182      -0.020  17.574  54.357  1.00163.44           C
ATOM   1454  CG2 ILE B 182       2.302  17.902  53.321  1.00163.44           C
ATOM   1455  CD1 ILE B 182      -0.612  16.985  53.081  1.00163.44           C
ATOM   1456  C   ILE B 182       0.923  15.305  55.650  1.00163.44           C
ATOM   1457  O   ILE B 182      -0.248  14.997  55.431  1.00163.44           O
ATOM   1458  N   VAL B 183       1.522  15.123  56.842  1.00 45.13           N
ATOM   1459  CA  VAL B 183       0.836  14.678  58.013  1.00 45.13           C
ATOM   1460  CB  VAL B 183       1.577  13.608  58.763  1.00 45.13           C
ATOM   1461  CG1 VAL B 183       0.811  13.285  60.057  1.00 45.13           C
ATOM   1462  CG2 VAL B 183       1.778  12.402  57.832  1.00 45.13           C
ATOM   1463  C   VAL B 183       0.802  15.871  58.904  1.00 45.13           C
ATOM   1464  O   VAL B 183       1.655  16.751  58.803  1.00 45.13           O
ATOM   1465  N   ALA B 184      -0.209  15.958  59.785  1.00 35.07           N
ATOM   1466  CA  ALA B 184      -0.235  17.103  60.637  1.00 35.07           C
ATOM   1467  CB  ALA B 184      -1.640  17.698  60.830  1.00 35.07           C
ATOM   1468  C   ALA B 184       0.273  16.660  61.962  1.00 35.07           C
ATOM   1469  O   ALA B 184      -0.172  15.653  62.510  1.00 35.07           O
ATOM   1470  N   VAL B 185       1.250  17.400  62.506  1.00 95.30           N
ATOM   1471  CA  VAL B 185       1.734  17.013  63.789  1.00 95.30           C
ATOM   1472  CB  VAL B 185       3.164  17.386  64.052  1.00 95.30           C
ATOM   1473  CG1 VAL B 185       3.269  18.918  64.104  1.00 95.30           C
ATOM   1474  CG2 VAL B 185       3.613  16.692  65.349  1.00 95.30           C
ATOM   1475  C   VAL B 185       0.882  17.737  64.768  1.00 95.30           C
ATOM   1476  O   VAL B 185       0.540  18.902  64.571  1.00 95.30           O
ATOM   1477  N   GLU B 186       0.503  17.039  65.848  1.00 83.45           N
ATOM   1478  CA  GLU B 186      -0.358  17.595  66.844  1.00 83.45           C
ATOM   1479  CB  GLU B 186      -0.835  16.545  67.863  1.00 83.45           C
ATOM   1480  CG  GLU B 186       0.336  15.864  68.584  1.00 83.45           C
ATOM   1481  CD  GLU B 186      -0.208  14.850  69.581  1.00 83.45           C
ATOM   1482  OE1 GLU B 186      -1.441  14.870  69.840  1.00 83.45           O
ATOM   1483  OE2 GLU B 186       0.608  14.042  70.100  1.00 83.45           O
ATOM   1484  C   GLU B 186       0.404  18.622  67.613  1.00 83.45           C
ATOM   1485  O   GLU B 186       1.632  18.596  67.665  1.00 83.45           O
ATOM   1486  N   THR B 187      -0.325  19.582  68.210  1.00105.31           N
ATOM   1487  CA  THR B 187       0.310  20.550  69.049  1.00105.31           C
ATOM   1488  CB  THR B 187      -0.630  21.625  69.515  1.00105.31           C
ATOM   1489  OG1 THR B 187       0.081  22.670  70.160  1.00105.31           O
ATOM   1490  CG2 THR B 187      -1.642  20.989  70.485  1.00105.31           C
ATOM   1491  C   THR B 187       0.727  19.776  70.250  1.00105.31           C
ATOM   1492  O   THR B 187       0.158  18.724  70.532  1.00105.31           O
ATOM   1493  N   HIS B 188       1.766  20.244  70.966  1.00121.97           N
ATOM   1494  CA  HIS B 188       2.165  19.530  72.139  1.00121.97           C
ATOM   1495  ND1 HIS B 188       5.372  18.910  71.287  1.00121.97           N
ATOM   1496  CG  HIS B 188       4.102  18.558  70.887  1.00121.97           C
ATOM   1497  CB  HIS B 188       2.974  18.266  71.826  1.00121.97           C
ATOM   1498  NE2 HIS B 188       5.385  18.893  69.063  1.00121.97           N
ATOM   1499  CD2 HIS B 188       4.128  18.553  69.527  1.00121.97           C
ATOM   1500  CE1 HIS B 188       6.098  19.098  70.156  1.00121.97           C
ATOM   1501  C   HIS B 188       3.038  20.427  72.951  1.00121.97           C
ATOM   1502  O   HIS B 188       3.335  21.550  72.547  1.00121.97           O
ATOM   1503  N   GLY B 189       3.450  19.940  74.139  1.00 36.69           N
ATOM   1504  CA  GLY B 189       4.315  20.687  75.000  1.00 36.69           C
ATOM   1505  C   GLY B 189       5.568  19.887  75.121  1.00 36.69           C
ATOM   1506  O   GLY B 189       5.521  18.660  75.191  1.00 36.69           O
ATOM   1507  N   VAL B 190       6.726  20.573  75.153  1.00 65.33           N
ATOM   1508  CA  VAL B 190       7.985  19.893  75.210  1.00 65.33           C
ATOM   1509  CB  VAL B 190       8.756  20.027  73.924  1.00 65.33           C
ATOM   1510  CG1 VAL B 190      10.149  19.426  74.121  1.00 65.33           C
ATOM   1511  CG2 VAL B 190       7.972  19.364  72.782  1.00 65.33           C
ATOM   1512  C   VAL B 190       8.796  20.541  76.286  1.00 65.33           C
ATOM   1513  O   VAL B 190       8.628  21.724  76.573  1.00 65.33           O
ATOM   1514  N   ALA B 191       9.668  19.750  76.947  1.00 49.99           N
ATOM   1515  CA  ALA B 191      10.538  20.276  77.957  1.00 49.99           C
ATOM   1516  CB  ALA B 191      11.130  19.189  78.871  1.00 49.99           C
ATOM   1517  C   ALA B 191      11.674  20.938  77.247  1.00 49.99           C
ATOM   1518  O   ALA B 191      12.113  20.465  76.201  1.00 49.99           O
ATOM   1519  N   ILE B 192      12.160  22.076  77.785  1.00 79.97           N
ATOM   1520  CA  ILE B 192      13.302  22.722  77.206  1.00 79.97           C
ATOM   1521  CB  ILE B 192      13.006  23.886  76.291  1.00 79.97           C
ATOM   1522  CG1 ILE B 192      12.557  23.302  74.944  1.00 79.97           C
ATOM   1523  CG2 ILE B 192      14.222  24.829  76.190  1.00 79.97           C
ATOM   1524  CD1 ILE B 192      12.219  24.343  73.888  1.00 79.97           C
ATOM   1525  C   ILE B 192      14.220  23.138  78.291  1.00 79.97           C
ATOM   1526  O   ILE B 192      13.806  23.468  79.402  1.00 79.97           O
ATOM   1527  N   PHE B 193      15.523  23.083  77.977  1.00 80.72           N
ATOM   1528  CA  PHE B 193      16.543  23.411  78.911  1.00 80.72           C
ATOM   1529  CB  PHE B 193      17.455  22.194  79.127  1.00 80.72           C
ATOM   1530  CG  PHE B 193      18.612  22.536  79.982  1.00 80.72           C
ATOM   1531  CD1 PHE B 193      18.457  22.793  81.324  1.00 80.72           C
ATOM   1532  CD2 PHE B 193      19.867  22.556  79.424  1.00 80.72           C
ATOM   1533  CE1 PHE B 193      19.554  23.097  82.091  1.00 80.72           C
ATOM   1534  CE2 PHE B 193      20.964  22.858  80.187  1.00 80.72           C
ATOM   1535  CZ  PHE B 193      20.806  23.131  81.523  1.00 80.72           C
ATOM   1536  C   PHE B 193      17.312  24.569  78.360  1.00 80.72           C
ATOM   1537  O   PHE B 193      17.639  24.615  77.175  1.00 80.72           O
ATOM   1538  N   ARG B 194      17.567  25.567  79.231  1.00132.46           N
ATOM   1539  CA  ARG B 194      18.334  26.733  78.899  1.00132.46           C
ATOM   1540  CB  ARG B 194      17.655  28.060  79.279  1.00132.46           C
ATOM   1541  CG  ARG B 194      18.669  29.205  79.226  1.00132.46           C
ATOM   1542  CD  ARG B 194      18.270  30.513  79.910  1.00132.46           C
ATOM   1543  NE  ARG B 194      19.504  31.351  79.917  1.00132.46           N
ATOM   1544  CZ  ARG B 194      19.438  32.713  79.882  1.00132.46           C
ATOM   1545  NH1 ARG B 194      18.229  33.342  79.812  1.00132.46           N
ATOM   1546  NH2 ARG B 194      20.591  33.443  79.922  1.00132.46           N
ATOM   1547  C   ARG B 194      19.542  26.686  79.770  1.00132.46           C
ATOM   1548  O   ARG B 194      19.435  26.779  80.993  1.00132.46           O
ATOM   1549  N   PRO B 195      20.694  26.544  79.181  1.00133.39           N
ATOM   1550  CA  PRO B 195      21.872  26.506  80.004  1.00133.39           C
ATOM   1551  CD  PRO B 195      20.803  25.659  78.036  1.00133.39           C
ATOM   1552  CB  PRO B 195      22.955  25.833  79.165  1.00133.39           C
ATOM   1553  CG  PRO B 195      22.148  24.934  78.209  1.00133.39           C
ATOM   1554  C   PRO B 195      22.205  27.874  80.505  1.00133.39           C
ATOM   1555  O   PRO B 195      21.963  28.847  79.795  1.00133.39           O
ATOM   1556  N   GLY B 196      22.777  27.969  81.719  1.00 29.71           N
ATOM   1557  CA  GLY B 196      23.075  29.242  82.317  1.00 29.71           C
ATOM   1558  C   GLY B 196      24.332  29.778  81.710  1.00 29.71           C
ATOM   1559  O   GLY B 196      25.016  29.084  80.962  1.00 29.71           O
ATOM   1560  N   LYS B 197      24.674  31.037  82.061  1.00 76.93           N
ATOM   1561  CA  LYS B 197      25.812  31.742  81.538  1.00 76.93           C
ATOM   1562  CB  LYS B 197      26.043  33.093  82.239  1.00 76.93           C
ATOM   1563  CG  LYS B 197      24.867  34.068  82.192  0.00 76.93           C
ATOM   1564  CD  LYS B 197      24.973  35.175  83.245  0.00 76.93           C
ATOM   1565  CE  LYS B 197      26.010  36.250  82.919  0.00 76.93           C
ATOM   1566  NZ  LYS B 197      26.176  37.158  84.076  0.00 76.93           N
ATOM   1567  C   LYS B 197      27.048  30.971  81.856  1.00 76.93           C
ATOM   1568  O   LYS B 197      27.887  30.731  80.992  1.00 76.93           O
ATOM   1569  N   GLU B 198      27.177  30.548  83.121  1.00100.00           N
ATOM   1570  CA  GLU B 198      28.368  29.892  83.561  1.00100.00           C
ATOM   1571  CB  GLU B 198      28.334  29.590  85.062  1.00100.00           C
ATOM   1572  CG  GLU B 198      27.043  28.902  85.496  1.00100.00           C
ATOM   1573  CD  GLU B 198      26.066  29.979  85.969  1.00100.00           C
ATOM   1574  OE1 GLU B 198      26.559  31.089  86.300  1.00100.00           O
ATOM   1575  OE2 GLU B 198      24.833  29.719  86.018  1.00100.00           O
ATOM   1576  C   GLU B 198      28.557  28.617  82.811  1.00100.00           C
ATOM   1577  O   GLU B 198      29.662  28.309  82.371  1.00100.00           O
ATOM   1578  N   LEU B 199      27.478  27.846  82.625  1.00 49.06           N
ATOM   1579  CA  LEU B 199      27.603  26.589  81.956  1.00 49.06           C
ATOM   1580  CB  LEU B 199      26.273  25.816  81.965  1.00 49.06           C
ATOM   1581  CG  LEU B 199      26.330  24.448  81.266  1.00 49.06           C
ATOM   1582  CD1 LEU B 199      27.383  23.539  81.918  1.00 49.06           C
ATOM   1583  CD2 LEU B 199      24.937  23.796  81.215  1.00 49.06           C
ATOM   1584  C   LEU B 199      28.037  26.850  80.543  1.00 49.06           C
ATOM   1585  O   LEU B 199      28.886  26.144  80.002  1.00 49.06           O
ATOM   1586  N   LYS B 200      27.465  27.894  79.912  1.00118.12           N
ATOM   1587  CA  LYS B 200      27.749  28.216  78.542  1.00118.12           C
ATOM   1588  CB  LYS B 200      26.916  29.410  78.038  1.00118.12           C
ATOM   1589  CG  LYS B 200      25.406  29.194  78.176  1.00118.12           C
ATOM   1590  CD  LYS B 200      24.872  27.964  77.437  1.00118.12           C
ATOM   1591  CE  LYS B 200      24.507  28.240  75.976  1.00118.12           C
ATOM   1592  NZ  LYS B 200      24.030  27.001  75.319  1.00118.12           N
ATOM   1593  C   LYS B 200      29.192  28.592  78.392  1.00118.12           C
ATOM   1594  O   LYS B 200      29.869  28.123  77.478  1.00118.12           O
ATOM   1595  N   ASP B 201      29.709  29.448  79.292  1.00 46.79           N
ATOM   1596  CA  ASP B 201      31.069  29.887  79.170  1.00 46.79           C
ATOM   1597  CB  ASP B 201      31.429  31.071  80.083  1.00 46.79           C
ATOM   1598  CG  ASP B 201      30.754  32.288  79.466  1.00 46.79           C
ATOM   1599  OD1 ASP B 201      30.024  32.085  78.459  1.00 46.79           O
ATOM   1600  OD2 ASP B 201      30.959  33.421  79.976  1.00 46.79           O
ATOM   1601  C   ASP B 201      32.009  28.749  79.413  1.00 46.79           C
ATOM   1602  O   ASP B 201      33.079  28.692  78.808  1.00 46.79           O
ATOM   1603  N   PHE B 202      31.653  27.815  80.314  1.00 61.64           N
ATOM   1604  CA  PHE B 202      32.531  26.705  80.544  1.00 61.64           C
ATOM   1605  CB  PHE B 202      32.069  25.746  81.649  1.00 61.64           C
ATOM   1606  CG  PHE B 202      32.780  26.186  82.873  1.00 61.64           C
ATOM   1607  CD1 PHE B 202      32.300  27.191  83.673  1.00 61.64           C
ATOM   1608  CD2 PHE B 202      33.970  25.573  83.194  1.00 61.64           C
ATOM   1609  CE1 PHE B 202      33.004  27.564  84.794  1.00 61.64           C
ATOM   1610  CE2 PHE B 202      34.676  25.940  84.311  1.00 61.64           C
ATOM   1611  CZ  PHE B 202      34.188  26.942  85.114  1.00 61.64           C
ATOM   1612  C   PHE B 202      32.717  25.897  79.308  1.00 61.64           C
ATOM   1613  O   PHE B 202      33.847  25.560  78.960  1.00 61.64           O
ATOM   1614  N   VAL B 203      31.626  25.556  78.603  1.00110.43           N
ATOM   1615  CA  VAL B 203      31.798  24.747  77.434  1.00110.43           C
ATOM   1616  CB  VAL B 203      30.505  24.288  76.819  1.00110.43           C
ATOM   1617  CG1 VAL B 203      29.879  23.232  77.750  1.00110.43           C
ATOM   1618  CG2 VAL B 203      29.593  25.505  76.620  1.00110.43           C
ATOM   1619  C   VAL B 203      32.630  25.491  76.435  1.00110.43           C
ATOM   1620  O   VAL B 203      33.516  24.907  75.816  1.00110.43           O
ATOM   1621  N   TRP B 204      32.372  26.794  76.214  1.00 97.55           N
ATOM   1622  CA  TRP B 204      33.287  27.502  75.365  1.00 97.55           C
ATOM   1623  CB  TRP B 204      32.776  27.799  73.951  1.00 97.55           C
ATOM   1624  CG  TRP B 204      33.071  26.604  73.086  1.00 97.55           C
ATOM   1625  CD2 TRP B 204      34.092  26.585  72.081  1.00 97.55           C
ATOM   1626  CD1 TRP B 204      32.518  25.364  73.101  1.00 97.55           C
ATOM   1627  NE1 TRP B 204      33.140  24.561  72.170  1.00 97.55           N
ATOM   1628  CE2 TRP B 204      34.111  25.304  71.535  1.00 97.55           C
ATOM   1629  CE3 TRP B 204      34.952  27.555  71.649  1.00 97.55           C
ATOM   1630  CZ2 TRP B 204      34.986  24.972  70.542  1.00 97.55           C
ATOM   1631  CZ3 TRP B 204      35.836  27.216  70.651  1.00 97.55           C
ATOM   1632  CH2 TRP B 204      35.852  25.948  70.106  1.00 97.55           C
ATOM   1633  C   TRP B 204      33.730  28.733  76.059  1.00 97.55           C
ATOM   1634  O   TRP B 204      32.966  29.677  76.251  1.00 97.55           O
ATOM   1635  N   GLU B 205      35.022  28.737  76.434  1.00 79.93           N
ATOM   1636  CA  GLU B 205      35.580  29.792  77.218  1.00 79.93           C
ATOM   1637  CB  GLU B 205      36.946  29.450  77.837  1.00 79.93           C
ATOM   1638  CG  GLU B 205      36.887  28.389  78.939  1.00 79.93           C
ATOM   1639  CD  GLU B 205      38.303  28.158  79.452  1.00 79.93           C
ATOM   1640  OE1 GLU B 205      39.264  28.603  78.770  1.00 79.93           O
ATOM   1641  OE2 GLU B 205      38.439  27.531  80.536  1.00 79.93           O
ATOM   1642  C   GLU B 205      35.771  31.005  76.386  1.00 79.93           C
ATOM   1643  O   GLU B 205      36.169  30.945  75.224  1.00 79.93           O
ATOM   1644  N   LEU B 206      35.438  32.150  76.993  1.00325.28           N
ATOM   1645  CA  LEU B 206      35.696  33.423  76.415  1.00325.28           C
ATOM   1646  CB  LEU B 206      35.130  33.645  75.005  1.00325.28           C
ATOM   1647  CG  LEU B 206      35.763  34.881  74.330  1.00325.28           C
ATOM   1648  CD1 LEU B 206      37.290  34.730  74.237  1.00325.28           C
ATOM   1649  CD2 LEU B 206      35.177  35.126  72.937  1.00325.28           C
ATOM   1650  C   LEU B 206      35.084  34.372  77.384  1.00325.28           C
ATOM   1651  O   LEU B 206      34.941  34.040  78.559  1.00325.28           O
ATOM   1652  N   ARG B 207      34.721  35.585  76.944  1.00244.81           N
ATOM   1653  CA  ARG B 207      34.178  36.513  77.890  1.00244.81           C
ATOM   1654  CB  ARG B 207      34.314  37.975  77.455  1.00244.81           C
ATOM   1655  CG  ARG B 207      35.784  38.390  77.441  1.00244.81           C
ATOM   1656  CD  ARG B 207      36.024  39.890  77.305  1.00244.81           C
ATOM   1657  NE  ARG B 207      37.474  40.107  77.565  1.00244.81           N
ATOM   1658  CZ  ARG B 207      38.144  41.139  76.974  1.00244.81           C
ATOM   1659  NH1 ARG B 207      37.491  41.994  76.133  1.00244.81           N
ATOM   1660  NH2 ARG B 207      39.475  41.308  77.225  1.00244.81           N
ATOM   1661  C   ARG B 207      32.742  36.206  78.148  1.00244.81           C
ATOM   1662  O   ARG B 207      32.074  35.544  77.357  1.00244.81           O
ATOM   1663  N   ASP B 208      32.245  36.669  79.310  1.00202.44           N
ATOM   1664  CA  ASP B 208      30.882  36.455  79.682  1.00202.44           C
ATOM   1665  CB  ASP B 208      30.625  36.646  81.185  1.00202.44           C
ATOM   1666  CG  ASP B 208      29.335  35.923  81.551  1.00202.44           C
ATOM   1667  OD1 ASP B 208      28.793  35.194  80.679  1.00202.44           O
ATOM   1668  OD2 ASP B 208      28.882  36.086  82.714  1.00202.44           O
ATOM   1669  C   ASP B 208      30.108  37.497  78.951  1.00202.44           C
ATOM   1670  O   ASP B 208      30.659  38.196  78.101  1.00202.44           O
ATOM   1671  N   ASN B 209      28.807  37.637  79.267  1.00284.09           N
ATOM   1672  CA  ASN B 209      28.043  38.603  78.541  1.00284.09           C
ATOM   1673  CB  ASN B 209      28.674  40.011  78.645  1.00284.09           C
ATOM   1674  CG  ASN B 209      27.647  41.107  78.367  1.00284.09           C
ATOM   1675  OD1 ASN B 209      27.457  42.005  79.184  1.00284.09           O
ATOM   1676  ND2 ASN B 209      26.971  41.045  77.193  1.00284.09           N
ATOM   1677  C   ASN B 209      28.107  38.144  77.119  1.00284.09           C
ATOM   1678  O   ASN B 209      28.248  38.945  76.200  1.00284.09           O
ATOM   1679  N   LYS B 210      28.015  36.813  76.910  1.00346.19           N
ATOM   1680  CA  LYS B 210      28.130  36.246  75.595  1.00346.19           C
ATOM   1681  CB  LYS B 210      27.332  37.001  74.511  1.00346.19           C
ATOM   1682  CG  LYS B 210      25.826  36.732  74.531  1.00346.19           C
ATOM   1683  CD  LYS B 210      25.424  35.351  74.002  1.00346.19           C
ATOM   1684  CE  LYS B 210      26.492  34.265  74.159  1.00346.19           C
ATOM   1685  NZ  LYS B 210      25.963  32.961  73.698  1.00346.19           N
ATOM   1686  C   LYS B 210      29.576  36.295  75.235  1.00346.19           C
ATOM   1687  O   LYS B 210      30.187  37.360  75.210  1.00346.19           O
ATOM   1688  N   PRO B 211      30.138  35.140  74.988  1.00191.22           N
ATOM   1689  CA  PRO B 211      31.537  35.064  74.677  1.00191.22           C
ATOM   1690  CD  PRO B 211      29.645  33.912  75.591  1.00191.22           C
ATOM   1691  CB  PRO B 211      31.889  33.579  74.703  1.00191.22           C
ATOM   1692  CG  PRO B 211      30.872  32.990  75.701  1.00191.22           C
ATOM   1693  C   PRO B 211      31.950  35.779  73.437  1.00191.22           C
ATOM   1694  O   PRO B 211      32.907  36.549  73.491  1.00191.22           O
ATOM   1695  N   VAL B 212      31.205  35.589  72.333  1.00 86.43           N
ATOM   1696  CA  VAL B 212      31.600  36.120  71.065  1.00 86.43           C
ATOM   1697  CB  VAL B 212      31.772  35.035  70.023  1.00 86.43           C
ATOM   1698  CG1 VAL B 212      32.086  35.638  68.643  1.00 86.43           C
ATOM   1699  CG2 VAL B 212      32.876  34.084  70.514  1.00 86.43           C
ATOM   1700  C   VAL B 212      30.517  37.038  70.622  1.00 86.43           C
ATOM   1701  O   VAL B 212      29.384  36.954  71.093  1.00 86.43           O
ATOM   1702  N   ASN B 213      30.842  37.938  69.680  1.00238.03           N
ATOM   1703  CA  ASN B 213      29.863  38.889  69.267  1.00238.03           C
ATOM   1704  CB  ASN B 213      28.567  38.263  68.729  1.00238.03           C
ATOM   1705  CG  ASN B 213      27.753  39.392  68.108  1.00238.03           C
ATOM   1706  OD1 ASN B 213      28.178  40.547  68.110  1.00238.03           O
ATOM   1707  ND2 ASN B 213      26.548  39.062  67.570  1.00238.03           N
ATOM   1708  C   ASN B 213      29.509  39.692  70.469  1.00238.03           C
ATOM   1709  O   ASN B 213      28.338  39.967  70.724  1.00238.03           O
ATOM   1710  N   GLU B 214      30.529  40.074  71.261  1.00268.65           N
ATOM   1711  CA  GLU B 214      30.258  40.930  72.377  1.00268.65           C
ATOM   1712  CB  GLU B 214      31.526  41.390  73.124  1.00268.65           C
ATOM   1713  CG  GLU B 214      32.279  40.302  73.897  1.00268.65           C
ATOM   1714  CD  GLU B 214      31.535  40.082  75.202  1.00268.65           C
ATOM   1715  OE1 GLU B 214      30.283  39.997  75.126  1.00268.65           O
ATOM   1716  OE2 GLU B 214      32.187  40.009  76.278  1.00268.65           O
ATOM   1717  C   GLU B 214      29.683  42.153  71.746  1.00268.65           C
ATOM   1718  O   GLU B 214      30.187  42.615  70.724  1.00268.65           O
ATOM   1719  N   ASN B 215      28.602  42.720  72.305  1.00249.73           N
ATOM   1720  CA  ASN B 215      28.125  43.874  71.612  1.00249.73           C
ATOM   1721  CB  ASN B 215      26.670  43.794  71.107  1.00249.73           C
ATOM   1722  CG  ASN B 215      25.719  43.742  72.291  1.00249.73           C
ATOM   1723  OD1 ASN B 215      25.491  42.684  72.873  1.00249.73           O
ATOM   1724  ND2 ASN B 215      25.144  44.918  72.654  1.00249.73           N
ATOM   1725  C   ASN B 215      28.232  45.052  72.510  1.00249.73           C
ATOM   1726  O   ASN B 215      28.239  44.934  73.735  1.00249.73           O
ATOM   1727  N   ASP B 216      28.352  46.231  71.875  1.00 80.39           N
ATOM   1728  CA  ASP B 216      28.428  47.487  72.550  1.00 80.39           C
ATOM   1729  CB  ASP B 216      27.120  47.859  73.273  1.00 80.39           C
ATOM   1730  CG  ASP B 216      27.135  49.365  73.480  1.00 80.39           C
ATOM   1731  OD1 ASP B 216      28.039  50.012  72.889  1.00 80.39           O
ATOM   1732  OD2 ASP B 216      26.251  49.894  74.206  1.00 80.39           O
ATOM   1733  C   ASP B 216      29.548  47.424  73.576  1.00 80.39           C
ATOM   1734  O   ASP B 216      29.278  47.706  74.774  1.00 80.39           O
ATOM   1735  OXT ASP B 216      30.696  47.098  73.169  1.00 80.39           O
TER    1736      ASP B 216
END
