# Supplementary material for: Comparison of histone-like HU protein DNA-binding properties and HU/IHF protein sequence alignment
Source: PLoS One. 2017 Nov 13;12(11):e0188037. doi: 10.1371/journal.pone.0188037 (PMC5683647; doi:10.1371/journal.pone.0188037)
Supplement: S3 File — (ZIP) [file pone.0188037.s003.zip › B4_2.pdb]

EXPDTA    THEORETICAL MODEL, MODELLER 9.17 2017/01/19 02:25:46
REMARK   6 MODELLER OBJECTIVE FUNCTION:      1201.1045
REMARK   6 MODELLER BEST TEMPLATE % SEQ ID:  31.016
REMARK   6 SEQUENCE: B4_2
REMARK   6 DOPE score: -21811.23047
REMARK   6 GA341 score: 0.64292
REMARK   6 TEMPLATE: 1p71 1:A - 93:B MODELS 1:A - 215:B AT 31.0%
ATOM      1  N   MET A   1      14.162  26.738  89.736  1.00124.19           N
ATOM      2  CA  MET A   1      15.399  26.373  90.453  1.00124.19           C
ATOM      3  CB  MET A   1      15.433  24.856  90.707  1.00124.19           C
ATOM      4  CG  MET A   1      14.328  24.371  91.649  1.00124.19           C
ATOM      5  SD  MET A   1      14.299  22.577  91.952  1.00124.19           S
ATOM      6  CE  MET A   1      12.795  22.613  92.970  1.00124.19           C
ATOM      7  C   MET A   1      16.551  26.739  89.574  1.00124.19           C
ATOM      8  O   MET A   1      17.634  26.171  89.689  1.00124.19           O
ATOM      9  N   SER A   2      16.310  27.686  88.644  1.00203.42           N
ATOM     10  CA  SER A   2      17.318  28.230  87.775  1.00203.42           C
ATOM     11  CB  SER A   2      17.354  27.627  86.360  1.00203.42           C
ATOM     12  OG  SER A   2      18.377  28.243  85.592  1.00203.42           O
ATOM     13  C   SER A   2      16.944  29.665  87.621  1.00203.42           C
ATOM     14  O   SER A   2      15.782  30.013  87.815  1.00203.42           O
ATOM     15  N   PHE A   3      17.897  30.536  87.237  1.00272.47           N
ATOM     16  CA  PHE A   3      17.591  31.939  87.198  1.00272.47           C
ATOM     17  CB  PHE A   3      18.723  32.864  86.713  1.00272.47           C
ATOM     18  CG  PHE A   3      19.684  33.067  87.832  1.00272.47           C
ATOM     19  CD1 PHE A   3      19.344  33.871  88.895  1.00272.47           C
ATOM     20  CD2 PHE A   3      20.927  32.488  87.808  1.00272.47           C
ATOM     21  CE1 PHE A   3      20.222  34.073  89.934  1.00272.47           C
ATOM     22  CE2 PHE A   3      21.811  32.683  88.842  1.00272.47           C
ATOM     23  CZ  PHE A   3      21.458  33.475  89.908  1.00272.47           C
ATOM     24  C   PHE A   3      16.408  32.231  86.338  1.00272.47           C
ATOM     25  O   PHE A   3      16.235  31.686  85.249  1.00272.47           O
ATOM     26  N   SER A   4      15.556  33.126  86.875  1.00145.27           N
ATOM     27  CA  SER A   4      14.372  33.632  86.257  1.00145.27           C
ATOM     28  CB  SER A   4      13.070  33.061  86.842  1.00145.27           C
ATOM     29  OG  SER A   4      12.957  33.419  88.213  1.00145.27           O
ATOM     30  C   SER A   4      14.386  35.089  86.570  1.00145.27           C
ATOM     31  O   SER A   4      15.340  35.584  87.169  1.00145.27           O
ATOM     32  N   ARG A   5      13.341  35.826  86.154  1.00151.96           N
ATOM     33  CA  ARG A   5      13.347  37.225  86.451  1.00151.96           C
ATOM     34  CB  ARG A   5      12.105  37.959  85.920  1.00151.96           C
ATOM     35  CG  ARG A   5      12.224  39.485  85.963  1.00151.96           C
ATOM     36  CD  ARG A   5      10.880  40.190  85.781  1.00151.96           C
ATOM     37  NE  ARG A   5      10.054  39.832  86.968  1.00151.96           N
ATOM     38  CZ  ARG A   5       8.851  40.442  87.180  1.00151.96           C
ATOM     39  NH1 ARG A   5       8.389  41.369  86.292  1.00151.96           N
ATOM     40  NH2 ARG A   5       8.114  40.124  88.283  1.00151.96           N
ATOM     41  C   ARG A   5      13.367  37.316  87.942  1.00151.96           C
ATOM     42  O   ARG A   5      14.108  38.115  88.512  1.00151.96           O
ATOM     43  N   ARG A   6      12.570  36.456  88.613  1.00246.46           N
ATOM     44  CA  ARG A   6      12.552  36.443  90.049  1.00246.46           C
ATOM     45  CB  ARG A   6      11.376  35.673  90.684  1.00246.46           C
ATOM     46  CG  ARG A   6      10.009  36.349  90.526  1.00246.46           C
ATOM     47  CD  ARG A   6       8.865  35.587  91.205  1.00246.46           C
ATOM     48  NE  ARG A   6       9.063  35.683  92.681  1.00246.46           N
ATOM     49  CZ  ARG A   6       8.464  36.676  93.403  1.00246.46           C
ATOM     50  NH1 ARG A   6       7.613  37.551  92.790  1.00246.46           N
ATOM     51  NH2 ARG A   6       8.706  36.785  94.742  1.00246.46           N
ATOM     52  C   ARG A   6      13.810  35.785  90.520  1.00246.46           C
ATOM     53  O   ARG A   6      14.401  34.934  89.857  1.00246.46           O
ATOM     54  N   PRO A   7      14.236  36.232  91.664  1.00118.00           N
ATOM     55  CA  PRO A   7      15.425  35.707  92.288  1.00118.00           C
ATOM     56  CD  PRO A   7      14.020  37.629  92.004  1.00118.00           C
ATOM     57  CB  PRO A   7      16.017  36.853  93.112  1.00118.00           C
ATOM     58  CG  PRO A   7      14.863  37.859  93.265  1.00118.00           C
ATOM     59  C   PRO A   7      15.150  34.489  93.118  1.00118.00           C
ATOM     60  O   PRO A   7      14.001  34.058  93.204  1.00118.00           O
ATOM     61  N   LYS A   8      16.223  33.945  93.736  1.00232.55           N
ATOM     62  CA  LYS A   8      16.229  32.847  94.665  1.00232.55           C
ATOM     63  CB  LYS A   8      15.336  33.106  95.895  1.00232.55           C
ATOM     64  CG  LYS A   8      15.808  34.270  96.770  1.00232.55           C
ATOM     65  CD  LYS A   8      14.781  34.698  97.822  1.00232.55           C
ATOM     66  CE  LYS A   8      13.434  35.130  97.236  1.00232.55           C
ATOM     67  NZ  LYS A   8      13.571  36.429  96.542  1.00232.55           N
ATOM     68  C   LYS A   8      15.807  31.536  94.076  1.00232.55           C
ATOM     69  O   LYS A   8      15.173  30.738  94.765  1.00232.55           O
ATOM     70  N   ILE A   9      16.128  31.243  92.800  1.00181.15           N
ATOM     71  CA  ILE A   9      15.786  29.921  92.348  1.00181.15           C
ATOM     72  CB  ILE A   9      14.565  29.897  91.470  1.00181.15           C
ATOM     73  CG1 ILE A   9      14.757  30.773  90.225  1.00181.15           C
ATOM     74  CG2 ILE A   9      13.363  30.324  92.331  1.00181.15           C
ATOM     75  CD1 ILE A   9      14.866  32.273  90.503  1.00181.15           C
ATOM     76  C   ILE A   9      16.965  29.295  91.641  1.00181.15           C
ATOM     77  O   ILE A   9      17.332  29.724  90.549  1.00181.15           O
ATOM     78  N   THR A  10      17.564  28.248  92.269  1.00 94.04           N
ATOM     79  CA  THR A  10      18.728  27.519  91.819  1.00 94.04           C
ATOM     80  CB  THR A  10      20.022  28.298  91.778  1.00 94.04           C
ATOM     81  OG1 THR A  10      20.268  28.930  93.028  1.00 94.04           O
ATOM     82  CG2 THR A  10      20.029  29.314  90.627  1.00 94.04           C
ATOM     83  C   THR A  10      18.987  26.415  92.795  1.00 94.04           C
ATOM     84  O   THR A  10      18.091  25.684  93.213  1.00 94.04           O
ATOM     85  N   LYS A  11      20.278  26.281  93.167  1.00 67.01           N
ATOM     86  CA  LYS A  11      20.788  25.282  94.059  1.00 67.01           C
ATOM     87  CB  LYS A  11      22.310  25.399  94.228  1.00 67.01           C
ATOM     88  CG  LYS A  11      22.959  24.179  94.878  0.00 67.01           C
ATOM     89  CD  LYS A  11      24.481  24.163  94.730  0.00 67.01           C
ATOM     90  CE  LYS A  11      25.125  22.857  95.196  0.00 67.01           C
ATOM     91  NZ  LYS A  11      25.167  21.887  94.079  0.00 67.01           N
ATOM     92  C   LYS A  11      20.163  25.441  95.411  1.00 67.01           C
ATOM     93  O   LYS A  11      19.812  24.451  96.049  1.00 67.01           O
ATOM     94  N   SER A  12      19.997  26.691  95.886  1.00 70.73           N
ATOM     95  CA  SER A  12      19.493  26.896  97.214  1.00 70.73           C
ATOM     96  CB  SER A  12      19.431  28.382  97.628  1.00 70.73           C
ATOM     97  OG  SER A  12      18.426  29.070  96.897  1.00 70.73           O
ATOM     98  C   SER A  12      18.110  26.332  97.327  1.00 70.73           C
ATOM     99  O   SER A  12      17.775  25.691  98.322  1.00 70.73           O
ATOM    100  N   ASP A  13      17.271  26.545  96.298  1.00 69.16           N
ATOM    101  CA  ASP A  13      15.911  26.083  96.334  1.00 69.16           C
ATOM    102  CB  ASP A  13      15.102  26.553  95.113  1.00 69.16           C
ATOM    103  CG  ASP A  13      13.619  26.402  95.424  1.00 69.16           C
ATOM    104  OD1 ASP A  13      13.213  25.302  95.890  1.00 69.16           O
ATOM    105  OD2 ASP A  13      12.875  27.394  95.213  1.00 69.16           O
ATOM    106  C   ASP A  13      15.922  24.585  96.356  1.00 69.16           C
ATOM    107  O   ASP A  13      15.084  23.949  96.992  1.00 69.16           O
ATOM    108  N   ILE A  14      16.891  24.000  95.636  1.00 61.15           N
ATOM    109  CA  ILE A  14      17.109  22.592  95.482  1.00 61.15           C
ATOM    110  CB  ILE A  14      18.242  22.439  94.510  1.00 61.15           C
ATOM    111  CG1 ILE A  14      17.710  22.851  93.125  1.00 61.15           C
ATOM    112  CG2 ILE A  14      18.880  21.048  94.611  1.00 61.15           C
ATOM    113  CD1 ILE A  14      18.779  23.199  92.096  1.00 61.15           C
ATOM    114  C   ILE A  14      17.435  21.993  96.817  1.00 61.15           C
ATOM    115  O   ILE A  14      16.880  20.963  97.202  1.00 61.15           O
ATOM    116  N   VAL A  15      18.327  22.649  97.576  1.00 34.71           N
ATOM    117  CA  VAL A  15      18.708  22.176  98.874  1.00 34.71           C
ATOM    118  CB  VAL A  15      19.729  23.076  99.513  1.00 34.71           C
ATOM    119  CG1 VAL A  15      19.963  22.621 100.963  1.00 34.71           C
ATOM    120  CG2 VAL A  15      20.996  23.069  98.641  1.00 34.71           C
ATOM    121  C   VAL A  15      17.493  22.175  99.748  1.00 34.71           C
ATOM    122  O   VAL A  15      17.254  21.231 100.501  1.00 34.71           O
ATOM    123  N   ASP A  16      16.672  23.237  99.647  1.00 39.42           N
ATOM    124  CA  ASP A  16      15.528  23.374 100.500  1.00 39.42           C
ATOM    125  CB  ASP A  16      14.728  24.654 100.213  1.00 39.42           C
ATOM    126  CG  ASP A  16      15.553  25.851 100.665  1.00 39.42           C
ATOM    127  OD1 ASP A  16      16.604  25.639 101.330  1.00 39.42           O
ATOM    128  OD2 ASP A  16      15.138  26.998 100.352  1.00 39.42           O
ATOM    129  C   ASP A  16      14.608  22.211 100.291  1.00 39.42           C
ATOM    130  O   ASP A  16      14.136  21.608 101.254  1.00 39.42           O
ATOM    131  N   GLN A  17      14.339  21.852  99.023  1.00 91.44           N
ATOM    132  CA  GLN A  17      13.432  20.775  98.742  1.00 91.44           C
ATOM    133  CB  GLN A  17      13.193  20.583  97.233  1.00 91.44           C
ATOM    134  CG  GLN A  17      12.442  19.296  96.880  1.00 91.44           C
ATOM    135  CD  GLN A  17      11.117  19.285  97.625  1.00 91.44           C
ATOM    136  OE1 GLN A  17      10.832  18.360  98.383  1.00 91.44           O
ATOM    137  NE2 GLN A  17      10.282  20.335  97.406  1.00 91.44           N
ATOM    138  C   GLN A  17      13.977  19.486  99.264  1.00 91.44           C
ATOM    139  O   GLN A  17      13.257  18.703  99.883  1.00 91.44           O
ATOM    140  N   ILE A  18      15.271  19.215  99.024  1.00130.18           N
ATOM    141  CA  ILE A  18      15.791  17.951  99.454  1.00130.18           C
ATOM    142  CB  ILE A  18      17.014  17.472  98.722  1.00130.18           C
ATOM    143  CG1 ILE A  18      18.205  18.411  98.854  1.00130.18           C
ATOM    144  CG2 ILE A  18      16.588  17.212  97.265  1.00130.18           C
ATOM    145  CD1 ILE A  18      19.479  17.814  98.253  1.00130.18           C
ATOM    146  C   ILE A  18      15.898  17.866 100.944  1.00130.18           C
ATOM    147  O   ILE A  18      15.681  16.800 101.518  1.00130.18           O
ATOM    148  N   SER A  19      16.222  18.989 101.612  1.00 76.62           N
ATOM    149  CA  SER A  19      16.354  19.020 103.042  1.00 76.62           C
ATOM    150  CB  SER A  19      16.472  20.471 103.552  1.00 76.62           C
ATOM    151  OG  SER A  19      16.271  20.536 104.955  1.00 76.62           O
ATOM    152  C   SER A  19      15.114  18.425 103.641  1.00 76.62           C
ATOM    153  O   SER A  19      15.192  17.536 104.488  1.00 76.62           O
ATOM    154  N   LEU A  20      13.929  18.905 103.225  1.00 85.55           N
ATOM    155  CA  LEU A  20      12.705  18.352 103.736  1.00 85.55           C
ATOM    156  CB  LEU A  20      11.457  19.176 103.370  1.00 85.55           C
ATOM    157  CG  LEU A  20      11.341  20.507 104.140  0.00 85.55           C
ATOM    158  CD1 LEU A  20      11.096  20.259 105.638  1.00 85.55           C
ATOM    159  CD2 LEU A  20      12.549  21.422 103.886  1.00 85.55           C
ATOM    160  C   LEU A  20      12.494  16.959 103.223  1.00 85.55           C
ATOM    161  O   LEU A  20      12.071  16.070 103.959  1.00 85.55           O
ATOM    162  N   ASN A  21      12.817  16.740 101.937  1.00101.55           N
ATOM    163  CA  ASN A  21      12.536  15.519 101.237  1.00101.55           C
ATOM    164  CB  ASN A  21      12.941  15.598  99.754  1.00101.55           C
ATOM    165  CG  ASN A  21      12.451  14.339  99.050  1.00101.55           C
ATOM    166  OD1 ASN A  21      12.882  13.227  99.352  1.00101.55           O
ATOM    167  ND2 ASN A  21      11.516  14.519  98.082  1.00101.55           N
ATOM    168  C   ASN A  21      13.248  14.343 101.829  1.00101.55           C
ATOM    169  O   ASN A  21      12.679  13.254 101.886  1.00101.55           O
ATOM    170  N   ILE A  22      14.488  14.529 102.316  1.00259.37           N
ATOM    171  CA  ILE A  22      15.283  13.402 102.719  1.00259.37           C
ATOM    172  CB  ILE A  22      16.718  13.782 102.946  1.00259.37           C
ATOM    173  CG1 ILE A  22      17.513  12.574 103.460  1.00259.37           C
ATOM    174  CG2 ILE A  22      16.758  15.023 103.852  1.00259.37           C
ATOM    175  CD1 ILE A  22      19.027  12.769 103.426  1.00259.37           C
ATOM    176  C   ILE A  22      14.759  12.795 103.971  1.00259.37           C
ATOM    177  O   ILE A  22      15.254  13.070 105.059  1.00259.37           O
ATOM    178  N   ARG A  23      13.779  11.880 103.814  1.00312.94           N
ATOM    179  CA  ARG A  23      13.143  11.231 104.921  1.00312.94           C
ATOM    180  CB  ARG A  23      11.631  11.502 104.999  1.00312.94           C
ATOM    181  CG  ARG A  23      10.889  11.064 103.734  1.00312.94           C
ATOM    182  CD  ARG A  23       9.365  11.103 103.850  1.00312.94           C
ATOM    183  NE  ARG A  23       8.957   9.939 104.684  1.00312.94           N
ATOM    184  CZ  ARG A  23       8.675   8.746 104.084  1.00312.94           C
ATOM    185  NH1 ARG A  23       8.787   8.621 102.730  1.00312.94           N
ATOM    186  NH2 ARG A  23       8.278   7.678 104.835  1.00312.94           N
ATOM    187  C   ARG A  23      13.287   9.754 104.744  1.00312.94           C
ATOM    188  O   ARG A  23      13.327   9.245 103.626  1.00312.94           O
ATOM    189  N   ASN A  24      13.396   9.040 105.879  1.00226.22           N
ATOM    190  CA  ASN A  24      13.482   7.610 105.898  1.00226.22           C
ATOM    191  CB  ASN A  24      14.900   7.043 105.729  1.00226.22           C
ATOM    192  CG  ASN A  24      14.738   5.574 105.350  1.00226.22           C
ATOM    193  OD1 ASN A  24      15.540   4.724 105.732  1.00226.22           O
ATOM    194  ND2 ASN A  24      13.659   5.269 104.581  1.00226.22           N
ATOM    195  C   ASN A  24      12.983   7.218 107.248  1.00226.22           C
ATOM    196  O   ASN A  24      12.057   7.840 107.767  1.00226.22           O
ATOM    197  N   ASN A  25      13.564   6.159 107.846  1.00 64.07           N
ATOM    198  CA  ASN A  25      13.132   5.782 109.155  1.00 64.07           C
ATOM    199  CB  ASN A  25      13.969   4.633 109.744  1.00 64.07           C
ATOM    200  CG  ASN A  25      13.661   3.357 108.973  1.00 64.07           C
ATOM    201  OD1 ASN A  25      12.540   2.851 109.003  1.00 64.07           O
ATOM    202  ND2 ASN A  25      14.687   2.814 108.262  1.00 64.07           N
ATOM    203  C   ASN A  25      13.358   6.980 110.014  1.00 64.07           C
ATOM    204  O   ASN A  25      12.445   7.454 110.687  1.00 64.07           O
ATOM    205  N   ASN A  26      14.588   7.525 109.993  1.00164.73           N
ATOM    206  CA  ASN A  26      14.818   8.722 110.740  1.00164.73           C
ATOM    207  CB  ASN A  26      15.526   8.461 112.079  1.00164.73           C
ATOM    208  CG  ASN A  26      14.496   7.847 113.016  1.00164.73           C
ATOM    209  OD1 ASN A  26      14.256   6.640 113.004  1.00164.73           O
ATOM    210  ND2 ASN A  26      13.862   8.711 113.852  1.00164.73           N
ATOM    211  C   ASN A  26      15.698   9.602 109.918  1.00164.73           C
ATOM    212  O   ASN A  26      16.910   9.635 110.121  1.00164.73           O
ATOM    213  N   LEU A  27      15.111  10.346 108.962  1.00293.41           N
ATOM    214  CA  LEU A  27      15.939  11.218 108.186  1.00293.41           C
ATOM    215  CB  LEU A  27      16.556  10.602 106.910  1.00293.41           C
ATOM    216  CG  LEU A  27      17.663   9.567 107.210  1.00293.41           C
ATOM    217  CD1 LEU A  27      17.080   8.233 107.701  1.00293.41           C
ATOM    218  CD2 LEU A  27      18.654   9.416 106.043  1.00293.41           C
ATOM    219  C   LEU A  27      15.183  12.449 107.810  1.00293.41           C
ATOM    220  O   LEU A  27      13.954  12.489 107.810  1.00293.41           O
ATOM    221  N   LYS A  28      15.966  13.504 107.535  1.00281.27           N
ATOM    222  CA  LYS A  28      15.601  14.824 107.138  1.00281.27           C
ATOM    223  CB  LYS A  28      14.600  15.521 108.073  1.00281.27           C
ATOM    224  CG  LYS A  28      15.111  15.676 109.505  1.00281.27           C
ATOM    225  CD  LYS A  28      14.295  16.672 110.327  1.00281.27           C
ATOM    226  CE  LYS A  28      14.744  16.767 111.785  1.00281.27           C
ATOM    227  NZ  LYS A  28      14.395  15.517 112.495  1.00281.27           N
ATOM    228  C   LYS A  28      16.919  15.482 107.300  1.00281.27           C
ATOM    229  O   LYS A  28      17.574  15.288 108.322  1.00281.27           O
ATOM    230  N   LEU A  29      17.378  16.260 106.314  1.00150.08           N
ATOM    231  CA  LEU A  29      18.725  16.697 106.493  1.00150.08           C
ATOM    232  CB  LEU A  29      19.626  16.279 105.315  1.00150.08           C
ATOM    233  CG  LEU A  29      21.125  16.472 105.574  1.00150.08           C
ATOM    234  CD1 LEU A  29      21.594  15.595 106.747  1.00150.08           C
ATOM    235  CD2 LEU A  29      21.953  16.237 104.299  1.00150.08           C
ATOM    236  C   LEU A  29      18.726  18.180 106.618  1.00150.08           C
ATOM    237  O   LEU A  29      17.860  18.854 106.068  1.00150.08           O
ATOM    238  N   GLU A  30      19.713  18.725 107.352  1.00 72.32           N
ATOM    239  CA  GLU A  30      19.769  20.139 107.563  1.00 72.32           C
ATOM    240  CB  GLU A  30      20.911  20.587 108.495  1.00 72.32           C
ATOM    241  CG  GLU A  30      20.924  22.087 108.797  1.00 72.32           C
ATOM    242  CD  GLU A  30      22.071  22.360 109.763  1.00 72.32           C
ATOM    243  OE1 GLU A  30      23.245  22.142 109.365  1.00 72.32           O
ATOM    244  OE2 GLU A  30      21.787  22.785 110.917  1.00 72.32           O
ATOM    245  C   GLU A  30      19.972  20.785 106.236  1.00 72.32           C
ATOM    246  O   GLU A  30      20.435  20.158 105.285  1.00 72.32           O
ATOM    247  N   LYS A  31      19.585  22.069 106.145  1.00 90.90           N
ATOM    248  CA  LYS A  31      19.694  22.805 104.925  1.00 90.90           C
ATOM    249  CB  LYS A  31      19.234  24.264 105.110  1.00 90.90           C
ATOM    250  CG  LYS A  31      19.272  25.121 103.844  1.00 90.90           C
ATOM    251  CD  LYS A  31      18.518  26.444 104.000  1.00 90.90           C
ATOM    252  CE  LYS A  31      18.537  27.318 102.745  0.00 90.90           C
ATOM    253  NZ  LYS A  31      19.887  27.886 102.539  0.00 90.90           N
ATOM    254  C   LYS A  31      21.137  22.815 104.544  1.00 90.90           C
ATOM    255  O   LYS A  31      21.477  22.634 103.376  1.00 90.90           O
ATOM    256  N   LYS A  32      22.031  23.032 105.526  1.00 89.44           N
ATOM    257  CA  LYS A  32      23.430  23.054 105.220  1.00 89.44           C
ATOM    258  CB  LYS A  32      24.317  23.558 106.371  1.00 89.44           C
ATOM    259  CG  LYS A  32      24.227  25.076 106.558  0.00 89.44           C
ATOM    260  CD  LYS A  32      24.932  25.592 107.812  0.00 89.44           C
ATOM    261  CE  LYS A  32      25.033  27.117 107.870  0.00 89.44           C
ATOM    262  NZ  LYS A  32      23.712  27.703 108.184  0.00 89.44           N
ATOM    263  C   LYS A  32      23.896  21.692 104.804  1.00 89.44           C
ATOM    264  O   LYS A  32      24.689  21.578 103.876  1.00 89.44           O
ATOM    265  N   TYR A  33      23.422  20.617 105.469  1.00106.13           N
ATOM    266  CA  TYR A  33      23.864  19.283 105.150  1.00106.13           C
ATOM    267  CB  TYR A  33      23.416  18.218 106.164  1.00106.13           C
ATOM    268  CG  TYR A  33      24.234  18.400 107.398  1.00106.13           C
ATOM    269  CD1 TYR A  33      23.874  19.319 108.356  1.00106.13           C
ATOM    270  CD2 TYR A  33      25.371  17.647 107.597  1.00106.13           C
ATOM    271  CE1 TYR A  33      24.631  19.482 109.493  1.00106.13           C
ATOM    272  CE2 TYR A  33      26.132  17.806 108.731  1.00106.13           C
ATOM    273  CZ  TYR A  33      25.763  18.725 109.684  1.00106.13           C
ATOM    274  OH  TYR A  33      26.539  18.892 110.851  1.00106.13           O
ATOM    275  C   TYR A  33      23.422  18.892 103.774  1.00106.13           C
ATOM    276  O   TYR A  33      24.157  18.228 103.045  1.00106.13           O
ATOM    277  N   ILE A  34      22.197  19.277 103.379  1.00111.25           N
ATOM    278  CA  ILE A  34      21.759  18.983 102.048  1.00111.25           C
ATOM    279  CB  ILE A  34      20.447  19.618 101.737  1.00111.25           C
ATOM    280  CG1 ILE A  34      19.281  18.879 102.414  1.00111.25           C
ATOM    281  CG2 ILE A  34      20.388  19.802 100.220  1.00111.25           C
ATOM    282  CD1 ILE A  34      19.158  17.413 102.004  1.00111.25           C
ATOM    283  C   ILE A  34      22.738  19.633 101.127  1.00111.25           C
ATOM    284  O   ILE A  34      23.207  19.017 100.171  1.00111.25           O
ATOM    285  N   ARG A  35      23.085  20.901 101.410  1.00 90.52           N
ATOM    286  CA  ARG A  35      23.997  21.598 100.554  1.00 90.52           C
ATOM    287  CB  ARG A  35      24.252  23.065 100.940  1.00 90.52           C
ATOM    288  CG  ARG A  35      23.081  24.006 100.660  1.00 90.52           C
ATOM    289  CD  ARG A  35      23.521  25.460 100.474  1.00 90.52           C
ATOM    290  NE  ARG A  35      24.003  25.588  99.069  1.00 90.52           N
ATOM    291  CZ  ARG A  35      25.007  26.459  98.763  1.00 90.52           C
ATOM    292  NH1 ARG A  35      25.614  27.171  99.757  1.00 90.52           N
ATOM    293  NH2 ARG A  35      25.405  26.617  97.467  1.00 90.52           N
ATOM    294  C   ARG A  35      25.326  20.913 100.586  1.00 90.52           C
ATOM    295  O   ARG A  35      25.973  20.770  99.552  1.00 90.52           O
ATOM    296  N   LEU A  36      25.769  20.472 101.779  1.00 52.90           N
ATOM    297  CA  LEU A  36      27.068  19.884 101.938  1.00 52.90           C
ATOM    298  CB  LEU A  36      27.350  19.450 103.382  1.00 52.90           C
ATOM    299  CG  LEU A  36      27.301  20.582 104.419  1.00 52.90           C
ATOM    300  CD1 LEU A  36      27.651  20.041 105.812  1.00 52.90           C
ATOM    301  CD2 LEU A  36      28.171  21.777 104.002  1.00 52.90           C
ATOM    302  C   LEU A  36      27.145  18.633 101.132  1.00 52.90           C
ATOM    303  O   LEU A  36      28.109  18.396 100.407  1.00 52.90           O
ATOM    304  N   VAL A  37      26.122  17.775 101.258  1.00120.29           N
ATOM    305  CA  VAL A  37      26.156  16.544 100.538  1.00120.29           C
ATOM    306  CB  VAL A  37      25.084  15.590 100.973  1.00120.29           C
ATOM    307  CG1 VAL A  37      23.722  16.155 100.549  1.00120.29           C
ATOM    308  CG2 VAL A  37      25.416  14.198 100.416  1.00120.29           C
ATOM    309  C   VAL A  37      26.035  16.818  99.074  1.00120.29           C
ATOM    310  O   VAL A  37      26.762  16.237  98.277  1.00120.29           O
ATOM    311  N   ILE A  38      25.135  17.734  98.674  1.00103.04           N
ATOM    312  CA  ILE A  38      24.912  17.979  97.277  1.00103.04           C
ATOM    313  CB  ILE A  38      23.735  18.879  97.031  1.00103.04           C
ATOM    314  CG1 ILE A  38      22.456  18.224  97.586  1.00103.04           C
ATOM    315  CG2 ILE A  38      23.664  19.159  95.520  1.00103.04           C
ATOM    316  CD1 ILE A  38      22.143  16.869  96.951  1.00103.04           C
ATOM    317  C   ILE A  38      26.138  18.552  96.620  1.00103.04           C
ATOM    318  O   ILE A  38      26.501  18.132  95.521  1.00103.04           O
ATOM    319  N   ASP A  39      26.828  19.519  97.261  1.00104.70           N
ATOM    320  CA  ASP A  39      27.956  20.105  96.588  1.00104.70           C
ATOM    321  CB  ASP A  39      28.565  21.356  97.262  1.00104.70           C
ATOM    322  CG  ASP A  39      29.236  21.019  98.585  1.00104.70           C
ATOM    323  OD1 ASP A  39      28.508  20.752  99.577  1.00104.70           O
ATOM    324  OD2 ASP A  39      30.494  21.037  98.622  1.00104.70           O
ATOM    325  C   ASP A  39      29.031  19.077  96.398  1.00104.70           C
ATOM    326  O   ASP A  39      29.699  19.055  95.366  1.00104.70           O
ATOM    327  N   ALA A  40      29.224  18.188  97.389  1.00 35.87           N
ATOM    328  CA  ALA A  40      30.236  17.172  97.311  1.00 35.87           C
ATOM    329  CB  ALA A  40      30.317  16.313  98.585  1.00 35.87           C
ATOM    330  C   ALA A  40      29.926  16.257  96.167  1.00 35.87           C
ATOM    331  O   ALA A  40      30.833  15.783  95.485  1.00 35.87           O
ATOM    332  N   PHE A  41      28.629  15.965  95.947  1.00 97.42           N
ATOM    333  CA  PHE A  41      28.200  15.083  94.898  1.00 97.42           C
ATOM    334  CB  PHE A  41      26.679  14.869  94.905  1.00 97.42           C
ATOM    335  CG  PHE A  41      26.323  14.286  93.585  1.00 97.42           C
ATOM    336  CD1 PHE A  41      26.525  12.953  93.312  1.00 97.42           C
ATOM    337  CD2 PHE A  41      25.781  15.101  92.620  1.00 97.42           C
ATOM    338  CE1 PHE A  41      26.188  12.442  92.081  1.00 97.42           C
ATOM    339  CE2 PHE A  41      25.441  14.597  91.389  1.00 97.42           C
ATOM    340  CZ  PHE A  41      25.647  13.269  91.125  1.00 97.42           C
ATOM    341  C   PHE A  41      28.574  15.634  93.555  1.00 97.42           C
ATOM    342  O   PHE A  41      29.112  14.916  92.712  1.00 97.42           O
ATOM    343  N   PHE A  42      28.286  16.927  93.320  1.00 58.58           N
ATOM    344  CA  PHE A  42      28.576  17.550  92.059  1.00 58.58           C
ATOM    345  CB  PHE A  42      27.945  18.939  91.904  1.00 58.58           C
ATOM    346  CG  PHE A  42      26.518  18.645  91.613  1.00 58.58           C
ATOM    347  CD1 PHE A  42      25.611  18.429  92.623  1.00 58.58           C
ATOM    348  CD2 PHE A  42      26.097  18.560  90.308  1.00 58.58           C
ATOM    349  CE1 PHE A  42      24.299  18.148  92.324  1.00 58.58           C
ATOM    350  CE2 PHE A  42      24.789  18.281  90.001  1.00 58.58           C
ATOM    351  CZ  PHE A  42      23.886  18.077  91.015  1.00 58.58           C
ATOM    352  C   PHE A  42      30.050  17.645  91.834  1.00 58.58           C
ATOM    353  O   PHE A  42      30.519  17.442  90.715  1.00 58.58           O
ATOM    354  N   GLU A  43      30.828  17.974  92.881  1.00 88.30           N
ATOM    355  CA  GLU A  43      32.241  18.090  92.671  1.00 88.30           C
ATOM    356  CB  GLU A  43      33.014  18.711  93.858  1.00 88.30           C
ATOM    357  CG  GLU A  43      32.914  17.986  95.200  1.00 88.30           C
ATOM    358  CD  GLU A  43      33.698  18.815  96.216  1.00 88.30           C
ATOM    359  OE1 GLU A  43      34.884  19.137  95.935  1.00 88.30           O
ATOM    360  OE2 GLU A  43      33.115  19.150  97.282  1.00 88.30           O
ATOM    361  C   GLU A  43      32.798  16.744  92.310  1.00 88.30           C
ATOM    362  O   GLU A  43      33.703  16.646  91.482  1.00 88.30           O
ATOM    363  N   GLU A  44      32.259  15.670  92.920  1.00 73.69           N
ATOM    364  CA  GLU A  44      32.701  14.322  92.687  1.00 73.69           C
ATOM    365  CB  GLU A  44      31.972  13.318  93.595  1.00 73.69           C
ATOM    366  CG  GLU A  44      32.537  11.899  93.547  1.00 73.69           C
ATOM    367  CD  GLU A  44      31.709  11.040  94.495  1.00 73.69           C
ATOM    368  OE1 GLU A  44      30.916  11.630  95.277  1.00 73.69           O
ATOM    369  OE2 GLU A  44      31.856   9.789  94.455  1.00 73.69           O
ATOM    370  C   GLU A  44      32.425  13.928  91.267  1.00 73.69           C
ATOM    371  O   GLU A  44      33.252  13.285  90.623  1.00 73.69           O
ATOM    372  N   LEU A  45      31.243  14.297  90.738  1.00138.46           N
ATOM    373  CA  LEU A  45      30.900  13.939  89.391  1.00138.46           C
ATOM    374  CB  LEU A  45      29.492  14.391  88.979  1.00138.46           C
ATOM    375  CG  LEU A  45      29.276  14.269  87.461  1.00138.46           C
ATOM    376  CD1 LEU A  45      29.663  12.875  86.959  1.00138.46           C
ATOM    377  CD2 LEU A  45      27.847  14.666  87.059  1.00138.46           C
ATOM    378  C   LEU A  45      31.854  14.566  88.433  1.00138.46           C
ATOM    379  O   LEU A  45      32.326  13.913  87.502  1.00138.46           O
ATOM    380  N   LYS A  46      32.171  15.852  88.646  1.00 87.68           N
ATOM    381  CA  LYS A  46      33.035  16.549  87.745  1.00 87.68           C
ATOM    382  CB  LYS A  46      33.239  18.029  88.129  1.00 87.68           C
ATOM    383  CG  LYS A  46      31.951  18.858  88.038  1.00 87.68           C
ATOM    384  CD  LYS A  46      32.047  20.265  88.638  1.00 87.68           C
ATOM    385  CE  LYS A  46      32.163  20.294  90.164  1.00 87.68           C
ATOM    386  NZ  LYS A  46      33.573  20.094  90.568  1.00 87.68           N
ATOM    387  C   LYS A  46      34.366  15.866  87.755  1.00 87.68           C
ATOM    388  O   LYS A  46      34.981  15.701  86.704  1.00 87.68           O
ATOM    389  N   GLY A  47      34.841  15.442  88.943  1.00 28.68           N
ATOM    390  CA  GLY A  47      36.139  14.835  89.068  1.00 28.68           C
ATOM    391  C   GLY A  47      36.222  13.530  88.328  1.00 28.68           C
ATOM    392  O   GLY A  47      37.196  13.278  87.620  1.00 28.68           O
ATOM    393  N   ASN A  48      35.207  12.657  88.480  1.00 55.60           N
ATOM    394  CA  ASN A  48      35.245  11.366  87.854  1.00 55.60           C
ATOM    395  CB  ASN A  48      34.130  10.440  88.363  1.00 55.60           C
ATOM    396  CG  ASN A  48      34.554  10.057  89.776  1.00 55.60           C
ATOM    397  OD1 ASN A  48      35.314  10.781  90.418  1.00 55.60           O
ATOM    398  ND2 ASN A  48      34.085   8.878  90.266  1.00 55.60           N
ATOM    399  C   ASN A  48      35.172  11.518  86.365  1.00 55.60           C
ATOM    400  O   ASN A  48      35.827  10.792  85.618  1.00 55.60           O
ATOM    401  N   LEU A  49      34.361  12.476  85.894  1.00 98.83           N
ATOM    402  CA  LEU A  49      34.197  12.724  84.491  1.00 98.83           C
ATOM    403  CB  LEU A  49      33.088  13.778  84.269  1.00 98.83           C
ATOM    404  CG  LEU A  49      32.669  14.074  82.815  1.00 98.83           C
ATOM    405  CD1 LEU A  49      31.472  15.038  82.787  1.00 98.83           C
ATOM    406  CD2 LEU A  49      33.831  14.618  81.977  1.00 98.83           C
ATOM    407  C   LEU A  49      35.514  13.191  83.926  1.00 98.83           C
ATOM    408  O   LEU A  49      35.928  12.737  82.863  1.00 98.83           O
ATOM    409  N   CYS A  50      36.242  14.074  84.640  1.00 52.10           N
ATOM    410  CA  CYS A  50      37.477  14.638  84.140  1.00 52.10           C
ATOM    411  CB  CYS A  50      38.167  15.579  85.135  1.00 52.10           C
ATOM    412  SG  CYS A  50      37.183  17.048  85.489  1.00 52.10           S
ATOM    413  C   CYS A  50      38.476  13.548  83.905  1.00 52.10           C
ATOM    414  O   CYS A  50      39.259  13.612  82.958  1.00 52.10           O
ATOM    415  N   LEU A  51      38.484  12.554  84.811  1.00 71.01           N
ATOM    416  CA  LEU A  51      39.335  11.397  84.844  1.00 71.01           C
ATOM    417  CB  LEU A  51      39.228  10.620  86.167  1.00 71.01           C
ATOM    418  CG  LEU A  51      39.713  11.442  87.377  1.00 71.01           C
ATOM    419  CD1 LEU A  51      39.659  10.619  88.673  1.00 71.01           C
ATOM    420  CD2 LEU A  51      41.097  12.060  87.114  1.00 71.01           C
ATOM    421  C   LEU A  51      38.978  10.491  83.704  1.00 71.01           C
ATOM    422  O   LEU A  51      39.764   9.623  83.326  1.00 71.01           O
ATOM    423  N   ASN A  52      37.774  10.683  83.131  1.00 93.97           N
ATOM    424  CA  ASN A  52      37.254   9.892  82.052  1.00 93.97           C
ATOM    425  CB  ASN A  52      38.313   9.494  81.007  1.00 93.97           C
ATOM    426  CG  ASN A  52      38.685  10.747  80.223  1.00 93.97           C
ATOM    427  OD1 ASN A  52      39.786  11.279  80.359  1.00 93.97           O
ATOM    428  ND2 ASN A  52      37.739  11.237  79.377  1.00 93.97           N
ATOM    429  C   ASN A  52      36.564   8.653  82.527  1.00 93.97           C
ATOM    430  O   ASN A  52      36.438   7.688  81.776  1.00 93.97           O
ATOM    431  N   ASN A  53      36.094   8.629  83.790  1.00118.05           N
ATOM    432  CA  ASN A  53      35.241   7.525  84.119  1.00118.05           C
ATOM    433  CB  ASN A  53      35.395   6.942  85.538  1.00118.05           C
ATOM    434  CG  ASN A  53      35.002   7.962  86.587  1.00118.05           C
ATOM    435  OD1 ASN A  53      33.826   8.126  86.906  1.00118.05           O
ATOM    436  ND2 ASN A  53      36.024   8.641  87.170  1.00118.05           N
ATOM    437  C   ASN A  53      33.837   7.997  83.895  1.00118.05           C
ATOM    438  O   ASN A  53      33.586   9.199  83.799  1.00118.05           O
ATOM    439  N   VAL A  54      32.872   7.067  83.766  1.00 97.42           N
ATOM    440  CA  VAL A  54      31.537   7.515  83.501  1.00 97.42           C
ATOM    441  CB  VAL A  54      30.844   6.731  82.420  1.00 97.42           C
ATOM    442  CG1 VAL A  54      30.494   5.340  82.965  1.00 97.42           C
ATOM    443  CG2 VAL A  54      29.638   7.536  81.913  1.00 97.42           C
ATOM    444  C   VAL A  54      30.749   7.392  84.764  1.00 97.42           C
ATOM    445  O   VAL A  54      30.913   6.449  85.539  1.00 97.42           O
ATOM    446  N   ILE A  55      29.870   8.380  85.016  1.00152.68           N
ATOM    447  CA  ILE A  55      29.090   8.311  86.211  1.00152.68           C
ATOM    448  CB  ILE A  55      28.965   9.618  86.955  1.00152.68           C
ATOM    449  CG1 ILE A  55      28.526   9.369  88.410  1.00152.68           C
ATOM    450  CG2 ILE A  55      28.030  10.564  86.184  1.00152.68           C
ATOM    451  CD1 ILE A  55      27.181   8.669  88.571  1.00152.68           C
ATOM    452  C   ILE A  55      27.735   7.861  85.792  1.00152.68           C
ATOM    453  O   ILE A  55      27.147   8.372  84.841  1.00152.68           O
ATOM    454  N   GLU A  56      27.210   6.819  86.452  1.00100.09           N
ATOM    455  CA  GLU A  56      25.898   6.445  86.050  1.00100.09           C
ATOM    456  CB  GLU A  56      25.798   5.026  85.466  1.00100.09           C
ATOM    457  CG  GLU A  56      26.204   3.896  86.407  1.00100.09           C
ATOM    458  CD  GLU A  56      26.034   2.602  85.622  1.00100.09           C
ATOM    459  OE1 GLU A  56      26.580   2.519  84.492  1.00100.09           O
ATOM    460  OE2 GLU A  56      25.344   1.682  86.141  1.00100.09           O
ATOM    461  C   GLU A  56      24.996   6.581  87.225  1.00100.09           C
ATOM    462  O   GLU A  56      25.406   6.407  88.372  1.00100.09           O
ATOM    463  N   PHE A  57      23.745   6.986  86.948  1.00 76.54           N
ATOM    464  CA  PHE A  57      22.729   7.101  87.949  1.00 76.54           C
ATOM    465  CB  PHE A  57      22.242   8.540  88.181  1.00 76.54           C
ATOM    466  CG  PHE A  57      23.387   9.408  88.564  1.00 76.54           C
ATOM    467  CD1 PHE A  57      24.170   9.973  87.582  1.00 76.54           C
ATOM    468  CD2 PHE A  57      23.666   9.667  89.884  1.00 76.54           C
ATOM    469  CE1 PHE A  57      25.229  10.784  87.909  1.00 76.54           C
ATOM    470  CE2 PHE A  57      24.725  10.477  90.218  1.00 76.54           C
ATOM    471  CZ  PHE A  57      25.507  11.027  89.229  1.00 76.54           C
ATOM    472  C   PHE A  57      21.544   6.411  87.352  1.00 76.54           C
ATOM    473  O   PHE A  57      21.026   6.827  86.316  1.00 76.54           O
ATOM    474  N   ARG A  58      21.044   5.364  88.018  1.00174.44           N
ATOM    475  CA  ARG A  58      19.969   4.599  87.464  1.00174.44           C
ATOM    476  CB  ARG A  58      19.672   3.390  88.372  1.00174.44           C
ATOM    477  CG  ARG A  58      18.582   2.408  87.948  1.00174.44           C
ATOM    478  CD  ARG A  58      18.560   1.210  88.903  1.00174.44           C
ATOM    479  NE  ARG A  58      17.437   0.300  88.550  1.00174.44           N
ATOM    480  CZ  ARG A  58      17.239  -0.817  89.306  1.00174.44           C
ATOM    481  NH1 ARG A  58      18.062  -1.080  90.365  1.00174.44           N
ATOM    482  NH2 ARG A  58      16.220  -1.675  89.009  1.00174.44           N
ATOM    483  C   ARG A  58      18.748   5.467  87.343  1.00174.44           C
ATOM    484  O   ARG A  58      18.327   6.113  88.300  1.00174.44           O
ATOM    485  N   SER A  59      18.182   5.488  86.116  1.00168.17           N
ATOM    486  CA  SER A  59      16.985   6.151  85.664  1.00168.17           C
ATOM    487  CB  SER A  59      15.755   5.890  86.556  1.00168.17           C
ATOM    488  OG  SER A  59      15.855   6.612  87.774  1.00168.17           O
ATOM    489  C   SER A  59      17.180   7.635  85.553  1.00168.17           C
ATOM    490  O   SER A  59      16.472   8.290  84.786  1.00168.17           O
ATOM    491  N   PHE A  60      18.128   8.214  86.317  1.00102.12           N
ATOM    492  CA  PHE A  60      18.371   9.630  86.197  1.00102.12           C
ATOM    493  CB  PHE A  60      19.154  10.190  87.399  1.00102.12           C
ATOM    494  CG  PHE A  60      19.295  11.666  87.239  1.00102.12           C
ATOM    495  CD1 PHE A  60      18.273  12.508  87.616  1.00102.12           C
ATOM    496  CD2 PHE A  60      20.449  12.212  86.727  1.00102.12           C
ATOM    497  CE1 PHE A  60      18.398  13.871  87.476  1.00102.12           C
ATOM    498  CE2 PHE A  60      20.581  13.574  86.585  1.00102.12           C
ATOM    499  CZ  PHE A  60      19.553  14.407  86.959  1.00102.12           C
ATOM    500  C   PHE A  60      19.159   9.940  84.960  1.00102.12           C
ATOM    501  O   PHE A  60      18.759  10.791  84.171  1.00102.12           O
ATOM    502  N   GLY A  61      20.302   9.247  84.736  1.00 38.67           N
ATOM    503  CA  GLY A  61      21.070   9.574  83.561  1.00 38.67           C
ATOM    504  C   GLY A  61      22.523   9.281  83.816  1.00 38.67           C
ATOM    505  O   GLY A  61      22.900   8.796  84.880  1.00 38.67           O
ATOM    506  N   THR A  62      23.385   9.583  82.819  1.00 40.96           N
ATOM    507  CA  THR A  62      24.791   9.309  82.932  1.00 40.96           C
ATOM    508  CB  THR A  62      25.213   8.161  82.060  1.00 40.96           C
ATOM    509  OG1 THR A  62      24.529   6.975  82.444  1.00 40.96           O
ATOM    510  CG2 THR A  62      26.732   7.968  82.162  1.00 40.96           C
ATOM    511  C   THR A  62      25.565  10.519  82.493  1.00 40.96           C
ATOM    512  O   THR A  62      25.077  11.337  81.713  1.00 40.96           O
ATOM    513  N   PHE A  63      26.805  10.663  83.016  1.00 70.19           N
ATOM    514  CA  PHE A  63      27.687  11.744  82.667  1.00 70.19           C
ATOM    515  CB  PHE A  63      28.115  12.625  83.861  1.00 70.19           C
ATOM    516  CG  PHE A  63      26.958  13.420  84.370  1.00 70.19           C
ATOM    517  CD1 PHE A  63      26.080  12.884  85.284  1.00 70.19           C
ATOM    518  CD2 PHE A  63      26.757  14.714  83.943  1.00 70.19           C
ATOM    519  CE1 PHE A  63      25.018  13.623  85.754  1.00 70.19           C
ATOM    520  CE2 PHE A  63      25.697  15.458  84.409  1.00 70.19           C
ATOM    521  CZ  PHE A  63      24.822  14.912  85.317  1.00 70.19           C
ATOM    522  C   PHE A  63      28.956  11.111  82.185  1.00 70.19           C
ATOM    523  O   PHE A  63      29.419  10.131  82.770  1.00 70.19           O
ATOM    524  N   GLU A  64      29.561  11.660  81.108  1.00102.56           N
ATOM    525  CA  GLU A  64      30.763  11.064  80.596  1.00102.56           C
ATOM    526  CB  GLU A  64      30.457   9.863  79.686  1.00102.56           C
ATOM    527  CG  GLU A  64      31.683   9.119  79.165  1.00102.56           C
ATOM    528  CD  GLU A  64      31.174   7.962  78.317  1.00102.56           C
ATOM    529  OE1 GLU A  64      30.235   7.262  78.779  1.00102.56           O
ATOM    530  OE2 GLU A  64      31.708   7.769  77.192  1.00102.56           O
ATOM    531  C   GLU A  64      31.513  12.083  79.783  1.00102.56           C
ATOM    532  O   GLU A  64      30.992  13.156  79.482  1.00102.56           O
ATOM    533  N   VAL A  65      32.781  11.769  79.431  1.00 58.34           N
ATOM    534  CA  VAL A  65      33.571  12.633  78.589  1.00 58.34           C
ATOM    535  CB  VAL A  65      35.057  12.546  78.768  1.00 58.34           C
ATOM    536  CG1 VAL A  65      35.711  13.435  77.698  1.00 58.34           C
ATOM    537  CG2 VAL A  65      35.439  12.932  80.189  1.00 58.34           C
ATOM    538  C   VAL A  65      33.419  12.122  77.198  1.00 58.34           C
ATOM    539  O   VAL A  65      33.424  10.913  76.976  1.00 58.34           O
ATOM    540  N   ARG A  66      33.273  13.030  76.215  1.00107.60           N
ATOM    541  CA  ARG A  66      33.201  12.566  74.863  1.00107.60           C
ATOM    542  CB  ARG A  66      31.775  12.599  74.282  1.00107.60           C
ATOM    543  CG  ARG A  66      30.939  11.448  74.855  1.00107.60           C
ATOM    544  CD  ARG A  66      29.447  11.475  74.522  1.00107.60           C
ATOM    545  NE  ARG A  66      28.869  10.190  75.016  1.00107.60           N
ATOM    546  CZ  ARG A  66      28.530  10.037  76.331  1.00107.60           C
ATOM    547  NH1 ARG A  66      28.740  11.051  77.217  1.00107.60           N
ATOM    548  NH2 ARG A  66      27.988   8.861  76.764  1.00107.60           N
ATOM    549  C   ARG A  66      34.141  13.388  74.034  1.00107.60           C
ATOM    550  O   ARG A  66      34.294  14.590  74.242  1.00107.60           O
ATOM    551  N   LYS A  67      34.827  12.732  73.077  1.00125.87           N
ATOM    552  CA  LYS A  67      35.806  13.408  72.274  1.00125.87           C
ATOM    553  CB  LYS A  67      36.830  12.470  71.612  1.00125.87           C
ATOM    554  CG  LYS A  67      37.854  11.906  72.598  1.00125.87           C
ATOM    555  CD  LYS A  67      37.249  10.970  73.643  1.00125.87           C
ATOM    556  CE  LYS A  67      37.221   9.504  73.209  1.00125.87           C
ATOM    557  NZ  LYS A  67      38.597   8.959  73.195  1.00125.87           N
ATOM    558  C   LYS A  67      35.139  14.186  71.187  1.00125.87           C
ATOM    559  O   LYS A  67      34.062  13.831  70.712  1.00125.87           O
ATOM    560  N   ARG A  68      35.785  15.301  70.790  1.00143.24           N
ATOM    561  CA  ARG A  68      35.298  16.134  69.728  1.00143.24           C
ATOM    562  CB  ARG A  68      35.016  17.583  70.164  1.00143.24           C
ATOM    563  CG  ARG A  68      33.848  17.734  71.138  1.00143.24           C
ATOM    564  CD  ARG A  68      32.500  17.946  70.447  1.00143.24           C
ATOM    565  NE  ARG A  68      32.040  16.618  69.955  1.00143.24           N
ATOM    566  CZ  ARG A  68      31.391  15.765  70.799  1.00143.24           C
ATOM    567  NH1 ARG A  68      31.185  16.116  72.103  1.00143.24           N
ATOM    568  NH2 ARG A  68      30.955  14.555  70.346  1.00143.24           N
ATOM    569  C   ARG A  68      36.394  16.213  68.716  1.00143.24           C
ATOM    570  O   ARG A  68      37.557  16.408  69.068  1.00143.24           O
ATOM    571  N   LYS A  69      36.050  16.053  67.422  1.00 81.57           N
ATOM    572  CA  LYS A  69      37.055  16.133  66.402  1.00 81.57           C
ATOM    573  CB  LYS A  69      36.656  15.498  65.054  1.00 81.57           C
ATOM    574  CG  LYS A  69      36.638  13.966  65.079  1.00 81.57           C
ATOM    575  CD  LYS A  69      36.138  13.309  63.787  1.00 81.57           C
ATOM    576  CE  LYS A  69      34.626  13.083  63.736  1.00 81.57           C
ATOM    577  NZ  LYS A  69      33.970  14.183  62.995  1.00 81.57           N
ATOM    578  C   LYS A  69      37.352  17.575  66.167  1.00 81.57           C
ATOM    579  O   LYS A  69      36.478  18.432  66.291  1.00 81.57           O
ATOM    580  N   GLY A  70      38.625  17.878  65.849  1.00 29.39           N
ATOM    581  CA  GLY A  70      39.014  19.234  65.614  1.00 29.39           C
ATOM    582  C   GLY A  70      38.667  19.591  64.214  1.00 29.39           C
ATOM    583  O   GLY A  70      38.496  18.730  63.352  1.00 29.39           O
ATOM    584  N   ARG A  71      38.552  20.904  63.962  1.00213.21           N
ATOM    585  CA  ARG A  71      38.297  21.362  62.637  1.00213.21           C
ATOM    586  CB  ARG A  71      36.928  22.038  62.487  1.00213.21           C
ATOM    587  CG  ARG A  71      35.762  21.143  62.908  1.00213.21           C
ATOM    588  CD  ARG A  71      35.425  20.036  61.908  1.00213.21           C
ATOM    589  NE  ARG A  71      34.789  20.670  60.721  1.00213.21           N
ATOM    590  CZ  ARG A  71      34.172  19.883  59.794  1.00213.21           C
ATOM    591  NH1 ARG A  71      34.155  18.527  59.957  1.00213.21           N
ATOM    592  NH2 ARG A  71      33.570  20.450  58.709  1.00213.21           N
ATOM    593  C   ARG A  71      39.329  22.407  62.397  1.00213.21           C
ATOM    594  O   ARG A  71      39.481  23.332  63.194  1.00213.21           O
ATOM    595  N   LEU A  72      40.081  22.291  61.292  1.00162.08           N
ATOM    596  CA  LEU A  72      41.064  23.302  61.083  1.00162.08           C
ATOM    597  CB  LEU A  72      42.215  22.864  60.156  1.00162.08           C
ATOM    598  CG  LEU A  72      43.027  21.682  60.726  1.00162.08           C
ATOM    599  CD1 LEU A  72      44.233  21.335  59.840  1.00162.08           C
ATOM    600  CD2 LEU A  72      43.417  21.935  62.191  1.00162.08           C
ATOM    601  C   LEU A  72      40.339  24.436  60.451  1.00162.08           C
ATOM    602  O   LEU A  72      39.863  24.323  59.322  1.00162.08           O
ATOM    603  N   ASN A  73      40.252  25.563  61.190  1.00133.95           N
ATOM    604  CA  ASN A  73      39.554  26.737  60.747  1.00133.95           C
ATOM    605  CB  ASN A  73      40.317  27.562  59.695  1.00133.95           C
ATOM    606  CG  ASN A  73      41.452  28.311  60.380  0.00133.95           C
ATOM    607  OD1 ASN A  73      42.316  27.713  61.020  1.00133.95           O
ATOM    608  ND2 ASN A  73      41.455  29.664  60.236  1.00133.95           N
ATOM    609  C   ASN A  73      38.236  26.345  60.171  1.00133.95           C
ATOM    610  O   ASN A  73      38.071  26.312  58.954  1.00133.95           O
ATOM    611  N   ALA A  74      37.267  25.990  61.036  1.00 64.12           N
ATOM    612  CA  ALA A  74      35.988  25.583  60.534  1.00 64.12           C
ATOM    613  CB  ALA A  74      35.580  24.167  60.960  1.00 64.12           C
ATOM    614  C   ALA A  74      34.935  26.513  61.049  1.00 64.12           C
ATOM    615  O   ALA A  74      35.162  27.308  61.957  1.00 64.12           O
ATOM    616  N   ARG A  75      33.741  26.468  60.432  1.00 83.43           N
ATOM    617  CA  ARG A  75      32.676  27.304  60.897  1.00 83.43           C
ATOM    618  CB  ARG A  75      31.964  28.063  59.763  1.00 83.43           C
ATOM    619  CG  ARG A  75      31.194  29.302  60.224  1.00 83.43           C
ATOM    620  CD  ARG A  75      30.665  30.137  59.054  1.00 83.43           C
ATOM    621  NE  ARG A  75      30.310  31.487  59.574  1.00 83.43           N
ATOM    622  CZ  ARG A  75      29.027  31.781  59.931  1.00 83.43           C
ATOM    623  NH1 ARG A  75      28.046  30.839  59.807  1.00 83.43           N
ATOM    624  NH2 ARG A  75      28.728  33.024  60.406  1.00 83.43           N
ATOM    625  C   ARG A  75      31.694  26.380  61.538  1.00 83.43           C
ATOM    626  O   ARG A  75      31.431  25.295  61.025  1.00 83.43           O
ATOM    627  N   ASN A  76      31.137  26.782  62.697  1.00 69.72           N
ATOM    628  CA  ASN A  76      30.232  25.922  63.406  1.00 69.72           C
ATOM    629  CB  ASN A  76      30.262  26.141  64.930  1.00 69.72           C
ATOM    630  CG  ASN A  76      29.377  25.095  65.600  1.00 69.72           C
ATOM    631  OD1 ASN A  76      28.881  24.176  64.951  1.00 69.72           O
ATOM    632  ND2 ASN A  76      29.164  25.237  66.935  1.00 69.72           N
ATOM    633  C   ASN A  76      28.842  26.217  62.951  1.00 69.72           C
ATOM    634  O   ASN A  76      28.249  27.233  63.310  1.00 69.72           O
ATOM    635  N   PRO A  77      28.317  25.327  62.157  1.00 71.76           N
ATOM    636  CA  PRO A  77      26.983  25.478  61.665  1.00 71.76           C
ATOM    637  CD  PRO A  77      28.762  23.945  62.132  1.00 71.76           C
ATOM    638  CB  PRO A  77      26.699  24.198  60.882  1.00 71.76           C
ATOM    639  CG  PRO A  77      27.548  23.147  61.623  1.00 71.76           C
ATOM    640  C   PRO A  77      26.081  25.588  62.849  1.00 71.76           C
ATOM    641  O   PRO A  77      25.064  26.274  62.755  1.00 71.76           O
ATOM    642  N   GLN A  78      26.409  24.904  63.965  1.00113.53           N
ATOM    643  CA  GLN A  78      25.489  24.978  65.053  1.00113.53           C
ATOM    644  CB  GLN A  78      25.972  24.195  66.287  1.00113.53           C
ATOM    645  CG  GLN A  78      26.089  22.684  66.075  1.00113.53           C
ATOM    646  CD  GLN A  78      24.715  22.060  66.276  1.00113.53           C
ATOM    647  OE1 GLN A  78      24.579  21.045  66.957  1.00113.53           O
ATOM    648  NE2 GLN A  78      23.668  22.675  65.664  1.00113.53           N
ATOM    649  C   GLN A  78      25.385  26.403  65.480  1.00113.53           C
ATOM    650  O   GLN A  78      24.332  27.014  65.306  1.00113.53           O
ATOM    651  N   THR A  79      26.462  26.984  66.058  1.00212.58           N
ATOM    652  CA  THR A  79      26.315  28.374  66.376  1.00212.58           C
ATOM    653  CB  THR A  79      27.461  28.803  67.258  1.00212.58           C
ATOM    654  OG1 THR A  79      27.332  30.147  67.695  1.00212.58           O
ATOM    655  CG2 THR A  79      28.772  28.592  66.488  1.00212.58           C
ATOM    656  C   THR A  79      26.304  29.152  65.087  1.00212.58           C
ATOM    657  O   THR A  79      25.739  28.732  64.081  1.00212.58           O
ATOM    658  N   GLY A  80      26.928  30.347  65.087  1.00122.76           N
ATOM    659  CA  GLY A  80      27.318  31.113  63.942  1.00122.76           C
ATOM    660  C   GLY A  80      28.781  30.945  63.734  1.00122.76           C
ATOM    661  O   GLY A  80      29.307  30.941  62.622  1.00122.76           O
ATOM    662  N   GLU A  81      29.447  30.825  64.896  1.00 93.38           N
ATOM    663  CA  GLU A  81      30.850  30.993  65.131  1.00 93.38           C
ATOM    664  CB  GLU A  81      31.263  30.606  66.564  1.00 93.38           C
ATOM    665  CG  GLU A  81      32.667  31.078  66.952  1.00 93.38           C
ATOM    666  CD  GLU A  81      32.832  30.902  68.456  1.00 93.38           C
ATOM    667  OE1 GLU A  81      32.806  29.737  68.928  1.00 93.38           O
ATOM    668  OE2 GLU A  81      32.986  31.942  69.156  1.00 93.38           O
ATOM    669  C   GLU A  81      31.725  30.269  64.173  1.00 93.38           C
ATOM    670  O   GLU A  81      31.538  29.094  63.865  1.00 93.38           O
ATOM    671  N   TYR A  82      32.731  31.014  63.678  1.00 59.20           N
ATOM    672  CA  TYR A  82      33.736  30.479  62.814  1.00 59.20           C
ATOM    673  CB  TYR A  82      34.064  31.409  61.633  1.00 59.20           C
ATOM    674  CG  TYR A  82      35.104  30.748  60.796  1.00 59.20           C
ATOM    675  CD1 TYR A  82      34.742  29.882  59.792  1.00 59.20           C
ATOM    676  CD2 TYR A  82      36.439  30.994  61.020  1.00 59.20           C
ATOM    677  CE1 TYR A  82      35.696  29.266  59.014  1.00 59.20           C
ATOM    678  CE2 TYR A  82      37.397  30.381  60.246  1.00 59.20           C
ATOM    679  CZ  TYR A  82      37.028  29.520  59.243  1.00 59.20           C
ATOM    680  OH  TYR A  82      38.014  28.892  58.451  1.00 59.20           O
ATOM    681  C   TYR A  82      34.948  30.398  63.682  1.00 59.20           C
ATOM    682  O   TYR A  82      35.326  31.392  64.300  1.00 59.20           O
ATOM    683  N   VAL A  83      35.574  29.206  63.794  1.00107.49           N
ATOM    684  CA  VAL A  83      36.720  29.118  64.654  1.00107.49           C
ATOM    685  CB  VAL A  83      36.360  28.814  66.080  1.00107.49           C
ATOM    686  CG1 VAL A  83      35.485  29.952  66.631  1.00107.49           C
ATOM    687  CG2 VAL A  83      35.686  27.432  66.123  1.00107.49           C
ATOM    688  C   VAL A  83      37.600  27.990  64.199  1.00107.49           C
ATOM    689  O   VAL A  83      37.169  27.094  63.478  1.00107.49           O
ATOM    690  N   LYS A  84      38.887  28.004  64.602  1.00147.92           N
ATOM    691  CA  LYS A  84      39.731  26.895  64.256  1.00147.92           C
ATOM    692  CB  LYS A  84      41.105  27.311  63.688  1.00147.92           C
ATOM    693  CG  LYS A  84      41.991  28.143  64.622  1.00147.92           C
ATOM    694  CD  LYS A  84      42.809  27.331  65.627  1.00147.92           C
ATOM    695  CE  LYS A  84      44.207  26.984  65.108  1.00147.92           C
ATOM    696  NZ  LYS A  84      45.006  26.341  66.174  1.00147.92           N
ATOM    697  C   LYS A  84      39.901  26.116  65.505  1.00147.92           C
ATOM    698  O   LYS A  84      40.314  26.644  66.536  1.00147.92           O
ATOM    699  N   VAL A  85      39.563  24.820  65.476  1.00117.45           N
ATOM    700  CA  VAL A  85      39.662  24.211  66.757  1.00117.45           C
ATOM    701  CB  VAL A  85      38.333  23.947  67.410  1.00117.45           C
ATOM    702  CG1 VAL A  85      37.566  22.907  66.577  1.00117.45           C
ATOM    703  CG2 VAL A  85      38.584  23.515  68.867  1.00117.45           C
ATOM    704  C   VAL A  85      40.373  22.910  66.687  1.00117.45           C
ATOM    705  O   VAL A  85      40.179  22.105  65.777  1.00117.45           O
ATOM    706  N   LEU A  86      41.238  22.692  67.687  1.00104.93           N
ATOM    707  CA  LEU A  86      41.904  21.440  67.828  1.00104.93           C
ATOM    708  CB  LEU A  86      43.171  21.481  68.701  1.00104.93           C
ATOM    709  CG  LEU A  86      42.926  21.848  70.177  1.00104.93           C
ATOM    710  CD1 LEU A  86      44.242  21.865  70.968  1.00104.93           C
ATOM    711  CD2 LEU A  86      42.146  23.166  70.318  1.00104.93           C
ATOM    712  C   LEU A  86      40.908  20.556  68.500  1.00104.93           C
ATOM    713  O   LEU A  86      39.890  21.033  69.000  1.00104.93           O
ATOM    714  N   ASP A  87      41.155  19.234  68.517  1.00 94.42           N
ATOM    715  CA  ASP A  87      40.187  18.361  69.112  1.00 94.42           C
ATOM    716  CB  ASP A  87      40.507  16.863  68.970  1.00 94.42           C
ATOM    717  CG  ASP A  87      41.729  16.562  69.822  1.00 94.42           C
ATOM    718  OD1 ASP A  87      42.604  17.460  69.944  1.00 94.42           O
ATOM    719  OD2 ASP A  87      41.801  15.429  70.369  1.00 94.42           O
ATOM    720  C   ASP A  87      40.123  18.662  70.574  1.00 94.42           C
ATOM    721  O   ASP A  87      41.091  19.133  71.170  1.00 94.42           O
ATOM    722  N   HIS A  88      38.945  18.410  71.181  1.00 57.68           N
ATOM    723  CA  HIS A  88      38.736  18.660  72.579  1.00 57.68           C
ATOM    724  ND1 HIS A  88      39.121  21.940  73.771  1.00 57.68           N
ATOM    725  CG  HIS A  88      38.609  21.225  72.711  1.00 57.68           C
ATOM    726  CB  HIS A  88      37.895  19.918  72.868  1.00 57.68           C
ATOM    727  NE2 HIS A  88      39.562  23.119  71.939  1.00 57.68           N
ATOM    728  CD2 HIS A  88      38.888  21.960  71.599  1.00 57.68           C
ATOM    729  CE1 HIS A  88      39.678  23.063  73.253  1.00 57.68           C
ATOM    730  C   HIS A  88      37.921  17.534  73.122  1.00 57.68           C
ATOM    731  O   HIS A  88      37.523  16.627  72.393  1.00 57.68           O
ATOM    732  N   HIS A  89      37.684  17.566  74.449  1.00 62.70           N
ATOM    733  CA  HIS A  89      36.830  16.613  75.097  1.00 62.70           C
ATOM    734  ND1 HIS A  89      39.375  13.948  76.201  1.00 62.70           N
ATOM    735  CG  HIS A  89      38.587  14.831  75.496  1.00 62.70           C
ATOM    736  CB  HIS A  89      37.550  15.718  76.121  1.00 62.70           C
ATOM    737  NE2 HIS A  89      39.974  13.767  74.068  1.00 62.70           N
ATOM    738  CD2 HIS A  89      38.968  14.706  74.194  1.00 62.70           C
ATOM    739  CE1 HIS A  89      40.186  13.338  75.300  1.00 62.70           C
ATOM    740  C   HIS A  89      35.812  17.425  75.833  1.00 62.70           C
ATOM    741  O   HIS A  89      36.117  18.510  76.324  1.00 62.70           O
ATOM    742  N   VAL A  90      34.557  16.936  75.902  1.00 97.61           N
ATOM    743  CA  VAL A  90      33.542  17.694  76.576  1.00 97.61           C
ATOM    744  CB  VAL A  90      32.592  18.381  75.639  1.00 97.61           C
ATOM    745  CG1 VAL A  90      33.379  19.429  74.836  1.00 97.61           C
ATOM    746  CG2 VAL A  90      31.901  17.318  74.766  1.00 97.61           C
ATOM    747  C   VAL A  90      32.725  16.763  77.411  1.00 97.61           C
ATOM    748  O   VAL A  90      32.658  15.564  77.143  1.00 97.61           O
ATOM    749  N   ALA A  91      32.094  17.302  78.475  1.00 35.14           N
ATOM    750  CA  ALA A  91      31.256  16.496  79.315  1.00 35.14           C
ATOM    751  CB  ALA A  91      30.933  17.150  80.670  1.00 35.14           C
ATOM    752  C   ALA A  91      29.967  16.262  78.588  1.00 35.14           C
ATOM    753  O   ALA A  91      29.520  17.104  77.811  1.00 35.14           O
ATOM    754  N   TYR A  92      29.336  15.089  78.805  1.00 96.54           N
ATOM    755  CA  TYR A  92      28.104  14.818  78.116  1.00 96.54           C
ATOM    756  CB  TYR A  92      28.297  13.865  76.927  1.00 96.54           C
ATOM    757  CG  TYR A  92      27.014  13.771  76.180  1.00 96.54           C
ATOM    758  CD1 TYR A  92      26.701  14.719  75.233  1.00 96.54           C
ATOM    759  CD2 TYR A  92      26.132  12.743  76.417  1.00 96.54           C
ATOM    760  CE1 TYR A  92      25.523  14.643  74.532  1.00 96.54           C
ATOM    761  CE2 TYR A  92      24.952  12.661  75.718  1.00 96.54           C
ATOM    762  CZ  TYR A  92      24.648  13.612  74.773  1.00 96.54           C
ATOM    763  OH  TYR A  92      23.439  13.533  74.051  1.00 96.54           O
ATOM    764  C   TYR A  92      27.160  14.172  79.083  1.00 96.54           C
ATOM    765  O   TYR A  92      27.582  13.475  80.007  1.00 96.54           O
ATOM    766  N   PHE A  93      25.842  14.397  78.895  1.00 73.00           N
ATOM    767  CA  PHE A  93      24.858  13.839  79.776  1.00 73.00           C
ATOM    768  CB  PHE A  93      24.109  14.931  80.564  1.00 73.00           C
ATOM    769  CG  PHE A  93      23.092  14.325  81.470  1.00 73.00           C
ATOM    770  CD1 PHE A  93      23.459  13.681  82.630  1.00 73.00           C
ATOM    771  CD2 PHE A  93      21.755  14.434  81.169  1.00 73.00           C
ATOM    772  CE1 PHE A  93      22.506  13.136  83.460  1.00 73.00           C
ATOM    773  CE2 PHE A  93      20.798  13.892  81.995  1.00 73.00           C
ATOM    774  CZ  PHE A  93      21.173  13.240  83.145  1.00 73.00           C
ATOM    775  C   PHE A  93      23.864  13.070  78.961  1.00 73.00           C
ATOM    776  O   PHE A  93      23.435  13.522  77.900  1.00 73.00           O
ATOM    777  N   ARG A  94      23.504  11.861  79.445  1.00143.67           N
ATOM    778  CA  ARG A  94      22.493  11.036  78.845  1.00143.67           C
ATOM    779  CB  ARG A  94      22.895   9.570  78.626  1.00143.67           C
ATOM    780  CG  ARG A  94      21.680   8.708  78.277  1.00143.67           C
ATOM    781  CD  ARG A  94      21.977   7.218  78.100  1.00143.67           C
ATOM    782  NE  ARG A  94      22.553   7.026  76.742  1.00143.67           N
ATOM    783  CZ  ARG A  94      21.719   6.812  75.682  1.00143.67           C
ATOM    784  NH1 ARG A  94      20.366   6.815  75.866  1.00143.67           N
ATOM    785  NH2 ARG A  94      22.241   6.595  74.439  1.00143.67           N
ATOM    786  C   ARG A  94      21.375  11.007  79.833  1.00143.67           C
ATOM    787  O   ARG A  94      21.567  10.793  81.029  1.00143.67           O
ATOM    788  N   PRO A  95      20.211  11.223  79.310  1.00276.12           N
ATOM    789  CA  PRO A  95      19.050  11.421  80.132  1.00276.12           C
ATOM    790  CD  PRO A  95      20.130  11.988  78.076  1.00276.12           C
ATOM    791  CB  PRO A  95      18.010  12.085  79.232  1.00276.12           C
ATOM    792  CG  PRO A  95      18.850  12.828  78.183  1.00276.12           C
ATOM    793  C   PRO A  95      18.417  10.409  81.011  1.00276.12           C
ATOM    794  O   PRO A  95      17.734  10.892  81.894  1.00276.12           O
ATOM    795  N   GLY A  96      18.516   9.081  80.814  1.00108.75           N
ATOM    796  CA  GLY A  96      17.857   8.154  81.703  1.00108.75           C
ATOM    797  C   GLY A  96      16.433   8.021  81.252  1.00108.75           C
ATOM    798  O   GLY A  96      15.775   9.015  80.952  1.00108.75           O
ATOM    799  N   LYS A  97      15.904   6.781  81.242  1.00 97.43           N
ATOM    800  CA  LYS A  97      14.575   6.519  80.756  1.00 97.43           C
ATOM    801  CB  LYS A  97      14.245   5.022  80.646  1.00 97.43           C
ATOM    802  CG  LYS A  97      12.953   4.784  79.864  1.00 97.43           C
ATOM    803  CD  LYS A  97      13.063   5.250  78.411  1.00 97.43           C
ATOM    804  CE  LYS A  97      11.745   5.198  77.639  1.00 97.43           C
ATOM    805  NZ  LYS A  97      11.890   5.925  76.358  1.00 97.43           N
ATOM    806  C   LYS A  97      13.534   7.152  81.632  1.00 97.43           C
ATOM    807  O   LYS A  97      12.536   7.672  81.133  1.00 97.43           O
ATOM    808  N   ASP A  98      13.730   7.109  82.964  1.00 37.16           N
ATOM    809  CA  ASP A  98      12.768   7.642  83.888  1.00 37.16           C
ATOM    810  CB  ASP A  98      13.208   7.462  85.352  1.00 37.16           C
ATOM    811  CG  ASP A  98      12.081   7.949  86.251  1.00 37.16           C
ATOM    812  OD1 ASP A  98      10.915   7.983  85.773  1.00 37.16           O
ATOM    813  OD2 ASP A  98      12.369   8.287  87.429  1.00 37.16           O
ATOM    814  C   ASP A  98      12.641   9.114  83.662  1.00 37.16           C
ATOM    815  O   ASP A  98      11.538   9.657  83.616  1.00 37.16           O
ATOM    816  N   LEU A  99      13.784   9.797  83.503  1.00105.36           N
ATOM    817  CA  LEU A  99      13.777  11.221  83.335  1.00105.36           C
ATOM    818  CB  LEU A  99      15.192  11.832  83.261  1.00105.36           C
ATOM    819  CG  LEU A  99      15.233  13.376  83.290  1.00105.36           C
ATOM    820  CD1 LEU A  99      14.659  14.014  82.013  1.00105.36           C
ATOM    821  CD2 LEU A  99      14.574  13.912  84.570  1.00105.36           C
ATOM    822  C   LEU A  99      13.057  11.554  82.062  1.00105.36           C
ATOM    823  O   LEU A  99      12.248  12.478  82.025  1.00105.36           O
ATOM    824  N   LYS A 100      13.320  10.808  80.975  1.00 72.25           N
ATOM    825  CA  LYS A 100      12.719  11.126  79.710  1.00 72.25           C
ATOM    826  CB  LYS A 100      13.211  10.227  78.563  1.00 72.25           C
ATOM    827  CG  LYS A 100      14.687  10.421  78.216  1.00 72.25           C
ATOM    828  CD  LYS A 100      15.218   9.367  77.242  1.00 72.25           C
ATOM    829  CE  LYS A 100      15.195   7.946  77.806  1.00 72.25           C
ATOM    830  NZ  LYS A 100      15.591   6.984  76.754  1.00 72.25           N
ATOM    831  C   LYS A 100      11.228  10.970  79.784  1.00 72.25           C
ATOM    832  O   LYS A 100      10.486  11.769  79.215  1.00 72.25           O
ATOM    833  N   GLU A 101      10.759   9.917  80.481  1.00 87.25           N
ATOM    834  CA  GLU A 101       9.366   9.577  80.570  1.00 87.25           C
ATOM    835  CB  GLU A 101       9.145   8.284  81.373  1.00 87.25           C
ATOM    836  CG  GLU A 101       9.805   7.050  80.760  1.00 87.25           C
ATOM    837  CD  GLU A 101       8.948   6.589  79.595  1.00 87.25           C
ATOM    838  OE1 GLU A 101       9.116   7.136  78.474  1.00 87.25           O
ATOM    839  OE2 GLU A 101       8.104   5.677  79.817  1.00 87.25           O
ATOM    840  C   GLU A 101       8.612  10.641  81.296  1.00 87.25           C
ATOM    841  O   GLU A 101       7.504  11.004  80.906  1.00 87.25           O
ATOM    842  N   ARG A 102       9.181  11.145  82.402  1.00 84.76           N
ATOM    843  CA  ARG A 102       8.517  12.153  83.168  1.00 84.76           C
ATOM    844  CB  ARG A 102       9.229  12.421  84.498  1.00 84.76           C
ATOM    845  CG  ARG A 102       8.792  11.530  85.664  1.00 84.76           C
ATOM    846  CD  ARG A 102       9.120  10.046  85.516  1.00 84.76           C
ATOM    847  NE  ARG A 102       8.033   9.416  84.715  1.00 84.76           N
ATOM    848  CZ  ARG A 102       6.939   8.905  85.354  1.00 84.76           C
ATOM    849  NH1 ARG A 102       6.838   9.010  86.711  1.00 84.76           N
ATOM    850  NH2 ARG A 102       5.955   8.279  84.644  1.00 84.76           N
ATOM    851  C   ARG A 102       8.407  13.416  82.365  1.00 84.76           C
ATOM    852  O   ARG A 102       7.385  14.100  82.409  1.00 84.76           O
ATOM    853  N   VAL A 103       9.469  13.769  81.614  1.00 49.44           N
ATOM    854  CA  VAL A 103       9.469  14.942  80.785  1.00 49.44           C
ATOM    855  CB  VAL A 103      10.784  15.163  80.096  1.00 49.44           C
ATOM    856  CG1 VAL A 103      10.658  16.393  79.181  1.00 49.44           C
ATOM    857  CG2 VAL A 103      11.876  15.297  81.171  1.00 49.44           C
ATOM    858  C   VAL A 103       8.416  14.765  79.737  1.00 49.44           C
ATOM    859  O   VAL A 103       7.656  15.688  79.449  1.00 49.44           O
ATOM    860  N   TRP A 104       8.356  13.581  79.098  1.00167.48           N
ATOM    861  CA  TRP A 104       7.263  13.367  78.196  1.00167.48           C
ATOM    862  CB  TRP A 104       7.620  13.364  76.699  1.00167.48           C
ATOM    863  CG  TRP A 104       6.449  12.979  75.821  1.00167.48           C
ATOM    864  CD2 TRP A 104       5.390  13.866  75.415  1.00167.48           C
ATOM    865  CD1 TRP A 104       6.143  11.757  75.289  1.00167.48           C
ATOM    866  NE1 TRP A 104       4.976  11.831  74.571  1.00167.48           N
ATOM    867  CE2 TRP A 104       4.498  13.121  74.642  1.00167.48           C
ATOM    868  CE3 TRP A 104       5.178  15.189  75.674  1.00167.48           C
ATOM    869  CZ2 TRP A 104       3.373  13.690  74.118  1.00167.48           C
ATOM    870  CZ3 TRP A 104       4.047  15.762  75.132  1.00167.48           C
ATOM    871  CH2 TRP A 104       3.163  15.027  74.371  1.00167.48           C
ATOM    872  C   TRP A 104       6.673  12.033  78.501  1.00167.48           C
ATOM    873  O   TRP A 104       7.268  11.000  78.201  1.00167.48           O
ATOM    874  N   GLY A 105       5.459  12.015  79.080  1.00 28.89           N
ATOM    875  CA  GLY A 105       4.857  10.751  79.389  1.00 28.89           C
ATOM    876  C   GLY A 105       4.630  10.080  78.078  1.00 28.89           C
ATOM    877  O   GLY A 105       4.230  10.722  77.108  1.00 28.89           O
ATOM    878  N   ILE A 106       4.840   8.752  78.019  1.00149.36           N
ATOM    879  CA  ILE A 106       4.737   8.118  76.742  1.00149.36           C
ATOM    880  CB  ILE A 106       5.639   6.904  76.655  1.00149.36           C
ATOM    881  CG1 ILE A 106       5.876   6.460  75.203  1.00149.36           C
ATOM    882  CG2 ILE A 106       5.115   5.804  77.592  1.00149.36           C
ATOM    883  CD1 ILE A 106       4.626   5.988  74.478  1.00149.36           C
ATOM    884  C   ILE A 106       3.290   7.800  76.512  1.00149.36           C
ATOM    885  O   ILE A 106       2.681   6.989  77.208  1.00149.36           O
ATOM    886  N   LYS A 107       2.691   8.502  75.529  1.00150.80           N
ATOM    887  CA  LYS A 107       1.305   8.326  75.212  1.00150.80           C
ATOM    888  CB  LYS A 107       0.799   9.324  74.159  1.00150.80           C
ATOM    889  CG  LYS A 107      -0.629   9.025  73.697  1.00150.80           C
ATOM    890  CD  LYS A 107      -1.688   9.144  74.794  1.00150.80           C
ATOM    891  CE  LYS A 107      -2.191  10.571  75.018  1.00150.80           C
ATOM    892  NZ  LYS A 107      -1.183  11.355  75.766  1.00150.80           N
ATOM    893  C   LYS A 107       1.100   6.957  74.668  1.00150.80           C
ATOM    894  O   LYS A 107       0.185   6.245  75.080  1.00150.80           O
ATOM    895  N   GLY A 108       1.969   6.549  73.729  1.00 12.86           N
ATOM    896  CA  GLY A 108       1.843   5.252  73.141  1.00 12.86           C
ATOM    897  C   GLY A 108       2.270   4.244  74.198  1.00 12.86           C
ATOM    898  O   GLY A 108       3.333   3.602  73.995  1.00 12.86           O
ATOM    899  OXT GLY A 108       1.549   4.108  75.224  1.00 12.86           O
TER     900      GLY A 108
ATOM    901  N   MET B 109      32.387   5.248  88.375  1.00130.62           N
ATOM    902  CA  MET B 109      31.026   5.384  88.925  1.00130.62           C
ATOM    903  CB  MET B 109      30.634   6.869  88.990  1.00130.62           C
ATOM    904  CG  MET B 109      31.391   7.648  90.069  1.00130.62           C
ATOM    905  SD  MET B 109      31.129   9.446  90.024  1.00130.62           S
ATOM    906  CE  MET B 109      31.752   9.749  91.698  1.00130.62           C
ATOM    907  C   MET B 109      30.131   4.680  87.978  1.00130.62           C
ATOM    908  O   MET B 109      28.962   5.035  87.823  1.00130.62           O
ATOM    909  N   SER B 110      30.737   3.693  87.285  1.00173.04           N
ATOM    910  CA  SER B 110      30.096   2.765  86.407  1.00173.04           C
ATOM    911  CB  SER B 110      30.064   3.190  84.934  1.00173.04           C
ATOM    912  OG  SER B 110      29.443   2.175  84.156  1.00173.04           O
ATOM    913  C   SER B 110      30.937   1.536  86.480  1.00173.04           C
ATOM    914  O   SER B 110      32.164   1.621  86.471  1.00173.04           O
ATOM    915  N   PHE B 111      30.311   0.352  86.579  1.00272.55           N
ATOM    916  CA  PHE B 111      31.139  -0.813  86.641  1.00272.55           C
ATOM    917  CB  PHE B 111      31.681  -1.078  88.057  1.00272.55           C
ATOM    918  CG  PHE B 111      32.707  -2.151  87.966  1.00272.55           C
ATOM    919  CD1 PHE B 111      33.962  -1.877  87.470  1.00272.55           C
ATOM    920  CD2 PHE B 111      32.420  -3.425  88.396  1.00272.55           C
ATOM    921  CE1 PHE B 111      34.914  -2.864  87.390  1.00272.55           C
ATOM    922  CE2 PHE B 111      33.369  -4.415  88.318  1.00272.55           C
ATOM    923  CZ  PHE B 111      34.617  -4.137  87.812  1.00272.55           C
ATOM    924  C   PHE B 111      30.296  -1.969  86.224  1.00272.55           C
ATOM    925  O   PHE B 111      29.070  -1.880  86.219  1.00272.55           O
ATOM    926  N   SER B 112      30.930  -3.086  85.821  1.00114.27           N
ATOM    927  CA  SER B 112      30.125  -4.212  85.457  1.00114.27           C
ATOM    928  CB  SER B 112      30.942  -5.451  85.056  1.00114.27           C
ATOM    929  OG  SER B 112      30.068  -6.522  84.736  1.00114.27           O
ATOM    930  C   SER B 112      29.351  -4.568  86.676  1.00114.27           C
ATOM    931  O   SER B 112      28.122  -4.509  86.681  1.00114.27           O
ATOM    932  N   ARG B 113      30.066  -4.937  87.756  1.00283.09           N
ATOM    933  CA  ARG B 113      29.370  -5.197  88.975  1.00283.09           C
ATOM    934  CB  ARG B 113      28.697  -6.576  89.031  1.00283.09           C
ATOM    935  CG  ARG B 113      27.607  -6.657  90.101  1.00283.09           C
ATOM    936  CD  ARG B 113      28.083  -7.172  91.460  1.00283.09           C
ATOM    937  NE  ARG B 113      26.917  -7.090  92.384  1.00283.09           N
ATOM    938  CZ  ARG B 113      26.733  -8.039  93.347  1.00283.09           C
ATOM    939  NH1 ARG B 113      27.614  -9.074  93.467  1.00283.09           N
ATOM    940  NH2 ARG B 113      25.663  -7.948  94.192  1.00283.09           N
ATOM    941  C   ARG B 113      30.355  -5.134  90.096  1.00283.09           C
ATOM    942  O   ARG B 113      31.437  -5.716  90.033  1.00283.09           O
ATOM    943  N   ARG B 114      29.993  -4.390  91.152  1.00310.85           N
ATOM    944  CA  ARG B 114      30.805  -4.288  92.326  1.00310.85           C
ATOM    945  CB  ARG B 114      32.277  -3.901  92.048  1.00310.85           C
ATOM    946  CG  ARG B 114      33.261  -4.437  93.103  1.00310.85           C
ATOM    947  CD  ARG B 114      34.746  -4.300  92.741  1.00310.85           C
ATOM    948  NE  ARG B 114      35.503  -5.336  93.512  1.00310.85           N
ATOM    949  CZ  ARG B 114      36.243  -5.024  94.617  1.00310.85           C
ATOM    950  NH1 ARG B 114      36.363  -3.727  95.027  1.00310.85           N
ATOM    951  NH2 ARG B 114      36.870  -6.016  95.315  1.00310.85           N
ATOM    952  C   ARG B 114      30.129  -3.215  93.114  1.00310.85           C
ATOM    953  O   ARG B 114      29.105  -2.698  92.664  1.00310.85           O
ATOM    954  N   PRO B 115      30.600  -2.855  94.266  1.00255.81           N
ATOM    955  CA  PRO B 115      29.917  -1.807  94.967  1.00255.81           C
ATOM    956  CD  PRO B 115      31.157  -3.834  95.188  1.00255.81           C
ATOM    957  CB  PRO B 115      30.492  -1.822  96.382  1.00255.81           C
ATOM    958  CG  PRO B 115      30.850  -3.304  96.599  1.00255.81           C
ATOM    959  C   PRO B 115      29.985  -0.488  94.262  1.00255.81           C
ATOM    960  O   PRO B 115      29.119   0.351  94.510  1.00255.81           O
ATOM    961  N   LYS B 116      30.990  -0.264  93.392  1.00186.30           N
ATOM    962  CA  LYS B 116      31.074   1.021  92.757  1.00186.30           C
ATOM    963  CB  LYS B 116      32.474   1.640  92.878  1.00186.30           C
ATOM    964  CG  LYS B 116      32.897   1.867  94.331  1.00186.30           C
ATOM    965  CD  LYS B 116      34.396   2.108  94.512  1.00186.30           C
ATOM    966  CE  LYS B 116      34.828   2.135  95.980  1.00186.30           C
ATOM    967  NZ  LYS B 116      34.229   3.304  96.663  1.00186.30           N
ATOM    968  C   LYS B 116      30.781   0.856  91.300  1.00186.30           C
ATOM    969  O   LYS B 116      31.660   0.507  90.513  1.00186.30           O
ATOM    970  N   ILE B 117      29.514   1.091  90.912  1.00115.27           N
ATOM    971  CA  ILE B 117      29.132   0.993  89.535  1.00115.27           C
ATOM    972  CB  ILE B 117      28.213  -0.198  89.350  1.00115.27           C
ATOM    973  CG1 ILE B 117      28.928  -1.493  89.778  1.00115.27           C
ATOM    974  CG2 ILE B 117      27.663  -0.257  87.915  1.00115.27           C
ATOM    975  CD1 ILE B 117      27.996  -2.703  89.864  1.00115.27           C
ATOM    976  C   ILE B 117      28.335   2.226  89.211  1.00115.27           C
ATOM    977  O   ILE B 117      27.945   2.445  88.065  1.00115.27           O
ATOM    978  N   THR B 118      28.130   3.125  90.193  1.00169.69           N
ATOM    979  CA  THR B 118      27.091   4.053  89.900  1.00169.69           C
ATOM    980  CB  THR B 118      25.831   3.257  89.593  1.00169.69           C
ATOM    981  OG1 THR B 118      24.747   4.060  89.157  1.00169.69           O
ATOM    982  CG2 THR B 118      25.448   2.411  90.821  1.00169.69           C
ATOM    983  C   THR B 118      26.878   4.933  91.098  1.00169.69           C
ATOM    984  O   THR B 118      27.816   5.401  91.741  1.00169.69           O
ATOM    985  N   LYS B 119      25.591   5.158  91.408  1.00 73.52           N
ATOM    986  CA  LYS B 119      25.113   5.992  92.462  1.00 73.52           C
ATOM    987  CB  LYS B 119      23.576   5.990  92.530  0.00 73.52           C
ATOM    988  CG  LYS B 119      22.961   7.090  93.396  0.00 73.52           C
ATOM    989  CD  LYS B 119      21.455   7.249  93.160  0.00 73.52           C
ATOM    990  CE  LYS B 119      20.785   8.307  94.039  0.00 73.52           C
ATOM    991  NZ  LYS B 119      20.947   9.651  93.440  0.00 73.52           N
ATOM    992  C   LYS B 119      25.641   5.472  93.759  1.00 73.52           C
ATOM    993  O   LYS B 119      26.003   6.251  94.638  1.00 73.52           O
ATOM    994  N   SER B 120      25.719   4.140  93.913  1.00 67.23           N
ATOM    995  CA  SER B 120      26.159   3.589  95.161  1.00 67.23           C
ATOM    996  CB  SER B 120      26.212   2.053  95.139  1.00 67.23           C
ATOM    997  OG  SER B 120      26.651   1.561  96.396  1.00 67.23           O
ATOM    998  C   SER B 120      27.536   4.093  95.478  1.00 67.23           C
ATOM    999  O   SER B 120      27.795   4.523  96.601  1.00 67.23           O
ATOM   1000  N   ASP B 121      28.455   4.061  94.492  1.00101.88           N
ATOM   1001  CA  ASP B 121      29.811   4.471  94.733  1.00101.88           C
ATOM   1002  CB  ASP B 121      30.800   4.122  93.594  1.00101.88           C
ATOM   1003  CG  ASP B 121      30.504   4.887  92.311  1.00101.88           C
ATOM   1004  OD1 ASP B 121      30.538   6.146  92.324  1.00101.88           O
ATOM   1005  OD2 ASP B 121      30.257   4.203  91.284  1.00101.88           O
ATOM   1006  C   ASP B 121      29.866   5.941  94.999  1.00101.88           C
ATOM   1007  O   ASP B 121      30.689   6.401  95.788  1.00101.88           O
ATOM   1008  N   ILE B 122      28.981   6.717  94.346  1.00 49.99           N
ATOM   1009  CA  ILE B 122      28.966   8.145  94.486  1.00 49.99           C
ATOM   1010  CB  ILE B 122      27.853   8.761  93.700  1.00 49.99           C
ATOM   1011  CG1 ILE B 122      27.989   8.400  92.222  1.00 49.99           C
ATOM   1012  CG2 ILE B 122      27.834  10.276  93.971  1.00 49.99           C
ATOM   1013  CD1 ILE B 122      26.697   8.669  91.468  1.00 49.99           C
ATOM   1014  C   ILE B 122      28.669   8.470  95.912  1.00 49.99           C
ATOM   1015  O   ILE B 122      29.337   9.304  96.518  1.00 49.99           O
ATOM   1016  N   VAL B 123      27.664   7.775  96.477  1.00 46.78           N
ATOM   1017  CA  VAL B 123      27.167   7.982  97.809  1.00 46.78           C
ATOM   1018  CB  VAL B 123      26.051   7.023  98.134  1.00 46.78           C
ATOM   1019  CG1 VAL B 123      25.696   7.146  99.624  1.00 46.78           C
ATOM   1020  CG2 VAL B 123      24.865   7.312  97.195  1.00 46.78           C
ATOM   1021  C   VAL B 123      28.274   7.752  98.795  1.00 46.78           C
ATOM   1022  O   VAL B 123      28.406   8.482  99.778  1.00 46.78           O
ATOM   1023  N   ASP B 124      29.104   6.719  98.569  1.00 45.99           N
ATOM   1024  CA  ASP B 124      30.146   6.430  99.511  1.00 45.99           C
ATOM   1025  CB  ASP B 124      30.958   5.170  99.155  1.00 45.99           C
ATOM   1026  CG  ASP B 124      30.118   3.944  99.485  1.00 45.99           C
ATOM   1027  OD1 ASP B 124      29.042   4.114 100.119  1.00 45.99           O
ATOM   1028  OD2 ASP B 124      30.548   2.818  99.118  1.00 45.99           O
ATOM   1029  C   ASP B 124      31.117   7.573  99.597  1.00 45.99           C
ATOM   1030  O   ASP B 124      31.477   7.995 100.694  1.00 45.99           O
ATOM   1031  N   GLN B 125      31.561   8.119  98.447  1.00100.04           N
ATOM   1032  CA  GLN B 125      32.559   9.156  98.490  1.00100.04           C
ATOM   1033  CB  GLN B 125      33.190   9.502  97.129  1.00100.04           C
ATOM   1034  CG  GLN B 125      34.181   8.440  96.643  1.00100.04           C
ATOM   1035  CD  GLN B 125      35.008   9.036  95.515  1.00100.04           C
ATOM   1036  OE1 GLN B 125      34.472   9.564  94.542  1.00100.04           O
ATOM   1037  NE2 GLN B 125      36.359   8.960  95.659  1.00100.04           N
ATOM   1038  C   GLN B 125      32.017  10.410  99.101  1.00100.04           C
ATOM   1039  O   GLN B 125      32.719  11.133  99.805  1.00100.04           O
ATOM   1040  N   ILE B 126      30.748  10.715  98.805  1.00128.30           N
ATOM   1041  CA  ILE B 126      30.077  11.898  99.256  1.00128.30           C
ATOM   1042  CB  ILE B 126      28.854  12.118  98.416  1.00128.30           C
ATOM   1043  CG1 ILE B 126      28.036  13.353  98.766  1.00128.30           C
ATOM   1044  CG2 ILE B 126      28.078  10.816  98.401  1.00128.30           C
ATOM   1045  CD1 ILE B 126      27.041  13.610  97.637  1.00128.30           C
ATOM   1046  C   ILE B 126      29.826  11.874 100.744  1.00128.30           C
ATOM   1047  O   ILE B 126      29.859  12.915 101.401  1.00128.30           O
ATOM   1048  N   SER B 127      29.538  10.698 101.333  1.00 35.96           N
ATOM   1049  CA  SER B 127      29.297  10.659 102.751  1.00 35.96           C
ATOM   1050  CB  SER B 127      28.986   9.245 103.267  1.00 35.96           C
ATOM   1051  OG  SER B 127      30.135   8.423 103.130  1.00 35.96           O
ATOM   1052  C   SER B 127      30.530  11.124 103.474  1.00 35.96           C
ATOM   1053  O   SER B 127      30.446  11.889 104.435  1.00 35.96           O
ATOM   1054  N   LEU B 128      31.717  10.657 103.039  1.00130.60           N
ATOM   1055  CA  LEU B 128      32.949  11.008 103.693  1.00130.60           C
ATOM   1056  CB  LEU B 128      34.178  10.252 103.159  1.00130.60           C
ATOM   1057  CG  LEU B 128      35.495  10.737 103.806  1.00130.60           C
ATOM   1058  CD1 LEU B 128      35.524  10.454 105.315  1.00130.60           C
ATOM   1059  CD2 LEU B 128      36.727  10.181 103.075  1.00130.60           C
ATOM   1060  C   LEU B 128      33.276  12.457 103.525  1.00130.60           C
ATOM   1061  O   LEU B 128      33.689  13.126 104.470  1.00130.60           O
ATOM   1062  N   ASN B 129      33.071  12.975 102.305  1.00 80.27           N
ATOM   1063  CA  ASN B 129      33.500  14.285 101.910  1.00 80.27           C
ATOM   1064  CB  ASN B 129      33.332  14.549 100.405  1.00 80.27           C
ATOM   1065  CG  ASN B 129      34.424  13.767  99.685  1.00 80.27           C
ATOM   1066  OD1 ASN B 129      35.402  13.339 100.297  1.00 80.27           O
ATOM   1067  ND2 ASN B 129      34.263  13.585  98.348  1.00 80.27           N
ATOM   1068  C   ASN B 129      32.828  15.388 102.661  1.00 80.27           C
ATOM   1069  O   ASN B 129      33.418  16.462 102.766  1.00 80.27           O
ATOM   1070  N   ILE B 130      31.597  15.189 103.186  1.00167.51           N
ATOM   1071  CA  ILE B 130      30.919  16.303 103.801  1.00167.51           C
ATOM   1072  CB  ILE B 130      29.449  16.055 104.002  1.00167.51           C
ATOM   1073  CG1 ILE B 130      28.772  15.745 102.659  1.00167.51           C
ATOM   1074  CG2 ILE B 130      28.838  17.278 104.709  1.00167.51           C
ATOM   1075  CD1 ILE B 130      27.375  15.149 102.822  1.00167.51           C
ATOM   1076  C   ILE B 130      31.505  16.544 105.163  1.00167.51           C
ATOM   1077  O   ILE B 130      30.892  16.239 106.185  1.00167.51           O
ATOM   1078  N   ARG B 131      32.732  17.104 105.178  1.00141.89           N
ATOM   1079  CA  ARG B 131      33.496  17.496 106.322  1.00141.89           C
ATOM   1080  CB  ARG B 131      34.949  17.850 105.954  1.00141.89           C
ATOM   1081  CG  ARG B 131      35.773  16.650 105.476  1.00141.89           C
ATOM   1082  CD  ARG B 131      37.093  17.025 104.792  1.00141.89           C
ATOM   1083  NE  ARG B 131      37.900  17.838 105.745  1.00141.89           N
ATOM   1084  CZ  ARG B 131      39.249  17.645 105.835  1.00141.89           C
ATOM   1085  NH1 ARG B 131      39.854  16.684 105.078  1.00141.89           N
ATOM   1086  NH2 ARG B 131      39.992  18.402 106.693  1.00141.89           N
ATOM   1087  C   ARG B 131      32.874  18.719 106.906  1.00141.89           C
ATOM   1088  O   ARG B 131      32.803  18.873 108.124  1.00141.89           O
ATOM   1089  N   ASN B 132      32.388  19.620 106.030  1.00214.68           N
ATOM   1090  CA  ASN B 132      31.859  20.865 106.500  1.00214.68           C
ATOM   1091  CB  ASN B 132      31.327  21.782 105.388  1.00214.68           C
ATOM   1092  CG  ASN B 132      30.967  23.123 106.013  1.00214.68           C
ATOM   1093  OD1 ASN B 132      31.797  23.782 106.639  1.00214.68           O
ATOM   1094  ND2 ASN B 132      29.684  23.543 105.836  1.00214.68           N
ATOM   1095  C   ASN B 132      30.741  20.562 107.431  1.00214.68           C
ATOM   1096  O   ASN B 132      30.028  19.574 107.267  1.00214.68           O
ATOM   1097  N   ASN B 133      30.604  21.409 108.469  1.00195.93           N
ATOM   1098  CA  ASN B 133      29.595  21.236 109.467  1.00195.93           C
ATOM   1099  CB  ASN B 133      28.231  20.719 108.983  1.00195.93           C
ATOM   1100  CG  ASN B 133      27.459  21.939 108.509  1.00195.93           C
ATOM   1101  OD1 ASN B 133      27.820  23.071 108.829  1.00195.93           O
ATOM   1102  ND2 ASN B 133      26.356  21.704 107.752  1.00195.93           N
ATOM   1103  C   ASN B 133      30.138  20.346 110.518  1.00195.93           C
ATOM   1104  O   ASN B 133      31.342  20.101 110.578  1.00195.93           O
ATOM   1105  N   ASN B 134      29.248  19.842 111.389  1.00 89.93           N
ATOM   1106  CA  ASN B 134      29.711  19.063 112.489  1.00 89.93           C
ATOM   1107  CB  ASN B 134      28.556  18.525 113.348  1.00 89.93           C
ATOM   1108  CG  ASN B 134      27.934  19.716 114.063  1.00 89.93           C
ATOM   1109  OD1 ASN B 134      27.648  20.743 113.451  1.00 89.93           O
ATOM   1110  ND2 ASN B 134      27.726  19.585 115.402  1.00 89.93           N
ATOM   1111  C   ASN B 134      30.497  17.901 111.978  1.00 89.93           C
ATOM   1112  O   ASN B 134      31.649  17.731 112.375  1.00 89.93           O
ATOM   1113  N   LEU B 135      29.940  17.096 111.050  1.00228.99           N
ATOM   1114  CA  LEU B 135      30.694  15.935 110.671  1.00228.99           C
ATOM   1115  CB  LEU B 135      30.458  14.743 111.620  1.00228.99           C
ATOM   1116  CG  LEU B 135      31.009  14.916 113.052  1.00228.99           C
ATOM   1117  CD1 LEU B 135      30.678  13.690 113.919  1.00228.99           C
ATOM   1118  CD2 LEU B 135      32.518  15.218 113.045  1.00228.99           C
ATOM   1119  C   LEU B 135      30.314  15.461 109.299  1.00228.99           C
ATOM   1120  O   LEU B 135      29.437  16.009 108.634  1.00228.99           O
ATOM   1121  N   LYS B 136      31.036  14.408 108.862  1.00176.94           N
ATOM   1122  CA  LYS B 136      30.833  13.649 107.675  1.00176.94           C
ATOM   1123  CB  LYS B 136      31.813  12.467 107.590  1.00176.94           C
ATOM   1124  CG  LYS B 136      33.268  12.860 107.861  1.00176.94           C
ATOM   1125  CD  LYS B 136      34.157  11.675 108.251  1.00176.94           C
ATOM   1126  CE  LYS B 136      35.550  12.085 108.737  1.00176.94           C
ATOM   1127  NZ  LYS B 136      36.272  10.911 109.280  1.00176.94           N
ATOM   1128  C   LYS B 136      29.499  13.041 107.923  1.00176.94           C
ATOM   1129  O   LYS B 136      29.039  12.996 109.063  1.00176.94           O
ATOM   1130  N   LEU B 137      28.816  12.586 106.868  1.00107.57           N
ATOM   1131  CA  LEU B 137      27.525  12.033 107.114  1.00107.57           C
ATOM   1132  CB  LEU B 137      26.449  12.554 106.147  1.00107.57           C
ATOM   1133  CG  LEU B 137      26.167  14.059 106.314  1.00107.57           C
ATOM   1134  CD1 LEU B 137      25.539  14.362 107.684  1.00107.57           C
ATOM   1135  CD2 LEU B 137      27.424  14.903 106.042  1.00107.57           C
ATOM   1136  C   LEU B 137      27.609  10.553 106.961  1.00107.57           C
ATOM   1137  O   LEU B 137      28.663   9.999 106.650  1.00107.57           O
ATOM   1138  N   GLU B 138      26.484   9.875 107.257  1.00 77.70           N
ATOM   1139  CA  GLU B 138      26.379   8.458 107.083  1.00 77.70           C
ATOM   1140  CB  GLU B 138      25.253   7.801 107.898  1.00 77.70           C
ATOM   1141  CG  GLU B 138      25.561   7.679 109.391  1.00 77.70           C
ATOM   1142  CD  GLU B 138      26.640   6.616 109.545  1.00 77.70           C
ATOM   1143  OE1 GLU B 138      26.358   5.436 109.214  1.00 77.70           O
ATOM   1144  OE2 GLU B 138      27.764   6.974 109.993  1.00 77.70           O
ATOM   1145  C   GLU B 138      26.062   8.230 105.643  1.00 77.70           C
ATOM   1146  O   GLU B 138      25.733   9.164 104.913  1.00 77.70           O
ATOM   1147  N   LYS B 139      26.203   6.971 105.191  1.00 39.26           N
ATOM   1148  CA  LYS B 139      25.889   6.620 103.839  1.00 39.26           C
ATOM   1149  CB  LYS B 139      26.229   5.158 103.490  1.00 39.26           C
ATOM   1150  CG  LYS B 139      27.735   4.892 103.403  1.00 39.26           C
ATOM   1151  CD  LYS B 139      28.103   3.411 103.292  0.00 39.26           C
ATOM   1152  CE  LYS B 139      29.596   3.168 103.063  0.00 39.26           C
ATOM   1153  NZ  LYS B 139      29.860   1.717 102.933  0.00 39.26           N
ATOM   1154  C   LYS B 139      24.419   6.815 103.652  1.00 39.26           C
ATOM   1155  O   LYS B 139      23.959   7.157 102.565  1.00 39.26           O
ATOM   1156  N   LYS B 140      23.638   6.588 104.722  1.00116.18           N
ATOM   1157  CA  LYS B 140      22.213   6.711 104.643  1.00116.18           C
ATOM   1158  CB  LYS B 140      21.520   6.386 105.976  1.00116.18           C
ATOM   1159  CG  LYS B 140      21.534   4.902 106.347  1.00116.18           C
ATOM   1160  CD  LYS B 140      20.752   4.025 105.368  1.00116.18           C
ATOM   1161  CE  LYS B 140      20.598   2.577 105.834  1.00116.18           C
ATOM   1162  NZ  LYS B 140      19.641   1.867 104.958  1.00116.18           N
ATOM   1163  C   LYS B 140      21.843   8.121 104.291  1.00116.18           C
ATOM   1164  O   LYS B 140      20.958   8.336 103.464  1.00116.18           O
ATOM   1165  N   TYR B 141      22.495   9.118 104.922  1.00100.99           N
ATOM   1166  CA  TYR B 141      22.186  10.505 104.685  1.00100.99           C
ATOM   1167  CB  TYR B 141      22.916  11.466 105.642  1.00100.99           C
ATOM   1168  CG  TYR B 141      22.311  11.302 106.993  1.00100.99           C
ATOM   1169  CD1 TYR B 141      22.755  10.330 107.862  1.00100.99           C
ATOM   1170  CD2 TYR B 141      21.285  12.131 107.384  1.00100.99           C
ATOM   1171  CE1 TYR B 141      22.184  10.193 109.105  1.00100.99           C
ATOM   1172  CE2 TYR B 141      20.711  11.999 108.623  1.00100.99           C
ATOM   1173  CZ  TYR B 141      21.159  11.027 109.484  1.00100.99           C
ATOM   1174  OH  TYR B 141      20.568  10.893 110.756  1.00100.99           O
ATOM   1175  C   TYR B 141      22.556  10.895 103.293  1.00100.99           C
ATOM   1176  O   TYR B 141      21.792  11.566 102.598  1.00100.99           O
ATOM   1177  N   ILE B 142      23.750  10.484 102.840  1.00161.65           N
ATOM   1178  CA  ILE B 142      24.135  10.841 101.513  1.00161.65           C
ATOM   1179  CB  ILE B 142      25.481  10.351 101.129  1.00161.65           C
ATOM   1180  CG1 ILE B 142      25.479  10.266  99.602  1.00161.65           C
ATOM   1181  CG2 ILE B 142      25.810   9.050 101.872  1.00161.65           C
ATOM   1182  CD1 ILE B 142      25.294  11.620  98.922  1.00161.65           C
ATOM   1183  C   ILE B 142      23.170  10.269 100.528  1.00161.65           C
ATOM   1184  O   ILE B 142      22.728  10.970  99.620  1.00161.65           O
ATOM   1185  N   ARG B 143      22.801   8.988 100.677  1.00111.52           N
ATOM   1186  CA  ARG B 143      21.936   8.400  99.696  1.00111.52           C
ATOM   1187  CB  ARG B 143      21.634   6.913  99.939  1.00111.52           C
ATOM   1188  CG  ARG B 143      20.624   6.371  98.925  1.00111.52           C
ATOM   1189  CD  ARG B 143      20.139   4.951  99.211  1.00111.52           C
ATOM   1190  NE  ARG B 143      19.106   4.631  98.186  1.00111.52           N
ATOM   1191  CZ  ARG B 143      19.142   3.433  97.532  1.00111.52           C
ATOM   1192  NH1 ARG B 143      20.126   2.532  97.815  1.00111.52           N
ATOM   1193  NH2 ARG B 143      18.194   3.141  96.595  1.00111.52           N
ATOM   1194  C   ARG B 143      20.612   9.096  99.673  1.00111.52           C
ATOM   1195  O   ARG B 143      20.082   9.396  98.605  1.00111.52           O
ATOM   1196  N   LEU B 144      20.029   9.371 100.852  1.00 62.24           N
ATOM   1197  CA  LEU B 144      18.730   9.972 100.878  1.00 62.24           C
ATOM   1198  CB  LEU B 144      18.067   9.943 102.268  1.00 62.24           C
ATOM   1199  CG  LEU B 144      17.684   8.512 102.706  1.00 62.24           C
ATOM   1200  CD1 LEU B 144      16.776   8.510 103.946  1.00 62.24           C
ATOM   1201  CD2 LEU B 144      17.068   7.722 101.542  1.00 62.24           C
ATOM   1202  C   LEU B 144      18.783  11.368 100.328  1.00 62.24           C
ATOM   1203  O   LEU B 144      17.839  11.804  99.671  1.00 62.24           O
ATOM   1204  N   VAL B 145      19.859  12.133 100.606  1.00121.92           N
ATOM   1205  CA  VAL B 145      19.941  13.452 100.036  1.00121.92           C
ATOM   1206  CB  VAL B 145      21.053  14.311 100.569  1.00121.92           C
ATOM   1207  CG1 VAL B 145      20.723  14.719 102.007  1.00121.92           C
ATOM   1208  CG2 VAL B 145      22.371  13.540 100.469  1.00121.92           C
ATOM   1209  C   VAL B 145      20.098  13.363  98.549  1.00121.92           C
ATOM   1210  O   VAL B 145      19.442  14.102  97.817  1.00121.92           O
ATOM   1211  N   ILE B 146      20.963  12.451  98.057  1.00 96.65           N
ATOM   1212  CA  ILE B 146      21.193  12.367  96.641  1.00 96.65           C
ATOM   1213  CB  ILE B 146      22.287  11.404  96.259  1.00 96.65           C
ATOM   1214  CG1 ILE B 146      22.668  11.611  94.784  1.00 96.65           C
ATOM   1215  CG2 ILE B 146      21.846   9.969  96.586  1.00 96.65           C
ATOM   1216  CD1 ILE B 146      23.962  10.905  94.381  1.00 96.65           C
ATOM   1217  C   ILE B 146      19.928  11.965  95.939  1.00 96.65           C
ATOM   1218  O   ILE B 146      19.560  12.567  94.930  1.00 96.65           O
ATOM   1219  N   ASP B 147      19.204  10.961  96.473  1.00 47.02           N
ATOM   1220  CA  ASP B 147      18.012  10.469  95.836  1.00 47.02           C
ATOM   1221  CB  ASP B 147      17.273   9.407  96.676  1.00 47.02           C
ATOM   1222  CG  ASP B 147      18.092   8.127  96.775  1.00 47.02           C
ATOM   1223  OD1 ASP B 147      18.523   7.604  95.714  1.00 47.02           O
ATOM   1224  OD2 ASP B 147      18.293   7.655  97.926  1.00 47.02           O
ATOM   1225  C   ASP B 147      17.039  11.597  95.712  1.00 47.02           C
ATOM   1226  O   ASP B 147      16.431  11.797  94.662  1.00 47.02           O
ATOM   1227  N   ALA B 148      16.877  12.377  96.793  1.00 34.23           N
ATOM   1228  CA  ALA B 148      15.907  13.433  96.809  1.00 34.23           C
ATOM   1229  CB  ALA B 148      15.841  14.153  98.167  1.00 34.23           C
ATOM   1230  C   ALA B 148      16.260  14.445  95.765  1.00 34.23           C
ATOM   1231  O   ALA B 148      15.394  14.942  95.049  1.00 34.23           O
ATOM   1232  N   PHE B 149      17.559  14.749  95.642  1.00105.94           N
ATOM   1233  CA  PHE B 149      18.061  15.743  94.741  1.00105.94           C
ATOM   1234  CB  PHE B 149      19.589  15.823  94.870  1.00105.94           C
ATOM   1235  CG  PHE B 149      20.092  16.677  93.775  1.00105.94           C
ATOM   1236  CD1 PHE B 149      19.994  18.041  93.871  1.00105.94           C
ATOM   1237  CD2 PHE B 149      20.667  16.110  92.661  1.00105.94           C
ATOM   1238  CE1 PHE B 149      20.461  18.822  92.851  1.00105.94           C
ATOM   1239  CE2 PHE B 149      21.139  16.896  91.640  1.00105.94           C
ATOM   1240  CZ  PHE B 149      21.034  18.261  91.736  1.00105.94           C
ATOM   1241  C   PHE B 149      17.727  15.401  93.315  1.00105.94           C
ATOM   1242  O   PHE B 149      17.272  16.258  92.556  1.00105.94           O
ATOM   1243  N   PHE B 150      17.961  14.141  92.901  1.00 55.22           N
ATOM   1244  CA  PHE B 150      17.707  13.757  91.538  1.00 55.22           C
ATOM   1245  CB  PHE B 150      18.268  12.375  91.164  1.00 55.22           C
ATOM   1246  CG  PHE B 150      19.745  12.546  91.040  1.00 55.22           C
ATOM   1247  CD1 PHE B 150      20.566  12.384  92.130  1.00 55.22           C
ATOM   1248  CD2 PHE B 150      20.303  12.885  89.828  1.00 55.22           C
ATOM   1249  CE1 PHE B 150      21.927  12.548  92.008  1.00 55.22           C
ATOM   1250  CE2 PHE B 150      21.663  13.050  89.701  1.00 55.22           C
ATOM   1251  CZ  PHE B 150      22.477  12.881  90.794  1.00 55.22           C
ATOM   1252  C   PHE B 150      16.244  13.780  91.227  1.00 55.22           C
ATOM   1253  O   PHE B 150      15.840  14.211  90.147  1.00 55.22           O
ATOM   1254  N   GLU B 151      15.406  13.297  92.160  1.00 37.18           N
ATOM   1255  CA  GLU B 151      13.994  13.245  91.917  1.00 37.18           C
ATOM   1256  CB  GLU B 151      13.235  12.541  93.052  1.00 37.18           C
ATOM   1257  CG  GLU B 151      13.566  11.048  93.123  1.00 37.18           C
ATOM   1258  CD  GLU B 151      12.894  10.454  94.350  1.00 37.18           C
ATOM   1259  OE1 GLU B 151      11.638  10.378  94.366  1.00 37.18           O
ATOM   1260  OE2 GLU B 151      13.637  10.068  95.292  1.00 37.18           O
ATOM   1261  C   GLU B 151      13.471  14.640  91.767  1.00 37.18           C
ATOM   1262  O   GLU B 151      12.633  14.901  90.905  1.00 37.18           O
ATOM   1263  N   GLU B 152      13.957  15.581  92.597  1.00 82.77           N
ATOM   1264  CA  GLU B 152      13.465  16.929  92.523  1.00 82.77           C
ATOM   1265  CB  GLU B 152      13.997  17.848  93.628  1.00 82.77           C
ATOM   1266  CG  GLU B 152      15.497  18.098  93.543  1.00 82.77           C
ATOM   1267  CD  GLU B 152      15.862  18.988  94.714  1.00 82.77           C
ATOM   1268  OE1 GLU B 152      14.937  19.613  95.298  1.00 82.77           O
ATOM   1269  OE2 GLU B 152      17.074  19.043  95.049  1.00 82.77           O
ATOM   1270  C   GLU B 152      13.844  17.533  91.207  1.00 82.77           C
ATOM   1271  O   GLU B 152      13.054  18.261  90.608  1.00 82.77           O
ATOM   1272  N   LEU B 153      15.069  17.255  90.717  1.00 56.76           N
ATOM   1273  CA  LEU B 153      15.500  17.816  89.465  1.00 56.76           C
ATOM   1274  CB  LEU B 153      16.863  17.297  88.987  1.00 56.76           C
ATOM   1275  CG  LEU B 153      18.046  17.479  89.950  1.00 56.76           C
ATOM   1276  CD1 LEU B 153      19.331  16.926  89.314  1.00 56.76           C
ATOM   1277  CD2 LEU B 153      18.184  18.932  90.426  1.00 56.76           C
ATOM   1278  C   LEU B 153      14.572  17.318  88.402  1.00 56.76           C
ATOM   1279  O   LEU B 153      14.104  18.073  87.551  1.00 56.76           O
ATOM   1280  N   LYS B 154      14.272  16.011  88.428  1.00 61.93           N
ATOM   1281  CA  LYS B 154      13.475  15.461  87.377  1.00 61.93           C
ATOM   1282  CB  LYS B 154      13.194  13.957  87.548  1.00 61.93           C
ATOM   1283  CG  LYS B 154      14.434  13.063  87.476  1.00 61.93           C
ATOM   1284  CD  LYS B 154      14.142  11.621  87.897  1.00 61.93           C
ATOM   1285  CE  LYS B 154      15.362  10.697  87.853  1.00 61.93           C
ATOM   1286  NZ  LYS B 154      16.142  10.826  89.105  1.00 61.93           N
ATOM   1287  C   LYS B 154      12.155  16.145  87.389  1.00 61.93           C
ATOM   1288  O   LYS B 154      11.654  16.535  86.338  1.00 61.93           O
ATOM   1289  N   GLY B 155      11.571  16.319  88.589  1.00 26.32           N
ATOM   1290  CA  GLY B 155      10.265  16.896  88.708  1.00 26.32           C
ATOM   1291  C   GLY B 155      10.274  18.311  88.237  1.00 26.32           C
ATOM   1292  O   GLY B 155       9.376  18.725  87.506  1.00 26.32           O
ATOM   1293  N   ASN B 156      11.287  19.104  88.632  1.00 97.78           N
ATOM   1294  CA  ASN B 156      11.234  20.486  88.253  1.00 97.78           C
ATOM   1295  CB  ASN B 156      12.314  21.374  88.891  1.00 97.78           C
ATOM   1296  CG  ASN B 156      13.650  21.042  88.269  1.00 97.78           C
ATOM   1297  OD1 ASN B 156      14.414  20.243  88.805  1.00 97.78           O
ATOM   1298  ND2 ASN B 156      13.954  21.693  87.115  1.00 97.78           N
ATOM   1299  C   ASN B 156      11.340  20.591  86.760  1.00 97.78           C
ATOM   1300  O   ASN B 156      10.645  21.397  86.145  1.00 97.78           O
ATOM   1301  N   LEU B 157      12.214  19.779  86.130  1.00 94.25           N
ATOM   1302  CA  LEU B 157      12.368  19.832  84.698  1.00 94.25           C
ATOM   1303  CB  LEU B 157      13.491  18.934  84.131  1.00 94.25           C
ATOM   1304  CG  LEU B 157      14.927  19.497  84.259  1.00 94.25           C
ATOM   1305  CD1 LEU B 157      15.387  19.646  85.716  1.00 94.25           C
ATOM   1306  CD2 LEU B 157      15.909  18.686  83.394  1.00 94.25           C
ATOM   1307  C   LEU B 157      11.082  19.439  84.018  1.00 94.25           C
ATOM   1308  O   LEU B 157      10.703  20.049  83.019  1.00 94.25           O
ATOM   1309  N   CYS B 158      10.360  18.429  84.545  1.00 54.41           N
ATOM   1310  CA  CYS B 158       9.155  17.961  83.905  1.00 54.41           C
ATOM   1311  CB  CYS B 158       8.413  16.884  84.700  1.00 54.41           C
ATOM   1312  SG  CYS B 158       9.429  15.420  84.953  1.00 54.41           S
ATOM   1313  C   CYS B 158       8.179  19.091  83.835  1.00 54.41           C
ATOM   1314  O   CYS B 158       7.446  19.226  82.857  1.00 54.41           O
ATOM   1315  N   LEU B 159       8.138  19.904  84.907  1.00118.38           N
ATOM   1316  CA  LEU B 159       7.289  21.052  85.064  1.00118.38           C
ATOM   1317  CB  LEU B 159       7.246  21.620  86.496  1.00118.38           C
ATOM   1318  CG  LEU B 159       6.315  20.827  87.438  1.00118.38           C
ATOM   1319  CD1 LEU B 159       6.714  19.349  87.544  1.00118.38           C
ATOM   1320  CD2 LEU B 159       6.200  21.515  88.807  1.00118.38           C
ATOM   1321  C   LEU B 159       7.694  22.127  84.106  1.00118.38           C
ATOM   1322  O   LEU B 159       6.935  23.066  83.868  1.00118.38           O
ATOM   1323  N   ASN B 160       8.901  22.008  83.523  1.00109.01           N
ATOM   1324  CA  ASN B 160       9.462  22.981  82.627  1.00109.01           C
ATOM   1325  CB  ASN B 160       8.443  23.580  81.638  1.00109.01           C
ATOM   1326  CG  ASN B 160       9.221  24.173  80.472  1.00109.01           C
ATOM   1327  OD1 ASN B 160      10.429  24.391  80.560  1.00109.01           O
ATOM   1328  ND2 ASN B 160       8.513  24.431  79.338  1.00109.01           N
ATOM   1329  C   ASN B 160      10.111  24.084  83.396  1.00109.01           C
ATOM   1330  O   ASN B 160      10.174  25.228  82.951  1.00109.01           O
ATOM   1331  N   ASN B 161      10.637  23.742  84.587  1.00 61.09           N
ATOM   1332  CA  ASN B 161      11.401  24.680  85.350  1.00 61.09           C
ATOM   1333  CB  ASN B 161      11.204  24.538  86.870  1.00 61.09           C
ATOM   1334  CG  ASN B 161      11.661  25.819  87.553  1.00 61.09           C
ATOM   1335  OD1 ASN B 161      11.716  25.899  88.780  1.00 61.09           O
ATOM   1336  ND2 ASN B 161      11.980  26.864  86.740  1.00 61.09           N
ATOM   1337  C   ASN B 161      12.831  24.362  85.038  1.00 61.09           C
ATOM   1338  O   ASN B 161      13.163  23.231  84.681  1.00 61.09           O
ATOM   1339  N   VAL B 162      13.725  25.362  85.134  1.00 43.10           N
ATOM   1340  CA  VAL B 162      15.100  25.109  84.823  1.00 43.10           C
ATOM   1341  CB  VAL B 162      15.739  26.228  84.056  1.00 43.10           C
ATOM   1342  CG1 VAL B 162      17.225  25.901  83.875  1.00 43.10           C
ATOM   1343  CG2 VAL B 162      14.977  26.438  82.736  1.00 43.10           C
ATOM   1344  C   VAL B 162      15.833  24.984  86.121  1.00 43.10           C
ATOM   1345  O   VAL B 162      15.548  25.701  87.080  1.00 43.10           O
ATOM   1346  N   ILE B 163      16.785  24.031  86.191  1.00108.71           N
ATOM   1347  CA  ILE B 163      17.572  23.903  87.384  1.00108.71           C
ATOM   1348  CB  ILE B 163      17.668  22.521  87.959  1.00108.71           C
ATOM   1349  CG1 ILE B 163      18.190  21.500  86.938  1.00108.71           C
ATOM   1350  CG2 ILE B 163      16.336  22.186  88.620  1.00108.71           C
ATOM   1351  CD1 ILE B 163      18.475  20.144  87.583  1.00108.71           C
ATOM   1352  C   ILE B 163      18.964  24.328  87.090  1.00108.71           C
ATOM   1353  O   ILE B 163      19.633  23.742  86.244  1.00108.71           O
ATOM   1354  N   GLU B 164      19.444  25.369  87.797  1.00 76.28           N
ATOM   1355  CA  GLU B 164      20.787  25.799  87.553  1.00 76.28           C
ATOM   1356  CB  GLU B 164      20.904  27.271  87.139  1.00 76.28           C
ATOM   1357  CG  GLU B 164      22.324  27.686  86.756  1.00 76.28           C
ATOM   1358  CD  GLU B 164      22.261  29.154  86.374  1.00 76.28           C
ATOM   1359  OE1 GLU B 164      21.712  29.940  87.189  1.00 76.28           O
ATOM   1360  OE2 GLU B 164      22.747  29.508  85.268  1.00 76.28           O
ATOM   1361  C   GLU B 164      21.565  25.621  88.815  1.00 76.28           C
ATOM   1362  O   GLU B 164      21.154  26.073  89.884  1.00 76.28           O
ATOM   1363  N   PHE B 165      22.724  24.941  88.708  1.00 52.79           N
ATOM   1364  CA  PHE B 165      23.557  24.712  89.849  1.00 52.79           C
ATOM   1365  CB  PHE B 165      23.918  23.233  90.059  1.00 52.79           C
ATOM   1366  CG  PHE B 165      22.676  22.469  90.343  1.00 52.79           C
ATOM   1367  CD1 PHE B 165      21.886  22.010  89.314  1.00 52.79           C
ATOM   1368  CD2 PHE B 165      22.311  22.207  91.640  1.00 52.79           C
ATOM   1369  CE1 PHE B 165      20.738  21.298  89.572  1.00 52.79           C
ATOM   1370  CE2 PHE B 165      21.169  21.500  91.899  1.00 52.79           C
ATOM   1371  CZ  PHE B 165      20.377  21.043  90.871  1.00 52.79           C
ATOM   1372  C   PHE B 165      24.860  25.397  89.604  1.00 52.79           C
ATOM   1373  O   PHE B 165      25.551  25.117  88.624  1.00 52.79           O
ATOM   1374  N   ARG B 166      25.258  26.287  90.526  1.00149.45           N
ATOM   1375  CA  ARG B 166      26.489  26.990  90.342  1.00149.45           C
ATOM   1376  CB  ARG B 166      26.764  28.026  91.445  1.00149.45           C
ATOM   1377  CG  ARG B 166      26.827  27.397  92.840  1.00149.45           C
ATOM   1378  CD  ARG B 166      27.067  28.397  93.972  1.00149.45           C
ATOM   1379  NE  ARG B 166      28.477  28.868  93.881  1.00149.45           N
ATOM   1380  CZ  ARG B 166      28.907  29.872  94.699  1.00149.45           C
ATOM   1381  NH1 ARG B 166      28.037  30.467  95.567  1.00149.45           N
ATOM   1382  NH2 ARG B 166      30.209  30.279  94.651  1.00149.45           N
ATOM   1383  C   ARG B 166      27.592  25.981  90.390  1.00149.45           C
ATOM   1384  O   ARG B 166      27.545  25.027  91.162  1.00149.45           O
ATOM   1385  N   SER B 167      28.614  26.191  89.540  1.00217.46           N
ATOM   1386  CA  SER B 167      29.789  25.369  89.458  1.00217.46           C
ATOM   1387  CB  SER B 167      30.560  25.277  90.787  1.00217.46           C
ATOM   1388  OG  SER B 167      31.073  26.554  91.140  1.00217.46           O
ATOM   1389  C   SER B 167      29.481  23.973  89.001  1.00217.46           C
ATOM   1390  O   SER B 167      30.268  23.063  89.253  1.00217.46           O
ATOM   1391  N   PHE B 168      28.358  23.756  88.286  1.00166.15           N
ATOM   1392  CA  PHE B 168      28.086  22.429  87.799  1.00166.15           C
ATOM   1393  CB  PHE B 168      27.085  21.635  88.656  1.00166.15           C
ATOM   1394  CG  PHE B 168      27.007  20.257  88.081  1.00166.15           C
ATOM   1395  CD1 PHE B 168      28.051  19.375  88.242  1.00166.15           C
ATOM   1396  CD2 PHE B 168      25.885  19.834  87.406  1.00166.15           C
ATOM   1397  CE1 PHE B 168      27.986  18.103  87.721  1.00166.15           C
ATOM   1398  CE2 PHE B 168      25.813  18.563  86.883  1.00166.15           C
ATOM   1399  CZ  PHE B 168      26.866  17.694  87.040  1.00166.15           C
ATOM   1400  C   PHE B 168      27.506  22.550  86.422  1.00166.15           C
ATOM   1401  O   PHE B 168      28.173  22.260  85.431  1.00166.15           O
ATOM   1402  N   GLY B 169      26.219  22.940  86.327  1.00 43.28           N
ATOM   1403  CA  GLY B 169      25.597  23.082  85.041  1.00 43.28           C
ATOM   1404  C   GLY B 169      24.127  23.276  85.260  1.00 43.28           C
ATOM   1405  O   GLY B 169      23.684  23.502  86.387  1.00 43.28           O
ATOM   1406  N   THR B 170      23.328  23.192  84.172  1.00 37.68           N
ATOM   1407  CA  THR B 170      21.912  23.418  84.277  1.00 37.68           C
ATOM   1408  CB  THR B 170      21.495  24.707  83.625  1.00 37.68           C
ATOM   1409  OG1 THR B 170      22.162  25.804  84.231  1.00 37.68           O
ATOM   1410  CG2 THR B 170      19.977  24.868  83.766  1.00 37.68           C
ATOM   1411  C   THR B 170      21.165  22.314  83.575  1.00 37.68           C
ATOM   1412  O   THR B 170      21.692  21.680  82.662  1.00 37.68           O
ATOM   1413  N   PHE B 171      19.905  22.056  84.010  1.00 60.14           N
ATOM   1414  CA  PHE B 171      19.044  21.059  83.422  1.00 60.14           C
ATOM   1415  CB  PHE B 171      18.611  19.958  84.410  1.00 60.14           C
ATOM   1416  CG  PHE B 171      19.790  19.108  84.755  1.00 60.14           C
ATOM   1417  CD1 PHE B 171      20.674  19.494  85.736  1.00 60.14           C
ATOM   1418  CD2 PHE B 171      20.002  17.915  84.103  1.00 60.14           C
ATOM   1419  CE1 PHE B 171      21.759  18.709  86.055  1.00 60.14           C
ATOM   1420  CE2 PHE B 171      21.085  17.126  84.418  1.00 60.14           C
ATOM   1421  CZ  PHE B 171      21.964  17.521  85.397  1.00 60.14           C
ATOM   1422  C   PHE B 171      17.785  21.754  82.984  1.00 60.14           C
ATOM   1423  O   PHE B 171      17.226  22.564  83.724  1.00 60.14           O
ATOM   1424  N   GLU B 172      17.297  21.446  81.761  1.00 95.30           N
ATOM   1425  CA  GLU B 172      16.119  22.106  81.265  1.00 95.30           C
ATOM   1426  CB  GLU B 172      16.452  23.371  80.459  1.00 95.30           C
ATOM   1427  CG  GLU B 172      17.274  23.060  79.205  1.00 95.30           C
ATOM   1428  CD  GLU B 172      17.656  24.375  78.542  1.00 95.30           C
ATOM   1429  OE1 GLU B 172      17.376  25.444  79.148  1.00 95.30           O
ATOM   1430  OE2 GLU B 172      18.236  24.330  77.426  1.00 95.30           O
ATOM   1431  C   GLU B 172      15.415  21.189  80.316  1.00 95.30           C
ATOM   1432  O   GLU B 172      15.960  20.170  79.894  1.00 95.30           O
ATOM   1433  N   VAL B 173      14.160  21.537  79.965  1.00 91.99           N
ATOM   1434  CA  VAL B 173      13.421  20.752  79.019  1.00 91.99           C
ATOM   1435  CB  VAL B 173      11.967  20.602  79.351  1.00 91.99           C
ATOM   1436  CG1 VAL B 173      11.310  21.992  79.306  1.00 91.99           C
ATOM   1437  CG2 VAL B 173      11.349  19.590  78.371  1.00 91.99           C
ATOM   1438  C   VAL B 173      13.514  21.454  77.701  1.00 91.99           C
ATOM   1439  O   VAL B 173      13.427  22.680  77.634  1.00 91.99           O
ATOM   1440  N   ARG B 174      13.722  20.686  76.612  1.00 45.79           N
ATOM   1441  CA  ARG B 174      13.832  21.281  75.312  1.00 45.79           C
ATOM   1442  CB  ARG B 174      15.155  20.968  74.595  1.00 45.79           C
ATOM   1443  CG  ARG B 174      16.359  21.692  75.194  1.00 45.79           C
ATOM   1444  CD  ARG B 174      17.670  21.371  74.475  1.00 45.79           C
ATOM   1445  NE  ARG B 174      18.728  22.228  75.077  1.00 45.79           N
ATOM   1446  CZ  ARG B 174      19.010  23.440  74.519  1.00 45.79           C
ATOM   1447  NH1 ARG B 174      18.336  23.839  73.403  1.00 45.79           N
ATOM   1448  NH2 ARG B 174      19.967  24.245  75.066  1.00 45.79           N
ATOM   1449  C   ARG B 174      12.738  20.746  74.455  1.00 45.79           C
ATOM   1450  O   ARG B 174      12.302  19.606  74.606  1.00 45.79           O
ATOM   1451  N   LYS B 175      12.252  21.591  73.530  1.00126.72           N
ATOM   1452  CA  LYS B 175      11.193  21.184  72.661  1.00126.72           C
ATOM   1453  CB  LYS B 175      10.348  22.366  72.159  1.00126.72           C
ATOM   1454  CG  LYS B 175       9.087  21.921  71.426  1.00126.72           C
ATOM   1455  CD  LYS B 175       8.075  21.221  72.334  1.00126.72           C
ATOM   1456  CE  LYS B 175       6.791  22.014  72.577  1.00126.72           C
ATOM   1457  NZ  LYS B 175       5.695  21.082  72.925  1.00126.72           N
ATOM   1458  C   LYS B 175      11.791  20.496  71.477  1.00126.72           C
ATOM   1459  O   LYS B 175      12.863  20.865  70.999  1.00126.72           O
ATOM   1460  N   ARG B 176      11.103  19.447  70.984  1.00128.96           N
ATOM   1461  CA  ARG B 176      11.562  18.748  69.822  1.00128.96           C
ATOM   1462  CB  ARG B 176      11.784  17.245  70.069  1.00128.96           C
ATOM   1463  CG  ARG B 176      12.655  16.553  69.016  1.00128.96           C
ATOM   1464  CD  ARG B 176      14.116  16.999  69.080  1.00128.96           C
ATOM   1465  NE  ARG B 176      14.408  17.313  70.507  1.00128.96           N
ATOM   1466  CZ  ARG B 176      15.656  17.710  70.886  1.00128.96           C
ATOM   1467  NH1 ARG B 176      16.660  17.781  69.963  1.00128.96           N
ATOM   1468  NH2 ARG B 176      15.899  18.043  72.187  1.00128.96           N
ATOM   1469  C   ARG B 176      10.451  18.882  68.837  1.00128.96           C
ATOM   1470  O   ARG B 176       9.289  18.664  69.176  1.00128.96           O
ATOM   1471  N   LYS B 177      10.777  19.259  67.588  1.00 72.64           N
ATOM   1472  CA  LYS B 177       9.752  19.463  66.610  1.00 72.64           C
ATOM   1473  CB  LYS B 177      10.226  20.233  65.367  1.00 72.64           C
ATOM   1474  CG  LYS B 177      10.735  21.642  65.676  1.00 72.64           C
ATOM   1475  CD  LYS B 177      12.070  21.661  66.425  1.00 72.64           C
ATOM   1476  CE  LYS B 177      12.645  23.067  66.606  1.00 72.64           C
ATOM   1477  NZ  LYS B 177      13.948  23.000  67.305  1.00 72.64           N
ATOM   1478  C   LYS B 177       9.278  18.128  66.147  1.00 72.64           C
ATOM   1479  O   LYS B 177       9.994  17.133  66.241  1.00 72.64           O
ATOM   1480  N   GLY B 178       8.027  18.071  65.655  1.00 24.18           N
ATOM   1481  CA  GLY B 178       7.535  16.824  65.163  1.00 24.18           C
ATOM   1482  C   GLY B 178       8.321  16.508  63.940  1.00 24.18           C
ATOM   1483  O   GLY B 178       8.553  17.371  63.093  1.00 24.18           O
ATOM   1484  N   ARG B 179       8.754  15.243  63.820  1.00180.01           N
ATOM   1485  CA  ARG B 179       9.468  14.872  62.645  1.00180.01           C
ATOM   1486  CB  ARG B 179      10.341  13.615  62.828  1.00180.01           C
ATOM   1487  CG  ARG B 179      11.644  13.894  63.586  1.00180.01           C
ATOM   1488  CD  ARG B 179      12.428  12.643  63.998  1.00180.01           C
ATOM   1489  NE  ARG B 179      11.831  12.141  65.269  1.00180.01           N
ATOM   1490  CZ  ARG B 179      12.212  10.936  65.789  1.00180.01           C
ATOM   1491  NH1 ARG B 179      13.123  10.165  65.129  1.00180.01           N
ATOM   1492  NH2 ARG B 179      11.679  10.505  66.970  1.00180.01           N
ATOM   1493  C   ARG B 179       8.426  14.594  61.623  1.00180.01           C
ATOM   1494  O   ARG B 179       7.470  13.862  61.880  1.00180.01           O
ATOM   1495  N   LEU B 180       8.599  15.187  60.428  1.00114.98           N
ATOM   1496  CA  LEU B 180       7.647  14.992  59.382  1.00114.98           C
ATOM   1497  CB  LEU B 180       8.091  15.650  58.066  1.00114.98           C
ATOM   1498  CG  LEU B 180       7.127  15.405  56.892  1.00114.98           C
ATOM   1499  CD1 LEU B 180       5.757  16.053  57.141  1.00114.98           C
ATOM   1500  CD2 LEU B 180       7.760  15.829  55.558  1.00114.98           C
ATOM   1501  C   LEU B 180       7.634  13.528  59.163  1.00114.98           C
ATOM   1502  O   LEU B 180       6.581  12.906  59.033  1.00114.98           O
ATOM   1503  N   ASN B 181       8.837  12.939  59.132  1.00 84.94           N
ATOM   1504  CA  ASN B 181       8.928  11.524  59.008  1.00 84.94           C
ATOM   1505  CB  ASN B 181       9.142  11.029  57.568  1.00 84.94           C
ATOM   1506  CG  ASN B 181       8.947   9.519  57.576  0.00 84.94           C
ATOM   1507  OD1 ASN B 181       8.114   8.994  58.313  1.00 84.94           O
ATOM   1508  ND2 ASN B 181       9.745   8.796  56.746  1.00 84.94           N
ATOM   1509  C   ASN B 181      10.122  11.126  59.796  1.00 84.94           C
ATOM   1510  O   ASN B 181      11.054  11.910  59.971  1.00 84.94           O
ATOM   1511  N   ALA B 182      10.111   9.892  60.322  1.00 31.80           N
ATOM   1512  CA  ALA B 182      11.237   9.444  61.077  1.00 31.80           C
ATOM   1513  CB  ALA B 182      11.112   9.711  62.587  1.00 31.80           C
ATOM   1514  C   ALA B 182      11.313   7.969  60.901  1.00 31.80           C
ATOM   1515  O   ALA B 182      10.341   7.320  60.518  1.00 31.80           O
ATOM   1516  N   ARG B 183      12.508   7.413  61.146  1.00 51.11           N
ATOM   1517  CA  ARG B 183      12.706   6.002  61.070  1.00 51.11           C
ATOM   1518  CB  ARG B 183      13.754   5.595  60.020  1.00 51.11           C
ATOM   1519  CG  ARG B 183      14.247   4.156  60.175  1.00 51.11           C
ATOM   1520  CD  ARG B 183      15.210   3.710  59.074  1.00 51.11           C
ATOM   1521  NE  ARG B 183      14.382   3.402  57.876  1.00 51.11           N
ATOM   1522  CZ  ARG B 183      13.780   2.181  57.795  1.00 51.11           C
ATOM   1523  NH1 ARG B 183      13.971   1.274  58.797  1.00 51.11           N
ATOM   1524  NH2 ARG B 183      12.987   1.870  56.729  1.00 51.11           N
ATOM   1525  C   ARG B 183      13.240   5.602  62.398  1.00 51.11           C
ATOM   1526  O   ARG B 183      14.104   6.277  62.955  1.00 51.11           O
ATOM   1527  N   ASN B 184      12.718   4.501  62.962  1.00 61.37           N
ATOM   1528  CA  ASN B 184      13.250   4.088  64.221  1.00 61.37           C
ATOM   1529  CB  ASN B 184      12.175   3.693  65.250  1.00 61.37           C
ATOM   1530  CG  ASN B 184      12.855   3.565  66.606  1.00 61.37           C
ATOM   1531  OD1 ASN B 184      13.637   4.426  67.004  1.00 61.37           O
ATOM   1532  ND2 ASN B 184      12.557   2.458  67.336  1.00 61.37           N
ATOM   1533  C   ASN B 184      14.092   2.893  63.937  1.00 61.37           C
ATOM   1534  O   ASN B 184      13.625   1.914  63.363  1.00 61.37           O
ATOM   1535  N   PRO B 185      15.345   2.957  64.259  1.00 83.40           N
ATOM   1536  CA  PRO B 185      16.174   1.814  64.030  1.00 83.40           C
ATOM   1537  CD  PRO B 185      16.097   4.195  64.186  1.00 83.40           C
ATOM   1538  CB  PRO B 185      17.621   2.314  64.109  1.00 83.40           C
ATOM   1539  CG  PRO B 185      17.512   3.771  64.604  1.00 83.40           C
ATOM   1540  C   PRO B 185      15.831   0.699  64.961  1.00 83.40           C
ATOM   1541  O   PRO B 185      16.048  -0.459  64.605  1.00 83.40           O
ATOM   1542  N   GLN B 186      15.330   1.020  66.170  1.00100.26           N
ATOM   1543  CA  GLN B 186      15.038  -0.023  67.105  1.00100.26           C
ATOM   1544  CB  GLN B 186      14.675   0.536  68.491  1.00100.26           C
ATOM   1545  CG  GLN B 186      15.700   1.542  69.027  1.00100.26           C
ATOM   1546  CD  GLN B 186      17.096   0.946  68.900  1.00100.26           C
ATOM   1547  OE1 GLN B 186      17.416  -0.066  69.522  1.00100.26           O
ATOM   1548  NE2 GLN B 186      17.955   1.590  68.065  1.00100.26           N
ATOM   1549  C   GLN B 186      13.864  -0.823  66.621  1.00100.26           C
ATOM   1550  O   GLN B 186      13.958  -2.040  66.469  1.00100.26           O
ATOM   1551  N   THR B 187      12.724  -0.143  66.364  1.00 46.62           N
ATOM   1552  CA  THR B 187      11.523  -0.791  65.910  1.00 46.62           C
ATOM   1553  CB  THR B 187      10.301   0.070  66.050  1.00 46.62           C
ATOM   1554  OG1 THR B 187      10.441   1.262  65.291  1.00 46.62           O
ATOM   1555  CG2 THR B 187      10.106   0.406  67.538  1.00 46.62           C
ATOM   1556  C   THR B 187      11.662  -1.177  64.473  1.00 46.62           C
ATOM   1557  O   THR B 187      11.283  -2.273  64.067  1.00 46.62           O
ATOM   1558  N   GLY B 188      12.227  -0.264  63.665  1.00 20.18           N
ATOM   1559  CA  GLY B 188      12.406  -0.482  62.260  1.00 20.18           C
ATOM   1560  C   GLY B 188      11.234   0.112  61.553  1.00 20.18           C
ATOM   1561  O   GLY B 188      11.217   0.213  60.327  1.00 20.18           O
ATOM   1562  N   GLU B 189      10.211   0.522  62.322  1.00 39.80           N
ATOM   1563  CA  GLU B 189       9.048   1.098  61.724  1.00 39.80           C
ATOM   1564  CB  GLU B 189       7.821   1.052  62.653  1.00 39.80           C
ATOM   1565  CG  GLU B 189       6.506   1.467  61.991  0.00 39.80           C
ATOM   1566  CD  GLU B 189       5.389   1.213  62.994  0.00 39.80           C
ATOM   1567  OE1 GLU B 189       5.704   0.760  64.127  0.00 39.80           O
ATOM   1568  OE2 GLU B 189       4.206   1.463  62.640  0.00 39.80           O
ATOM   1569  C   GLU B 189       9.343   2.527  61.403  1.00 39.80           C
ATOM   1570  O   GLU B 189      10.070   3.207  62.125  1.00 39.80           O
ATOM   1571  N   TYR B 190       8.787   3.014  60.279  1.00105.38           N
ATOM   1572  CA  TYR B 190       8.953   4.387  59.910  1.00105.38           C
ATOM   1573  CB  TYR B 190       9.068   4.593  58.394  1.00105.38           C
ATOM   1574  CG  TYR B 190       7.881   3.940  57.778  1.00105.38           C
ATOM   1575  CD1 TYR B 190       7.926   2.596  57.493  1.00105.38           C
ATOM   1576  CD2 TYR B 190       6.732   4.645  57.506  1.00105.38           C
ATOM   1577  CE1 TYR B 190       6.846   1.964  56.927  1.00105.38           C
ATOM   1578  CE2 TYR B 190       5.647   4.018  56.937  1.00105.38           C
ATOM   1579  CZ  TYR B 190       5.706   2.675  56.646  1.00105.38           C
ATOM   1580  OH  TYR B 190       4.596   2.027  56.062  1.00105.38           O
ATOM   1581  C   TYR B 190       7.736   5.075  60.414  1.00105.38           C
ATOM   1582  O   TYR B 190       6.629   4.568  60.255  1.00105.38           O
ATOM   1583  N   VAL B 191       7.909   6.223  61.092  1.00 49.43           N
ATOM   1584  CA  VAL B 191       6.741   6.853  61.628  1.00 49.43           C
ATOM   1585  CB  VAL B 191       6.440   6.381  63.029  1.00 49.43           C
ATOM   1586  CG1 VAL B 191       5.228   7.141  63.595  1.00 49.43           C
ATOM   1587  CG2 VAL B 191       6.246   4.855  62.989  1.00 49.43           C
ATOM   1588  C   VAL B 191       6.979   8.329  61.671  1.00 49.43           C
ATOM   1589  O   VAL B 191       8.118   8.787  61.623  1.00 49.43           O
ATOM   1590  N   LYS B 192       5.896   9.130  61.716  1.00103.13           N
ATOM   1591  CA  LYS B 192       6.101  10.536  61.886  1.00103.13           C
ATOM   1592  CB  LYS B 192       5.083  11.439  61.170  1.00103.13           C
ATOM   1593  CG  LYS B 192       3.680  11.413  61.778  1.00103.13           C
ATOM   1594  CD  LYS B 192       2.798  12.566  61.291  1.00103.13           C
ATOM   1595  CE  LYS B 192       3.333  13.945  61.687  1.00103.13           C
ATOM   1596  NZ  LYS B 192       2.437  15.008  61.179  1.00103.13           N
ATOM   1597  C   LYS B 192       5.945  10.751  63.345  1.00103.13           C
ATOM   1598  O   LYS B 192       4.966  10.310  63.946  1.00103.13           O
ATOM   1599  N   VAL B 193       6.920  11.432  63.965  1.00103.94           N
ATOM   1600  CA  VAL B 193       6.833  11.562  65.381  1.00103.94           C
ATOM   1601  CB  VAL B 193       8.155  11.439  66.076  1.00103.94           C
ATOM   1602  CG1 VAL B 193       8.750  10.055  65.757  1.00103.94           C
ATOM   1603  CG2 VAL B 193       9.035  12.632  65.667  1.00103.94           C
ATOM   1604  C   VAL B 193       6.290  12.909  65.685  1.00103.94           C
ATOM   1605  O   VAL B 193       6.670  13.908  65.074  1.00103.94           O
ATOM   1606  N   LEU B 194       5.358  12.956  66.650  1.00 88.70           N
ATOM   1607  CA  LEU B 194       4.767  14.199  67.016  1.00 88.70           C
ATOM   1608  CB  LEU B 194       3.419  14.053  67.742  1.00 88.70           C
ATOM   1609  CG  LEU B 194       2.349  13.358  66.874  1.00 88.70           C
ATOM   1610  CD1 LEU B 194       2.037  14.163  65.599  1.00 88.70           C
ATOM   1611  CD2 LEU B 194       2.733  11.897  66.589  1.00 88.70           C
ATOM   1612  C   LEU B 194       5.741  14.908  67.900  1.00 88.70           C
ATOM   1613  O   LEU B 194       6.766  14.350  68.286  1.00 88.70           O
ATOM   1614  N   ASP B 195       5.446  16.184  68.209  1.00 85.91           N
ATOM   1615  CA  ASP B 195       6.301  17.021  69.000  1.00 85.91           C
ATOM   1616  CB  ASP B 195       5.677  18.413  69.217  1.00 85.91           C
ATOM   1617  CG  ASP B 195       6.711  19.362  69.796  1.00 85.91           C
ATOM   1618  OD1 ASP B 195       7.259  19.049  70.883  1.00 85.91           O
ATOM   1619  OD2 ASP B 195       6.970  20.413  69.150  1.00 85.91           O
ATOM   1620  C   ASP B 195       6.507  16.351  70.327  1.00 85.91           C
ATOM   1621  O   ASP B 195       5.599  15.707  70.851  1.00 85.91           O
ATOM   1622  N   HIS B 196       7.732  16.478  70.887  1.00 87.72           N
ATOM   1623  CA  HIS B 196       8.099  15.814  72.108  1.00 87.72           C
ATOM   1624  ND1 HIS B 196      10.104  13.576  73.844  1.00 87.72           N
ATOM   1625  CG  HIS B 196       9.098  13.587  72.906  1.00 87.72           C
ATOM   1626  CB  HIS B 196       8.980  14.588  71.801  1.00 87.72           C
ATOM   1627  NE2 HIS B 196       8.786  11.848  74.306  1.00 87.72           N
ATOM   1628  CD2 HIS B 196       8.301  12.525  73.202  1.00 87.72           C
ATOM   1629  CE1 HIS B 196       9.868  12.516  74.657  1.00 87.72           C
ATOM   1630  C   HIS B 196       8.899  16.787  72.928  1.00 87.72           C
ATOM   1631  O   HIS B 196       9.188  17.895  72.478  1.00 87.72           O
ATOM   1632  N   HIS B 197       9.240  16.410  74.180  1.00 82.62           N
ATOM   1633  CA  HIS B 197      10.036  17.254  75.031  1.00 82.62           C
ATOM   1634  ND1 HIS B 197       6.783  18.013  76.053  1.00 82.62           N
ATOM   1635  CG  HIS B 197       8.054  18.538  75.992  1.00 82.62           C
ATOM   1636  CB  HIS B 197       9.296  17.749  76.286  1.00 82.62           C
ATOM   1637  NE2 HIS B 197       6.557  20.147  75.473  1.00 82.62           N
ATOM   1638  CD2 HIS B 197       7.898  19.844  75.636  1.00 82.62           C
ATOM   1639  CE1 HIS B 197       5.927  19.016  75.734  1.00 82.62           C
ATOM   1640  C   HIS B 197      11.163  16.396  75.517  1.00 82.62           C
ATOM   1641  O   HIS B 197      10.974  15.204  75.749  1.00 82.62           O
ATOM   1642  N   VAL B 198      12.368  16.972  75.678  1.00 64.16           N
ATOM   1643  CA  VAL B 198      13.477  16.168  76.111  1.00 64.16           C
ATOM   1644  CB  VAL B 198      14.458  15.895  75.011  1.00 64.16           C
ATOM   1645  CG1 VAL B 198      15.597  15.040  75.573  1.00 64.16           C
ATOM   1646  CG2 VAL B 198      13.728  15.258  73.822  1.00 64.16           C
ATOM   1647  C   VAL B 198      14.245  16.940  77.142  1.00 64.16           C
ATOM   1648  O   VAL B 198      14.268  18.168  77.116  1.00 64.16           O
ATOM   1649  N   ALA B 199      14.888  16.232  78.095  1.00 47.71           N
ATOM   1650  CA  ALA B 199      15.704  16.887  79.083  1.00 47.71           C
ATOM   1651  CB  ALA B 199      15.994  16.025  80.323  1.00 47.71           C
ATOM   1652  C   ALA B 199      17.026  17.214  78.456  1.00 47.71           C
ATOM   1653  O   ALA B 199      17.532  16.453  77.633  1.00 47.71           O
ATOM   1654  N   TYR B 200      17.630  18.361  78.847  1.00101.72           N
ATOM   1655  CA  TYR B 200      18.893  18.754  78.281  1.00101.72           C
ATOM   1656  CB  TYR B 200      18.733  19.932  77.304  1.00101.72           C
ATOM   1657  CG  TYR B 200      19.993  20.113  76.537  1.00101.72           C
ATOM   1658  CD1 TYR B 200      20.215  19.356  75.409  1.00101.72           C
ATOM   1659  CD2 TYR B 200      20.934  21.036  76.924  1.00101.72           C
ATOM   1660  CE1 TYR B 200      21.369  19.511  74.679  1.00101.72           C
ATOM   1661  CE2 TYR B 200      22.091  21.194  76.196  1.00101.72           C
ATOM   1662  CZ  TYR B 200      22.307  20.431  75.073  1.00101.72           C
ATOM   1663  OH  TYR B 200      23.493  20.592  74.325  1.00101.72           O
ATOM   1664  C   TYR B 200      19.784  19.204  79.402  1.00101.72           C
ATOM   1665  O   TYR B 200      19.314  19.717  80.417  1.00101.72           O
ATOM   1666  N   PHE B 201      21.110  19.008  79.240  1.00 69.01           N
ATOM   1667  CA  PHE B 201      22.068  19.373  80.247  1.00 69.01           C
ATOM   1668  CB  PHE B 201      22.790  18.133  80.811  1.00 69.01           C
ATOM   1669  CG  PHE B 201      23.898  18.529  81.725  1.00 69.01           C
ATOM   1670  CD1 PHE B 201      23.642  19.023  82.984  1.00 69.01           C
ATOM   1671  CD2 PHE B 201      25.206  18.368  81.328  1.00 69.01           C
ATOM   1672  CE1 PHE B 201      24.676  19.374  83.820  1.00 69.01           C
ATOM   1673  CE2 PHE B 201      26.244  18.717  82.160  1.00 69.01           C
ATOM   1674  CZ  PHE B 201      25.979  19.222  83.410  1.00 69.01           C
ATOM   1675  C   PHE B 201      23.084  20.267  79.609  1.00 69.01           C
ATOM   1676  O   PHE B 201      23.548  20.006  78.500  1.00 69.01           O
ATOM   1677  N   ARG B 202      23.425  21.378  80.294  1.00131.29           N
ATOM   1678  CA  ARG B 202      24.452  22.266  79.830  1.00131.29           C
ATOM   1679  CB  ARG B 202      23.982  23.718  79.613  1.00131.29           C
ATOM   1680  CG  ARG B 202      25.137  24.714  79.454  1.00131.29           C
ATOM   1681  CD  ARG B 202      24.713  26.132  79.053  1.00131.29           C
ATOM   1682  NE  ARG B 202      24.554  26.155  77.572  1.00131.29           N
ATOM   1683  CZ  ARG B 202      24.615  27.338  76.893  1.00131.29           C
ATOM   1684  NH1 ARG B 202      24.749  28.516  77.570  1.00131.29           N
ATOM   1685  NH2 ARG B 202      24.555  27.341  75.530  1.00131.29           N
ATOM   1686  C   ARG B 202      25.485  22.297  80.908  1.00131.29           C
ATOM   1687  O   ARG B 202      25.195  22.630  82.055  1.00131.29           O
ATOM   1688  N   PRO B 203      26.686  21.935  80.553  1.00128.86           N
ATOM   1689  CA  PRO B 203      27.750  21.931  81.518  1.00128.86           C
ATOM   1690  CD  PRO B 203      26.867  20.901  79.545  1.00128.86           C
ATOM   1691  CB  PRO B 203      28.876  21.105  80.897  1.00128.86           C
ATOM   1692  CG  PRO B 203      28.136  20.136  79.958  1.00128.86           C
ATOM   1693  C   PRO B 203      28.167  23.323  81.853  1.00128.86           C
ATOM   1694  O   PRO B 203      28.123  24.186  80.978  1.00128.86           O
ATOM   1695  N   GLY B 204      28.596  23.555  83.108  1.00 17.07           N
ATOM   1696  CA  GLY B 204      29.026  24.860  83.515  1.00 17.07           C
ATOM   1697  C   GLY B 204      30.431  25.046  83.038  1.00 17.07           C
ATOM   1698  O   GLY B 204      31.058  24.114  82.536  1.00 17.07           O
ATOM   1699  N   LYS B 205      30.964  26.273  83.209  1.00110.92           N
ATOM   1700  CA  LYS B 205      32.277  26.621  82.745  1.00110.92           C
ATOM   1701  CB  LYS B 205      32.660  28.084  83.044  1.00110.92           C
ATOM   1702  CG  LYS B 205      31.764  29.131  82.380  0.00110.92           C
ATOM   1703  CD  LYS B 205      30.387  29.261  83.031  0.00110.92           C
ATOM   1704  CE  LYS B 205      30.357  30.261  84.189  0.00110.92           C
ATOM   1705  NZ  LYS B 205      30.444  31.641  83.663  0.00110.92           N
ATOM   1706  C   LYS B 205      33.298  25.785  83.448  1.00110.92           C
ATOM   1707  O   LYS B 205      34.236  25.291  82.825  1.00110.92           O
ATOM   1708  N   ASP B 206      33.141  25.607  84.773  1.00 31.43           N
ATOM   1709  CA  ASP B 206      34.130  24.890  85.524  1.00 31.43           C
ATOM   1710  CB  ASP B 206      33.847  24.847  87.035  1.00 31.43           C
ATOM   1711  CG  ASP B 206      35.100  24.290  87.696  1.00 31.43           C
ATOM   1712  OD1 ASP B 206      36.114  24.121  86.967  1.00 31.43           O
ATOM   1713  OD2 ASP B 206      35.065  24.026  88.928  1.00 31.43           O
ATOM   1714  C   ASP B 206      34.190  23.476  85.046  1.00 31.43           C
ATOM   1715  O   ASP B 206      35.273  22.924  84.860  1.00 31.43           O
ATOM   1716  N   LEU B 207      33.018  22.856  84.814  1.00 41.78           N
ATOM   1717  CA  LEU B 207      32.984  21.483  84.401  1.00 41.78           C
ATOM   1718  CB  LEU B 207      31.549  20.966  84.195  1.00 41.78           C
ATOM   1719  CG  LEU B 207      31.464  19.492  83.749  1.00 41.78           C
ATOM   1720  CD1 LEU B 207      32.005  18.536  84.824  1.00 41.78           C
ATOM   1721  CD2 LEU B 207      30.040  19.134  83.290  1.00 41.78           C
ATOM   1722  C   LEU B 207      33.691  21.349  83.090  1.00 41.78           C
ATOM   1723  O   LEU B 207      34.479  20.423  82.897  1.00 41.78           O
ATOM   1724  N   LYS B 208      33.428  22.269  82.144  1.00130.61           N
ATOM   1725  CA  LYS B 208      34.047  22.144  80.857  1.00130.61           C
ATOM   1726  CB  LYS B 208      33.444  23.048  79.765  1.00130.61           C
ATOM   1727  CG  LYS B 208      33.395  24.543  80.071  1.00130.61           C
ATOM   1728  CD  LYS B 208      33.119  25.359  78.808  1.00130.61           C
ATOM   1729  CE  LYS B 208      32.155  24.651  77.854  1.00130.61           C
ATOM   1730  NZ  LYS B 208      32.189  25.289  76.520  1.00130.61           N
ATOM   1731  C   LYS B 208      35.531  22.351  80.940  1.00130.61           C
ATOM   1732  O   LYS B 208      36.289  21.659  80.262  1.00130.61           O
ATOM   1733  N   GLU B 209      35.994  23.304  81.771  1.00 48.64           N
ATOM   1734  CA  GLU B 209      37.409  23.556  81.859  1.00 48.64           C
ATOM   1735  CB  GLU B 209      37.800  24.713  82.793  1.00 48.64           C
ATOM   1736  CG  GLU B 209      37.551  26.109  82.227  1.00 48.64           C
ATOM   1737  CD  GLU B 209      38.346  27.075  83.095  1.00 48.64           C
ATOM   1738  OE1 GLU B 209      39.603  27.045  82.997  1.00 48.64           O
ATOM   1739  OE2 GLU B 209      37.720  27.841  83.873  1.00 48.64           O
ATOM   1740  C   GLU B 209      38.089  22.355  82.420  1.00 48.64           C
ATOM   1741  O   GLU B 209      39.199  22.008  82.017  1.00 48.64           O
ATOM   1742  N   ARG B 210      37.436  21.704  83.392  1.00118.40           N
ATOM   1743  CA  ARG B 210      38.010  20.581  84.061  1.00118.40           C
ATOM   1744  CB  ARG B 210      37.062  20.075  85.153  1.00118.40           C
ATOM   1745  CG  ARG B 210      37.005  20.976  86.384  1.00118.40           C
ATOM   1746  CD  ARG B 210      37.928  20.484  87.496  1.00118.40           C
ATOM   1747  NE  ARG B 210      37.933  21.504  88.579  1.00118.40           N
ATOM   1748  CZ  ARG B 210      38.619  21.249  89.730  1.00118.40           C
ATOM   1749  NH1 ARG B 210      39.248  20.048  89.891  1.00118.40           N
ATOM   1750  NH2 ARG B 210      38.685  22.193  90.713  1.00118.40           N
ATOM   1751  C   ARG B 210      38.254  19.477  83.076  1.00118.40           C
ATOM   1752  O   ARG B 210      39.315  18.853  83.088  1.00118.40           O
ATOM   1753  N   VAL B 211      37.277  19.208  82.191  1.00 43.97           N
ATOM   1754  CA  VAL B 211      37.406  18.157  81.222  1.00 43.97           C
ATOM   1755  CB  VAL B 211      36.157  17.957  80.412  1.00 43.97           C
ATOM   1756  CG1 VAL B 211      36.433  16.901  79.327  1.00 43.97           C
ATOM   1757  CG2 VAL B 211      35.020  17.574  81.374  1.00 43.97           C
ATOM   1758  C   VAL B 211      38.523  18.488  80.286  1.00 43.97           C
ATOM   1759  O   VAL B 211      39.307  17.616  79.916  1.00 43.97           O
ATOM   1760  N   TRP B 212      38.614  19.751  79.832  1.00109.55           N
ATOM   1761  CA  TRP B 212      39.748  20.051  79.012  1.00109.55           C
ATOM   1762  CB  TRP B 212      39.429  20.186  77.514  1.00109.55           C
ATOM   1763  CG  TRP B 212      40.661  20.221  76.645  1.00109.55           C
ATOM   1764  CD2 TRP B 212      41.435  19.046  76.340  1.00109.55           C
ATOM   1765  CD1 TRP B 212      41.291  21.265  76.029  1.00109.55           C
ATOM   1766  NE1 TRP B 212      42.397  20.813  75.352  1.00109.55           N
ATOM   1767  CE2 TRP B 212      42.502  19.450  75.536  1.00109.55           C
ATOM   1768  CE3 TRP B 212      41.265  17.742  76.703  1.00109.55           C
ATOM   1769  CZ2 TRP B 212      43.418  18.547  75.081  1.00109.55           C
ATOM   1770  CZ3 TRP B 212      42.194  16.834  76.242  1.00109.55           C
ATOM   1771  CH2 TRP B 212      43.249  17.230  75.447  1.00109.55           C
ATOM   1772  C   TRP B 212      40.303  21.344  79.507  1.00109.55           C
ATOM   1773  O   TRP B 212      39.637  22.376  79.466  1.00109.55           O
ATOM   1774  N   GLY B 213      41.567  21.326  79.967  1.00 23.05           N
ATOM   1775  CA  GLY B 213      42.142  22.508  80.540  1.00 23.05           C
ATOM   1776  C   GLY B 213      42.288  23.530  79.466  1.00 23.05           C
ATOM   1777  O   GLY B 213      42.433  23.202  78.289  1.00 23.05           O
ATOM   1778  N   ILE B 214      42.272  24.819  79.860  1.00133.55           N
ATOM   1779  CA  ILE B 214      42.362  25.848  78.873  1.00133.55           C
ATOM   1780  CB  ILE B 214      41.350  26.948  79.079  1.00133.55           C
ATOM   1781  CG1 ILE B 214      41.520  27.637  80.446  1.00133.55           C
ATOM   1782  CG2 ILE B 214      39.959  26.328  78.879  1.00133.55           C
ATOM   1783  CD1 ILE B 214      40.710  28.925  80.592  1.00133.55           C
ATOM   1784  C   ILE B 214      43.742  26.422  78.870  1.00133.55           C
ATOM   1785  O   ILE B 214      44.125  27.198  79.745  1.00133.55           O
ATOM   1786  N   LYS B 215      44.535  26.007  77.863  1.00301.93           N
ATOM   1787  CA  LYS B 215      45.857  26.519  77.654  1.00301.93           C
ATOM   1788  CB  LYS B 215      46.701  26.765  78.922  1.00301.93           C
ATOM   1789  CG  LYS B 215      47.163  25.501  79.649  1.00301.93           C
ATOM   1790  CD  LYS B 215      48.309  25.763  80.633  1.00301.93           C
ATOM   1791  CE  LYS B 215      47.953  26.748  81.751  1.00301.93           C
ATOM   1792  NZ  LYS B 215      49.145  27.039  82.581  1.00301.93           N
ATOM   1793  C   LYS B 215      46.594  25.526  76.824  1.00301.93           C
ATOM   1794  O   LYS B 215      46.101  24.433  76.551  1.00301.93           O
ATOM   1795  N   GLY B 216      47.809  25.901  76.386  1.00 36.93           N
ATOM   1796  CA  GLY B 216      48.592  24.999  75.601  1.00 36.93           C
ATOM   1797  C   GLY B 216      50.040  25.155  76.049  1.00 36.93           C
ATOM   1798  O   GLY B 216      50.312  24.972  77.269  1.00 36.93           O
ATOM   1799  OXT GLY B 216      50.896  25.459  75.179  1.00 36.93           O
TER    1800      GLY B 216
END
