# Supplementary material for: Comparison of histone-like HU protein DNA-binding properties and HU/IHF protein sequence alignment
Source: PLoS One. 2017 Nov 13;12(11):e0188037. doi: 10.1371/journal.pone.0188037 (PMC5683647; doi:10.1371/journal.pone.0188037)
Supplement: S3 File — (ZIP) [file pone.0188037.s003.zip › B4_3.pdb]

EXPDTA    THEORETICAL MODEL, MODELLER 9.17 2017/01/19 02:27:05
REMARK   6 MODELLER OBJECTIVE FUNCTION:      1308.5398
REMARK   6 MODELLER BEST TEMPLATE % SEQ ID:  32.086
REMARK   6 SEQUENCE: B4_3
REMARK   6 DOPE score: -22076.51758
REMARK   6 GA341 score: 0.81046
REMARK   6 TEMPLATE: 1p71 1:A - 93:B MODELS 1:A - 215:B AT 32.1%
ATOM      1  N   MET A   1      13.792  26.384  90.391  1.00197.71           N
ATOM      2  CA  MET A   1      14.182  25.463  91.482  1.00197.71           C
ATOM      3  CB  MET A   1      13.059  24.426  91.652  1.00197.71           C
ATOM      4  CG  MET A   1      11.696  25.063  91.935  1.00197.71           C
ATOM      5  SD  MET A   1      11.364  25.478  93.671  1.00197.71           S
ATOM      6  CE  MET A   1      10.428  23.951  93.971  1.00197.71           C
ATOM      7  C   MET A   1      15.449  24.737  91.089  1.00197.71           C
ATOM      8  O   MET A   1      16.058  25.107  90.086  1.00197.71           O
ATOM      9  N   SER A   2      15.885  23.719  91.890  1.00238.61           N
ATOM     10  CA  SER A   2      17.047  22.867  91.692  1.00238.61           C
ATOM     11  CB  SER A   2      18.054  23.335  90.651  1.00238.61           C
ATOM     12  OG  SER A   2      18.843  24.348  91.231  1.00238.61           O
ATOM     13  C   SER A   2      17.792  22.789  93.006  1.00238.61           C
ATOM     14  O   SER A   2      17.325  23.368  93.986  1.00238.61           O
ATOM     15  N   PHE A   3      18.975  22.117  93.072  1.00368.20           N
ATOM     16  CA  PHE A   3      19.654  21.929  94.343  1.00368.20           C
ATOM     17  CB  PHE A   3      20.140  20.499  94.617  1.00368.20           C
ATOM     18  CG  PHE A   3      21.431  20.323  93.884  1.00368.20           C
ATOM     19  CD1 PHE A   3      21.460  20.154  92.520  1.00368.20           C
ATOM     20  CD2 PHE A   3      22.618  20.305  94.580  1.00368.20           C
ATOM     21  CE1 PHE A   3      22.656  19.994  91.861  1.00368.20           C
ATOM     22  CE2 PHE A   3      23.818  20.146  93.929  1.00368.20           C
ATOM     23  CZ  PHE A   3      23.836  19.984  92.566  1.00368.20           C
ATOM     24  C   PHE A   3      20.931  22.711  94.393  1.00368.20           C
ATOM     25  O   PHE A   3      21.539  23.016  93.369  1.00368.20           O
ATOM     26  N   SER A   4      21.319  23.103  95.629  1.00279.35           N
ATOM     27  CA  SER A   4      22.508  23.833  95.991  1.00279.35           C
ATOM     28  CB  SER A   4      23.427  24.330  94.848  1.00279.35           C
ATOM     29  OG  SER A   4      24.020  23.231  94.174  1.00279.35           O
ATOM     30  C   SER A   4      22.043  24.975  96.830  1.00279.35           C
ATOM     31  O   SER A   4      21.276  24.771  97.769  1.00279.35           O
ATOM     32  N   ARG A   5      22.505  26.214  96.554  1.00224.12           N
ATOM     33  CA  ARG A   5      22.055  27.264  97.418  1.00224.12           C
ATOM     34  CB  ARG A   5      23.133  27.610  98.448  1.00224.12           C
ATOM     35  CG  ARG A   5      23.503  26.407  99.312  1.00224.12           C
ATOM     36  CD  ARG A   5      24.793  26.605 100.100  1.00224.12           C
ATOM     37  NE  ARG A   5      25.007  25.370 100.898  1.00224.12           N
ATOM     38  CZ  ARG A   5      25.481  25.486 102.170  1.00224.12           C
ATOM     39  NH1 ARG A   5      25.764  26.724 102.674  1.00224.12           N
ATOM     40  NH2 ARG A   5      25.663  24.370 102.936  1.00224.12           N
ATOM     41  C   ARG A   5      21.765  28.520  96.641  1.00224.12           C
ATOM     42  O   ARG A   5      22.680  29.139  96.102  1.00224.12           O
ATOM     43  N   ARG A   6      20.470  28.921  96.570  1.00311.20           N
ATOM     44  CA  ARG A   6      20.068  30.179  95.983  1.00311.20           C
ATOM     45  CB  ARG A   6      20.425  30.352  94.496  1.00311.20           C
ATOM     46  CG  ARG A   6      21.792  30.997  94.267  1.00311.20           C
ATOM     47  CD  ARG A   6      21.705  32.527  94.226  1.00311.20           C
ATOM     48  NE  ARG A   6      20.741  32.884  93.143  1.00311.20           N
ATOM     49  CZ  ARG A   6      20.441  34.190  92.874  1.00311.20           C
ATOM     50  NH1 ARG A   6      21.022  35.196  93.591  1.00311.20           N
ATOM     51  NH2 ARG A   6      19.551  34.490  91.885  1.00311.20           N
ATOM     52  C   ARG A   6      18.591  30.395  96.170  1.00311.20           C
ATOM     53  O   ARG A   6      17.751  29.521  95.933  1.00311.20           O
ATOM     54  N   PRO A   7      18.282  31.592  96.590  1.00177.46           N
ATOM     55  CA  PRO A   7      16.955  32.042  96.931  1.00177.46           C
ATOM     56  CD  PRO A   7      19.303  32.589  96.854  1.00177.46           C
ATOM     57  CB  PRO A   7      17.144  33.446  97.523  1.00177.46           C
ATOM     58  CG  PRO A   7      18.526  33.901  97.014  1.00177.46           C
ATOM     59  C   PRO A   7      15.932  32.017  95.834  1.00177.46           C
ATOM     60  O   PRO A   7      14.757  31.800  96.128  1.00177.46           O
ATOM     61  N   LYS A   8      16.325  32.239  94.571  1.00253.79           N
ATOM     62  CA  LYS A   8      15.315  32.274  93.557  1.00253.79           C
ATOM     63  CB  LYS A   8      15.671  33.134  92.332  1.00253.79           C
ATOM     64  CG  LYS A   8      14.451  33.625  91.541  1.00253.79           C
ATOM     65  CD  LYS A   8      13.606  34.662  92.293  1.00253.79           C
ATOM     66  CE  LYS A   8      12.589  35.403  91.416  1.00253.79           C
ATOM     67  NZ  LYS A   8      13.291  36.193  90.379  1.00253.79           N
ATOM     68  C   LYS A   8      15.125  30.860  93.129  1.00253.79           C
ATOM     69  O   LYS A   8      15.687  29.948  93.735  1.00253.79           O
ATOM     70  N   VAL A   9      14.306  30.629  92.088  1.00120.25           N
ATOM     71  CA  VAL A   9      14.066  29.273  91.695  1.00120.25           C
ATOM     72  CB  VAL A   9      12.977  29.165  90.656  1.00120.25           C
ATOM     73  CG1 VAL A   9      11.640  29.570  91.298  1.00120.25           C
ATOM     74  CG2 VAL A   9      13.339  30.042  89.444  1.00120.25           C
ATOM     75  C   VAL A   9      15.357  28.696  91.179  1.00120.25           C
ATOM     76  O   VAL A   9      15.750  28.895  90.030  1.00120.25           O
ATOM     77  N   THR A  10      16.041  27.931  92.054  1.00 95.23           N
ATOM     78  CA  THR A  10      17.296  27.308  91.766  1.00 95.23           C
ATOM     79  CB  THR A  10      18.488  28.239  91.788  1.00 95.23           C
ATOM     80  OG1 THR A  10      18.568  28.888  93.045  1.00 95.23           O
ATOM     81  CG2 THR A  10      18.391  29.272  90.655  1.00 95.23           C
ATOM     82  C   THR A  10      17.536  26.295  92.835  1.00 95.23           C
ATOM     83  O   THR A  10      16.608  25.713  93.394  1.00 95.23           O
ATOM     84  N   LYS A  11      18.822  26.149  93.157  1.00182.55           N
ATOM     85  CA  LYS A  11      19.459  25.184  94.003  1.00182.55           C
ATOM     86  CB  LYS A  11      20.906  25.638  94.172  1.00182.55           C
ATOM     87  CG  LYS A  11      21.670  25.770  92.856  0.00182.55           C
ATOM     88  CD  LYS A  11      22.976  26.565  92.958  0.00182.55           C
ATOM     89  CE  LYS A  11      22.999  27.796  92.054  0.00182.55           C
ATOM     90  NZ  LYS A  11      22.691  27.398  90.664  0.00182.55           N
ATOM     91  C   LYS A  11      18.901  25.172  95.390  1.00182.55           C
ATOM     92  O   LYS A  11      18.644  24.122  95.985  1.00182.55           O
ATOM     93  N   SER A  12      18.723  26.355  95.982  1.00 76.40           N
ATOM     94  CA  SER A  12      18.296  26.337  97.348  1.00 76.40           C
ATOM     95  CB  SER A  12      18.224  27.742  97.958  1.00 76.40           C
ATOM     96  OG  SER A  12      17.805  27.662  99.316  1.00 76.40           O
ATOM     97  C   SER A  12      16.931  25.744  97.435  1.00 76.40           C
ATOM     98  O   SER A  12      16.643  24.952  98.331  1.00 76.40           O
ATOM     99  N   ASP A  13      16.057  26.097  96.480  1.00 49.54           N
ATOM    100  CA  ASP A  13      14.684  25.704  96.560  1.00 49.54           C
ATOM    101  CB  ASP A  13      13.814  26.386  95.497  1.00 49.54           C
ATOM    102  CG  ASP A  13      13.635  27.813  96.001  1.00 49.54           C
ATOM    103  OD1 ASP A  13      13.641  27.989  97.249  1.00 49.54           O
ATOM    104  OD2 ASP A  13      13.499  28.742  95.161  1.00 49.54           O
ATOM    105  C   ASP A  13      14.505  24.218  96.505  1.00 49.54           C
ATOM    106  O   ASP A  13      13.686  23.687  97.253  1.00 49.54           O
ATOM    107  N   ILE A  14      15.245  23.484  95.648  1.00115.05           N
ATOM    108  CA  ILE A  14      15.021  22.062  95.655  1.00115.05           C
ATOM    109  CB  ILE A  14      15.753  21.250  94.626  1.00115.05           C
ATOM    110  CG1 ILE A  14      15.059  21.365  93.258  1.00115.05           C
ATOM    111  CG2 ILE A  14      15.913  19.816  95.154  1.00115.05           C
ATOM    112  CD1 ILE A  14      13.641  20.793  93.240  1.00115.05           C
ATOM    113  C   ILE A  14      15.386  21.508  96.985  1.00115.05           C
ATOM    114  O   ILE A  14      14.707  20.615  97.488  1.00115.05           O
ATOM    115  N   VAL A  15      16.475  22.016  97.586  1.00 48.42           N
ATOM    116  CA  VAL A  15      16.890  21.497  98.856  1.00 48.42           C
ATOM    117  CB  VAL A  15      18.062  22.234  99.434  1.00 48.42           C
ATOM    118  CG1 VAL A  15      18.311  21.696 100.853  1.00 48.42           C
ATOM    119  CG2 VAL A  15      19.261  22.085  98.483  1.00 48.42           C
ATOM    120  C   VAL A  15      15.771  21.664  99.834  1.00 48.42           C
ATOM    121  O   VAL A  15      15.455  20.746 100.588  1.00 48.42           O
ATOM    122  N   ASP A  16      15.117  22.838  99.857  1.00 46.04           N
ATOM    123  CA  ASP A  16      14.100  23.006 100.848  1.00 46.04           C
ATOM    124  CB  ASP A  16      13.448  24.399 100.836  1.00 46.04           C
ATOM    125  CG  ASP A  16      14.449  25.427 101.352  1.00 46.04           C
ATOM    126  OD1 ASP A  16      15.292  25.073 102.220  1.00 46.04           O
ATOM    127  OD2 ASP A  16      14.379  26.592 100.875  1.00 46.04           O
ATOM    128  C   ASP A  16      13.012  21.999 100.636  1.00 46.04           C
ATOM    129  O   ASP A  16      12.571  21.358 101.589  1.00 46.04           O
ATOM    130  N   GLN A  17      12.562  21.804  99.381  1.00 88.54           N
ATOM    131  CA  GLN A  17      11.448  20.928  99.153  1.00 88.54           C
ATOM    132  CB  GLN A  17      10.980  20.926  97.684  1.00 88.54           C
ATOM    133  CG  GLN A  17       9.525  20.482  97.510  1.00 88.54           C
ATOM    134  CD  GLN A  17       8.671  21.611  98.069  1.00 88.54           C
ATOM    135  OE1 GLN A  17       9.181  22.686  98.387  1.00 88.54           O
ATOM    136  NE2 GLN A  17       7.336  21.373  98.200  1.00 88.54           N
ATOM    137  C   GLN A  17      11.831  19.527  99.516  1.00 88.54           C
ATOM    138  O   GLN A  17      11.065  18.794 100.137  1.00 88.54           O
ATOM    139  N   ILE A  18      13.044  19.112  99.119  1.00117.67           N
ATOM    140  CA  ILE A  18      13.515  17.775  99.325  1.00117.67           C
ATOM    141  CB  ILE A  18      14.761  17.560  98.519  1.00117.67           C
ATOM    142  CG1 ILE A  18      15.278  16.129  98.520  1.00117.67           C
ATOM    143  CG2 ILE A  18      15.783  18.579  98.972  1.00117.67           C
ATOM    144  CD1 ILE A  18      16.469  16.028  97.569  1.00117.67           C
ATOM    145  C   ILE A  18      13.698  17.494 100.788  1.00117.67           C
ATOM    146  O   ILE A  18      13.299  16.436 101.271  1.00117.67           O
ATOM    147  N   SER A  19      14.265  18.445 101.555  1.00 34.32           N
ATOM    148  CA  SER A  19      14.492  18.191 102.950  1.00 34.32           C
ATOM    149  CB  SER A  19      15.101  19.387 103.697  1.00 34.32           C
ATOM    150  OG  SER A  19      14.174  20.462 103.739  1.00 34.32           O
ATOM    151  C   SER A  19      13.173  17.894 103.580  1.00 34.32           C
ATOM    152  O   SER A  19      13.070  17.035 104.454  1.00 34.32           O
ATOM    153  N   LEU A  20      12.120  18.597 103.133  1.00124.97           N
ATOM    154  CA  LEU A  20      10.825  18.413 103.712  1.00124.97           C
ATOM    155  CB  LEU A  20       9.787  19.386 103.118  1.00124.97           C
ATOM    156  CG  LEU A  20       8.393  19.291 103.767  0.00124.97           C
ATOM    157  CD1 LEU A  20       8.430  19.796 105.219  1.00124.97           C
ATOM    158  CD2 LEU A  20       7.316  19.986 102.915  1.00124.97           C
ATOM    159  C   LEU A  20      10.332  17.016 103.450  1.00124.97           C
ATOM    160  O   LEU A  20       9.930  16.316 104.379  1.00124.97           O
ATOM    161  N   ASN A  21      10.374  16.562 102.179  1.00157.23           N
ATOM    162  CA  ASN A  21       9.778  15.297 101.834  1.00157.23           C
ATOM    163  CB  ASN A  21       9.351  15.130 100.370  1.00157.23           C
ATOM    164  CG  ASN A  21      10.571  14.786  99.566  1.00157.23           C
ATOM    165  OD1 ASN A  21      10.921  13.610  99.482  1.00157.23           O
ATOM    166  ND2 ASN A  21      11.223  15.816  98.964  1.00157.23           N
ATOM    167  C   ASN A  21      10.604  14.106 102.232  1.00157.23           C
ATOM    168  O   ASN A  21      10.064  13.006 102.328  1.00157.23           O
ATOM    169  N   ILE A  22      11.923  14.257 102.471  1.00267.55           N
ATOM    170  CA  ILE A  22      12.716  13.074 102.702  1.00267.55           C
ATOM    171  CB  ILE A  22      14.174  13.331 102.955  1.00267.55           C
ATOM    172  CG1 ILE A  22      14.784  14.217 101.875  1.00267.55           C
ATOM    173  CG2 ILE A  22      14.861  11.964 103.106  1.00267.55           C
ATOM    174  CD1 ILE A  22      14.489  13.697 100.485  1.00267.55           C
ATOM    175  C   ILE A  22      12.327  12.480 104.004  1.00267.55           C
ATOM    176  O   ILE A  22      12.896  12.858 105.021  1.00267.55           O
ATOM    177  N   ARG A  23      11.405  11.496 104.002  1.00188.32           N
ATOM    178  CA  ARG A  23      10.985  10.892 105.234  1.00188.32           C
ATOM    179  CB  ARG A  23       9.622  10.190 105.112  1.00188.32           C
ATOM    180  CG  ARG A  23       8.409  11.111 105.022  1.00188.32           C
ATOM    181  CD  ARG A  23       7.091  10.341 104.938  1.00188.32           C
ATOM    182  NE  ARG A  23       7.192   9.393 103.791  1.00188.32           N
ATOM    183  CZ  ARG A  23       6.146   9.250 102.924  1.00188.32           C
ATOM    184  NH1 ARG A  23       5.049  10.047 103.054  1.00188.32           N
ATOM    185  NH2 ARG A  23       6.196   8.311 101.934  1.00188.32           N
ATOM    186  C   ARG A  23      11.927   9.779 105.559  1.00188.32           C
ATOM    187  O   ARG A  23      11.526   8.616 105.557  1.00188.32           O
ATOM    188  N   ASN A  24      13.203  10.081 105.872  1.00 93.74           N
ATOM    189  CA  ASN A  24      14.056   8.967 106.167  1.00 93.74           C
ATOM    190  CB  ASN A  24      15.540   9.317 106.343  1.00 93.74           C
ATOM    191  CG  ASN A  24      16.282   7.984 106.383  1.00 93.74           C
ATOM    192  OD1 ASN A  24      16.142   7.158 105.483  1.00 93.74           O
ATOM    193  ND2 ASN A  24      17.085   7.757 107.456  1.00 93.74           N
ATOM    194  C   ASN A  24      13.594   8.348 107.440  1.00 93.74           C
ATOM    195  O   ASN A  24      13.370   7.141 107.506  1.00 93.74           O
ATOM    196  N   ASN A  25      13.425   9.173 108.493  1.00159.89           N
ATOM    197  CA  ASN A  25      12.911   8.632 109.712  1.00159.89           C
ATOM    198  CB  ASN A  25      13.455   9.325 110.974  1.00159.89           C
ATOM    199  CG  ASN A  25      13.260   8.364 112.134  1.00159.89           C
ATOM    200  OD1 ASN A  25      14.049   7.438 112.318  1.00159.89           O
ATOM    201  ND2 ASN A  25      12.188   8.575 112.951  1.00159.89           N
ATOM    202  C   ASN A  25      11.460   8.935 109.634  1.00159.89           C
ATOM    203  O   ASN A  25      10.862   9.496 110.552  1.00159.89           O
ATOM    204  N   ASN A  26      10.870   8.553 108.488  1.00249.14           N
ATOM    205  CA  ASN A  26       9.497   8.775 108.155  1.00249.14           C
ATOM    206  CB  ASN A  26       8.514   8.222 109.202  1.00249.14           C
ATOM    207  CG  ASN A  26       7.136   8.175 108.552  1.00249.14           C
ATOM    208  OD1 ASN A  26       6.134   8.557 109.157  1.00249.14           O
ATOM    209  ND2 ASN A  26       7.084   7.682 107.288  1.00249.14           N
ATOM    210  C   ASN A  26       9.277  10.246 108.024  1.00249.14           C
ATOM    211  O   ASN A  26       8.154  10.685 107.779  1.00249.14           O
ATOM    212  N   LEU A  27      10.358  11.051 108.134  1.00286.54           N
ATOM    213  CA  LEU A  27      10.241  12.466 107.960  1.00286.54           C
ATOM    214  CB  LEU A  27       9.825  13.270 109.218  1.00286.54           C
ATOM    215  CG  LEU A  27       8.361  13.067 109.681  1.00286.54           C
ATOM    216  CD1 LEU A  27       8.143  11.691 110.326  1.00286.54           C
ATOM    217  CD2 LEU A  27       7.882  14.221 110.578  1.00286.54           C
ATOM    218  C   LEU A  27      11.546  13.033 107.456  1.00286.54           C
ATOM    219  O   LEU A  27      12.586  12.377 107.480  1.00286.54           O
ATOM    220  N   LYS A  28      11.457  14.305 107.028  1.00207.83           N
ATOM    221  CA  LYS A  28      12.382  15.246 106.457  1.00207.83           C
ATOM    222  CB  LYS A  28      12.058  16.660 106.966  1.00207.83           C
ATOM    223  CG  LYS A  28      10.564  16.984 106.997  1.00207.83           C
ATOM    224  CD  LYS A  28      10.231  18.142 107.940  1.00207.83           C
ATOM    225  CE  LYS A  28      10.525  17.827 109.409  1.00207.83           C
ATOM    226  NZ  LYS A  28      11.863  18.336 109.784  1.00207.83           N
ATOM    227  C   LYS A  28      13.786  15.012 106.915  1.00207.83           C
ATOM    228  O   LYS A  28      14.045  14.480 107.994  1.00207.83           O
ATOM    229  N   LEU A  29      14.742  15.400 106.046  1.00 68.21           N
ATOM    230  CA  LEU A  29      16.129  15.386 106.395  1.00 68.21           C
ATOM    231  CB  LEU A  29      17.015  14.686 105.353  1.00 68.21           C
ATOM    232  CG  LEU A  29      16.586  13.219 105.143  1.00 68.21           C
ATOM    233  CD1 LEU A  29      17.609  12.436 104.307  1.00 68.21           C
ATOM    234  CD2 LEU A  29      16.230  12.535 106.475  1.00 68.21           C
ATOM    235  C   LEU A  29      16.502  16.833 106.509  1.00 68.21           C
ATOM    236  O   LEU A  29      15.831  17.690 105.935  1.00 68.21           O
ATOM    237  N   GLU A  30      17.571  17.153 107.259  1.00 83.86           N
ATOM    238  CA  GLU A  30      17.878  18.542 107.480  1.00 83.86           C
ATOM    239  CB  GLU A  30      19.059  18.792 108.435  1.00 83.86           C
ATOM    240  CG  GLU A  30      18.829  18.244 109.849  1.00 83.86           C
ATOM    241  CD  GLU A  30      17.542  18.829 110.421  1.00 83.86           C
ATOM    242  OE1 GLU A  30      17.439  20.080 110.508  1.00 83.86           O
ATOM    243  OE2 GLU A  30      16.644  18.021 110.784  1.00 83.86           O
ATOM    244  C   GLU A  30      18.170  19.181 106.162  1.00 83.86           C
ATOM    245  O   GLU A  30      18.557  18.518 105.200  1.00 83.86           O
ATOM    246  N   LYS A  31      17.960  20.508 106.088  1.00 48.67           N
ATOM    247  CA  LYS A  31      18.131  21.222 104.855  1.00 48.67           C
ATOM    248  CB  LYS A  31      17.828  22.728 104.955  1.00 48.67           C
ATOM    249  CG  LYS A  31      16.360  23.062 105.231  1.00 48.67           C
ATOM    250  CD  LYS A  31      16.082  24.569 105.324  1.00 48.67           C
ATOM    251  CE  LYS A  31      14.590  24.919 105.368  0.00 48.67           C
ATOM    252  NZ  LYS A  31      14.369  26.298 104.875  0.00 48.67           N
ATOM    253  C   LYS A  31      19.551  21.089 104.416  1.00 48.67           C
ATOM    254  O   LYS A  31      19.833  20.979 103.225  1.00 48.67           O
ATOM    255  N   LYS A  32      20.489  21.118 105.380  1.00 46.15           N
ATOM    256  CA  LYS A  32      21.888  21.029 105.084  1.00 46.15           C
ATOM    257  CB  LYS A  32      22.737  21.181 106.353  1.00 46.15           C
ATOM    258  CG  LYS A  32      24.236  21.255 106.081  0.00 46.15           C
ATOM    259  CD  LYS A  32      25.032  21.874 107.228  0.00 46.15           C
ATOM    260  CE  LYS A  32      26.543  21.787 107.025  0.00 46.15           C
ATOM    261  NZ  LYS A  32      27.182  23.045 107.468  0.00 46.15           N
ATOM    262  C   LYS A  32      22.195  19.695 104.469  1.00 46.15           C
ATOM    263  O   LYS A  32      22.933  19.612 103.488  1.00 46.15           O
ATOM    264  N   TYR A  33      21.612  18.620 105.036  1.00 94.52           N
ATOM    265  CA  TYR A  33      21.821  17.261 104.617  1.00 94.52           C
ATOM    266  CB  TYR A  33      21.044  16.258 105.481  1.00 94.52           C
ATOM    267  CG  TYR A  33      21.681  16.223 106.824  1.00 94.52           C
ATOM    268  CD1 TYR A  33      21.497  17.247 107.725  1.00 94.52           C
ATOM    269  CD2 TYR A  33      22.456  15.144 107.185  1.00 94.52           C
ATOM    270  CE1 TYR A  33      22.090  17.198 108.965  1.00 94.52           C
ATOM    271  CE2 TYR A  33      23.048  15.091 108.423  1.00 94.52           C
ATOM    272  CZ  TYR A  33      22.866  16.121 109.316  1.00 94.52           C
ATOM    273  OH  TYR A  33      23.475  16.069 110.589  1.00 94.52           O
ATOM    274  C   TYR A  33      21.332  17.094 103.223  1.00 94.52           C
ATOM    275  O   TYR A  33      21.962  16.428 102.402  1.00 94.52           O
ATOM    276  N   ILE A  34      20.168  17.687 102.922  1.00119.05           N
ATOM    277  CA  ILE A  34      19.667  17.597 101.588  1.00119.05           C
ATOM    278  CB  ILE A  34      18.436  18.394 101.370  1.00119.05           C
ATOM    279  CG1 ILE A  34      17.180  17.634 101.822  1.00119.05           C
ATOM    280  CG2 ILE A  34      18.526  18.861  99.914  1.00119.05           C
ATOM    281  CD1 ILE A  34      17.023  16.292 101.108  1.00119.05           C
ATOM    282  C   ILE A  34      20.660  18.210 100.668  1.00119.05           C
ATOM    283  O   ILE A  34      20.997  17.638  99.632  1.00119.05           O
ATOM    284  N   ARG A  35      21.162  19.400 101.033  1.00 70.98           N
ATOM    285  CA  ARG A  35      22.069  20.106 100.185  1.00 70.98           C
ATOM    286  CB  ARG A  35      22.456  21.461 100.805  1.00 70.98           C
ATOM    287  CG  ARG A  35      21.232  22.358 101.024  1.00 70.98           C
ATOM    288  CD  ARG A  35      21.480  23.602 101.884  1.00 70.98           C
ATOM    289  NE  ARG A  35      20.181  24.329 101.956  1.00 70.98           N
ATOM    290  CZ  ARG A  35      19.945  25.233 102.951  1.00 70.98           C
ATOM    291  NH1 ARG A  35      20.887  25.457 103.912  1.00 70.98           N
ATOM    292  NH2 ARG A  35      18.764  25.919 102.977  1.00 70.98           N
ATOM    293  C   ARG A  35      23.302  19.276 100.039  1.00 70.98           C
ATOM    294  O   ARG A  35      23.844  19.120  98.946  1.00 70.98           O
ATOM    295  N   LEU A  36      23.761  18.694 101.161  1.00 59.22           N
ATOM    296  CA  LEU A  36      24.970  17.938 101.177  1.00 59.22           C
ATOM    297  CB  LEU A  36      25.277  17.474 102.603  1.00 59.22           C
ATOM    298  CG  LEU A  36      25.695  18.622 103.538  1.00 59.22           C
ATOM    299  CD1 LEU A  36      25.996  18.116 104.959  1.00 59.22           C
ATOM    300  CD2 LEU A  36      26.869  19.405 102.936  1.00 59.22           C
ATOM    301  C   LEU A  36      24.859  16.744 100.279  1.00 59.22           C
ATOM    302  O   LEU A  36      25.717  16.513  99.426  1.00 59.22           O
ATOM    303  N   VAL A  37      23.778  15.958 100.434  1.00124.69           N
ATOM    304  CA  VAL A  37      23.586  14.781  99.637  1.00124.69           C
ATOM    305  CB  VAL A  37      22.418  13.962 100.094  1.00124.69           C
ATOM    306  CG1 VAL A  37      22.752  13.310 101.442  1.00124.69           C
ATOM    307  CG2 VAL A  37      21.221  14.910 100.201  1.00124.69           C
ATOM    308  C   VAL A  37      23.364  15.149  98.201  1.00124.69           C
ATOM    309  O   VAL A  37      23.875  14.479  97.306  1.00124.69           O
ATOM    310  N   ILE A  38      22.586  16.211  97.929  1.00127.69           N
ATOM    311  CA  ILE A  38      22.278  16.497  96.560  1.00127.69           C
ATOM    312  CB  ILE A  38      21.167  17.473  96.381  1.00127.69           C
ATOM    313  CG1 ILE A  38      19.908  16.934  97.078  1.00127.69           C
ATOM    314  CG2 ILE A  38      20.949  17.607  94.867  1.00127.69           C
ATOM    315  CD1 ILE A  38      19.476  15.573  96.532  1.00127.69           C
ATOM    316  C   ILE A  38      23.482  16.941  95.787  1.00127.69           C
ATOM    317  O   ILE A  38      23.690  16.491  94.662  1.00127.69           O
ATOM    318  N   ASP A  39      24.320  17.832  96.347  1.00135.74           N
ATOM    319  CA  ASP A  39      25.428  18.272  95.552  1.00135.74           C
ATOM    320  CB  ASP A  39      26.092  19.586  96.030  1.00135.74           C
ATOM    321  CG  ASP A  39      26.565  19.477  97.469  1.00135.74           C
ATOM    322  OD1 ASP A  39      27.376  18.559  97.758  1.00135.74           O
ATOM    323  OD2 ASP A  39      26.136  20.328  98.293  1.00135.74           O
ATOM    324  C   ASP A  39      26.384  17.139  95.296  1.00135.74           C
ATOM    325  O   ASP A  39      26.995  17.067  94.231  1.00135.74           O
ATOM    326  N   ALA A  40      26.527  16.203  96.249  1.00 44.24           N
ATOM    327  CA  ALA A  40      27.390  15.061  96.073  1.00 44.24           C
ATOM    328  CB  ALA A  40      27.439  14.156  97.317  1.00 44.24           C
ATOM    329  C   ALA A  40      26.880  14.235  94.924  1.00 44.24           C
ATOM    330  O   ALA A  40      27.661  13.647  94.177  1.00 44.24           O
ATOM    331  N   PHE A  41      25.542  14.149  94.779  1.00111.45           N
ATOM    332  CA  PHE A  41      24.871  13.380  93.765  1.00111.45           C
ATOM    333  CB  PHE A  41      23.350  13.515  93.940  1.00111.45           C
ATOM    334  CG  PHE A  41      22.623  12.955  92.772  1.00111.45           C
ATOM    335  CD1 PHE A  41      22.405  11.601  92.662  1.00111.45           C
ATOM    336  CD2 PHE A  41      22.134  13.795  91.798  1.00111.45           C
ATOM    337  CE1 PHE A  41      21.722  11.096  91.584  1.00111.45           C
ATOM    338  CE2 PHE A  41      21.448  13.296  90.718  1.00111.45           C
ATOM    339  CZ  PHE A  41      21.241  11.942  90.611  1.00111.45           C
ATOM    340  C   PHE A  41      25.214  13.898  92.403  1.00111.45           C
ATOM    341  O   PHE A  41      25.534  13.132  91.494  1.00111.45           O
ATOM    342  N   PHE A  42      25.128  15.228  92.219  1.00 71.45           N
ATOM    343  CA  PHE A  42      25.398  15.794  90.933  1.00 71.45           C
ATOM    344  CB  PHE A  42      24.897  17.235  90.800  1.00 71.45           C
ATOM    345  CG  PHE A  42      23.419  17.051  90.760  1.00 71.45           C
ATOM    346  CD1 PHE A  42      22.678  17.007  91.920  1.00 71.45           C
ATOM    347  CD2 PHE A  42      22.777  16.888  89.555  1.00 71.45           C
ATOM    348  CE1 PHE A  42      21.314  16.824  91.870  1.00 71.45           C
ATOM    349  CE2 PHE A  42      21.415  16.705  89.500  1.00 71.45           C
ATOM    350  CZ  PHE A  42      20.682  16.674  90.659  1.00 71.45           C
ATOM    351  C   PHE A  42      26.851  15.675  90.606  1.00 71.45           C
ATOM    352  O   PHE A  42      27.220  15.396  89.466  1.00 71.45           O
ATOM    353  N   GLU A  43      27.713  15.865  91.618  1.00 99.24           N
ATOM    354  CA  GLU A  43      29.132  15.762  91.446  1.00 99.24           C
ATOM    355  CB  GLU A  43      29.842  15.809  92.807  1.00 99.24           C
ATOM    356  CG  GLU A  43      31.293  15.336  92.765  1.00 99.24           C
ATOM    357  CD  GLU A  43      31.658  14.867  94.167  1.00 99.24           C
ATOM    358  OE1 GLU A  43      30.843  14.120  94.774  1.00 99.24           O
ATOM    359  OE2 GLU A  43      32.763  15.237  94.645  1.00 99.24           O
ATOM    360  C   GLU A  43      29.439  14.400  90.905  1.00 99.24           C
ATOM    361  O   GLU A  43      30.223  14.254  89.967  1.00 99.24           O
ATOM    362  N   GLU A  44      28.816  13.364  91.496  1.00122.89           N
ATOM    363  CA  GLU A  44      29.090  12.003  91.133  1.00122.89           C
ATOM    364  CB  GLU A  44      28.496  10.976  92.122  1.00122.89           C
ATOM    365  CG  GLU A  44      26.970  10.905  92.191  1.00122.89           C
ATOM    366  CD  GLU A  44      26.506   9.719  91.362  1.00122.89           C
ATOM    367  OE1 GLU A  44      26.784   8.566  91.789  1.00122.89           O
ATOM    368  OE2 GLU A  44      25.865   9.942  90.300  1.00122.89           O
ATOM    369  C   GLU A  44      28.619  11.716  89.740  1.00122.89           C
ATOM    370  O   GLU A  44      29.286  10.992  89.002  1.00122.89           O
ATOM    371  N   LEU A  45      27.465  12.274  89.328  1.00 98.51           N
ATOM    372  CA  LEU A  45      26.971  11.998  88.006  1.00 98.51           C
ATOM    373  CB  LEU A  45      25.594  12.648  87.736  1.00 98.51           C
ATOM    374  CG  LEU A  45      24.939  12.382  86.354  1.00 98.51           C
ATOM    375  CD1 LEU A  45      23.505  12.930  86.346  1.00 98.51           C
ATOM    376  CD2 LEU A  45      25.732  12.952  85.162  1.00 98.51           C
ATOM    377  C   LEU A  45      27.963  12.517  87.009  1.00 98.51           C
ATOM    378  O   LEU A  45      28.269  11.838  86.031  1.00 98.51           O
ATOM    379  N   LYS A  46      28.501  13.730  87.233  1.00119.06           N
ATOM    380  CA  LYS A  46      29.420  14.298  86.287  1.00119.06           C
ATOM    381  CB  LYS A  46      29.930  15.690  86.692  1.00119.06           C
ATOM    382  CG  LYS A  46      30.662  16.404  85.554  1.00119.06           C
ATOM    383  CD  LYS A  46      31.163  17.801  85.924  1.00119.06           C
ATOM    384  CE  LYS A  46      32.690  17.884  86.033  1.00119.06           C
ATOM    385  NZ  LYS A  46      33.210  16.746  86.824  1.00119.06           N
ATOM    386  C   LYS A  46      30.628  13.414  86.191  1.00119.06           C
ATOM    387  O   LYS A  46      31.178  13.223  85.107  1.00119.06           O
ATOM    388  N   GLY A  47      31.089  12.872  87.336  1.00 29.52           N
ATOM    389  CA  GLY A  47      32.273  12.060  87.363  1.00 29.52           C
ATOM    390  C   GLY A  47      32.093  10.782  86.594  1.00 29.52           C
ATOM    391  O   GLY A  47      32.978  10.366  85.853  1.00 29.52           O
ATOM    392  N   ASN A  48      30.953  10.089  86.766  1.00 56.59           N
ATOM    393  CA  ASN A  48      30.759   8.833  86.091  1.00 56.59           C
ATOM    394  CB  ASN A  48      29.542   8.058  86.607  1.00 56.59           C
ATOM    395  CG  ASN A  48      30.001   7.421  87.906  1.00 56.59           C
ATOM    396  OD1 ASN A  48      30.489   6.292  87.913  1.00 56.59           O
ATOM    397  ND2 ASN A  48      29.881   8.179  89.026  1.00 56.59           N
ATOM    398  C   ASN A  48      30.609   9.047  84.620  1.00 56.59           C
ATOM    399  O   ASN A  48      31.072   8.249  83.808  1.00 56.59           O
ATOM    400  N   LEU A  49      29.933  10.144  84.253  1.00 64.85           N
ATOM    401  CA  LEU A  49      29.686  10.537  82.898  1.00 64.85           C
ATOM    402  CB  LEU A  49      28.968  11.899  82.917  1.00 64.85           C
ATOM    403  CG  LEU A  49      28.721  12.558  81.554  1.00 64.85           C
ATOM    404  CD1 LEU A  49      27.684  11.777  80.750  1.00 64.85           C
ATOM    405  CD2 LEU A  49      28.347  14.040  81.711  1.00 64.85           C
ATOM    406  C   LEU A  49      31.006  10.752  82.214  1.00 64.85           C
ATOM    407  O   LEU A  49      31.245  10.236  81.124  1.00 64.85           O
ATOM    408  N   CYS A  50      31.924  11.490  82.866  1.00 95.82           N
ATOM    409  CA  CYS A  50      33.170  11.841  82.240  1.00 95.82           C
ATOM    410  CB  CYS A  50      34.055  12.792  83.067  1.00 95.82           C
ATOM    411  SG  CYS A  50      34.868  11.999  84.482  1.00 95.82           S
ATOM    412  C   CYS A  50      33.972  10.605  81.971  1.00 95.82           C
ATOM    413  O   CYS A  50      34.706  10.544  80.986  1.00 95.82           O
ATOM    414  N   SER A  51      33.884   9.614  82.879  1.00 59.54           N
ATOM    415  CA  SER A  51      34.598   8.370  82.781  1.00 59.54           C
ATOM    416  CB  SER A  51      34.656   7.608  84.116  1.00 59.54           C
ATOM    417  OG  SER A  51      33.351   7.275  84.543  1.00 59.54           O
ATOM    418  C   SER A  51      33.951   7.475  81.763  1.00 59.54           C
ATOM    419  O   SER A  51      34.412   6.358  81.536  1.00 59.54           O
ATOM    420  N   ASN A  52      32.877   7.957  81.107  1.00 77.93           N
ATOM    421  CA  ASN A  52      32.169   7.201  80.106  1.00 77.93           C
ATOM    422  CB  ASN A  52      33.105   6.538  79.079  1.00 77.93           C
ATOM    423  CG  ASN A  52      33.657   7.614  78.149  1.00 77.93           C
ATOM    424  OD1 ASN A  52      34.285   8.577  78.585  1.00 77.93           O
ATOM    425  ND2 ASN A  52      33.416   7.438  76.824  1.00 77.93           N
ATOM    426  C   ASN A  52      31.304   6.129  80.699  1.00 77.93           C
ATOM    427  O   ASN A  52      31.054   5.111  80.058  1.00 77.93           O
ATOM    428  N   ASN A  53      30.814   6.334  81.935  1.00 57.63           N
ATOM    429  CA  ASN A  53      29.877   5.412  82.514  1.00 57.63           C
ATOM    430  CB  ASN A  53      30.048   5.279  84.040  1.00 57.63           C
ATOM    431  CG  ASN A  53      29.303   4.046  84.539  1.00 57.63           C
ATOM    432  OD1 ASN A  53      28.088   3.938  84.411  1.00 57.63           O
ATOM    433  ND2 ASN A  53      30.058   3.080  85.128  1.00 57.63           N
ATOM    434  C   ASN A  53      28.511   5.985  82.252  1.00 57.63           C
ATOM    435  O   ASN A  53      28.365   7.195  82.084  1.00 57.63           O
ATOM    436  N   VAL A  54      27.470   5.135  82.178  1.00 52.79           N
ATOM    437  CA  VAL A  54      26.153   5.670  81.996  1.00 52.79           C
ATOM    438  CB  VAL A  54      25.281   4.863  81.088  1.00 52.79           C
ATOM    439  CG1 VAL A  54      23.878   5.493  81.099  1.00 52.79           C
ATOM    440  CG2 VAL A  54      25.934   4.823  79.691  1.00 52.79           C
ATOM    441  C   VAL A  54      25.501   5.729  83.344  1.00 52.79           C
ATOM    442  O   VAL A  54      25.645   4.828  84.172  1.00 52.79           O
ATOM    443  N   ILE A  55      24.767   6.833  83.584  1.00125.62           N
ATOM    444  CA  ILE A  55      24.107   7.085  84.832  1.00125.62           C
ATOM    445  CB  ILE A  55      24.107   8.553  85.165  1.00125.62           C
ATOM    446  CG1 ILE A  55      25.497   9.182  84.965  1.00125.62           C
ATOM    447  CG2 ILE A  55      23.597   8.706  86.604  1.00125.62           C
ATOM    448  CD1 ILE A  55      26.605   8.585  85.828  1.00125.62           C
ATOM    449  C   ILE A  55      22.680   6.750  84.559  1.00125.62           C
ATOM    450  O   ILE A  55      22.048   7.371  83.708  1.00125.62           O
ATOM    451  N   GLU A  56      22.119   5.749  85.255  1.00 86.80           N
ATOM    452  CA  GLU A  56      20.771   5.422  84.907  1.00 86.80           C
ATOM    453  CB  GLU A  56      20.646   4.014  84.310  1.00 86.80           C
ATOM    454  CG  GLU A  56      19.252   3.701  83.777  1.00 86.80           C
ATOM    455  CD  GLU A  56      19.294   2.296  83.204  1.00 86.80           C
ATOM    456  OE1 GLU A  56      20.356   1.630  83.342  1.00 86.80           O
ATOM    457  OE2 GLU A  56      18.265   1.866  82.616  1.00 86.80           O
ATOM    458  C   GLU A  56      19.905   5.502  86.120  1.00 86.80           C
ATOM    459  O   GLU A  56      20.237   4.961  87.174  1.00 86.80           O
ATOM    460  N   PHE A  57      18.768   6.220  85.991  1.00123.94           N
ATOM    461  CA  PHE A  57      17.813   6.313  87.058  1.00123.94           C
ATOM    462  CB  PHE A  57      17.620   7.735  87.609  1.00123.94           C
ATOM    463  CG  PHE A  57      18.932   8.251  88.082  1.00123.94           C
ATOM    464  CD1 PHE A  57      19.345   8.037  89.376  1.00123.94           C
ATOM    465  CD2 PHE A  57      19.744   8.952  87.224  1.00123.94           C
ATOM    466  CE1 PHE A  57      20.559   8.520  89.811  1.00123.94           C
ATOM    467  CE2 PHE A  57      20.952   9.435  87.656  1.00123.94           C
ATOM    468  CZ  PHE A  57      21.365   9.222  88.947  1.00123.94           C
ATOM    469  C   PHE A  57      16.495   5.933  86.463  1.00123.94           C
ATOM    470  O   PHE A  57      15.984   6.606  85.568  1.00123.94           O
ATOM    471  N   ARG A  58      15.862   4.869  86.983  1.00200.26           N
ATOM    472  CA  ARG A  58      14.668   4.439  86.325  1.00200.26           C
ATOM    473  CB  ARG A  58      14.110   3.103  86.834  1.00200.26           C
ATOM    474  CG  ARG A  58      12.946   2.603  85.974  1.00200.26           C
ATOM    475  CD  ARG A  58      12.526   1.174  86.299  1.00200.26           C
ATOM    476  NE  ARG A  58      13.733   0.321  86.119  1.00200.26           N
ATOM    477  CZ  ARG A  58      13.676  -1.018  86.368  1.00200.26           C
ATOM    478  NH1 ARG A  58      12.494  -1.601  86.721  1.00200.26           N
ATOM    479  NH2 ARG A  58      14.810  -1.774  86.276  1.00200.26           N
ATOM    480  C   ARG A  58      13.589   5.459  86.478  1.00200.26           C
ATOM    481  O   ARG A  58      13.393   6.036  87.546  1.00200.26           O
ATOM    482  N   SER A  59      12.864   5.675  85.362  1.00202.55           N
ATOM    483  CA  SER A  59      11.744   6.554  85.189  1.00202.55           C
ATOM    484  CB  SER A  59      10.747   6.489  86.359  1.00202.55           C
ATOM    485  OG  SER A  59      10.171   5.194  86.441  1.00202.55           O
ATOM    486  C   SER A  59      12.193   7.979  85.066  1.00202.55           C
ATOM    487  O   SER A  59      11.562   8.756  84.346  1.00202.55           O
ATOM    488  N   PHE A  60      13.284   8.369  85.761  1.00102.01           N
ATOM    489  CA  PHE A  60      13.755   9.721  85.612  1.00102.01           C
ATOM    490  CB  PHE A  60      14.703  10.180  86.733  1.00102.01           C
ATOM    491  CG  PHE A  60      15.112  11.571  86.382  1.00102.01           C
ATOM    492  CD1 PHE A  60      14.277  12.636  86.625  1.00102.01           C
ATOM    493  CD2 PHE A  60      16.338  11.805  85.803  1.00102.01           C
ATOM    494  CE1 PHE A  60      14.657  13.916  86.297  1.00102.01           C
ATOM    495  CE2 PHE A  60      16.725  13.082  85.473  1.00102.01           C
ATOM    496  CZ  PHE A  60      15.884  14.141  85.718  1.00102.01           C
ATOM    497  C   PHE A  60      14.478   9.914  84.315  1.00102.01           C
ATOM    498  O   PHE A  60      14.149  10.823  83.555  1.00102.01           O
ATOM    499  N   GLY A  61      15.472   9.052  84.006  1.00 43.16           N
ATOM    500  CA  GLY A  61      16.184   9.286  82.777  1.00 43.16           C
ATOM    501  C   GLY A  61      17.572   8.720  82.874  1.00 43.16           C
ATOM    502  O   GLY A  61      17.951   8.106  83.871  1.00 43.16           O
ATOM    503  N   THR A  62      18.377   8.932  81.808  1.00 50.27           N
ATOM    504  CA  THR A  62      19.715   8.417  81.723  1.00 50.27           C
ATOM    505  CB  THR A  62      19.846   7.398  80.619  1.00 50.27           C
ATOM    506  OG1 THR A  62      18.958   6.310  80.834  1.00 50.27           O
ATOM    507  CG2 THR A  62      21.300   6.907  80.534  1.00 50.27           C
ATOM    508  C   THR A  62      20.631   9.550  81.345  1.00 50.27           C
ATOM    509  O   THR A  62      20.226  10.481  80.651  1.00 50.27           O
ATOM    510  N   PHE A  63      21.892   9.494  81.818  1.00 75.00           N
ATOM    511  CA  PHE A  63      22.888  10.474  81.465  1.00 75.00           C
ATOM    512  CB  PHE A  63      23.449  11.257  82.659  1.00 75.00           C
ATOM    513  CG  PHE A  63      22.449  12.240  83.156  1.00 75.00           C
ATOM    514  CD1 PHE A  63      21.407  11.849  83.959  1.00 75.00           C
ATOM    515  CD2 PHE A  63      22.584  13.570  82.827  1.00 75.00           C
ATOM    516  CE1 PHE A  63      20.498  12.776  84.421  1.00 75.00           C
ATOM    517  CE2 PHE A  63      21.681  14.497  83.284  1.00 75.00           C
ATOM    518  CZ  PHE A  63      20.636  14.099  84.084  1.00 75.00           C
ATOM    519  C   PHE A  63      24.053   9.713  80.927  1.00 75.00           C
ATOM    520  O   PHE A  63      24.478   8.718  81.513  1.00 75.00           O
ATOM    521  N   GLU A  64      24.611  10.160  79.786  1.00101.40           N
ATOM    522  CA  GLU A  64      25.741   9.455  79.263  1.00101.40           C
ATOM    523  CB  GLU A  64      25.370   8.258  78.371  1.00101.40           C
ATOM    524  CG  GLU A  64      24.560   8.631  77.127  1.00101.40           C
ATOM    525  CD  GLU A  64      24.311   7.344  76.356  1.00101.40           C
ATOM    526  OE1 GLU A  64      25.304   6.618  76.088  1.00101.40           O
ATOM    527  OE2 GLU A  64      23.127   7.065  76.029  1.00101.40           O
ATOM    528  C   GLU A  64      26.549  10.392  78.430  1.00101.40           C
ATOM    529  O   GLU A  64      26.152  11.531  78.185  1.00101.40           O
ATOM    530  N   VAL A  65      27.756   9.944  78.031  1.00 51.64           N
ATOM    531  CA  VAL A  65      28.569  10.725  77.147  1.00 51.64           C
ATOM    532  CB  VAL A  65      30.051  10.592  77.375  1.00 51.64           C
ATOM    533  CG1 VAL A  65      30.800  11.247  76.200  1.00 51.64           C
ATOM    534  CG2 VAL A  65      30.390  11.237  78.727  1.00 51.64           C
ATOM    535  C   VAL A  65      28.279  10.205  75.781  1.00 51.64           C
ATOM    536  O   VAL A  65      28.193   8.995  75.574  1.00 51.64           O
ATOM    537  N   ARG A  66      28.082  11.112  74.807  1.00 68.78           N
ATOM    538  CA  ARG A  66      27.779  10.654  73.486  1.00 68.78           C
ATOM    539  CB  ARG A  66      26.457  11.222  72.939  1.00 68.78           C
ATOM    540  CG  ARG A  66      25.269  10.753  73.782  1.00 68.78           C
ATOM    541  CD  ARG A  66      23.891  11.001  73.167  1.00 68.78           C
ATOM    542  NE  ARG A  66      22.893  10.459  74.132  1.00 68.78           N
ATOM    543  CZ  ARG A  66      21.735   9.903  73.673  1.00 68.78           C
ATOM    544  NH1 ARG A  66      21.478   9.881  72.333  1.00 68.78           N
ATOM    545  NH2 ARG A  66      20.842   9.362  74.553  1.00 68.78           N
ATOM    546  C   ARG A  66      28.899  11.074  72.603  1.00 68.78           C
ATOM    547  O   ARG A  66      29.384  12.200  72.689  1.00 68.78           O
ATOM    548  N   LYS A  67      29.357  10.149  71.738  1.00121.87           N
ATOM    549  CA  LYS A  67      30.465  10.450  70.884  1.00121.87           C
ATOM    550  CB  LYS A  67      31.165   9.194  70.329  1.00121.87           C
ATOM    551  CG  LYS A  67      30.221   8.170  69.688  1.00121.87           C
ATOM    552  CD  LYS A  67      29.562   8.614  68.383  1.00121.87           C
ATOM    553  CE  LYS A  67      28.809   7.495  67.668  1.00121.87           C
ATOM    554  NZ  LYS A  67      28.308   7.965  66.358  1.00121.87           N
ATOM    555  C   LYS A  67      30.004  11.288  69.740  1.00121.87           C
ATOM    556  O   LYS A  67      28.895  11.128  69.234  1.00121.87           O
ATOM    557  N   ARG A  68      30.855  12.253  69.339  1.00147.25           N
ATOM    558  CA  ARG A  68      30.585  13.074  68.195  1.00147.25           C
ATOM    559  CB  ARG A  68      30.554  14.581  68.504  1.00147.25           C
ATOM    560  CG  ARG A  68      29.424  14.973  69.462  1.00147.25           C
ATOM    561  CD  ARG A  68      28.025  14.891  68.850  1.00147.25           C
ATOM    562  NE  ARG A  68      27.682  13.452  68.664  1.00147.25           N
ATOM    563  CZ  ARG A  68      26.397  13.026  68.843  1.00147.25           C
ATOM    564  NH1 ARG A  68      25.446  13.903  69.277  1.00147.25           N
ATOM    565  NH2 ARG A  68      26.062  11.730  68.582  1.00147.25           N
ATOM    566  C   ARG A  68      31.718  12.822  67.253  1.00147.25           C
ATOM    567  O   ARG A  68      32.876  12.788  67.663  1.00147.25           O
ATOM    568  N   LYS A  69      31.411  12.638  65.954  1.00110.43           N
ATOM    569  CA  LYS A  69      32.430  12.289  65.005  1.00110.43           C
ATOM    570  CB  LYS A  69      31.923  11.934  63.596  1.00110.43           C
ATOM    571  CG  LYS A  69      30.979  10.740  63.513  1.00110.43           C
ATOM    572  CD  LYS A  69      29.588  11.038  64.064  1.00110.43           C
ATOM    573  CE  LYS A  69      28.547  10.003  63.641  1.00110.43           C
ATOM    574  NZ  LYS A  69      28.381  10.041  62.171  1.00110.43           N
ATOM    575  C   LYS A  69      33.312  13.462  64.780  1.00110.43           C
ATOM    576  O   LYS A  69      32.919  14.609  64.985  1.00110.43           O
ATOM    577  N   GLY A  70      34.559  13.179  64.358  1.00 23.48           N
ATOM    578  CA  GLY A  70      35.457  14.233  64.018  1.00 23.48           C
ATOM    579  C   GLY A  70      35.014  14.701  62.678  1.00 23.48           C
ATOM    580  O   GLY A  70      34.245  14.025  61.995  1.00 23.48           O
ATOM    581  N   ARG A  71      35.492  15.883  62.266  1.00175.71           N
ATOM    582  CA  ARG A  71      35.096  16.396  60.997  1.00175.71           C
ATOM    583  CB  ARG A  71      34.355  17.748  61.059  1.00175.71           C
ATOM    584  CG  ARG A  71      32.911  17.666  61.574  1.00175.71           C
ATOM    585  CD  ARG A  71      32.130  18.983  61.448  1.00175.71           C
ATOM    586  NE  ARG A  71      31.596  19.065  60.057  1.00175.71           N
ATOM    587  CZ  ARG A  71      30.455  19.764  59.778  1.00175.71           C
ATOM    588  NH1 ARG A  71      29.830  20.494  60.747  1.00175.71           N
ATOM    589  NH2 ARG A  71      29.923  19.723  58.520  1.00175.71           N
ATOM    590  C   ARG A  71      36.333  16.605  60.202  1.00175.71           C
ATOM    591  O   ARG A  71      37.389  16.952  60.732  1.00175.71           O
ATOM    592  N   LEU A  72      36.207  16.396  58.883  1.00111.83           N
ATOM    593  CA  LEU A  72      37.318  16.596  58.018  1.00111.83           C
ATOM    594  CB  LEU A  72      36.940  16.406  56.539  1.00111.83           C
ATOM    595  CG  LEU A  72      38.106  16.577  55.548  1.00111.83           C
ATOM    596  CD1 LEU A  72      39.120  15.435  55.682  1.00111.83           C
ATOM    597  CD2 LEU A  72      37.594  16.744  54.105  1.00111.83           C
ATOM    598  C   LEU A  72      37.659  18.028  58.219  1.00111.83           C
ATOM    599  O   LEU A  72      38.826  18.403  58.297  1.00111.83           O
ATOM    600  N   ASN A  73      36.622  18.876  58.332  1.00 72.15           N
ATOM    601  CA  ASN A  73      36.909  20.261  58.526  1.00 72.15           C
ATOM    602  CB  ASN A  73      36.880  21.072  57.221  1.00 72.15           C
ATOM    603  CG  ASN A  73      37.925  20.513  56.274  0.00 72.15           C
ATOM    604  OD1 ASN A  73      37.821  19.375  55.821  1.00 72.15           O
ATOM    605  ND2 ASN A  73      38.951  21.342  55.947  1.00 72.15           N
ATOM    606  C   ASN A  73      35.828  20.838  59.366  1.00 72.15           C
ATOM    607  O   ASN A  73      34.753  20.261  59.512  1.00 72.15           O
ATOM    608  N   ALA A  74      36.116  22.003  59.971  1.00 90.17           N
ATOM    609  CA  ALA A  74      35.112  22.698  60.711  1.00 90.17           C
ATOM    610  CB  ALA A  74      34.601  21.923  61.936  1.00 90.17           C
ATOM    611  C   ALA A  74      35.739  23.956  61.206  1.00 90.17           C
ATOM    612  O   ALA A  74      36.959  24.098  61.186  1.00 90.17           O
ATOM    613  N   ARG A  75      34.914  24.939  61.613  1.00140.93           N
ATOM    614  CA  ARG A  75      35.466  26.106  62.231  1.00140.93           C
ATOM    615  CB  ARG A  75      35.377  27.394  61.392  1.00140.93           C
ATOM    616  CG  ARG A  75      33.948  27.875  61.145  1.00140.93           C
ATOM    617  CD  ARG A  75      33.839  28.991  60.103  1.00140.93           C
ATOM    618  NE  ARG A  75      34.768  30.088  60.494  1.00140.93           N
ATOM    619  CZ  ARG A  75      35.942  30.248  59.815  1.00140.93           C
ATOM    620  NH1 ARG A  75      36.227  29.437  58.756  1.00140.93           N
ATOM    621  NH2 ARG A  75      36.832  31.213  60.187  1.00140.93           N
ATOM    622  C   ARG A  75      34.590  26.317  63.413  1.00140.93           C
ATOM    623  O   ARG A  75      33.373  26.200  63.296  1.00140.93           O
ATOM    624  N   ASN A  76      35.157  26.616  64.595  1.00100.91           N
ATOM    625  CA  ASN A  76      34.227  26.800  65.666  1.00100.91           C
ATOM    626  CB  ASN A  76      34.562  26.109  67.003  1.00100.91           C
ATOM    627  CG  ASN A  76      35.747  26.806  67.638  1.00100.91           C
ATOM    628  OD1 ASN A  76      36.651  27.249  66.938  1.00100.91           O
ATOM    629  ND2 ASN A  76      35.740  26.915  68.993  1.00100.91           N
ATOM    630  C   ASN A  76      34.126  28.259  65.914  1.00100.91           C
ATOM    631  O   ASN A  76      35.065  29.022  65.707  1.00100.91           O
ATOM    632  N   PRO A  77      32.958  28.649  66.320  1.00 77.13           N
ATOM    633  CA  PRO A  77      32.629  30.021  66.565  1.00 77.13           C
ATOM    634  CD  PRO A  77      31.803  27.768  66.380  1.00 77.13           C
ATOM    635  CB  PRO A  77      31.124  30.041  66.858  1.00 77.13           C
ATOM    636  CG  PRO A  77      30.766  28.574  67.175  1.00 77.13           C
ATOM    637  C   PRO A  77      33.459  30.675  67.623  1.00 77.13           C
ATOM    638  O   PRO A  77      33.705  31.875  67.503  1.00 77.13           O
ATOM    639  N   GLN A  78      33.881  29.948  68.677  1.00 54.48           N
ATOM    640  CA  GLN A  78      34.612  30.637  69.696  1.00 54.48           C
ATOM    641  CB  GLN A  78      34.835  29.775  70.955  1.00 54.48           C
ATOM    642  CG  GLN A  78      33.533  29.430  71.690  1.00 54.48           C
ATOM    643  CD  GLN A  78      33.879  28.676  72.966  1.00 54.48           C
ATOM    644  OE1 GLN A  78      34.729  29.107  73.743  1.00 54.48           O
ATOM    645  NE2 GLN A  78      33.202  27.516  73.195  1.00 54.48           N
ATOM    646  C   GLN A  78      35.947  31.105  69.186  1.00 54.48           C
ATOM    647  O   GLN A  78      36.238  32.300  69.223  1.00 54.48           O
ATOM    648  N   THR A  79      36.804  30.190  68.678  1.00 56.19           N
ATOM    649  CA  THR A  79      38.085  30.641  68.195  1.00 56.19           C
ATOM    650  CB  THR A  79      39.118  29.568  68.016  1.00 56.19           C
ATOM    651  OG1 THR A  79      38.767  28.698  66.953  1.00 56.19           O
ATOM    652  CG2 THR A  79      39.244  28.787  69.332  1.00 56.19           C
ATOM    653  C   THR A  79      37.918  31.294  66.864  1.00 56.19           C
ATOM    654  O   THR A  79      38.543  32.311  66.570  1.00 56.19           O
ATOM    655  N   GLY A  80      37.064  30.693  66.016  1.00 20.25           N
ATOM    656  CA  GLY A  80      36.829  31.186  64.693  1.00 20.25           C
ATOM    657  C   GLY A  80      37.878  30.604  63.800  1.00 20.25           C
ATOM    658  O   GLY A  80      37.902  30.873  62.600  1.00 20.25           O
ATOM    659  N   GLU A  81      38.776  29.781  64.367  1.00 75.49           N
ATOM    660  CA  GLU A  81      39.827  29.228  63.570  1.00 75.49           C
ATOM    661  CB  GLU A  81      41.037  28.721  64.382  1.00 75.49           C
ATOM    662  CG  GLU A  81      40.740  27.525  65.293  1.00 75.49           C
ATOM    663  CD  GLU A  81      42.054  27.087  65.934  1.00 75.49           C
ATOM    664  OE1 GLU A  81      43.126  27.456  65.386  1.00 75.49           O
ATOM    665  OE2 GLU A  81      42.004  26.379  66.975  1.00 75.49           O
ATOM    666  C   GLU A  81      39.289  28.064  62.803  1.00 75.49           C
ATOM    667  O   GLU A  81      38.311  27.433  63.202  1.00 75.49           O
ATOM    668  N   TYR A  82      39.923  27.791  61.648  1.00 79.37           N
ATOM    669  CA  TYR A  82      39.648  26.660  60.811  1.00 79.37           C
ATOM    670  CB  TYR A  82      40.273  26.840  59.413  1.00 79.37           C
ATOM    671  CG  TYR A  82      40.523  25.523  58.761  1.00 79.37           C
ATOM    672  CD1 TYR A  82      39.504  24.728  58.284  1.00 79.37           C
ATOM    673  CD2 TYR A  82      41.823  25.103  58.607  1.00 79.37           C
ATOM    674  CE1 TYR A  82      39.788  23.522  57.682  1.00 79.37           C
ATOM    675  CE2 TYR A  82      42.113  23.902  58.009  1.00 79.37           C
ATOM    676  CZ  TYR A  82      41.094  23.107  57.547  1.00 79.37           C
ATOM    677  OH  TYR A  82      41.406  21.875  56.935  1.00 79.37           O
ATOM    678  C   TYR A  82      40.279  25.493  61.494  1.00 79.37           C
ATOM    679  O   TYR A  82      41.403  25.601  61.978  1.00 79.37           O
ATOM    680  N   VAL A  83      39.565  24.355  61.603  1.00 55.21           N
ATOM    681  CA  VAL A  83      40.187  23.278  62.315  1.00 55.21           C
ATOM    682  CB  VAL A  83      39.851  23.300  63.790  1.00 55.21           C
ATOM    683  CG1 VAL A  83      40.480  22.091  64.507  1.00 55.21           C
ATOM    684  CG2 VAL A  83      40.307  24.649  64.364  1.00 55.21           C
ATOM    685  C   VAL A  83      39.720  21.961  61.762  1.00 55.21           C
ATOM    686  O   VAL A  83      38.662  21.863  61.141  1.00 55.21           O
ATOM    687  N   LYS A  84      40.561  20.924  61.952  1.00104.35           N
ATOM    688  CA  LYS A  84      40.231  19.557  61.672  1.00104.35           C
ATOM    689  CB  LYS A  84      41.480  18.708  61.367  1.00104.35           C
ATOM    690  CG  LYS A  84      41.227  17.266  60.916  1.00104.35           C
ATOM    691  CD  LYS A  84      40.968  17.111  59.417  1.00104.35           C
ATOM    692  CE  LYS A  84      40.955  15.654  58.951  1.00104.35           C
ATOM    693  NZ  LYS A  84      41.365  15.576  57.532  1.00104.35           N
ATOM    694  C   LYS A  84      39.737  19.111  63.004  1.00104.35           C
ATOM    695  O   LYS A  84      40.438  19.259  64.005  1.00104.35           O
ATOM    696  N   VAL A  85      38.522  18.553  63.092  1.00120.20           N
ATOM    697  CA  VAL A  85      38.129  18.334  64.446  1.00120.20           C
ATOM    698  CB  VAL A  85      36.764  18.868  64.788  1.00120.20           C
ATOM    699  CG1 VAL A  85      35.703  18.070  64.024  1.00120.20           C
ATOM    700  CG2 VAL A  85      36.588  18.826  66.314  1.00120.20           C
ATOM    701  C   VAL A  85      38.183  16.893  64.770  1.00120.20           C
ATOM    702  O   VAL A  85      37.716  16.042  64.013  1.00120.20           O
ATOM    703  N   LEU A  86      38.799  16.595  65.927  1.00114.53           N
ATOM    704  CA  LEU A  86      38.877  15.245  66.367  1.00114.53           C
ATOM    705  CB  LEU A  86      39.941  14.949  67.439  1.00114.53           C
ATOM    706  CG  LEU A  86      39.475  15.266  68.874  1.00114.53           C
ATOM    707  CD1 LEU A  86      40.574  14.951  69.901  1.00114.53           C
ATOM    708  CD2 LEU A  86      38.947  16.705  68.992  1.00114.53           C
ATOM    709  C   LEU A  86      37.573  14.957  67.018  1.00114.53           C
ATOM    710  O   LEU A  86      36.746  15.845  67.219  1.00114.53           O
ATOM    711  N   ASP A  87      37.369  13.673  67.346  1.00 99.74           N
ATOM    712  CA  ASP A  87      36.193  13.195  68.001  1.00 99.74           C
ATOM    713  CB  ASP A  87      36.366  11.713  68.397  1.00 99.74           C
ATOM    714  CG  ASP A  87      35.129  11.105  69.056  1.00 99.74           C
ATOM    715  OD1 ASP A  87      34.251  11.844  69.573  1.00 99.74           O
ATOM    716  OD2 ASP A  87      35.066   9.848  69.052  1.00 99.74           O
ATOM    717  C   ASP A  87      36.043  13.989  69.264  1.00 99.74           C
ATOM    718  O   ASP A  87      37.025  14.267  69.950  1.00 99.74           O
ATOM    719  N   HIS A  88      34.793  14.397  69.583  1.00 88.00           N
ATOM    720  CA  HIS A  88      34.487  15.151  70.766  1.00 88.00           C
ATOM    721  ND1 HIS A  88      32.468  17.526  72.265  1.00 88.00           N
ATOM    722  CG  HIS A  88      33.681  17.442  71.621  1.00 88.00           C
ATOM    723  CB  HIS A  88      33.947  16.555  70.436  1.00 88.00           C
ATOM    724  NE2 HIS A  88      33.826  18.972  73.271  1.00 88.00           N
ATOM    725  CD2 HIS A  88      34.498  18.330  72.248  1.00 88.00           C
ATOM    726  CE1 HIS A  88      32.611  18.457  73.245  1.00 88.00           C
ATOM    727  C   HIS A  88      33.402  14.399  71.467  1.00 88.00           C
ATOM    728  O   HIS A  88      32.788  13.509  70.883  1.00 88.00           O
ATOM    729  N   HIS A  89      33.164  14.711  72.758  1.00 46.17           N
ATOM    730  CA  HIS A  89      32.119  14.037  73.476  1.00 46.17           C
ATOM    731  ND1 HIS A  89      32.473  10.826  73.305  1.00 46.17           N
ATOM    732  CG  HIS A  89      33.217  11.811  73.915  1.00 46.17           C
ATOM    733  CB  HIS A  89      32.619  13.037  74.529  1.00 46.17           C
ATOM    734  NE2 HIS A  89      34.598  10.185  73.190  1.00 46.17           N
ATOM    735  CD2 HIS A  89      34.512  11.405  73.836  1.00 46.17           C
ATOM    736  CE1 HIS A  89      33.349   9.877  72.889  1.00 46.17           C
ATOM    737  C   HIS A  89      31.312  15.057  74.198  1.00 46.17           C
ATOM    738  O   HIS A  89      31.830  16.082  74.634  1.00 46.17           O
ATOM    739  N   VAL A  90      29.997  14.796  74.330  1.00 95.73           N
ATOM    740  CA  VAL A  90      29.133  15.714  75.006  1.00 95.73           C
ATOM    741  CB  VAL A  90      28.210  16.437  74.068  1.00 95.73           C
ATOM    742  CG1 VAL A  90      29.053  17.330  73.141  1.00 95.73           C
ATOM    743  CG2 VAL A  90      27.372  15.389  73.311  1.00 95.73           C
ATOM    744  C   VAL A  90      28.270  14.920  75.942  1.00 95.73           C
ATOM    745  O   VAL A  90      28.000  13.748  75.692  1.00 95.73           O
ATOM    746  N   ALA A  91      27.838  15.536  77.064  1.00 35.98           N
ATOM    747  CA  ALA A  91      26.979  14.854  77.999  1.00 35.98           C
ATOM    748  CB  ALA A  91      26.892  15.542  79.374  1.00 35.98           C
ATOM    749  C   ALA A  91      25.599  14.822  77.417  1.00 35.98           C
ATOM    750  O   ALA A  91      25.200  15.751  76.718  1.00 35.98           O
ATOM    751  N   TYR A  92      24.830  13.743  77.683  1.00 84.44           N
ATOM    752  CA  TYR A  92      23.520  13.657  77.090  1.00 84.44           C
ATOM    753  CB  TYR A  92      23.484  12.692  75.893  1.00 84.44           C
ATOM    754  CG  TYR A  92      22.874  13.457  74.773  1.00 84.44           C
ATOM    755  CD1 TYR A  92      23.583  14.493  74.215  1.00 84.44           C
ATOM    756  CD2 TYR A  92      21.632  13.147  74.268  1.00 84.44           C
ATOM    757  CE1 TYR A  92      23.062  15.230  73.179  1.00 84.44           C
ATOM    758  CE2 TYR A  92      21.106  13.880  73.227  1.00 84.44           C
ATOM    759  CZ  TYR A  92      21.820  14.924  72.684  1.00 84.44           C
ATOM    760  OH  TYR A  92      21.286  15.681  71.619  1.00 84.44           O
ATOM    761  C   TYR A  92      22.540  13.153  78.113  1.00 84.44           C
ATOM    762  O   TYR A  92      22.900  12.404  79.020  1.00 84.44           O
ATOM    763  N   PHE A  93      21.261  13.567  77.984  1.00 77.21           N
ATOM    764  CA  PHE A  93      20.242  13.147  78.908  1.00 77.21           C
ATOM    765  CB  PHE A  93      19.694  14.321  79.743  1.00 77.21           C
ATOM    766  CG  PHE A  93      18.538  13.886  80.582  1.00 77.21           C
ATOM    767  CD1 PHE A  93      18.722  13.063  81.668  1.00 77.21           C
ATOM    768  CD2 PHE A  93      17.266  14.336  80.300  1.00 77.21           C
ATOM    769  CE1 PHE A  93      17.657  12.671  82.445  1.00 77.21           C
ATOM    770  CE2 PHE A  93      16.194  13.949  81.075  1.00 77.21           C
ATOM    771  CZ  PHE A  93      16.391  13.114  82.149  1.00 77.21           C
ATOM    772  C   PHE A  93      19.097  12.555  78.142  1.00 77.21           C
ATOM    773  O   PHE A  93      18.648  13.127  77.149  1.00 77.21           O
ATOM    774  N   ARG A  94      18.612  11.373  78.594  1.00114.37           N
ATOM    775  CA  ARG A  94      17.455  10.716  78.041  1.00114.37           C
ATOM    776  CB  ARG A  94      17.594   9.196  77.837  1.00114.37           C
ATOM    777  CG  ARG A  94      18.617   8.779  76.784  1.00114.37           C
ATOM    778  CD  ARG A  94      18.430   7.342  76.285  1.00114.37           C
ATOM    779  NE  ARG A  94      17.563   7.406  75.072  1.00114.37           N
ATOM    780  CZ  ARG A  94      16.209   7.274  75.174  1.00114.37           C
ATOM    781  NH1 ARG A  94      15.632   7.021  76.384  1.00114.37           N
ATOM    782  NH2 ARG A  94      15.432   7.394  74.057  1.00114.37           N
ATOM    783  C   ARG A  94      16.410  10.853  79.098  1.00114.37           C
ATOM    784  O   ARG A  94      16.643  10.591  80.275  1.00114.37           O
ATOM    785  N   PRO A  95      15.257  11.249  78.660  1.00232.01           N
ATOM    786  CA  PRO A  95      14.189  11.620  79.540  1.00232.01           C
ATOM    787  CD  PRO A  95      15.152  11.895  77.364  1.00232.01           C
ATOM    788  CB  PRO A  95      13.219  12.454  78.691  1.00232.01           C
ATOM    789  CG  PRO A  95      13.661  12.228  77.234  1.00232.01           C
ATOM    790  C   PRO A  95      13.469  10.698  80.456  1.00232.01           C
ATOM    791  O   PRO A  95      12.942  11.256  81.400  1.00232.01           O
ATOM    792  N   GLY A  96      13.354   9.377  80.237  1.00107.99           N
ATOM    793  CA  GLY A  96      12.632   8.536  81.163  1.00107.99           C
ATOM    794  C   GLY A  96      11.172   8.644  80.839  1.00107.99           C
ATOM    795  O   GLY A  96      10.653   9.736  80.622  1.00107.99           O
ATOM    796  N   LYS A  97      10.462   7.499  80.858  1.00130.73           N
ATOM    797  CA  LYS A  97       9.072   7.433  80.502  1.00130.73           C
ATOM    798  CB  LYS A  97       8.548   5.980  80.484  1.00130.73           C
ATOM    799  CG  LYS A  97       7.086   5.822  80.040  1.00130.73           C
ATOM    800  CD  LYS A  97       6.039   6.323  81.038  1.00130.73           C
ATOM    801  CE  LYS A  97       4.664   6.565  80.416  1.00130.73           C
ATOM    802  NZ  LYS A  97       4.708   7.787  79.582  1.00130.73           N
ATOM    803  C   LYS A  97       8.242   8.219  81.465  1.00130.73           C
ATOM    804  O   LYS A  97       7.334   8.940  81.051  1.00130.73           O
ATOM    805  N   ASP A  98       8.519   8.097  82.778  1.00 41.40           N
ATOM    806  CA  ASP A  98       7.701   8.760  83.752  1.00 41.40           C
ATOM    807  CB  ASP A  98       8.075   8.404  85.207  1.00 41.40           C
ATOM    808  CG  ASP A  98       6.871   8.720  86.087  1.00 41.40           C
ATOM    809  OD1 ASP A  98       5.787   8.983  85.504  1.00 41.40           O
ATOM    810  OD2 ASP A  98       7.007   8.699  87.340  1.00 41.40           O
ATOM    811  C   ASP A  98       7.832  10.243  83.574  1.00 41.40           C
ATOM    812  O   ASP A  98       6.845  10.972  83.659  1.00 41.40           O
ATOM    813  N   LEU A  99       9.059  10.733  83.314  1.00154.60           N
ATOM    814  CA  LEU A  99       9.282  12.148  83.132  1.00154.60           C
ATOM    815  CB  LEU A  99      10.761  12.532  82.918  1.00154.60           C
ATOM    816  CG  LEU A  99      11.567  12.653  84.224  1.00154.60           C
ATOM    817  CD1 LEU A  99      11.185  13.928  84.991  1.00154.60           C
ATOM    818  CD2 LEU A  99      11.402  11.403  85.093  1.00154.60           C
ATOM    819  C   LEU A  99       8.522  12.651  81.940  1.00154.60           C
ATOM    820  O   LEU A  99       7.874  13.692  82.018  1.00154.60           O
ATOM    821  N   LYS A 100       8.556  11.924  80.811  1.00 70.77           N
ATOM    822  CA  LYS A 100       7.901  12.393  79.620  1.00 70.77           C
ATOM    823  CB  LYS A 100       8.068  11.440  78.418  1.00 70.77           C
ATOM    824  CG  LYS A 100       9.477  11.416  77.816  1.00 70.77           C
ATOM    825  CD  LYS A 100       9.725  10.243  76.860  1.00 70.77           C
ATOM    826  CE  LYS A 100      10.196   8.965  77.561  1.00 70.77           C
ATOM    827  NZ  LYS A 100      10.169   7.821  76.622  1.00 70.77           N
ATOM    828  C   LYS A 100       6.426  12.519  79.868  1.00 70.77           C
ATOM    829  O   LYS A 100       5.798  13.481  79.431  1.00 70.77           O
ATOM    830  N   GLU A 101       5.836  11.539  80.574  1.00101.67           N
ATOM    831  CA  GLU A 101       4.419  11.496  80.807  1.00101.67           C
ATOM    832  CB  GLU A 101       3.987  10.198  81.502  1.00101.67           C
ATOM    833  CG  GLU A 101       2.473  10.065  81.642  1.00101.67           C
ATOM    834  CD  GLU A 101       2.190   8.921  82.604  1.00101.67           C
ATOM    835  OE1 GLU A 101       3.083   8.613  83.439  1.00101.67           O
ATOM    836  OE2 GLU A 101       1.073   8.344  82.526  1.00101.67           O
ATOM    837  C   GLU A 101       3.968  12.635  81.677  1.00101.67           C
ATOM    838  O   GLU A 101       2.893  13.192  81.457  1.00101.67           O
ATOM    839  N   ARG A 102       4.752  12.988  82.714  1.00146.55           N
ATOM    840  CA  ARG A 102       4.372  14.057  83.595  1.00146.55           C
ATOM    841  CB  ARG A 102       5.375  14.285  84.736  1.00146.55           C
ATOM    842  CG  ARG A 102       5.272  13.283  85.883  1.00146.55           C
ATOM    843  CD  ARG A 102       3.891  13.295  86.540  1.00146.55           C
ATOM    844  NE  ARG A 102       4.046  12.797  87.935  1.00146.55           N
ATOM    845  CZ  ARG A 102       4.240  13.696  88.944  1.00146.55           C
ATOM    846  NH1 ARG A 102       4.225  15.035  88.675  1.00146.55           N
ATOM    847  NH2 ARG A 102       4.443  13.263  90.223  1.00146.55           N
ATOM    848  C   ARG A 102       4.337  15.337  82.827  1.00146.55           C
ATOM    849  O   ARG A 102       3.422  16.146  82.980  1.00146.55           O
ATOM    850  N   VAL A 103       5.367  15.560  81.996  1.00110.81           N
ATOM    851  CA  VAL A 103       5.446  16.761  81.229  1.00110.81           C
ATOM    852  CB  VAL A 103       6.754  16.943  80.513  1.00110.81           C
ATOM    853  CG1 VAL A 103       6.838  16.012  79.293  1.00110.81           C
ATOM    854  CG2 VAL A 103       6.889  18.432  80.175  1.00110.81           C
ATOM    855  C   VAL A 103       4.326  16.756  80.238  1.00110.81           C
ATOM    856  O   VAL A 103       3.700  17.786  79.999  1.00110.81           O
ATOM    857  N   TRP A 104       4.054  15.598  79.607  1.00162.67           N
ATOM    858  CA  TRP A 104       2.919  15.563  78.737  1.00162.67           C
ATOM    859  CB  TRP A 104       3.294  15.477  77.244  1.00162.67           C
ATOM    860  CG  TRP A 104       2.109  15.360  76.318  1.00162.67           C
ATOM    861  CD2 TRP A 104       1.229  16.441  75.966  1.00162.67           C
ATOM    862  CD1 TRP A 104       1.626  14.249  75.689  1.00162.67           C
ATOM    863  NE1 TRP A 104       0.504  14.570  74.966  1.00162.67           N
ATOM    864  CE2 TRP A 104       0.245  15.913  75.128  1.00162.67           C
ATOM    865  CE3 TRP A 104       1.231  17.762  76.317  1.00162.67           C
ATOM    866  CZ2 TRP A 104      -0.750  16.702  74.629  1.00162.67           C
ATOM    867  CZ3 TRP A 104       0.228  18.556  75.803  1.00162.67           C
ATOM    868  CH2 TRP A 104      -0.745  18.034  74.974  1.00162.67           C
ATOM    869  C   TRP A 104       2.093  14.369  79.099  1.00162.67           C
ATOM    870  O   TRP A 104       2.386  13.249  78.689  1.00162.67           O
ATOM    871  N   GLY A 105       1.007  14.579  79.865  1.00 31.94           N
ATOM    872  CA  GLY A 105       0.200  13.452  80.229  1.00 31.94           C
ATOM    873  C   GLY A 105      -0.466  13.006  78.978  1.00 31.94           C
ATOM    874  O   GLY A 105      -0.829  13.828  78.139  1.00 31.94           O
ATOM    875  N   ILE A 106      -0.686  11.685  78.823  1.00144.96           N
ATOM    876  CA  ILE A 106      -1.273  11.275  77.588  1.00144.96           C
ATOM    877  CB  ILE A 106      -0.833   9.907  77.136  1.00144.96           C
ATOM    878  CG1 ILE A 106      -1.499   9.542  75.798  1.00144.96           C
ATOM    879  CG2 ILE A 106      -1.080   8.897  78.267  1.00144.96           C
ATOM    880  CD1 ILE A 106      -0.994  10.369  74.616  1.00144.96           C
ATOM    881  C   ILE A 106      -2.762  11.311  77.731  1.00144.96           C
ATOM    882  O   ILE A 106      -3.402  10.343  78.138  1.00144.96           O
ATOM    883  N   LYS A 107      -3.336  12.482  77.404  1.00137.84           N
ATOM    884  CA  LYS A 107      -4.750  12.694  77.415  1.00137.84           C
ATOM    885  CB  LYS A 107      -5.105  14.157  77.109  1.00137.84           C
ATOM    886  CG  LYS A 107      -6.596  14.400  76.872  1.00137.84           C
ATOM    887  CD  LYS A 107      -7.480  14.211  78.104  1.00137.84           C
ATOM    888  CE  LYS A 107      -8.969  14.275  77.764  1.00137.84           C
ATOM    889  NZ  LYS A 107      -9.253  15.481  76.955  1.00137.84           N
ATOM    890  C   LYS A 107      -5.336  11.838  76.342  1.00137.84           C
ATOM    891  O   LYS A 107      -6.317  11.132  76.559  1.00137.84           O
ATOM    892  N   GLY A 108      -4.715  11.860  75.153  1.00 16.53           N
ATOM    893  CA  GLY A 108      -5.238  11.059  74.091  1.00 16.53           C
ATOM    894  C   GLY A 108      -5.002   9.615  74.503  1.00 16.53           C
ATOM    895  O   GLY A 108      -5.966   8.976  74.999  1.00 16.53           O
ATOM    896  OXT GLY A 108      -3.850   9.137  74.333  1.00 16.53           O
TER     897      GLY A 108
ATOM    898  N   MET B 109      27.052   3.359  86.825  1.00149.92           N
ATOM    899  CA  MET B 109      25.709   3.553  87.368  1.00149.92           C
ATOM    900  CB  MET B 109      25.592   5.029  87.764  1.00149.92           C
ATOM    901  CG  MET B 109      26.491   5.296  88.971  1.00149.92           C
ATOM    902  SD  MET B 109      27.102   6.992  89.181  1.00149.92           S
ATOM    903  CE  MET B 109      28.148   6.516  90.587  1.00149.92           C
ATOM    904  C   MET B 109      24.818   3.171  86.245  1.00149.92           C
ATOM    905  O   MET B 109      23.708   3.685  86.100  1.00149.92           O
ATOM    906  N   SER B 110      25.361   2.228  85.441  1.00159.38           N
ATOM    907  CA  SER B 110      24.825   1.583  84.278  1.00159.38           C
ATOM    908  CB  SER B 110      25.391   2.164  82.972  1.00159.38           C
ATOM    909  OG  SER B 110      26.812   2.108  82.991  1.00159.38           O
ATOM    910  C   SER B 110      25.293   0.159  84.405  1.00159.38           C
ATOM    911  O   SER B 110      25.982  -0.169  85.369  1.00159.38           O
ATOM    912  N   PHE B 111      24.948  -0.744  83.461  1.00276.49           N
ATOM    913  CA  PHE B 111      25.373  -2.096  83.707  1.00276.49           C
ATOM    914  CB  PHE B 111      24.756  -3.198  82.809  1.00276.49           C
ATOM    915  CG  PHE B 111      25.165  -3.124  81.374  1.00276.49           C
ATOM    916  CD1 PHE B 111      26.374  -3.638  80.967  1.00276.49           C
ATOM    917  CD2 PHE B 111      24.320  -2.584  80.434  1.00276.49           C
ATOM    918  CE1 PHE B 111      26.746  -3.587  79.642  1.00276.49           C
ATOM    919  CE2 PHE B 111      24.685  -2.531  79.111  1.00276.49           C
ATOM    920  CZ  PHE B 111      25.901  -3.029  78.712  1.00276.49           C
ATOM    921  C   PHE B 111      26.870  -2.166  83.693  1.00276.49           C
ATOM    922  O   PHE B 111      27.537  -1.416  82.981  1.00276.49           O
ATOM    923  N   SER B 112      27.429  -3.073  84.529  1.00190.44           N
ATOM    924  CA  SER B 112      28.855  -3.148  84.713  1.00190.44           C
ATOM    925  CB  SER B 112      29.330  -2.494  86.020  1.00190.44           C
ATOM    926  OG  SER B 112      28.973  -1.121  86.052  1.00190.44           O
ATOM    927  C   SER B 112      29.288  -4.580  84.818  1.00190.44           C
ATOM    928  O   SER B 112      28.497  -5.514  84.694  1.00190.44           O
ATOM    929  N   ARG B 113      30.606  -4.760  85.041  1.00164.62           N
ATOM    930  CA  ARG B 113      31.227  -6.045  85.166  1.00164.62           C
ATOM    931  CB  ARG B 113      32.751  -5.922  85.360  1.00164.62           C
ATOM    932  CG  ARG B 113      33.514  -7.242  85.499  1.00164.62           C
ATOM    933  CD  ARG B 113      35.029  -7.042  85.612  1.00164.62           C
ATOM    934  NE  ARG B 113      35.282  -6.108  86.750  1.00164.62           N
ATOM    935  CZ  ARG B 113      36.543  -5.963  87.258  1.00164.62           C
ATOM    936  NH1 ARG B 113      37.582  -6.681  86.740  1.00164.62           N
ATOM    937  NH2 ARG B 113      36.763  -5.096  88.291  1.00164.62           N
ATOM    938  C   ARG B 113      30.645  -6.730  86.361  1.00164.62           C
ATOM    939  O   ARG B 113      30.312  -7.913  86.305  1.00164.62           O
ATOM    940  N   ARG B 114      30.489  -5.996  87.480  1.00225.67           N
ATOM    941  CA  ARG B 114      29.905  -6.604  88.638  1.00225.67           C
ATOM    942  CB  ARG B 114      30.704  -6.423  89.942  1.00225.67           C
ATOM    943  CG  ARG B 114      32.127  -6.982  89.932  1.00225.67           C
ATOM    944  CD  ARG B 114      32.644  -7.241  91.350  1.00225.67           C
ATOM    945  NE  ARG B 114      34.134  -7.263  91.313  1.00225.67           N
ATOM    946  CZ  ARG B 114      34.839  -8.133  92.094  1.00225.67           C
ATOM    947  NH1 ARG B 114      34.198  -9.107  92.801  1.00225.67           N
ATOM    948  NH2 ARG B 114      36.197  -8.025  92.164  1.00225.67           N
ATOM    949  C   ARG B 114      28.624  -5.889  88.882  1.00225.67           C
ATOM    950  O   ARG B 114      28.509  -4.704  88.555  1.00225.67           O
ATOM    951  N   PRO B 115      27.650  -6.588  89.414  1.00115.01           N
ATOM    952  CA  PRO B 115      26.386  -5.983  89.738  1.00115.01           C
ATOM    953  CD  PRO B 115      27.916  -7.764  90.228  1.00115.01           C
ATOM    954  CB  PRO B 115      25.612  -7.055  90.501  1.00115.01           C
ATOM    955  CG  PRO B 115      26.727  -7.853  91.202  1.00115.01           C
ATOM    956  C   PRO B 115      26.725  -4.817  90.609  1.00115.01           C
ATOM    957  O   PRO B 115      27.366  -5.022  91.641  1.00115.01           O
ATOM    958  N   LYS B 116      26.296  -3.594  90.239  1.00248.48           N
ATOM    959  CA  LYS B 116      26.778  -2.483  91.000  1.00248.48           C
ATOM    960  CB  LYS B 116      28.229  -2.122  90.623  1.00248.48           C
ATOM    961  CG  LYS B 116      28.969  -1.218  91.613  1.00248.48           C
ATOM    962  CD  LYS B 116      29.417  -1.947  92.882  1.00248.48           C
ATOM    963  CE  LYS B 116      30.329  -1.119  93.788  1.00248.48           C
ATOM    964  NZ  LYS B 116      30.741  -1.935  94.951  1.00248.48           N
ATOM    965  C   LYS B 116      25.942  -1.272  90.714  1.00248.48           C
ATOM    966  O   LYS B 116      24.753  -1.207  91.019  1.00248.48           O
ATOM    967  N   VAL B 117      26.613  -0.276  90.105  1.00140.84           N
ATOM    968  CA  VAL B 117      26.164   1.060  89.834  1.00140.84           C
ATOM    969  CB  VAL B 117      27.290   1.894  89.315  1.00140.84           C
ATOM    970  CG1 VAL B 117      28.217   2.247  90.490  1.00140.84           C
ATOM    971  CG2 VAL B 117      28.025   1.044  88.260  1.00140.84           C
ATOM    972  C   VAL B 117      24.970   1.173  88.931  1.00140.84           C
ATOM    973  O   VAL B 117      24.865   0.502  87.905  1.00140.84           O
ATOM    974  N   THR B 118      24.043   2.076  89.363  1.00 96.64           N
ATOM    975  CA  THR B 118      22.779   2.498  88.817  1.00 96.64           C
ATOM    976  CB  THR B 118      21.709   1.447  88.847  1.00 96.64           C
ATOM    977  OG1 THR B 118      21.436   1.081  90.192  1.00 96.64           O
ATOM    978  CG2 THR B 118      22.146   0.222  88.029  1.00 96.64           C
ATOM    979  C   THR B 118      22.307   3.531  89.798  1.00 96.64           C
ATOM    980  O   THR B 118      23.109   4.184  90.464  1.00 96.64           O
ATOM    981  N   LYS B 119      20.977   3.702  89.923  1.00100.44           N
ATOM    982  CA  LYS B 119      20.454   4.617  90.894  1.00100.44           C
ATOM    983  CB  LYS B 119      18.920   4.732  90.790  0.00100.44           C
ATOM    984  CG  LYS B 119      18.254   5.601  91.854  0.00100.44           C
ATOM    985  CD  LYS B 119      18.227   4.955  93.237  0.00100.44           C
ATOM    986  CE  LYS B 119      17.343   5.704  94.228  0.00100.44           C
ATOM    987  NZ  LYS B 119      17.254   4.941  95.490  0.00100.44           N
ATOM    988  C   LYS B 119      20.869   4.116  92.238  1.00100.44           C
ATOM    989  O   LYS B 119      21.281   4.885  93.106  1.00100.44           O
ATOM    990  N   SER B 120      20.818   2.786  92.428  1.00 73.18           N
ATOM    991  CA  SER B 120      21.146   2.217  93.700  1.00 73.18           C
ATOM    992  CB  SER B 120      21.088   0.684  93.691  1.00 73.18           C
ATOM    993  OG  SER B 120      21.408   0.184  94.980  1.00 73.18           O
ATOM    994  C   SER B 120      22.547   2.602  94.062  1.00 73.18           C
ATOM    995  O   SER B 120      22.801   3.040  95.183  1.00 73.18           O
ATOM    996  N   ASP B 121      23.502   2.442  93.130  1.00 76.62           N
ATOM    997  CA  ASP B 121      24.866   2.743  93.457  1.00 76.62           C
ATOM    998  CB  ASP B 121      25.913   2.107  92.553  1.00 76.62           C
ATOM    999  CG  ASP B 121      25.923   0.642  92.961  1.00 76.62           C
ATOM   1000  OD1 ASP B 121      24.810   0.099  93.195  1.00 76.62           O
ATOM   1001  OD2 ASP B 121      27.032   0.056  93.083  1.00 76.62           O
ATOM   1002  C   ASP B 121      25.119   4.209  93.580  1.00 76.62           C
ATOM   1003  O   ASP B 121      26.081   4.600  94.238  1.00 76.62           O
ATOM   1004  N   ILE B 122      24.303   5.059  92.927  1.00106.51           N
ATOM   1005  CA  ILE B 122      24.527   6.471  93.072  1.00106.51           C
ATOM   1006  CB  ILE B 122      23.426   7.335  92.526  1.00106.51           C
ATOM   1007  CG1 ILE B 122      23.152   7.117  91.035  1.00106.51           C
ATOM   1008  CG2 ILE B 122      23.815   8.785  92.859  1.00106.51           C
ATOM   1009  CD1 ILE B 122      24.273   7.632  90.146  1.00106.51           C
ATOM   1010  C   ILE B 122      24.402   6.739  94.535  1.00106.51           C
ATOM   1011  O   ILE B 122      25.207   7.449  95.138  1.00106.51           O
ATOM   1012  N   VAL B 123      23.365   6.128  95.134  1.00 49.31           N
ATOM   1013  CA  VAL B 123      23.027   6.297  96.513  1.00 49.31           C
ATOM   1014  CB  VAL B 123      21.858   5.436  96.909  1.00 49.31           C
ATOM   1015  CG1 VAL B 123      21.693   5.486  98.437  1.00 49.31           C
ATOM   1016  CG2 VAL B 123      20.615   5.897  96.129  1.00 49.31           C
ATOM   1017  C   VAL B 123      24.182   5.875  97.366  1.00 49.31           C
ATOM   1018  O   VAL B 123      24.563   6.588  98.295  1.00 49.31           O
ATOM   1019  N   ASP B 124      24.784   4.713  97.055  1.00 52.99           N
ATOM   1020  CA  ASP B 124      25.834   4.195  97.883  1.00 52.99           C
ATOM   1021  CB  ASP B 124      26.379   2.839  97.388  1.00 52.99           C
ATOM   1022  CG  ASP B 124      25.310   1.774  97.613  1.00 52.99           C
ATOM   1023  OD1 ASP B 124      25.299   1.159  98.713  1.00 52.99           O
ATOM   1024  OD2 ASP B 124      24.497   1.552  96.676  1.00 52.99           O
ATOM   1025  C   ASP B 124      26.973   5.167  97.916  1.00 52.99           C
ATOM   1026  O   ASP B 124      27.484   5.479  98.989  1.00 52.99           O
ATOM   1027  N   GLN B 125      27.406   5.688  96.751  1.00126.68           N
ATOM   1028  CA  GLN B 125      28.539   6.569  96.792  1.00126.68           C
ATOM   1029  CB  GLN B 125      29.328   6.697  95.475  1.00126.68           C
ATOM   1030  CG  GLN B 125      28.631   7.294  94.261  1.00126.68           C
ATOM   1031  CD  GLN B 125      29.680   7.242  93.154  1.00126.68           C
ATOM   1032  OE1 GLN B 125      30.004   8.253  92.533  1.00126.68           O
ATOM   1033  NE2 GLN B 125      30.241   6.027  92.911  1.00126.68           N
ATOM   1034  C   GLN B 125      28.220   7.902  97.411  1.00126.68           C
ATOM   1035  O   GLN B 125      29.081   8.502  98.051  1.00126.68           O
ATOM   1036  N   ILE B 126      26.989   8.413  97.228  1.00106.86           N
ATOM   1037  CA  ILE B 126      26.586   9.688  97.768  1.00106.86           C
ATOM   1038  CB  ILE B 126      25.239  10.131  97.280  1.00106.86           C
ATOM   1039  CG1 ILE B 126      25.266  10.261  95.746  1.00106.86           C
ATOM   1040  CG2 ILE B 126      24.873  11.441  97.998  1.00106.86           C
ATOM   1041  CD1 ILE B 126      26.319  11.242  95.229  1.00106.86           C
ATOM   1042  C   ILE B 126      26.563   9.621  99.262  1.00106.86           C
ATOM   1043  O   ILE B 126      26.844  10.604  99.949  1.00106.86           O
ATOM   1044  N   SER B 127      26.167   8.457  99.802  1.00 80.46           N
ATOM   1045  CA  SER B 127      26.122   8.250 101.217  1.00 80.46           C
ATOM   1046  CB  SER B 127      25.740   6.792 101.537  1.00 80.46           C
ATOM   1047  OG  SER B 127      25.807   6.541 102.931  1.00 80.46           O
ATOM   1048  C   SER B 127      27.499   8.506 101.743  1.00 80.46           C
ATOM   1049  O   SER B 127      27.673   9.254 102.703  1.00 80.46           O
ATOM   1050  N   LEU B 128      28.512   7.915 101.082  1.00 90.56           N
ATOM   1051  CA  LEU B 128      29.885   7.991 101.500  1.00 90.56           C
ATOM   1052  CB  LEU B 128      30.787   7.070 100.635  1.00 90.56           C
ATOM   1053  CG  LEU B 128      32.280   6.918 101.029  1.00 90.56           C
ATOM   1054  CD1 LEU B 128      32.984   5.936 100.078  1.00 90.56           C
ATOM   1055  CD2 LEU B 128      33.040   8.253 101.071  1.00 90.56           C
ATOM   1056  C   LEU B 128      30.368   9.404 101.416  1.00 90.56           C
ATOM   1057  O   LEU B 128      31.085   9.868 102.299  1.00 90.56           O
ATOM   1058  N   ASN B 129      29.993  10.125 100.348  1.00 95.51           N
ATOM   1059  CA  ASN B 129      30.498  11.446 100.113  1.00 95.51           C
ATOM   1060  CB  ASN B 129      30.019  12.047  98.776  1.00 95.51           C
ATOM   1061  CG  ASN B 129      30.461  11.180  97.600  1.00 95.51           C
ATOM   1062  OD1 ASN B 129      29.718  11.025  96.632  1.00 95.51           O
ATOM   1063  ND2 ASN B 129      31.693  10.608  97.672  1.00 95.51           N
ATOM   1064  C   ASN B 129      30.049  12.402 101.182  1.00 95.51           C
ATOM   1065  O   ASN B 129      30.840  13.226 101.638  1.00 95.51           O
ATOM   1066  N   ILE B 130      28.782  12.318 101.642  1.00346.84           N
ATOM   1067  CA  ILE B 130      28.351  13.358 102.533  1.00346.84           C
ATOM   1068  CB  ILE B 130      27.011  13.939 102.249  1.00346.84           C
ATOM   1069  CG1 ILE B 130      26.835  15.083 103.247  1.00346.84           C
ATOM   1070  CG2 ILE B 130      25.938  12.845 102.371  1.00346.84           C
ATOM   1071  CD1 ILE B 130      27.882  16.186 103.074  1.00346.84           C
ATOM   1072  C   ILE B 130      28.328  12.918 103.959  1.00346.84           C
ATOM   1073  O   ILE B 130      27.756  11.891 104.308  1.00346.84           O
ATOM   1074  N   ARG B 131      28.934  13.767 104.817  1.00245.29           N
ATOM   1075  CA  ARG B 131      29.162  13.563 106.221  1.00245.29           C
ATOM   1076  CB  ARG B 131      30.045  14.675 106.820  1.00245.29           C
ATOM   1077  CG  ARG B 131      31.426  14.748 106.161  1.00245.29           C
ATOM   1078  CD  ARG B 131      32.269  15.964 106.559  1.00245.29           C
ATOM   1079  NE  ARG B 131      33.502  15.931 105.719  1.00245.29           N
ATOM   1080  CZ  ARG B 131      34.596  16.694 106.012  1.00245.29           C
ATOM   1081  NH1 ARG B 131      34.624  17.482 107.126  1.00245.29           N
ATOM   1082  NH2 ARG B 131      35.678  16.657 105.182  1.00245.29           N
ATOM   1083  C   ARG B 131      27.868  13.518 106.979  1.00245.29           C
ATOM   1084  O   ARG B 131      26.887  14.168 106.622  1.00245.29           O
ATOM   1085  N   ASN B 132      27.867  12.709 108.061  1.00215.33           N
ATOM   1086  CA  ASN B 132      26.747  12.476 108.931  1.00215.33           C
ATOM   1087  CB  ASN B 132      25.986  11.187 108.565  1.00215.33           C
ATOM   1088  CG  ASN B 132      24.656  11.076 109.298  1.00215.33           C
ATOM   1089  OD1 ASN B 132      24.300  10.006 109.789  1.00215.33           O
ATOM   1090  ND2 ASN B 132      23.898  12.203 109.375  1.00215.33           N
ATOM   1091  C   ASN B 132      27.333  12.317 110.307  1.00215.33           C
ATOM   1092  O   ASN B 132      28.311  12.984 110.640  1.00215.33           O
ATOM   1093  N   ASN B 133      26.739  11.444 111.150  1.00 75.23           N
ATOM   1094  CA  ASN B 133      27.270  11.231 112.465  1.00 75.23           C
ATOM   1095  CB  ASN B 133      26.549  10.106 113.229  1.00 75.23           C
ATOM   1096  CG  ASN B 133      25.122  10.548 113.525  1.00 75.23           C
ATOM   1097  OD1 ASN B 133      24.789  10.909 114.653  1.00 75.23           O
ATOM   1098  ND2 ASN B 133      24.252  10.521 112.479  1.00 75.23           N
ATOM   1099  C   ASN B 133      28.673  10.789 112.232  1.00 75.23           C
ATOM   1100  O   ASN B 133      29.609  11.284 112.858  1.00 75.23           O
ATOM   1101  N   ASN B 134      28.839   9.851 111.282  1.00200.54           N
ATOM   1102  CA  ASN B 134      30.136   9.466 110.820  1.00200.54           C
ATOM   1103  CB  ASN B 134      30.336   7.944 110.657  1.00200.54           C
ATOM   1104  CG  ASN B 134      30.425   7.314 112.047  1.00200.54           C
ATOM   1105  OD1 ASN B 134      29.512   7.451 112.857  1.00200.54           O
ATOM   1106  ND2 ASN B 134      31.551   6.607 112.330  1.00200.54           N
ATOM   1107  C   ASN B 134      30.186  10.099 109.470  1.00200.54           C
ATOM   1108  O   ASN B 134      29.137  10.347 108.877  1.00200.54           O
ATOM   1109  N   LEU B 135      31.385  10.417 108.949  1.00235.50           N
ATOM   1110  CA  LEU B 135      31.377  11.083 107.680  1.00235.50           C
ATOM   1111  CB  LEU B 135      32.780  11.485 107.182  1.00235.50           C
ATOM   1112  CG  LEU B 135      33.540  12.418 108.147  1.00235.50           C
ATOM   1113  CD1 LEU B 135      33.948  11.676 109.432  1.00235.50           C
ATOM   1114  CD2 LEU B 135      34.728  13.108 107.457  1.00235.50           C
ATOM   1115  C   LEU B 135      30.795  10.113 106.709  1.00235.50           C
ATOM   1116  O   LEU B 135      31.442   9.123 106.368  1.00235.50           O
ATOM   1117  N   LYS B 136      29.546  10.409 106.260  1.00258.37           N
ATOM   1118  CA  LYS B 136      28.740   9.586 105.406  1.00258.37           C
ATOM   1119  CB  LYS B 136      29.150   8.098 105.327  1.00258.37           C
ATOM   1120  CG  LYS B 136      28.215   7.243 104.468  1.00258.37           C
ATOM   1121  CD  LYS B 136      28.691   5.813 104.198  1.00258.37           C
ATOM   1122  CE  LYS B 136      29.959   5.700 103.348  1.00258.37           C
ATOM   1123  NZ  LYS B 136      30.281   4.277 103.096  1.00258.37           N
ATOM   1124  C   LYS B 136      27.388   9.544 106.040  1.00258.37           C
ATOM   1125  O   LYS B 136      27.265   9.189 107.209  1.00258.37           O
ATOM   1126  N   LEU B 137      26.341   9.898 105.281  1.00119.18           N
ATOM   1127  CA  LEU B 137      24.998   9.747 105.762  1.00119.18           C
ATOM   1128  CB  LEU B 137      23.921  10.443 104.903  1.00119.18           C
ATOM   1129  CG  LEU B 137      23.659  11.924 105.229  1.00119.18           C
ATOM   1130  CD1 LEU B 137      22.829  12.051 106.517  1.00119.18           C
ATOM   1131  CD2 LEU B 137      24.959  12.739 105.287  1.00119.18           C
ATOM   1132  C   LEU B 137      24.723   8.291 105.665  1.00119.18           C
ATOM   1133  O   LEU B 137      25.604   7.515 105.301  1.00119.18           O
ATOM   1134  N   GLU B 138      23.520   7.869 106.085  1.00 92.18           N
ATOM   1135  CA  GLU B 138      23.151   6.502 105.885  1.00 92.18           C
ATOM   1136  CB  GLU B 138      21.999   6.009 106.780  1.00 92.18           C
ATOM   1137  CG  GLU B 138      22.446   5.493 108.148  1.00 92.18           C
ATOM   1138  CD  GLU B 138      23.319   6.539 108.826  1.00 92.18           C
ATOM   1139  OE1 GLU B 138      24.533   6.592 108.488  1.00 92.18           O
ATOM   1140  OE2 GLU B 138      22.794   7.290 109.689  1.00 92.18           O
ATOM   1141  C   GLU B 138      22.730   6.363 104.457  1.00 92.18           C
ATOM   1142  O   GLU B 138      22.518   7.347 103.750  1.00 92.18           O
ATOM   1143  N   LYS B 139      22.656   5.109 103.990  1.00 71.14           N
ATOM   1144  CA  LYS B 139      22.253   4.816 102.649  1.00 71.14           C
ATOM   1145  CB  LYS B 139      22.307   3.306 102.371  1.00 71.14           C
ATOM   1146  CG  LYS B 139      22.067   2.910 100.915  1.00 71.14           C
ATOM   1147  CD  LYS B 139      22.457   1.459 100.626  0.00 71.14           C
ATOM   1148  CE  LYS B 139      22.248   1.030  99.172  0.00 71.14           C
ATOM   1149  NZ  LYS B 139      22.881  -0.286  98.931  0.00 71.14           N
ATOM   1150  C   LYS B 139      20.837   5.276 102.507  1.00 71.14           C
ATOM   1151  O   LYS B 139      20.440   5.821 101.477  1.00 71.14           O
ATOM   1152  N   LYS B 140      20.043   5.072 103.573  1.00 83.78           N
ATOM   1153  CA  LYS B 140      18.651   5.403 103.585  1.00 83.78           C
ATOM   1154  CB  LYS B 140      17.963   4.993 104.891  1.00 83.78           C
ATOM   1155  CG  LYS B 140      17.762   3.485 104.985  1.00 83.78           C
ATOM   1156  CD  LYS B 140      17.275   3.034 106.357  1.00 83.78           C
ATOM   1157  CE  LYS B 140      16.229   1.925 106.277  1.00 83.78           C
ATOM   1158  NZ  LYS B 140      15.629   1.709 107.610  1.00 83.78           N
ATOM   1159  C   LYS B 140      18.457   6.877 103.407  1.00 83.78           C
ATOM   1160  O   LYS B 140      17.521   7.297 102.735  1.00 83.78           O
ATOM   1161  N   TYR B 141      19.306   7.714 104.027  1.00 55.32           N
ATOM   1162  CA  TYR B 141      19.141   9.134 103.883  1.00 55.32           C
ATOM   1163  CB  TYR B 141      20.098   9.958 104.771  1.00 55.32           C
ATOM   1164  CG  TYR B 141      19.727   9.810 106.208  1.00 55.32           C
ATOM   1165  CD1 TYR B 141      18.768  10.636 106.746  1.00 55.32           C
ATOM   1166  CD2 TYR B 141      20.322   8.864 107.015  1.00 55.32           C
ATOM   1167  CE1 TYR B 141      18.404  10.528 108.066  1.00 55.32           C
ATOM   1168  CE2 TYR B 141      19.962   8.753 108.341  1.00 55.32           C
ATOM   1169  CZ  TYR B 141      19.004   9.587 108.864  1.00 55.32           C
ATOM   1170  OH  TYR B 141      18.631   9.477 110.221  1.00 55.32           O
ATOM   1171  C   TYR B 141      19.416   9.536 102.466  1.00 55.32           C
ATOM   1172  O   TYR B 141      18.686  10.328 101.872  1.00 55.32           O
ATOM   1173  N   ILE B 142      20.489   8.977 101.880  1.00101.35           N
ATOM   1174  CA  ILE B 142      20.885   9.361 100.559  1.00101.35           C
ATOM   1175  CB  ILE B 142      22.086   8.600 100.094  1.00101.35           C
ATOM   1176  CG1 ILE B 142      23.251   8.836 101.063  1.00101.35           C
ATOM   1177  CG2 ILE B 142      22.396   9.028  98.649  1.00101.35           C
ATOM   1178  CD1 ILE B 142      23.721  10.287 101.123  1.00101.35           C
ATOM   1179  C   ILE B 142      19.766   9.028  99.626  1.00101.35           C
ATOM   1180  O   ILE B 142      19.363   9.861  98.817  1.00101.35           O
ATOM   1181  N   ARG B 143      19.212   7.806  99.746  1.00133.53           N
ATOM   1182  CA  ARG B 143      18.190   7.359  98.840  1.00133.53           C
ATOM   1183  CB  ARG B 143      17.720   5.920  99.111  1.00133.53           C
ATOM   1184  CG  ARG B 143      17.122   5.750 100.509  1.00133.53           C
ATOM   1185  CD  ARG B 143      16.347   4.449 100.728  1.00133.53           C
ATOM   1186  NE  ARG B 143      17.328   3.350 100.945  1.00133.53           N
ATOM   1187  CZ  ARG B 143      16.997   2.067 100.611  1.00133.53           C
ATOM   1188  NH1 ARG B 143      15.770   1.798 100.078  1.00133.53           N
ATOM   1189  NH2 ARG B 143      17.894   1.054 100.791  1.00133.53           N
ATOM   1190  C   ARG B 143      16.968   8.216  98.943  1.00133.53           C
ATOM   1191  O   ARG B 143      16.419   8.632  97.926  1.00133.53           O
ATOM   1192  N   LEU B 144      16.492   8.507 100.169  1.00100.02           N
ATOM   1193  CA  LEU B 144      15.288   9.281 100.274  1.00100.02           C
ATOM   1194  CB  LEU B 144      14.670   9.339 101.682  1.00100.02           C
ATOM   1195  CG  LEU B 144      13.926   8.043 102.066  1.00100.02           C
ATOM   1196  CD1 LEU B 144      14.872   6.844 102.227  1.00100.02           C
ATOM   1197  CD2 LEU B 144      13.024   8.262 103.287  1.00100.02           C
ATOM   1198  C   LEU B 144      15.522  10.665  99.771  1.00100.02           C
ATOM   1199  O   LEU B 144      14.625  11.278  99.194  1.00100.02           O
ATOM   1200  N   VAL B 145      16.722  11.219 100.016  1.00 62.17           N
ATOM   1201  CA  VAL B 145      16.995  12.529  99.515  1.00 62.17           C
ATOM   1202  CB  VAL B 145      18.314  13.072  99.954  1.00 62.17           C
ATOM   1203  CG1 VAL B 145      18.505  14.400  99.207  1.00 62.17           C
ATOM   1204  CG2 VAL B 145      18.313  13.208 101.488  1.00 62.17           C
ATOM   1205  C   VAL B 145      16.993  12.502  98.019  1.00 62.17           C
ATOM   1206  O   VAL B 145      16.323  13.316  97.391  1.00 62.17           O
ATOM   1207  N   ILE B 146      17.705  11.543  97.398  1.00108.89           N
ATOM   1208  CA  ILE B 146      17.788  11.556  95.961  1.00108.89           C
ATOM   1209  CB  ILE B 146      18.775  10.577  95.395  1.00108.89           C
ATOM   1210  CG1 ILE B 146      20.199  11.032  95.753  1.00108.89           C
ATOM   1211  CG2 ILE B 146      18.545  10.485  93.881  1.00108.89           C
ATOM   1212  CD1 ILE B 146      20.547  12.405  95.173  1.00108.89           C
ATOM   1213  C   ILE B 146      16.448  11.344  95.333  1.00108.89           C
ATOM   1214  O   ILE B 146      16.089  12.065  94.405  1.00108.89           O
ATOM   1215  N   ASP B 147      15.645  10.378  95.817  1.00 56.90           N
ATOM   1216  CA  ASP B 147      14.392  10.149  95.156  1.00 56.90           C
ATOM   1217  CB  ASP B 147      13.649   8.895  95.642  1.00 56.90           C
ATOM   1218  CG  ASP B 147      14.392   7.738  94.988  1.00 56.90           C
ATOM   1219  OD1 ASP B 147      15.343   8.046  94.222  1.00 56.90           O
ATOM   1220  OD2 ASP B 147      14.030   6.555  95.225  1.00 56.90           O
ATOM   1221  C   ASP B 147      13.518  11.360  95.260  1.00 56.90           C
ATOM   1222  O   ASP B 147      12.778  11.681  94.331  1.00 56.90           O
ATOM   1223  N   ALA B 148      13.585  12.076  96.395  1.00 44.53           N
ATOM   1224  CA  ALA B 148      12.784  13.249  96.598  1.00 44.53           C
ATOM   1225  CB  ALA B 148      13.115  13.943  97.910  1.00 44.53           C
ATOM   1226  C   ALA B 148      13.143  14.260  95.570  1.00 44.53           C
ATOM   1227  O   ALA B 148      12.273  14.894  94.976  1.00 44.53           O
ATOM   1228  N   PHE B 149      14.460  14.421  95.340  1.00107.21           N
ATOM   1229  CA  PHE B 149      14.988  15.392  94.433  1.00107.21           C
ATOM   1230  CB  PHE B 149      16.522  15.377  94.392  1.00107.21           C
ATOM   1231  CG  PHE B 149      16.911  16.229  93.236  1.00107.21           C
ATOM   1232  CD1 PHE B 149      16.959  17.594  93.357  1.00107.21           C
ATOM   1233  CD2 PHE B 149      17.225  15.653  92.023  1.00107.21           C
ATOM   1234  CE1 PHE B 149      17.316  18.380  92.284  1.00107.21           C
ATOM   1235  CE2 PHE B 149      17.581  16.430  90.951  1.00107.21           C
ATOM   1236  CZ  PHE B 149      17.629  17.798  91.080  1.00107.21           C
ATOM   1237  C   PHE B 149      14.501  15.123  93.037  1.00107.21           C
ATOM   1238  O   PHE B 149      14.147  16.062  92.326  1.00107.21           O
ATOM   1239  N   PHE B 150      14.503  13.846  92.601  1.00 65.46           N
ATOM   1240  CA  PHE B 150      14.079  13.481  91.268  1.00 65.46           C
ATOM   1241  CB  PHE B 150      14.267  11.986  90.951  1.00 65.46           C
ATOM   1242  CG  PHE B 150      15.701  11.760  90.644  1.00 65.46           C
ATOM   1243  CD1 PHE B 150      16.660  12.022  91.592  1.00 65.46           C
ATOM   1244  CD2 PHE B 150      16.085  11.258  89.420  1.00 65.46           C
ATOM   1245  CE1 PHE B 150      17.987  11.811  91.310  1.00 65.46           C
ATOM   1246  CE2 PHE B 150      17.413  11.043  89.138  1.00 65.46           C
ATOM   1247  CZ  PHE B 150      18.365  11.324  90.085  1.00 65.46           C
ATOM   1248  C   PHE B 150      12.626  13.766  91.067  1.00 65.46           C
ATOM   1249  O   PHE B 150      12.229  14.275  90.020  1.00 65.46           O
ATOM   1250  N   GLU B 151      11.780  13.412  92.050  1.00 87.27           N
ATOM   1251  CA  GLU B 151      10.380  13.640  91.852  1.00 87.27           C
ATOM   1252  CB  GLU B 151       9.486  13.003  92.931  1.00 87.27           C
ATOM   1253  CG  GLU B 151       9.756  13.458  94.362  1.00 87.27           C
ATOM   1254  CD  GLU B 151       8.758  12.713  95.233  1.00 87.27           C
ATOM   1255  OE1 GLU B 151       7.538  13.004  95.113  1.00 87.27           O
ATOM   1256  OE2 GLU B 151       9.199  11.832  96.020  1.00 87.27           O
ATOM   1257  C   GLU B 151      10.122  15.113  91.793  1.00 87.27           C
ATOM   1258  O   GLU B 151       9.310  15.578  90.997  1.00 87.27           O
ATOM   1259  N   GLU B 152      10.824  15.895  92.630  1.00 59.66           N
ATOM   1260  CA  GLU B 152      10.606  17.309  92.680  1.00 59.66           C
ATOM   1261  CB  GLU B 152      11.369  17.935  93.849  1.00 59.66           C
ATOM   1262  CG  GLU B 152      10.776  17.400  95.150  1.00 59.66           C
ATOM   1263  CD  GLU B 152      11.537  17.948  96.339  1.00 59.66           C
ATOM   1264  OE1 GLU B 152      12.766  18.199  96.225  1.00 59.66           O
ATOM   1265  OE2 GLU B 152      10.874  18.098  97.396  1.00 59.66           O
ATOM   1266  C   GLU B 152      10.994  17.948  91.377  1.00 59.66           C
ATOM   1267  O   GLU B 152      10.285  18.817  90.873  1.00 59.66           O
ATOM   1268  N   LEU B 153      12.120  17.517  90.781  1.00101.61           N
ATOM   1269  CA  LEU B 153      12.581  18.075  89.535  1.00101.61           C
ATOM   1270  CB  LEU B 153      13.886  17.382  89.079  1.00101.61           C
ATOM   1271  CG  LEU B 153      14.649  17.987  87.876  1.00101.61           C
ATOM   1272  CD1 LEU B 153      15.817  17.069  87.477  1.00101.61           C
ATOM   1273  CD2 LEU B 153      13.753  18.330  86.676  1.00101.61           C
ATOM   1274  C   LEU B 153      11.524  17.804  88.507  1.00101.61           C
ATOM   1275  O   LEU B 153      11.162  18.680  87.721  1.00101.61           O
ATOM   1276  N   LYS B 154      10.985  16.571  88.501  1.00119.81           N
ATOM   1277  CA  LYS B 154      10.016  16.146  87.536  1.00119.81           C
ATOM   1278  CB  LYS B 154       9.583  14.704  87.835  1.00119.81           C
ATOM   1279  CG  LYS B 154       8.693  14.040  86.791  1.00119.81           C
ATOM   1280  CD  LYS B 154       8.380  12.594  87.175  1.00119.81           C
ATOM   1281  CE  LYS B 154       7.756  12.478  88.569  1.00119.81           C
ATOM   1282  NZ  LYS B 154       7.776  11.071  89.028  1.00119.81           N
ATOM   1283  C   LYS B 154       8.802  17.015  87.659  1.00119.81           C
ATOM   1284  O   LYS B 154       8.250  17.463  86.654  1.00119.81           O
ATOM   1285  N   GLY B 155       8.353  17.265  88.905  1.00 28.63           N
ATOM   1286  CA  GLY B 155       7.167  18.043  89.135  1.00 28.63           C
ATOM   1287  C   GLY B 155       7.370  19.459  88.697  1.00 28.63           C
ATOM   1288  O   GLY B 155       6.503  20.044  88.051  1.00 28.63           O
ATOM   1289  N   ASN B 156       8.530  20.053  89.042  1.00 46.30           N
ATOM   1290  CA  ASN B 156       8.780  21.433  88.735  1.00 46.30           C
ATOM   1291  CB  ASN B 156      10.079  21.953  89.368  1.00 46.30           C
ATOM   1292  CG  ASN B 156       9.851  21.879  90.871  1.00 46.30           C
ATOM   1293  OD1 ASN B 156       8.769  22.199  91.364  1.00 46.30           O
ATOM   1294  ND2 ASN B 156      10.890  21.425  91.620  1.00 46.30           N
ATOM   1295  C   ASN B 156       8.832  21.613  87.251  1.00 46.30           C
ATOM   1296  O   ASN B 156       8.331  22.603  86.720  1.00 46.30           O
ATOM   1297  N   LEU B 157       9.436  20.643  86.544  1.00 66.52           N
ATOM   1298  CA  LEU B 157       9.537  20.646  85.112  1.00 66.52           C
ATOM   1299  CB  LEU B 157      10.178  19.332  84.633  1.00 66.52           C
ATOM   1300  CG  LEU B 157      10.214  19.122  83.111  1.00 66.52           C
ATOM   1301  CD1 LEU B 157      11.281  19.996  82.457  1.00 66.52           C
ATOM   1302  CD2 LEU B 157      10.365  17.638  82.752  1.00 66.52           C
ATOM   1303  C   LEU B 157       8.150  20.624  84.549  1.00 66.52           C
ATOM   1304  O   LEU B 157       7.800  21.423  83.683  1.00 66.52           O
ATOM   1305  N   CYS B 158       7.310  19.714  85.076  1.00 91.19           N
ATOM   1306  CA  CYS B 158       5.970  19.504  84.606  1.00 91.19           C
ATOM   1307  CB  CYS B 158       5.238  18.426  85.426  1.00 91.19           C
ATOM   1308  SG  CYS B 158       3.472  18.278  85.022  1.00 91.19           S
ATOM   1309  C   CYS B 158       5.208  20.781  84.778  1.00 91.19           C
ATOM   1310  O   CYS B 158       4.361  21.115  83.950  1.00 91.19           O
ATOM   1311  N   SER B 159       5.501  21.502  85.878  1.00 96.93           N
ATOM   1312  CA  SER B 159       4.892  22.743  86.278  1.00 96.93           C
ATOM   1313  CB  SER B 159       5.327  23.171  87.691  1.00 96.93           C
ATOM   1314  OG  SER B 159       4.839  24.470  87.984  1.00 96.93           O
ATOM   1315  C   SER B 159       5.314  23.841  85.356  1.00 96.93           C
ATOM   1316  O   SER B 159       4.798  24.954  85.444  1.00 96.93           O
ATOM   1317  N   ASN B 160       6.239  23.544  84.427  1.00 91.20           N
ATOM   1318  CA  ASN B 160       6.754  24.519  83.506  1.00 91.20           C
ATOM   1319  CB  ASN B 160       5.653  25.396  82.877  1.00 91.20           C
ATOM   1320  CG  ASN B 160       4.864  24.548  81.890  1.00 91.20           C
ATOM   1321  OD1 ASN B 160       3.634  24.516  81.916  1.00 91.20           O
ATOM   1322  ND2 ASN B 160       5.593  23.844  80.983  1.00 91.20           N
ATOM   1323  C   ASN B 160       7.753  25.436  84.148  1.00 91.20           C
ATOM   1324  O   ASN B 160       7.950  26.553  83.675  1.00 91.20           O
ATOM   1325  N   ASN B 161       8.448  25.004  85.216  1.00107.72           N
ATOM   1326  CA  ASN B 161       9.443  25.911  85.710  1.00107.72           C
ATOM   1327  CB  ASN B 161       9.317  26.305  87.193  1.00107.72           C
ATOM   1328  CG  ASN B 161       9.524  25.092  88.075  1.00107.72           C
ATOM   1329  OD1 ASN B 161       8.570  24.426  88.470  1.00107.72           O
ATOM   1330  ND2 ASN B 161      10.810  24.799  88.397  1.00107.72           N
ATOM   1331  C   ASN B 161      10.800  25.341  85.423  1.00107.72           C
ATOM   1332  O   ASN B 161      10.947  24.153  85.133  1.00107.72           O
ATOM   1333  N   VAL B 162      11.824  26.213  85.454  1.00 53.52           N
ATOM   1334  CA  VAL B 162      13.169  25.824  85.145  1.00 53.52           C
ATOM   1335  CB  VAL B 162      13.996  26.965  84.620  1.00 53.52           C
ATOM   1336  CG1 VAL B 162      15.433  26.467  84.398  1.00 53.52           C
ATOM   1337  CG2 VAL B 162      13.312  27.564  83.378  1.00 53.52           C
ATOM   1338  C   VAL B 162      13.845  25.407  86.413  1.00 53.52           C
ATOM   1339  O   VAL B 162      13.689  26.048  87.452  1.00 53.52           O
ATOM   1340  N   ILE B 163      14.610  24.299  86.348  1.00116.96           N
ATOM   1341  CA  ILE B 163      15.373  23.827  87.472  1.00116.96           C
ATOM   1342  CB  ILE B 163      15.043  22.387  87.781  1.00116.96           C
ATOM   1343  CG1 ILE B 163      15.740  21.871  89.050  1.00116.96           C
ATOM   1344  CG2 ILE B 163      15.277  21.565  86.510  1.00116.96           C
ATOM   1345  CD1 ILE B 163      15.248  20.484  89.475  1.00116.96           C
ATOM   1346  C   ILE B 163      16.827  24.003  87.102  1.00116.96           C
ATOM   1347  O   ILE B 163      17.356  23.314  86.231  1.00116.96           O
ATOM   1348  N   GLU B 164      17.527  24.957  87.759  1.00101.58           N
ATOM   1349  CA  GLU B 164      18.871  25.248  87.337  1.00101.58           C
ATOM   1350  CB  GLU B 164      19.015  26.703  86.849  1.00101.58           C
ATOM   1351  CG  GLU B 164      20.311  26.979  86.093  1.00101.58           C
ATOM   1352  CD  GLU B 164      20.210  28.372  85.495  1.00101.58           C
ATOM   1353  OE1 GLU B 164      19.359  29.164  85.981  1.00101.58           O
ATOM   1354  OE2 GLU B 164      20.978  28.663  84.537  1.00101.58           O
ATOM   1355  C   GLU B 164      19.837  25.028  88.465  1.00101.58           C
ATOM   1356  O   GLU B 164      19.862  25.809  89.416  1.00101.58           O
ATOM   1357  N   PHE B 165      20.707  23.996  88.335  1.00152.93           N
ATOM   1358  CA  PHE B 165      21.631  23.588  89.369  1.00152.93           C
ATOM   1359  CB  PHE B 165      21.943  22.082  89.332  1.00152.93           C
ATOM   1360  CG  PHE B 165      20.681  21.310  89.158  1.00152.93           C
ATOM   1361  CD1 PHE B 165      19.861  21.059  90.225  1.00152.93           C
ATOM   1362  CD2 PHE B 165      20.315  20.844  87.915  1.00152.93           C
ATOM   1363  CE1 PHE B 165      18.695  20.353  90.067  1.00152.93           C
ATOM   1364  CE2 PHE B 165      19.149  20.130  87.746  1.00152.93           C
ATOM   1365  CZ  PHE B 165      18.335  19.887  88.828  1.00152.93           C
ATOM   1366  C   PHE B 165      22.964  24.206  89.057  1.00152.93           C
ATOM   1367  O   PHE B 165      23.461  24.096  87.936  1.00152.93           O
ATOM   1368  N   ARG B 166      23.630  24.805  90.068  1.00265.54           N
ATOM   1369  CA  ARG B 166      24.802  25.580  89.776  1.00265.54           C
ATOM   1370  CB  ARG B 166      25.408  26.348  90.970  1.00265.54           C
ATOM   1371  CG  ARG B 166      25.952  25.531  92.145  1.00265.54           C
ATOM   1372  CD  ARG B 166      26.516  26.456  93.231  1.00265.54           C
ATOM   1373  NE  ARG B 166      27.328  25.661  94.194  1.00265.54           N
ATOM   1374  CZ  ARG B 166      28.546  26.155  94.564  1.00265.54           C
ATOM   1375  NH1 ARG B 166      29.035  27.263  93.932  1.00265.54           N
ATOM   1376  NH2 ARG B 166      29.277  25.555  95.549  1.00265.54           N
ATOM   1377  C   ARG B 166      25.909  24.824  89.114  1.00265.54           C
ATOM   1378  O   ARG B 166      26.314  25.223  88.041  1.00265.54           O
ATOM   1379  N   SER B 167      26.456  23.715  89.613  1.00127.12           N
ATOM   1380  CA  SER B 167      27.537  23.269  88.775  1.00127.12           C
ATOM   1381  CB  SER B 167      28.853  23.012  89.535  1.00127.12           C
ATOM   1382  OG  SER B 167      28.710  21.931  90.446  1.00127.12           O
ATOM   1383  C   SER B 167      27.122  21.991  88.139  1.00127.12           C
ATOM   1384  O   SER B 167      27.843  20.997  88.200  1.00127.12           O
ATOM   1385  N   PHE B 168      25.967  21.999  87.444  1.00159.67           N
ATOM   1386  CA  PHE B 168      25.523  20.778  86.845  1.00159.67           C
ATOM   1387  CB  PHE B 168      24.517  19.991  87.701  1.00159.67           C
ATOM   1388  CG  PHE B 168      24.303  18.689  87.005  1.00159.67           C
ATOM   1389  CD1 PHE B 168      25.239  17.682  87.096  1.00159.67           C
ATOM   1390  CD2 PHE B 168      23.164  18.465  86.268  1.00159.67           C
ATOM   1391  CE1 PHE B 168      25.050  16.482  86.454  1.00159.67           C
ATOM   1392  CE2 PHE B 168      22.969  17.265  85.624  1.00159.67           C
ATOM   1393  CZ  PHE B 168      23.910  16.266  85.717  1.00159.67           C
ATOM   1394  C   PHE B 168      24.865  21.101  85.535  1.00159.67           C
ATOM   1395  O   PHE B 168      25.380  20.768  84.471  1.00159.67           O
ATOM   1396  N   GLY B 169      23.674  21.726  85.574  1.00 48.52           N
ATOM   1397  CA  GLY B 169      22.997  22.051  84.348  1.00 48.52           C
ATOM   1398  C   GLY B 169      21.593  22.418  84.708  1.00 48.52           C
ATOM   1399  O   GLY B 169      21.303  22.651  85.879  1.00 48.52           O
ATOM   1400  N   THR B 170      20.682  22.493  83.708  1.00110.99           N
ATOM   1401  CA  THR B 170      19.323  22.857  84.012  1.00110.99           C
ATOM   1402  CB  THR B 170      18.999  24.269  83.637  1.00110.99           C
ATOM   1403  OG1 THR B 170      17.662  24.577  84.001  1.00110.99           O
ATOM   1404  CG2 THR B 170      19.194  24.417  82.120  1.00110.99           C
ATOM   1405  C   THR B 170      18.366  21.981  83.253  1.00110.99           C
ATOM   1406  O   THR B 170      18.694  21.467  82.185  1.00110.99           O
ATOM   1407  N   PHE B 171      17.142  21.800  83.816  1.00 70.60           N
ATOM   1408  CA  PHE B 171      16.092  21.009  83.219  1.00 70.60           C
ATOM   1409  CB  PHE B 171      15.596  19.866  84.133  1.00 70.60           C
ATOM   1410  CG  PHE B 171      16.715  18.899  84.357  1.00 70.60           C
ATOM   1411  CD1 PHE B 171      17.793  19.236  85.147  1.00 70.60           C
ATOM   1412  CD2 PHE B 171      16.680  17.639  83.803  1.00 70.60           C
ATOM   1413  CE1 PHE B 171      18.821  18.349  85.361  1.00 70.60           C
ATOM   1414  CE2 PHE B 171      17.705  16.747  84.013  1.00 70.60           C
ATOM   1415  CZ  PHE B 171      18.784  17.099  84.790  1.00 70.60           C
ATOM   1416  C   PHE B 171      14.919  21.916  82.950  1.00 70.60           C
ATOM   1417  O   PHE B 171      14.558  22.746  83.787  1.00 70.60           O
ATOM   1418  N   GLU B 172      14.286  21.781  81.759  1.00103.45           N
ATOM   1419  CA  GLU B 172      13.181  22.637  81.409  1.00103.45           C
ATOM   1420  CB  GLU B 172      13.622  23.889  80.641  1.00103.45           C
ATOM   1421  CG  GLU B 172      14.238  23.541  79.285  1.00103.45           C
ATOM   1422  CD  GLU B 172      14.765  24.829  78.677  1.00103.45           C
ATOM   1423  OE1 GLU B 172      15.339  25.638  79.453  1.00103.45           O
ATOM   1424  OE2 GLU B 172      14.603  25.025  77.443  1.00103.45           O
ATOM   1425  C   GLU B 172      12.267  21.908  80.469  1.00103.45           C
ATOM   1426  O   GLU B 172      12.607  20.853  79.936  1.00103.45           O
ATOM   1427  N   VAL B 173      11.049  22.460  80.275  1.00 44.49           N
ATOM   1428  CA  VAL B 173      10.098  21.892  79.360  1.00 44.49           C
ATOM   1429  CB  VAL B 173       8.671  21.969  79.821  1.00 44.49           C
ATOM   1430  CG1 VAL B 173       7.762  21.579  78.642  1.00 44.49           C
ATOM   1431  CG2 VAL B 173       8.500  21.070  81.055  1.00 44.49           C
ATOM   1432  C   VAL B 173      10.164  22.684  78.094  1.00 44.49           C
ATOM   1433  O   VAL B 173      10.321  23.903  78.123  1.00 44.49           O
ATOM   1434  N   ARG B 174      10.078  21.997  76.937  1.00 88.08           N
ATOM   1435  CA  ARG B 174      10.080  22.717  75.695  1.00 88.08           C
ATOM   1436  CB  ARG B 174      11.277  22.436  74.776  1.00 88.08           C
ATOM   1437  CG  ARG B 174      12.592  22.981  75.330  1.00 88.08           C
ATOM   1438  CD  ARG B 174      13.664  23.157  74.260  1.00 88.08           C
ATOM   1439  NE  ARG B 174      14.946  23.399  74.971  1.00 88.08           N
ATOM   1440  CZ  ARG B 174      16.090  22.865  74.458  1.00 88.08           C
ATOM   1441  NH1 ARG B 174      16.038  22.193  73.272  1.00 88.08           N
ATOM   1442  NH2 ARG B 174      17.272  22.990  75.130  1.00 88.08           N
ATOM   1443  C   ARG B 174       8.844  22.369  74.932  1.00 88.08           C
ATOM   1444  O   ARG B 174       8.382  21.229  74.941  1.00 88.08           O
ATOM   1445  N   LYS B 175       8.272  23.379  74.249  1.00 65.31           N
ATOM   1446  CA  LYS B 175       7.055  23.202  73.515  1.00 65.31           C
ATOM   1447  CB  LYS B 175       6.298  24.518  73.286  1.00 65.31           C
ATOM   1448  CG  LYS B 175       5.836  25.179  74.583  1.00 65.31           C
ATOM   1449  CD  LYS B 175       5.485  26.657  74.414  1.00 65.31           C
ATOM   1450  CE  LYS B 175       4.973  27.311  75.697  1.00 65.31           C
ATOM   1451  NZ  LYS B 175       3.631  26.784  76.029  1.00 65.31           N
ATOM   1452  C   LYS B 175       7.369  22.648  72.171  1.00 65.31           C
ATOM   1453  O   LYS B 175       8.395  22.965  71.569  1.00 65.31           O
ATOM   1454  N   ARG B 176       6.471  21.779  71.674  1.00175.73           N
ATOM   1455  CA  ARG B 176       6.633  21.242  70.365  1.00175.73           C
ATOM   1456  CB  ARG B 176       6.867  19.724  70.337  1.00175.73           C
ATOM   1457  CG  ARG B 176       8.260  19.375  70.853  1.00175.73           C
ATOM   1458  CD  ARG B 176       9.354  20.128  70.093  1.00175.73           C
ATOM   1459  NE  ARG B 176      10.663  19.837  70.740  1.00175.73           N
ATOM   1460  CZ  ARG B 176      11.676  20.747  70.637  1.00175.73           C
ATOM   1461  NH1 ARG B 176      11.454  21.937  70.009  1.00175.73           N
ATOM   1462  NH2 ARG B 176      12.907  20.471  71.158  1.00175.73           N
ATOM   1463  C   ARG B 176       5.381  21.544  69.623  1.00175.73           C
ATOM   1464  O   ARG B 176       4.277  21.429  70.156  1.00175.73           O
ATOM   1465  N   LYS B 177       5.547  21.965  68.357  1.00105.46           N
ATOM   1466  CA  LYS B 177       4.448  22.328  67.521  1.00105.46           C
ATOM   1467  CB  LYS B 177       4.888  23.049  66.236  1.00105.46           C
ATOM   1468  CG  LYS B 177       5.729  22.162  65.314  1.00105.46           C
ATOM   1469  CD  LYS B 177       5.936  22.737  63.910  1.00105.46           C
ATOM   1470  CE  LYS B 177       7.165  23.641  63.798  1.00105.46           C
ATOM   1471  NZ  LYS B 177       7.322  24.104  62.403  1.00105.46           N
ATOM   1472  C   LYS B 177       3.765  21.070  67.115  1.00105.46           C
ATOM   1473  O   LYS B 177       4.379  20.005  67.086  1.00105.46           O
ATOM   1474  N   GLY B 178       2.450  21.156  66.844  1.00 36.86           N
ATOM   1475  CA  GLY B 178       1.743  19.995  66.402  1.00 36.86           C
ATOM   1476  C   GLY B 178       1.833  19.929  64.918  1.00 36.86           C
ATOM   1477  O   GLY B 178       1.575  20.908  64.217  1.00 36.86           O
ATOM   1478  N   ARG B 179       2.191  18.744  64.403  1.00196.78           N
ATOM   1479  CA  ARG B 179       2.202  18.556  62.989  1.00196.78           C
ATOM   1480  CB  ARG B 179       3.449  17.829  62.465  1.00196.78           C
ATOM   1481  CG  ARG B 179       4.725  18.660  62.610  1.00196.78           C
ATOM   1482  CD  ARG B 179       4.913  19.689  61.491  1.00196.78           C
ATOM   1483  NE  ARG B 179       3.788  20.665  61.572  1.00196.78           N
ATOM   1484  CZ  ARG B 179       3.212  21.158  60.435  1.00196.78           C
ATOM   1485  NH1 ARG B 179       3.677  20.789  59.206  1.00196.78           N
ATOM   1486  NH2 ARG B 179       2.149  22.010  60.526  1.00196.78           N
ATOM   1487  C   ARG B 179       1.044  17.664  62.761  1.00196.78           C
ATOM   1488  O   ARG B 179       0.976  16.586  63.350  1.00196.78           O
ATOM   1489  N   LEU B 180       0.100  18.092  61.908  1.00106.69           N
ATOM   1490  CA  LEU B 180      -1.060  17.284  61.708  1.00106.69           C
ATOM   1491  CB  LEU B 180      -2.058  17.890  60.704  1.00106.69           C
ATOM   1492  CG  LEU B 180      -3.373  17.096  60.573  1.00106.69           C
ATOM   1493  CD1 LEU B 180      -3.181  15.752  59.855  1.00106.69           C
ATOM   1494  CD2 LEU B 180      -4.045  16.940  61.947  1.00106.69           C
ATOM   1495  C   LEU B 180      -0.546  16.007  61.161  1.00106.69           C
ATOM   1496  O   LEU B 180      -1.017  14.926  61.510  1.00106.69           O
ATOM   1497  N   ASN B 181       0.467  16.110  60.288  1.00 78.91           N
ATOM   1498  CA  ASN B 181       1.044  14.924  59.747  1.00 78.91           C
ATOM   1499  CB  ASN B 181       0.912  14.826  58.217  1.00 78.91           C
ATOM   1500  CG  ASN B 181       1.559  13.532  57.756  0.00 78.91           C
ATOM   1501  OD1 ASN B 181       2.769  13.472  57.535  1.00 78.91           O
ATOM   1502  ND2 ASN B 181       0.737  12.458  57.608  1.00 78.91           N
ATOM   1503  C   ASN B 181       2.501  14.929  60.067  1.00 78.91           C
ATOM   1504  O   ASN B 181       3.170  15.955  59.952  1.00 78.91           O
ATOM   1505  N   ALA B 182       3.013  13.763  60.508  1.00 37.85           N
ATOM   1506  CA  ALA B 182       4.401  13.596  60.817  1.00 37.85           C
ATOM   1507  CB  ALA B 182       4.782  14.038  62.239  1.00 37.85           C
ATOM   1508  C   ALA B 182       4.656  12.127  60.733  1.00 37.85           C
ATOM   1509  O   ALA B 182       3.717  11.335  60.753  1.00 37.85           O
ATOM   1510  N   ARG B 183       5.930  11.711  60.613  1.00147.48           N
ATOM   1511  CA  ARG B 183       6.164  10.300  60.536  1.00147.48           C
ATOM   1512  CB  ARG B 183       6.682   9.818  59.169  1.00147.48           C
ATOM   1513  CG  ARG B 183       8.065  10.374  58.824  1.00147.48           C
ATOM   1514  CD  ARG B 183       8.060  11.865  58.500  1.00147.48           C
ATOM   1515  NE  ARG B 183       7.442  12.032  57.157  1.00147.48           N
ATOM   1516  CZ  ARG B 183       6.557  13.046  56.933  1.00147.48           C
ATOM   1517  NH1 ARG B 183       6.156  13.846  57.963  1.00147.48           N
ATOM   1518  NH2 ARG B 183       6.074  13.252  55.674  1.00147.48           N
ATOM   1519  C   ARG B 183       7.248   9.970  61.500  1.00147.48           C
ATOM   1520  O   ARG B 183       8.066  10.821  61.847  1.00147.48           O
ATOM   1521  N   ASN B 184       7.274   8.709  61.976  1.00 79.45           N
ATOM   1522  CA  ASN B 184       8.366   8.355  62.836  1.00 79.45           C
ATOM   1523  CB  ASN B 184       8.026   7.239  63.834  1.00 79.45           C
ATOM   1524  CG  ASN B 184       9.242   6.957  64.703  1.00 79.45           C
ATOM   1525  OD1 ASN B 184       9.297   7.384  65.856  1.00 79.45           O
ATOM   1526  ND2 ASN B 184      10.239   6.215  64.150  1.00 79.45           N
ATOM   1527  C   ASN B 184       9.447   7.870  61.925  1.00 79.45           C
ATOM   1528  O   ASN B 184       9.247   6.946  61.140  1.00 79.45           O
ATOM   1529  N   PRO B 185      10.591   8.482  61.982  1.00 80.10           N
ATOM   1530  CA  PRO B 185      11.647   8.173  61.060  1.00 80.10           C
ATOM   1531  CD  PRO B 185      11.101   9.060  63.216  1.00 80.10           C
ATOM   1532  CB  PRO B 185      12.860   8.963  61.548  1.00 80.10           C
ATOM   1533  CG  PRO B 185      12.634   9.031  63.070  1.00 80.10           C
ATOM   1534  C   PRO B 185      11.974   6.717  60.922  1.00 80.10           C
ATOM   1535  O   PRO B 185      12.095   6.259  59.786  1.00 80.10           O
ATOM   1536  N   GLN B 186      12.182   5.974  62.026  1.00101.98           N
ATOM   1537  CA  GLN B 186      12.559   4.602  61.834  1.00101.98           C
ATOM   1538  CB  GLN B 186      13.151   3.926  63.084  1.00101.98           C
ATOM   1539  CG  GLN B 186      13.564   2.478  62.809  1.00101.98           C
ATOM   1540  CD  GLN B 186      14.228   1.909  64.055  1.00101.98           C
ATOM   1541  OE1 GLN B 186      15.123   2.526  64.631  1.00101.98           O
ATOM   1542  NE2 GLN B 186      13.781   0.699  64.487  1.00101.98           N
ATOM   1543  C   GLN B 186      11.407   3.757  61.385  1.00101.98           C
ATOM   1544  O   GLN B 186      11.516   3.020  60.406  1.00101.98           O
ATOM   1545  N   THR B 187      10.270   3.853  62.100  1.00112.39           N
ATOM   1546  CA  THR B 187       9.137   3.004  61.854  1.00112.39           C
ATOM   1547  CB  THR B 187       8.136   3.060  62.972  1.00112.39           C
ATOM   1548  OG1 THR B 187       7.097   2.118  62.767  1.00112.39           O
ATOM   1549  CG2 THR B 187       7.543   4.460  63.025  1.00112.39           C
ATOM   1550  C   THR B 187       8.461   3.360  60.568  1.00112.39           C
ATOM   1551  O   THR B 187       8.080   2.482  59.792  1.00112.39           O
ATOM   1552  N   GLY B 188       8.310   4.665  60.294  1.00 36.05           N
ATOM   1553  CA  GLY B 188       7.606   5.087  59.121  1.00 36.05           C
ATOM   1554  C   GLY B 188       6.143   5.018  59.444  1.00 36.05           C
ATOM   1555  O   GLY B 188       5.305   4.878  58.555  1.00 36.05           O
ATOM   1556  N   GLU B 189       5.815   5.113  60.747  1.00184.88           N
ATOM   1557  CA  GLU B 189       4.470   5.012  61.241  1.00184.88           C
ATOM   1558  CB  GLU B 189       4.391   5.102  62.775  1.00184.88           C
ATOM   1559  CG  GLU B 189       2.962   5.171  63.331  0.00184.88           C
ATOM   1560  CD  GLU B 189       2.448   3.762  63.593  0.00184.88           C
ATOM   1561  OE1 GLU B 189       3.115   3.029  64.372  0.00184.88           O
ATOM   1562  OE2 GLU B 189       1.382   3.402  63.028  0.00184.88           O
ATOM   1563  C   GLU B 189       3.602   6.118  60.727  1.00184.88           C
ATOM   1564  O   GLU B 189       2.494   5.859  60.287  1.00184.88           O
ATOM   1565  N   TYR B 190       4.062   7.376  60.719  1.00175.77           N
ATOM   1566  CA  TYR B 190       3.172   8.456  60.383  1.00175.77           C
ATOM   1567  CB  TYR B 190       2.378   8.313  59.073  1.00175.77           C
ATOM   1568  CG  TYR B 190       3.305   8.518  57.933  1.00175.77           C
ATOM   1569  CD1 TYR B 190       4.125   7.502  57.505  1.00175.77           C
ATOM   1570  CD2 TYR B 190       3.344   9.733  57.290  1.00175.77           C
ATOM   1571  CE1 TYR B 190       4.981   7.700  56.448  1.00175.77           C
ATOM   1572  CE2 TYR B 190       4.196   9.936  56.231  1.00175.77           C
ATOM   1573  CZ  TYR B 190       5.016   8.917  55.813  1.00175.77           C
ATOM   1574  OH  TYR B 190       5.892   9.124  54.727  1.00175.77           O
ATOM   1575  C   TYR B 190       2.184   8.557  61.486  1.00175.77           C
ATOM   1576  O   TYR B 190       1.477   7.604  61.811  1.00175.77           O
ATOM   1577  N   VAL B 191       2.123   9.742  62.107  1.00107.35           N
ATOM   1578  CA  VAL B 191       1.209   9.915  63.184  1.00107.35           C
ATOM   1579  CB  VAL B 191       1.852   9.728  64.527  1.00107.35           C
ATOM   1580  CG1 VAL B 191       2.379   8.287  64.636  1.00107.35           C
ATOM   1581  CG2 VAL B 191       2.944  10.799  64.681  1.00107.35           C
ATOM   1582  C   VAL B 191       0.750  11.332  63.128  1.00107.35           C
ATOM   1583  O   VAL B 191       1.421  12.188  62.554  1.00107.35           O
ATOM   1584  N   LYS B 192      -0.437  11.613  63.696  1.00116.00           N
ATOM   1585  CA  LYS B 192      -0.874  12.971  63.771  1.00116.00           C
ATOM   1586  CB  LYS B 192      -2.394  13.127  63.977  1.00116.00           C
ATOM   1587  CG  LYS B 192      -2.868  12.659  65.358  1.00116.00           C
ATOM   1588  CD  LYS B 192      -4.258  13.155  65.757  1.00116.00           C
ATOM   1589  CE  LYS B 192      -4.584  12.913  67.233  1.00116.00           C
ATOM   1590  NZ  LYS B 192      -4.603  11.461  67.521  1.00116.00           N
ATOM   1591  C   LYS B 192      -0.226  13.457  65.011  1.00116.00           C
ATOM   1592  O   LYS B 192      -0.217  12.766  66.027  1.00116.00           O
ATOM   1593  N   VAL B 193       0.393  14.642  64.995  1.00114.78           N
ATOM   1594  CA  VAL B 193       0.935  14.946  66.270  1.00114.78           C
ATOM   1595  CB  VAL B 193       2.439  15.015  66.312  1.00114.78           C
ATOM   1596  CG1 VAL B 193       2.925  16.268  65.570  1.00114.78           C
ATOM   1597  CG2 VAL B 193       2.892  14.931  67.779  1.00114.78           C
ATOM   1598  C   VAL B 193       0.351  16.236  66.729  1.00114.78           C
ATOM   1599  O   VAL B 193       0.418  17.259  66.049  1.00114.78           O
ATOM   1600  N   LEU B 194      -0.286  16.192  67.909  1.00136.40           N
ATOM   1601  CA  LEU B 194      -0.834  17.374  68.490  1.00136.40           C
ATOM   1602  CB  LEU B 194      -2.017  17.105  69.437  1.00136.40           C
ATOM   1603  CG  LEU B 194      -1.827  15.915  70.397  1.00136.40           C
ATOM   1604  CD1 LEU B 194      -0.637  16.121  71.346  1.00136.40           C
ATOM   1605  CD2 LEU B 194      -3.141  15.620  71.138  1.00136.40           C
ATOM   1606  C   LEU B 194       0.284  18.020  69.234  1.00136.40           C
ATOM   1607  O   LEU B 194       1.344  17.420  69.393  1.00136.40           O
ATOM   1608  N   ASP B 195       0.096  19.277  69.684  1.00 94.71           N
ATOM   1609  CA  ASP B 195       1.164  19.963  70.353  1.00 94.71           C
ATOM   1610  CB  ASP B 195       0.758  21.367  70.847  1.00 94.71           C
ATOM   1611  CG  ASP B 195       1.944  22.066  71.503  1.00 94.71           C
ATOM   1612  OD1 ASP B 195       2.415  21.582  72.566  1.00 94.71           O
ATOM   1613  OD2 ASP B 195       2.392  23.105  70.946  1.00 94.71           O
ATOM   1614  C   ASP B 195       1.566  19.123  71.529  1.00 94.71           C
ATOM   1615  O   ASP B 195       0.731  18.450  72.129  1.00 94.71           O
ATOM   1616  N   HIS B 196       2.879  19.112  71.847  1.00125.62           N
ATOM   1617  CA  HIS B 196       3.409  18.291  72.904  1.00125.62           C
ATOM   1618  ND1 HIS B 196       4.137  15.197  74.145  1.00125.62           N
ATOM   1619  CG  HIS B 196       4.751  16.114  73.321  1.00125.62           C
ATOM   1620  CB  HIS B 196       4.044  17.005  72.341  1.00125.62           C
ATOM   1621  NE2 HIS B 196       6.326  15.001  74.493  1.00125.62           N
ATOM   1622  CD2 HIS B 196       6.086  15.982  73.551  1.00125.62           C
ATOM   1623  CE1 HIS B 196       5.126  14.557  74.824  1.00125.62           C
ATOM   1624  C   HIS B 196       4.485  19.062  73.600  1.00125.62           C
ATOM   1625  O   HIS B 196       4.957  20.080  73.097  1.00125.62           O
ATOM   1626  N   HIS B 197       4.878  18.600  74.805  1.00 46.77           N
ATOM   1627  CA  HIS B 197       5.930  19.241  75.540  1.00 46.77           C
ATOM   1628  ND1 HIS B 197       4.829  22.143  75.747  1.00 46.77           N
ATOM   1629  CG  HIS B 197       4.512  21.064  76.543  1.00 46.77           C
ATOM   1630  CB  HIS B 197       5.456  19.931  76.828  1.00 46.77           C
ATOM   1631  NE2 HIS B 197       2.749  22.470  76.456  1.00 46.77           N
ATOM   1632  CD2 HIS B 197       3.238  21.281  76.968  1.00 46.77           C
ATOM   1633  CE1 HIS B 197       3.741  22.952  75.729  1.00 46.77           C
ATOM   1634  C   HIS B 197       6.917  18.179  75.900  1.00 46.77           C
ATOM   1635  O   HIS B 197       6.549  17.030  76.136  1.00 46.77           O
ATOM   1636  N   VAL B 198       8.210  18.537  75.931  1.00104.75           N
ATOM   1637  CA  VAL B 198       9.212  17.548  76.211  1.00104.75           C
ATOM   1638  CB  VAL B 198       9.954  17.171  74.963  1.00104.75           C
ATOM   1639  CG1 VAL B 198       9.015  16.385  74.029  1.00104.75           C
ATOM   1640  CG2 VAL B 198      10.421  18.483  74.312  1.00104.75           C
ATOM   1641  C   VAL B 198      10.189  18.131  77.190  1.00104.75           C
ATOM   1642  O   VAL B 198      10.422  19.338  77.205  1.00104.75           O
ATOM   1643  N   ALA B 199      10.759  17.278  78.068  1.00 47.26           N
ATOM   1644  CA  ALA B 199      11.739  17.726  79.021  1.00 47.26           C
ATOM   1645  CB  ALA B 199      11.908  16.776  80.221  1.00 47.26           C
ATOM   1646  C   ALA B 199      13.065  17.823  78.332  1.00 47.26           C
ATOM   1647  O   ALA B 199      13.373  17.030  77.444  1.00 47.26           O
ATOM   1648  N   TYR B 200      13.887  18.823  78.716  1.00 74.84           N
ATOM   1649  CA  TYR B 200      15.201  18.933  78.153  1.00 74.84           C
ATOM   1650  CB  TYR B 200      15.344  19.958  77.017  1.00 74.84           C
ATOM   1651  CG  TYR B 200      14.971  19.214  75.785  1.00 74.84           C
ATOM   1652  CD1 TYR B 200      13.660  18.948  75.479  1.00 74.84           C
ATOM   1653  CD2 TYR B 200      15.960  18.771  74.938  1.00 74.84           C
ATOM   1654  CE1 TYR B 200      13.346  18.254  74.338  1.00 74.84           C
ATOM   1655  CE2 TYR B 200      15.646  18.075  73.796  1.00 74.84           C
ATOM   1656  CZ  TYR B 200      14.333  17.818  73.494  1.00 74.84           C
ATOM   1657  OH  TYR B 200      13.996  17.106  72.323  1.00 74.84           O
ATOM   1658  C   TYR B 200      16.196  19.232  79.220  1.00 74.84           C
ATOM   1659  O   TYR B 200      15.876  19.788  80.269  1.00 74.84           O
ATOM   1660  N   PHE B 201      17.452  18.819  78.964  1.00 74.36           N
ATOM   1661  CA  PHE B 201      18.523  19.000  79.891  1.00 74.36           C
ATOM   1662  CB  PHE B 201      19.072  17.640  80.376  1.00 74.36           C
ATOM   1663  CG  PHE B 201      20.342  17.808  81.136  1.00 74.36           C
ATOM   1664  CD1 PHE B 201      20.358  18.341  82.403  1.00 74.36           C
ATOM   1665  CD2 PHE B 201      21.526  17.388  80.574  1.00 74.36           C
ATOM   1666  CE1 PHE B 201      21.544  18.474  83.086  1.00 74.36           C
ATOM   1667  CE2 PHE B 201      22.715  17.516  81.251  1.00 74.36           C
ATOM   1668  CZ  PHE B 201      22.725  18.064  82.512  1.00 74.36           C
ATOM   1669  C   PHE B 201      19.611  19.740  79.185  1.00 74.36           C
ATOM   1670  O   PHE B 201      19.949  19.423  78.047  1.00 74.36           O
ATOM   1671  N   ARG B 202      20.153  20.787  79.844  1.00133.28           N
ATOM   1672  CA  ARG B 202      21.270  21.522  79.325  1.00133.28           C
ATOM   1673  CB  ARG B 202      21.116  23.052  79.316  1.00133.28           C
ATOM   1674  CG  ARG B 202      20.361  23.629  78.126  1.00133.28           C
ATOM   1675  CD  ARG B 202      20.761  25.081  77.840  1.00133.28           C
ATOM   1676  NE  ARG B 202      22.239  25.080  77.633  1.00133.28           N
ATOM   1677  CZ  ARG B 202      22.842  26.034  76.866  1.00133.28           C
ATOM   1678  NH1 ARG B 202      22.097  27.004  76.260  1.00133.28           N
ATOM   1679  NH2 ARG B 202      24.197  26.019  76.706  1.00133.28           N
ATOM   1680  C   ARG B 202      22.388  21.292  80.282  1.00133.28           C
ATOM   1681  O   ARG B 202      22.251  21.546  81.477  1.00133.28           O
ATOM   1682  N   PRO B 203      23.490  20.814  79.777  1.00126.84           N
ATOM   1683  CA  PRO B 203      24.620  20.588  80.632  1.00126.84           C
ATOM   1684  CD  PRO B 203      23.460  19.892  78.653  1.00126.84           C
ATOM   1685  CB  PRO B 203      25.561  19.672  79.848  1.00126.84           C
ATOM   1686  CG  PRO B 203      24.628  18.919  78.885  1.00126.84           C
ATOM   1687  C   PRO B 203      25.255  21.893  80.967  1.00126.84           C
ATOM   1688  O   PRO B 203      25.248  22.789  80.125  1.00126.84           O
ATOM   1689  N   GLY B 204      25.830  22.022  82.177  1.00 21.28           N
ATOM   1690  CA  GLY B 204      26.483  23.243  82.547  1.00 21.28           C
ATOM   1691  C   GLY B 204      27.861  23.197  81.968  1.00 21.28           C
ATOM   1692  O   GLY B 204      28.310  22.159  81.489  1.00 21.28           O
ATOM   1693  N   LYS B 205      28.582  24.329  82.038  1.00 74.16           N
ATOM   1694  CA  LYS B 205      29.890  24.433  81.462  1.00 74.16           C
ATOM   1695  CB  LYS B 205      30.512  25.830  81.637  1.00 74.16           C
ATOM   1696  CG  LYS B 205      29.688  26.975  81.040  0.00 74.16           C
ATOM   1697  CD  LYS B 205      28.458  27.366  81.866  0.00 74.16           C
ATOM   1698  CE  LYS B 205      27.765  28.628  81.342  0.00 74.16           C
ATOM   1699  NZ  LYS B 205      26.834  29.163  82.357  0.00 74.16           N
ATOM   1700  C   LYS B 205      30.818  23.457  82.129  1.00 74.16           C
ATOM   1701  O   LYS B 205      31.656  22.847  81.468  1.00 74.16           O
ATOM   1702  N   ASP B 206      30.698  23.289  83.461  1.00 36.02           N
ATOM   1703  CA  ASP B 206      31.593  22.433  84.191  1.00 36.02           C
ATOM   1704  CB  ASP B 206      31.306  22.433  85.706  1.00 36.02           C
ATOM   1705  CG  ASP B 206      32.457  21.748  86.436  1.00 36.02           C
ATOM   1706  OD1 ASP B 206      32.851  20.628  86.010  1.00 36.02           O
ATOM   1707  OD2 ASP B 206      32.952  22.331  87.437  1.00 36.02           O
ATOM   1708  C   ASP B 206      31.443  21.030  83.690  1.00 36.02           C
ATOM   1709  O   ASP B 206      32.433  20.339  83.453  1.00 36.02           O
ATOM   1710  N   LEU B 207      30.188  20.581  83.504  1.00 93.20           N
ATOM   1711  CA  LEU B 207      29.929  19.249  83.039  1.00 93.20           C
ATOM   1712  CB  LEU B 207      28.436  18.908  82.922  1.00 93.20           C
ATOM   1713  CG  LEU B 207      27.752  18.600  84.261  1.00 93.20           C
ATOM   1714  CD1 LEU B 207      27.825  19.796  85.221  1.00 93.20           C
ATOM   1715  CD2 LEU B 207      26.326  18.069  84.032  1.00 93.20           C
ATOM   1716  C   LEU B 207      30.487  19.079  81.666  1.00 93.20           C
ATOM   1717  O   LEU B 207      31.069  18.041  81.357  1.00 93.20           O
ATOM   1718  N   LYS B 208      30.313  20.086  80.793  1.00 41.46           N
ATOM   1719  CA  LYS B 208      30.788  19.930  79.450  1.00 41.46           C
ATOM   1720  CB  LYS B 208      30.455  21.120  78.542  1.00 41.46           C
ATOM   1721  CG  LYS B 208      28.959  21.274  78.289  1.00 41.46           C
ATOM   1722  CD  LYS B 208      28.600  22.529  77.498  1.00 41.46           C
ATOM   1723  CE  LYS B 208      27.111  22.633  77.177  1.00 41.46           C
ATOM   1724  NZ  LYS B 208      26.876  23.758  76.248  1.00 41.46           N
ATOM   1725  C   LYS B 208      32.277  19.797  79.453  1.00 41.46           C
ATOM   1726  O   LYS B 208      32.831  18.939  78.767  1.00 41.46           O
ATOM   1727  N   GLU B 209      32.962  20.642  80.245  1.00 83.18           N
ATOM   1728  CA  GLU B 209      34.397  20.654  80.227  1.00 83.18           C
ATOM   1729  CB  GLU B 209      35.027  21.804  81.042  1.00 83.18           C
ATOM   1730  CG  GLU B 209      36.544  21.902  80.839  1.00 83.18           C
ATOM   1731  CD  GLU B 209      37.061  23.214  81.421  1.00 83.18           C
ATOM   1732  OE1 GLU B 209      36.302  23.881  82.172  1.00 83.18           O
ATOM   1733  OE2 GLU B 209      38.232  23.568  81.113  1.00 83.18           O
ATOM   1734  C   GLU B 209      34.935  19.358  80.744  1.00 83.18           C
ATOM   1735  O   GLU B 209      35.961  18.880  80.263  1.00 83.18           O
ATOM   1736  N   ARG B 210      34.279  18.762  81.757  1.00159.20           N
ATOM   1737  CA  ARG B 210      34.800  17.544  82.304  1.00159.20           C
ATOM   1738  CB  ARG B 210      34.033  17.051  83.537  1.00159.20           C
ATOM   1739  CG  ARG B 210      34.844  16.041  84.347  1.00159.20           C
ATOM   1740  CD  ARG B 210      36.071  16.677  85.003  1.00159.20           C
ATOM   1741  NE  ARG B 210      35.583  17.862  85.764  1.00159.20           N
ATOM   1742  CZ  ARG B 210      36.058  18.138  87.013  1.00159.20           C
ATOM   1743  NH1 ARG B 210      37.009  17.344  87.585  1.00159.20           N
ATOM   1744  NH2 ARG B 210      35.560  19.209  87.699  1.00159.20           N
ATOM   1745  C   ARG B 210      34.739  16.463  81.271  1.00159.20           C
ATOM   1746  O   ARG B 210      35.681  15.687  81.112  1.00159.20           O
ATOM   1747  N   VAL B 211      33.613  16.385  80.538  1.00 47.57           N
ATOM   1748  CA  VAL B 211      33.433  15.375  79.540  1.00 47.57           C
ATOM   1749  CB  VAL B 211      32.066  15.438  78.922  1.00 47.57           C
ATOM   1750  CG1 VAL B 211      31.969  14.373  77.819  1.00 47.57           C
ATOM   1751  CG2 VAL B 211      31.022  15.280  80.044  1.00 47.57           C
ATOM   1752  C   VAL B 211      34.464  15.574  78.483  1.00 47.57           C
ATOM   1753  O   VAL B 211      35.087  14.618  78.022  1.00 47.57           O
ATOM   1754  N   TRP B 212      34.673  16.824  78.032  1.00119.53           N
ATOM   1755  CA  TRP B 212      35.742  16.969  77.098  1.00119.53           C
ATOM   1756  CB  TRP B 212      35.277  17.018  75.634  1.00119.53           C
ATOM   1757  CG  TRP B 212      36.405  16.805  74.659  1.00119.53           C
ATOM   1758  CD2 TRP B 212      37.101  15.552  74.543  1.00119.53           C
ATOM   1759  CD1 TRP B 212      37.015  17.666  73.788  1.00119.53           C
ATOM   1760  NE1 TRP B 212      38.031  17.019  73.129  1.00119.53           N
ATOM   1761  CE2 TRP B 212      38.102  15.719  73.587  1.00119.53           C
ATOM   1762  CE3 TRP B 212      36.917  14.364  75.190  1.00119.53           C
ATOM   1763  CZ2 TRP B 212      38.938  14.690  73.263  1.00119.53           C
ATOM   1764  CZ3 TRP B 212      37.762  13.327  74.860  1.00119.53           C
ATOM   1765  CH2 TRP B 212      38.754  13.490  73.912  1.00119.53           C
ATOM   1766  C   TRP B 212      36.455  18.230  77.463  1.00119.53           C
ATOM   1767  O   TRP B 212      35.911  19.326  77.342  1.00119.53           O
ATOM   1768  N   GLY B 213      37.722  18.108  77.896  1.00 24.77           N
ATOM   1769  CA  GLY B 213      38.437  19.266  78.353  1.00 24.77           C
ATOM   1770  C   GLY B 213      38.645  20.180  77.194  1.00 24.77           C
ATOM   1771  O   GLY B 213      38.732  19.744  76.048  1.00 24.77           O
ATOM   1772  N   ILE B 214      38.757  21.493  77.475  1.00106.92           N
ATOM   1773  CA  ILE B 214      38.924  22.406  76.390  1.00106.92           C
ATOM   1774  CB  ILE B 214      38.413  23.790  76.663  1.00106.92           C
ATOM   1775  CG1 ILE B 214      38.537  24.641  75.388  1.00106.92           C
ATOM   1776  CG2 ILE B 214      39.150  24.358  77.887  1.00106.92           C
ATOM   1777  CD1 ILE B 214      37.757  25.952  75.447  1.00106.92           C
ATOM   1778  C   ILE B 214      40.371  22.503  76.065  1.00106.92           C
ATOM   1779  O   ILE B 214      41.211  22.847  76.897  1.00106.92           O
ATOM   1780  N   LYS B 215      40.696  22.175  74.807  1.00235.10           N
ATOM   1781  CA  LYS B 215      42.052  22.251  74.391  1.00235.10           C
ATOM   1782  CB  LYS B 215      42.536  20.912  73.825  1.00235.10           C
ATOM   1783  CG  LYS B 215      42.163  19.734  74.727  1.00235.10           C
ATOM   1784  CD  LYS B 215      42.281  18.373  74.038  1.00235.10           C
ATOM   1785  CE  LYS B 215      41.677  18.340  72.631  1.00235.10           C
ATOM   1786  NZ  LYS B 215      42.681  18.792  71.643  1.00235.10           N
ATOM   1787  C   LYS B 215      42.026  23.223  73.267  1.00235.10           C
ATOM   1788  O   LYS B 215      41.604  22.880  72.163  1.00235.10           O
ATOM   1789  N   GLY B 216      42.475  24.464  73.524  1.00 21.80           N
ATOM   1790  CA  GLY B 216      42.442  25.473  72.509  1.00 21.80           C
ATOM   1791  C   GLY B 216      41.912  26.743  73.166  1.00 21.80           C
ATOM   1792  O   GLY B 216      42.085  26.886  74.406  1.00 21.80           O
ATOM   1793  OXT GLY B 216      41.328  27.589  72.438  1.00 21.80           O
TER    1794      GLY B 216
END
