# Supplementary material for: Comparison of histone-like HU protein DNA-binding properties and HU/IHF protein sequence alignment
Source: PLoS One. 2017 Nov 13;12(11):e0188037. doi: 10.1371/journal.pone.0188037 (PMC5683647; doi:10.1371/journal.pone.0188037)
Supplement: S3 File — (ZIP) [file pone.0188037.s003.zip › B4_4.pdb]

EXPDTA    THEORETICAL MODEL, MODELLER 9.17 2017/01/19 02:27:38
REMARK   6 MODELLER OBJECTIVE FUNCTION:      1075.5663
REMARK   6 MODELLER BEST TEMPLATE % SEQ ID:  32.086
REMARK   6 SEQUENCE: B4_4
REMARK   6 DOPE score: -22097.01367
REMARK   6 GA341 score: 0.70111
REMARK   6 TEMPLATE: 1p71 1:A - 93:B MODELS 1:A - 215:B AT 32.1%
ATOM      1  N   MET A   1      14.729  25.070  90.528  1.00151.11           N
ATOM      2  CA  MET A   1      13.776  26.036  89.990  1.00151.11           C
ATOM      3  CB  MET A   1      12.752  26.445  91.057  1.00151.11           C
ATOM      4  CG  MET A   1      11.938  25.241  91.542  1.00151.11           C
ATOM      5  SD  MET A   1      10.409  25.645  92.434  1.00151.11           S
ATOM      6  CE  MET A   1       9.471  26.008  90.921  1.00151.11           C
ATOM      7  C   MET A   1      14.518  27.205  89.481  1.00151.11           C
ATOM      8  O   MET A   1      15.508  27.025  88.776  1.00151.11           O
ATOM      9  N   SER A   2      14.001  28.412  89.778  1.00231.19           N
ATOM     10  CA  SER A   2      14.642  29.645  89.446  1.00231.19           C
ATOM     11  CB  SER A   2      14.946  29.806  87.947  1.00231.19           C
ATOM     12  OG  SER A   2      15.582  31.054  87.709  1.00231.19           O
ATOM     13  C   SER A   2      13.676  30.717  89.824  1.00231.19           C
ATOM     14  O   SER A   2      12.466  30.520  89.731  1.00231.19           O
ATOM     15  N   PHE A   3      14.176  31.879  90.288  1.00194.96           N
ATOM     16  CA  PHE A   3      13.256  32.935  90.589  1.00194.96           C
ATOM     17  CB  PHE A   3      13.227  33.351  92.071  1.00194.96           C
ATOM     18  CG  PHE A   3      12.451  32.326  92.831  1.00194.96           C
ATOM     19  CD1 PHE A   3      13.035  31.158  93.266  1.00194.96           C
ATOM     20  CD2 PHE A   3      11.121  32.540  93.111  1.00194.96           C
ATOM     21  CE1 PHE A   3      12.307  30.224  93.965  1.00194.96           C
ATOM     22  CE2 PHE A   3      10.386  31.612  93.809  1.00194.96           C
ATOM     23  CZ  PHE A   3      10.979  30.449  94.238  1.00194.96           C
ATOM     24  C   PHE A   3      13.643  34.128  89.780  1.00194.96           C
ATOM     25  O   PHE A   3      14.726  34.695  89.920  1.00194.96           O
ATOM     26  N   PRO A   4      12.753  34.480  88.897  1.00157.43           N
ATOM     27  CA  PRO A   4      12.917  35.644  88.071  1.00157.43           C
ATOM     28  CD  PRO A   4      11.897  33.488  88.271  1.00157.43           C
ATOM     29  CB  PRO A   4      11.960  35.469  86.890  1.00157.43           C
ATOM     30  CG  PRO A   4      11.038  34.306  87.296  1.00157.43           C
ATOM     31  C   PRO A   4      12.676  36.878  88.874  1.00157.43           C
ATOM     32  O   PRO A   4      12.983  37.969  88.396  1.00157.43           O
ATOM     33  N   ARG A   5      12.119  36.731  90.089  1.00221.04           N
ATOM     34  CA  ARG A   5      11.807  37.870  90.898  1.00221.04           C
ATOM     35  CB  ARG A   5      10.493  37.723  91.684  1.00221.04           C
ATOM     36  CG  ARG A   5       9.912  39.060  92.150  1.00221.04           C
ATOM     37  CD  ARG A   5       9.204  39.828  91.029  1.00221.04           C
ATOM     38  NE  ARG A   5      10.217  40.163  89.987  1.00221.04           N
ATOM     39  CZ  ARG A   5      10.637  41.451  89.824  1.00221.04           C
ATOM     40  NH1 ARG A   5      10.106  42.447  90.592  1.00221.04           N
ATOM     41  NH2 ARG A   5      11.580  41.747  88.882  1.00221.04           N
ATOM     42  C   ARG A   5      12.915  37.985  91.889  1.00221.04           C
ATOM     43  O   ARG A   5      14.028  38.371  91.533  1.00221.04           O
ATOM     44  N   ARG A   6      12.625  37.669  93.168  1.00251.03           N
ATOM     45  CA  ARG A   6      13.639  37.736  94.180  1.00251.03           C
ATOM     46  CB  ARG A   6      13.200  37.161  95.538  1.00251.03           C
ATOM     47  CG  ARG A   6      12.245  38.047  96.342  1.00251.03           C
ATOM     48  CD  ARG A   6      10.948  38.402  95.617  1.00251.03           C
ATOM     49  NE  ARG A   6      11.268  39.513  94.680  1.00251.03           N
ATOM     50  CZ  ARG A   6      11.282  40.795  95.147  1.00251.03           C
ATOM     51  NH1 ARG A   6      11.003  41.041  96.460  1.00251.03           N
ATOM     52  NH2 ARG A   6      11.586  41.831  94.311  1.00251.03           N
ATOM     53  C   ARG A   6      14.756  36.875  93.704  1.00251.03           C
ATOM     54  O   ARG A   6      14.545  35.800  93.144  1.00251.03           O
ATOM     55  N   PRO A   7      15.949  37.357  93.883  1.00115.79           N
ATOM     56  CA  PRO A   7      17.081  36.604  93.445  1.00115.79           C
ATOM     57  CD  PRO A   7      16.217  38.782  93.903  1.00115.79           C
ATOM     58  CB  PRO A   7      18.265  37.577  93.428  1.00115.79           C
ATOM     59  CG  PRO A   7      17.737  38.851  94.119  1.00115.79           C
ATOM     60  C   PRO A   7      17.249  35.401  94.301  1.00115.79           C
ATOM     61  O   PRO A   7      17.174  35.519  95.523  1.00115.79           O
ATOM     62  N   THR A   8      17.471  34.234  93.672  1.00253.01           N
ATOM     63  CA  THR A   8      17.653  33.022  94.405  1.00253.01           C
ATOM     64  CB  THR A   8      16.366  32.353  94.774  1.00253.01           C
ATOM     65  OG1 THR A   8      15.678  31.960  93.596  1.00253.01           O
ATOM     66  CG2 THR A   8      15.511  33.336  95.590  1.00253.01           C
ATOM     67  C   THR A   8      18.364  32.093  93.488  1.00253.01           C
ATOM     68  O   THR A   8      18.718  32.456  92.367  1.00253.01           O
ATOM     69  N   VAL A   9      18.611  30.857  93.952  1.00 52.53           N
ATOM     70  CA  VAL A   9      19.250  29.918  93.087  1.00 52.53           C
ATOM     71  CB  VAL A   9      20.564  29.414  93.608  1.00 52.53           C
ATOM     72  CG1 VAL A   9      21.130  28.389  92.611  1.00 52.53           C
ATOM     73  CG2 VAL A   9      21.488  30.618  93.849  1.00 52.53           C
ATOM     74  C   VAL A   9      18.334  28.747  92.984  1.00 52.53           C
ATOM     75  O   VAL A   9      17.617  28.422  93.929  1.00 52.53           O
ATOM     76  N   THR A  10      18.322  28.094  91.809  1.00129.96           N
ATOM     77  CA  THR A  10      17.511  26.946  91.643  1.00129.96           C
ATOM     78  CB  THR A  10      17.678  26.329  90.300  1.00129.96           C
ATOM     79  OG1 THR A  10      18.718  25.363  90.321  1.00129.96           O
ATOM     80  CG2 THR A  10      18.100  27.491  89.373  1.00129.96           C
ATOM     81  C   THR A  10      18.121  26.001  92.616  1.00129.96           C
ATOM     82  O   THR A  10      17.444  25.187  93.237  1.00129.96           O
ATOM     83  N   LYS A  11      19.454  26.119  92.763  1.00100.15           N
ATOM     84  CA  LYS A  11      20.221  25.293  93.644  1.00100.15           C
ATOM     85  CB  LYS A  11      21.713  25.664  93.587  1.00100.15           C
ATOM     86  CG  LYS A  11      22.655  24.720  94.333  0.00100.15           C
ATOM     87  CD  LYS A  11      22.518  24.761  95.852  0.00100.15           C
ATOM     88  CE  LYS A  11      23.591  23.932  96.560  0.00100.15           C
ATOM     89  NZ  LYS A  11      23.708  24.357  97.970  0.00100.15           N
ATOM     90  C   LYS A  11      19.709  25.497  95.033  1.00100.15           C
ATOM     91  O   LYS A  11      19.494  24.537  95.770  1.00100.15           O
ATOM     92  N   SER A  12      19.466  26.762  95.420  1.00 61.05           N
ATOM     93  CA  SER A  12      18.987  27.035  96.744  1.00 61.05           C
ATOM     94  CB  SER A  12      18.849  28.540  97.027  1.00 61.05           C
ATOM     95  OG  SER A  12      18.369  28.744  98.347  1.00 61.05           O
ATOM     96  C   SER A  12      17.628  26.424  96.887  1.00 61.05           C
ATOM     97  O   SER A  12      17.302  25.840  97.918  1.00 61.05           O
ATOM     98  N   ASP A  13      16.796  26.544  95.840  1.00 32.14           N
ATOM     99  CA  ASP A  13      15.458  26.034  95.894  1.00 32.14           C
ATOM    100  CB  ASP A  13      14.649  26.381  94.633  1.00 32.14           C
ATOM    101  CG  ASP A  13      14.397  27.883  94.636  1.00 32.14           C
ATOM    102  OD1 ASP A  13      14.220  28.451  95.747  1.00 32.14           O
ATOM    103  OD2 ASP A  13      14.385  28.482  93.528  1.00 32.14           O
ATOM    104  C   ASP A  13      15.496  24.544  96.009  1.00 32.14           C
ATOM    105  O   ASP A  13      14.724  23.956  96.765  1.00 32.14           O
ATOM    106  N   ILE A  14      16.396  23.888  95.253  1.00 94.13           N
ATOM    107  CA  ILE A  14      16.444  22.456  95.270  1.00 94.13           C
ATOM    108  CB  ILE A  14      17.326  21.849  94.222  1.00 94.13           C
ATOM    109  CG1 ILE A  14      17.014  20.346  94.133  1.00 94.13           C
ATOM    110  CG2 ILE A  14      18.792  22.176  94.553  1.00 94.13           C
ATOM    111  CD1 ILE A  14      17.520  19.684  92.859  1.00 94.13           C
ATOM    112  C   ILE A  14      16.879  21.966  96.613  1.00 94.13           C
ATOM    113  O   ILE A  14      16.356  20.968  97.105  1.00 94.13           O
ATOM    114  N   VAL A  15      17.860  22.639  97.248  1.00117.32           N
ATOM    115  CA  VAL A  15      18.284  22.159  98.531  1.00117.32           C
ATOM    116  CB  VAL A  15      19.449  22.887  99.146  1.00117.32           C
ATOM    117  CG1 VAL A  15      20.680  22.664  98.261  1.00117.32           C
ATOM    118  CG2 VAL A  15      19.100  24.364  99.366  1.00117.32           C
ATOM    119  C   VAL A  15      17.124  22.233  99.468  1.00117.32           C
ATOM    120  O   VAL A  15      16.941  21.344 100.295  1.00117.32           O
ATOM    121  N   ASP A  16      16.289  23.281  99.354  1.00 42.09           N
ATOM    122  CA  ASP A  16      15.186  23.413 100.261  1.00 42.09           C
ATOM    123  CB  ASP A  16      14.323  24.652  99.966  1.00 42.09           C
ATOM    124  CG  ASP A  16      15.129  25.896 100.318  1.00 42.09           C
ATOM    125  OD1 ASP A  16      16.122  25.762 101.083  1.00 42.09           O
ATOM    126  OD2 ASP A  16      14.763  26.996  99.826  1.00 42.09           O
ATOM    127  C   ASP A  16      14.301  22.207 100.132  1.00 42.09           C
ATOM    128  O   ASP A  16      13.899  21.619 101.135  1.00 42.09           O
ATOM    129  N   GLN A  17      13.978  21.799  98.889  1.00 77.06           N
ATOM    130  CA  GLN A  17      13.106  20.675  98.683  1.00 77.06           C
ATOM    131  CB  GLN A  17      12.715  20.471  97.210  1.00 77.06           C
ATOM    132  CG  GLN A  17      11.782  19.275  97.007  1.00 77.06           C
ATOM    133  CD  GLN A  17      10.459  19.584  97.691  1.00 77.06           C
ATOM    134  OE1 GLN A  17      10.223  20.704  98.139  1.00 77.06           O
ATOM    135  NE2 GLN A  17       9.568  18.561  97.780  1.00 77.06           N
ATOM    136  C   GLN A  17      13.762  19.411  99.151  1.00 77.06           C
ATOM    137  O   GLN A  17      13.117  18.559  99.759  1.00 77.06           O
ATOM    138  N   ILE A  18      15.068  19.252  98.868  1.00 36.56           N
ATOM    139  CA  ILE A  18      15.773  18.052  99.230  1.00 36.56           C
ATOM    140  CB  ILE A  18      17.191  18.049  98.744  1.00 36.56           C
ATOM    141  CG1 ILE A  18      17.237  18.120  97.209  1.00 36.56           C
ATOM    142  CG2 ILE A  18      17.890  16.809  99.325  1.00 36.56           C
ATOM    143  CD1 ILE A  18      18.629  18.419  96.658  1.00 36.56           C
ATOM    144  C   ILE A  18      15.820  17.963 100.717  1.00 36.56           C
ATOM    145  O   ILE A  18      15.561  16.916 101.311  1.00 36.56           O
ATOM    146  N   SER A  19      16.123  19.104 101.348  1.00 85.60           N
ATOM    147  CA  SER A  19      16.270  19.201 102.761  1.00 85.60           C
ATOM    148  CB  SER A  19      16.422  20.667 103.212  1.00 85.60           C
ATOM    149  OG  SER A  19      16.558  20.749 104.623  1.00 85.60           O
ATOM    150  C   SER A  19      15.019  18.670 103.352  1.00 85.60           C
ATOM    151  O   SER A  19      15.080  17.959 104.344  1.00 85.60           O
ATOM    152  N   LEU A  20      13.851  19.017 102.784  1.00 44.98           N
ATOM    153  CA  LEU A  20      12.610  18.513 103.300  1.00 44.98           C
ATOM    154  CB  LEU A  20      11.387  19.212 102.687  1.00 44.98           C
ATOM    155  CG  LEU A  20      11.278  20.704 103.053  0.00 44.98           C
ATOM    156  CD1 LEU A  20      10.029  21.341 102.417  1.00 44.98           C
ATOM    157  CD2 LEU A  20      11.343  20.911 104.574  1.00 44.98           C
ATOM    158  C   LEU A  20      12.455  17.042 103.028  1.00 44.98           C
ATOM    159  O   LEU A  20      12.081  16.268 103.908  1.00 44.98           O
ATOM    160  N   ASN A  21      12.761  16.628 101.785  1.00 48.30           N
ATOM    161  CA  ASN A  21      12.487  15.311 101.273  1.00 48.30           C
ATOM    162  CB  ASN A  21      12.755  15.209  99.762  1.00 48.30           C
ATOM    163  CG  ASN A  21      11.760  16.101  99.036  1.00 48.30           C
ATOM    164  OD1 ASN A  21      10.682  16.399  99.547  1.00 48.30           O
ATOM    165  ND2 ASN A  21      12.132  16.538  97.802  1.00 48.30           N
ATOM    166  C   ASN A  21      13.272  14.202 101.908  1.00 48.30           C
ATOM    167  O   ASN A  21      12.719  13.134 102.165  1.00 48.30           O
ATOM    168  N   ILE A  22      14.567  14.407 102.206  1.00151.77           N
ATOM    169  CA  ILE A  22      15.370  13.264 102.548  1.00151.77           C
ATOM    170  CB  ILE A  22      16.829  13.558 102.708  1.00151.77           C
ATOM    171  CG1 ILE A  22      17.094  14.492 103.887  1.00151.77           C
ATOM    172  CG2 ILE A  22      17.346  14.098 101.365  1.00151.77           C
ATOM    173  CD1 ILE A  22      18.576  14.517 104.236  1.00151.77           C
ATOM    174  C   ILE A  22      14.876  12.553 103.761  1.00151.77           C
ATOM    175  O   ILE A  22      14.863  11.325 103.792  1.00151.77           O
ATOM    176  N   ARG A  23      14.472  13.284 104.804  1.00269.40           N
ATOM    177  CA  ARG A  23      13.953  12.634 105.971  1.00269.40           C
ATOM    178  CB  ARG A  23      12.670  11.840 105.670  1.00269.40           C
ATOM    179  CG  ARG A  23      11.536  12.722 105.146  1.00269.40           C
ATOM    180  CD  ARG A  23      10.319  11.942 104.643  1.00269.40           C
ATOM    181  NE  ARG A  23       9.570  11.448 105.832  1.00269.40           N
ATOM    182  CZ  ARG A  23       8.230  11.208 105.735  1.00269.40           C
ATOM    183  NH1 ARG A  23       7.584  11.431 104.553  1.00269.40           N
ATOM    184  NH2 ARG A  23       7.534  10.753 106.817  1.00269.40           N
ATOM    185  C   ARG A  23      14.978  11.677 106.502  1.00269.40           C
ATOM    186  O   ARG A  23      14.626  10.623 107.028  1.00269.40           O
ATOM    187  N   ASN A  24      16.279  12.008 106.387  1.00224.10           N
ATOM    188  CA  ASN A  24      17.255  11.082 106.887  1.00224.10           C
ATOM    189  CB  ASN A  24      18.446  10.861 105.948  1.00224.10           C
ATOM    190  CG  ASN A  24      19.311   9.792 106.591  1.00224.10           C
ATOM    191  OD1 ASN A  24      18.925   9.176 107.584  1.00224.10           O
ATOM    192  ND2 ASN A  24      20.520   9.568 106.015  1.00224.10           N
ATOM    193  C   ASN A  24      17.815  11.619 108.162  1.00224.10           C
ATOM    194  O   ASN A  24      18.613  12.555 108.156  1.00224.10           O
ATOM    195  N   ASN A  25      17.386  11.012 109.286  1.00271.68           N
ATOM    196  CA  ASN A  25      17.772  11.355 110.626  1.00271.68           C
ATOM    197  CB  ASN A  25      18.158  12.834 110.837  1.00271.68           C
ATOM    198  CG  ASN A  25      18.851  12.983 112.186  1.00271.68           C
ATOM    199  OD1 ASN A  25      18.455  13.804 113.012  1.00271.68           O
ATOM    200  ND2 ASN A  25      19.918  12.173 112.415  1.00271.68           N
ATOM    201  C   ASN A  25      16.520  11.104 111.388  1.00271.68           C
ATOM    202  O   ASN A  25      15.786  10.167 111.078  1.00271.68           O
ATOM    203  N   ASN A  26      16.257  11.911 112.432  1.00 99.48           N
ATOM    204  CA  ASN A  26      14.963  11.805 113.021  1.00 99.48           C
ATOM    205  CB  ASN A  26      14.711  12.840 114.133  1.00 99.48           C
ATOM    206  CG  ASN A  26      15.566  12.470 115.336  1.00 99.48           C
ATOM    207  OD1 ASN A  26      16.404  13.253 115.781  1.00 99.48           O
ATOM    208  ND2 ASN A  26      15.350  11.243 115.881  1.00 99.48           N
ATOM    209  C   ASN A  26      14.103  12.174 111.866  1.00 99.48           C
ATOM    210  O   ASN A  26      13.059  11.576 111.616  1.00 99.48           O
ATOM    211  N   LEU A  27      14.577  13.188 111.117  1.00229.41           N
ATOM    212  CA  LEU A  27      13.945  13.612 109.909  1.00229.41           C
ATOM    213  CB  LEU A  27      13.021  14.834 110.059  1.00229.41           C
ATOM    214  CG  LEU A  27      11.736  14.537 110.858  1.00229.41           C
ATOM    215  CD1 LEU A  27      12.041  14.232 112.333  1.00229.41           C
ATOM    216  CD2 LEU A  27      10.690  15.649 110.675  1.00229.41           C
ATOM    217  C   LEU A  27      15.023  13.957 108.925  1.00229.41           C
ATOM    218  O   LEU A  27      16.192  13.623 109.098  1.00229.41           O
ATOM    219  N   LYS A  28      14.602  14.638 107.851  1.00229.17           N
ATOM    220  CA  LYS A  28      15.335  15.116 106.736  1.00229.17           C
ATOM    221  CB  LYS A  28      14.333  15.896 105.904  1.00229.17           C
ATOM    222  CG  LYS A  28      13.437  16.731 106.828  1.00229.17           C
ATOM    223  CD  LYS A  28      12.569  17.783 106.144  1.00229.17           C
ATOM    224  CE  LYS A  28      11.508  18.396 107.062  1.00229.17           C
ATOM    225  NZ  LYS A  28      10.459  17.393 107.354  1.00229.17           N
ATOM    226  C   LYS A  28      16.471  15.975 107.190  1.00229.17           C
ATOM    227  O   LYS A  28      16.453  16.525 108.289  1.00229.17           O
ATOM    228  N   LEU A  29      17.523  16.069 106.347  1.00 75.99           N
ATOM    229  CA  LEU A  29      18.694  16.818 106.707  1.00 75.99           C
ATOM    230  CB  LEU A  29      19.977  16.477 105.925  1.00 75.99           C
ATOM    231  CG  LEU A  29      20.582  15.114 106.303  1.00 75.99           C
ATOM    232  CD1 LEU A  29      21.862  14.828 105.501  1.00 75.99           C
ATOM    233  CD2 LEU A  29      20.786  14.999 107.823  1.00 75.99           C
ATOM    234  C   LEU A  29      18.445  18.276 106.558  1.00 75.99           C
ATOM    235  O   LEU A  29      17.547  18.706 105.836  1.00 75.99           O
ATOM    236  N   GLU A  30      19.270  19.070 107.267  1.00 47.10           N
ATOM    237  CA  GLU A  30      19.160  20.496 107.302  1.00 47.10           C
ATOM    238  CB  GLU A  30      20.048  21.180 108.358  1.00 47.10           C
ATOM    239  CG  GLU A  30      19.593  20.941 109.799  1.00 47.10           C
ATOM    240  CD  GLU A  30      20.548  21.691 110.717  1.00 47.10           C
ATOM    241  OE1 GLU A  30      21.780  21.649 110.452  1.00 47.10           O
ATOM    242  OE2 GLU A  30      20.059  22.312 111.698  1.00 47.10           O
ATOM    243  C   GLU A  30      19.546  21.054 105.977  1.00 47.10           C
ATOM    244  O   GLU A  30      20.084  20.359 105.116  1.00 47.10           O
ATOM    245  N   LYS A  31      19.246  22.354 105.794  1.00 65.76           N
ATOM    246  CA  LYS A  31      19.508  23.029 104.563  1.00 65.76           C
ATOM    247  CB  LYS A  31      19.102  24.513 104.573  1.00 65.76           C
ATOM    248  CG  LYS A  31      17.585  24.719 104.602  1.00 65.76           C
ATOM    249  CD  LYS A  31      17.160  26.166 104.863  1.00 65.76           C
ATOM    250  CE  LYS A  31      15.642  26.364 104.884  0.00 65.76           C
ATOM    251  NZ  LYS A  31      15.068  26.035 103.560  0.00 65.76           N
ATOM    252  C   LYS A  31      20.972  22.942 104.294  1.00 65.76           C
ATOM    253  O   LYS A  31      21.387  22.777 103.149  1.00 65.76           O
ATOM    254  N   LYS A  32      21.797  23.051 105.349  1.00144.87           N
ATOM    255  CA  LYS A  32      23.216  22.986 105.170  1.00144.87           C
ATOM    256  CB  LYS A  32      23.991  23.179 106.485  1.00144.87           C
ATOM    257  CG  LYS A  32      23.764  24.530 107.170  0.00144.87           C
ATOM    258  CD  LYS A  32      22.373  24.685 107.789  0.00144.87           C
ATOM    259  CE  LYS A  32      21.359  25.385 106.882  0.00144.87           C
ATOM    260  NZ  LYS A  32      21.701  26.818 106.751  0.00144.87           N
ATOM    261  C   LYS A  32      23.584  21.623 104.657  1.00144.87           C
ATOM    262  O   LYS A  32      24.377  21.482 103.730  1.00144.87           O
ATOM    263  N   TYR A  33      23.004  20.563 105.239  1.00105.77           N
ATOM    264  CA  TYR A  33      23.410  19.243 104.858  1.00105.77           C
ATOM    265  CB  TYR A  33      22.776  18.152 105.735  1.00105.77           C
ATOM    266  CG  TYR A  33      23.365  18.330 107.093  1.00105.77           C
ATOM    267  CD1 TYR A  33      22.842  19.257 107.966  1.00105.77           C
ATOM    268  CD2 TYR A  33      24.445  17.576 107.489  1.00105.77           C
ATOM    269  CE1 TYR A  33      23.387  19.423 109.218  1.00105.77           C
ATOM    270  CE2 TYR A  33      24.994  17.738 108.739  1.00105.77           C
ATOM    271  CZ  TYR A  33      24.464  18.664 109.606  1.00105.77           C
ATOM    272  OH  TYR A  33      25.025  18.835 110.889  1.00105.77           O
ATOM    273  C   TYR A  33      23.069  18.968 103.430  1.00105.77           C
ATOM    274  O   TYR A  33      23.905  18.457 102.685  1.00105.77           O
ATOM    275  N   ILE A  34      21.840  19.295 102.985  1.00172.30           N
ATOM    276  CA  ILE A  34      21.595  18.985 101.610  1.00172.30           C
ATOM    277  CB  ILE A  34      20.185  19.096 101.081  1.00172.30           C
ATOM    278  CG1 ILE A  34      19.632  20.517 101.134  1.00172.30           C
ATOM    279  CG2 ILE A  34      19.331  18.077 101.854  1.00172.30           C
ATOM    280  CD1 ILE A  34      19.290  20.923 102.551  1.00172.30           C
ATOM    281  C   ILE A  34      22.496  19.821 100.764  1.00172.30           C
ATOM    282  O   ILE A  34      23.038  19.333  99.777  1.00172.30           O
ATOM    283  N   ARG A  35      22.701  21.102 101.120  1.00135.72           N
ATOM    284  CA  ARG A  35      23.532  21.920 100.281  1.00135.72           C
ATOM    285  CB  ARG A  35      23.585  23.403 100.710  1.00135.72           C
ATOM    286  CG  ARG A  35      24.150  23.665 102.105  1.00135.72           C
ATOM    287  CD  ARG A  35      24.070  25.129 102.544  1.00135.72           C
ATOM    288  NE  ARG A  35      24.979  25.915 101.664  1.00135.72           N
ATOM    289  CZ  ARG A  35      25.104  27.260 101.855  1.00135.72           C
ATOM    290  NH1 ARG A  35      24.400  27.873 102.851  1.00135.72           N
ATOM    291  NH2 ARG A  35      25.933  27.991 101.054  1.00135.72           N
ATOM    292  C   ARG A  35      24.925  21.363 100.249  1.00135.72           C
ATOM    293  O   ARG A  35      25.541  21.288  99.187  1.00135.72           O
ATOM    294  N   LEU A  36      25.469  20.943 101.407  1.00 96.05           N
ATOM    295  CA  LEU A  36      26.810  20.432 101.404  1.00 96.05           C
ATOM    296  CB  LEU A  36      27.384  20.210 102.814  1.00 96.05           C
ATOM    297  CG  LEU A  36      27.917  21.494 103.483  1.00 96.05           C
ATOM    298  CD1 LEU A  36      29.221  21.961 102.814  1.00 96.05           C
ATOM    299  CD2 LEU A  36      26.863  22.610 103.521  1.00 96.05           C
ATOM    300  C   LEU A  36      26.908  19.162 100.609  1.00 96.05           C
ATOM    301  O   LEU A  36      27.842  18.990  99.828  1.00 96.05           O
ATOM    302  N   VAL A  37      25.950  18.234 100.780  1.00115.51           N
ATOM    303  CA  VAL A  37      25.992  16.986 100.075  1.00115.51           C
ATOM    304  CB  VAL A  37      24.954  16.037 100.580  1.00115.51           C
ATOM    305  CG1 VAL A  37      23.567  16.575 100.207  1.00115.51           C
ATOM    306  CG2 VAL A  37      25.280  14.643 100.044  1.00115.51           C
ATOM    307  C   VAL A  37      25.804  17.209  98.597  1.00115.51           C
ATOM    308  O   VAL A  37      26.485  16.592  97.780  1.00115.51           O
ATOM    309  N   ILE A  38      24.869  18.100  98.210  1.00101.32           N
ATOM    310  CA  ILE A  38      24.606  18.378  96.822  1.00101.32           C
ATOM    311  CB  ILE A  38      23.390  19.241  96.631  1.00101.32           C
ATOM    312  CG1 ILE A  38      22.110  18.383  96.684  1.00101.32           C
ATOM    313  CG2 ILE A  38      23.560  20.025  95.325  1.00101.32           C
ATOM    314  CD1 ILE A  38      21.888  17.619  97.986  1.00101.32           C
ATOM    315  C   ILE A  38      25.796  19.005  96.148  1.00101.32           C
ATOM    316  O   ILE A  38      26.137  18.628  95.027  1.00101.32           O
ATOM    317  N   ASP A  39      26.473  19.966  96.804  1.00 78.18           N
ATOM    318  CA  ASP A  39      27.580  20.633  96.172  1.00 78.18           C
ATOM    319  CB  ASP A  39      28.192  21.732  97.062  1.00 78.18           C
ATOM    320  CG  ASP A  39      29.259  22.485  96.272  1.00 78.18           C
ATOM    321  OD1 ASP A  39      30.262  21.846  95.855  1.00 78.18           O
ATOM    322  OD2 ASP A  39      29.090  23.720  96.091  1.00 78.18           O
ATOM    323  C   ASP A  39      28.652  19.631  95.871  1.00 78.18           C
ATOM    324  O   ASP A  39      29.249  19.654  94.795  1.00 78.18           O
ATOM    325  N   ALA A  40      28.919  18.718  96.821  1.00 33.53           N
ATOM    326  CA  ALA A  40      29.953  17.733  96.668  1.00 33.53           C
ATOM    327  CB  ALA A  40      30.117  16.839  97.909  1.00 33.53           C
ATOM    328  C   ALA A  40      29.621  16.841  95.514  1.00 33.53           C
ATOM    329  O   ALA A  40      30.513  16.409  94.788  1.00 33.53           O
ATOM    330  N   PHE A  41      28.325  16.521  95.338  1.00 97.85           N
ATOM    331  CA  PHE A  41      27.860  15.645  94.297  1.00 97.85           C
ATOM    332  CB  PHE A  41      26.337  15.440  94.395  1.00 97.85           C
ATOM    333  CG  PHE A  41      25.862  14.714  93.189  1.00 97.85           C
ATOM    334  CD1 PHE A  41      26.007  13.352  93.082  1.00 97.85           C
ATOM    335  CD2 PHE A  41      25.252  15.407  92.169  1.00 97.85           C
ATOM    336  CE1 PHE A  41      25.556  12.698  91.962  1.00 97.85           C
ATOM    337  CE2 PHE A  41      24.799  14.757  91.048  1.00 97.85           C
ATOM    338  CZ  PHE A  41      24.953  13.396  90.941  1.00 97.85           C
ATOM    339  C   PHE A  41      28.167  16.228  92.947  1.00 97.85           C
ATOM    340  O   PHE A  41      28.684  15.531  92.073  1.00 97.85           O
ATOM    341  N   PHE A  42      27.850  17.524  92.746  1.00104.85           N
ATOM    342  CA  PHE A  42      28.075  18.183  91.485  1.00104.85           C
ATOM    343  CB  PHE A  42      27.616  19.651  91.447  1.00104.85           C
ATOM    344  CG  PHE A  42      26.134  19.726  91.382  1.00104.85           C
ATOM    345  CD1 PHE A  42      25.507  19.631  90.164  1.00104.85           C
ATOM    346  CD2 PHE A  42      25.375  19.887  92.516  1.00104.85           C
ATOM    347  CE1 PHE A  42      24.141  19.703  90.059  1.00104.85           C
ATOM    348  CE2 PHE A  42      24.006  19.960  92.417  1.00104.85           C
ATOM    349  CZ  PHE A  42      23.391  19.870  91.193  1.00104.85           C
ATOM    350  C   PHE A  42      29.537  18.257  91.204  1.00104.85           C
ATOM    351  O   PHE A  42      29.973  18.047  90.072  1.00104.85           O
ATOM    352  N   GLU A  43      30.329  18.595  92.235  1.00 98.03           N
ATOM    353  CA  GLU A  43      31.741  18.759  92.062  1.00 98.03           C
ATOM    354  CB  GLU A  43      32.451  19.166  93.365  1.00 98.03           C
ATOM    355  CG  GLU A  43      33.943  19.459  93.188  1.00 98.03           C
ATOM    356  CD  GLU A  43      34.092  20.908  92.744  1.00 98.03           C
ATOM    357  OE1 GLU A  43      33.812  21.811  93.578  1.00 98.03           O
ATOM    358  OE2 GLU A  43      34.485  21.133  91.569  1.00 98.03           O
ATOM    359  C   GLU A  43      32.323  17.449  91.638  1.00 98.03           C
ATOM    360  O   GLU A  43      33.199  17.399  90.777  1.00 98.03           O
ATOM    361  N   GLU A  44      31.849  16.348  92.243  1.00109.08           N
ATOM    362  CA  GLU A  44      32.374  15.049  91.941  1.00109.08           C
ATOM    363  CB  GLU A  44      31.816  13.948  92.856  1.00109.08           C
ATOM    364  CG  GLU A  44      32.405  12.568  92.563  1.00109.08           C
ATOM    365  CD  GLU A  44      33.880  12.600  92.942  1.00109.08           C
ATOM    366  OE1 GLU A  44      34.203  13.160  94.024  1.00109.08           O
ATOM    367  OE2 GLU A  44      34.705  12.073  92.147  1.00109.08           O
ATOM    368  C   GLU A  44      32.050  14.673  90.527  1.00109.08           C
ATOM    369  O   GLU A  44      32.865  14.056  89.844  1.00109.08           O
ATOM    370  N   LEU A  45      30.843  15.019  90.047  1.00 45.61           N
ATOM    371  CA  LEU A  45      30.461  14.640  88.718  1.00 45.61           C
ATOM    372  CB  LEU A  45      29.040  15.088  88.342  1.00 45.61           C
ATOM    373  CG  LEU A  45      27.931  14.430  89.178  1.00 45.61           C
ATOM    374  CD1 LEU A  45      26.544  14.863  88.678  1.00 45.61           C
ATOM    375  CD2 LEU A  45      28.101  12.904  89.232  1.00 45.61           C
ATOM    376  C   LEU A  45      31.376  15.283  87.723  1.00 45.61           C
ATOM    377  O   LEU A  45      31.848  14.626  86.796  1.00 45.61           O
ATOM    378  N   LYS A  46      31.656  16.588  87.900  1.00 97.93           N
ATOM    379  CA  LYS A  46      32.473  17.315  86.970  1.00 97.93           C
ATOM    380  CB  LYS A  46      32.576  18.819  87.291  1.00 97.93           C
ATOM    381  CG  LYS A  46      33.207  19.124  88.650  1.00 97.93           C
ATOM    382  CD  LYS A  46      33.560  20.597  88.865  1.00 97.93           C
ATOM    383  CE  LYS A  46      34.959  20.977  88.377  1.00 97.93           C
ATOM    384  NZ  LYS A  46      35.211  22.414  88.628  1.00 97.93           N
ATOM    385  C   LYS A  46      33.852  16.736  86.962  1.00 97.93           C
ATOM    386  O   LYS A  46      34.483  16.641  85.909  1.00 97.93           O
ATOM    387  N   SER A  47      34.362  16.342  88.145  1.00 72.68           N
ATOM    388  CA  SER A  47      35.690  15.808  88.249  1.00 72.68           C
ATOM    389  CB  SER A  47      36.134  15.577  89.704  1.00 72.68           C
ATOM    390  OG  SER A  47      35.356  14.552  90.303  1.00 72.68           O
ATOM    391  C   SER A  47      35.788  14.495  87.528  1.00 72.68           C
ATOM    392  O   SER A  47      36.748  14.254  86.800  1.00 72.68           O
ATOM    393  N   ASN A  48      34.793  13.605  87.710  1.00 53.08           N
ATOM    394  CA  ASN A  48      34.838  12.305  87.103  1.00 53.08           C
ATOM    395  CB  ASN A  48      33.680  11.395  87.550  1.00 53.08           C
ATOM    396  CG  ASN A  48      33.923  11.021  89.005  1.00 53.08           C
ATOM    397  OD1 ASN A  48      33.103  11.300  89.878  1.00 53.08           O
ATOM    398  ND2 ASN A  48      35.085  10.368  89.277  1.00 53.08           N
ATOM    399  C   ASN A  48      34.771  12.432  85.611  1.00 53.08           C
ATOM    400  O   ASN A  48      35.466  11.718  84.891  1.00 53.08           O
ATOM    401  N   LEU A  49      33.915  13.338  85.105  1.00143.14           N
ATOM    402  CA  LEU A  49      33.757  13.510  83.688  1.00143.14           C
ATOM    403  CB  LEU A  49      32.634  14.499  83.329  1.00143.14           C
ATOM    404  CG  LEU A  49      31.238  14.032  83.780  1.00143.14           C
ATOM    405  CD1 LEU A  49      30.156  15.053  83.397  1.00143.14           C
ATOM    406  CD2 LEU A  49      30.933  12.612  83.276  1.00143.14           C
ATOM    407  C   LEU A  49      35.025  14.040  83.085  1.00143.14           C
ATOM    408  O   LEU A  49      35.458  13.574  82.033  1.00143.14           O
ATOM    409  N   CYS A  50      35.675  15.018  83.746  1.00 92.09           N
ATOM    410  CA  CYS A  50      36.838  15.642  83.172  1.00 92.09           C
ATOM    411  CB  CYS A  50      37.390  16.830  83.984  1.00 92.09           C
ATOM    412  SG  CYS A  50      38.233  16.338  85.517  1.00 92.09           S
ATOM    413  C   CYS A  50      37.932  14.630  83.024  1.00 92.09           C
ATOM    414  O   CYS A  50      38.747  14.724  82.106  1.00 92.09           O
ATOM    415  N   SER A  51      37.994  13.667  83.965  1.00 99.02           N
ATOM    416  CA  SER A  51      38.959  12.601  84.001  1.00 99.02           C
ATOM    417  CB  SER A  51      38.988  11.877  85.357  1.00 99.02           C
ATOM    418  OG  SER A  51      39.333  12.791  86.386  1.00 99.02           O
ATOM    419  C   SER A  51      38.616  11.569  82.965  1.00 99.02           C
ATOM    420  O   SER A  51      39.370  10.617  82.769  1.00 99.02           O
ATOM    421  N   ASN A  52      37.484  11.747  82.255  1.00 66.95           N
ATOM    422  CA  ASN A  52      37.024  10.815  81.258  1.00 66.95           C
ATOM    423  CB  ASN A  52      38.146  10.319  80.330  1.00 66.95           C
ATOM    424  CG  ASN A  52      38.616  11.499  79.493  1.00 66.95           C
ATOM    425  OD1 ASN A  52      37.810  12.226  78.914  1.00 66.95           O
ATOM    426  ND2 ASN A  52      39.959  11.702  79.431  1.00 66.95           N
ATOM    427  C   ASN A  52      36.372   9.612  81.870  1.00 66.95           C
ATOM    428  O   ASN A  52      36.332   8.545  81.259  1.00 66.95           O
ATOM    429  N   ASN A  53      35.823   9.754  83.091  1.00 58.46           N
ATOM    430  CA  ASN A  53      35.081   8.687  83.703  1.00 58.46           C
ATOM    431  CB  ASN A  53      35.209   8.704  85.238  1.00 58.46           C
ATOM    432  CG  ASN A  53      34.838   7.345  85.809  1.00 58.46           C
ATOM    433  OD1 ASN A  53      34.209   6.520  85.148  1.00 58.46           O
ATOM    434  ND2 ASN A  53      35.246   7.103  87.084  1.00 58.46           N
ATOM    435  C   ASN A  53      33.636   8.924  83.352  1.00 58.46           C
ATOM    436  O   ASN A  53      33.232  10.059  83.104  1.00 58.46           O
ATOM    437  N   VAL A  54      32.809   7.859  83.303  1.00103.91           N
ATOM    438  CA  VAL A  54      31.419   8.051  82.989  1.00103.91           C
ATOM    439  CB  VAL A  54      30.865   7.004  82.067  1.00103.91           C
ATOM    440  CG1 VAL A  54      31.615   7.087  80.728  1.00103.91           C
ATOM    441  CG2 VAL A  54      30.978   5.636  82.757  1.00103.91           C
ATOM    442  C   VAL A  54      30.657   7.966  84.274  1.00103.91           C
ATOM    443  O   VAL A  54      30.911   7.101  85.114  1.00103.91           O
ATOM    444  N   ILE A  55      29.694   8.890  84.466  1.00 42.01           N
ATOM    445  CA  ILE A  55      28.934   8.875  85.679  1.00 42.01           C
ATOM    446  CB  ILE A  55      28.830  10.224  86.324  1.00 42.01           C
ATOM    447  CG1 ILE A  55      30.234  10.731  86.694  1.00 42.01           C
ATOM    448  CG2 ILE A  55      27.889  10.104  87.530  1.00 42.01           C
ATOM    449  CD1 ILE A  55      30.268  12.210  87.063  1.00 42.01           C
ATOM    450  C   ILE A  55      27.558   8.420  85.333  1.00 42.01           C
ATOM    451  O   ILE A  55      26.882   9.008  84.495  1.00 42.01           O
ATOM    452  N   GLU A  56      27.104   7.330  85.970  1.00 96.08           N
ATOM    453  CA  GLU A  56      25.799   6.850  85.661  1.00 96.08           C
ATOM    454  CB  GLU A  56      25.755   5.368  85.252  1.00 96.08           C
ATOM    455  CG  GLU A  56      24.366   4.918  84.792  1.00 96.08           C
ATOM    456  CD  GLU A  56      24.439   3.446  84.414  1.00 96.08           C
ATOM    457  OE1 GLU A  56      25.547   2.858  84.534  1.00 96.08           O
ATOM    458  OE2 GLU A  56      23.388   2.891  83.997  1.00 96.08           O
ATOM    459  C   GLU A  56      24.898   7.027  86.844  1.00 96.08           C
ATOM    460  O   GLU A  56      25.309   7.099  87.998  1.00 96.08           O
ATOM    461  N   PHE A  57      23.606   7.202  86.568  1.00124.62           N
ATOM    462  CA  PHE A  57      22.660   7.207  87.639  1.00124.62           C
ATOM    463  CB  PHE A  57      22.211   8.605  88.103  1.00124.62           C
ATOM    464  CG  PHE A  57      23.345   9.203  88.856  1.00124.62           C
ATOM    465  CD1 PHE A  57      23.473   8.973  90.207  1.00124.62           C
ATOM    466  CD2 PHE A  57      24.282   9.981  88.218  1.00124.62           C
ATOM    467  CE1 PHE A  57      24.518   9.512  90.918  1.00124.62           C
ATOM    468  CE2 PHE A  57      25.328  10.523  88.925  1.00124.62           C
ATOM    469  CZ  PHE A  57      25.448  10.290  90.273  1.00124.62           C
ATOM    470  C   PHE A  57      21.466   6.514  87.084  1.00124.62           C
ATOM    471  O   PHE A  57      20.863   6.978  86.118  1.00124.62           O
ATOM    472  N   ARG A  58      21.056   5.398  87.704  1.00199.15           N
ATOM    473  CA  ARG A  58      19.996   4.660  87.095  1.00199.15           C
ATOM    474  CB  ARG A  58      19.699   3.316  87.781  1.00199.15           C
ATOM    475  CG  ARG A  58      20.858   2.322  87.662  1.00199.15           C
ATOM    476  CD  ARG A  58      20.492   0.883  88.029  1.00199.15           C
ATOM    477  NE  ARG A  58      20.135   0.854  89.474  1.00199.15           N
ATOM    478  CZ  ARG A  58      19.815  -0.334  90.064  1.00199.15           C
ATOM    479  NH1 ARG A  58      19.837  -1.485  89.330  1.00199.15           N
ATOM    480  NH2 ARG A  58      19.476  -0.376  91.386  1.00199.15           N
ATOM    481  C   ARG A  58      18.747   5.480  87.092  1.00199.15           C
ATOM    482  O   ARG A  58      18.374   6.088  88.094  1.00199.15           O
ATOM    483  N   SER A  59      18.099   5.491  85.910  1.00165.07           N
ATOM    484  CA  SER A  59      16.858   6.114  85.541  1.00165.07           C
ATOM    485  CB  SER A  59      15.709   5.868  86.538  1.00165.07           C
ATOM    486  OG  SER A  59      15.889   6.643  87.714  1.00165.07           O
ATOM    487  C   SER A  59      17.005   7.598  85.377  1.00165.07           C
ATOM    488  O   SER A  59      16.233   8.205  84.634  1.00165.07           O
ATOM    489  N   PHE A  60      17.976   8.235  86.064  1.00 78.78           N
ATOM    490  CA  PHE A  60      18.160   9.652  85.891  1.00 78.78           C
ATOM    491  CB  PHE A  60      18.990  10.276  87.027  1.00 78.78           C
ATOM    492  CG  PHE A  60      19.102  11.741  86.775  1.00 78.78           C
ATOM    493  CD1 PHE A  60      18.079  12.590  87.129  1.00 78.78           C
ATOM    494  CD2 PHE A  60      20.232  12.267  86.193  1.00 78.78           C
ATOM    495  CE1 PHE A  60      18.178  13.942  86.902  1.00 78.78           C
ATOM    496  CE2 PHE A  60      20.338  13.619  85.963  1.00 78.78           C
ATOM    497  CZ  PHE A  60      19.309  14.458  86.316  1.00 78.78           C
ATOM    498  C   PHE A  60      18.865   9.941  84.597  1.00 78.78           C
ATOM    499  O   PHE A  60      18.367  10.698  83.763  1.00 78.78           O
ATOM    500  N   GLY A  61      20.038   9.301  84.379  1.00 33.61           N
ATOM    501  CA  GLY A  61      20.787   9.566  83.180  1.00 33.61           C
ATOM    502  C   GLY A  61      22.256   9.401  83.448  1.00 33.61           C
ATOM    503  O   GLY A  61      22.675   9.050  84.552  1.00 33.61           O
ATOM    504  N   THR A  62      23.085   9.658  82.412  1.00 99.95           N
ATOM    505  CA  THR A  62      24.504   9.503  82.552  1.00 99.95           C
ATOM    506  CB  THR A  62      25.046   8.330  81.789  1.00 99.95           C
ATOM    507  OG1 THR A  62      26.411   8.119  82.116  1.00 99.95           O
ATOM    508  CG2 THR A  62      24.892   8.606  80.283  1.00 99.95           C
ATOM    509  C   THR A  62      25.189  10.723  82.022  1.00 99.95           C
ATOM    510  O   THR A  62      24.657  11.435  81.170  1.00 99.95           O
ATOM    511  N   PHE A  63      26.404  10.992  82.547  1.00 57.45           N
ATOM    512  CA  PHE A  63      27.210  12.101  82.125  1.00 57.45           C
ATOM    513  CB  PHE A  63      27.622  13.057  83.261  1.00 57.45           C
ATOM    514  CG  PHE A  63      26.433  13.754  83.827  1.00 57.45           C
ATOM    515  CD1 PHE A  63      25.658  13.149  84.790  1.00 57.45           C
ATOM    516  CD2 PHE A  63      26.105  15.024  83.409  1.00 57.45           C
ATOM    517  CE1 PHE A  63      24.565  13.797  85.318  1.00 57.45           C
ATOM    518  CE2 PHE A  63      25.014  15.677  83.933  1.00 57.45           C
ATOM    519  CZ  PHE A  63      24.241  15.062  84.889  1.00 57.45           C
ATOM    520  C   PHE A  63      28.502  11.519  81.644  1.00 57.45           C
ATOM    521  O   PHE A  63      29.037  10.590  82.252  1.00 57.45           O
ATOM    522  N   GLU A  64      29.038  12.054  80.529  1.00 87.18           N
ATOM    523  CA  GLU A  64      30.285  11.552  80.032  1.00 87.18           C
ATOM    524  CB  GLU A  64      30.132  10.303  79.151  1.00 87.18           C
ATOM    525  CG  GLU A  64      29.235  10.532  77.933  1.00 87.18           C
ATOM    526  CD  GLU A  64      29.166   9.230  77.150  1.00 87.18           C
ATOM    527  OE1 GLU A  64      30.016   8.337  77.412  1.00 87.18           O
ATOM    528  OE2 GLU A  64      28.267   9.113  76.275  1.00 87.18           O
ATOM    529  C   GLU A  64      30.914  12.608  79.184  1.00 87.18           C
ATOM    530  O   GLU A  64      30.294  13.619  78.858  1.00 87.18           O
ATOM    531  N   VAL A  65      32.198  12.404  78.828  1.00 41.58           N
ATOM    532  CA  VAL A  65      32.850  13.328  77.950  1.00 41.58           C
ATOM    533  CB  VAL A  65      34.288  13.588  78.276  1.00 41.58           C
ATOM    534  CG1 VAL A  65      34.903  14.420  77.136  1.00 41.58           C
ATOM    535  CG2 VAL A  65      34.344  14.295  79.637  1.00 41.58           C
ATOM    536  C   VAL A  65      32.798  12.721  76.590  1.00 41.58           C
ATOM    537  O   VAL A  65      32.958  11.511  76.431  1.00 41.58           O
ATOM    538  N   ARG A  66      32.534  13.552  75.565  1.00 65.13           N
ATOM    539  CA  ARG A  66      32.462  13.021  74.239  1.00 65.13           C
ATOM    540  CB  ARG A  66      31.096  13.210  73.562  1.00 65.13           C
ATOM    541  CG  ARG A  66      30.008  12.334  74.185  1.00 65.13           C
ATOM    542  CD  ARG A  66      28.668  12.383  73.451  1.00 65.13           C
ATOM    543  NE  ARG A  66      27.735  11.480  74.182  1.00 65.13           N
ATOM    544  CZ  ARG A  66      26.435  11.371  73.782  1.00 65.13           C
ATOM    545  NH1 ARG A  66      25.987  12.092  72.713  1.00 65.13           N
ATOM    546  NH2 ARG A  66      25.581  10.551  74.460  1.00 65.13           N
ATOM    547  C   ARG A  66      33.493  13.699  73.403  1.00 65.13           C
ATOM    548  O   ARG A  66      33.766  14.888  73.560  1.00 65.13           O
ATOM    549  N   LYS A  67      34.107  12.920  72.495  1.00 41.62           N
ATOM    550  CA  LYS A  67      35.130  13.418  71.629  1.00 41.62           C
ATOM    551  CB  LYS A  67      35.932  12.292  70.960  1.00 41.62           C
ATOM    552  CG  LYS A  67      36.577  11.323  71.952  1.00 41.62           C
ATOM    553  CD  LYS A  67      37.003  10.001  71.311  1.00 41.62           C
ATOM    554  CE  LYS A  67      37.541   8.976  72.310  1.00 41.62           C
ATOM    555  NZ  LYS A  67      37.768   7.682  71.628  1.00 41.62           N
ATOM    556  C   LYS A  67      34.458  14.170  70.528  1.00 41.62           C
ATOM    557  O   LYS A  67      33.375  13.796  70.082  1.00 41.62           O
ATOM    558  N   ARG A  68      35.084  15.274  70.074  1.00137.52           N
ATOM    559  CA  ARG A  68      34.543  16.015  68.972  1.00137.52           C
ATOM    560  CB  ARG A  68      34.160  17.464  69.319  1.00137.52           C
ATOM    561  CG  ARG A  68      33.052  17.596  70.365  1.00137.52           C
ATOM    562  CD  ARG A  68      31.637  17.424  69.807  1.00137.52           C
ATOM    563  NE  ARG A  68      31.351  15.963  69.776  1.00137.52           N
ATOM    564  CZ  ARG A  68      30.132  15.497  70.177  1.00137.52           C
ATOM    565  NH1 ARG A  68      29.161  16.372  70.573  1.00137.52           N
ATOM    566  NH2 ARG A  68      29.893  14.154  70.197  1.00137.52           N
ATOM    567  C   ARG A  68      35.636  16.112  67.957  1.00137.52           C
ATOM    568  O   ARG A  68      36.771  16.445  68.293  1.00137.52           O
ATOM    569  N   LYS A  69      35.318  15.819  66.682  1.00 88.18           N
ATOM    570  CA  LYS A  69      36.299  15.885  65.636  1.00 88.18           C
ATOM    571  CB  LYS A  69      35.901  15.113  64.364  1.00 88.18           C
ATOM    572  CG  LYS A  69      36.114  13.600  64.445  1.00 88.18           C
ATOM    573  CD  LYS A  69      37.589  13.209  64.562  1.00 88.18           C
ATOM    574  CE  LYS A  69      37.849  11.709  64.408  1.00 88.18           C
ATOM    575  NZ  LYS A  69      39.299  11.436  64.523  1.00 88.18           N
ATOM    576  C   LYS A  69      36.466  17.313  65.237  1.00 88.18           C
ATOM    577  O   LYS A  69      35.555  18.123  65.396  1.00 88.18           O
ATOM    578  N   GLY A  70      37.666  17.664  64.729  1.00 35.89           N
ATOM    579  CA  GLY A  70      37.871  19.002  64.262  1.00 35.89           C
ATOM    580  C   GLY A  70      37.035  19.121  63.039  1.00 35.89           C
ATOM    581  O   GLY A  70      37.041  18.230  62.192  1.00 35.89           O
ATOM    582  N   ARG A  71      36.303  20.241  62.899  1.00213.70           N
ATOM    583  CA  ARG A  71      35.436  20.328  61.769  1.00213.70           C
ATOM    584  CB  ARG A  71      34.148  19.495  61.897  1.00213.70           C
ATOM    585  CG  ARG A  71      34.355  17.993  61.719  1.00213.70           C
ATOM    586  CD  ARG A  71      33.072  17.172  61.843  1.00213.70           C
ATOM    587  NE  ARG A  71      33.439  15.750  61.592  1.00213.70           N
ATOM    588  CZ  ARG A  71      32.701  14.747  62.150  1.00213.70           C
ATOM    589  NH1 ARG A  71      31.636  15.054  62.947  1.00213.70           N
ATOM    590  NH2 ARG A  71      33.029  13.444  61.913  1.00213.70           N
ATOM    591  C   ARG A  71      34.986  21.725  61.597  1.00213.70           C
ATOM    592  O   ARG A  71      35.786  22.665  61.610  1.00213.70           O
ATOM    593  N   LEU A  72      33.645  21.831  61.454  1.00268.06           N
ATOM    594  CA  LEU A  72      32.897  23.011  61.153  1.00268.06           C
ATOM    595  CB  LEU A  72      31.434  22.934  61.621  1.00268.06           C
ATOM    596  CG  LEU A  72      30.611  24.197  61.311  1.00268.06           C
ATOM    597  CD1 LEU A  72      30.447  24.402  59.795  1.00268.06           C
ATOM    598  CD2 LEU A  72      29.271  24.194  62.065  1.00268.06           C
ATOM    599  C   LEU A  72      33.521  24.149  61.851  1.00268.06           C
ATOM    600  O   LEU A  72      33.640  24.183  63.075  1.00268.06           O
ATOM    601  N   ASN A  73      33.965  25.112  61.035  1.00 91.89           N
ATOM    602  CA  ASN A  73      34.631  26.254  61.553  1.00 91.89           C
ATOM    603  CB  ASN A  73      35.113  27.214  60.456  1.00 91.89           C
ATOM    604  CG  ASN A  73      36.089  26.460  59.562  0.00 91.89           C
ATOM    605  OD1 ASN A  73      36.686  25.465  59.970  1.00 91.89           O
ATOM    606  ND2 ASN A  73      36.255  26.943  58.302  1.00 91.89           N
ATOM    607  C   ASN A  73      33.636  26.957  62.400  1.00 91.89           C
ATOM    608  O   ASN A  73      32.430  26.857  62.180  1.00 91.89           O
ATOM    609  N   ALA A  74      34.131  27.655  63.433  1.00 66.21           N
ATOM    610  CA  ALA A  74      33.267  28.369  64.316  1.00 66.21           C
ATOM    611  CB  ALA A  74      33.093  27.697  65.689  1.00 66.21           C
ATOM    612  C   ALA A  74      33.914  29.690  64.549  1.00 66.21           C
ATOM    613  O   ALA A  74      35.065  29.902  64.176  1.00 66.21           O
ATOM    614  N   ARG A  75      33.165  30.638  65.137  1.00 83.10           N
ATOM    615  CA  ARG A  75      33.745  31.915  65.411  1.00 83.10           C
ATOM    616  CB  ARG A  75      32.829  33.100  65.064  1.00 83.10           C
ATOM    617  CG  ARG A  75      32.761  33.373  63.561  1.00 83.10           C
ATOM    618  CD  ARG A  75      31.672  34.366  63.155  1.00 83.10           C
ATOM    619  NE  ARG A  75      30.367  33.658  63.269  1.00 83.10           N
ATOM    620  CZ  ARG A  75      29.921  32.897  62.227  1.00 83.10           C
ATOM    621  NH1 ARG A  75      30.675  32.784  61.094  1.00 83.10           N
ATOM    622  NH2 ARG A  75      28.726  32.245  62.318  1.00 83.10           N
ATOM    623  C   ARG A  75      34.023  31.964  66.874  1.00 83.10           C
ATOM    624  O   ARG A  75      33.263  31.433  67.682  1.00 83.10           O
ATOM    625  N   ASN A  76      35.151  32.594  67.248  1.00 54.19           N
ATOM    626  CA  ASN A  76      35.502  32.673  68.633  1.00 54.19           C
ATOM    627  CB  ASN A  76      37.025  32.686  68.862  1.00 54.19           C
ATOM    628  CG  ASN A  76      37.307  32.459  70.340  1.00 54.19           C
ATOM    629  OD1 ASN A  76      36.862  33.222  71.196  1.00 54.19           O
ATOM    630  ND2 ASN A  76      38.067  31.375  70.652  1.00 54.19           N
ATOM    631  C   ASN A  76      34.939  33.959  69.130  1.00 54.19           C
ATOM    632  O   ASN A  76      35.074  34.993  68.483  1.00 54.19           O
ATOM    633  N   PRO A  77      34.249  33.927  70.232  1.00 81.52           N
ATOM    634  CA  PRO A  77      33.691  35.134  70.764  1.00 81.52           C
ATOM    635  CD  PRO A  77      33.534  32.747  70.680  1.00 81.52           C
ATOM    636  CB  PRO A  77      32.668  34.701  71.820  1.00 81.52           C
ATOM    637  CG  PRO A  77      32.918  33.192  72.016  1.00 81.52           C
ATOM    638  C   PRO A  77      34.726  36.095  71.255  1.00 81.52           C
ATOM    639  O   PRO A  77      34.500  37.301  71.161  1.00 81.52           O
ATOM    640  N   GLN A  78      35.847  35.598  71.815  1.00 82.08           N
ATOM    641  CA  GLN A  78      36.833  36.506  72.325  1.00 82.08           C
ATOM    642  CB  GLN A  78      37.941  35.780  73.108  1.00 82.08           C
ATOM    643  CG  GLN A  78      37.431  35.009  74.329  1.00 82.08           C
ATOM    644  CD  GLN A  78      37.034  36.012  75.401  1.00 82.08           C
ATOM    645  OE1 GLN A  78      37.303  37.206  75.283  1.00 82.08           O
ATOM    646  NE2 GLN A  78      36.380  35.513  76.484  1.00 82.08           N
ATOM    647  C   GLN A  78      37.504  37.219  71.191  1.00 82.08           C
ATOM    648  O   GLN A  78      37.535  38.448  71.148  1.00 82.08           O
ATOM    649  N   THR A  79      38.052  36.443  70.234  1.00 47.65           N
ATOM    650  CA  THR A  79      38.771  36.989  69.116  1.00 47.65           C
ATOM    651  CB  THR A  79      39.554  35.946  68.371  1.00 47.65           C
ATOM    652  OG1 THR A  79      38.684  34.986  67.792  1.00 47.65           O
ATOM    653  CG2 THR A  79      40.505  35.259  69.366  1.00 47.65           C
ATOM    654  C   THR A  79      37.821  37.631  68.157  1.00 47.65           C
ATOM    655  O   THR A  79      38.065  38.728  67.657  1.00 47.65           O
ATOM    656  N   GLY A  80      36.695  36.949  67.883  1.00 18.08           N
ATOM    657  CA  GLY A  80      35.716  37.433  66.955  1.00 18.08           C
ATOM    658  C   GLY A  80      36.075  36.900  65.605  1.00 18.08           C
ATOM    659  O   GLY A  80      35.331  37.059  64.639  1.00 18.08           O
ATOM    660  N   GLU A  81      37.242  36.238  65.512  1.00 41.53           N
ATOM    661  CA  GLU A  81      37.694  35.719  64.257  1.00 41.53           C
ATOM    662  CB  GLU A  81      39.213  35.486  64.219  1.00 41.53           C
ATOM    663  CG  GLU A  81      39.758  35.156  62.830  1.00 41.53           C
ATOM    664  CD  GLU A  81      41.269  35.028  62.953  1.00 41.53           C
ATOM    665  OE1 GLU A  81      41.746  34.717  64.078  1.00 41.53           O
ATOM    666  OE2 GLU A  81      41.966  35.243  61.927  1.00 41.53           O
ATOM    667  C   GLU A  81      37.011  34.415  63.988  1.00 41.53           C
ATOM    668  O   GLU A  81      36.612  33.699  64.906  1.00 41.53           O
ATOM    669  N   TYR A  82      36.846  34.086  62.693  1.00 65.75           N
ATOM    670  CA  TYR A  82      36.229  32.856  62.287  1.00 65.75           C
ATOM    671  CB  TYR A  82      35.469  33.018  60.958  1.00 65.75           C
ATOM    672  CG  TYR A  82      34.718  31.777  60.629  1.00 65.75           C
ATOM    673  CD1 TYR A  82      33.583  31.444  61.332  1.00 65.75           C
ATOM    674  CD2 TYR A  82      35.128  30.968  59.596  1.00 65.75           C
ATOM    675  CE1 TYR A  82      32.879  30.305  61.024  1.00 65.75           C
ATOM    676  CE2 TYR A  82      34.427  29.828  59.283  1.00 65.75           C
ATOM    677  CZ  TYR A  82      33.302  29.495  59.999  1.00 65.75           C
ATOM    678  OH  TYR A  82      32.582  28.326  59.678  1.00 65.75           O
ATOM    679  C   TYR A  82      37.354  31.882  62.115  1.00 65.75           C
ATOM    680  O   TYR A  82      38.384  32.230  61.542  1.00 65.75           O
ATOM    681  N   VAL A  83      37.218  30.644  62.643  1.00102.51           N
ATOM    682  CA  VAL A  83      38.333  29.743  62.541  1.00102.51           C
ATOM    683  CB  VAL A  83      39.237  29.810  63.740  1.00102.51           C
ATOM    684  CG1 VAL A  83      38.495  29.200  64.941  1.00102.51           C
ATOM    685  CG2 VAL A  83      40.580  29.135  63.410  1.00102.51           C
ATOM    686  C   VAL A  83      37.848  28.327  62.414  1.00102.51           C
ATOM    687  O   VAL A  83      36.661  28.042  62.567  1.00102.51           O
ATOM    688  N   LYS A  84      38.782  27.401  62.097  1.00 97.03           N
ATOM    689  CA  LYS A  84      38.493  26.000  61.964  1.00 97.03           C
ATOM    690  CB  LYS A  84      39.537  25.231  61.135  1.00 97.03           C
ATOM    691  CG  LYS A  84      39.603  25.655  59.666  1.00 97.03           C
ATOM    692  CD  LYS A  84      40.849  25.142  58.940  1.00 97.03           C
ATOM    693  CE  LYS A  84      40.924  25.560  57.470  1.00 97.03           C
ATOM    694  NZ  LYS A  84      39.906  24.829  56.682  1.00 97.03           N
ATOM    695  C   LYS A  84      38.510  25.417  63.334  1.00 97.03           C
ATOM    696  O   LYS A  84      39.347  25.772  64.164  1.00 97.03           O
ATOM    697  N   VAL A  85      37.588  24.477  63.605  1.00112.06           N
ATOM    698  CA  VAL A  85      37.526  23.968  64.937  1.00112.06           C
ATOM    699  CB  VAL A  85      36.138  23.598  65.376  1.00112.06           C
ATOM    700  CG1 VAL A  85      35.281  24.875  65.392  1.00112.06           C
ATOM    701  CG2 VAL A  85      35.597  22.498  64.450  1.00112.06           C
ATOM    702  C   VAL A  85      38.379  22.751  65.042  1.00112.06           C
ATOM    703  O   VAL A  85      38.248  21.810  64.262  1.00112.06           O
ATOM    704  N   LEU A  86      39.297  22.771  66.027  1.00102.23           N
ATOM    705  CA  LEU A  86      40.171  21.672  66.299  1.00102.23           C
ATOM    706  CB  LEU A  86      41.440  22.053  67.084  1.00102.23           C
ATOM    707  CG  LEU A  86      41.171  22.499  68.531  1.00102.23           C
ATOM    708  CD1 LEU A  86      42.480  22.860  69.250  1.00102.23           C
ATOM    709  CD2 LEU A  86      40.124  23.619  68.593  1.00102.23           C
ATOM    710  C   LEU A  86      39.395  20.712  67.138  1.00102.23           C
ATOM    711  O   LEU A  86      38.303  21.028  67.605  1.00102.23           O
ATOM    712  N   ASP A  87      39.946  19.500  67.332  1.00 84.99           N
ATOM    713  CA  ASP A  87      39.306  18.474  68.107  1.00 84.99           C
ATOM    714  CB  ASP A  87      40.188  17.214  68.239  1.00 84.99           C
ATOM    715  CG  ASP A  87      39.417  16.081  68.907  1.00 84.99           C
ATOM    716  OD1 ASP A  87      38.945  16.270  70.059  1.00 84.99           O
ATOM    717  OD2 ASP A  87      39.302  14.999  68.270  1.00 84.99           O
ATOM    718  C   ASP A  87      39.059  19.031  69.480  1.00 84.99           C
ATOM    719  O   ASP A  87      39.869  19.795  70.002  1.00 84.99           O
ATOM    720  N   HIS A  88      37.905  18.673  70.087  1.00119.36           N
ATOM    721  CA  HIS A  88      37.522  19.200  71.369  1.00119.36           C
ATOM    722  ND1 HIS A  88      36.973  22.225  72.884  1.00119.36           N
ATOM    723  CG  HIS A  88      36.219  21.167  72.429  1.00119.36           C
ATOM    724  CB  HIS A  88      36.539  20.374  71.199  1.00119.36           C
ATOM    725  NE2 HIS A  88      35.237  22.046  74.261  1.00119.36           N
ATOM    726  CD2 HIS A  88      35.163  21.070  73.283  1.00119.36           C
ATOM    727  CE1 HIS A  88      36.340  22.715  73.979  1.00119.36           C
ATOM    728  C   HIS A  88      36.812  18.108  72.110  1.00119.36           C
ATOM    729  O   HIS A  88      36.503  17.062  71.542  1.00119.36           O
ATOM    730  N   HIS A  89      36.572  18.316  73.423  1.00 42.45           N
ATOM    731  CA  HIS A  89      35.853  17.355  74.212  1.00 42.45           C
ATOM    732  ND1 HIS A  89      37.774  14.641  74.204  1.00 42.45           N
ATOM    733  CG  HIS A  89      37.867  15.920  74.704  1.00 42.45           C
ATOM    734  CB  HIS A  89      36.717  16.681  75.291  1.00 42.45           C
ATOM    735  NE2 HIS A  89      39.886  15.278  73.930  1.00 42.45           N
ATOM    736  CD2 HIS A  89      39.164  16.294  74.530  1.00 42.45           C
ATOM    737  CE1 HIS A  89      39.010  14.306  73.753  1.00 42.45           C
ATOM    738  C   HIS A  89      34.786  18.120  74.923  1.00 42.45           C
ATOM    739  O   HIS A  89      35.019  19.240  75.373  1.00 42.45           O
ATOM    740  N   VAL A  90      33.572  17.545  75.029  1.00 92.05           N
ATOM    741  CA  VAL A  90      32.520  18.258  75.693  1.00 92.05           C
ATOM    742  CB  VAL A  90      31.508  18.837  74.748  1.00 92.05           C
ATOM    743  CG1 VAL A  90      32.202  19.902  73.882  1.00 92.05           C
ATOM    744  CG2 VAL A  90      30.883  17.690  73.935  1.00 92.05           C
ATOM    745  C   VAL A  90      31.789  17.307  76.587  1.00 92.05           C
ATOM    746  O   VAL A  90      31.765  16.101  76.346  1.00 92.05           O
ATOM    747  N   ALA A  91      31.189  17.840  77.672  1.00 32.50           N
ATOM    748  CA  ALA A  91      30.426  17.023  78.571  1.00 32.50           C
ATOM    749  CB  ALA A  91      30.108  17.715  79.908  1.00 32.50           C
ATOM    750  C   ALA A  91      29.128  16.697  77.895  1.00 32.50           C
ATOM    751  O   ALA A  91      28.602  17.502  77.127  1.00 32.50           O
ATOM    752  N   TYR A  92      28.584  15.486  78.144  1.00 88.87           N
ATOM    753  CA  TYR A  92      27.345  15.130  77.508  1.00 88.87           C
ATOM    754  CB  TYR A  92      27.523  14.148  76.335  1.00 88.87           C
ATOM    755  CG  TYR A  92      26.234  14.090  75.589  1.00 88.87           C
ATOM    756  CD1 TYR A  92      25.965  15.018  74.608  1.00 88.87           C
ATOM    757  CD2 TYR A  92      25.296  13.121  75.863  1.00 88.87           C
ATOM    758  CE1 TYR A  92      24.783  14.982  73.907  1.00 88.87           C
ATOM    759  CE2 TYR A  92      24.112  13.080  75.164  1.00 88.87           C
ATOM    760  CZ  TYR A  92      23.853  14.009  74.184  1.00 88.87           C
ATOM    761  OH  TYR A  92      22.638  13.964  73.467  1.00 88.87           O
ATOM    762  C   TYR A  92      26.468  14.460  78.524  1.00 88.87           C
ATOM    763  O   TYR A  92      26.950  13.786  79.435  1.00 88.87           O
ATOM    764  N   PHE A  93      25.139  14.644  78.386  1.00 59.26           N
ATOM    765  CA  PHE A  93      24.191  14.063  79.296  1.00 59.26           C
ATOM    766  CB  PHE A  93      23.405  15.142  80.065  1.00 59.26           C
ATOM    767  CG  PHE A  93      22.381  14.509  80.941  1.00 59.26           C
ATOM    768  CD1 PHE A  93      22.740  13.895  82.118  1.00 59.26           C
ATOM    769  CD2 PHE A  93      21.050  14.556  80.593  1.00 59.26           C
ATOM    770  CE1 PHE A  93      21.787  13.321  82.926  1.00 59.26           C
ATOM    771  CE2 PHE A  93      20.093  13.985  81.397  1.00 59.26           C
ATOM    772  CZ  PHE A  93      20.461  13.362  82.565  1.00 59.26           C
ATOM    773  C   PHE A  93      23.214  13.258  78.497  1.00 59.26           C
ATOM    774  O   PHE A  93      22.739  13.701  77.454  1.00 59.26           O
ATOM    775  N   ARG A  94      22.910  12.029  78.962  1.00110.60           N
ATOM    776  CA  ARG A  94      21.931  11.210  78.303  1.00110.60           C
ATOM    777  CB  ARG A  94      22.492   9.872  77.792  1.00110.60           C
ATOM    778  CG  ARG A  94      23.431   9.996  76.591  1.00110.60           C
ATOM    779  CD  ARG A  94      24.081   8.668  76.196  1.00110.60           C
ATOM    780  NE  ARG A  94      23.000   7.644  76.120  1.00110.60           N
ATOM    781  CZ  ARG A  94      23.316   6.327  75.942  1.00110.60           C
ATOM    782  NH1 ARG A  94      24.621   5.949  75.810  1.00110.60           N
ATOM    783  NH2 ARG A  94      22.327   5.387  75.903  1.00110.60           N
ATOM    784  C   ARG A  94      20.905  10.872  79.336  1.00110.60           C
ATOM    785  O   ARG A  94      21.205  10.208  80.327  1.00110.60           O
ATOM    786  N   PRO A  95      19.696  11.313  79.125  1.00 92.24           N
ATOM    787  CA  PRO A  95      18.606  11.112  80.038  1.00 92.24           C
ATOM    788  CD  PRO A  95      19.297  11.987  77.902  1.00 92.24           C
ATOM    789  CB  PRO A  95      17.446  11.928  79.468  1.00 92.24           C
ATOM    790  CG  PRO A  95      17.760  12.006  77.961  1.00 92.24           C
ATOM    791  C   PRO A  95      18.257   9.663  80.148  1.00 92.24           C
ATOM    792  O   PRO A  95      18.293   8.960  79.139  1.00 92.24           O
ATOM    793  N   GLY A  96      17.893   9.207  81.363  1.00 18.77           N
ATOM    794  CA  GLY A  96      17.529   7.836  81.568  1.00 18.77           C
ATOM    795  C   GLY A  96      16.093   7.687  81.180  1.00 18.77           C
ATOM    796  O   GLY A  96      15.406   8.665  80.894  1.00 18.77           O
ATOM    797  N   LYS A  97      15.602   6.433  81.192  1.00 78.70           N
ATOM    798  CA  LYS A  97      14.268   6.109  80.775  1.00 78.70           C
ATOM    799  CB  LYS A  97      14.001   4.595  80.807  1.00 78.70           C
ATOM    800  CG  LYS A  97      12.589   4.191  80.377  1.00 78.70           C
ATOM    801  CD  LYS A  97      12.297   4.387  78.887  1.00 78.70           C
ATOM    802  CE  LYS A  97      10.900   3.908  78.484  1.00 78.70           C
ATOM    803  NZ  LYS A  97      10.683   4.127  77.036  1.00 78.70           N
ATOM    804  C   LYS A  97      13.259   6.766  81.667  1.00 78.70           C
ATOM    805  O   LYS A  97      12.239   7.260  81.189  1.00 78.70           O
ATOM    806  N   ASP A  98      13.504   6.784  82.992  1.00 31.48           N
ATOM    807  CA  ASP A  98      12.543   7.348  83.897  1.00 31.48           C
ATOM    808  CB  ASP A  98      12.943   7.175  85.374  1.00 31.48           C
ATOM    809  CG  ASP A  98      11.744   7.537  86.241  1.00 31.48           C
ATOM    810  OD1 ASP A  98      10.716   7.996  85.674  1.00 31.48           O
ATOM    811  OD2 ASP A  98      11.839   7.357  87.485  1.00 31.48           O
ATOM    812  C   ASP A  98      12.405   8.816  83.633  1.00 31.48           C
ATOM    813  O   ASP A  98      11.295   9.345  83.602  1.00 31.48           O
ATOM    814  N   LEU A  99      13.536   9.517  83.419  1.00 40.98           N
ATOM    815  CA  LEU A  99      13.472  10.937  83.206  1.00 40.98           C
ATOM    816  CB  LEU A  99      14.858  11.584  83.032  1.00 40.98           C
ATOM    817  CG  LEU A  99      14.795  13.106  82.800  1.00 40.98           C
ATOM    818  CD1 LEU A  99      14.171  13.830  84.005  1.00 40.98           C
ATOM    819  CD2 LEU A  99      16.171  13.673  82.417  1.00 40.98           C
ATOM    820  C   LEU A  99      12.697  11.211  81.954  1.00 40.98           C
ATOM    821  O   LEU A  99      11.847  12.098  81.911  1.00 40.98           O
ATOM    822  N   LYS A 100      12.963  10.424  80.903  1.00153.38           N
ATOM    823  CA  LYS A 100      12.353  10.602  79.618  1.00153.38           C
ATOM    824  CB  LYS A 100      12.838   9.510  78.654  1.00153.38           C
ATOM    825  CG  LYS A 100      12.630   9.797  77.172  1.00153.38           C
ATOM    826  CD  LYS A 100      13.610  10.822  76.609  1.00153.38           C
ATOM    827  CE  LYS A 100      13.783  10.685  75.098  1.00153.38           C
ATOM    828  NZ  LYS A 100      14.293   9.329  74.789  1.00153.38           N
ATOM    829  C   LYS A 100      10.864  10.443  79.737  1.00153.38           C
ATOM    830  O   LYS A 100      10.101  11.231  79.179  1.00153.38           O
ATOM    831  N   GLU A 101      10.418   9.405  80.471  1.00 55.54           N
ATOM    832  CA  GLU A 101       9.020   9.084  80.598  1.00 55.54           C
ATOM    833  CB  GLU A 101       8.764   7.732  81.285  1.00 55.54           C
ATOM    834  CG  GLU A 101       9.176   6.529  80.436  1.00 55.54           C
ATOM    835  CD  GLU A 101       8.770   5.273  81.193  1.00 55.54           C
ATOM    836  OE1 GLU A 101       8.250   5.415  82.332  1.00 55.54           O
ATOM    837  OE2 GLU A 101       8.968   4.156  80.644  1.00 55.54           O
ATOM    838  C   GLU A 101       8.283  10.121  81.382  1.00 55.54           C
ATOM    839  O   GLU A 101       7.133  10.430  81.075  1.00 55.54           O
ATOM    840  N   ARG A 102       8.907  10.659  82.445  1.00112.19           N
ATOM    841  CA  ARG A 102       8.241  11.642  83.245  1.00112.19           C
ATOM    842  CB  ARG A 102       9.105  12.115  84.425  1.00112.19           C
ATOM    843  CG  ARG A 102       9.409  11.018  85.448  1.00112.19           C
ATOM    844  CD  ARG A 102       8.610  11.152  86.745  1.00112.19           C
ATOM    845  NE  ARG A 102       7.238  10.626  86.497  1.00112.19           N
ATOM    846  CZ  ARG A 102       6.303  10.671  87.492  1.00112.19           C
ATOM    847  NH1 ARG A 102       6.615  11.226  88.700  1.00112.19           N
ATOM    848  NH2 ARG A 102       5.055  10.162  87.277  1.00112.19           N
ATOM    849  C   ARG A 102       7.992  12.835  82.378  1.00112.19           C
ATOM    850  O   ARG A 102       6.904  13.407  82.383  1.00112.19           O
ATOM    851  N   VAL A 103       9.014  13.230  81.597  1.00 46.52           N
ATOM    852  CA  VAL A 103       8.922  14.366  80.732  1.00 46.52           C
ATOM    853  CB  VAL A 103      10.185  14.596  79.959  1.00 46.52           C
ATOM    854  CG1 VAL A 103       9.997  15.819  79.047  1.00 46.52           C
ATOM    855  CG2 VAL A 103      11.354  14.695  80.947  1.00 46.52           C
ATOM    856  C   VAL A 103       7.846  14.088  79.731  1.00 46.52           C
ATOM    857  O   VAL A 103       7.012  14.947  79.450  1.00 46.52           O
ATOM    858  N   TRP A 104       7.841  12.882  79.130  1.00159.33           N
ATOM    859  CA  TRP A 104       6.756  12.616  78.238  1.00159.33           C
ATOM    860  CB  TRP A 104       7.120  12.738  76.748  1.00159.33           C
ATOM    861  CG  TRP A 104       5.940  12.499  75.836  1.00159.33           C
ATOM    862  CD2 TRP A 104       4.922  13.479  75.587  1.00159.33           C
ATOM    863  CD1 TRP A 104       5.585  11.385  75.134  1.00159.33           C
ATOM    864  NE1 TRP A 104       4.407  11.610  74.462  1.00159.33           N
ATOM    865  CE2 TRP A 104       3.987  12.896  74.733  1.00159.33           C
ATOM    866  CE3 TRP A 104       4.775  14.758  76.040  1.00159.33           C
ATOM    867  CZ2 TRP A 104       2.886  13.588  74.315  1.00159.33           C
ATOM    868  CZ3 TRP A 104       3.667  15.456  75.613  1.00159.33           C
ATOM    869  CH2 TRP A 104       2.740  14.881  74.767  1.00159.33           C
ATOM    870  C   TRP A 104       6.260  11.227  78.484  1.00159.33           C
ATOM    871  O   TRP A 104       6.950  10.247  78.213  1.00159.33           O
ATOM    872  N   GLY A 105       5.011  11.101  78.970  1.00 49.35           N
ATOM    873  CA  GLY A 105       4.494   9.787  79.231  1.00 49.35           C
ATOM    874  C   GLY A 105       4.448   9.079  77.912  1.00 49.35           C
ATOM    875  O   GLY A 105       4.280   9.705  76.869  1.00 49.35           O
ATOM    876  N   ILE A 106       4.551   7.737  77.920  1.00190.66           N
ATOM    877  CA  ILE A 106       4.662   7.038  76.670  1.00190.66           C
ATOM    878  CB  ILE A 106       4.838   5.553  76.843  1.00190.66           C
ATOM    879  CG1 ILE A 106       5.146   4.894  75.489  1.00190.66           C
ATOM    880  CG2 ILE A 106       3.609   4.981  77.567  1.00190.66           C
ATOM    881  CD1 ILE A 106       5.636   3.452  75.609  1.00190.66           C
ATOM    882  C   ILE A 106       3.463   7.293  75.804  1.00190.66           C
ATOM    883  O   ILE A 106       3.617   7.675  74.645  1.00190.66           O
ATOM    884  N   LYS A 107       2.240   7.124  76.342  1.00226.22           N
ATOM    885  CA  LYS A 107       1.040   7.363  75.587  1.00226.22           C
ATOM    886  CB  LYS A 107       0.785   8.852  75.291  1.00226.22           C
ATOM    887  CG  LYS A 107       0.495   9.677  76.546  1.00226.22           C
ATOM    888  CD  LYS A 107       0.542  11.189  76.315  1.00226.22           C
ATOM    889  CE  LYS A 107       0.249  12.012  77.571  1.00226.22           C
ATOM    890  NZ  LYS A 107      -1.153  11.812  78.001  1.00226.22           N
ATOM    891  C   LYS A 107       1.110   6.631  74.286  1.00226.22           C
ATOM    892  O   LYS A 107       0.760   7.177  73.241  1.00226.22           O
ATOM    893  N   GLY A 108       1.563   5.365  74.313  1.00 37.71           N
ATOM    894  CA  GLY A 108       1.633   4.612  73.097  1.00 37.71           C
ATOM    895  C   GLY A 108       3.004   4.846  72.480  1.00 37.71           C
ATOM    896  O   GLY A 108       3.793   5.634  73.065  1.00 37.71           O
ATOM    897  OXT GLY A 108       3.280   4.237  71.412  1.00 37.71           O
TER     898      GLY A 108
ATOM    899  N   MET B 109      32.806   5.946  87.912  1.00191.51           N
ATOM    900  CA  MET B 109      31.404   5.955  88.325  1.00191.51           C
ATOM    901  CB  MET B 109      30.896   7.403  88.306  1.00191.51           C
ATOM    902  CG  MET B 109      31.663   8.309  89.270  1.00191.51           C
ATOM    903  SD  MET B 109      31.580   7.804  91.013  1.00191.51           S
ATOM    904  CE  MET B 109      32.608   9.176  91.614  1.00191.51           C
ATOM    905  C   MET B 109      30.737   5.169  87.264  1.00191.51           C
ATOM    906  O   MET B 109      29.703   5.586  86.750  1.00191.51           O
ATOM    907  N   SER B 110      31.417   4.059  86.883  1.00203.08           N
ATOM    908  CA  SER B 110      31.033   3.020  85.963  1.00203.08           C
ATOM    909  CB  SER B 110      30.326   3.499  84.681  1.00203.08           C
ATOM    910  OG  SER B 110      28.988   3.885  84.957  1.00203.08           O
ATOM    911  C   SER B 110      32.302   2.340  85.528  1.00203.08           C
ATOM    912  O   SER B 110      33.338   2.988  85.397  1.00203.08           O
ATOM    913  N   PHE B 111      32.266   1.005  85.313  1.00244.31           N
ATOM    914  CA  PHE B 111      33.431   0.319  84.816  1.00244.31           C
ATOM    915  CB  PHE B 111      34.311  -0.311  85.910  1.00244.31           C
ATOM    916  CG  PHE B 111      35.029   0.801  86.595  1.00244.31           C
ATOM    917  CD1 PHE B 111      36.185   1.315  86.052  1.00244.31           C
ATOM    918  CD2 PHE B 111      34.557   1.330  87.774  1.00244.31           C
ATOM    919  CE1 PHE B 111      36.859   2.340  86.672  1.00244.31           C
ATOM    920  CE2 PHE B 111      35.227   2.356  88.399  1.00244.31           C
ATOM    921  CZ  PHE B 111      36.380   2.862  87.848  1.00244.31           C
ATOM    922  C   PHE B 111      32.971  -0.783  83.912  1.00244.31           C
ATOM    923  O   PHE B 111      32.114  -1.589  84.269  1.00244.31           O
ATOM    924  N   PRO B 112      33.512  -0.803  82.723  1.00230.27           N
ATOM    925  CA  PRO B 112      33.136  -1.810  81.768  1.00230.27           C
ATOM    926  CD  PRO B 112      33.904   0.438  82.073  1.00230.27           C
ATOM    927  CB  PRO B 112      33.672  -1.331  80.421  1.00230.27           C
ATOM    928  CG  PRO B 112      33.692   0.201  80.568  1.00230.27           C
ATOM    929  C   PRO B 112      33.479  -3.234  82.085  1.00230.27           C
ATOM    930  O   PRO B 112      32.602  -4.085  81.946  1.00230.27           O
ATOM    931  N   ARG B 113      34.727  -3.536  82.504  1.00138.22           N
ATOM    932  CA  ARG B 113      35.045  -4.917  82.742  1.00138.22           C
ATOM    933  CB  ARG B 113      36.523  -5.164  83.095  1.00138.22           C
ATOM    934  CG  ARG B 113      37.460  -5.133  81.886  1.00138.22           C
ATOM    935  CD  ARG B 113      37.956  -6.516  81.447  1.00138.22           C
ATOM    936  NE  ARG B 113      36.826  -7.234  80.789  1.00138.22           N
ATOM    937  CZ  ARG B 113      37.062  -8.370  80.067  1.00138.22           C
ATOM    938  NH1 ARG B 113      38.334  -8.845  79.927  1.00138.22           N
ATOM    939  NH2 ARG B 113      36.023  -9.036  79.483  1.00138.22           N
ATOM    940  C   ARG B 113      34.222  -5.389  83.885  1.00138.22           C
ATOM    941  O   ARG B 113      33.552  -6.417  83.806  1.00138.22           O
ATOM    942  N   ARG B 114      34.237  -4.615  84.982  1.00288.21           N
ATOM    943  CA  ARG B 114      33.440  -4.964  86.112  1.00288.21           C
ATOM    944  CB  ARG B 114      34.252  -5.166  87.406  1.00288.21           C
ATOM    945  CG  ARG B 114      33.395  -5.536  88.619  1.00288.21           C
ATOM    946  CD  ARG B 114      32.674  -6.879  88.478  1.00288.21           C
ATOM    947  NE  ARG B 114      33.689  -7.964  88.605  1.00288.21           N
ATOM    948  CZ  ARG B 114      34.019  -8.449  89.838  1.00288.21           C
ATOM    949  NH1 ARG B 114      33.434  -7.928  90.956  1.00288.21           N
ATOM    950  NH2 ARG B 114      34.930  -9.458  89.952  1.00288.21           N
ATOM    951  C   ARG B 114      32.540  -3.801  86.312  1.00288.21           C
ATOM    952  O   ARG B 114      32.988  -2.662  86.431  1.00288.21           O
ATOM    953  N   PRO B 115      31.270  -4.061  86.320  1.00182.96           N
ATOM    954  CA  PRO B 115      30.372  -2.964  86.492  1.00182.96           C
ATOM    955  CD  PRO B 115      30.717  -5.084  85.446  1.00182.96           C
ATOM    956  CB  PRO B 115      29.003  -3.466  86.042  1.00182.96           C
ATOM    957  CG  PRO B 115      29.349  -4.544  84.997  1.00182.96           C
ATOM    958  C   PRO B 115      30.428  -2.467  87.891  1.00182.96           C
ATOM    959  O   PRO B 115      30.547  -3.273  88.812  1.00182.96           O
ATOM    960  N   THR B 116      30.360  -1.138  88.067  1.00259.05           N
ATOM    961  CA  THR B 116      30.340  -0.584  89.381  1.00259.05           C
ATOM    962  CB  THR B 116      31.528   0.281  89.700  1.00259.05           C
ATOM    963  OG1 THR B 116      31.582   1.395  88.822  1.00259.05           O
ATOM    964  CG2 THR B 116      32.806  -0.565  89.568  1.00259.05           C
ATOM    965  C   THR B 116      29.139   0.287  89.411  1.00259.05           C
ATOM    966  O   THR B 116      28.807   0.930  88.416  1.00259.05           O
ATOM    967  N   VAL B 117      28.433   0.322  90.551  1.00121.75           N
ATOM    968  CA  VAL B 117      27.282   1.163  90.573  1.00121.75           C
ATOM    969  CB  VAL B 117      26.302   0.797  91.644  1.00121.75           C
ATOM    970  CG1 VAL B 117      25.659  -0.551  91.273  1.00121.75           C
ATOM    971  CG2 VAL B 117      27.063   0.740  92.976  1.00121.75           C
ATOM    972  C   VAL B 117      27.770   2.553  90.784  1.00121.75           C
ATOM    973  O   VAL B 117      28.385   2.876  91.799  1.00121.75           O
ATOM    974  N   THR B 118      27.505   3.406  89.781  1.00168.35           N
ATOM    975  CA  THR B 118      27.923   4.754  89.762  1.00168.35           C
ATOM    976  CB  THR B 118      27.329   5.442  88.625  1.00168.35           C
ATOM    977  OG1 THR B 118      27.438   4.688  87.428  1.00168.35           O
ATOM    978  CG2 THR B 118      28.029   6.804  88.555  1.00168.35           C
ATOM    979  C   THR B 118      27.264   5.451  90.899  1.00168.35           C
ATOM    980  O   THR B 118      27.897   6.180  91.659  1.00168.35           O
ATOM    981  N   LYS B 119      25.945   5.224  91.032  1.00 42.26           N
ATOM    982  CA  LYS B 119      25.173   5.928  92.008  1.00 42.26           C
ATOM    983  CB  LYS B 119      23.704   5.473  92.015  0.00 42.26           C
ATOM    984  CG  LYS B 119      22.792   6.308  92.913  0.00 42.26           C
ATOM    985  CD  LYS B 119      21.303   6.065  92.652  0.00 42.26           C
ATOM    986  CE  LYS B 119      20.378   6.891  93.544  0.00 42.26           C
ATOM    987  NZ  LYS B 119      18.963   6.595  93.222  0.00 42.26           N
ATOM    988  C   LYS B 119      25.747   5.653  93.360  1.00 42.26           C
ATOM    989  O   LYS B 119      25.988   6.577  94.136  1.00 42.26           O
ATOM    990  N   SER B 120      26.011   4.371  93.669  1.00 66.67           N
ATOM    991  CA  SER B 120      26.523   4.056  94.971  1.00 66.67           C
ATOM    992  CB  SER B 120      26.621   2.547  95.252  1.00 66.67           C
ATOM    993  OG  SER B 120      27.139   2.326  96.555  1.00 66.67           O
ATOM    994  C   SER B 120      27.899   4.627  95.098  1.00 66.67           C
ATOM    995  O   SER B 120      28.297   5.066  96.176  1.00 66.67           O
ATOM    996  N   ASP B 121      28.668   4.633  93.991  1.00 67.48           N
ATOM    997  CA  ASP B 121      30.015   5.127  94.027  1.00 67.48           C
ATOM    998  CB  ASP B 121      30.747   4.941  92.687  1.00 67.48           C
ATOM    999  CG  ASP B 121      32.221   5.263  92.899  1.00 67.48           C
ATOM   1000  OD1 ASP B 121      32.589   5.626  94.049  1.00 67.48           O
ATOM   1001  OD2 ASP B 121      33.000   5.148  91.915  1.00 67.48           O
ATOM   1002  C   ASP B 121      29.995   6.593  94.329  1.00 67.48           C
ATOM   1003  O   ASP B 121      30.803   7.081  95.116  1.00 67.48           O
ATOM   1004  N   ILE B 122      29.060   7.336  93.706  1.00 83.21           N
ATOM   1005  CA  ILE B 122      28.971   8.759  93.887  1.00 83.21           C
ATOM   1006  CB  ILE B 122      27.876   9.380  93.070  1.00 83.21           C
ATOM   1007  CG1 ILE B 122      28.148   9.222  91.565  1.00 83.21           C
ATOM   1008  CG2 ILE B 122      27.735  10.845  93.518  1.00 83.21           C
ATOM   1009  CD1 ILE B 122      29.399   9.962  91.095  1.00 83.21           C
ATOM   1010  C   ILE B 122      28.639   9.044  95.319  1.00 83.21           C
ATOM   1011  O   ILE B 122      29.208   9.943  95.937  1.00 83.21           O
ATOM   1012  N   VAL B 123      27.700   8.261  95.876  1.00 43.29           N
ATOM   1013  CA  VAL B 123      27.214   8.422  97.215  1.00 43.29           C
ATOM   1014  CB  VAL B 123      26.185   7.374  97.537  1.00 43.29           C
ATOM   1015  CG1 VAL B 123      25.842   7.432  99.031  1.00 43.29           C
ATOM   1016  CG2 VAL B 123      24.969   7.591  96.619  1.00 43.29           C
ATOM   1017  C   VAL B 123      28.352   8.273  98.178  1.00 43.29           C
ATOM   1018  O   VAL B 123      28.478   9.048  99.126  1.00 43.29           O
ATOM   1019  N   ASP B 124      29.223   7.271  97.957  1.00 38.39           N
ATOM   1020  CA  ASP B 124      30.311   7.032  98.861  1.00 38.39           C
ATOM   1021  CB  ASP B 124      31.139   5.792  98.482  1.00 38.39           C
ATOM   1022  CG  ASP B 124      30.287   4.555  98.741  1.00 38.39           C
ATOM   1023  OD1 ASP B 124      29.561   4.540  99.770  1.00 38.39           O
ATOM   1024  OD2 ASP B 124      30.355   3.606  97.916  1.00 38.39           O
ATOM   1025  C   ASP B 124      31.230   8.216  98.853  1.00 38.39           C
ATOM   1026  O   ASP B 124      31.698   8.652  99.904  1.00 38.39           O
ATOM   1027  N   GLN B 125      31.503   8.776  97.660  1.00113.09           N
ATOM   1028  CA  GLN B 125      32.418   9.876  97.535  1.00113.09           C
ATOM   1029  CB  GLN B 125      32.641  10.291  96.070  1.00113.09           C
ATOM   1030  CG  GLN B 125      33.425   9.264  95.250  1.00113.09           C
ATOM   1031  CD  GLN B 125      34.907   9.467  95.537  1.00113.09           C
ATOM   1032  OE1 GLN B 125      35.573  10.267  94.882  1.00113.09           O
ATOM   1033  NE2 GLN B 125      35.439   8.728  96.547  1.00113.09           N
ATOM   1034  C   GLN B 125      31.879  11.076  98.252  1.00113.09           C
ATOM   1035  O   GLN B 125      32.623  11.801  98.911  1.00113.09           O
ATOM   1036  N   ILE B 126      30.563  11.322  98.120  1.00109.26           N
ATOM   1037  CA  ILE B 126      29.909  12.473  98.681  1.00109.26           C
ATOM   1038  CB  ILE B 126      28.500  12.658  98.209  1.00109.26           C
ATOM   1039  CG1 ILE B 126      28.478  12.780  96.678  1.00109.26           C
ATOM   1040  CG2 ILE B 126      27.938  13.900  98.923  1.00109.26           C
ATOM   1041  CD1 ILE B 126      29.352  13.921  96.163  1.00109.26           C
ATOM   1042  C   ILE B 126      29.872  12.412 100.175  1.00109.26           C
ATOM   1043  O   ILE B 126      29.947  13.444 100.843  1.00109.26           O
ATOM   1044  N   SER B 127      29.699  11.205 100.743  1.00 80.60           N
ATOM   1045  CA  SER B 127      29.605  11.078 102.170  1.00 80.60           C
ATOM   1046  CB  SER B 127      29.590   9.615 102.649  1.00 80.60           C
ATOM   1047  OG  SER B 127      28.506   8.898 102.083  1.00 80.60           O
ATOM   1048  C   SER B 127      30.852  11.643 102.770  1.00 80.60           C
ATOM   1049  O   SER B 127      30.806  12.378 103.755  1.00 80.60           O
ATOM   1050  N   LEU B 128      32.011  11.300 102.183  1.00 44.16           N
ATOM   1051  CA  LEU B 128      33.275  11.689 102.738  1.00 44.16           C
ATOM   1052  CB  LEU B 128      34.458  11.093 101.956  1.00 44.16           C
ATOM   1053  CG  LEU B 128      34.458   9.554 101.901  1.00 44.16           C
ATOM   1054  CD1 LEU B 128      35.694   9.021 101.157  1.00 44.16           C
ATOM   1055  CD2 LEU B 128      34.279   8.942 103.298  1.00 44.16           C
ATOM   1056  C   LEU B 128      33.446  13.178 102.708  1.00 44.16           C
ATOM   1057  O   LEU B 128      33.823  13.790 103.706  1.00 44.16           O
ATOM   1058  N   ASN B 129      33.149  13.800 101.553  1.00 80.40           N
ATOM   1059  CA  ASN B 129      33.390  15.200 101.344  1.00 80.40           C
ATOM   1060  CB  ASN B 129      33.128  15.633  99.892  1.00 80.40           C
ATOM   1061  CG  ASN B 129      34.172  14.971  99.004  1.00 80.40           C
ATOM   1062  OD1 ASN B 129      33.846  14.139  98.159  1.00 80.40           O
ATOM   1063  ND2 ASN B 129      35.463  15.354  99.196  1.00 80.40           N
ATOM   1064  C   ASN B 129      32.515  16.054 102.211  1.00 80.40           C
ATOM   1065  O   ASN B 129      32.962  17.076 102.729  1.00 80.40           O
ATOM   1066  N   ILE B 130      31.251  15.645 102.420  1.00334.43           N
ATOM   1067  CA  ILE B 130      30.306  16.512 103.068  1.00334.43           C
ATOM   1068  CB  ILE B 130      28.906  16.298 102.534  1.00334.43           C
ATOM   1069  CG1 ILE B 130      27.890  17.325 103.069  1.00334.43           C
ATOM   1070  CG2 ILE B 130      28.516  14.829 102.767  1.00334.43           C
ATOM   1071  CD1 ILE B 130      27.553  17.223 104.558  1.00334.43           C
ATOM   1072  C   ILE B 130      30.334  16.280 104.533  1.00334.43           C
ATOM   1073  O   ILE B 130      30.036  15.195 105.015  1.00334.43           O
ATOM   1074  N   ARG B 131      30.654  17.343 105.286  1.00225.40           N
ATOM   1075  CA  ARG B 131      30.862  17.240 106.696  1.00225.40           C
ATOM   1076  CB  ARG B 131      31.669  18.440 107.202  1.00225.40           C
ATOM   1077  CG  ARG B 131      33.016  18.578 106.488  1.00225.40           C
ATOM   1078  CD  ARG B 131      33.601  19.990 106.556  1.00225.40           C
ATOM   1079  NE  ARG B 131      32.968  20.687 107.710  1.00225.40           N
ATOM   1080  CZ  ARG B 131      31.800  21.370 107.527  1.00225.40           C
ATOM   1081  NH1 ARG B 131      31.208  21.389 106.297  1.00225.40           N
ATOM   1082  NH2 ARG B 131      31.221  22.030 108.572  1.00225.40           N
ATOM   1083  C   ARG B 131      29.551  17.249 107.418  1.00225.40           C
ATOM   1084  O   ARG B 131      28.907  18.289 107.550  1.00225.40           O
ATOM   1085  N   ASN B 132      29.117  16.062 107.888  1.00106.24           N
ATOM   1086  CA  ASN B 132      27.947  15.959 108.711  1.00106.24           C
ATOM   1087  CB  ASN B 132      27.548  14.502 109.004  1.00106.24           C
ATOM   1088  CG  ASN B 132      26.282  14.511 109.850  1.00106.24           C
ATOM   1089  OD1 ASN B 132      25.179  14.709 109.342  1.00106.24           O
ATOM   1090  ND2 ASN B 132      26.442  14.282 111.182  1.00106.24           N
ATOM   1091  C   ASN B 132      28.322  16.588 110.004  1.00106.24           C
ATOM   1092  O   ASN B 132      27.564  17.352 110.600  1.00106.24           O
ATOM   1093  N   ASN B 133      29.552  16.273 110.441  1.00129.12           N
ATOM   1094  CA  ASN B 133      30.129  16.778 111.645  1.00129.12           C
ATOM   1095  CB  ASN B 133      30.745  15.690 112.543  1.00129.12           C
ATOM   1096  CG  ASN B 133      29.630  14.814 113.095  1.00129.12           C
ATOM   1097  OD1 ASN B 133      29.482  13.659 112.701  1.00129.12           O
ATOM   1098  ND2 ASN B 133      28.824  15.371 114.039  1.00129.12           N
ATOM   1099  C   ASN B 133      31.262  17.605 111.161  1.00129.12           C
ATOM   1100  O   ASN B 133      31.108  18.394 110.228  1.00129.12           O
ATOM   1101  N   ASN B 134      32.435  17.458 111.797  1.00111.29           N
ATOM   1102  CA  ASN B 134      33.552  18.204 111.319  1.00111.29           C
ATOM   1103  CB  ASN B 134      34.849  17.945 112.108  1.00111.29           C
ATOM   1104  CG  ASN B 134      35.238  16.484 111.954  1.00111.29           C
ATOM   1105  OD1 ASN B 134      34.401  15.590 112.065  1.00111.29           O
ATOM   1106  ND2 ASN B 134      36.547  16.232 111.684  1.00111.29           N
ATOM   1107  C   ASN B 134      33.755  17.770 109.905  1.00111.29           C
ATOM   1108  O   ASN B 134      34.014  18.599 109.035  1.00111.29           O
ATOM   1109  N   LEU B 135      33.632  16.452 109.633  1.00229.16           N
ATOM   1110  CA  LEU B 135      33.788  15.995 108.280  1.00229.16           C
ATOM   1111  CB  LEU B 135      35.207  15.484 107.967  1.00229.16           C
ATOM   1112  CG  LEU B 135      36.307  16.549 108.116  1.00229.16           C
ATOM   1113  CD1 LEU B 135      37.689  15.963 107.784  1.00229.16           C
ATOM   1114  CD2 LEU B 135      35.986  17.809 107.295  1.00229.16           C
ATOM   1115  C   LEU B 135      32.868  14.829 108.042  1.00229.16           C
ATOM   1116  O   LEU B 135      32.526  14.097 108.970  1.00229.16           O
ATOM   1117  N   LYS B 136      32.426  14.656 106.775  1.00159.26           N
ATOM   1118  CA  LYS B 136      31.693  13.493 106.365  1.00159.26           C
ATOM   1119  CB  LYS B 136      32.432  12.163 106.613  1.00159.26           C
ATOM   1120  CG  LYS B 136      33.677  11.960 105.749  1.00159.26           C
ATOM   1121  CD  LYS B 136      34.518  10.756 106.178  1.00159.26           C
ATOM   1122  CE  LYS B 136      35.753  10.527 105.305  1.00159.26           C
ATOM   1123  NZ  LYS B 136      36.501   9.347 105.792  1.00159.26           N
ATOM   1124  C   LYS B 136      30.353  13.363 107.012  1.00159.26           C
ATOM   1125  O   LYS B 136      30.148  13.675 108.183  1.00159.26           O
ATOM   1126  N   LEU B 137      29.402  12.898 106.177  1.00 83.59           N
ATOM   1127  CA  LEU B 137      28.054  12.552 106.508  1.00 83.59           C
ATOM   1128  CB  LEU B 137      27.031  12.917 105.412  1.00 83.59           C
ATOM   1129  CG  LEU B 137      26.808  14.418 105.139  1.00 83.59           C
ATOM   1130  CD1 LEU B 137      25.825  14.622 103.973  1.00 83.59           C
ATOM   1131  CD2 LEU B 137      26.324  15.154 106.396  1.00 83.59           C
ATOM   1132  C   LEU B 137      28.073  11.060 106.491  1.00 83.59           C
ATOM   1133  O   LEU B 137      29.108  10.455 106.216  1.00 83.59           O
ATOM   1134  N   GLU B 138      26.940  10.419 106.831  1.00 78.85           N
ATOM   1135  CA  GLU B 138      26.893   8.994 106.706  1.00 78.85           C
ATOM   1136  CB  GLU B 138      25.889   8.290 107.636  1.00 78.85           C
ATOM   1137  CG  GLU B 138      25.995   6.764 107.560  1.00 78.85           C
ATOM   1138  CD  GLU B 138      25.072   6.160 108.607  1.00 78.85           C
ATOM   1139  OE1 GLU B 138      24.370   6.947 109.297  1.00 78.85           O
ATOM   1140  OE2 GLU B 138      25.058   4.906 108.733  1.00 78.85           O
ATOM   1141  C   GLU B 138      26.497   8.705 105.292  1.00 78.85           C
ATOM   1142  O   GLU B 138      26.084   9.601 104.558  1.00 78.85           O
ATOM   1143  N   LYS B 139      26.659   7.440 104.862  1.00 70.30           N
ATOM   1144  CA  LYS B 139      26.305   7.045 103.530  1.00 70.30           C
ATOM   1145  CB  LYS B 139      26.671   5.587 103.204  1.00 70.30           C
ATOM   1146  CG  LYS B 139      26.445   5.232 101.733  1.00 70.30           C
ATOM   1147  CD  LYS B 139      27.111   3.923 101.304  0.00 70.30           C
ATOM   1148  CE  LYS B 139      26.882   3.576  99.832  0.00 70.30           C
ATOM   1149  NZ  LYS B 139      27.567   2.307  99.499  0.00 70.30           N
ATOM   1150  C   LYS B 139      24.824   7.183 103.384  1.00 70.30           C
ATOM   1151  O   LYS B 139      24.313   7.477 102.306  1.00 70.30           O
ATOM   1152  N   LYS B 140      24.082   6.948 104.477  1.00 69.82           N
ATOM   1153  CA  LYS B 140      22.656   7.024 104.399  1.00 69.82           C
ATOM   1154  CB  LYS B 140      21.957   6.621 105.713  1.00 69.82           C
ATOM   1155  CG  LYS B 140      22.337   7.466 106.932  1.00 69.82           C
ATOM   1156  CD  LYS B 140      21.431   7.222 108.143  1.00 69.82           C
ATOM   1157  CE  LYS B 140      21.803   8.053 109.373  1.00 69.82           C
ATOM   1158  NZ  LYS B 140      20.874   7.755 110.486  1.00 69.82           N
ATOM   1159  C   LYS B 140      22.241   8.420 104.037  1.00 69.82           C
ATOM   1160  O   LYS B 140      21.312   8.600 103.255  1.00 69.82           O
ATOM   1161  N   TYR B 141      22.905   9.448 104.603  1.00102.89           N
ATOM   1162  CA  TYR B 141      22.538  10.819 104.357  1.00102.89           C
ATOM   1163  CB  TYR B 141      23.345  11.821 105.204  1.00102.89           C
ATOM   1164  CG  TYR B 141      23.028  11.598 106.643  1.00102.89           C
ATOM   1165  CD1 TYR B 141      23.700  10.640 107.364  1.00102.89           C
ATOM   1166  CD2 TYR B 141      22.063  12.352 107.271  1.00102.89           C
ATOM   1167  CE1 TYR B 141      23.411  10.431 108.692  1.00102.89           C
ATOM   1168  CE2 TYR B 141      21.770  12.149 108.599  1.00102.89           C
ATOM   1169  CZ  TYR B 141      22.445  11.188 109.311  1.00102.89           C
ATOM   1170  OH  TYR B 141      22.149  10.976 110.674  1.00102.89           O
ATOM   1171  C   TYR B 141      22.789  11.191 102.928  1.00102.89           C
ATOM   1172  O   TYR B 141      21.944  11.805 102.278  1.00102.89           O
ATOM   1173  N   ILE B 142      23.967  10.825 102.395  1.00152.77           N
ATOM   1174  CA  ILE B 142      24.284  11.194 101.047  1.00152.77           C
ATOM   1175  CB  ILE B 142      25.653  10.772 100.615  1.00152.77           C
ATOM   1176  CG1 ILE B 142      25.787  10.823  99.081  1.00152.77           C
ATOM   1177  CG2 ILE B 142      25.920   9.396 101.219  1.00152.77           C
ATOM   1178  CD1 ILE B 142      25.585  12.194  98.449  1.00152.77           C
ATOM   1179  C   ILE B 142      23.293  10.588 100.116  1.00152.77           C
ATOM   1180  O   ILE B 142      22.783  11.275  99.235  1.00152.77           O
ATOM   1181  N   ARG B 143      22.971   9.295 100.300  1.00104.77           N
ATOM   1182  CA  ARG B 143      22.072   8.635  99.397  1.00104.77           C
ATOM   1183  CB  ARG B 143      21.899   7.138  99.705  1.00104.77           C
ATOM   1184  CG  ARG B 143      20.939   6.436  98.741  1.00104.77           C
ATOM   1185  CD  ARG B 143      20.782   4.936  98.999  1.00104.77           C
ATOM   1186  NE  ARG B 143      22.057   4.279  98.593  1.00104.77           N
ATOM   1187  CZ  ARG B 143      22.225   3.858  97.306  1.00104.77           C
ATOM   1188  NH1 ARG B 143      21.227   4.044  96.393  1.00104.77           N
ATOM   1189  NH2 ARG B 143      23.387   3.249  96.930  1.00104.77           N
ATOM   1190  C   ARG B 143      20.709   9.262  99.442  1.00104.77           C
ATOM   1191  O   ARG B 143      20.111   9.522  98.400  1.00104.77           O
ATOM   1192  N   LEU B 144      20.172   9.531 100.646  1.00 94.69           N
ATOM   1193  CA  LEU B 144      18.853  10.089 100.736  1.00 94.69           C
ATOM   1194  CB  LEU B 144      18.305  10.163 102.173  1.00 94.69           C
ATOM   1195  CG  LEU B 144      17.747   8.824 102.697  1.00 94.69           C
ATOM   1196  CD1 LEU B 144      18.794   7.703 102.665  1.00 94.69           C
ATOM   1197  CD2 LEU B 144      17.108   8.999 104.084  1.00 94.69           C
ATOM   1198  C   LEU B 144      18.827  11.459 100.141  1.00 94.69           C
ATOM   1199  O   LEU B 144      17.842  11.844  99.513  1.00 94.69           O
ATOM   1200  N   VAL B 145      19.888  12.255 100.362  1.00113.90           N
ATOM   1201  CA  VAL B 145      19.907  13.572  99.804  1.00113.90           C
ATOM   1202  CB  VAL B 145      21.009  14.420 100.361  1.00113.90           C
ATOM   1203  CG1 VAL B 145      22.356  13.919  99.825  1.00113.90           C
ATOM   1204  CG2 VAL B 145      20.687  15.888 100.049  1.00113.90           C
ATOM   1205  C   VAL B 145      20.022  13.504  98.304  1.00113.90           C
ATOM   1206  O   VAL B 145      19.314  14.219  97.598  1.00113.90           O
ATOM   1207  N   ILE B 146      20.904  12.628  97.773  1.00127.67           N
ATOM   1208  CA  ILE B 146      21.125  12.540  96.352  1.00127.67           C
ATOM   1209  CB  ILE B 146      22.251  11.603  95.992  1.00127.67           C
ATOM   1210  CG1 ILE B 146      22.625  11.755  94.510  1.00127.67           C
ATOM   1211  CG2 ILE B 146      21.864  10.171  96.393  1.00127.67           C
ATOM   1212  CD1 ILE B 146      23.262  13.103  94.178  1.00127.67           C
ATOM   1213  C   ILE B 146      19.872  12.091  95.664  1.00127.67           C
ATOM   1214  O   ILE B 146      19.476  12.667  94.652  1.00127.67           O
ATOM   1215  N   ASP B 147      19.196  11.067  96.216  1.00 37.72           N
ATOM   1216  CA  ASP B 147      18.021  10.520  95.601  1.00 37.72           C
ATOM   1217  CB  ASP B 147      17.429   9.353  96.407  1.00 37.72           C
ATOM   1218  CG  ASP B 147      18.451   8.229  96.396  1.00 37.72           C
ATOM   1219  OD1 ASP B 147      19.466   8.368  95.664  1.00 37.72           O
ATOM   1220  OD2 ASP B 147      18.235   7.222  97.120  1.00 37.72           O
ATOM   1221  C   ASP B 147      16.973  11.587  95.533  1.00 37.72           C
ATOM   1222  O   ASP B 147      16.288  11.737  94.523  1.00 37.72           O
ATOM   1223  N   ALA B 148      16.829  12.372  96.613  1.00 31.94           N
ATOM   1224  CA  ALA B 148      15.811  13.380  96.666  1.00 31.94           C
ATOM   1225  CB  ALA B 148      15.778  14.123  98.012  1.00 31.94           C
ATOM   1226  C   ALA B 148      16.074  14.394  95.601  1.00 31.94           C
ATOM   1227  O   ALA B 148      15.157  14.846  94.919  1.00 31.94           O
ATOM   1228  N   PHE B 149      17.355  14.753  95.424  1.00103.29           N
ATOM   1229  CA  PHE B 149      17.799  15.756  94.500  1.00103.29           C
ATOM   1230  CB  PHE B 149      19.332  15.875  94.579  1.00103.29           C
ATOM   1231  CG  PHE B 149      19.822  16.906  93.631  1.00103.29           C
ATOM   1232  CD1 PHE B 149      19.945  18.219  94.024  1.00103.29           C
ATOM   1233  CD2 PHE B 149      20.169  16.550  92.350  1.00103.29           C
ATOM   1234  CE1 PHE B 149      20.403  19.165  93.142  1.00103.29           C
ATOM   1235  CE2 PHE B 149      20.627  17.491  91.462  1.00103.29           C
ATOM   1236  CZ  PHE B 149      20.739  18.798  91.863  1.00103.29           C
ATOM   1237  C   PHE B 149      17.433  15.369  93.093  1.00103.29           C
ATOM   1238  O   PHE B 149      16.905  16.187  92.339  1.00103.29           O
ATOM   1239  N   PHE B 150      17.712  14.111  92.698  1.00 45.24           N
ATOM   1240  CA  PHE B 150      17.450  13.658  91.354  1.00 45.24           C
ATOM   1241  CB  PHE B 150      17.970  12.236  91.070  1.00 45.24           C
ATOM   1242  CG  PHE B 150      19.447  12.305  90.897  1.00 45.24           C
ATOM   1243  CD1 PHE B 150      20.291  12.318  91.982  1.00 45.24           C
ATOM   1244  CD2 PHE B 150      19.985  12.352  89.632  1.00 45.24           C
ATOM   1245  CE1 PHE B 150      21.653  12.381  91.801  1.00 45.24           C
ATOM   1246  CE2 PHE B 150      21.344  12.415  89.448  1.00 45.24           C
ATOM   1247  CZ  PHE B 150      22.184  12.431  90.535  1.00 45.24           C
ATOM   1248  C   PHE B 150      15.984  13.651  91.079  1.00 45.24           C
ATOM   1249  O   PHE B 150      15.544  14.077  90.011  1.00 45.24           O
ATOM   1250  N   GLU B 151      15.186  13.151  92.038  1.00 29.48           N
ATOM   1251  CA  GLU B 151      13.773  13.054  91.830  1.00 29.48           C
ATOM   1252  CB  GLU B 151      13.046  12.340  92.983  1.00 29.48           C
ATOM   1253  CG  GLU B 151      13.408  10.856  93.077  1.00 29.48           C
ATOM   1254  CD  GLU B 151      12.637  10.238  94.233  1.00 29.48           C
ATOM   1255  OE1 GLU B 151      12.344  10.969  95.217  1.00 29.48           O
ATOM   1256  OE2 GLU B 151      12.330   9.020  94.143  1.00 29.48           O
ATOM   1257  C   GLU B 151      13.205  14.430  91.682  1.00 29.48           C
ATOM   1258  O   GLU B 151      12.325  14.655  90.852  1.00 29.48           O
ATOM   1259  N   GLU B 152      13.699  15.393  92.482  1.00105.02           N
ATOM   1260  CA  GLU B 152      13.176  16.728  92.430  1.00105.02           C
ATOM   1261  CB  GLU B 152      13.787  17.655  93.495  1.00105.02           C
ATOM   1262  CG  GLU B 152      13.142  19.041  93.523  1.00105.02           C
ATOM   1263  CD  GLU B 152      11.735  18.883  94.084  1.00105.02           C
ATOM   1264  OE1 GLU B 152      11.368  17.733  94.445  1.00105.02           O
ATOM   1265  OE2 GLU B 152      11.010  19.910  94.165  1.00105.02           O
ATOM   1266  C   GLU B 152      13.455  17.332  91.089  1.00105.02           C
ATOM   1267  O   GLU B 152      12.588  17.980  90.506  1.00105.02           O
ATOM   1268  N   LEU B 153      14.672  17.128  90.550  1.00 51.07           N
ATOM   1269  CA  LEU B 153      15.015  17.700  89.277  1.00 51.07           C
ATOM   1270  CB  LEU B 153      16.434  17.343  88.806  1.00 51.07           C
ATOM   1271  CG  LEU B 153      17.562  17.923  89.670  1.00 51.07           C
ATOM   1272  CD1 LEU B 153      18.935  17.606  89.056  1.00 51.07           C
ATOM   1273  CD2 LEU B 153      17.350  19.421  89.928  1.00 51.07           C
ATOM   1274  C   LEU B 153      14.102  17.151  88.227  1.00 51.07           C
ATOM   1275  O   LEU B 153      13.601  17.892  87.381  1.00 51.07           O
ATOM   1276  N   LYS B 154      13.860  15.828  88.250  1.00 76.83           N
ATOM   1277  CA  LYS B 154      13.055  15.224  87.227  1.00 76.83           C
ATOM   1278  CB  LYS B 154      12.984  13.689  87.317  1.00 76.83           C
ATOM   1279  CG  LYS B 154      12.242  13.152  88.540  1.00 76.83           C
ATOM   1280  CD  LYS B 154      11.910  11.663  88.422  1.00 76.83           C
ATOM   1281  CE  LYS B 154      11.167  11.092  89.630  1.00 76.83           C
ATOM   1282  NZ  LYS B 154      10.895   9.653  89.414  1.00 76.83           N
ATOM   1283  C   LYS B 154      11.664  15.768  87.302  1.00 76.83           C
ATOM   1284  O   LYS B 154      11.043  16.029  86.272  1.00 76.83           O
ATOM   1285  N   SER B 155      11.141  15.945  88.531  1.00 67.33           N
ATOM   1286  CA  SER B 155       9.802  16.426  88.723  1.00 67.33           C
ATOM   1287  CB  SER B 155       9.384  16.429  90.204  1.00 67.33           C
ATOM   1288  OG  SER B 155       8.057  16.914  90.336  1.00 67.33           O
ATOM   1289  C   SER B 155       9.697  17.838  88.228  1.00 67.33           C
ATOM   1290  O   SER B 155       8.753  18.183  87.518  1.00 67.33           O
ATOM   1291  N   ASN B 156      10.677  18.693  88.583  1.00 40.53           N
ATOM   1292  CA  ASN B 156      10.613  20.074  88.194  1.00 40.53           C
ATOM   1293  CB  ASN B 156      11.741  20.938  88.785  1.00 40.53           C
ATOM   1294  CG  ASN B 156      11.437  21.154  90.261  1.00 40.53           C
ATOM   1295  OD1 ASN B 156      10.307  21.466  90.635  1.00 40.53           O
ATOM   1296  ND2 ASN B 156      12.471  20.979  91.125  1.00 40.53           N
ATOM   1297  C   ASN B 156      10.680  20.173  86.705  1.00 40.53           C
ATOM   1298  O   ASN B 156       9.992  20.992  86.099  1.00 40.53           O
ATOM   1299  N   LEU B 157      11.530  19.340  86.081  1.00110.33           N
ATOM   1300  CA  LEU B 157      11.705  19.315  84.658  1.00110.33           C
ATOM   1301  CB  LEU B 157      12.784  18.284  84.280  1.00110.33           C
ATOM   1302  CG  LEU B 157      13.039  18.187  82.777  1.00110.33           C
ATOM   1303  CD1 LEU B 157      11.974  17.356  82.047  1.00110.33           C
ATOM   1304  CD2 LEU B 157      13.147  19.603  82.214  1.00110.33           C
ATOM   1305  C   LEU B 157      10.419  18.918  83.999  1.00110.33           C
ATOM   1306  O   LEU B 157       9.967  19.569  83.059  1.00110.33           O
ATOM   1307  N   CYS B 158       9.765  17.860  84.509  1.00 88.51           N
ATOM   1308  CA  CYS B 158       8.563  17.342  83.916  1.00 88.51           C
ATOM   1309  CB  CYS B 158       8.002  16.135  84.688  1.00 88.51           C
ATOM   1310  SG  CYS B 158       6.358  15.639  84.091  1.00 88.51           S
ATOM   1311  C   CYS B 158       7.510  18.408  83.943  1.00 88.51           C
ATOM   1312  O   CYS B 158       6.683  18.493  83.035  1.00 88.51           O
ATOM   1313  N   SER B 159       7.514  19.221  85.017  1.00111.68           N
ATOM   1314  CA  SER B 159       6.582  20.286  85.280  1.00111.68           C
ATOM   1315  CB  SER B 159       6.643  20.782  86.735  1.00111.68           C
ATOM   1316  OG  SER B 159       6.338  19.723  87.626  1.00111.68           O
ATOM   1317  C   SER B 159       6.880  21.486  84.427  1.00111.68           C
ATOM   1318  O   SER B 159       6.245  22.525  84.603  1.00111.68           O
ATOM   1319  N   ASN B 160       7.854  21.366  83.503  1.00136.77           N
ATOM   1320  CA  ASN B 160       8.350  22.388  82.614  1.00136.77           C
ATOM   1321  CB  ASN B 160       7.355  22.923  81.548  1.00136.77           C
ATOM   1322  CG  ASN B 160       6.195  23.705  82.149  1.00136.77           C
ATOM   1323  OD1 ASN B 160       6.381  24.755  82.761  1.00136.77           O
ATOM   1324  ND2 ASN B 160       4.953  23.182  81.960  1.00136.77           N
ATOM   1325  C   ASN B 160       8.999  23.513  83.357  1.00136.77           C
ATOM   1326  O   ASN B 160       8.911  24.676  82.966  1.00136.77           O
ATOM   1327  N   ASN B 161       9.720  23.185  84.444  1.00 61.07           N
ATOM   1328  CA  ASN B 161      10.446  24.192  85.158  1.00 61.07           C
ATOM   1329  CB  ASN B 161      10.275  24.100  86.685  1.00 61.07           C
ATOM   1330  CG  ASN B 161      10.796  25.388  87.303  1.00 61.07           C
ATOM   1331  OD1 ASN B 161      10.089  26.393  87.362  1.00 61.07           O
ATOM   1332  ND2 ASN B 161      12.068  25.360  87.786  1.00 61.07           N
ATOM   1333  C   ASN B 161      11.895  23.969  84.836  1.00 61.07           C
ATOM   1334  O   ASN B 161      12.314  22.843  84.576  1.00 61.07           O
ATOM   1335  N   VAL B 162      12.703  25.048  84.812  1.00 96.80           N
ATOM   1336  CA  VAL B 162      14.094  24.880  84.498  1.00 96.80           C
ATOM   1337  CB  VAL B 162      14.663  25.983  83.654  1.00 96.80           C
ATOM   1338  CG1 VAL B 162      14.619  27.292  84.460  1.00 96.80           C
ATOM   1339  CG2 VAL B 162      16.078  25.572  83.210  1.00 96.80           C
ATOM   1340  C   VAL B 162      14.863  24.853  85.783  1.00 96.80           C
ATOM   1341  O   VAL B 162      14.590  25.606  86.719  1.00 96.80           O
ATOM   1342  N   ILE B 163      15.856  23.947  85.868  1.00 55.24           N
ATOM   1343  CA  ILE B 163      16.623  23.892  87.074  1.00 55.24           C
ATOM   1344  CB  ILE B 163      16.686  22.522  87.674  1.00 55.24           C
ATOM   1345  CG1 ILE B 163      15.260  22.020  87.953  1.00 55.24           C
ATOM   1346  CG2 ILE B 163      17.544  22.610  88.945  1.00 55.24           C
ATOM   1347  CD1 ILE B 163      15.180  20.528  88.267  1.00 55.24           C
ATOM   1348  C   ILE B 163      18.013  24.355  86.742  1.00 55.24           C
ATOM   1349  O   ILE B 163      18.664  23.793  85.860  1.00 55.24           O
ATOM   1350  N   GLU B 164      18.500  25.414  87.435  1.00101.38           N
ATOM   1351  CA  GLU B 164      19.804  25.936  87.101  1.00101.38           C
ATOM   1352  CB  GLU B 164      19.783  27.409  86.656  1.00101.38           C
ATOM   1353  CG  GLU B 164      21.171  27.950  86.305  1.00101.38           C
ATOM   1354  CD  GLU B 164      21.023  29.405  85.884  1.00101.38           C
ATOM   1355  OE1 GLU B 164      20.145  29.688  85.024  1.00101.38           O
ATOM   1356  OE2 GLU B 164      21.782  30.254  86.422  1.00101.38           O
ATOM   1357  C   GLU B 164      20.753  25.859  88.266  1.00101.38           C
ATOM   1358  O   GLU B 164      20.665  26.611  89.235  1.00101.38           O
ATOM   1359  N   PHE B 165      21.768  24.985  88.173  1.00 73.74           N
ATOM   1360  CA  PHE B 165      22.667  24.848  89.282  1.00 73.74           C
ATOM   1361  CB  PHE B 165      23.166  23.409  89.472  1.00 73.74           C
ATOM   1362  CG  PHE B 165      21.998  22.494  89.392  1.00 73.74           C
ATOM   1363  CD1 PHE B 165      21.628  21.992  88.167  1.00 73.74           C
ATOM   1364  CD2 PHE B 165      21.275  22.144  90.507  1.00 73.74           C
ATOM   1365  CE1 PHE B 165      20.559  21.140  88.048  1.00 73.74           C
ATOM   1366  CE2 PHE B 165      20.202  21.293  90.393  1.00 73.74           C
ATOM   1367  CZ  PHE B 165      19.845  20.790  89.166  1.00 73.74           C
ATOM   1368  C   PHE B 165      23.909  25.620  88.963  1.00 73.74           C
ATOM   1369  O   PHE B 165      24.616  25.320  88.002  1.00 73.74           O
ATOM   1370  N   ARG B 166      24.245  26.616  89.800  1.00199.98           N
ATOM   1371  CA  ARG B 166      25.417  27.380  89.502  1.00199.98           C
ATOM   1372  CB  ARG B 166      25.600  28.604  90.418  1.00199.98           C
ATOM   1373  CG  ARG B 166      25.728  28.271  91.906  1.00199.98           C
ATOM   1374  CD  ARG B 166      27.130  27.821  92.316  1.00199.98           C
ATOM   1375  NE  ARG B 166      28.012  29.019  92.216  1.00199.98           N
ATOM   1376  CZ  ARG B 166      28.063  29.917  93.242  1.00199.98           C
ATOM   1377  NH1 ARG B 166      27.304  29.719  94.360  1.00199.98           N
ATOM   1378  NH2 ARG B 166      28.866  31.017  93.149  1.00199.98           N
ATOM   1379  C   ARG B 166      26.605  26.474  89.624  1.00199.98           C
ATOM   1380  O   ARG B 166      26.642  25.579  90.467  1.00199.98           O
ATOM   1381  N   SER B 167      27.609  26.700  88.753  1.00215.62           N
ATOM   1382  CA  SER B 167      28.831  25.946  88.710  1.00215.62           C
ATOM   1383  CB  SER B 167      29.554  25.905  90.068  1.00215.62           C
ATOM   1384  OG  SER B 167      29.942  27.215  90.455  1.00215.62           O
ATOM   1385  C   SER B 167      28.598  24.529  88.269  1.00215.62           C
ATOM   1386  O   SER B 167      29.449  23.670  88.496  1.00215.62           O
ATOM   1387  N   PHE B 168      27.469  24.241  87.589  1.00167.31           N
ATOM   1388  CA  PHE B 168      27.232  22.896  87.134  1.00167.31           C
ATOM   1389  CB  PHE B 168      26.295  22.091  88.049  1.00167.31           C
ATOM   1390  CG  PHE B 168      26.223  20.696  87.519  1.00167.31           C
ATOM   1391  CD1 PHE B 168      27.262  19.815  87.721  1.00167.31           C
ATOM   1392  CD2 PHE B 168      25.108  20.255  86.844  1.00167.31           C
ATOM   1393  CE1 PHE B 168      27.197  18.527  87.241  1.00167.31           C
ATOM   1394  CE2 PHE B 168      25.037  18.968  86.362  1.00167.31           C
ATOM   1395  CZ  PHE B 168      26.084  18.101  86.559  1.00167.31           C
ATOM   1396  C   PHE B 168      26.594  22.968  85.776  1.00167.31           C
ATOM   1397  O   PHE B 168      27.236  22.692  84.764  1.00167.31           O
ATOM   1398  N   GLY B 169      25.287  23.296  85.719  1.00 45.50           N
ATOM   1399  CA  GLY B 169      24.622  23.386  84.447  1.00 45.50           C
ATOM   1400  C   GLY B 169      23.151  23.507  84.708  1.00 45.50           C
ATOM   1401  O   GLY B 169      22.742  23.731  85.845  1.00 45.50           O
ATOM   1402  N   THR B 170      22.313  23.369  83.653  1.00101.89           N
ATOM   1403  CA  THR B 170      20.891  23.511  83.828  1.00101.89           C
ATOM   1404  CB  THR B 170      20.356  24.788  83.244  1.00101.89           C
ATOM   1405  OG1 THR B 170      18.988  24.959  83.584  1.00101.89           O
ATOM   1406  CG2 THR B 170      20.520  24.735  81.716  1.00101.89           C
ATOM   1407  C   THR B 170      20.173  22.383  83.142  1.00101.89           C
ATOM   1408  O   THR B 170      20.694  21.782  82.202  1.00101.89           O
ATOM   1409  N   PHE B 171      18.944  22.067  83.620  1.00 57.90           N
ATOM   1410  CA  PHE B 171      18.128  21.031  83.040  1.00 57.90           C
ATOM   1411  CB  PHE B 171      17.748  19.909  84.026  1.00 57.90           C
ATOM   1412  CG  PHE B 171      18.969  19.154  84.434  1.00 57.90           C
ATOM   1413  CD1 PHE B 171      19.752  19.599  85.474  1.00 57.90           C
ATOM   1414  CD2 PHE B 171      19.324  17.994  83.783  1.00 57.90           C
ATOM   1415  CE1 PHE B 171      20.875  18.900  85.855  1.00 57.90           C
ATOM   1416  CE2 PHE B 171      20.445  17.292  84.160  1.00 57.90           C
ATOM   1417  CZ  PHE B 171      21.225  17.746  85.197  1.00 57.90           C
ATOM   1418  C   PHE B 171      16.826  21.660  82.627  1.00 57.90           C
ATOM   1419  O   PHE B 171      16.237  22.435  83.381  1.00 57.90           O
ATOM   1420  N   GLU B 172      16.334  21.336  81.409  1.00 91.25           N
ATOM   1421  CA  GLU B 172      15.100  21.919  80.956  1.00 91.25           C
ATOM   1422  CB  GLU B 172      15.296  23.254  80.218  1.00 91.25           C
ATOM   1423  CG  GLU B 172      16.120  23.122  78.935  1.00 91.25           C
ATOM   1424  CD  GLU B 172      16.238  24.501  78.301  1.00 91.25           C
ATOM   1425  OE1 GLU B 172      15.623  25.457  78.845  1.00 91.25           O
ATOM   1426  OE2 GLU B 172      16.947  24.619  77.266  1.00 91.25           O
ATOM   1427  C   GLU B 172      14.439  20.988  79.986  1.00 91.25           C
ATOM   1428  O   GLU B 172      15.050  20.047  79.485  1.00 91.25           O
ATOM   1429  N   VAL B 173      13.131  21.217  79.738  1.00 45.05           N
ATOM   1430  CA  VAL B 173      12.391  20.407  78.810  1.00 45.05           C
ATOM   1431  CB  VAL B 173      10.932  20.277  79.124  1.00 45.05           C
ATOM   1432  CG1 VAL B 173      10.248  19.567  77.944  1.00 45.05           C
ATOM   1433  CG2 VAL B 173      10.784  19.528  80.449  1.00 45.05           C
ATOM   1434  C   VAL B 173      12.454  21.077  77.480  1.00 45.05           C
ATOM   1435  O   VAL B 173      12.392  22.302  77.386  1.00 45.05           O
ATOM   1436  N   ARG B 174      12.599  20.271  76.410  1.00 88.80           N
ATOM   1437  CA  ARG B 174      12.647  20.803  75.080  1.00 88.80           C
ATOM   1438  CB  ARG B 174      13.847  20.289  74.271  1.00 88.80           C
ATOM   1439  CG  ARG B 174      15.203  20.675  74.863  1.00 88.80           C
ATOM   1440  CD  ARG B 174      15.877  21.848  74.153  1.00 88.80           C
ATOM   1441  NE  ARG B 174      17.171  22.101  74.848  1.00 88.80           N
ATOM   1442  CZ  ARG B 174      18.039  23.029  74.351  1.00 88.80           C
ATOM   1443  NH1 ARG B 174      17.714  23.726  73.224  1.00 88.80           N
ATOM   1444  NH2 ARG B 174      19.225  23.266  74.983  1.00 88.80           N
ATOM   1445  C   ARG B 174      11.422  20.321  74.375  1.00 88.80           C
ATOM   1446  O   ARG B 174      11.077  19.142  74.440  1.00 88.80           O
ATOM   1447  N   LYS B 175      10.715  21.242  73.695  1.00143.35           N
ATOM   1448  CA  LYS B 175       9.533  20.876  72.977  1.00143.35           C
ATOM   1449  CB  LYS B 175       8.521  22.030  72.842  1.00143.35           C
ATOM   1450  CG  LYS B 175       7.246  21.664  72.076  1.00143.35           C
ATOM   1451  CD  LYS B 175       6.282  20.748  72.834  1.00143.35           C
ATOM   1452  CE  LYS B 175       5.167  21.511  73.559  1.00143.35           C
ATOM   1453  NZ  LYS B 175       4.050  20.599  73.895  1.00143.35           N
ATOM   1454  C   LYS B 175       9.932  20.486  71.598  1.00143.35           C
ATOM   1455  O   LYS B 175      10.845  21.065  71.012  1.00143.35           O
ATOM   1456  N   ARG B 176       9.271  19.448  71.061  1.00172.86           N
ATOM   1457  CA  ARG B 176       9.488  19.105  69.692  1.00172.86           C
ATOM   1458  CB  ARG B 176      10.263  17.798  69.460  1.00172.86           C
ATOM   1459  CG  ARG B 176       9.666  16.576  70.147  1.00172.86           C
ATOM   1460  CD  ARG B 176      10.494  16.148  71.358  1.00172.86           C
ATOM   1461  NE  ARG B 176      11.852  15.808  70.852  1.00172.86           N
ATOM   1462  CZ  ARG B 176      12.813  16.770  70.733  1.00172.86           C
ATOM   1463  NH1 ARG B 176      12.570  18.050  71.142  1.00172.86           N
ATOM   1464  NH2 ARG B 176      14.031  16.449  70.206  1.00172.86           N
ATOM   1465  C   ARG B 176       8.135  18.983  69.079  1.00172.86           C
ATOM   1466  O   ARG B 176       7.234  18.377  69.657  1.00172.86           O
ATOM   1467  N   LYS B 177       7.954  19.586  67.891  1.00105.04           N
ATOM   1468  CA  LYS B 177       6.666  19.558  67.268  1.00105.04           C
ATOM   1469  CB  LYS B 177       6.428  20.718  66.286  1.00105.04           C
ATOM   1470  CG  LYS B 177       4.952  20.929  65.949  1.00105.04           C
ATOM   1471  CD  LYS B 177       4.134  21.421  67.147  1.00105.04           C
ATOM   1472  CE  LYS B 177       2.653  21.648  66.837  1.00105.04           C
ATOM   1473  NZ  LYS B 177       1.951  22.118  68.053  1.00105.04           N
ATOM   1474  C   LYS B 177       6.544  18.278  66.513  1.00105.04           C
ATOM   1475  O   LYS B 177       7.543  17.687  66.107  1.00105.04           O
ATOM   1476  N   GLY B 178       5.298  17.797  66.349  1.00 35.64           N
ATOM   1477  CA  GLY B 178       5.059  16.594  65.621  1.00 35.64           C
ATOM   1478  C   GLY B 178       5.037  16.928  64.172  1.00 35.64           C
ATOM   1479  O   GLY B 178       4.826  18.072  63.769  1.00 35.64           O
ATOM   1480  N   ARG B 179       5.268  15.895  63.351  1.00159.87           N
ATOM   1481  CA  ARG B 179       5.241  16.030  61.928  1.00159.87           C
ATOM   1482  CB  ARG B 179       6.395  16.863  61.351  1.00159.87           C
ATOM   1483  CG  ARG B 179       7.775  16.362  61.763  1.00159.87           C
ATOM   1484  CD  ARG B 179       8.481  17.313  62.731  1.00159.87           C
ATOM   1485  NE  ARG B 179       8.669  18.603  62.008  1.00159.87           N
ATOM   1486  CZ  ARG B 179       8.538  19.792  62.667  1.00159.87           C
ATOM   1487  NH1 ARG B 179       8.256  19.806  64.002  1.00159.87           N
ATOM   1488  NH2 ARG B 179       8.683  20.967  61.988  1.00159.87           N
ATOM   1489  C   ARG B 179       5.347  14.641  61.428  1.00159.87           C
ATOM   1490  O   ARG B 179       5.476  13.724  62.234  1.00159.87           O
ATOM   1491  N   LEU B 180       5.239  14.418  60.107  1.00139.86           N
ATOM   1492  CA  LEU B 180       5.359  13.053  59.697  1.00139.86           C
ATOM   1493  CB  LEU B 180       5.177  12.941  58.167  1.00139.86           C
ATOM   1494  CG  LEU B 180       5.239  11.525  57.569  1.00139.86           C
ATOM   1495  CD1 LEU B 180       6.649  10.938  57.675  1.00139.86           C
ATOM   1496  CD2 LEU B 180       4.148  10.613  58.154  1.00139.86           C
ATOM   1497  C   LEU B 180       6.744  12.618  60.092  1.00139.86           C
ATOM   1498  O   LEU B 180       6.921  11.814  61.004  1.00139.86           O
ATOM   1499  N   ASN B 181       7.762  13.225  59.460  1.00111.61           N
ATOM   1500  CA  ASN B 181       9.154  13.019  59.746  1.00111.61           C
ATOM   1501  CB  ASN B 181       9.722  13.918  60.857  1.00111.61           C
ATOM   1502  CG  ASN B 181      10.041  15.269  60.233  0.00111.61           C
ATOM   1503  OD1 ASN B 181       9.854  15.472  59.035  1.00111.61           O
ATOM   1504  ND2 ASN B 181      10.554  16.216  61.064  1.00111.61           N
ATOM   1505  C   ASN B 181       9.488  11.601  60.074  1.00111.61           C
ATOM   1506  O   ASN B 181      10.311  11.363  60.957  1.00111.61           O
ATOM   1507  N   ALA B 182       8.908  10.606  59.381  1.00 44.56           N
ATOM   1508  CA  ALA B 182       9.317   9.279  59.739  1.00 44.56           C
ATOM   1509  CB  ALA B 182       8.607   8.735  60.989  1.00 44.56           C
ATOM   1510  C   ALA B 182       8.985   8.357  58.617  1.00 44.56           C
ATOM   1511  O   ALA B 182       8.093   8.623  57.816  1.00 44.56           O
ATOM   1512  N   ARG B 183       9.720   7.235  58.516  1.00118.94           N
ATOM   1513  CA  ARG B 183       9.407   6.298  57.482  1.00118.94           C
ATOM   1514  CB  ARG B 183      10.281   6.461  56.228  1.00118.94           C
ATOM   1515  CG  ARG B 183      11.781   6.312  56.486  1.00118.94           C
ATOM   1516  CD  ARG B 183      12.639   6.908  55.366  1.00118.94           C
ATOM   1517  NE  ARG B 183      12.502   8.391  55.451  1.00118.94           N
ATOM   1518  CZ  ARG B 183      11.475   9.020  54.808  1.00118.94           C
ATOM   1519  NH1 ARG B 183      10.600   8.299  54.047  1.00118.94           N
ATOM   1520  NH2 ARG B 183      11.315  10.369  54.931  1.00118.94           N
ATOM   1521  C   ARG B 183       9.620   4.930  58.035  1.00118.94           C
ATOM   1522  O   ARG B 183      10.495   4.711  58.871  1.00118.94           O
ATOM   1523  N   ASN B 184       8.797   3.965  57.584  1.00 54.59           N
ATOM   1524  CA  ASN B 184       8.939   2.621  58.056  1.00 54.59           C
ATOM   1525  CB  ASN B 184       7.590   1.913  58.270  1.00 54.59           C
ATOM   1526  CG  ASN B 184       7.835   0.576  58.958  1.00 54.59           C
ATOM   1527  OD1 ASN B 184       7.558   0.417  60.146  1.00 54.59           O
ATOM   1528  ND2 ASN B 184       8.358  -0.417  58.191  1.00 54.59           N
ATOM   1529  C   ASN B 184       9.682   1.881  56.995  1.00 54.59           C
ATOM   1530  O   ASN B 184       9.243   1.792  55.853  1.00 54.59           O
ATOM   1531  N   PRO B 185      10.823   1.368  57.340  1.00 71.50           N
ATOM   1532  CA  PRO B 185      11.645   0.691  56.381  1.00 71.50           C
ATOM   1533  CD  PRO B 185      11.090   0.929  58.700  1.00 71.50           C
ATOM   1534  CB  PRO B 185      12.801   0.107  57.189  1.00 71.50           C
ATOM   1535  CG  PRO B 185      12.153  -0.175  58.557  1.00 71.50           C
ATOM   1536  C   PRO B 185      10.919  -0.390  55.635  1.00 71.50           C
ATOM   1537  O   PRO B 185      11.042  -0.444  54.412  1.00 71.50           O
ATOM   1538  N   GLN B 186      10.194  -1.282  56.340  1.00 48.14           N
ATOM   1539  CA  GLN B 186       9.557  -2.381  55.671  1.00 48.14           C
ATOM   1540  CB  GLN B 186       8.956  -3.398  56.655  1.00 48.14           C
ATOM   1541  CG  GLN B 186       9.986  -4.114  57.529  1.00 48.14           C
ATOM   1542  CD  GLN B 186       9.227  -5.074  58.436  1.00 48.14           C
ATOM   1543  OE1 GLN B 186       8.259  -4.693  59.087  1.00 48.14           O
ATOM   1544  NE2 GLN B 186       9.674  -6.359  58.475  1.00 48.14           N
ATOM   1545  C   GLN B 186       8.421  -1.919  54.812  1.00 48.14           C
ATOM   1546  O   GLN B 186       8.362  -2.230  53.624  1.00 48.14           O
ATOM   1547  N   THR B 187       7.489  -1.152  55.412  1.00 42.83           N
ATOM   1548  CA  THR B 187       6.296  -0.726  54.737  1.00 42.83           C
ATOM   1549  CB  THR B 187       5.278  -0.162  55.683  1.00 42.83           C
ATOM   1550  OG1 THR B 187       5.799   0.979  56.348  1.00 42.83           O
ATOM   1551  CG2 THR B 187       4.917  -1.251  56.709  1.00 42.83           C
ATOM   1552  C   THR B 187       6.597   0.302  53.693  1.00 42.83           C
ATOM   1553  O   THR B 187       6.078   0.235  52.580  1.00 42.83           O
ATOM   1554  N   GLY B 188       7.458   1.278  54.025  1.00 15.00           N
ATOM   1555  CA  GLY B 188       7.768   2.341  53.116  1.00 15.00           C
ATOM   1556  C   GLY B 188       6.773   3.429  53.363  1.00 15.00           C
ATOM   1557  O   GLY B 188       6.789   4.466  52.702  1.00 15.00           O
ATOM   1558  N   GLU B 189       5.869   3.204  54.336  1.00 37.51           N
ATOM   1559  CA  GLU B 189       4.854   4.160  54.668  1.00 37.51           C
ATOM   1560  CB  GLU B 189       3.687   3.537  55.455  1.00 37.51           C
ATOM   1561  CG  GLU B 189       2.574   4.517  55.832  0.00 37.51           C
ATOM   1562  CD  GLU B 189       1.514   3.737  56.599  0.00 37.51           C
ATOM   1563  OE1 GLU B 189       1.069   2.679  56.083  0.00 37.51           O
ATOM   1564  OE2 GLU B 189       1.140   4.188  57.717  0.00 37.51           O
ATOM   1565  C   GLU B 189       5.461   5.230  55.518  1.00 37.51           C
ATOM   1566  O   GLU B 189       6.406   4.988  56.269  1.00 37.51           O
ATOM   1567  N   TYR B 190       4.928   6.461  55.402  1.00103.30           N
ATOM   1568  CA  TYR B 190       5.399   7.542  56.212  1.00103.30           C
ATOM   1569  CB  TYR B 190       5.022   8.945  55.696  1.00103.30           C
ATOM   1570  CG  TYR B 190       5.788   9.237  54.450  1.00103.30           C
ATOM   1571  CD1 TYR B 190       5.368   8.758  53.231  1.00103.30           C
ATOM   1572  CD2 TYR B 190       6.928  10.006  54.505  1.00103.30           C
ATOM   1573  CE1 TYR B 190       6.078   9.039  52.086  1.00103.30           C
ATOM   1574  CE2 TYR B 190       7.642  10.290  53.365  1.00103.30           C
ATOM   1575  CZ  TYR B 190       7.217   9.805  52.153  1.00103.30           C
ATOM   1576  OH  TYR B 190       7.946  10.094  50.980  1.00103.30           O
ATOM   1577  C   TYR B 190       4.757   7.378  57.551  1.00103.30           C
ATOM   1578  O   TYR B 190       3.598   6.981  57.646  1.00103.30           O
ATOM   1579  N   VAL B 191       5.522   7.639  58.629  1.00 37.29           N
ATOM   1580  CA  VAL B 191       4.997   7.530  59.958  1.00 37.29           C
ATOM   1581  CB  VAL B 191       5.820   6.641  60.844  1.00 37.29           C
ATOM   1582  CG1 VAL B 191       5.233   6.683  62.266  1.00 37.29           C
ATOM   1583  CG2 VAL B 191       5.863   5.234  60.222  1.00 37.29           C
ATOM   1584  C   VAL B 191       5.052   8.900  60.534  1.00 37.29           C
ATOM   1585  O   VAL B 191       5.861   9.714  60.100  1.00 37.29           O
ATOM   1586  N   LYS B 192       4.173   9.198  61.512  1.00136.28           N
ATOM   1587  CA  LYS B 192       4.156  10.505  62.098  1.00136.28           C
ATOM   1588  CB  LYS B 192       2.741  10.995  62.453  1.00136.28           C
ATOM   1589  CG  LYS B 192       1.876  11.293  61.225  1.00136.28           C
ATOM   1590  CD  LYS B 192       1.525  10.055  60.396  1.00136.28           C
ATOM   1591  CE  LYS B 192       0.327   9.269  60.934  1.00136.28           C
ATOM   1592  NZ  LYS B 192       0.025   8.126  60.043  1.00136.28           N
ATOM   1593  C   LYS B 192       4.957  10.462  63.359  1.00136.28           C
ATOM   1594  O   LYS B 192       4.859   9.531  64.156  1.00136.28           O
ATOM   1595  N   VAL B 193       5.814  11.484  63.528  1.00190.61           N
ATOM   1596  CA  VAL B 193       6.686  11.635  64.654  1.00190.61           C
ATOM   1597  CB  VAL B 193       7.764  12.665  64.463  1.00190.61           C
ATOM   1598  CG1 VAL B 193       8.609  12.276  63.238  1.00190.61           C
ATOM   1599  CG2 VAL B 193       7.129  14.058  64.399  1.00190.61           C
ATOM   1600  C   VAL B 193       5.931  11.995  65.900  1.00190.61           C
ATOM   1601  O   VAL B 193       6.383  11.647  66.979  1.00190.61           O
ATOM   1602  N   LEU B 194       4.806  12.738  65.832  1.00187.14           N
ATOM   1603  CA  LEU B 194       4.080  13.100  67.027  1.00187.14           C
ATOM   1604  CB  LEU B 194       3.633  11.912  67.902  1.00187.14           C
ATOM   1605  CG  LEU B 194       2.519  11.054  67.269  1.00187.14           C
ATOM   1606  CD1 LEU B 194       1.222  11.863  67.098  1.00187.14           C
ATOM   1607  CD2 LEU B 194       2.985  10.392  65.964  1.00187.14           C
ATOM   1608  C   LEU B 194       4.891  14.041  67.868  1.00187.14           C
ATOM   1609  O   LEU B 194       6.120  14.004  67.877  1.00187.14           O
ATOM   1610  N   ASP B 195       4.186  14.923  68.608  1.00 57.53           N
ATOM   1611  CA  ASP B 195       4.800  15.914  69.447  1.00 57.53           C
ATOM   1612  CB  ASP B 195       3.782  16.811  70.175  1.00 57.53           C
ATOM   1613  CG  ASP B 195       3.021  17.660  69.168  1.00 57.53           C
ATOM   1614  OD1 ASP B 195       3.680  18.335  68.335  1.00 57.53           O
ATOM   1615  OD2 ASP B 195       1.761  17.640  69.217  1.00 57.53           O
ATOM   1616  C   ASP B 195       5.517  15.176  70.528  1.00 57.53           C
ATOM   1617  O   ASP B 195       5.158  14.047  70.860  1.00 57.53           O
ATOM   1618  N   HIS B 196       6.571  15.793  71.098  1.00 84.24           N
ATOM   1619  CA  HIS B 196       7.289  15.117  72.138  1.00 84.24           C
ATOM   1620  ND1 HIS B 196      10.089  13.479  73.302  1.00 84.24           N
ATOM   1621  CG  HIS B 196       8.947  13.209  72.580  1.00 84.24           C
ATOM   1622  CB  HIS B 196       8.338  14.140  71.574  1.00 84.24           C
ATOM   1623  NE2 HIS B 196       9.430  11.439  73.896  1.00 84.24           N
ATOM   1624  CD2 HIS B 196       8.558  11.959  72.957  1.00 84.24           C
ATOM   1625  CE1 HIS B 196      10.333  12.387  74.072  1.00 84.24           C
ATOM   1626  C   HIS B 196       8.007  16.158  72.934  1.00 84.24           C
ATOM   1627  O   HIS B 196       8.203  17.281  72.472  1.00 84.24           O
ATOM   1628  N   HIS B 197       8.395  15.805  74.175  1.00 49.89           N
ATOM   1629  CA  HIS B 197       9.157  16.675  75.022  1.00 49.89           C
ATOM   1630  ND1 HIS B 197       7.323  19.328  76.105  1.00 49.89           N
ATOM   1631  CG  HIS B 197       7.253  17.954  76.144  1.00 49.89           C
ATOM   1632  CB  HIS B 197       8.445  17.066  76.326  1.00 49.89           C
ATOM   1633  NE2 HIS B 197       5.174  18.794  75.895  1.00 49.89           N
ATOM   1634  CD2 HIS B 197       5.935  17.644  76.012  1.00 49.89           C
ATOM   1635  CE1 HIS B 197       6.053  19.780  75.956  1.00 49.89           C
ATOM   1636  C   HIS B 197      10.336  15.868  75.451  1.00 49.89           C
ATOM   1637  O   HIS B 197      10.202  14.676  75.720  1.00 49.89           O
ATOM   1638  N   VAL B 198      11.531  16.486  75.512  1.00 99.11           N
ATOM   1639  CA  VAL B 198      12.671  15.729  75.940  1.00 99.11           C
ATOM   1640  CB  VAL B 198      13.609  15.374  74.823  1.00 99.11           C
ATOM   1641  CG1 VAL B 198      12.869  14.462  73.832  1.00 99.11           C
ATOM   1642  CG2 VAL B 198      14.141  16.673  74.196  1.00 99.11           C
ATOM   1643  C   VAL B 198      13.441  16.565  76.916  1.00 99.11           C
ATOM   1644  O   VAL B 198      13.426  17.792  76.845  1.00 99.11           O
ATOM   1645  N   ALA B 199      14.114  15.909  77.885  1.00 39.02           N
ATOM   1646  CA  ALA B 199      14.912  16.619  78.844  1.00 39.02           C
ATOM   1647  CB  ALA B 199      15.243  15.793  80.100  1.00 39.02           C
ATOM   1648  C   ALA B 199      16.208  16.978  78.188  1.00 39.02           C
ATOM   1649  O   ALA B 199      16.719  16.226  77.359  1.00 39.02           O
ATOM   1650  N   TYR B 200      16.772  18.157  78.529  1.00 97.31           N
ATOM   1651  CA  TYR B 200      18.035  18.519  77.951  1.00 97.31           C
ATOM   1652  CB  TYR B 200      17.936  19.558  76.817  1.00 97.31           C
ATOM   1653  CG  TYR B 200      19.288  19.656  76.197  1.00 97.31           C
ATOM   1654  CD1 TYR B 200      19.756  18.630  75.409  1.00 97.31           C
ATOM   1655  CD2 TYR B 200      20.080  20.766  76.382  1.00 97.31           C
ATOM   1656  CE1 TYR B 200      20.998  18.699  74.824  1.00 97.31           C
ATOM   1657  CE2 TYR B 200      21.324  20.842  75.799  1.00 97.31           C
ATOM   1658  CZ  TYR B 200      21.785  19.807  75.020  1.00 97.31           C
ATOM   1659  OH  TYR B 200      23.061  19.882  74.421  1.00 97.31           O
ATOM   1660  C   TYR B 200      18.889  19.094  79.037  1.00 97.31           C
ATOM   1661  O   TYR B 200      18.389  19.698  79.985  1.00 97.31           O
ATOM   1662  N   PHE B 201      20.217  18.897  78.918  1.00 61.62           N
ATOM   1663  CA  PHE B 201      21.153  19.372  79.896  1.00 61.62           C
ATOM   1664  CB  PHE B 201      21.952  18.208  80.519  1.00 61.62           C
ATOM   1665  CG  PHE B 201      23.009  18.714  81.441  1.00 61.62           C
ATOM   1666  CD1 PHE B 201      22.687  19.264  82.660  1.00 61.62           C
ATOM   1667  CD2 PHE B 201      24.335  18.598  81.093  1.00 61.62           C
ATOM   1668  CE1 PHE B 201      23.674  19.716  83.505  1.00 61.62           C
ATOM   1669  CE2 PHE B 201      25.326  19.047  81.934  1.00 61.62           C
ATOM   1670  CZ  PHE B 201      24.995  19.609  83.143  1.00 61.62           C
ATOM   1671  C   PHE B 201      22.103  20.297  79.204  1.00 61.62           C
ATOM   1672  O   PHE B 201      22.566  20.017  78.101  1.00 61.62           O
ATOM   1673  N   ARG B 202      22.383  21.454  79.835  1.00127.80           N
ATOM   1674  CA  ARG B 202      23.327  22.394  79.304  1.00127.80           C
ATOM   1675  CB  ARG B 202      22.733  23.803  79.125  1.00127.80           C
ATOM   1676  CG  ARG B 202      23.714  24.832  78.564  1.00127.80           C
ATOM   1677  CD  ARG B 202      24.077  24.607  77.096  1.00127.80           C
ATOM   1678  NE  ARG B 202      25.006  25.704  76.702  1.00127.80           N
ATOM   1679  CZ  ARG B 202      25.299  25.908  75.385  1.00127.80           C
ATOM   1680  NH1 ARG B 202      24.747  25.103  74.431  1.00127.80           N
ATOM   1681  NH2 ARG B 202      26.140  26.919  75.022  1.00127.80           N
ATOM   1682  C   ARG B 202      24.397  22.501  80.339  1.00127.80           C
ATOM   1683  O   ARG B 202      24.129  22.881  81.478  1.00127.80           O
ATOM   1684  N   PRO B 203      25.602  22.160  79.980  1.00 79.44           N
ATOM   1685  CA  PRO B 203      26.676  22.229  80.929  1.00 79.44           C
ATOM   1686  CD  PRO B 203      25.829  21.127  78.987  1.00 79.44           C
ATOM   1687  CB  PRO B 203      27.799  21.344  80.378  1.00 79.44           C
ATOM   1688  CG  PRO B 203      27.359  21.001  78.941  1.00 79.44           C
ATOM   1689  C   PRO B 203      27.072  23.646  81.167  1.00 79.44           C
ATOM   1690  O   PRO B 203      27.000  24.450  80.239  1.00 79.44           O
ATOM   1691  N   GLY B 204      27.507  23.963  82.400  1.00 16.12           N
ATOM   1692  CA  GLY B 204      27.896  25.301  82.723  1.00 16.12           C
ATOM   1693  C   GLY B 204      29.275  25.512  82.190  1.00 16.12           C
ATOM   1694  O   GLY B 204      29.929  24.579  81.727  1.00 16.12           O
ATOM   1695  N   LYS B 205      29.748  26.769  82.267  1.00 90.71           N
ATOM   1696  CA  LYS B 205      31.028  27.159  81.754  1.00 90.71           C
ATOM   1697  CB  LYS B 205      31.283  28.667  81.921  1.00 90.71           C
ATOM   1698  CG  LYS B 205      32.634  29.131  81.376  0.00 90.71           C
ATOM   1699  CD  LYS B 205      32.754  30.653  81.268  0.00 90.71           C
ATOM   1700  CE  LYS B 205      32.750  31.362  82.624  0.00 90.71           C
ATOM   1701  NZ  LYS B 205      32.874  32.824  82.435  0.00 90.71           N
ATOM   1702  C   LYS B 205      32.107  26.433  82.491  1.00 90.71           C
ATOM   1703  O   LYS B 205      33.083  25.989  81.887  1.00 90.71           O
ATOM   1704  N   ASP B 206      31.963  26.292  83.822  1.00 28.62           N
ATOM   1705  CA  ASP B 206      32.996  25.669  84.599  1.00 28.62           C
ATOM   1706  CB  ASP B 206      32.681  25.655  86.106  1.00 28.62           C
ATOM   1707  CG  ASP B 206      33.931  25.205  86.850  1.00 28.62           C
ATOM   1708  OD1 ASP B 206      34.929  24.841  86.172  1.00 28.62           O
ATOM   1709  OD2 ASP B 206      33.904  25.219  88.109  1.00 28.62           O
ATOM   1710  C   ASP B 206      33.161  24.250  84.156  1.00 28.62           C
ATOM   1711  O   ASP B 206      34.281  23.784  83.951  1.00 28.62           O
ATOM   1712  N   LEU B 207      32.039  23.528  83.976  1.00 90.53           N
ATOM   1713  CA  LEU B 207      32.108  22.149  83.587  1.00 90.53           C
ATOM   1714  CB  LEU B 207      30.727  21.474  83.511  1.00 90.53           C
ATOM   1715  CG  LEU B 207      30.070  21.274  84.890  1.00 90.53           C
ATOM   1716  CD1 LEU B 207      29.844  22.615  85.604  1.00 90.53           C
ATOM   1717  CD2 LEU B 207      28.792  20.428  84.776  1.00 90.53           C
ATOM   1718  C   LEU B 207      32.742  22.040  82.236  1.00 90.53           C
ATOM   1719  O   LEU B 207      33.562  21.153  82.001  1.00 90.53           O
ATOM   1720  N   LYS B 208      32.377  22.937  81.302  1.00 36.70           N
ATOM   1721  CA  LYS B 208      32.926  22.860  79.978  1.00 36.70           C
ATOM   1722  CB  LYS B 208      32.305  23.860  78.987  1.00 36.70           C
ATOM   1723  CG  LYS B 208      30.887  23.482  78.555  1.00 36.70           C
ATOM   1724  CD  LYS B 208      30.195  24.552  77.709  1.00 36.70           C
ATOM   1725  CE  LYS B 208      28.858  24.094  77.124  1.00 36.70           C
ATOM   1726  NZ  LYS B 208      28.307  25.139  76.233  1.00 36.70           N
ATOM   1727  C   LYS B 208      34.400  23.116  80.019  1.00 36.70           C
ATOM   1728  O   LYS B 208      35.169  22.467  79.311  1.00 36.70           O
ATOM   1729  N   GLU B 209      34.837  24.079  80.849  1.00 68.05           N
ATOM   1730  CA  GLU B 209      36.227  24.434  80.915  1.00 68.05           C
ATOM   1731  CB  GLU B 209      36.489  25.646  81.825  1.00 68.05           C
ATOM   1732  CG  GLU B 209      35.911  26.950  81.272  1.00 68.05           C
ATOM   1733  CD  GLU B 209      36.696  27.318  80.021  1.00 68.05           C
ATOM   1734  OE1 GLU B 209      37.677  26.594  79.704  1.00 68.05           O
ATOM   1735  OE2 GLU B 209      36.324  28.328  79.365  1.00 68.05           O
ATOM   1736  C   GLU B 209      37.017  23.285  81.454  1.00 68.05           C
ATOM   1737  O   GLU B 209      38.135  23.033  81.006  1.00 68.05           O
ATOM   1738  N   ARG B 210      36.463  22.563  82.445  1.00126.73           N
ATOM   1739  CA  ARG B 210      37.193  21.484  83.045  1.00126.73           C
ATOM   1740  CB  ARG B 210      36.439  20.843  84.222  1.00126.73           C
ATOM   1741  CG  ARG B 210      37.287  19.845  85.010  1.00126.73           C
ATOM   1742  CD  ARG B 210      38.443  20.502  85.767  1.00126.73           C
ATOM   1743  NE  ARG B 210      39.174  19.424  86.491  1.00126.73           N
ATOM   1744  CZ  ARG B 210      38.787  19.068  87.751  1.00126.73           C
ATOM   1745  NH1 ARG B 210      37.733  19.699  88.347  1.00126.73           N
ATOM   1746  NH2 ARG B 210      39.455  18.079  88.415  1.00126.73           N
ATOM   1747  C   ARG B 210      37.448  20.413  82.027  1.00126.73           C
ATOM   1748  O   ARG B 210      38.559  19.892  81.938  1.00126.73           O
ATOM   1749  N   VAL B 211      36.423  20.049  81.229  1.00110.62           N
ATOM   1750  CA  VAL B 211      36.590  19.011  80.249  1.00110.62           C
ATOM   1751  CB  VAL B 211      35.310  18.586  79.580  1.00110.62           C
ATOM   1752  CG1 VAL B 211      34.421  17.903  80.630  1.00110.62           C
ATOM   1753  CG2 VAL B 211      34.646  19.803  78.925  1.00110.62           C
ATOM   1754  C   VAL B 211      37.566  19.447  79.200  1.00110.62           C
ATOM   1755  O   VAL B 211      38.400  18.657  78.760  1.00110.62           O
ATOM   1756  N   TRP B 212      37.475  20.707  78.736  1.00107.98           N
ATOM   1757  CA  TRP B 212      38.449  21.158  77.784  1.00107.98           C
ATOM   1758  CB  TRP B 212      37.877  21.457  76.389  1.00107.98           C
ATOM   1759  CG  TRP B 212      38.903  22.026  75.436  1.00107.98           C
ATOM   1760  CD2 TRP B 212      39.684  21.250  74.514  1.00107.98           C
ATOM   1761  CD1 TRP B 212      39.266  23.327  75.250  1.00107.98           C
ATOM   1762  NE1 TRP B 212      40.228  23.412  74.273  1.00107.98           N
ATOM   1763  CE2 TRP B 212      40.494  22.141  73.810  1.00107.98           C
ATOM   1764  CE3 TRP B 212      39.722  19.906  74.272  1.00107.98           C
ATOM   1765  CZ2 TRP B 212      41.358  21.700  72.848  1.00107.98           C
ATOM   1766  CZ3 TRP B 212      40.596  19.465  73.303  1.00107.98           C
ATOM   1767  CH2 TRP B 212      41.398  20.344  72.606  1.00107.98           C
ATOM   1768  C   TRP B 212      39.011  22.444  78.286  1.00107.98           C
ATOM   1769  O   TRP B 212      38.365  23.487  78.194  1.00107.98           O
ATOM   1770  N   GLY B 213      40.254  22.415  78.798  1.00 21.44           N
ATOM   1771  CA  GLY B 213      40.829  23.630  79.290  1.00 21.44           C
ATOM   1772  C   GLY B 213      41.168  24.451  78.097  1.00 21.44           C
ATOM   1773  O   GLY B 213      41.413  23.920  77.016  1.00 21.44           O
ATOM   1774  N   ILE B 214      41.208  25.785  78.260  1.00159.76           N
ATOM   1775  CA  ILE B 214      41.523  26.562  77.105  1.00159.76           C
ATOM   1776  CB  ILE B 214      41.207  28.027  77.239  1.00159.76           C
ATOM   1777  CG1 ILE B 214      41.356  28.723  75.875  1.00159.76           C
ATOM   1778  CG2 ILE B 214      42.082  28.626  78.353  1.00159.76           C
ATOM   1779  CD1 ILE B 214      40.328  28.260  74.843  1.00159.76           C
ATOM   1780  C   ILE B 214      42.984  26.394  76.845  1.00159.76           C
ATOM   1781  O   ILE B 214      43.821  26.603  77.722  1.00159.76           O
ATOM   1782  N   LYS B 215      43.319  25.968  75.613  1.00238.93           N
ATOM   1783  CA  LYS B 215      44.684  25.752  75.242  1.00238.93           C
ATOM   1784  CB  LYS B 215      45.111  24.275  75.297  1.00238.93           C
ATOM   1785  CG  LYS B 215      45.090  23.679  76.706  1.00238.93           C
ATOM   1786  CD  LYS B 215      45.201  22.153  76.727  1.00238.93           C
ATOM   1787  CE  LYS B 215      43.936  21.438  76.248  1.00238.93           C
ATOM   1788  NZ  LYS B 215      44.132  19.972  76.301  1.00238.93           N
ATOM   1789  C   LYS B 215      44.800  26.181  73.820  1.00238.93           C
ATOM   1790  O   LYS B 215      43.818  26.594  73.205  1.00238.93           O
ATOM   1791  N   GLY B 216      46.023  26.116  73.265  1.00 28.68           N
ATOM   1792  CA  GLY B 216      46.193  26.490  71.895  1.00 28.68           C
ATOM   1793  C   GLY B 216      45.432  25.462  71.067  1.00 28.68           C
ATOM   1794  O   GLY B 216      44.352  25.822  70.523  1.00 28.68           O
ATOM   1795  OXT GLY B 216      45.915  24.304  70.970  1.00 28.68           O
TER    1796      GLY B 216
END
