# Supplementary material for: Comparison of histone-like HU protein DNA-binding properties and HU/IHF protein sequence alignment
Source: PLoS One. 2017 Nov 13;12(11):e0188037. doi: 10.1371/journal.pone.0188037 (PMC5683647; doi:10.1371/journal.pone.0188037)
Supplement: S3 File — (ZIP) [file pone.0188037.s003.zip › B4_5.pdb]

EXPDTA    THEORETICAL MODEL, MODELLER 9.17 2017/03/23 13:37:52
REMARK   6 MODELLER OBJECTIVE FUNCTION:      1125.4908
REMARK   6 MODELLER BEST TEMPLATE % SEQ ID:  31.016
REMARK   6 SEQUENCE: B4_5
REMARK   6 DOPE score: -21370.22656
REMARK   6 GA341 score: 0.71740
REMARK   6 TEMPLATE: 1p71 1:A - 93:B MODELS 1:A - 215:B AT 31.0%
ATOM      1  N   MET A   1      12.861  25.174  90.077  1.00140.26           N
ATOM      2  CA  MET A   1      14.239  25.220  90.595  1.00140.26           C
ATOM      3  CB  MET A   1      14.772  23.786  90.743  1.00140.26           C
ATOM      4  CG  MET A   1      14.002  23.023  91.821  1.00140.26           C
ATOM      5  SD  MET A   1      14.491  21.294  92.081  1.00140.26           S
ATOM      6  CE  MET A   1      13.102  20.979  93.210  1.00140.26           C
ATOM      7  C   MET A   1      15.013  25.978  89.578  1.00140.26           C
ATOM      8  O   MET A   1      16.177  25.688  89.303  1.00140.26           O
ATOM      9  N   SER A   2      14.309  26.962  88.983  1.00146.75           N
ATOM     10  CA  SER A   2      14.796  27.896  88.013  1.00146.75           C
ATOM     11  CB  SER A   2      14.748  27.379  86.565  1.00146.75           C
ATOM     12  OG  SER A   2      13.405  27.131  86.179  1.00146.75           O
ATOM     13  C   SER A   2      13.850  29.051  88.101  1.00146.75           C
ATOM     14  O   SER A   2      12.843  28.972  88.802  1.00146.75           O
ATOM     15  N   CYS A   3      14.143  30.167  87.408  1.00104.90           N
ATOM     16  CA  CYS A   3      13.248  31.283  87.514  1.00104.90           C
ATOM     17  CB  CYS A   3      13.948  32.633  87.291  1.00104.90           C
ATOM     18  SG  CYS A   3      14.601  32.810  85.598  1.00104.90           S
ATOM     19  C   CYS A   3      12.221  31.149  86.439  1.00104.90           C
ATOM     20  O   CYS A   3      11.834  32.131  85.808  1.00104.90           O
ATOM     21  N   SER A   4      11.721  29.921  86.227  1.00 79.83           N
ATOM     22  CA  SER A   4      10.753  29.693  85.197  1.00 79.83           C
ATOM     23  CB  SER A   4      10.443  28.203  84.986  1.00 79.83           C
ATOM     24  OG  SER A   4       9.485  28.052  83.949  1.00 79.83           O
ATOM     25  C   SER A   4       9.466  30.359  85.560  1.00 79.83           C
ATOM     26  O   SER A   4       8.823  30.982  84.717  1.00 79.83           O
ATOM     27  N   LYS A   5       9.061  30.262  86.840  1.00175.88           N
ATOM     28  CA  LYS A   5       7.780  30.782  87.220  1.00175.88           C
ATOM     29  CB  LYS A   5       6.835  29.703  87.780  1.00175.88           C
ATOM     30  CG  LYS A   5       5.369  30.135  87.840  1.00175.88           C
ATOM     31  CD  LYS A   5       4.400  28.985  88.123  1.00175.88           C
ATOM     32  CE  LYS A   5       4.316  27.961  86.988  1.00175.88           C
ATOM     33  NZ  LYS A   5       3.428  26.840  87.373  1.00175.88           N
ATOM     34  C   LYS A   5       7.985  31.814  88.282  1.00175.88           C
ATOM     35  O   LYS A   5       8.884  32.647  88.191  1.00175.88           O
ATOM     36  N   ARG A   6       7.122  31.785  89.317  1.00221.90           N
ATOM     37  CA  ARG A   6       7.212  32.739  90.379  1.00221.90           C
ATOM     38  CB  ARG A   6       6.234  32.485  91.539  1.00221.90           C
ATOM     39  CG  ARG A   6       6.479  31.156  92.258  1.00221.90           C
ATOM     40  CD  ARG A   6       5.429  30.829  93.320  1.00221.90           C
ATOM     41  NE  ARG A   6       5.906  29.632  94.066  1.00221.90           N
ATOM     42  CZ  ARG A   6       5.653  28.375  93.598  1.00221.90           C
ATOM     43  NH1 ARG A   6       4.990  28.202  92.418  1.00221.90           N
ATOM     44  NH2 ARG A   6       6.070  27.287  94.309  1.00221.90           N
ATOM     45  C   ARG A   6       8.590  32.615  90.920  1.00221.90           C
ATOM     46  O   ARG A   6       9.215  31.561  90.816  1.00221.90           O
ATOM     47  N   SER A   7       9.113  33.713  91.489  1.00181.19           N
ATOM     48  CA  SER A   7      10.462  33.674  91.954  1.00181.19           C
ATOM     49  CB  SER A   7      10.935  34.981  92.608  1.00181.19           C
ATOM     50  OG  SER A   7      12.282  34.849  93.039  1.00181.19           O
ATOM     51  C   SER A   7      10.592  32.593  92.969  1.00181.19           C
ATOM     52  O   SER A   7       9.754  32.429  93.854  1.00181.19           O
ATOM     53  N   LYS A   8      11.670  31.807  92.814  1.00286.26           N
ATOM     54  CA  LYS A   8      12.033  30.759  93.712  1.00286.26           C
ATOM     55  CB  LYS A   8      11.264  29.438  93.511  1.00286.26           C
ATOM     56  CG  LYS A   8      11.493  28.414  94.631  1.00286.26           C
ATOM     57  CD  LYS A   8      11.000  28.870  96.009  1.00286.26           C
ATOM     58  CE  LYS A   8       9.485  28.775  96.197  1.00286.26           C
ATOM     59  NZ  LYS A   8       9.123  29.102  97.597  1.00286.26           N
ATOM     60  C   LYS A   8      13.479  30.534  93.427  1.00286.26           C
ATOM     61  O   LYS A   8      14.157  31.430  92.926  1.00286.26           O
ATOM     62  N   VAL A   9      14.006  29.344  93.751  1.00124.74           N
ATOM     63  CA  VAL A   9      15.399  29.151  93.506  1.00124.74           C
ATOM     64  CB  VAL A   9      16.216  29.241  94.758  1.00124.74           C
ATOM     65  CG1 VAL A   9      16.272  30.720  95.181  1.00124.74           C
ATOM     66  CG2 VAL A   9      15.531  28.382  95.828  1.00124.74           C
ATOM     67  C   VAL A   9      15.634  27.848  92.808  1.00124.74           C
ATOM     68  O   VAL A   9      14.723  27.056  92.577  1.00124.74           O
ATOM     69  N   THR A  10      16.900  27.670  92.391  1.00 81.08           N
ATOM     70  CA  THR A  10      17.477  26.586  91.680  1.00 81.08           C
ATOM     71  CB  THR A  10      18.456  27.120  90.669  1.00 81.08           C
ATOM     72  OG1 THR A  10      19.442  27.935  91.287  1.00 81.08           O
ATOM     73  CG2 THR A  10      17.683  27.955  89.633  1.00 81.08           C
ATOM     74  C   THR A  10      18.132  25.669  92.682  1.00 81.08           C
ATOM     75  O   THR A  10      17.494  24.759  93.207  1.00 81.08           O
ATOM     76  N   LYS A  11      19.433  25.888  92.962  1.00 81.21           N
ATOM     77  CA  LYS A  11      20.213  25.091  93.867  1.00 81.21           C
ATOM     78  CB  LYS A  11      21.634  25.666  94.018  1.00 81.21           C
ATOM     79  CG  LYS A  11      22.658  24.754  94.697  0.00 81.21           C
ATOM     80  CD  LYS A  11      23.207  23.659  93.781  0.00 81.21           C
ATOM     81  CE  LYS A  11      24.435  22.942  94.348  0.00 81.21           C
ATOM     82  NZ  LYS A  11      25.043  22.075  93.313  0.00 81.21           N
ATOM     83  C   LYS A  11      19.586  25.151  95.229  1.00 81.21           C
ATOM     84  O   LYS A  11      19.418  24.131  95.895  1.00 81.21           O
ATOM     85  N   SER A  12      19.204  26.357  95.683  1.00 26.78           N
ATOM     86  CA  SER A  12      18.666  26.487  97.007  1.00 26.78           C
ATOM     87  CB  SER A  12      18.352  27.946  97.388  1.00 26.78           C
ATOM     88  OG  SER A  12      19.551  28.705  97.467  1.00 26.78           O
ATOM     89  C   SER A  12      17.388  25.717  97.104  1.00 26.78           C
ATOM     90  O   SER A  12      17.121  25.061  98.110  1.00 26.78           O
ATOM     91  N   ASP A  13      16.565  25.776  96.044  1.00 75.85           N
ATOM     92  CA  ASP A  13      15.269  25.163  96.053  1.00 75.85           C
ATOM     93  CB  ASP A  13      14.482  25.438  94.767  1.00 75.85           C
ATOM     94  CG  ASP A  13      13.064  24.913  94.941  1.00 75.85           C
ATOM     95  OD1 ASP A  13      12.739  24.411  96.050  1.00 75.85           O
ATOM     96  OD2 ASP A  13      12.283  25.018  93.959  1.00 75.85           O
ATOM     97  C   ASP A  13      15.421  23.684  96.160  1.00 75.85           C
ATOM     98  O   ASP A  13      14.693  23.032  96.905  1.00 75.85           O
ATOM     99  N   ILE A  14      16.381  23.112  95.414  1.00122.82           N
ATOM    100  CA  ILE A  14      16.542  21.689  95.431  1.00122.82           C
ATOM    101  CB  ILE A  14      17.562  21.163  94.459  1.00122.82           C
ATOM    102  CG1 ILE A  14      17.438  19.633  94.348  1.00122.82           C
ATOM    103  CG2 ILE A  14      18.957  21.623  94.899  1.00122.82           C
ATOM    104  CD1 ILE A  14      16.136  19.163  93.699  1.00122.82           C
ATOM    105  C   ILE A  14      16.946  21.273  96.806  1.00122.82           C
ATOM    106  O   ILE A  14      16.485  20.254  97.316  1.00122.82           O
ATOM    107  N   VAL A  15      17.820  22.070  97.446  1.00 43.78           N
ATOM    108  CA  VAL A  15      18.286  21.770  98.768  1.00 43.78           C
ATOM    109  CB  VAL A  15      19.179  22.858  99.296  1.00 43.78           C
ATOM    110  CG1 VAL A  15      19.443  22.630 100.792  1.00 43.78           C
ATOM    111  CG2 VAL A  15      20.456  22.893  98.439  1.00 43.78           C
ATOM    112  C   VAL A  15      17.094  21.687  99.666  1.00 43.78           C
ATOM    113  O   VAL A  15      16.969  20.755 100.460  1.00 43.78           O
ATOM    114  N   ASP A  16      16.166  22.654  99.536  1.00 43.56           N
ATOM    115  CA  ASP A  16      15.019  22.696 100.393  1.00 43.56           C
ATOM    116  CB  ASP A  16      14.073  23.860 100.063  1.00 43.56           C
ATOM    117  CG  ASP A  16      14.800  25.156 100.376  1.00 43.56           C
ATOM    118  OD1 ASP A  16      16.012  25.080 100.706  1.00 43.56           O
ATOM    119  OD2 ASP A  16      14.159  26.236 100.285  1.00 43.56           O
ATOM    120  C   ASP A  16      14.228  21.442 100.212  1.00 43.56           C
ATOM    121  O   ASP A  16      13.814  20.817 101.186  1.00 43.56           O
ATOM    122  N   GLN A  17      14.008  21.034  98.949  1.00 77.42           N
ATOM    123  CA  GLN A  17      13.207  19.877  98.673  1.00 77.42           C
ATOM    124  CB  GLN A  17      13.012  19.644  97.166  1.00 77.42           C
ATOM    125  CG  GLN A  17      12.183  18.399  96.835  1.00 77.42           C
ATOM    126  CD  GLN A  17      10.716  18.723  97.070  1.00 77.42           C
ATOM    127  OE1 GLN A  17      10.210  19.729  96.576  1.00 77.42           O
ATOM    128  NE2 GLN A  17      10.011  17.851  97.841  1.00 77.42           N
ATOM    129  C   GLN A  17      13.872  18.655  99.222  1.00 77.42           C
ATOM    130  O   GLN A  17      13.222  17.813  99.838  1.00 77.42           O
ATOM    131  N   ILE A  18      15.190  18.509  99.006  1.00128.13           N
ATOM    132  CA  ILE A  18      15.846  17.329  99.486  1.00128.13           C
ATOM    133  CB  ILE A  18      17.145  16.985  98.812  1.00128.13           C
ATOM    134  CG1 ILE A  18      18.201  18.069  98.952  1.00128.13           C
ATOM    135  CG2 ILE A  18      16.819  16.635  97.349  1.00128.13           C
ATOM    136  CD1 ILE A  18      19.554  17.599  98.419  1.00128.13           C
ATOM    137  C   ILE A  18      15.910  17.335 100.976  1.00128.13           C
ATOM    138  O   ILE A  18      15.824  16.280 101.597  1.00128.13           O
ATOM    139  N   PHE A  19      16.036  18.529 101.585  1.00179.91           N
ATOM    140  CA  PHE A  19      16.086  18.697 103.014  1.00179.91           C
ATOM    141  CB  PHE A  19      15.680  20.146 103.363  1.00179.91           C
ATOM    142  CG  PHE A  19      15.674  20.414 104.830  1.00179.91           C
ATOM    143  CD1 PHE A  19      14.593  20.052 105.602  1.00179.91           C
ATOM    144  CD2 PHE A  19      16.736  21.042 105.435  1.00179.91           C
ATOM    145  CE1 PHE A  19      14.577  20.298 106.955  1.00179.91           C
ATOM    146  CE2 PHE A  19      16.725  21.291 106.787  1.00179.91           C
ATOM    147  CZ  PHE A  19      15.647  20.919 107.552  1.00179.91           C
ATOM    148  C   PHE A  19      14.937  17.933 103.584  1.00179.91           C
ATOM    149  O   PHE A  19      15.106  17.023 104.394  1.00179.91           O
ATOM    150  N   LEU A  20      13.726  18.314 103.150  1.00114.72           N
ATOM    151  CA  LEU A  20      12.500  17.735 103.604  1.00114.72           C
ATOM    152  CB  LEU A  20      11.266  18.560 103.202  1.00114.72           C
ATOM    153  CG  LEU A  20      11.181  19.925 103.913  0.00114.72           C
ATOM    154  CD1 LEU A  20      10.964  19.755 105.425  1.00114.72           C
ATOM    155  CD2 LEU A  20      12.400  20.804 103.592  1.00114.72           C
ATOM    156  C   LEU A  20      12.323  16.356 103.062  1.00114.72           C
ATOM    157  O   LEU A  20      11.795  15.492 103.761  1.00114.72           O
ATOM    158  N   ASN A  21      12.810  16.143 101.820  1.00222.01           N
ATOM    159  CA  ASN A  21      12.583  15.021 100.946  1.00222.01           C
ATOM    160  CB  ASN A  21      13.820  14.619 100.124  1.00222.01           C
ATOM    161  CG  ASN A  21      13.329  13.762  98.966  1.00222.01           C
ATOM    162  OD1 ASN A  21      12.729  12.707  99.171  1.00222.01           O
ATOM    163  ND2 ASN A  21      13.582  14.228  97.713  1.00222.01           N
ATOM    164  C   ASN A  21      12.030  13.819 101.636  1.00222.01           C
ATOM    165  O   ASN A  21      12.744  12.893 102.024  1.00222.01           O
ATOM    166  N   ILE A  22      10.695  13.875 101.817  1.00187.12           N
ATOM    167  CA  ILE A  22       9.830  12.876 102.369  1.00187.12           C
ATOM    168  CB  ILE A  22       8.475  13.413 102.750  1.00187.12           C
ATOM    169  CG1 ILE A  22       7.696  13.965 101.542  1.00187.12           C
ATOM    170  CG2 ILE A  22       8.699  14.453 103.860  1.00187.12           C
ATOM    171  CD1 ILE A  22       7.064  12.902 100.642  1.00187.12           C
ATOM    172  C   ILE A  22       9.668  11.744 101.404  1.00187.12           C
ATOM    173  O   ILE A  22       9.516  10.598 101.818  1.00187.12           O
ATOM    174  N   LYS A  23       9.688  12.037 100.088  1.00110.58           N
ATOM    175  CA  LYS A  23       9.383  11.054  99.086  1.00110.58           C
ATOM    176  CB  LYS A  23       9.496  11.583  97.644  1.00110.58           C
ATOM    177  CG  LYS A  23      10.896  12.039  97.236  1.00110.58           C
ATOM    178  CD  LYS A  23      11.043  12.219  95.723  1.00110.58           C
ATOM    179  CE  LYS A  23       9.910  13.031  95.089  1.00110.58           C
ATOM    180  NZ  LYS A  23      10.088  13.092  93.621  1.00110.58           N
ATOM    181  C   LYS A  23      10.295   9.880  99.230  1.00110.58           C
ATOM    182  O   LYS A  23       9.861   8.738  99.087  1.00110.58           O
ATOM    183  N   ASN A  24      11.581  10.113  99.543  1.00144.88           N
ATOM    184  CA  ASN A  24      12.487   9.017  99.749  1.00144.88           C
ATOM    185  CB  ASN A  24      13.966   9.444  99.782  1.00144.88           C
ATOM    186  CG  ASN A  24      14.836   8.205  99.607  1.00144.88           C
ATOM    187  OD1 ASN A  24      14.338   7.082  99.562  1.00144.88           O
ATOM    188  ND2 ASN A  24      16.176   8.414  99.506  1.00144.88           N
ATOM    189  C   ASN A  24      12.128   8.443 101.084  1.00144.88           C
ATOM    190  O   ASN A  24      10.983   8.560 101.516  1.00144.88           O
ATOM    191  N   ASN A  25      13.051   7.723 101.752  1.00112.46           N
ATOM    192  CA  ASN A  25      12.666   7.296 103.066  1.00112.46           C
ATOM    193  CB  ASN A  25      13.753   6.506 103.811  1.00112.46           C
ATOM    194  CG  ASN A  25      13.112   5.998 105.095  1.00112.46           C
ATOM    195  OD1 ASN A  25      13.748   5.954 106.147  1.00112.46           O
ATOM    196  ND2 ASN A  25      11.814   5.601 105.007  1.00112.46           N
ATOM    197  C   ASN A  25      12.435   8.567 103.816  1.00112.46           C
ATOM    198  O   ASN A  25      11.423   8.744 104.494  1.00112.46           O
ATOM    199  N   ASN A  26      13.392   9.498 103.674  1.00218.64           N
ATOM    200  CA  ASN A  26      13.265  10.824 104.192  1.00218.64           C
ATOM    201  CB  ASN A  26      12.740  10.864 105.638  1.00218.64           C
ATOM    202  CG  ASN A  26      12.335  12.294 105.965  1.00218.64           C
ATOM    203  OD1 ASN A  26      11.770  12.565 107.023  1.00218.64           O
ATOM    204  ND2 ASN A  26      12.618  13.234 105.025  1.00218.64           N
ATOM    205  C   ASN A  26      14.653  11.357 104.196  1.00218.64           C
ATOM    206  O   ASN A  26      15.504  10.818 104.903  1.00218.64           O
ATOM    207  N   GLU A  27      14.956  12.400 103.394  1.00150.74           N
ATOM    208  CA  GLU A  27      16.307  12.833 103.524  1.00150.74           C
ATOM    209  CB  GLU A  27      16.718  13.852 102.460  1.00150.74           C
ATOM    210  CG  GLU A  27      17.095  13.187 101.134  1.00150.74           C
ATOM    211  CD  GLU A  27      16.184  11.985 100.900  1.00150.74           C
ATOM    212  OE1 GLU A  27      15.052  12.175 100.383  1.00150.74           O
ATOM    213  OE2 GLU A  27      16.602  10.853 101.254  1.00150.74           O
ATOM    214  C   GLU A  27      16.422  13.400 104.903  1.00150.74           C
ATOM    215  O   GLU A  27      17.321  13.039 105.660  1.00150.74           O
ATOM    216  N   LYS A  28      15.463  14.271 105.273  1.00158.46           N
ATOM    217  CA  LYS A  28      15.366  14.830 106.593  1.00158.46           C
ATOM    218  CB  LYS A  28      14.809  13.853 107.644  1.00158.46           C
ATOM    219  CG  LYS A  28      14.515  14.506 109.001  1.00158.46           C
ATOM    220  CD  LYS A  28      13.349  15.500 108.971  1.00158.46           C
ATOM    221  CE  LYS A  28      13.769  16.972 109.010  1.00158.46           C
ATOM    222  NZ  LYS A  28      14.052  17.382 110.405  1.00158.46           N
ATOM    223  C   LYS A  28      16.700  15.312 107.057  1.00158.46           C
ATOM    224  O   LYS A  28      17.078  15.084 108.205  1.00158.46           O
ATOM    225  N   LEU A  29      17.460  15.989 106.179  1.00 47.78           N
ATOM    226  CA  LEU A  29      18.723  16.511 106.611  1.00 47.78           C
ATOM    227  CB  LEU A  29      19.917  16.103 105.732  1.00 47.78           C
ATOM    228  CG  LEU A  29      20.233  14.600 105.815  1.00 47.78           C
ATOM    229  CD1 LEU A  29      21.510  14.255 105.035  1.00 47.78           C
ATOM    230  CD2 LEU A  29      20.283  14.119 107.274  1.00 47.78           C
ATOM    231  C   LEU A  29      18.610  17.995 106.579  1.00 47.78           C
ATOM    232  O   LEU A  29      17.755  18.542 105.886  1.00 47.78           O
ATOM    233  N   GLU A  30      19.482  18.685 107.336  1.00 83.02           N
ATOM    234  CA  GLU A  30      19.400  20.111 107.434  1.00 83.02           C
ATOM    235  CB  GLU A  30      20.323  20.733 108.496  1.00 83.02           C
ATOM    236  CG  GLU A  30      19.882  20.411 109.926  1.00 83.02           C
ATOM    237  CD  GLU A  30      18.422  20.822 110.066  1.00 83.02           C
ATOM    238  OE1 GLU A  30      18.086  21.975 109.682  1.00 83.02           O
ATOM    239  OE2 GLU A  30      17.621  19.979 110.551  1.00 83.02           O
ATOM    240  C   GLU A  30      19.721  20.720 106.114  1.00 83.02           C
ATOM    241  O   GLU A  30      20.286  20.079 105.230  1.00 83.02           O
ATOM    242  N   LYS A  31      19.335  22.001 105.970  1.00143.99           N
ATOM    243  CA  LYS A  31      19.493  22.771 104.773  1.00143.99           C
ATOM    244  CB  LYS A  31      19.138  24.247 105.021  1.00143.99           C
ATOM    245  CG  LYS A  31      17.646  24.570 105.048  1.00143.99           C
ATOM    246  CD  LYS A  31      17.027  24.621 103.655  1.00143.99           C
ATOM    247  CE  LYS A  31      17.412  25.900 102.909  0.00143.99           C
ATOM    248  NZ  LYS A  31      18.766  25.761 102.333  0.00143.99           N
ATOM    249  C   LYS A  31      20.941  22.769 104.433  1.00143.99           C
ATOM    250  O   LYS A  31      21.313  22.570 103.279  1.00143.99           O
ATOM    251  N   LYS A  32      21.795  22.997 105.444  1.00115.46           N
ATOM    252  CA  LYS A  32      23.199  23.056 105.187  1.00115.46           C
ATOM    253  CB  LYS A  32      24.007  23.594 106.383  1.00115.46           C
ATOM    254  CG  LYS A  32      23.801  22.850 107.703  0.00115.46           C
ATOM    255  CD  LYS A  32      24.642  23.456 108.826  0.00115.46           C
ATOM    256  CE  LYS A  32      24.381  24.956 108.998  0.00115.46           C
ATOM    257  NZ  LYS A  32      25.283  25.530 110.021  0.00115.46           N
ATOM    258  C   LYS A  32      23.717  21.715 104.763  1.00115.46           C
ATOM    259  O   LYS A  32      24.512  21.635 103.833  1.00115.46           O
ATOM    260  N   TYR A  33      23.262  20.618 105.399  1.00 97.27           N
ATOM    261  CA  TYR A  33      23.764  19.306 105.084  1.00 97.27           C
ATOM    262  CB  TYR A  33      23.193  18.217 106.008  1.00 97.27           C
ATOM    263  CG  TYR A  33      23.721  18.480 107.377  1.00 97.27           C
ATOM    264  CD1 TYR A  33      23.096  19.378 108.210  1.00 97.27           C
ATOM    265  CD2 TYR A  33      24.847  17.828 107.825  1.00 97.27           C
ATOM    266  CE1 TYR A  33      23.583  19.620 109.473  1.00 97.27           C
ATOM    267  CE2 TYR A  33      25.339  18.066 109.087  1.00 97.27           C
ATOM    268  CZ  TYR A  33      24.707  18.962 109.914  1.00 97.27           C
ATOM    269  OH  TYR A  33      25.208  19.208 111.210  1.00 97.27           O
ATOM    270  C   TYR A  33      23.409  18.955 103.674  1.00 97.27           C
ATOM    271  O   TYR A  33      24.206  18.382 102.932  1.00 97.27           O
ATOM    272  N   ILE A  34      22.183  19.306 103.272  1.00 88.97           N
ATOM    273  CA  ILE A  34      21.699  19.047 101.951  1.00 88.97           C
ATOM    274  CB  ILE A  34      20.493  19.870 101.723  1.00 88.97           C
ATOM    275  CG1 ILE A  34      19.376  19.537 102.697  1.00 88.97           C
ATOM    276  CG2 ILE A  34      20.161  19.831 100.234  1.00 88.97           C
ATOM    277  CD1 ILE A  34      18.485  20.755 102.853  1.00 88.97           C
ATOM    278  C   ILE A  34      22.647  19.728 101.029  1.00 88.97           C
ATOM    279  O   ILE A  34      23.140  19.144 100.065  1.00 88.97           O
ATOM    280  N   ARG A  35      22.905  21.010 101.338  1.00 99.89           N
ATOM    281  CA  ARG A  35      23.702  21.866 100.518  1.00 99.89           C
ATOM    282  CB  ARG A  35      23.743  23.304 101.075  1.00 99.89           C
ATOM    283  CG  ARG A  35      24.337  24.352 100.128  1.00 99.89           C
ATOM    284  CD  ARG A  35      24.227  25.781 100.670  1.00 99.89           C
ATOM    285  NE  ARG A  35      24.836  26.701  99.668  1.00 99.89           N
ATOM    286  CZ  ARG A  35      24.530  28.031  99.689  1.00 99.89           C
ATOM    287  NH1 ARG A  35      23.670  28.521 100.629  1.00 99.89           N
ATOM    288  NH2 ARG A  35      25.085  28.874  98.770  1.00 99.89           N
ATOM    289  C   ARG A  35      25.096  21.331 100.454  1.00 99.89           C
ATOM    290  O   ARG A  35      25.685  21.263  99.377  1.00 99.89           O
ATOM    291  N   LEU A  36      25.663  20.923 101.606  1.00 96.43           N
ATOM    292  CA  LEU A  36      27.011  20.437 101.593  1.00 96.43           C
ATOM    293  CB  LEU A  36      27.660  20.250 102.977  1.00 96.43           C
ATOM    294  CG  LEU A  36      28.201  21.564 103.582  1.00 96.43           C
ATOM    295  CD1 LEU A  36      27.088  22.558 103.932  1.00 96.43           C
ATOM    296  CD2 LEU A  36      29.150  21.286 104.755  1.00 96.43           C
ATOM    297  C   LEU A  36      27.118  19.159 100.829  1.00 96.43           C
ATOM    298  O   LEU A  36      28.048  18.982 100.047  1.00 96.43           O
ATOM    299  N   VAL A  37      26.168  18.232 101.030  1.00 45.36           N
ATOM    300  CA  VAL A  37      26.204  16.970 100.352  1.00 45.36           C
ATOM    301  CB  VAL A  37      25.068  16.083 100.772  1.00 45.36           C
ATOM    302  CG1 VAL A  37      25.084  14.807  99.917  1.00 45.36           C
ATOM    303  CG2 VAL A  37      25.168  15.835 102.284  1.00 45.36           C
ATOM    304  C   VAL A  37      26.058  17.189  98.877  1.00 45.36           C
ATOM    305  O   VAL A  37      26.791  16.606  98.080  1.00 45.36           O
ATOM    306  N   VAL A  38      25.095  18.043  98.476  1.00 39.86           N
ATOM    307  CA  VAL A  38      24.808  18.270  97.085  1.00 39.86           C
ATOM    308  CB  VAL A  38      23.613  19.155  96.873  1.00 39.86           C
ATOM    309  CG1 VAL A  38      23.467  19.420  95.366  1.00 39.86           C
ATOM    310  CG2 VAL A  38      22.384  18.481  97.509  1.00 39.86           C
ATOM    311  C   VAL A  38      25.974  18.909  96.391  1.00 39.86           C
ATOM    312  O   VAL A  38      26.341  18.502  95.289  1.00 39.86           O
ATOM    313  N   ASP A  39      26.598  19.928  97.012  1.00 98.77           N
ATOM    314  CA  ASP A  39      27.655  20.618  96.329  1.00 98.77           C
ATOM    315  CB  ASP A  39      28.186  21.862  97.064  1.00 98.77           C
ATOM    316  CG  ASP A  39      28.855  21.439  98.361  1.00 98.77           C
ATOM    317  OD1 ASP A  39      30.021  20.965  98.306  1.00 98.77           O
ATOM    318  OD2 ASP A  39      28.212  21.607  99.429  1.00 98.77           O
ATOM    319  C   ASP A  39      28.800  19.684  96.106  1.00 98.77           C
ATOM    320  O   ASP A  39      29.428  19.706  95.049  1.00 98.77           O
ATOM    321  N   ALA A  40      29.097  18.828  97.099  1.00 30.97           N
ATOM    322  CA  ALA A  40      30.196  17.912  97.003  1.00 30.97           C
ATOM    323  CB  ALA A  40      30.381  17.069  98.277  1.00 30.97           C
ATOM    324  C   ALA A  40      29.939  16.969  95.873  1.00 30.97           C
ATOM    325  O   ALA A  40      30.867  16.588  95.162  1.00 30.97           O
ATOM    326  N   PHE A  41      28.671  16.547  95.697  1.00102.71           N
ATOM    327  CA  PHE A  41      28.335  15.617  94.657  1.00102.71           C
ATOM    328  CB  PHE A  41      26.853  15.210  94.652  1.00102.71           C
ATOM    329  CG  PHE A  41      26.636  14.588  93.316  1.00102.71           C
ATOM    330  CD1 PHE A  41      27.080  13.314  93.054  1.00102.71           C
ATOM    331  CD2 PHE A  41      25.988  15.293  92.323  1.00102.71           C
ATOM    332  CE1 PHE A  41      26.882  12.752  91.814  1.00102.71           C
ATOM    333  CE2 PHE A  41      25.787  14.738  91.083  1.00102.71           C
ATOM    334  CZ  PHE A  41      26.237  13.466  90.832  1.00102.71           C
ATOM    335  C   PHE A  41      28.613  16.193  93.306  1.00102.71           C
ATOM    336  O   PHE A  41      29.243  15.544  92.472  1.00102.71           O
ATOM    337  N   PHE A  42      28.137  17.427  93.049  1.00102.56           N
ATOM    338  CA  PHE A  42      28.304  18.039  91.761  1.00102.56           C
ATOM    339  CB  PHE A  42      27.504  19.339  91.579  1.00102.56           C
ATOM    340  CG  PHE A  42      26.102  18.913  91.303  1.00102.56           C
ATOM    341  CD1 PHE A  42      25.744  18.518  90.032  1.00102.56           C
ATOM    342  CD2 PHE A  42      25.149  18.895  92.294  1.00102.56           C
ATOM    343  CE1 PHE A  42      24.459  18.118  89.754  1.00102.56           C
ATOM    344  CE2 PHE A  42      23.861  18.495  92.021  1.00102.56           C
ATOM    345  CZ  PHE A  42      23.513  18.106  90.749  1.00102.56           C
ATOM    346  C   PHE A  42      29.748  18.300  91.500  1.00102.56           C
ATOM    347  O   PHE A  42      30.217  18.143  90.374  1.00102.56           O
ATOM    348  N   GLU A  43      30.491  18.725  92.535  1.00 29.27           N
ATOM    349  CA  GLU A  43      31.882  19.011  92.358  1.00 29.27           C
ATOM    350  CB  GLU A  43      32.533  19.555  93.640  1.00 29.27           C
ATOM    351  CG  GLU A  43      31.984  20.923  94.052  1.00 29.27           C
ATOM    352  CD  GLU A  43      32.641  21.325  95.364  1.00 29.27           C
ATOM    353  OE1 GLU A  43      32.522  20.547  96.348  1.00 29.27           O
ATOM    354  OE2 GLU A  43      33.273  22.414  95.398  1.00 29.27           O
ATOM    355  C   GLU A  43      32.590  17.747  91.979  1.00 29.27           C
ATOM    356  O   GLU A  43      33.465  17.758  91.117  1.00 29.27           O
ATOM    357  N   GLU A  44      32.234  16.614  92.614  1.00 97.59           N
ATOM    358  CA  GLU A  44      32.915  15.383  92.325  1.00 97.59           C
ATOM    359  CB  GLU A  44      32.585  14.228  93.286  1.00 97.59           C
ATOM    360  CG  GLU A  44      31.160  13.695  93.200  1.00 97.59           C
ATOM    361  CD  GLU A  44      31.100  12.518  94.162  1.00 97.59           C
ATOM    362  OE1 GLU A  44      31.214  12.761  95.392  1.00 97.59           O
ATOM    363  OE2 GLU A  44      30.964  11.361  93.681  1.00 97.59           O
ATOM    364  C   GLU A  44      32.618  14.933  90.925  1.00 97.59           C
ATOM    365  O   GLU A  44      33.496  14.399  90.250  1.00 97.59           O
ATOM    366  N   LEU A  45      31.374  15.127  90.445  1.00 95.58           N
ATOM    367  CA  LEU A  45      31.007  14.684  89.128  1.00 95.58           C
ATOM    368  CB  LEU A  45      29.512  14.953  88.828  1.00 95.58           C
ATOM    369  CG  LEU A  45      28.922  14.325  87.540  1.00 95.58           C
ATOM    370  CD1 LEU A  45      27.435  14.690  87.392  1.00 95.58           C
ATOM    371  CD2 LEU A  45      29.711  14.673  86.270  1.00 95.58           C
ATOM    372  C   LEU A  45      31.853  15.421  88.125  1.00 95.58           C
ATOM    373  O   LEU A  45      32.371  14.819  87.185  1.00 95.58           O
ATOM    374  N   LYS A  46      32.028  16.745  88.298  1.00102.22           N
ATOM    375  CA  LYS A  46      32.790  17.507  87.350  1.00102.22           C
ATOM    376  CB  LYS A  46      32.760  19.026  87.622  1.00102.22           C
ATOM    377  CG  LYS A  46      33.341  19.460  88.970  1.00102.22           C
ATOM    378  CD  LYS A  46      33.524  20.978  89.086  1.00102.22           C
ATOM    379  CE  LYS A  46      33.910  21.456  90.489  1.00102.22           C
ATOM    380  NZ  LYS A  46      35.352  21.228  90.728  1.00102.22           N
ATOM    381  C   LYS A  46      34.211  17.028  87.357  1.00102.22           C
ATOM    382  O   LYS A  46      34.856  16.968  86.310  1.00102.22           O
ATOM    383  N   ASN A  47      34.737  16.681  88.548  1.00 77.67           N
ATOM    384  CA  ASN A  47      36.096  16.234  88.679  1.00 77.67           C
ATOM    385  CB  ASN A  47      36.508  16.020  90.147  1.00 77.67           C
ATOM    386  CG  ASN A  47      38.010  15.776  90.194  1.00 77.67           C
ATOM    387  OD1 ASN A  47      38.806  16.668  89.903  1.00 77.67           O
ATOM    388  ND2 ASN A  47      38.411  14.536  90.582  1.00 77.67           N
ATOM    389  C   ASN A  47      36.299  14.931  87.960  1.00 77.67           C
ATOM    390  O   ASN A  47      37.277  14.770  87.230  1.00 77.67           O
ATOM    391  N   SER A  48      35.375  13.966  88.143  1.00 79.79           N
ATOM    392  CA  SER A  48      35.515  12.659  87.558  1.00 79.79           C
ATOM    393  CB  SER A  48      34.416  11.685  88.018  1.00 79.79           C
ATOM    394  OG  SER A  48      34.526  11.457  89.415  1.00 79.79           O
ATOM    395  C   SER A  48      35.443  12.757  86.063  1.00 79.79           C
ATOM    396  O   SER A  48      36.192  12.090  85.350  1.00 79.79           O
ATOM    397  N   LEU A  49      34.524  13.595  85.548  1.00 93.80           N
ATOM    398  CA  LEU A  49      34.330  13.749  84.133  1.00 93.80           C
ATOM    399  CB  LEU A  49      33.125  14.674  83.831  1.00 93.80           C
ATOM    400  CG  LEU A  49      32.672  14.824  82.356  1.00 93.80           C
ATOM    401  CD1 LEU A  49      31.469  15.777  82.273  1.00 93.80           C
ATOM    402  CD2 LEU A  49      33.790  15.268  81.401  1.00 93.80           C
ATOM    403  C   LEU A  49      35.569  14.358  83.543  1.00 93.80           C
ATOM    404  O   LEU A  49      36.026  13.951  82.475  1.00 93.80           O
ATOM    405  N   CYS A  50      36.153  15.347  84.241  1.00 87.78           N
ATOM    406  CA  CYS A  50      37.283  16.087  83.751  1.00 87.78           C
ATOM    407  CB  CYS A  50      37.732  17.195  84.715  1.00 87.78           C
ATOM    408  SG  CYS A  50      39.162  18.123  84.084  1.00 87.78           S
ATOM    409  C   CYS A  50      38.445  15.165  83.545  1.00 87.78           C
ATOM    410  O   CYS A  50      39.222  15.363  82.611  1.00 87.78           O
ATOM    411  N   VAL A  51      38.626  14.160  84.429  1.00159.15           N
ATOM    412  CA  VAL A  51      39.742  13.278  84.237  1.00159.15           C
ATOM    413  CB  VAL A  51      40.384  12.873  85.530  1.00159.15           C
ATOM    414  CG1 VAL A  51      40.943  14.132  86.213  1.00159.15           C
ATOM    415  CG2 VAL A  51      39.343  12.121  86.375  1.00159.15           C
ATOM    416  C   VAL A  51      39.262  12.020  83.574  1.00159.15           C
ATOM    417  O   VAL A  51      39.736  10.927  83.882  1.00159.15           O
ATOM    418  N   ASN A  52      38.341  12.178  82.605  1.00131.40           N
ATOM    419  CA  ASN A  52      37.767  11.164  81.759  1.00131.40           C
ATOM    420  CB  ASN A  52      38.661  10.734  80.575  1.00131.40           C
ATOM    421  CG  ASN A  52      39.957  10.114  81.074  1.00131.40           C
ATOM    422  OD1 ASN A  52      39.960   9.272  81.970  1.00131.40           O
ATOM    423  ND2 ASN A  52      41.098  10.537  80.466  1.00131.40           N
ATOM    424  C   ASN A  52      37.234   9.956  82.474  1.00131.40           C
ATOM    425  O   ASN A  52      37.454   8.829  82.037  1.00131.40           O
ATOM    426  N   ASN A  53      36.483  10.149  83.572  1.00 62.09           N
ATOM    427  CA  ASN A  53      35.853   9.029  84.213  1.00 62.09           C
ATOM    428  CB  ASN A  53      35.993   9.032  85.745  1.00 62.09           C
ATOM    429  CG  ASN A  53      35.624   7.648  86.260  1.00 62.09           C
ATOM    430  OD1 ASN A  53      35.059   7.502  87.342  1.00 62.09           O
ATOM    431  ND2 ASN A  53      35.970   6.599  85.467  1.00 62.09           N
ATOM    432  C   ASN A  53      34.397   9.173  83.889  1.00 62.09           C
ATOM    433  O   ASN A  53      33.928  10.280  83.634  1.00 62.09           O
ATOM    434  N   VAL A  54      33.642   8.058  83.852  1.00 42.80           N
ATOM    435  CA  VAL A  54      32.247   8.180  83.540  1.00 42.80           C
ATOM    436  CB  VAL A  54      31.738   7.109  82.618  1.00 42.80           C
ATOM    437  CG1 VAL A  54      30.225   7.312  82.425  1.00 42.80           C
ATOM    438  CG2 VAL A  54      32.546   7.159  81.310  1.00 42.80           C
ATOM    439  C   VAL A  54      31.476   8.058  84.815  1.00 42.80           C
ATOM    440  O   VAL A  54      31.755   7.194  85.647  1.00 42.80           O
ATOM    441  N   ILE A  55      30.481   8.944  85.010  1.00111.88           N
ATOM    442  CA  ILE A  55      29.681   8.833  86.192  1.00111.88           C
ATOM    443  CB  ILE A  55      29.486  10.147  86.904  1.00111.88           C
ATOM    444  CG1 ILE A  55      28.792   9.935  88.258  1.00111.88           C
ATOM    445  CG2 ILE A  55      28.775  11.137  85.967  1.00111.88           C
ATOM    446  CD1 ILE A  55      28.904  11.141  89.189  1.00111.88           C
ATOM    447  C   ILE A  55      28.361   8.282  85.749  1.00111.88           C
ATOM    448  O   ILE A  55      27.673   8.870  84.919  1.00111.88           O
ATOM    449  N   GLU A  56      27.961   7.105  86.264  1.00156.22           N
ATOM    450  CA  GLU A  56      26.755   6.568  85.701  1.00156.22           C
ATOM    451  CB  GLU A  56      26.986   5.301  84.857  1.00156.22           C
ATOM    452  CG  GLU A  56      25.729   4.854  84.105  1.00156.22           C
ATOM    453  CD  GLU A  56      26.064   3.607  83.301  1.00156.22           C
ATOM    454  OE1 GLU A  56      26.181   2.516  83.920  1.00156.22           O
ATOM    455  OE2 GLU A  56      26.210   3.732  82.055  1.00156.22           O
ATOM    456  C   GLU A  56      25.716   6.212  86.707  1.00156.22           C
ATOM    457  O   GLU A  56      25.675   5.074  87.157  1.00156.22           O
ATOM    458  N   PHE A  57      24.764   7.133  86.963  1.00 97.96           N
ATOM    459  CA  PHE A  57      23.726   6.979  87.948  1.00 97.96           C
ATOM    460  CB  PHE A  57      23.037   8.312  88.290  1.00 97.96           C
ATOM    461  CG  PHE A  57      24.069   9.366  88.496  1.00 97.96           C
ATOM    462  CD1 PHE A  57      24.658   9.961  87.404  1.00 97.96           C
ATOM    463  CD2 PHE A  57      24.442   9.781  89.751  1.00 97.96           C
ATOM    464  CE1 PHE A  57      25.611  10.942  87.553  1.00 97.96           C
ATOM    465  CE2 PHE A  57      25.394  10.760  89.913  1.00 97.96           C
ATOM    466  CZ  PHE A  57      25.979  11.342  88.814  1.00 97.96           C
ATOM    467  C   PHE A  57      22.620   6.170  87.333  1.00 97.96           C
ATOM    468  O   PHE A  57      22.008   6.590  86.357  1.00 97.96           O
ATOM    469  N   ARG A  58      22.281   5.009  87.922  1.00189.58           N
ATOM    470  CA  ARG A  58      21.264   4.173  87.362  1.00189.58           C
ATOM    471  CB  ARG A  58      21.079   2.859  88.139  1.00189.58           C
ATOM    472  CG  ARG A  58      19.989   1.944  87.580  1.00189.58           C
ATOM    473  CD  ARG A  58      20.304   1.371  86.201  1.00189.58           C
ATOM    474  NE  ARG A  58      19.154   0.508  85.811  1.00189.58           N
ATOM    475  CZ  ARG A  58      19.010   0.106  84.514  1.00189.58           C
ATOM    476  NH1 ARG A  58      19.913   0.508  83.572  1.00189.58           N
ATOM    477  NH2 ARG A  58      17.964  -0.697  84.162  1.00189.58           N
ATOM    478  C   ARG A  58      19.953   4.894  87.367  1.00189.58           C
ATOM    479  O   ARG A  58      19.543   5.483  88.366  1.00189.58           O
ATOM    480  N   SER A  59      19.275   4.837  86.203  1.00204.00           N
ATOM    481  CA  SER A  59      17.978   5.371  85.902  1.00204.00           C
ATOM    482  CB  SER A  59      16.944   5.067  87.002  1.00204.00           C
ATOM    483  OG  SER A  59      16.729   3.667  87.102  1.00204.00           O
ATOM    484  C   SER A  59      18.030   6.859  85.717  1.00204.00           C
ATOM    485  O   SER A  59      17.263   7.401  84.919  1.00204.00           O
ATOM    486  N   PHE A  60      18.923   7.564  86.441  1.00 93.80           N
ATOM    487  CA  PHE A  60      19.008   8.989  86.254  1.00 93.80           C
ATOM    488  CB  PHE A  60      19.754   9.697  87.399  1.00 93.80           C
ATOM    489  CG  PHE A  60      19.768  11.160  87.103  1.00 93.80           C
ATOM    490  CD1 PHE A  60      18.689  11.949  87.429  1.00 93.80           C
ATOM    491  CD2 PHE A  60      20.859  11.743  86.503  1.00 93.80           C
ATOM    492  CE1 PHE A  60      18.698  13.298  87.159  1.00 93.80           C
ATOM    493  CE2 PHE A  60      20.875  13.091  86.231  1.00 93.80           C
ATOM    494  CZ  PHE A  60      19.792  13.871  86.559  1.00 93.80           C
ATOM    495  C   PHE A  60      19.720   9.326  84.979  1.00 93.80           C
ATOM    496  O   PHE A  60      19.204  10.081  84.158  1.00 93.80           O
ATOM    497  N   GLY A  61      20.926   8.758  84.759  1.00 43.05           N
ATOM    498  CA  GLY A  61      21.628   9.096  83.549  1.00 43.05           C
ATOM    499  C   GLY A  61      23.102   9.017  83.806  1.00 43.05           C
ATOM    500  O   GLY A  61      23.539   8.683  84.908  1.00 43.05           O
ATOM    501  N   THR A  62      23.914   9.331  82.772  1.00108.26           N
ATOM    502  CA  THR A  62      25.337   9.251  82.929  1.00108.26           C
ATOM    503  CB  THR A  62      25.952   8.102  82.181  1.00108.26           C
ATOM    504  OG1 THR A  62      27.321   7.962  82.530  1.00108.26           O
ATOM    505  CG2 THR A  62      25.808   8.361  80.671  1.00108.26           C
ATOM    506  C   THR A  62      25.964  10.501  82.396  1.00108.26           C
ATOM    507  O   THR A  62      25.412  11.170  81.523  1.00108.26           O
ATOM    508  N   PHE A  63      27.149  10.847  82.945  1.00 62.40           N
ATOM    509  CA  PHE A  63      27.892  11.990  82.505  1.00 62.40           C
ATOM    510  CB  PHE A  63      28.193  13.015  83.616  1.00 62.40           C
ATOM    511  CG  PHE A  63      26.938  13.666  84.089  1.00 62.40           C
ATOM    512  CD1 PHE A  63      26.144  13.058  85.037  1.00 62.40           C
ATOM    513  CD2 PHE A  63      26.564  14.898  83.600  1.00 62.40           C
ATOM    514  CE1 PHE A  63      24.992  13.665  85.478  1.00 62.40           C
ATOM    515  CE2 PHE A  63      25.413  15.509  84.038  1.00 62.40           C
ATOM    516  CZ  PHE A  63      24.623  14.892  84.979  1.00 62.40           C
ATOM    517  C   PHE A  63      29.231  11.482  82.071  1.00 62.40           C
ATOM    518  O   PHE A  63      29.813  10.615  82.723  1.00 62.40           O
ATOM    519  N   GLU A  64      29.753  12.002  80.941  1.00 89.81           N
ATOM    520  CA  GLU A  64      31.050  11.576  80.499  1.00 89.81           C
ATOM    521  CB  GLU A  64      31.035  10.246  79.724  1.00 89.81           C
ATOM    522  CG  GLU A  64      30.140  10.248  78.486  1.00 89.81           C
ATOM    523  CD  GLU A  64      30.243   8.867  77.855  1.00 89.81           C
ATOM    524  OE1 GLU A  64      31.013   8.027  78.394  1.00 89.81           O
ATOM    525  OE2 GLU A  64      29.550   8.630  76.830  1.00 89.81           O
ATOM    526  C   GLU A  64      31.634  12.629  79.618  1.00 89.81           C
ATOM    527  O   GLU A  64      30.966  13.589  79.236  1.00 89.81           O
ATOM    528  N   LEU A  65      32.935  12.479  79.299  1.00 95.47           N
ATOM    529  CA  LEU A  65      33.616  13.404  78.444  1.00 95.47           C
ATOM    530  CB  LEU A  65      35.079  13.642  78.893  1.00 95.47           C
ATOM    531  CG  LEU A  65      35.918  14.686  78.114  1.00 95.47           C
ATOM    532  CD1 LEU A  65      37.323  14.798  78.726  1.00 95.47           C
ATOM    533  CD2 LEU A  65      35.999  14.408  76.605  1.00 95.47           C
ATOM    534  C   LEU A  65      33.610  12.778  77.086  1.00 95.47           C
ATOM    535  O   LEU A  65      33.807  11.573  76.947  1.00 95.47           O
ATOM    536  N   ARG A  66      33.348  13.587  76.041  1.00 66.08           N
ATOM    537  CA  ARG A  66      33.366  13.038  74.717  1.00 66.08           C
ATOM    538  CB  ARG A  66      31.982  12.975  74.052  1.00 66.08           C
ATOM    539  CG  ARG A  66      31.069  11.946  74.723  1.00 66.08           C
ATOM    540  CD  ARG A  66      29.736  11.725  74.008  1.00 66.08           C
ATOM    541  NE  ARG A  66      28.988  10.699  74.788  1.00 66.08           N
ATOM    542  CZ  ARG A  66      27.670  10.463  74.525  1.00 66.08           C
ATOM    543  NH1 ARG A  66      27.033  11.165  73.543  1.00 66.08           N
ATOM    544  NH2 ARG A  66      26.990   9.522  75.242  1.00 66.08           N
ATOM    545  C   ARG A  66      34.265  13.878  73.868  1.00 66.08           C
ATOM    546  O   ARG A  66      34.264  15.105  73.952  1.00 66.08           O
ATOM    547  N   LYS A  67      35.084  13.216  73.026  1.00 54.86           N
ATOM    548  CA  LYS A  67      35.990  13.937  72.183  1.00 54.86           C
ATOM    549  CB  LYS A  67      37.196  13.108  71.703  1.00 54.86           C
ATOM    550  CG  LYS A  67      38.206  12.785  72.808  1.00 54.86           C
ATOM    551  CD  LYS A  67      39.227  11.713  72.413  1.00 54.86           C
ATOM    552  CE  LYS A  67      40.293  11.451  73.482  1.00 54.86           C
ATOM    553  NZ  LYS A  67      41.240  12.588  73.550  1.00 54.86           N
ATOM    554  C   LYS A  67      35.250  14.395  70.972  1.00 54.86           C
ATOM    555  O   LYS A  67      34.330  13.727  70.503  1.00 54.86           O
ATOM    556  N   ARG A  68      35.634  15.579  70.454  1.00 65.73           N
ATOM    557  CA  ARG A  68      35.030  16.091  69.259  1.00 65.73           C
ATOM    558  CB  ARG A  68      34.153  17.338  69.473  1.00 65.73           C
ATOM    559  CG  ARG A  68      32.814  17.044  70.158  1.00 65.73           C
ATOM    560  CD  ARG A  68      31.826  16.300  69.254  1.00 65.73           C
ATOM    561  NE  ARG A  68      30.518  16.229  69.965  1.00 65.73           N
ATOM    562  CZ  ARG A  68      30.242  15.192  70.808  1.00 65.73           C
ATOM    563  NH1 ARG A  68      31.185  14.234  71.042  1.00 65.73           N
ATOM    564  NH2 ARG A  68      29.022  15.113  71.414  1.00 65.73           N
ATOM    565  C   ARG A  68      36.133  16.469  68.325  1.00 65.73           C
ATOM    566  O   ARG A  68      37.177  16.964  68.742  1.00 65.73           O
ATOM    567  N   LYS A  69      35.923  16.225  67.017  1.00 72.90           N
ATOM    568  CA  LYS A  69      36.916  16.538  66.032  1.00 72.90           C
ATOM    569  CB  LYS A  69      36.792  15.716  64.735  1.00 72.90           C
ATOM    570  CG  LYS A  69      35.483  15.928  63.970  1.00 72.90           C
ATOM    571  CD  LYS A  69      35.511  15.337  62.558  1.00 72.90           C
ATOM    572  CE  LYS A  69      34.209  15.516  61.776  1.00 72.90           C
ATOM    573  NZ  LYS A  69      34.348  14.924  60.425  1.00 72.90           N
ATOM    574  C   LYS A  69      36.812  17.989  65.693  1.00 72.90           C
ATOM    575  O   LYS A  69      35.792  18.627  65.947  1.00 72.90           O
ATOM    576  N   GLY A  70      37.897  18.554  65.127  1.00 24.30           N
ATOM    577  CA  GLY A  70      37.915  19.950  64.795  1.00 24.30           C
ATOM    578  C   GLY A  70      37.029  20.185  63.616  1.00 24.30           C
ATOM    579  O   GLY A  70      36.855  19.316  62.763  1.00 24.30           O
ATOM    580  N   ARG A  71      36.440  21.396  63.552  1.00177.61           N
ATOM    581  CA  ARG A  71      35.590  21.759  62.457  1.00177.61           C
ATOM    582  CB  ARG A  71      34.101  21.507  62.732  1.00177.61           C
ATOM    583  CG  ARG A  71      33.748  20.033  62.911  1.00177.61           C
ATOM    584  CD  ARG A  71      32.326  19.819  63.425  1.00177.61           C
ATOM    585  NE  ARG A  71      32.255  20.462  64.767  1.00177.61           N
ATOM    586  CZ  ARG A  71      31.059  20.571  65.413  1.00177.61           C
ATOM    587  NH1 ARG A  71      29.924  20.088  64.830  1.00177.61           N
ATOM    588  NH2 ARG A  71      31.002  21.163  66.642  1.00177.61           N
ATOM    589  C   ARG A  71      35.729  23.233  62.282  1.00177.61           C
ATOM    590  O   ARG A  71      36.019  23.956  63.233  1.00177.61           O
ATOM    591  N   GLN A  72      35.540  23.733  61.050  1.00138.32           N
ATOM    592  CA  GLN A  72      35.629  25.150  60.914  1.00138.32           C
ATOM    593  CB  GLN A  72      36.204  25.584  59.554  1.00138.32           C
ATOM    594  CG  GLN A  72      35.405  25.123  58.332  0.00138.32           C
ATOM    595  CD  GLN A  72      36.169  25.569  57.092  0.00138.32           C
ATOM    596  OE1 GLN A  72      35.612  26.211  56.203  0.00138.32           O
ATOM    597  NE2 GLN A  72      37.482  25.219  57.028  1.00138.32           N
ATOM    598  C   GLN A  72      34.250  25.679  61.074  1.00138.32           C
ATOM    599  O   GLN A  72      33.653  26.204  60.138  1.00138.32           O
ATOM    600  N   ASN A  73      33.692  25.534  62.289  1.00164.55           N
ATOM    601  CA  ASN A  73      32.397  26.087  62.522  1.00164.55           C
ATOM    602  CB  ASN A  73      31.286  25.016  62.601  1.00164.55           C
ATOM    603  CG  ASN A  73      31.617  24.002  63.689  1.00164.55           C
ATOM    604  OD1 ASN A  73      32.784  23.739  63.973  1.00164.55           O
ATOM    605  ND2 ASN A  73      30.560  23.418  64.315  1.00164.55           N
ATOM    606  C   ASN A  73      32.459  26.857  63.801  1.00164.55           C
ATOM    607  O   ASN A  73      31.854  26.486  64.805  1.00164.55           O
ATOM    608  N   ALA A  74      33.191  27.986  63.791  1.00 88.33           N
ATOM    609  CA  ALA A  74      33.251  28.759  64.993  1.00 88.33           C
ATOM    610  CB  ALA A  74      34.395  28.353  65.937  1.00 88.33           C
ATOM    611  C   ALA A  74      33.488  30.180  64.609  1.00 88.33           C
ATOM    612  O   ALA A  74      33.975  30.468  63.518  1.00 88.33           O
ATOM    613  N   ARG A  75      33.103  31.110  65.505  1.00161.88           N
ATOM    614  CA  ARG A  75      33.348  32.501  65.267  1.00161.88           C
ATOM    615  CB  ARG A  75      32.102  33.321  64.889  1.00161.88           C
ATOM    616  CG  ARG A  75      31.544  33.022  63.498  1.00161.88           C
ATOM    617  CD  ARG A  75      30.406  33.961  63.095  1.00161.88           C
ATOM    618  NE  ARG A  75      31.016  35.230  62.605  1.00161.88           N
ATOM    619  CZ  ARG A  75      31.303  35.384  61.279  1.00161.88           C
ATOM    620  NH1 ARG A  75      30.994  34.392  60.393  1.00161.88           N
ATOM    621  NH2 ARG A  75      31.890  36.534  60.837  1.00161.88           N
ATOM    622  C   ARG A  75      33.850  33.078  66.547  1.00161.88           C
ATOM    623  O   ARG A  75      33.475  32.639  67.633  1.00161.88           O
ATOM    624  N   ASN A  76      34.733  34.088  66.447  1.00 44.38           N
ATOM    625  CA  ASN A  76      35.225  34.723  67.632  1.00 44.38           C
ATOM    626  CB  ASN A  76      36.723  35.075  67.558  1.00 44.38           C
ATOM    627  CG  ASN A  76      37.198  35.519  68.936  1.00 44.38           C
ATOM    628  OD1 ASN A  76      36.555  36.333  69.597  1.00 44.38           O
ATOM    629  ND2 ASN A  76      38.356  34.965  69.384  1.00 44.38           N
ATOM    630  C   ASN A  76      34.455  35.997  67.742  1.00 44.38           C
ATOM    631  O   ASN A  76      34.364  36.753  66.780  1.00 44.38           O
ATOM    632  N   PRO A  77      33.849  36.250  68.864  1.00156.26           N
ATOM    633  CA  PRO A  77      33.091  37.461  68.973  1.00156.26           C
ATOM    634  CD  PRO A  77      33.304  35.189  69.694  1.00156.26           C
ATOM    635  CB  PRO A  77      32.262  37.320  70.248  1.00156.26           C
ATOM    636  CG  PRO A  77      32.062  35.797  70.371  1.00156.26           C
ATOM    637  C   PRO A  77      33.919  38.701  68.904  1.00156.26           C
ATOM    638  O   PRO A  77      33.444  39.694  68.355  1.00156.26           O
ATOM    639  N   GLN A  78      35.137  38.693  69.480  1.00 90.58           N
ATOM    640  CA  GLN A  78      35.923  39.891  69.455  1.00 90.58           C
ATOM    641  CB  GLN A  78      37.155  39.804  70.370  1.00 90.58           C
ATOM    642  CG  GLN A  78      36.789  39.606  71.843  1.00 90.58           C
ATOM    643  CD  GLN A  78      36.012  40.830  72.304  1.00 90.58           C
ATOM    644  OE1 GLN A  78      35.361  40.809  73.348  1.00 90.58           O
ATOM    645  NE2 GLN A  78      36.075  41.927  71.504  1.00 90.58           N
ATOM    646  C   GLN A  78      36.410  40.164  68.067  1.00 90.58           C
ATOM    647  O   GLN A  78      36.220  41.259  67.538  1.00 90.58           O
ATOM    648  N   THR A  79      37.047  39.156  67.438  1.00 39.89           N
ATOM    649  CA  THR A  79      37.600  39.327  66.124  1.00 39.89           C
ATOM    650  CB  THR A  79      38.495  38.192  65.719  1.00 39.89           C
ATOM    651  OG1 THR A  79      37.758  36.981  65.647  1.00 39.89           O
ATOM    652  CG2 THR A  79      39.616  38.067  66.764  1.00 39.89           C
ATOM    653  C   THR A  79      36.499  39.426  65.121  1.00 39.89           C
ATOM    654  O   THR A  79      36.525  40.273  64.230  1.00 39.89           O
ATOM    655  N   GLY A  80      35.485  38.554  65.254  1.00 16.98           N
ATOM    656  CA  GLY A  80      34.388  38.532  64.334  1.00 16.98           C
ATOM    657  C   GLY A  80      34.752  37.592  63.232  1.00 16.98           C
ATOM    658  O   GLY A  80      33.947  37.310  62.346  1.00 16.98           O
ATOM    659  N   GLU A  81      35.992  37.071  63.270  1.00105.61           N
ATOM    660  CA  GLU A  81      36.439  36.179  62.244  1.00105.61           C
ATOM    661  CB  GLU A  81      37.959  35.943  62.227  1.00105.61           C
ATOM    662  CG  GLU A  81      38.753  37.098  61.630  1.00105.61           C
ATOM    663  CD  GLU A  81      38.494  37.103  60.131  1.00105.61           C
ATOM    664  OE1 GLU A  81      37.299  37.154  59.736  1.00105.61           O
ATOM    665  OE2 GLU A  81      39.489  37.049  59.360  1.00105.61           O
ATOM    666  C   GLU A  81      35.817  34.841  62.443  1.00105.61           C
ATOM    667  O   GLU A  81      35.480  34.446  63.558  1.00105.61           O
ATOM    668  N   TYR A  82      35.634  34.116  61.327  1.00 71.47           N
ATOM    669  CA  TYR A  82      35.131  32.782  61.397  1.00 71.47           C
ATOM    670  CB  TYR A  82      34.438  32.346  60.096  1.00 71.47           C
ATOM    671  CG  TYR A  82      33.538  31.195  60.388  1.00 71.47           C
ATOM    672  CD1 TYR A  82      32.313  31.433  60.970  1.00 71.47           C
ATOM    673  CD2 TYR A  82      33.889  29.902  60.075  1.00 71.47           C
ATOM    674  CE1 TYR A  82      31.447  30.403  61.246  1.00 71.47           C
ATOM    675  CE2 TYR A  82      33.024  28.867  60.350  1.00 71.47           C
ATOM    676  CZ  TYR A  82      31.805  29.115  60.935  1.00 71.47           C
ATOM    677  OH  TYR A  82      30.919  28.053  61.215  1.00 71.47           O
ATOM    678  C   TYR A  82      36.384  31.983  61.557  1.00 71.47           C
ATOM    679  O   TYR A  82      37.369  32.255  60.871  1.00 71.47           O
ATOM    680  N   VAL A  83      36.412  31.005  62.484  1.00103.21           N
ATOM    681  CA  VAL A  83      37.658  30.328  62.697  1.00103.21           C
ATOM    682  CB  VAL A  83      38.313  30.690  63.999  1.00103.21           C
ATOM    683  CG1 VAL A  83      38.629  32.194  63.985  1.00103.21           C
ATOM    684  CG2 VAL A  83      37.390  30.252  65.149  1.00103.21           C
ATOM    685  C   VAL A  83      37.457  28.846  62.706  1.00103.21           C
ATOM    686  O   VAL A  83      36.332  28.346  62.705  1.00103.21           O
ATOM    687  N   ASN A  84      38.594  28.116  62.690  1.00 42.64           N
ATOM    688  CA  ASN A  84      38.607  26.684  62.694  1.00 42.64           C
ATOM    689  CB  ASN A  84      39.842  26.078  62.001  1.00 42.64           C
ATOM    690  CG  ASN A  84      39.830  26.457  60.529  1.00 42.64           C
ATOM    691  OD1 ASN A  84      38.785  26.446  59.881  1.00 42.64           O
ATOM    692  ND2 ASN A  84      41.025  26.807  59.984  1.00 42.64           N
ATOM    693  C   ASN A  84      38.702  26.258  64.117  1.00 42.64           C
ATOM    694  O   ASN A  84      39.567  26.720  64.861  1.00 42.64           O
ATOM    695  N   VAL A  85      37.809  25.348  64.540  1.00 98.36           N
ATOM    696  CA  VAL A  85      37.888  24.932  65.902  1.00 98.36           C
ATOM    697  CB  VAL A  85      36.567  24.597  66.537  1.00 98.36           C
ATOM    698  CG1 VAL A  85      36.002  23.318  65.895  1.00 98.36           C
ATOM    699  CG2 VAL A  85      36.786  24.475  68.054  1.00 98.36           C
ATOM    700  C   VAL A  85      38.727  23.704  65.948  1.00 98.36           C
ATOM    701  O   VAL A  85      38.586  22.798  65.128  1.00 98.36           O
ATOM    702  N   ASP A  86      39.648  23.666  66.923  1.00 82.79           N
ATOM    703  CA  ASP A  86      40.513  22.541  67.088  1.00 82.79           C
ATOM    704  CB  ASP A  86      41.733  22.836  67.976  1.00 82.79           C
ATOM    705  CG  ASP A  86      41.231  23.169  69.378  1.00 82.79           C
ATOM    706  OD1 ASP A  86      40.076  23.659  69.507  1.00 82.79           O
ATOM    707  OD2 ASP A  86      42.003  22.937  70.345  1.00 82.79           O
ATOM    708  C   ASP A  86      39.722  21.480  67.780  1.00 82.79           C
ATOM    709  O   ASP A  86      38.581  21.705  68.180  1.00 82.79           O
ATOM    710  N   ASP A  87      40.323  20.285  67.933  1.00 89.34           N
ATOM    711  CA  ASP A  87      39.677  19.189  68.597  1.00 89.34           C
ATOM    712  CB  ASP A  87      40.607  17.963  68.729  1.00 89.34           C
ATOM    713  CG  ASP A  87      39.875  16.785  69.364  1.00 89.34           C
ATOM    714  OD1 ASP A  87      39.371  16.923  70.510  1.00 89.34           O
ATOM    715  OD2 ASP A  87      39.822  15.715  68.700  1.00 89.34           O
ATOM    716  C   ASP A  87      39.322  19.682  69.966  1.00 89.34           C
ATOM    717  O   ASP A  87      40.057  20.471  70.558  1.00 89.34           O
ATOM    718  N   HIS A  88      38.161  19.238  70.489  1.00 96.26           N
ATOM    719  CA  HIS A  88      37.649  19.725  71.737  1.00 96.26           C
ATOM    720  ND1 HIS A  88      34.864  20.940  73.361  1.00 96.26           N
ATOM    721  CG  HIS A  88      35.914  21.437  72.625  1.00 96.26           C
ATOM    722  CB  HIS A  88      36.513  20.726  71.455  1.00 96.26           C
ATOM    723  NE2 HIS A  88      35.328  22.949  74.193  1.00 96.26           N
ATOM    724  CD2 HIS A  88      36.188  22.664  73.147  1.00 96.26           C
ATOM    725  CE1 HIS A  88      34.551  21.883  74.283  1.00 96.26           C
ATOM    726  C   HIS A  88      37.084  18.557  72.485  1.00 96.26           C
ATOM    727  O   HIS A  88      36.863  17.490  71.914  1.00 96.26           O
ATOM    728  N   HIS A  89      36.876  18.727  73.808  1.00 65.42           N
ATOM    729  CA  HIS A  89      36.276  17.705  74.617  1.00 65.42           C
ATOM    730  ND1 HIS A  89      39.560  16.211  75.910  1.00 65.42           N
ATOM    731  CG  HIS A  89      38.442  16.513  75.163  1.00 65.42           C
ATOM    732  CB  HIS A  89      37.211  17.172  75.715  1.00 65.42           C
ATOM    733  NE2 HIS A  89      39.983  15.538  73.832  1.00 65.42           N
ATOM    734  CD2 HIS A  89      38.718  16.095  73.897  1.00 65.42           C
ATOM    735  CE1 HIS A  89      40.449  15.630  75.064  1.00 65.42           C
ATOM    736  C   HIS A  89      35.125  18.376  75.293  1.00 65.42           C
ATOM    737  O   HIS A  89      35.234  19.533  75.696  1.00 65.42           O
ATOM    738  N   VAL A  90      33.978  17.680  75.414  1.00 96.33           N
ATOM    739  CA  VAL A  90      32.844  18.310  76.023  1.00 96.33           C
ATOM    740  CB  VAL A  90      31.785  18.696  75.030  1.00 96.33           C
ATOM    741  CG1 VAL A  90      32.353  19.778  74.099  1.00 96.33           C
ATOM    742  CG2 VAL A  90      31.323  17.428  74.290  1.00 96.33           C
ATOM    743  C   VAL A  90      32.209  17.338  76.960  1.00 96.33           C
ATOM    744  O   VAL A  90      32.293  16.126  76.768  1.00 96.33           O
ATOM    745  N   ALA A  91      31.567  17.862  78.024  1.00 34.42           N
ATOM    746  CA  ALA A  91      30.865  17.015  78.942  1.00 34.42           C
ATOM    747  CB  ALA A  91      30.476  17.722  80.251  1.00 34.42           C
ATOM    748  C   ALA A  91      29.608  16.586  78.254  1.00 34.42           C
ATOM    749  O   ALA A  91      29.031  17.342  77.473  1.00 34.42           O
ATOM    750  N   TYR A  92      29.152  15.343  78.512  1.00 97.35           N
ATOM    751  CA  TYR A  92      27.963  14.885  77.851  1.00 97.35           C
ATOM    752  CB  TYR A  92      28.256  13.860  76.740  1.00 97.35           C
ATOM    753  CG  TYR A  92      26.963  13.528  76.086  1.00 97.35           C
ATOM    754  CD1 TYR A  92      26.428  14.384  75.152  1.00 97.35           C
ATOM    755  CD2 TYR A  92      26.291  12.369  76.396  1.00 97.35           C
ATOM    756  CE1 TYR A  92      25.235  14.092  74.537  1.00 97.35           C
ATOM    757  CE2 TYR A  92      25.096  12.072  75.784  1.00 97.35           C
ATOM    758  CZ  TYR A  92      24.567  12.935  74.854  1.00 97.35           C
ATOM    759  OH  TYR A  92      23.342  12.635  74.224  1.00 97.35           O
ATOM    760  C   TYR A  92      27.086  14.220  78.866  1.00 97.35           C
ATOM    761  O   TYR A  92      27.570  13.619  79.825  1.00 97.35           O
ATOM    762  N   PHE A  93      25.756  14.327  78.670  1.00 68.21           N
ATOM    763  CA  PHE A  93      24.802  13.758  79.575  1.00 68.21           C
ATOM    764  CB  PHE A  93      23.915  14.849  80.203  1.00 68.21           C
ATOM    765  CG  PHE A  93      22.841  14.241  81.033  1.00 68.21           C
ATOM    766  CD1 PHE A  93      23.112  13.742  82.287  1.00 68.21           C
ATOM    767  CD2 PHE A  93      21.550  14.198  80.560  1.00 68.21           C
ATOM    768  CE1 PHE A  93      22.110  13.191  83.050  1.00 68.21           C
ATOM    769  CE2 PHE A  93      20.544  13.649  81.319  1.00 68.21           C
ATOM    770  CZ  PHE A  93      20.824  13.144  82.566  1.00 68.21           C
ATOM    771  C   PHE A  93      23.921  12.831  78.799  1.00 68.21           C
ATOM    772  O   PHE A  93      23.451  13.172  77.714  1.00 68.21           O
ATOM    773  N   ARG A  94      23.697  11.616  79.344  1.00157.96           N
ATOM    774  CA  ARG A  94      22.814  10.657  78.743  1.00157.96           C
ATOM    775  CB  ARG A  94      23.461   9.282  78.506  1.00157.96           C
ATOM    776  CG  ARG A  94      22.570   8.328  77.710  1.00157.96           C
ATOM    777  CD  ARG A  94      21.641   7.478  78.577  1.00157.96           C
ATOM    778  NE  ARG A  94      20.757   6.707  77.659  1.00157.96           N
ATOM    779  CZ  ARG A  94      20.422   5.419  77.960  1.00157.96           C
ATOM    780  NH1 ARG A  94      20.958   4.817  79.061  1.00157.96           N
ATOM    781  NH2 ARG A  94      19.551   4.734  77.163  1.00157.96           N
ATOM    782  C   ARG A  94      21.707  10.483  79.733  1.00157.96           C
ATOM    783  O   ARG A  94      21.921  10.305  80.931  1.00157.96           O
ATOM    784  N   PRO A  95      20.524  10.533  79.208  1.00276.56           N
ATOM    785  CA  PRO A  95      19.338  10.604  80.014  1.00276.56           C
ATOM    786  CD  PRO A  95      20.352  11.202  77.928  1.00276.56           C
ATOM    787  CB  PRO A  95      18.220  11.025  79.060  1.00276.56           C
ATOM    788  CG  PRO A  95      18.948  11.821  77.966  1.00276.56           C
ATOM    789  C   PRO A  95      18.862   9.574  80.970  1.00276.56           C
ATOM    790  O   PRO A  95      18.183  10.024  81.873  1.00276.56           O
ATOM    791  N   GLY A  96      19.091   8.256  80.822  1.00109.64           N
ATOM    792  CA  GLY A  96      18.580   7.304  81.780  1.00109.64           C
ATOM    793  C   GLY A  96      17.166   6.989  81.394  1.00109.64           C
ATOM    794  O   GLY A  96      16.389   7.886  81.075  1.00109.64           O
ATOM    795  N   LYS A  97      16.783   5.698  81.457  1.00 95.21           N
ATOM    796  CA  LYS A  97      15.474   5.272  81.041  1.00 95.21           C
ATOM    797  CB  LYS A  97      15.295   3.747  81.031  1.00 95.21           C
ATOM    798  CG  LYS A  97      13.861   3.338  80.687  1.00 95.21           C
ATOM    799  CD  LYS A  97      13.410   3.777  79.292  1.00 95.21           C
ATOM    800  CE  LYS A  97      11.925   3.520  79.025  1.00 95.21           C
ATOM    801  NZ  LYS A  97      11.527   4.139  77.740  1.00 95.21           N
ATOM    802  C   LYS A  97      14.392   5.833  81.912  1.00 95.21           C
ATOM    803  O   LYS A  97      13.354   6.259  81.408  1.00 95.21           O
ATOM    804  N   ASP A  98      14.589   5.840  83.243  1.00 37.54           N
ATOM    805  CA  ASP A  98      13.551   6.298  84.122  1.00 37.54           C
ATOM    806  CB  ASP A  98      13.920   6.128  85.605  1.00 37.54           C
ATOM    807  CG  ASP A  98      12.650   6.272  86.435  1.00 37.54           C
ATOM    808  OD1 ASP A  98      11.787   7.114  86.071  1.00 37.54           O
ATOM    809  OD2 ASP A  98      12.524   5.527  87.444  1.00 37.54           O
ATOM    810  C   ASP A  98      13.302   7.749  83.863  1.00 37.54           C
ATOM    811  O   ASP A  98      12.161   8.203  83.811  1.00 37.54           O
ATOM    812  N   LEU A  99      14.382   8.519  83.673  1.00107.81           N
ATOM    813  CA  LEU A  99      14.269   9.934  83.460  1.00107.81           C
ATOM    814  CB  LEU A  99      15.654  10.605  83.350  1.00107.81           C
ATOM    815  CG  LEU A  99      15.640  12.144  83.243  1.00107.81           C
ATOM    816  CD1 LEU A  99      15.096  12.629  81.893  1.00107.81           C
ATOM    817  CD2 LEU A  99      14.910  12.777  84.437  1.00107.81           C
ATOM    818  C   LEU A  99      13.499  10.184  82.191  1.00107.81           C
ATOM    819  O   LEU A  99      12.624  11.047  82.152  1.00107.81           O
ATOM    820  N   LYS A 100      13.793   9.433  81.113  1.00 56.74           N
ATOM    821  CA  LYS A 100      13.145   9.661  79.849  1.00 56.74           C
ATOM    822  CB  LYS A 100      13.574   8.673  78.751  1.00 56.74           C
ATOM    823  CG  LYS A 100      15.060   8.653  78.396  1.00 56.74           C
ATOM    824  CD  LYS A 100      15.413   7.424  77.554  1.00 56.74           C
ATOM    825  CE  LYS A 100      16.895   7.291  77.210  1.00 56.74           C
ATOM    826  NZ  LYS A 100      17.110   6.050  76.431  1.00 56.74           N
ATOM    827  C   LYS A 100      11.672   9.421  79.992  1.00 56.74           C
ATOM    828  O   LYS A 100      10.858  10.191  79.487  1.00 56.74           O
ATOM    829  N   GLU A 101      11.300   8.320  80.673  1.00105.74           N
ATOM    830  CA  GLU A 101       9.928   7.913  80.790  1.00105.74           C
ATOM    831  CB  GLU A 101       9.776   6.471  81.312  1.00105.74           C
ATOM    832  CG  GLU A 101      10.478   6.183  82.637  1.00105.74           C
ATOM    833  CD  GLU A 101      10.446   4.674  82.827  1.00105.74           C
ATOM    834  OE1 GLU A 101       9.832   3.983  81.970  1.00105.74           O
ATOM    835  OE2 GLU A 101      11.040   4.187  83.827  1.00105.74           O
ATOM    836  C   GLU A 101       9.121   8.857  81.628  1.00105.74           C
ATOM    837  O   GLU A 101       7.944   9.078  81.346  1.00105.74           O
ATOM    838  N   ARG A 102       9.706   9.421  82.701  1.00123.81           N
ATOM    839  CA  ARG A 102       8.960  10.349  83.500  1.00123.81           C
ATOM    840  CB  ARG A 102       9.753  10.866  84.710  1.00123.81           C
ATOM    841  CG  ARG A 102       9.950   9.826  85.812  1.00123.81           C
ATOM    842  CD  ARG A 102       8.764   9.743  86.772  1.00123.81           C
ATOM    843  NE  ARG A 102       9.083   8.706  87.793  1.00123.81           N
ATOM    844  CZ  ARG A 102       8.790   8.937  89.106  1.00123.81           C
ATOM    845  NH1 ARG A 102       8.210  10.116  89.475  1.00123.81           N
ATOM    846  NH2 ARG A 102       9.084   7.994  90.048  1.00123.81           N
ATOM    847  C   ARG A 102       8.637  11.534  82.645  1.00123.81           C
ATOM    848  O   ARG A 102       7.513  12.032  82.649  1.00123.81           O
ATOM    849  N   VAL A 103       9.634  12.010  81.879  1.00 43.29           N
ATOM    850  CA  VAL A 103       9.463  13.138  81.015  1.00 43.29           C
ATOM    851  CB  VAL A 103      10.719  13.491  80.272  1.00 43.29           C
ATOM    852  CG1 VAL A 103      10.411  14.637  79.294  1.00 43.29           C
ATOM    853  CG2 VAL A 103      11.815  13.825  81.298  1.00 43.29           C
ATOM    854  C   VAL A 103       8.426  12.781  80.002  1.00 43.29           C
ATOM    855  O   VAL A 103       7.532  13.575  79.717  1.00 43.29           O
ATOM    856  N   TRP A 104       8.525  11.577  79.404  1.00112.08           N
ATOM    857  CA  TRP A 104       7.490  11.190  78.489  1.00112.08           C
ATOM    858  CB  TRP A 104       7.868  11.334  77.006  1.00112.08           C
ATOM    859  CG  TRP A 104       6.776  10.867  76.076  1.00112.08           C
ATOM    860  CD2 TRP A 104       5.580  11.614  75.802  1.00112.08           C
ATOM    861  CD1 TRP A 104       6.671   9.700  75.376  1.00112.08           C
ATOM    862  NE1 TRP A 104       5.490   9.679  74.674  1.00112.08           N
ATOM    863  CE2 TRP A 104       4.807  10.848  74.931  1.00112.08           C
ATOM    864  CE3 TRP A 104       5.162  12.836  76.244  1.00112.08           C
ATOM    865  CZ2 TRP A 104       3.596  11.297  74.485  1.00112.08           C
ATOM    866  CZ3 TRP A 104       3.942  13.287  75.792  1.00112.08           C
ATOM    867  CH2 TRP A 104       3.175  12.531  74.929  1.00112.08           C
ATOM    868  C   TRP A 104       7.136   9.756  78.724  1.00112.08           C
ATOM    869  O   TRP A 104       7.930   8.853  78.474  1.00112.08           O
ATOM    870  N   SER A 105       5.891   9.499  79.164  1.00 96.88           N
ATOM    871  CA  SER A 105       5.509   8.138  79.412  1.00 96.88           C
ATOM    872  CB  SER A 105       4.074   7.980  79.943  1.00 96.88           C
ATOM    873  OG  SER A 105       3.958   8.586  81.222  1.00 96.88           O
ATOM    874  C   SER A 105       5.600   7.399  78.109  1.00 96.88           C
ATOM    875  O   SER A 105       5.316   7.945  77.045  1.00 96.88           O
ATOM    876  N   ILE A 106       5.987   6.111  78.174  1.00160.54           N
ATOM    877  CA  ILE A 106       6.242   5.315  77.005  1.00160.54           C
ATOM    878  CB  ILE A 106       6.763   3.947  77.355  1.00160.54           C
ATOM    879  CG1 ILE A 106       7.221   3.203  76.091  1.00160.54           C
ATOM    880  CG2 ILE A 106       5.692   3.206  78.173  1.00160.54           C
ATOM    881  CD1 ILE A 106       8.024   1.937  76.389  1.00160.54           C
ATOM    882  C   ILE A 106       5.016   5.146  76.167  1.00160.54           C
ATOM    883  O   ILE A 106       5.073   5.299  74.948  1.00160.54           O
ATOM    884  N   LYS A 107       3.863   4.845  76.787  1.00225.71           N
ATOM    885  CA  LYS A 107       2.695   4.569  76.004  1.00225.71           C
ATOM    886  CB  LYS A 107       1.940   3.323  76.492  1.00225.71           C
ATOM    887  CG  LYS A 107       1.535   3.421  77.963  1.00225.71           C
ATOM    888  CD  LYS A 107       0.544   2.345  78.405  1.00225.71           C
ATOM    889  CE  LYS A 107       0.187   2.430  79.890  1.00225.71           C
ATOM    890  NZ  LYS A 107      -0.796   1.380  80.233  1.00225.71           N
ATOM    891  C   LYS A 107       1.756   5.723  76.090  1.00225.71           C
ATOM    892  O   LYS A 107       1.800   6.518  77.027  1.00225.71           O
ATOM    893  N   GLY A 108       0.877   5.844  75.078  1.00 46.48           N
ATOM    894  CA  GLY A 108      -0.080   6.907  75.067  1.00 46.48           C
ATOM    895  C   GLY A 108       0.680   8.182  74.726  1.00 46.48           C
ATOM    896  O   GLY A 108       0.272   8.861  73.747  1.00 46.48           O
ATOM    897  OXT GLY A 108       1.677   8.492  75.429  1.00 46.48           O
TER     898      GLY A 108
ATOM    899  N   MET B 109      32.592   6.749  88.413  1.00131.85           N
ATOM    900  CA  MET B 109      31.519   6.486  89.392  1.00131.85           C
ATOM    901  CB  MET B 109      31.296   7.744  90.241  1.00131.85           C
ATOM    902  CG  MET B 109      32.549   8.160  91.016  1.00131.85           C
ATOM    903  SD  MET B 109      32.460   9.798  91.798  1.00131.85           S
ATOM    904  CE  MET B 109      34.221   9.853  92.242  1.00131.85           C
ATOM    905  C   MET B 109      30.267   6.167  88.633  1.00131.85           C
ATOM    906  O   MET B 109      30.310   6.046  87.415  1.00131.85           O
ATOM    907  N   SER B 110      29.109   6.038  89.310  1.00190.57           N
ATOM    908  CA  SER B 110      27.928   5.592  88.620  1.00190.57           C
ATOM    909  CB  SER B 110      27.990   4.104  88.183  1.00190.57           C
ATOM    910  OG  SER B 110      28.938   3.894  87.149  1.00190.57           O
ATOM    911  C   SER B 110      26.754   5.747  89.544  1.00190.57           C
ATOM    912  O   SER B 110      26.555   6.798  90.152  1.00190.57           O
ATOM    913  N   CYS B 111      25.953   4.651  89.662  1.00108.59           N
ATOM    914  CA  CYS B 111      24.814   4.431  90.518  1.00108.59           C
ATOM    915  CB  CYS B 111      23.595   5.356  90.375  1.00108.59           C
ATOM    916  SG  CYS B 111      23.831   7.049  91.004  1.00108.59           S
ATOM    917  C   CYS B 111      24.345   3.040  90.281  1.00108.59           C
ATOM    918  O   CYS B 111      24.044   2.311  91.225  1.00108.59           O
ATOM    919  N   SER B 112      24.292   2.626  89.003  1.00145.06           N
ATOM    920  CA  SER B 112      23.848   1.297  88.718  1.00145.06           C
ATOM    921  CB  SER B 112      23.867   0.948  87.220  1.00145.06           C
ATOM    922  OG  SER B 112      23.414  -0.383  87.019  1.00145.06           O
ATOM    923  C   SER B 112      24.794   0.386  89.423  1.00145.06           C
ATOM    924  O   SER B 112      25.894   0.791  89.795  1.00145.06           O
ATOM    925  N   LYS B 113      24.380  -0.875  89.639  1.00235.13           N
ATOM    926  CA  LYS B 113      25.216  -1.770  90.377  1.00235.13           C
ATOM    927  CB  LYS B 113      24.659  -3.202  90.473  1.00235.13           C
ATOM    928  CG  LYS B 113      23.349  -3.321  91.252  1.00235.13           C
ATOM    929  CD  LYS B 113      22.654  -4.670  91.052  1.00235.13           C
ATOM    930  CE  LYS B 113      23.517  -5.866  91.461  1.00235.13           C
ATOM    931  NZ  LYS B 113      23.787  -5.825  92.915  1.00235.13           N
ATOM    932  C   LYS B 113      26.520  -1.876  89.666  1.00235.13           C
ATOM    933  O   LYS B 113      26.576  -2.237  88.492  1.00235.13           O
ATOM    934  N   ARG B 114      27.610  -1.533  90.373  1.00317.14           N
ATOM    935  CA  ARG B 114      28.912  -1.679  89.801  1.00317.14           C
ATOM    936  CB  ARG B 114      29.426  -0.453  89.030  1.00317.14           C
ATOM    937  CG  ARG B 114      28.645  -0.169  87.750  1.00317.14           C
ATOM    938  CD  ARG B 114      29.447   0.623  86.718  1.00317.14           C
ATOM    939  NE  ARG B 114      30.485  -0.304  86.184  1.00317.14           N
ATOM    940  CZ  ARG B 114      30.160  -1.184  85.193  1.00317.14           C
ATOM    941  NH1 ARG B 114      28.896  -1.192  84.678  1.00317.14           N
ATOM    942  NH2 ARG B 114      31.092  -2.065  84.727  1.00317.14           N
ATOM    943  C   ARG B 114      29.857  -1.919  90.926  1.00317.14           C
ATOM    944  O   ARG B 114      29.665  -1.425  92.036  1.00317.14           O
ATOM    945  N   SER B 115      30.900  -2.722  90.659  1.00 62.51           N
ATOM    946  CA  SER B 115      31.881  -3.002  91.659  1.00 62.51           C
ATOM    947  CB  SER B 115      32.883  -4.082  91.222  1.00 62.51           C
ATOM    948  OG  SER B 115      33.615  -3.639  90.088  1.00 62.51           O
ATOM    949  C   SER B 115      32.644  -1.745  91.916  1.00 62.51           C
ATOM    950  O   SER B 115      33.050  -1.474  93.045  1.00 62.51           O
ATOM    951  N   LYS B 116      32.838  -0.928  90.863  1.00106.58           N
ATOM    952  CA  LYS B 116      33.622   0.262  91.005  1.00106.58           C
ATOM    953  CB  LYS B 116      34.754   0.388  89.973  1.00106.58           C
ATOM    954  CG  LYS B 116      35.874  -0.635  90.170  1.00106.58           C
ATOM    955  CD  LYS B 116      36.887  -0.659  89.022  1.00106.58           C
ATOM    956  CE  LYS B 116      36.299  -1.112  87.686  1.00106.58           C
ATOM    957  NZ  LYS B 116      37.339  -1.055  86.634  1.00106.58           N
ATOM    958  C   LYS B 116      32.742   1.456  90.837  1.00106.58           C
ATOM    959  O   LYS B 116      31.873   1.719  91.665  1.00106.58           O
ATOM    960  N   VAL B 117      32.975   2.213  89.745  1.00119.78           N
ATOM    961  CA  VAL B 117      32.303   3.448  89.462  1.00119.78           C
ATOM    962  CB  VAL B 117      32.570   3.891  88.053  1.00119.78           C
ATOM    963  CG1 VAL B 117      34.061   4.257  87.956  1.00119.78           C
ATOM    964  CG2 VAL B 117      32.160   2.782  87.067  1.00119.78           C
ATOM    965  C   VAL B 117      30.831   3.266  89.654  1.00119.78           C
ATOM    966  O   VAL B 117      30.188   2.499  88.939  1.00119.78           O
ATOM    967  N   THR B 118      30.252   3.996  90.635  1.00173.30           N
ATOM    968  CA  THR B 118      28.869   3.756  90.941  1.00173.30           C
ATOM    969  CB  THR B 118      28.695   2.469  91.742  1.00173.30           C
ATOM    970  OG1 THR B 118      29.374   1.395  91.113  1.00173.30           O
ATOM    971  CG2 THR B 118      27.212   2.060  91.835  1.00173.30           C
ATOM    972  C   THR B 118      28.370   4.880  91.804  1.00173.30           C
ATOM    973  O   THR B 118      29.105   5.803  92.147  1.00173.30           O
ATOM    974  N   LYS B 119      27.056   4.829  92.121  1.00 86.65           N
ATOM    975  CA  LYS B 119      26.340   5.753  92.940  1.00 86.65           C
ATOM    976  CB  LYS B 119      24.903   5.326  93.293  0.00 86.65           C
ATOM    977  CG  LYS B 119      24.158   6.289  94.218  0.00 86.65           C
ATOM    978  CD  LYS B 119      22.645   6.061  94.237  0.00 86.65           C
ATOM    979  CE  LYS B 119      21.905   6.925  95.260  0.00 86.65           C
ATOM    980  NZ  LYS B 119      20.455   6.930  94.962  0.00 86.65           N
ATOM    981  C   LYS B 119      26.996   5.599  94.239  1.00 86.65           C
ATOM    982  O   LYS B 119      27.283   6.569  94.930  1.00 86.65           O
ATOM    983  N   SER B 120      27.248   4.329  94.587  1.00 37.08           N
ATOM    984  CA  SER B 120      27.852   4.045  95.844  1.00 37.08           C
ATOM    985  CB  SER B 120      28.040   2.540  96.100  1.00 37.08           C
ATOM    986  OG  SER B 120      26.777   1.906  96.243  1.00 37.08           O
ATOM    987  C   SER B 120      29.193   4.683  95.813  1.00 37.08           C
ATOM    988  O   SER B 120      29.688   5.165  96.829  1.00 37.08           O
ATOM    989  N   ASP B 121      29.817   4.701  94.623  1.00 68.96           N
ATOM    990  CA  ASP B 121      31.114   5.292  94.507  1.00 68.96           C
ATOM    991  CB  ASP B 121      31.715   5.111  93.102  1.00 68.96           C
ATOM    992  CG  ASP B 121      33.178   5.525  93.146  1.00 68.96           C
ATOM    993  OD1 ASP B 121      33.613   6.058  94.202  1.00 68.96           O
ATOM    994  OD2 ASP B 121      33.882   5.309  92.125  1.00 68.96           O
ATOM    995  C   ASP B 121      30.996   6.762  94.774  1.00 68.96           C
ATOM    996  O   ASP B 121      31.803   7.333  95.505  1.00 68.96           O
ATOM    997  N   ILE B 122      29.968   7.409  94.187  1.00 43.87           N
ATOM    998  CA  ILE B 122      29.766   8.825  94.346  1.00 43.87           C
ATOM    999  CB  ILE B 122      28.611   9.317  93.523  1.00 43.87           C
ATOM   1000  CG1 ILE B 122      28.903   9.140  92.025  1.00 43.87           C
ATOM   1001  CG2 ILE B 122      28.301  10.765  93.936  1.00 43.87           C
ATOM   1002  CD1 ILE B 122      27.667   9.312  91.142  1.00 43.87           C
ATOM   1003  C   ILE B 122      29.442   9.141  95.776  1.00 43.87           C
ATOM   1004  O   ILE B 122      29.984  10.078  96.362  1.00 43.87           O
ATOM   1005  N   VAL B 123      28.539   8.344  96.371  1.00 43.82           N
ATOM   1006  CA  VAL B 123      28.051   8.542  97.708  1.00 43.82           C
ATOM   1007  CB  VAL B 123      27.046   7.499  98.098  1.00 43.82           C
ATOM   1008  CG1 VAL B 123      26.685   7.685  99.579  1.00 43.82           C
ATOM   1009  CG2 VAL B 123      25.844   7.595  97.144  1.00 43.82           C
ATOM   1010  C   VAL B 123      29.187   8.442  98.672  1.00 43.82           C
ATOM   1011  O   VAL B 123      29.279   9.224  99.618  1.00 43.82           O
ATOM   1012  N   ASP B 124      30.085   7.467  98.453  1.00 83.97           N
ATOM   1013  CA  ASP B 124      31.174   7.249  99.358  1.00 83.97           C
ATOM   1014  CB  ASP B 124      32.029   6.040  98.934  1.00 83.97           C
ATOM   1015  CG  ASP B 124      32.951   5.651 100.078  1.00 83.97           C
ATOM   1016  OD1 ASP B 124      33.538   6.569 100.711  1.00 83.97           O
ATOM   1017  OD2 ASP B 124      33.082   4.425 100.333  1.00 83.97           O
ATOM   1018  C   ASP B 124      32.042   8.469  99.367  1.00 83.97           C
ATOM   1019  O   ASP B 124      32.466   8.931 100.426  1.00 83.97           O
ATOM   1020  N   GLN B 125      32.308   9.039  98.177  1.00 76.69           N
ATOM   1021  CA  GLN B 125      33.161  10.187  98.065  1.00 76.69           C
ATOM   1022  CB  GLN B 125      33.429  10.585  96.603  1.00 76.69           C
ATOM   1023  CG  GLN B 125      34.333  11.811  96.464  1.00 76.69           C
ATOM   1024  CD  GLN B 125      35.741  11.416  96.884  1.00 76.69           C
ATOM   1025  OE1 GLN B 125      36.037  10.239  97.086  1.00 76.69           O
ATOM   1026  NE2 GLN B 125      36.638  12.428  97.018  1.00 76.69           N
ATOM   1027  C   GLN B 125      32.531  11.368  98.742  1.00 76.69           C
ATOM   1028  O   GLN B 125      33.216  12.149  99.401  1.00 76.69           O
ATOM   1029  N   ILE B 126      31.206  11.533  98.573  1.00 60.56           N
ATOM   1030  CA  ILE B 126      30.482  12.664  99.092  1.00 60.56           C
ATOM   1031  CB  ILE B 126      29.072  12.773  98.592  1.00 60.56           C
ATOM   1032  CG1 ILE B 126      29.038  12.861  97.056  1.00 60.56           C
ATOM   1033  CG2 ILE B 126      28.456  14.010  99.268  1.00 60.56           C
ATOM   1034  CD1 ILE B 126      27.636  12.714  96.469  1.00 60.56           C
ATOM   1035  C   ILE B 126      30.407  12.658 100.589  1.00 60.56           C
ATOM   1036  O   ILE B 126      30.469  13.719 101.206  1.00 60.56           O
ATOM   1037  N   PHE B 127      30.216  11.486 101.226  1.00114.78           N
ATOM   1038  CA  PHE B 127      30.047  11.539 102.648  1.00114.78           C
ATOM   1039  CB  PHE B 127      29.570  10.229 103.314  1.00114.78           C
ATOM   1040  CG  PHE B 127      30.582   9.138 103.250  1.00114.78           C
ATOM   1041  CD1 PHE B 127      31.646   9.125 104.122  1.00114.78           C
ATOM   1042  CD2 PHE B 127      30.442   8.108 102.347  1.00114.78           C
ATOM   1043  CE1 PHE B 127      32.570   8.114 104.077  1.00114.78           C
ATOM   1044  CE2 PHE B 127      31.367   7.094 102.301  1.00114.78           C
ATOM   1045  CZ  PHE B 127      32.435   7.097 103.167  1.00114.78           C
ATOM   1046  C   PHE B 127      31.303  12.027 103.295  1.00114.78           C
ATOM   1047  O   PHE B 127      31.255  12.807 104.244  1.00114.78           O
ATOM   1048  N   LEU B 128      32.474  11.582 102.812  1.00 41.17           N
ATOM   1049  CA  LEU B 128      33.703  12.023 103.411  1.00 41.17           C
ATOM   1050  CB  LEU B 128      34.945  11.316 102.837  1.00 41.17           C
ATOM   1051  CG  LEU B 128      35.058   9.833 103.227  1.00 41.17           C
ATOM   1052  CD1 LEU B 128      36.322   9.203 102.617  1.00 41.17           C
ATOM   1053  CD2 LEU B 128      34.986   9.652 104.751  1.00 41.17           C
ATOM   1054  C   LEU B 128      33.895  13.496 103.201  1.00 41.17           C
ATOM   1055  O   LEU B 128      34.290  14.224 104.110  1.00 41.17           O
ATOM   1056  N   ASN B 129      33.596  13.981 101.986  1.00 65.65           N
ATOM   1057  CA  ASN B 129      33.859  15.340 101.610  1.00 65.65           C
ATOM   1058  CB  ASN B 129      33.531  15.601 100.132  1.00 65.65           C
ATOM   1059  CG  ASN B 129      34.492  14.785  99.280  1.00 65.65           C
ATOM   1060  OD1 ASN B 129      35.523  14.315  99.760  1.00 65.65           O
ATOM   1061  ND2 ASN B 129      34.149  14.617  97.975  1.00 65.65           N
ATOM   1062  C   ASN B 129      33.046  16.306 102.415  1.00 65.65           C
ATOM   1063  O   ASN B 129      33.538  17.368 102.792  1.00 65.65           O
ATOM   1064  N   ILE B 130      31.789  15.956 102.740  1.00252.34           N
ATOM   1065  CA  ILE B 130      30.921  16.946 103.309  1.00252.34           C
ATOM   1066  CB  ILE B 130      29.467  16.630 103.074  1.00252.34           C
ATOM   1067  CG1 ILE B 130      29.093  15.262 103.674  1.00252.34           C
ATOM   1068  CG2 ILE B 130      29.207  16.736 101.562  1.00252.34           C
ATOM   1069  CD1 ILE B 130      27.592  15.007 103.736  1.00252.34           C
ATOM   1070  C   ILE B 130      31.169  17.119 104.765  1.00252.34           C
ATOM   1071  O   ILE B 130      30.656  16.387 105.609  1.00252.34           O
ATOM   1072  N   LYS B 131      31.959  18.159 105.087  1.00164.32           N
ATOM   1073  CA  LYS B 131      32.284  18.451 106.446  1.00164.32           C
ATOM   1074  CB  LYS B 131      33.714  19.014 106.574  1.00164.32           C
ATOM   1075  CG  LYS B 131      33.979  20.266 105.735  1.00164.32           C
ATOM   1076  CD  LYS B 131      35.372  20.864 105.953  1.00164.32           C
ATOM   1077  CE  LYS B 131      35.590  21.437 107.354  1.00164.32           C
ATOM   1078  NZ  LYS B 131      36.962  21.978 107.468  1.00164.32           N
ATOM   1079  C   LYS B 131      31.325  19.493 106.923  1.00164.32           C
ATOM   1080  O   LYS B 131      31.722  20.607 107.259  1.00164.32           O
ATOM   1081  N   ASN B 132      30.021  19.152 106.966  1.00 93.06           N
ATOM   1082  CA  ASN B 132      29.053  20.095 107.448  1.00 93.06           C
ATOM   1083  CB  ASN B 132      27.606  19.599 107.301  1.00 93.06           C
ATOM   1084  CG  ASN B 132      26.694  20.795 107.519  1.00 93.06           C
ATOM   1085  OD1 ASN B 132      25.473  20.687 107.417  1.00 93.06           O
ATOM   1086  ND2 ASN B 132      27.301  21.976 107.814  1.00 93.06           N
ATOM   1087  C   ASN B 132      29.333  20.268 108.900  1.00 93.06           C
ATOM   1088  O   ASN B 132      29.383  21.381 109.421  1.00 93.06           O
ATOM   1089  N   ASN B 133      29.551  19.128 109.576  1.00113.98           N
ATOM   1090  CA  ASN B 133      29.894  19.097 110.962  1.00113.98           C
ATOM   1091  CB  ASN B 133      29.616  17.747 111.641  1.00113.98           C
ATOM   1092  CG  ASN B 133      28.108  17.568 111.739  1.00113.98           C
ATOM   1093  OD1 ASN B 133      27.537  16.683 111.105  1.00113.98           O
ATOM   1094  ND2 ASN B 133      27.441  18.428 112.554  1.00113.98           N
ATOM   1095  C   ASN B 133      31.364  19.305 110.978  1.00113.98           C
ATOM   1096  O   ASN B 133      31.875  20.126 110.218  1.00113.98           O
ATOM   1097  N   ASN B 134      32.075  18.600 111.879  1.00120.22           N
ATOM   1098  CA  ASN B 134      33.497  18.734 111.872  1.00120.22           C
ATOM   1099  CB  ASN B 134      34.202  17.830 112.906  1.00120.22           C
ATOM   1100  CG  ASN B 134      33.832  16.377 112.633  1.00120.22           C
ATOM   1101  OD1 ASN B 134      32.715  15.948 112.917  1.00120.22           O
ATOM   1102  ND2 ASN B 134      34.792  15.599 112.063  1.00120.22           N
ATOM   1103  C   ASN B 134      33.927  18.341 110.496  1.00120.22           C
ATOM   1104  O   ASN B 134      34.718  19.041 109.867  1.00120.22           O
ATOM   1105  N   GLU B 135      33.395  17.217 109.977  1.00313.19           N
ATOM   1106  CA  GLU B 135      33.680  16.896 108.614  1.00313.19           C
ATOM   1107  CB  GLU B 135      35.182  16.825 108.282  1.00313.19           C
ATOM   1108  CG  GLU B 135      35.961  15.729 109.008  1.00313.19           C
ATOM   1109  CD  GLU B 135      37.410  15.868 108.563  1.00313.19           C
ATOM   1110  OE1 GLU B 135      37.773  16.975 108.081  1.00313.19           O
ATOM   1111  OE2 GLU B 135      38.174  14.876 108.700  1.00313.19           O
ATOM   1112  C   GLU B 135      33.030  15.599 108.271  1.00313.19           C
ATOM   1113  O   GLU B 135      32.832  14.743 109.131  1.00313.19           O
ATOM   1114  N   LYS B 136      32.658  15.433 106.985  1.00215.59           N
ATOM   1115  CA  LYS B 136      32.088  14.196 106.560  1.00215.59           C
ATOM   1116  CB  LYS B 136      32.905  12.959 106.979  1.00215.59           C
ATOM   1117  CG  LYS B 136      34.373  12.988 106.554  1.00215.59           C
ATOM   1118  CD  LYS B 136      35.207  11.868 107.177  1.00215.59           C
ATOM   1119  CE  LYS B 136      34.790  11.514 108.607  1.00215.59           C
ATOM   1120  NZ  LYS B 136      34.977  12.680 109.500  1.00215.59           N
ATOM   1121  C   LYS B 136      30.754  14.036 107.203  1.00215.59           C
ATOM   1122  O   LYS B 136      30.459  14.627 108.240  1.00215.59           O
ATOM   1123  N   LEU B 137      29.897  13.236 106.549  1.00167.44           N
ATOM   1124  CA  LEU B 137      28.614  12.901 107.070  1.00167.44           C
ATOM   1125  CB  LEU B 137      27.458  13.539 106.283  1.00167.44           C
ATOM   1126  CG  LEU B 137      26.068  13.321 106.899  1.00167.44           C
ATOM   1127  CD1 LEU B 137      26.021  13.817 108.355  1.00167.44           C
ATOM   1128  CD2 LEU B 137      24.989  13.995 106.035  1.00167.44           C
ATOM   1129  C   LEU B 137      28.561  11.410 106.960  1.00167.44           C
ATOM   1130  O   LEU B 137      29.550  10.781 106.582  1.00167.44           O
ATOM   1131  N   GLU B 138      27.431  10.788 107.339  1.00 76.83           N
ATOM   1132  CA  GLU B 138      27.356   9.361 107.238  1.00 76.83           C
ATOM   1133  CB  GLU B 138      26.265   8.741 108.126  1.00 76.83           C
ATOM   1134  CG  GLU B 138      26.513   8.982 109.617  1.00 76.83           C
ATOM   1135  CD  GLU B 138      27.871   8.395 109.980  1.00 76.83           C
ATOM   1136  OE1 GLU B 138      28.403   7.586 109.173  1.00 76.83           O
ATOM   1137  OE2 GLU B 138      28.396   8.750 111.069  1.00 76.83           O
ATOM   1138  C   GLU B 138      27.073   9.012 105.809  1.00 76.83           C
ATOM   1139  O   GLU B 138      26.625   9.851 105.031  1.00 76.83           O
ATOM   1140  N   LYS B 139      27.383   7.757 105.423  1.00 78.19           N
ATOM   1141  CA  LYS B 139      27.169   7.273 104.088  1.00 78.19           C
ATOM   1142  CB  LYS B 139      27.727   5.855 103.864  1.00 78.19           C
ATOM   1143  CG  LYS B 139      29.255   5.773 103.929  1.00 78.19           C
ATOM   1144  CD  LYS B 139      29.780   4.338 104.015  0.00 78.19           C
ATOM   1145  CE  LYS B 139      29.908   3.646 102.655  0.00 78.19           C
ATOM   1146  NZ  LYS B 139      31.320   3.655 102.225  0.00 78.19           N
ATOM   1147  C   LYS B 139      25.695   7.230 103.819  1.00 78.19           C
ATOM   1148  O   LYS B 139      25.243   7.496 102.707  1.00 78.19           O
ATOM   1149  N   LYS B 140      24.893   6.873 104.835  1.00 70.42           N
ATOM   1150  CA  LYS B 140      23.479   6.774 104.626  1.00 70.42           C
ATOM   1151  CB  LYS B 140      22.729   6.212 105.845  1.00 70.42           C
ATOM   1152  CG  LYS B 140      23.012   4.725 106.062  1.00 70.42           C
ATOM   1153  CD  LYS B 140      22.594   4.197 107.434  1.00 70.42           C
ATOM   1154  CE  LYS B 140      22.891   2.707 107.625  1.00 70.42           C
ATOM   1155  NZ  LYS B 140      22.716   2.335 109.047  1.00 70.42           N
ATOM   1156  C   LYS B 140      22.924   8.121 104.292  1.00 70.42           C
ATOM   1157  O   LYS B 140      22.002   8.224 103.486  1.00 70.42           O
ATOM   1158  N   TYR B 141      23.443   9.185 104.931  1.00112.45           N
ATOM   1159  CA  TYR B 141      22.962  10.520 104.701  1.00112.45           C
ATOM   1160  CB  TYR B 141      23.439  11.508 105.773  1.00112.45           C
ATOM   1161  CG  TYR B 141      22.827  11.011 107.040  1.00112.45           C
ATOM   1162  CD1 TYR B 141      23.483  10.075 107.806  1.00112.45           C
ATOM   1163  CD2 TYR B 141      21.593  11.460 107.451  1.00112.45           C
ATOM   1164  CE1 TYR B 141      22.923   9.600 108.971  1.00112.45           C
ATOM   1165  CE2 TYR B 141      21.028  10.990 108.615  1.00112.45           C
ATOM   1166  CZ  TYR B 141      21.694  10.059 109.376  1.00112.45           C
ATOM   1167  OH  TYR B 141      21.114   9.576 110.569  1.00112.45           O
ATOM   1168  C   TYR B 141      23.333  11.006 103.330  1.00112.45           C
ATOM   1169  O   TYR B 141      22.524  11.642 102.655  1.00112.45           O
ATOM   1170  N   ILE B 142      24.568  10.731 102.870  1.00151.69           N
ATOM   1171  CA  ILE B 142      24.915  11.162 101.548  1.00151.69           C
ATOM   1172  CB  ILE B 142      26.345  10.875 101.174  1.00151.69           C
ATOM   1173  CG1 ILE B 142      26.514  10.905  99.648  1.00151.69           C
ATOM   1174  CG2 ILE B 142      26.796   9.571 101.843  1.00151.69           C
ATOM   1175  CD1 ILE B 142      26.134  12.222  98.985  1.00151.69           C
ATOM   1176  C   ILE B 142      23.997  10.505 100.571  1.00151.69           C
ATOM   1177  O   ILE B 142      23.474  11.171  99.679  1.00151.69           O
ATOM   1178  N   ARG B 143      23.747   9.190 100.730  1.00104.24           N
ATOM   1179  CA  ARG B 143      22.917   8.493  99.790  1.00104.24           C
ATOM   1180  CB  ARG B 143      22.847   6.972 100.019  1.00104.24           C
ATOM   1181  CG  ARG B 143      22.183   6.539 101.326  1.00104.24           C
ATOM   1182  CD  ARG B 143      22.090   5.018 101.476  1.00104.24           C
ATOM   1183  NE  ARG B 143      21.165   4.737 102.609  1.00104.24           N
ATOM   1184  CZ  ARG B 143      20.748   3.461 102.852  1.00104.24           C
ATOM   1185  NH1 ARG B 143      21.227   2.430 102.097  1.00104.24           N
ATOM   1186  NH2 ARG B 143      19.848   3.219 103.850  1.00104.24           N
ATOM   1187  C   ARG B 143      21.513   9.025  99.841  1.00104.24           C
ATOM   1188  O   ARG B 143      20.879   9.206  98.803  1.00104.24           O
ATOM   1189  N   LEU B 144      20.977   9.293 101.047  1.00 98.04           N
ATOM   1190  CA  LEU B 144      19.625   9.770 101.141  1.00 98.04           C
ATOM   1191  CB  LEU B 144      19.141   9.957 102.587  1.00 98.04           C
ATOM   1192  CG  LEU B 144      18.986   8.637 103.363  1.00 98.04           C
ATOM   1193  CD1 LEU B 144      18.440   8.890 104.777  1.00 98.04           C
ATOM   1194  CD2 LEU B 144      18.143   7.622 102.572  1.00 98.04           C
ATOM   1195  C   LEU B 144      19.528  11.100 100.471  1.00 98.04           C
ATOM   1196  O   LEU B 144      18.578  11.356  99.736  1.00 98.04           O
ATOM   1197  N   VAL B 145      20.505  11.992 100.713  1.00 43.85           N
ATOM   1198  CA  VAL B 145      20.449  13.291 100.110  1.00 43.85           C
ATOM   1199  CB  VAL B 145      21.540  14.206 100.584  1.00 43.85           C
ATOM   1200  CG1 VAL B 145      21.492  15.507  99.761  1.00 43.85           C
ATOM   1201  CG2 VAL B 145      21.351  14.430 102.095  1.00 43.85           C
ATOM   1202  C   VAL B 145      20.565  13.162  98.623  1.00 43.85           C
ATOM   1203  O   VAL B 145      19.801  13.785  97.890  1.00 43.85           O
ATOM   1204  N   VAL B 146      21.512  12.335  98.131  1.00 96.97           N
ATOM   1205  CA  VAL B 146      21.723  12.214  96.712  1.00 96.97           C
ATOM   1206  CB  VAL B 146      22.908  11.347  96.370  1.00 96.97           C
ATOM   1207  CG1 VAL B 146      22.632   9.902  96.815  1.00 96.97           C
ATOM   1208  CG2 VAL B 146      23.202  11.487  94.868  1.00 96.97           C
ATOM   1209  C   VAL B 146      20.502  11.660  96.044  1.00 96.97           C
ATOM   1210  O   VAL B 146      20.053  12.193  95.031  1.00 96.97           O
ATOM   1211  N   ASP B 147      19.903  10.593  96.602  1.00 69.90           N
ATOM   1212  CA  ASP B 147      18.775   9.981  95.958  1.00 69.90           C
ATOM   1213  CB  ASP B 147      18.255   8.738  96.696  1.00 69.90           C
ATOM   1214  CG  ASP B 147      17.326   8.002  95.740  1.00 69.90           C
ATOM   1215  OD1 ASP B 147      17.056   8.551  94.639  1.00 69.90           O
ATOM   1216  OD2 ASP B 147      16.876   6.880  96.091  1.00 69.90           O
ATOM   1217  C   ASP B 147      17.656  10.970  95.883  1.00 69.90           C
ATOM   1218  O   ASP B 147      16.974  11.075  94.865  1.00 69.90           O
ATOM   1219  N   ALA B 148      17.448  11.742  96.964  1.00 30.11           N
ATOM   1220  CA  ALA B 148      16.371  12.687  96.991  1.00 30.11           C
ATOM   1221  CB  ALA B 148      16.296  13.470  98.311  1.00 30.11           C
ATOM   1222  C   ALA B 148      16.588  13.692  95.907  1.00 30.11           C
ATOM   1223  O   ALA B 148      15.654  14.060  95.199  1.00 30.11           O
ATOM   1224  N   PHE B 149      17.844  14.142  95.740  1.00102.01           N
ATOM   1225  CA  PHE B 149      18.190  15.164  94.794  1.00102.01           C
ATOM   1226  CB  PHE B 149      19.698  15.476  94.853  1.00102.01           C
ATOM   1227  CG  PHE B 149      20.044  16.434  93.767  1.00102.01           C
ATOM   1228  CD1 PHE B 149      19.839  17.784  93.927  1.00102.01           C
ATOM   1229  CD2 PHE B 149      20.584  15.978  92.586  1.00102.01           C
ATOM   1230  CE1 PHE B 149      20.161  18.666  92.924  1.00102.01           C
ATOM   1231  CE2 PHE B 149      20.909  16.855  91.578  1.00102.01           C
ATOM   1232  CZ  PHE B 149      20.696  18.204  91.747  1.00102.01           C
ATOM   1233  C   PHE B 149      17.858  14.729  93.396  1.00102.01           C
ATOM   1234  O   PHE B 149      17.232  15.476  92.648  1.00102.01           O
ATOM   1235  N   PHE B 150      18.260  13.504  93.007  1.00 52.11           N
ATOM   1236  CA  PHE B 150      18.053  13.036  91.662  1.00 52.11           C
ATOM   1237  CB  PHE B 150      18.788  11.719  91.358  1.00 52.11           C
ATOM   1238  CG  PHE B 150      20.227  12.084  91.253  1.00 52.11           C
ATOM   1239  CD1 PHE B 150      20.998  12.240  92.381  1.00 52.11           C
ATOM   1240  CD2 PHE B 150      20.803  12.278  90.019  1.00 52.11           C
ATOM   1241  CE1 PHE B 150      22.325  12.582  92.277  1.00 52.11           C
ATOM   1242  CE2 PHE B 150      22.130  12.621  89.911  1.00 52.11           C
ATOM   1243  CZ  PHE B 150      22.895  12.774  91.042  1.00 52.11           C
ATOM   1244  C   PHE B 150      16.599  12.874  91.367  1.00 52.11           C
ATOM   1245  O   PHE B 150      16.143  13.225  90.279  1.00 52.11           O
ATOM   1246  N   GLU B 151      15.829  12.328  92.324  1.00 32.05           N
ATOM   1247  CA  GLU B 151      14.433  12.130  92.082  1.00 32.05           C
ATOM   1248  CB  GLU B 151      13.712  11.376  93.216  1.00 32.05           C
ATOM   1249  CG  GLU B 151      14.134   9.907  93.319  1.00 32.05           C
ATOM   1250  CD  GLU B 151      13.188   9.199  94.281  1.00 32.05           C
ATOM   1251  OE1 GLU B 151      12.202   9.846  94.725  1.00 32.05           O
ATOM   1252  OE2 GLU B 151      13.434   7.999  94.578  1.00 32.05           O
ATOM   1253  C   GLU B 151      13.776  13.463  91.912  1.00 32.05           C
ATOM   1254  O   GLU B 151      12.900  13.624  91.065  1.00 32.05           O
ATOM   1255  N   GLU B 152      14.189  14.462  92.715  1.00111.27           N
ATOM   1256  CA  GLU B 152      13.578  15.758  92.648  1.00111.27           C
ATOM   1257  CB  GLU B 152      14.070  16.721  93.737  1.00111.27           C
ATOM   1258  CG  GLU B 152      13.386  18.084  93.661  1.00111.27           C
ATOM   1259  CD  GLU B 152      11.903  17.885  93.940  1.00111.27           C
ATOM   1260  OE1 GLU B 152      11.501  16.714  94.180  1.00111.27           O
ATOM   1261  OE2 GLU B 152      11.151  18.897  93.917  1.00111.27           O
ATOM   1262  C   GLU B 152      13.846  16.393  91.318  1.00111.27           C
ATOM   1263  O   GLU B 152      12.951  16.995  90.726  1.00111.27           O
ATOM   1264  N   LEU B 153      15.084  16.287  90.801  1.00 93.58           N
ATOM   1265  CA  LEU B 153      15.365  16.892  89.528  1.00 93.58           C
ATOM   1266  CB  LEU B 153      16.842  16.815  89.095  1.00 93.58           C
ATOM   1267  CG  LEU B 153      17.754  17.873  89.750  1.00 93.58           C
ATOM   1268  CD1 LEU B 153      17.759  17.787  91.283  1.00 93.58           C
ATOM   1269  CD2 LEU B 153      19.167  17.836  89.147  1.00 93.58           C
ATOM   1270  C   LEU B 153      14.537  16.254  88.460  1.00 93.58           C
ATOM   1271  O   LEU B 153      13.990  16.953  87.608  1.00 93.58           O
ATOM   1272  N   LYS B 154      14.406  14.915  88.477  1.00 88.25           N
ATOM   1273  CA  LYS B 154      13.664  14.272  87.431  1.00 88.25           C
ATOM   1274  CB  LYS B 154      13.763  12.736  87.442  1.00 88.25           C
ATOM   1275  CG  LYS B 154      13.020  12.009  88.561  1.00 88.25           C
ATOM   1276  CD  LYS B 154      12.940  10.505  88.284  1.00 88.25           C
ATOM   1277  CE  LYS B 154      12.116   9.713  89.296  1.00 88.25           C
ATOM   1278  NZ  LYS B 154      12.065   8.292  88.884  1.00 88.25           N
ATOM   1279  C   LYS B 154      12.229  14.691  87.502  1.00 88.25           C
ATOM   1280  O   LYS B 154      11.587  14.892  86.471  1.00 88.25           O
ATOM   1281  N   ASN B 155      11.688  14.826  88.728  1.00 77.09           N
ATOM   1282  CA  ASN B 155      10.317  15.209  88.913  1.00 77.09           C
ATOM   1283  CB  ASN B 155       9.887  15.179  90.390  1.00 77.09           C
ATOM   1284  CG  ASN B 155       8.388  15.435  90.447  1.00 77.09           C
ATOM   1285  OD1 ASN B 155       7.908  16.208  91.275  1.00 77.09           O
ATOM   1286  ND2 ASN B 155       7.623  14.763  89.546  1.00 77.09           N
ATOM   1287  C   ASN B 155      10.118  16.606  88.422  1.00 77.09           C
ATOM   1288  O   ASN B 155       9.153  16.887  87.715  1.00 77.09           O
ATOM   1289  N   SER B 156      11.046  17.515  88.773  1.00 77.85           N
ATOM   1290  CA  SER B 156      10.934  18.899  88.408  1.00 77.85           C
ATOM   1291  CB  SER B 156      12.108  19.734  88.943  1.00 77.85           C
ATOM   1292  OG  SER B 156      12.098  19.731  90.363  1.00 77.85           O
ATOM   1293  C   SER B 156      10.944  19.002  86.915  1.00 77.85           C
ATOM   1294  O   SER B 156      10.171  19.752  86.323  1.00 77.85           O
ATOM   1295  N   LEU B 157      11.831  18.225  86.275  1.00 58.83           N
ATOM   1296  CA  LEU B 157      12.004  18.192  84.851  1.00 58.83           C
ATOM   1297  CB  LEU B 157      13.065  17.138  84.493  1.00 58.83           C
ATOM   1298  CG  LEU B 157      13.308  16.951  82.992  1.00 58.83           C
ATOM   1299  CD1 LEU B 157      13.908  18.221  82.396  1.00 58.83           C
ATOM   1300  CD2 LEU B 157      14.154  15.699  82.709  1.00 58.83           C
ATOM   1301  C   LEU B 157      10.728  17.739  84.202  1.00 58.83           C
ATOM   1302  O   LEU B 157      10.252  18.349  83.245  1.00 58.83           O
ATOM   1303  N   CYS B 158      10.125  16.661  84.736  1.00 88.39           N
ATOM   1304  CA  CYS B 158       8.938  16.072  84.177  1.00 88.39           C
ATOM   1305  CB  CYS B 158       8.459  14.840  84.964  1.00 88.39           C
ATOM   1306  SG  CYS B 158       6.855  14.223  84.374  1.00 88.39           S
ATOM   1307  C   CYS B 158       7.825  17.072  84.231  1.00 88.39           C
ATOM   1308  O   CYS B 158       6.964  17.098  83.353  1.00 88.39           O
ATOM   1309  N   VAL B 159       7.824  17.894  85.297  1.00 67.21           N
ATOM   1310  CA  VAL B 159       6.867  18.921  85.608  1.00 67.21           C
ATOM   1311  CB  VAL B 159       7.057  19.495  86.989  1.00 67.21           C
ATOM   1312  CG1 VAL B 159       6.069  20.655  87.208  1.00 67.21           C
ATOM   1313  CG2 VAL B 159       6.865  18.363  88.011  1.00 67.21           C
ATOM   1314  C   VAL B 159       6.971  20.034  84.606  1.00 67.21           C
ATOM   1315  O   VAL B 159       6.045  20.834  84.477  1.00 67.21           O
ATOM   1316  N   ASN B 160       8.092  20.094  83.858  1.00 87.09           N
ATOM   1317  CA  ASN B 160       8.394  21.148  82.925  1.00 87.09           C
ATOM   1318  CB  ASN B 160       7.177  21.684  82.139  1.00 87.09           C
ATOM   1319  CG  ASN B 160       6.712  20.648  81.128  1.00 87.09           C
ATOM   1320  OD1 ASN B 160       7.057  20.713  79.949  1.00 87.09           O
ATOM   1321  ND2 ASN B 160       5.895  19.668  81.595  1.00 87.09           N
ATOM   1322  C   ASN B 160       9.021  22.319  83.614  1.00 87.09           C
ATOM   1323  O   ASN B 160       8.941  23.443  83.120  1.00 87.09           O
ATOM   1324  N   ASN B 161       9.690  22.102  84.764  1.00101.83           N
ATOM   1325  CA  ASN B 161      10.403  23.219  85.310  1.00101.83           C
ATOM   1326  CB  ASN B 161      10.226  23.475  86.822  1.00101.83           C
ATOM   1327  CG  ASN B 161      10.832  22.352  87.642  1.00101.83           C
ATOM   1328  OD1 ASN B 161      10.114  21.501  88.162  1.00101.83           O
ATOM   1329  ND2 ASN B 161      12.185  22.356  87.785  1.00101.83           N
ATOM   1330  C   ASN B 161      11.852  23.003  85.014  1.00101.83           C
ATOM   1331  O   ASN B 161      12.292  21.879  84.775  1.00101.83           O
ATOM   1332  N   VAL B 162      12.634  24.098  84.991  1.00 41.26           N
ATOM   1333  CA  VAL B 162      14.027  23.973  84.685  1.00 41.26           C
ATOM   1334  CB  VAL B 162      14.556  25.113  83.867  1.00 41.26           C
ATOM   1335  CG1 VAL B 162      16.063  24.899  83.644  1.00 41.26           C
ATOM   1336  CG2 VAL B 162      13.732  25.205  82.570  1.00 41.26           C
ATOM   1337  C   VAL B 162      14.779  23.955  85.973  1.00 41.26           C
ATOM   1338  O   VAL B 162      14.451  24.676  86.917  1.00 41.26           O
ATOM   1339  N   ILE B 163      15.810  23.091  86.051  1.00 97.14           N
ATOM   1340  CA  ILE B 163      16.570  23.070  87.259  1.00 97.14           C
ATOM   1341  CB  ILE B 163      16.667  21.716  87.906  1.00 97.14           C
ATOM   1342  CG1 ILE B 163      17.170  21.883  89.348  1.00 97.14           C
ATOM   1343  CG2 ILE B 163      17.507  20.781  87.019  1.00 97.14           C
ATOM   1344  CD1 ILE B 163      16.939  20.661  90.231  1.00 97.14           C
ATOM   1345  C   ILE B 163      17.931  23.601  86.951  1.00 97.14           C
ATOM   1346  O   ILE B 163      18.641  23.094  86.085  1.00 97.14           O
ATOM   1347  N   GLU B 164      18.318  24.677  87.657  1.00112.55           N
ATOM   1348  CA  GLU B 164      19.576  25.311  87.404  1.00112.55           C
ATOM   1349  CB  GLU B 164      19.440  26.838  87.282  1.00112.55           C
ATOM   1350  CG  GLU B 164      20.690  27.558  86.772  1.00112.55           C
ATOM   1351  CD  GLU B 164      20.596  27.663  85.256  1.00112.55           C
ATOM   1352  OE1 GLU B 164      20.020  28.674  84.774  1.00112.55           O
ATOM   1353  OE2 GLU B 164      21.099  26.740  84.561  1.00112.55           O
ATOM   1354  C   GLU B 164      20.450  25.052  88.589  1.00112.55           C
ATOM   1355  O   GLU B 164      20.006  25.090  89.732  1.00112.55           O
ATOM   1356  N   PHE B 165      21.730  24.726  88.356  1.00106.52           N
ATOM   1357  CA  PHE B 165      22.596  24.592  89.488  1.00106.52           C
ATOM   1358  CB  PHE B 165      23.043  23.151  89.783  1.00106.52           C
ATOM   1359  CG  PHE B 165      21.859  22.418  90.301  1.00106.52           C
ATOM   1360  CD1 PHE B 165      21.577  22.432  91.647  1.00106.52           C
ATOM   1361  CD2 PHE B 165      21.030  21.729  89.448  1.00106.52           C
ATOM   1362  CE1 PHE B 165      20.486  21.761  92.142  1.00106.52           C
ATOM   1363  CE2 PHE B 165      19.938  21.054  89.939  1.00106.52           C
ATOM   1364  CZ  PHE B 165      19.666  21.068  91.285  1.00106.52           C
ATOM   1365  C   PHE B 165      23.823  25.380  89.186  1.00106.52           C
ATOM   1366  O   PHE B 165      24.562  25.072  88.252  1.00106.52           O
ATOM   1367  N   ARG B 166      24.099  26.413  89.999  1.00 66.10           N
ATOM   1368  CA  ARG B 166      25.254  27.197  89.693  1.00 66.10           C
ATOM   1369  CB  ARG B 166      25.420  28.457  90.563  1.00 66.10           C
ATOM   1370  CG  ARG B 166      24.459  29.578  90.161  1.00 66.10           C
ATOM   1371  CD  ARG B 166      24.688  30.901  90.894  1.00 66.10           C
ATOM   1372  NE  ARG B 166      23.844  31.923  90.214  1.00 66.10           N
ATOM   1373  CZ  ARG B 166      24.337  32.585  89.126  1.00 66.10           C
ATOM   1374  NH1 ARG B 166      25.602  32.321  88.687  1.00 66.10           N
ATOM   1375  NH2 ARG B 166      23.567  33.507  88.478  1.00 66.10           N
ATOM   1376  C   ARG B 166      26.448  26.322  89.854  1.00 66.10           C
ATOM   1377  O   ARG B 166      26.473  25.432  90.701  1.00 66.10           O
ATOM   1378  N   SER B 167      27.460  26.570  89.001  1.00181.16           N
ATOM   1379  CA  SER B 167      28.716  25.877  88.936  1.00181.16           C
ATOM   1380  CB  SER B 167      29.523  25.905  90.252  1.00181.16           C
ATOM   1381  OG  SER B 167      28.960  25.037  91.224  1.00181.16           O
ATOM   1382  C   SER B 167      28.543  24.447  88.514  1.00181.16           C
ATOM   1383  O   SER B 167      29.436  23.633  88.739  1.00181.16           O
ATOM   1384  N   PHE B 168      27.419  24.094  87.855  1.00162.86           N
ATOM   1385  CA  PHE B 168      27.269  22.733  87.407  1.00162.86           C
ATOM   1386  CB  PHE B 168      26.392  21.852  88.316  1.00162.86           C
ATOM   1387  CG  PHE B 168      26.463  20.459  87.777  1.00162.86           C
ATOM   1388  CD1 PHE B 168      27.578  19.679  87.991  1.00162.86           C
ATOM   1389  CD2 PHE B 168      25.416  19.920  87.065  1.00162.86           C
ATOM   1390  CE1 PHE B 168      27.651  18.396  87.499  1.00162.86           C
ATOM   1391  CE2 PHE B 168      25.483  18.638  86.570  1.00162.86           C
ATOM   1392  CZ  PHE B 168      26.600  17.871  86.784  1.00162.86           C
ATOM   1393  C   PHE B 168      26.635  22.762  86.047  1.00162.86           C
ATOM   1394  O   PHE B 168      27.299  22.518  85.041  1.00162.86           O
ATOM   1395  N   GLY B 169      25.311  23.017  85.984  1.00 41.94           N
ATOM   1396  CA  GLY B 169      24.642  23.077  84.713  1.00 41.94           C
ATOM   1397  C   GLY B 169      23.164  23.107  84.970  1.00 41.94           C
ATOM   1398  O   GLY B 169      22.729  23.307  86.104  1.00 41.94           O
ATOM   1399  N   THR B 170      22.348  22.915  83.908  1.00100.82           N
ATOM   1400  CA  THR B 170      20.921  22.968  84.077  1.00100.82           C
ATOM   1401  CB  THR B 170      20.306  24.200  83.481  1.00100.82           C
ATOM   1402  OG1 THR B 170      18.930  24.283  83.819  1.00100.82           O
ATOM   1403  CG2 THR B 170      20.465  24.127  81.955  1.00100.82           C
ATOM   1404  C   THR B 170      20.280  21.798  83.385  1.00100.82           C
ATOM   1405  O   THR B 170      20.845  21.227  82.453  1.00100.82           O
ATOM   1406  N   PHE B 171      19.070  21.408  83.855  1.00 61.03           N
ATOM   1407  CA  PHE B 171      18.313  20.335  83.266  1.00 61.03           C
ATOM   1408  CB  PHE B 171      17.983  19.181  84.233  1.00 61.03           C
ATOM   1409  CG  PHE B 171      19.237  18.494  84.652  1.00 61.03           C
ATOM   1410  CD1 PHE B 171      19.977  18.975  85.708  1.00 61.03           C
ATOM   1411  CD2 PHE B 171      19.666  17.364  83.996  1.00 61.03           C
ATOM   1412  CE1 PHE B 171      21.133  18.340  86.100  1.00 61.03           C
ATOM   1413  CE2 PHE B 171      20.820  16.726  84.385  1.00 61.03           C
ATOM   1414  CZ  PHE B 171      21.558  17.214  85.438  1.00 61.03           C
ATOM   1415  C   PHE B 171      16.977  20.897  82.878  1.00 61.03           C
ATOM   1416  O   PHE B 171      16.355  21.626  83.651  1.00 61.03           O
ATOM   1417  N   GLU B 172      16.494  20.570  81.660  1.00 91.57           N
ATOM   1418  CA  GLU B 172      15.210  21.066  81.254  1.00 91.57           C
ATOM   1419  CB  GLU B 172      15.265  22.434  80.558  1.00 91.57           C
ATOM   1420  CG  GLU B 172      16.072  22.417  79.260  1.00 91.57           C
ATOM   1421  CD  GLU B 172      16.044  23.821  78.676  1.00 91.57           C
ATOM   1422  OE1 GLU B 172      15.303  24.677  79.230  1.00 91.57           O
ATOM   1423  OE2 GLU B 172      16.762  24.057  77.668  1.00 91.57           O
ATOM   1424  C   GLU B 172      14.624  20.106  80.273  1.00 91.57           C
ATOM   1425  O   GLU B 172      15.319  19.249  79.731  1.00 91.57           O
ATOM   1426  N   LEU B 173      13.297  20.195  80.053  1.00116.08           N
ATOM   1427  CA  LEU B 173      12.708  19.310  79.097  1.00116.08           C
ATOM   1428  CB  LEU B 173      11.358  18.701  79.521  1.00116.08           C
ATOM   1429  CG  LEU B 173      10.251  19.708  79.869  1.00116.08           C
ATOM   1430  CD1 LEU B 173       9.774  20.492  78.637  1.00116.08           C
ATOM   1431  CD2 LEU B 173       9.105  19.002  80.611  1.00116.08           C
ATOM   1432  C   LEU B 173      12.567  20.057  77.814  1.00116.08           C
ATOM   1433  O   LEU B 173      12.300  21.258  77.803  1.00116.08           O
ATOM   1434  N   ARG B 174      12.794  19.352  76.690  1.00 92.61           N
ATOM   1435  CA  ARG B 174      12.704  19.960  75.399  1.00 92.61           C
ATOM   1436  CB  ARG B 174      13.900  19.627  74.494  1.00 92.61           C
ATOM   1437  CG  ARG B 174      15.246  20.079  75.059  1.00 92.61           C
ATOM   1438  CD  ARG B 174      15.732  21.426  74.525  1.00 92.61           C
ATOM   1439  NE  ARG B 174      17.049  21.701  75.164  1.00 92.61           N
ATOM   1440  CZ  ARG B 174      17.732  22.843  74.862  1.00 92.61           C
ATOM   1441  NH1 ARG B 174      17.193  23.750  73.997  1.00 92.61           N
ATOM   1442  NH2 ARG B 174      18.954  23.077  75.424  1.00 92.61           N
ATOM   1443  C   ARG B 174      11.507  19.379  74.734  1.00 92.61           C
ATOM   1444  O   ARG B 174      11.311  18.164  74.738  1.00 92.61           O
ATOM   1445  N   LYS B 175      10.655  20.245  74.156  1.00 71.05           N
ATOM   1446  CA  LYS B 175       9.501  19.739  73.484  1.00 71.05           C
ATOM   1447  CB  LYS B 175       8.298  20.700  73.473  1.00 71.05           C
ATOM   1448  CG  LYS B 175       7.647  20.898  74.844  1.00 71.05           C
ATOM   1449  CD  LYS B 175       6.608  22.022  74.857  1.00 71.05           C
ATOM   1450  CE  LYS B 175       5.908  22.214  76.204  1.00 71.05           C
ATOM   1451  NZ  LYS B 175       6.687  23.140  77.057  1.00 71.05           N
ATOM   1452  C   LYS B 175       9.880  19.470  72.075  1.00 71.05           C
ATOM   1453  O   LYS B 175      10.681  20.188  71.479  1.00 71.05           O
ATOM   1454  N   ARG B 176       9.332  18.378  71.524  1.00142.73           N
ATOM   1455  CA  ARG B 176       9.545  18.077  70.147  1.00142.73           C
ATOM   1456  CB  ARG B 176      10.230  16.716  69.931  1.00142.73           C
ATOM   1457  CG  ARG B 176      10.834  16.536  68.538  1.00142.73           C
ATOM   1458  CD  ARG B 176      12.133  17.321  68.332  1.00142.73           C
ATOM   1459  NE  ARG B 176      13.210  16.649  69.114  1.00142.73           N
ATOM   1460  CZ  ARG B 176      13.567  17.105  70.351  1.00142.73           C
ATOM   1461  NH1 ARG B 176      12.939  18.190  70.890  1.00142.73           N
ATOM   1462  NH2 ARG B 176      14.562  16.480  71.045  1.00142.73           N
ATOM   1463  C   ARG B 176       8.156  17.985  69.603  1.00142.73           C
ATOM   1464  O   ARG B 176       7.360  17.189  70.095  1.00142.73           O
ATOM   1465  N   LYS B 177       7.807  18.808  68.593  1.00129.87           N
ATOM   1466  CA  LYS B 177       6.455  18.765  68.114  1.00129.87           C
ATOM   1467  CB  LYS B 177       5.977  20.032  67.374  1.00129.87           C
ATOM   1468  CG  LYS B 177       6.908  20.559  66.279  1.00129.87           C
ATOM   1469  CD  LYS B 177       8.213  21.146  66.820  1.00129.87           C
ATOM   1470  CE  LYS B 177       9.006  21.938  65.777  1.00129.87           C
ATOM   1471  NZ  LYS B 177      10.062  22.735  66.440  1.00129.87           N
ATOM   1472  C   LYS B 177       6.274  17.582  67.224  1.00129.87           C
ATOM   1473  O   LYS B 177       7.232  17.060  66.658  1.00129.87           O
ATOM   1474  N   GLY B 178       5.015  17.106  67.115  1.00 25.81           N
ATOM   1475  CA  GLY B 178       4.721  15.973  66.289  1.00 25.81           C
ATOM   1476  C   GLY B 178       4.915  16.403  64.881  1.00 25.81           C
ATOM   1477  O   GLY B 178       4.586  17.527  64.506  1.00 25.81           O
ATOM   1478  N   ARG B 179       5.456  15.498  64.052  1.00169.96           N
ATOM   1479  CA  ARG B 179       5.700  15.880  62.701  1.00169.96           C
ATOM   1480  CB  ARG B 179       7.008  16.685  62.552  1.00169.96           C
ATOM   1481  CG  ARG B 179       7.309  17.180  61.138  1.00169.96           C
ATOM   1482  CD  ARG B 179       8.492  18.148  61.064  1.00169.96           C
ATOM   1483  NE  ARG B 179       9.596  17.582  61.889  1.00169.96           N
ATOM   1484  CZ  ARG B 179       9.804  18.051  63.154  1.00169.96           C
ATOM   1485  NH1 ARG B 179       9.044  19.077  63.637  1.00169.96           N
ATOM   1486  NH2 ARG B 179      10.780  17.500  63.933  1.00169.96           N
ATOM   1487  C   ARG B 179       5.808  14.621  61.917  1.00169.96           C
ATOM   1488  O   ARG B 179       5.681  13.530  62.471  1.00169.96           O
ATOM   1489  N   GLN B 180       6.000  14.744  60.590  1.00155.46           N
ATOM   1490  CA  GLN B 180       6.189  13.567  59.811  1.00155.46           C
ATOM   1491  CB  GLN B 180       6.291  13.859  58.299  1.00155.46           C
ATOM   1492  CG  GLN B 180       6.185  12.630  57.391  0.00155.46           C
ATOM   1493  CD  GLN B 180       7.528  11.918  57.346  0.00155.46           C
ATOM   1494  OE1 GLN B 180       7.603  10.702  57.515  0.00155.46           O
ATOM   1495  NE2 GLN B 180       8.618  12.691  57.091  1.00155.46           N
ATOM   1496  C   GLN B 180       7.495  13.063  60.305  1.00155.46           C
ATOM   1497  O   GLN B 180       8.559  13.552  59.925  1.00155.46           O
ATOM   1498  N   ASN B 181       7.420  12.063  61.196  1.00176.18           N
ATOM   1499  CA  ASN B 181       8.579  11.534  61.832  1.00176.18           C
ATOM   1500  CB  ASN B 181       8.302  10.429  62.862  1.00176.18           C
ATOM   1501  CG  ASN B 181       9.553  10.250  63.713  1.00176.18           C
ATOM   1502  OD1 ASN B 181      10.062  11.205  64.298  1.00176.18           O
ATOM   1503  ND2 ASN B 181      10.065   8.993  63.785  1.00176.18           N
ATOM   1504  C   ASN B 181       9.416  10.937  60.778  1.00176.18           C
ATOM   1505  O   ASN B 181       8.993  10.755  59.639  1.00176.18           O
ATOM   1506  N   ALA B 182      10.662  10.635  61.147  1.00 81.05           N
ATOM   1507  CA  ALA B 182      11.552  10.106  60.179  1.00 81.05           C
ATOM   1508  CB  ALA B 182      12.968   9.842  60.721  1.00 81.05           C
ATOM   1509  C   ALA B 182      10.999   8.811  59.709  1.00 81.05           C
ATOM   1510  O   ALA B 182      10.292   8.107  60.429  1.00 81.05           O
ATOM   1511  N   ARG B 183      11.276   8.496  58.437  1.00133.82           N
ATOM   1512  CA  ARG B 183      10.846   7.239  57.924  1.00133.82           C
ATOM   1513  CB  ARG B 183      10.896   7.145  56.389  1.00133.82           C
ATOM   1514  CG  ARG B 183      12.311   7.272  55.821  1.00133.82           C
ATOM   1515  CD  ARG B 183      12.351   7.424  54.300  1.00133.82           C
ATOM   1516  NE  ARG B 183      12.290   8.883  54.006  1.00133.82           N
ATOM   1517  CZ  ARG B 183      11.083   9.500  53.853  1.00133.82           C
ATOM   1518  NH1 ARG B 183       9.932   8.769  53.917  1.00133.82           N
ATOM   1519  NH2 ARG B 183      11.026  10.848  53.644  1.00133.82           N
ATOM   1520  C   ARG B 183      11.836   6.268  58.456  1.00133.82           C
ATOM   1521  O   ARG B 183      12.946   6.653  58.818  1.00133.82           O
ATOM   1522  N   ASN B 184      11.452   4.986  58.563  1.00 65.24           N
ATOM   1523  CA  ASN B 184      12.418   4.044  59.037  1.00 65.24           C
ATOM   1524  CB  ASN B 184      11.802   2.708  59.484  1.00 65.24           C
ATOM   1525  CG  ASN B 184      12.893   1.858  60.121  1.00 65.24           C
ATOM   1526  OD1 ASN B 184      12.962   1.729  61.342  1.00 65.24           O
ATOM   1527  ND2 ASN B 184      13.772   1.261  59.273  1.00 65.24           N
ATOM   1528  C   ASN B 184      13.319   3.783  57.875  1.00 65.24           C
ATOM   1529  O   ASN B 184      12.866   3.367  56.814  1.00 65.24           O
ATOM   1530  N   PRO B 185      14.585   4.040  58.032  1.00 70.65           N
ATOM   1531  CA  PRO B 185      15.511   3.901  56.943  1.00 70.65           C
ATOM   1532  CD  PRO B 185      15.238   3.929  59.326  1.00 70.65           C
ATOM   1533  CB  PRO B 185      16.889   4.125  57.560  1.00 70.65           C
ATOM   1534  CG  PRO B 185      16.710   3.614  59.003  1.00 70.65           C
ATOM   1535  C   PRO B 185      15.433   2.562  56.277  1.00 70.65           C
ATOM   1536  O   PRO B 185      15.457   2.510  55.049  1.00 70.65           O
ATOM   1537  N   GLN B 186      15.378   1.466  57.056  1.00 90.55           N
ATOM   1538  CA  GLN B 186      15.367   0.157  56.470  1.00 90.55           C
ATOM   1539  CB  GLN B 186      15.562  -0.942  57.529  1.00 90.55           C
ATOM   1540  CG  GLN B 186      15.571  -2.365  56.967  1.00 90.55           C
ATOM   1541  CD  GLN B 186      15.787  -3.314  58.138  1.00 90.55           C
ATOM   1542  OE1 GLN B 186      15.798  -4.533  57.976  1.00 90.55           O
ATOM   1543  NE2 GLN B 186      15.973  -2.737  59.356  1.00 90.55           N
ATOM   1544  C   GLN B 186      14.073  -0.106  55.756  1.00 90.55           C
ATOM   1545  O   GLN B 186      14.071  -0.540  54.605  1.00 90.55           O
ATOM   1546  N   THR B 187      12.934   0.163  56.425  1.00 39.86           N
ATOM   1547  CA  THR B 187      11.636  -0.113  55.872  1.00 39.86           C
ATOM   1548  CB  THR B 187      10.542   0.019  56.892  1.00 39.86           C
ATOM   1549  OG1 THR B 187      10.482   1.347  57.391  1.00 39.86           O
ATOM   1550  CG2 THR B 187      10.833  -0.964  58.038  1.00 39.86           C
ATOM   1551  C   THR B 187      11.342   0.804  54.724  1.00 39.86           C
ATOM   1552  O   THR B 187      10.841   0.374  53.686  1.00 39.86           O
ATOM   1553  N   GLY B 188      11.654   2.103  54.884  1.00 18.61           N
ATOM   1554  CA  GLY B 188      11.416   3.077  53.860  1.00 18.61           C
ATOM   1555  C   GLY B 188      10.059   3.677  54.068  1.00 18.61           C
ATOM   1556  O   GLY B 188       9.654   4.578  53.335  1.00 18.61           O
ATOM   1557  N   GLU B 189       9.314   3.191  55.077  1.00 34.92           N
ATOM   1558  CA  GLU B 189       7.998   3.709  55.312  1.00 34.92           C
ATOM   1559  CB  GLU B 189       7.098   2.749  56.108  1.00 34.92           C
ATOM   1560  CG  GLU B 189       5.641   3.205  56.195  0.00 34.92           C
ATOM   1561  CD  GLU B 189       4.876   2.167  57.003  0.00 34.92           C
ATOM   1562  OE1 GLU B 189       5.519   1.197  57.485  0.00 34.92           O
ATOM   1563  OE2 GLU B 189       3.635   2.333  57.150  0.00 34.92           O
ATOM   1564  C   GLU B 189       8.097   4.991  56.080  1.00 34.92           C
ATOM   1565  O   GLU B 189       9.024   5.197  56.863  1.00 34.92           O
ATOM   1566  N   TYR B 190       7.124   5.897  55.856  1.00106.83           N
ATOM   1567  CA  TYR B 190       7.063   7.146  56.558  1.00106.83           C
ATOM   1568  CB  TYR B 190       6.113   8.189  55.937  1.00106.83           C
ATOM   1569  CG  TYR B 190       6.690   8.773  54.694  1.00106.83           C
ATOM   1570  CD1 TYR B 190       6.684   8.084  53.504  1.00106.83           C
ATOM   1571  CD2 TYR B 190       7.219  10.043  54.728  1.00106.83           C
ATOM   1572  CE1 TYR B 190       7.213   8.654  52.369  1.00106.83           C
ATOM   1573  CE2 TYR B 190       7.748  10.618  53.599  1.00106.83           C
ATOM   1574  CZ  TYR B 190       7.746   9.921  52.417  1.00106.83           C
ATOM   1575  OH  TYR B 190       8.287  10.507  51.254  1.00106.83           O
ATOM   1576  C   TYR B 190       6.496   6.854  57.902  1.00106.83           C
ATOM   1577  O   TYR B 190       5.585   6.039  58.033  1.00106.83           O
ATOM   1578  N   VAL B 191       7.062   7.481  58.949  1.00 37.51           N
ATOM   1579  CA  VAL B 191       6.519   7.305  60.260  1.00 37.51           C
ATOM   1580  CB  VAL B 191       7.500   6.740  61.245  1.00 37.51           C
ATOM   1581  CG1 VAL B 191       6.839   6.718  62.633  1.00 37.51           C
ATOM   1582  CG2 VAL B 191       7.952   5.355  60.755  1.00 37.51           C
ATOM   1583  C   VAL B 191       6.158   8.665  60.742  1.00 37.51           C
ATOM   1584  O   VAL B 191       6.873   9.626  60.472  1.00 37.51           O
ATOM   1585  N   ASN B 192       5.017   8.785  61.445  1.00 77.58           N
ATOM   1586  CA  ASN B 192       4.635  10.055  61.985  1.00 77.58           C
ATOM   1587  CB  ASN B 192       3.123  10.340  61.904  1.00 77.58           C
ATOM   1588  CG  ASN B 192       2.850  11.765  62.382  1.00 77.58           C
ATOM   1589  OD1 ASN B 192       3.578  12.311  63.209  1.00 77.58           O
ATOM   1590  ND2 ASN B 192       1.759  12.384  61.857  1.00 77.58           N
ATOM   1591  C   ASN B 192       5.002   9.978  63.418  1.00 77.58           C
ATOM   1592  O   ASN B 192       4.651   9.026  64.112  1.00 77.58           O
ATOM   1593  N   VAL B 193       5.745  10.982  63.903  1.00102.09           N
ATOM   1594  CA  VAL B 193       6.133  10.901  65.270  1.00102.09           C
ATOM   1595  CB  VAL B 193       7.532  11.367  65.548  1.00102.09           C
ATOM   1596  CG1 VAL B 193       7.654  12.848  65.156  1.00102.09           C
ATOM   1597  CG2 VAL B 193       7.842  11.093  67.029  1.00102.09           C
ATOM   1598  C   VAL B 193       5.225  11.795  66.031  1.00102.09           C
ATOM   1599  O   VAL B 193       4.951  12.922  65.619  1.00102.09           O
ATOM   1600  N   ASP B 194       4.708  11.290  67.162  1.00 84.68           N
ATOM   1601  CA  ASP B 194       3.858  12.107  67.964  1.00 84.68           C
ATOM   1602  CB  ASP B 194       2.977  11.307  68.945  1.00 84.68           C
ATOM   1603  CG  ASP B 194       3.857  10.496  69.890  1.00 84.68           C
ATOM   1604  OD1 ASP B 194       5.103  10.503  69.704  1.00 84.68           O
ATOM   1605  OD2 ASP B 194       3.287   9.845  70.806  1.00 84.68           O
ATOM   1606  C   ASP B 194       4.740  13.038  68.729  1.00 84.68           C
ATOM   1607  O   ASP B 194       5.955  12.856  68.780  1.00 84.68           O
ATOM   1608  N   ASP B 195       4.141  14.079  69.335  1.00 83.03           N
ATOM   1609  CA  ASP B 195       4.904  15.046  70.068  1.00 83.03           C
ATOM   1610  CB  ASP B 195       4.013  16.160  70.659  1.00 83.03           C
ATOM   1611  CG  ASP B 195       4.865  17.285  71.234  1.00 83.03           C
ATOM   1612  OD1 ASP B 195       5.736  17.005  72.101  1.00 83.03           O
ATOM   1613  OD2 ASP B 195       4.653  18.450  70.805  1.00 83.03           O
ATOM   1614  C   ASP B 195       5.570  14.314  71.189  1.00 83.03           C
ATOM   1615  O   ASP B 195       4.999  13.384  71.755  1.00 83.03           O
ATOM   1616  N   HIS B 196       6.822  14.699  71.513  1.00 55.36           N
ATOM   1617  CA  HIS B 196       7.540  14.056  72.576  1.00 55.36           C
ATOM   1618  ND1 HIS B 196       7.751  10.835  71.960  1.00 55.36           N
ATOM   1619  CG  HIS B 196       8.315  11.940  71.365  1.00 55.36           C
ATOM   1620  CB  HIS B 196       8.714  13.177  72.111  1.00 55.36           C
ATOM   1621  NE2 HIS B 196       7.955  10.359  69.798  1.00 55.36           N
ATOM   1622  CD2 HIS B 196       8.432  11.635  70.045  1.00 55.36           C
ATOM   1623  CE1 HIS B 196       7.557   9.919  70.977  1.00 55.36           C
ATOM   1624  C   HIS B 196       8.167  15.119  73.415  1.00 55.36           C
ATOM   1625  O   HIS B 196       8.114  16.305  73.093  1.00 55.36           O
ATOM   1626  N   HIS B 197       8.746  14.692  74.551  1.00 78.24           N
ATOM   1627  CA  HIS B 197       9.463  15.561  75.431  1.00 78.24           C
ATOM   1628  ND1 HIS B 197       6.453  16.591  77.539  1.00 78.24           N
ATOM   1629  CG  HIS B 197       7.498  16.638  76.642  1.00 78.24           C
ATOM   1630  CB  HIS B 197       8.749  15.819  76.770  1.00 78.24           C
ATOM   1631  NE2 HIS B 197       5.899  18.098  76.000  1.00 78.24           N
ATOM   1632  CD2 HIS B 197       7.142  17.565  75.708  1.00 78.24           C
ATOM   1633  CE1 HIS B 197       5.525  17.482  77.107  1.00 78.24           C
ATOM   1634  C   HIS B 197      10.729  14.831  75.755  1.00 78.24           C
ATOM   1635  O   HIS B 197      10.714  13.612  75.935  1.00 78.24           O
ATOM   1636  N   VAL B 198      11.864  15.555  75.819  1.00 71.09           N
ATOM   1637  CA  VAL B 198      13.101  14.880  76.098  1.00 71.09           C
ATOM   1638  CB  VAL B 198      13.990  14.819  74.890  1.00 71.09           C
ATOM   1639  CG1 VAL B 198      15.288  14.103  75.268  1.00 71.09           C
ATOM   1640  CG2 VAL B 198      13.225  14.165  73.737  1.00 71.09           C
ATOM   1641  C   VAL B 198      13.835  15.708  77.114  1.00 71.09           C
ATOM   1642  O   VAL B 198      13.744  16.935  77.107  1.00 71.09           O
ATOM   1643  N   ALA B 199      14.567  15.052  78.041  1.00 53.53           N
ATOM   1644  CA  ALA B 199      15.346  15.786  78.996  1.00 53.53           C
ATOM   1645  CB  ALA B 199      15.734  14.979  80.241  1.00 53.53           C
ATOM   1646  C   ALA B 199      16.622  16.209  78.336  1.00 53.53           C
ATOM   1647  O   ALA B 199      17.179  15.474  77.521  1.00 53.53           O
ATOM   1648  N   TYR B 200      17.115  17.422  78.675  1.00 69.89           N
ATOM   1649  CA  TYR B 200      18.370  17.900  78.164  1.00 69.89           C
ATOM   1650  CB  TYR B 200      18.263  18.980  77.070  1.00 69.89           C
ATOM   1651  CG  TYR B 200      18.132  18.297  75.752  1.00 69.89           C
ATOM   1652  CD1 TYR B 200      16.961  17.701  75.351  1.00 69.89           C
ATOM   1653  CD2 TYR B 200      19.218  18.269  74.908  1.00 69.89           C
ATOM   1654  CE1 TYR B 200      16.877  17.085  74.124  1.00 69.89           C
ATOM   1655  CE2 TYR B 200      19.142  17.655  73.681  1.00 69.89           C
ATOM   1656  CZ  TYR B 200      17.969  17.061  73.287  1.00 69.89           C
ATOM   1657  OH  TYR B 200      17.886  16.430  72.028  1.00 69.89           O
ATOM   1658  C   TYR B 200      19.178  18.473  79.281  1.00 69.89           C
ATOM   1659  O   TYR B 200      18.642  18.963  80.273  1.00 69.89           O
ATOM   1660  N   PHE B 201      20.516  18.399  79.136  1.00 67.39           N
ATOM   1661  CA  PHE B 201      21.414  18.909  80.127  1.00 67.39           C
ATOM   1662  CB  PHE B 201      22.263  17.795  80.770  1.00 67.39           C
ATOM   1663  CG  PHE B 201      23.220  18.383  81.750  1.00 67.39           C
ATOM   1664  CD1 PHE B 201      22.781  18.906  82.945  1.00 67.39           C
ATOM   1665  CD2 PHE B 201      24.569  18.379  81.483  1.00 67.39           C
ATOM   1666  CE1 PHE B 201      23.673  19.438  83.847  1.00 67.39           C
ATOM   1667  CE2 PHE B 201      25.465  18.909  82.382  1.00 67.39           C
ATOM   1668  CZ  PHE B 201      25.017  19.443  83.566  1.00 67.39           C
ATOM   1669  C   PHE B 201      22.332  19.863  79.440  1.00 67.39           C
ATOM   1670  O   PHE B 201      22.825  19.582  78.349  1.00 67.39           O
ATOM   1671  N   ARG B 202      22.548  21.045  80.048  1.00120.83           N
ATOM   1672  CA  ARG B 202      23.489  21.973  79.493  1.00120.83           C
ATOM   1673  CB  ARG B 202      22.913  23.368  79.194  1.00120.83           C
ATOM   1674  CG  ARG B 202      23.862  24.242  78.368  1.00120.83           C
ATOM   1675  CD  ARG B 202      23.561  25.742  78.439  1.00120.83           C
ATOM   1676  NE  ARG B 202      22.132  25.942  78.070  1.00120.83           N
ATOM   1677  CZ  ARG B 202      21.766  26.052  76.759  1.00120.83           C
ATOM   1678  NH1 ARG B 202      22.701  25.918  75.775  1.00120.83           N
ATOM   1679  NH2 ARG B 202      20.462  26.295  76.437  1.00120.83           N
ATOM   1680  C   ARG B 202      24.517  22.161  80.557  1.00120.83           C
ATOM   1681  O   ARG B 202      24.198  22.563  81.675  1.00120.83           O
ATOM   1682  N   PRO B 203      25.743  21.862  80.241  1.00122.54           N
ATOM   1683  CA  PRO B 203      26.776  22.011  81.227  1.00122.54           C
ATOM   1684  CD  PRO B 203      26.012  20.751  79.341  1.00122.54           C
ATOM   1685  CB  PRO B 203      27.962  21.191  80.723  1.00122.54           C
ATOM   1686  CG  PRO B 203      27.303  20.097  79.863  1.00122.54           C
ATOM   1687  C   PRO B 203      27.086  23.453  81.450  1.00122.54           C
ATOM   1688  O   PRO B 203      26.981  24.239  80.510  1.00122.54           O
ATOM   1689  N   GLY B 204      27.480  23.815  82.685  1.00 14.77           N
ATOM   1690  CA  GLY B 204      27.794  25.177  82.996  1.00 14.77           C
ATOM   1691  C   GLY B 204      29.155  25.458  82.446  1.00 14.77           C
ATOM   1692  O   GLY B 204      29.862  24.551  82.012  1.00 14.77           O
ATOM   1693  N   LYS B 205      29.554  26.743  82.466  1.00139.18           N
ATOM   1694  CA  LYS B 205      30.809  27.160  81.916  1.00139.18           C
ATOM   1695  CB  LYS B 205      31.005  28.685  81.948  1.00139.18           C
ATOM   1696  CG  LYS B 205      30.002  29.443  81.075  0.00139.18           C
ATOM   1697  CD  LYS B 205      30.003  28.997  79.611  0.00139.18           C
ATOM   1698  CE  LYS B 205      31.393  28.978  78.970  0.00139.18           C
ATOM   1699  NZ  LYS B 205      31.957  30.344  78.933  0.00139.18           N
ATOM   1700  C   LYS B 205      31.934  26.543  82.685  1.00139.18           C
ATOM   1701  O   LYS B 205      32.943  26.148  82.101  1.00139.18           O
ATOM   1702  N   ASP B 206      31.798  26.448  84.022  1.00 35.13           N
ATOM   1703  CA  ASP B 206      32.879  25.927  84.809  1.00 35.13           C
ATOM   1704  CB  ASP B 206      32.603  25.971  86.323  1.00 35.13           C
ATOM   1705  CG  ASP B 206      33.913  25.700  87.054  1.00 35.13           C
ATOM   1706  OD1 ASP B 206      34.567  24.666  86.753  1.00 35.13           O
ATOM   1707  OD2 ASP B 206      34.275  26.529  87.934  1.00 35.13           O
ATOM   1708  C   ASP B 206      33.125  24.501  84.425  1.00 35.13           C
ATOM   1709  O   ASP B 206      34.271  24.092  84.241  1.00 35.13           O
ATOM   1710  N   LEU B 207      32.048  23.708  84.276  1.00 91.76           N
ATOM   1711  CA  LEU B 207      32.206  22.322  83.943  1.00 91.76           C
ATOM   1712  CB  LEU B 207      30.875  21.555  83.922  1.00 91.76           C
ATOM   1713  CG  LEU B 207      30.255  21.392  85.323  1.00 91.76           C
ATOM   1714  CD1 LEU B 207      29.901  22.751  85.947  1.00 91.76           C
ATOM   1715  CD2 LEU B 207      29.068  20.415  85.298  1.00 91.76           C
ATOM   1716  C   LEU B 207      32.839  22.207  82.593  1.00 91.76           C
ATOM   1717  O   LEU B 207      33.702  21.357  82.376  1.00 91.76           O
ATOM   1718  N   LYS B 208      32.422  23.058  81.637  1.00 40.38           N
ATOM   1719  CA  LYS B 208      32.983  22.972  80.320  1.00 40.38           C
ATOM   1720  CB  LYS B 208      32.292  23.893  79.299  1.00 40.38           C
ATOM   1721  CG  LYS B 208      30.896  23.398  78.908  1.00 40.38           C
ATOM   1722  CD  LYS B 208      30.088  24.392  78.074  1.00 40.38           C
ATOM   1723  CE  LYS B 208      28.740  23.834  77.612  1.00 40.38           C
ATOM   1724  NZ  LYS B 208      28.022  24.845  76.805  1.00 40.38           N
ATOM   1725  C   LYS B 208      34.441  23.309  80.369  1.00 40.38           C
ATOM   1726  O   LYS B 208      35.258  22.640  79.741  1.00 40.38           O
ATOM   1727  N   GLU B 209      34.815  24.347  81.138  1.00 78.50           N
ATOM   1728  CA  GLU B 209      36.185  24.770  81.172  1.00 78.50           C
ATOM   1729  CB  GLU B 209      36.400  26.050  81.995  1.00 78.50           C
ATOM   1730  CG  GLU B 209      37.828  26.586  81.893  1.00 78.50           C
ATOM   1731  CD  GLU B 209      37.886  27.927  82.609  1.00 78.50           C
ATOM   1732  OE1 GLU B 209      37.147  28.858  82.190  1.00 78.50           O
ATOM   1733  OE2 GLU B 209      38.674  28.039  83.586  1.00 78.50           O
ATOM   1734  C   GLU B 209      37.042  23.690  81.758  1.00 78.50           C
ATOM   1735  O   GLU B 209      38.177  23.495  81.327  1.00 78.50           O
ATOM   1736  N   ARG B 210      36.534  22.969  82.776  1.00124.48           N
ATOM   1737  CA  ARG B 210      37.324  21.942  83.392  1.00124.48           C
ATOM   1738  CB  ARG B 210      36.617  21.291  84.590  1.00124.48           C
ATOM   1739  CG  ARG B 210      36.522  22.239  85.784  1.00124.48           C
ATOM   1740  CD  ARG B 210      37.711  22.122  86.739  1.00124.48           C
ATOM   1741  NE  ARG B 210      38.889  21.677  85.941  1.00124.48           N
ATOM   1742  CZ  ARG B 210      39.662  22.581  85.272  1.00124.48           C
ATOM   1743  NH1 ARG B 210      39.358  23.910  85.313  1.00124.48           N
ATOM   1744  NH2 ARG B 210      40.744  22.151  84.558  1.00124.48           N
ATOM   1745  C   ARG B 210      37.620  20.870  82.390  1.00124.48           C
ATOM   1746  O   ARG B 210      38.747  20.384  82.309  1.00124.48           O
ATOM   1747  N   VAL B 211      36.606  20.465  81.607  1.00 42.11           N
ATOM   1748  CA  VAL B 211      36.780  19.442  80.616  1.00 42.11           C
ATOM   1749  CB  VAL B 211      35.492  19.094  79.931  1.00 42.11           C
ATOM   1750  CG1 VAL B 211      35.788  18.096  78.797  1.00 42.11           C
ATOM   1751  CG2 VAL B 211      34.509  18.567  80.988  1.00 42.11           C
ATOM   1752  C   VAL B 211      37.726  19.935  79.567  1.00 42.11           C
ATOM   1753  O   VAL B 211      38.620  19.205  79.142  1.00 42.11           O
ATOM   1754  N   TRP B 212      37.542  21.186  79.100  1.00167.97           N
ATOM   1755  CA  TRP B 212      38.450  21.702  78.117  1.00167.97           C
ATOM   1756  CB  TRP B 212      37.780  21.994  76.751  1.00167.97           C
ATOM   1757  CG  TRP B 212      36.673  23.033  76.736  1.00167.97           C
ATOM   1758  CD2 TRP B 212      36.865  24.405  76.352  1.00167.97           C
ATOM   1759  CD1 TRP B 212      35.346  22.896  77.021  1.00167.97           C
ATOM   1760  NE1 TRP B 212      34.701  24.097  76.849  1.00167.97           N
ATOM   1761  CE2 TRP B 212      35.622  25.035  76.436  1.00167.97           C
ATOM   1762  CE3 TRP B 212      37.983  25.083  75.960  1.00167.97           C
ATOM   1763  CZ2 TRP B 212      35.478  26.357  76.128  1.00167.97           C
ATOM   1764  CZ3 TRP B 212      37.834  26.417  75.653  1.00167.97           C
ATOM   1765  CH2 TRP B 212      36.607  27.042  75.736  1.00167.97           C
ATOM   1766  C   TRP B 212      39.028  22.968  78.664  1.00167.97           C
ATOM   1767  O   TRP B 212      38.435  24.040  78.568  1.00167.97           O
ATOM   1768  N   SER B 213      40.232  22.878  79.255  1.00 70.52           N
ATOM   1769  CA  SER B 213      40.818  24.060  79.805  1.00 70.52           C
ATOM   1770  CB  SER B 213      41.884  23.776  80.876  1.00 70.52           C
ATOM   1771  OG  SER B 213      42.418  24.996  81.370  1.00 70.52           O
ATOM   1772  C   SER B 213      41.478  24.765  78.684  1.00 70.52           C
ATOM   1773  O   SER B 213      41.740  24.177  77.637  1.00 70.52           O
ATOM   1774  N   ILE B 214      41.754  26.065  78.867  1.00146.44           N
ATOM   1775  CA  ILE B 214      42.439  26.707  77.796  1.00146.44           C
ATOM   1776  CB  ILE B 214      42.584  28.195  77.969  1.00146.44           C
ATOM   1777  CG1 ILE B 214      43.417  28.538  79.216  1.00146.44           C
ATOM   1778  CG2 ILE B 214      41.170  28.799  77.988  1.00146.44           C
ATOM   1779  CD1 ILE B 214      43.843  30.004  79.276  1.00146.44           C
ATOM   1780  C   ILE B 214      43.795  26.076  77.774  1.00146.44           C
ATOM   1781  O   ILE B 214      44.499  26.053  78.782  1.00146.44           O
ATOM   1782  N   LYS B 215      44.187  25.515  76.615  1.00232.57           N
ATOM   1783  CA  LYS B 215      45.436  24.815  76.564  1.00232.57           C
ATOM   1784  CB  LYS B 215      45.258  23.286  76.586  1.00232.57           C
ATOM   1785  CG  LYS B 215      46.561  22.485  76.552  1.00232.57           C
ATOM   1786  CD  LYS B 215      46.356  20.994  76.837  1.00232.57           C
ATOM   1787  CE  LYS B 215      47.634  20.156  76.745  1.00232.57           C
ATOM   1788  NZ  LYS B 215      47.297  18.716  76.825  1.00232.57           N
ATOM   1789  C   LYS B 215      46.111  25.164  75.283  1.00232.57           C
ATOM   1790  O   LYS B 215      45.502  25.724  74.373  1.00232.57           O
ATOM   1791  N   GLY B 216      47.418  24.851  75.194  1.00 29.63           N
ATOM   1792  CA  GLY B 216      48.147  25.124  73.994  1.00 29.63           C
ATOM   1793  C   GLY B 216      48.260  23.798  73.255  1.00 29.63           C
ATOM   1794  O   GLY B 216      48.925  23.765  72.185  1.00 29.63           O
ATOM   1795  OXT GLY B 216      47.681  22.797  73.755  1.00 29.63           O
TER    1796      GLY B 216
END
