# Supplementary material for: Comparison of histone-like HU protein DNA-binding properties and HU/IHF protein sequence alignment
Source: PLoS One. 2017 Nov 13;12(11):e0188037. doi: 10.1371/journal.pone.0188037 (PMC5683647; doi:10.1371/journal.pone.0188037)
Supplement: S3 File — (ZIP) [file pone.0188037.s003.zip › B4_6.pdb]

EXPDTA    THEORETICAL MODEL, MODELLER 9.17 2017/03/23 13:38:58
REMARK   6 MODELLER OBJECTIVE FUNCTION:      1377.6235
REMARK   6 MODELLER BEST TEMPLATE % SEQ ID:  29.947
REMARK   6 SEQUENCE: B4_6
REMARK   6 DOPE score: -19723.73438
REMARK   6 GA341 score: 0.60698
REMARK   6 TEMPLATE: 1p71 1:A - 93:B MODELS 1:A - 216:B AT 29.9%
ATOM      1  N   MET A   1       6.983  20.820  91.541  1.00123.27           N
ATOM      2  CA  MET A   1       7.265  20.048  92.775  1.00123.27           C
ATOM      3  CB  MET A   1       6.985  18.547  92.568  1.00123.27           C
ATOM      4  CG  MET A   1       7.174  17.701  93.829  1.00123.27           C
ATOM      5  SD  MET A   1       7.226  15.909  93.566  1.00123.27           S
ATOM      6  CE  MET A   1       5.465  15.749  93.161  1.00123.27           C
ATOM      7  C   MET A   1       8.672  20.207  93.198  1.00123.27           C
ATOM      8  O   MET A   1       9.499  20.695  92.423  1.00123.27           O
ATOM      9  N   SER A   2       8.996  19.773  94.438  1.00170.32           N
ATOM     10  CA  SER A   2      10.287  20.234  94.786  1.00170.32           C
ATOM     11  CB  SER A   2      10.159  21.748  95.101  1.00170.32           C
ATOM     12  OG  SER A   2       9.422  22.015  96.284  1.00170.32           O
ATOM     13  C   SER A   2      10.948  19.578  95.988  1.00170.32           C
ATOM     14  O   SER A   2      10.527  19.843  97.092  1.00170.32           O
ATOM     15  N   SER A   3      12.119  18.884  95.839  1.00181.67           N
ATOM     16  CA  SER A   3      12.837  18.347  96.980  1.00181.67           C
ATOM     17  CB  SER A   3      13.295  16.890  96.829  1.00181.67           C
ATOM     18  OG  SER A   3      13.955  16.456  98.009  1.00181.67           O
ATOM     19  C   SER A   3      14.057  19.214  97.231  1.00181.67           C
ATOM     20  O   SER A   3      14.514  19.932  96.351  1.00181.67           O
ATOM     21  N   LYS A   4      14.659  19.145  98.437  1.00122.48           N
ATOM     22  CA  LYS A   4      15.608  20.130  98.908  1.00122.48           C
ATOM     23  CB  LYS A   4      16.168  19.922 100.321  1.00122.48           C
ATOM     24  CG  LYS A   4      17.160  21.052 100.634  1.00122.48           C
ATOM     25  CD  LYS A   4      17.626  21.174 102.084  1.00122.48           C
ATOM     26  CE  LYS A   4      18.656  22.284 102.304  1.00122.48           C
ATOM     27  NZ  LYS A   4      19.001  22.379 103.739  1.00122.48           N
ATOM     28  C   LYS A   4      16.822  20.333  98.071  1.00122.48           C
ATOM     29  O   LYS A   4      17.251  21.475  97.918  1.00122.48           O
ATOM     30  N   LYS A   5      17.465  19.277  97.551  1.00136.58           N
ATOM     31  CA  LYS A   5      18.621  19.607  96.771  1.00136.58           C
ATOM     32  CB  LYS A   5      19.435  18.402  96.272  1.00136.58           C
ATOM     33  CG  LYS A   5      20.881  18.773  95.922  1.00136.58           C
ATOM     34  CD  LYS A   5      21.032  19.851  94.849  1.00136.58           C
ATOM     35  CE  LYS A   5      22.480  20.289  94.614  1.00136.58           C
ATOM     36  NZ  LYS A   5      22.540  21.340  93.572  1.00136.58           N
ATOM     37  C   LYS A   5      18.089  20.348  95.592  1.00136.58           C
ATOM     38  O   LYS A   5      18.704  21.265  95.053  1.00136.58           O
ATOM     39  N   VAL A   6      16.858  19.989  95.218  1.00139.36           N
ATOM     40  CA  VAL A   6      16.246  20.575  94.081  1.00139.36           C
ATOM     41  CB  VAL A   6      15.496  19.564  93.254  1.00139.36           C
ATOM     42  CG1 VAL A   6      16.520  18.472  92.906  1.00139.36           C
ATOM     43  CG2 VAL A   6      14.174  19.050  93.832  1.00139.36           C
ATOM     44  C   VAL A   6      15.400  21.754  94.498  1.00139.36           C
ATOM     45  O   VAL A   6      15.716  22.342  95.532  1.00139.36           O
ATOM     46  N   THR A   7      14.398  22.208  93.657  1.00284.22           N
ATOM     47  CA  THR A   7      13.439  23.186  94.093  1.00284.22           C
ATOM     48  CB  THR A   7      12.369  23.653  93.132  1.00284.22           C
ATOM     49  OG1 THR A   7      11.553  24.621  93.771  1.00284.22           O
ATOM     50  CG2 THR A   7      11.507  22.513  92.620  1.00284.22           C
ATOM     51  C   THR A   7      13.031  22.330  95.156  1.00284.22           C
ATOM     52  O   THR A   7      12.798  21.164  94.918  1.00284.22           O
ATOM     53  N   LYS A   8      13.285  22.842  96.338  1.00242.31           N
ATOM     54  CA  LYS A   8      13.412  22.079  97.531  1.00242.31           C
ATOM     55  CB  LYS A   8      14.190  22.876  98.587  1.00242.31           C
ATOM     56  CG  LYS A   8      15.472  23.537  98.079  0.00242.31           C
ATOM     57  CD  LYS A   8      16.092  24.502  99.095  0.00242.31           C
ATOM     58  CE  LYS A   8      17.513  24.955  98.743  0.00242.31           C
ATOM     59  NZ  LYS A   8      18.485  23.870  99.023  0.00242.31           N
ATOM     60  C   LYS A   8      12.215  21.577  98.279  1.00242.31           C
ATOM     61  O   LYS A   8      12.236  20.467  98.812  1.00242.31           O
ATOM     62  N   ASN A   9      11.145  22.373  98.388  1.00115.93           N
ATOM     63  CA  ASN A   9      10.170  22.083  99.413  1.00115.93           C
ATOM     64  CB  ASN A   9       9.178  23.248  99.597  1.00115.93           C
ATOM     65  CG  ASN A   9       9.952  24.472 100.075  1.00115.93           C
ATOM     66  OD1 ASN A   9      10.792  25.012  99.356  1.00115.93           O
ATOM     67  ND2 ASN A   9       9.660  24.929 101.322  1.00115.93           N
ATOM     68  C   ASN A   9       9.327  20.823  99.346  1.00115.93           C
ATOM     69  O   ASN A   9       9.494  19.939 100.183  1.00115.93           O
ATOM     70  N   ASP A  10       8.419  20.677  98.349  1.00153.60           N
ATOM     71  CA  ASP A  10       7.450  19.604  98.407  1.00153.60           C
ATOM     72  CB  ASP A  10       6.128  19.837  97.633  1.00153.60           C
ATOM     73  CG  ASP A  10       6.333  20.065  96.151  1.00153.60           C
ATOM     74  OD1 ASP A  10       7.122  20.975  95.799  1.00153.60           O
ATOM     75  OD2 ASP A  10       5.656  19.370  95.350  1.00153.60           O
ATOM     76  C   ASP A  10       7.953  18.193  98.213  1.00153.60           C
ATOM     77  O   ASP A  10       7.442  17.282  98.854  1.00153.60           O
ATOM     78  N   LEU A  11       8.928  17.945  97.326  1.00116.41           N
ATOM     79  CA  LEU A  11       9.552  16.677  97.092  1.00116.41           C
ATOM     80  CB  LEU A  11      10.461  16.670  95.849  1.00116.41           C
ATOM     81  CG  LEU A  11      11.187  15.373  95.466  1.00116.41           C
ATOM     82  CD1 LEU A  11      10.186  14.300  95.058  1.00116.41           C
ATOM     83  CD2 LEU A  11      12.245  15.638  94.376  1.00116.41           C
ATOM     84  C   LEU A  11      10.251  16.247  98.358  1.00116.41           C
ATOM     85  O   LEU A  11      10.233  15.065  98.682  1.00116.41           O
ATOM     86  N   LEU A  12      10.867  17.174  99.132  1.00160.71           N
ATOM     87  CA  LEU A  12      11.442  16.791 100.402  1.00160.71           C
ATOM     88  CB  LEU A  12      11.881  17.993 101.245  1.00160.71           C
ATOM     89  CG  LEU A  12      13.151  18.660 100.743  1.00160.71           C
ATOM     90  CD1 LEU A  12      13.420  19.988 101.463  1.00160.71           C
ATOM     91  CD2 LEU A  12      14.330  17.675 100.834  1.00160.71           C
ATOM     92  C   LEU A  12      10.317  16.237 101.211  1.00160.71           C
ATOM     93  O   LEU A  12      10.434  15.188 101.840  1.00160.71           O
ATOM     94  N   GLU A  13       9.176  16.947 101.183  1.00 88.26           N
ATOM     95  CA  GLU A  13       8.032  16.590 101.967  1.00 88.26           C
ATOM     96  CB  GLU A  13       6.853  17.553 101.745  1.00 88.26           C
ATOM     97  CG  GLU A  13       5.611  17.210 102.566  1.00 88.26           C
ATOM     98  CD  GLU A  13       4.496  18.153 102.130  1.00 88.26           C
ATOM     99  OE1 GLU A  13       4.401  19.268 102.710  1.00 88.26           O
ATOM    100  OE2 GLU A  13       3.727  17.771 101.208  1.00 88.26           O
ATOM    101  C   GLU A  13       7.566  15.226 101.568  1.00 88.26           C
ATOM    102  O   GLU A  13       7.243  14.392 102.413  1.00 88.26           O
ATOM    103  N   ALA A  14       7.501  14.960 100.256  1.00 38.41           N
ATOM    104  CA  ALA A  14       7.051  13.681  99.792  1.00 38.41           C
ATOM    105  CB  ALA A  14       6.914  13.614  98.262  1.00 38.41           C
ATOM    106  C   ALA A  14       8.036  12.631 100.207  1.00 38.41           C
ATOM    107  O   ALA A  14       7.650  11.543 100.631  1.00 38.41           O
ATOM    108  N   VAL A  15       9.342  12.942 100.089  1.00 50.39           N
ATOM    109  CA  VAL A  15      10.385  12.000 100.388  1.00 50.39           C
ATOM    110  CB  VAL A  15      11.751  12.528 100.052  1.00 50.39           C
ATOM    111  CG1 VAL A  15      12.794  11.493 100.492  1.00 50.39           C
ATOM    112  CG2 VAL A  15      11.808  12.826  98.544  1.00 50.39           C
ATOM    113  C   VAL A  15      10.374  11.630 101.837  1.00 50.39           C
ATOM    114  O   VAL A  15      10.421  10.447 102.178  1.00 50.39           O
ATOM    115  N   TYR A  16      10.259  12.629 102.732  1.00131.68           N
ATOM    116  CA  TYR A  16      10.331  12.328 104.131  1.00131.68           C
ATOM    117  CB  TYR A  16      10.252  13.556 105.084  1.00131.68           C
ATOM    118  CG  TYR A  16       8.878  14.135 105.209  1.00131.68           C
ATOM    119  CD1 TYR A  16       7.917  13.510 105.972  1.00131.68           C
ATOM    120  CD2 TYR A  16       8.561  15.333 104.611  1.00131.68           C
ATOM    121  CE1 TYR A  16       6.655  14.030 106.104  1.00131.68           C
ATOM    122  CE2 TYR A  16       7.297  15.863 104.739  1.00131.68           C
ATOM    123  CZ  TYR A  16       6.339  15.204 105.473  1.00131.68           C
ATOM    124  OH  TYR A  16       5.040  15.738 105.605  1.00131.68           O
ATOM    125  C   TYR A  16       9.212  11.386 104.445  1.00131.68           C
ATOM    126  O   TYR A  16       9.368  10.472 105.252  1.00131.68           O
ATOM    127  N   GLN A  17       8.034  11.612 103.836  1.00 85.83           N
ATOM    128  CA  GLN A  17       6.895  10.779 104.100  1.00 85.83           C
ATOM    129  CB  GLN A  17       5.609  11.316 103.440  1.00 85.83           C
ATOM    130  CG  GLN A  17       4.367  10.456 103.687  0.00 85.83           C
ATOM    131  CD  GLN A  17       3.172  11.127 103.016  0.00 85.83           C
ATOM    132  OE1 GLN A  17       2.940  12.323 103.185  0.00 85.83           O
ATOM    133  NE2 GLN A  17       2.385  10.337 102.235  1.00 85.83           N
ATOM    134  C   GLN A  17       7.123   9.372 103.617  1.00 85.83           C
ATOM    135  O   GLN A  17       6.858   8.422 104.351  1.00 85.83           O
ATOM    136  N   ASN A  18       7.623   9.191 102.373  1.00 66.80           N
ATOM    137  CA  ASN A  18       7.793   7.858 101.847  1.00 66.80           C
ATOM    138  CB  ASN A  18       7.992   7.805 100.327  1.00 66.80           C
ATOM    139  CG  ASN A  18       6.606   7.895  99.700  1.00 66.80           C
ATOM    140  OD1 ASN A  18       5.714   8.567 100.215  1.00 66.80           O
ATOM    141  ND2 ASN A  18       6.409   7.165  98.570  1.00 66.80           N
ATOM    142  C   ASN A  18       8.912   7.113 102.514  1.00 66.80           C
ATOM    143  O   ASN A  18       8.788   5.923 102.792  1.00 66.80           O
ATOM    144  N   THR A  19      10.050   7.789 102.745  1.00125.19           N
ATOM    145  CA  THR A  19      11.232   7.243 103.358  1.00125.19           C
ATOM    146  CB  THR A  19      12.436   8.119 103.155  1.00125.19           C
ATOM    147  OG1 THR A  19      13.615   7.456 103.586  1.00125.19           O
ATOM    148  CG2 THR A  19      12.237   9.413 103.960  1.00125.19           C
ATOM    149  C   THR A  19      11.040   7.089 104.833  1.00125.19           C
ATOM    150  O   THR A  19      11.700   6.263 105.460  1.00125.19           O
ATOM    151  N   LYS A  20      10.140   7.900 105.423  1.00133.15           N
ATOM    152  CA  LYS A  20       9.915   7.950 106.841  1.00133.15           C
ATOM    153  CB  LYS A  20       9.507   6.600 107.466  1.00133.15           C
ATOM    154  CG  LYS A  20       9.107   6.721 108.942  1.00133.15           C
ATOM    155  CD  LYS A  20       8.295   5.542 109.485  1.00133.15           C
ATOM    156  CE  LYS A  20       7.016   5.964 110.215  1.00133.15           C
ATOM    157  NZ  LYS A  20       7.358   6.643 111.485  1.00133.15           N
ATOM    158  C   LYS A  20      11.135   8.475 107.536  1.00133.15           C
ATOM    159  O   LYS A  20      11.536   7.961 108.579  1.00133.15           O
ATOM    160  N   TYR A  21      11.758   9.528 106.959  1.00111.04           N
ATOM    161  CA  TYR A  21      12.852  10.206 107.599  1.00111.04           C
ATOM    162  CB  TYR A  21      14.217  10.021 106.908  1.00111.04           C
ATOM    163  CG  TYR A  21      14.619   8.607 107.188  1.00111.04           C
ATOM    164  CD1 TYR A  21      15.174   8.280 108.406  1.00111.04           C
ATOM    165  CD2 TYR A  21      14.422   7.604 106.263  1.00111.04           C
ATOM    166  CE1 TYR A  21      15.543   6.989 108.696  1.00111.04           C
ATOM    167  CE2 TYR A  21      14.791   6.307 106.545  1.00111.04           C
ATOM    168  CZ  TYR A  21      15.352   6.000 107.763  1.00111.04           C
ATOM    169  OH  TYR A  21      15.729   4.674 108.060  1.00111.04           O
ATOM    170  C   TYR A  21      12.491  11.660 107.706  1.00111.04           C
ATOM    171  O   TYR A  21      11.621  12.145 106.987  1.00111.04           O
ATOM    172  N   GLU A  22      13.148  12.393 108.632  1.00 80.71           N
ATOM    173  CA  GLU A  22      12.777  13.754 108.913  1.00 80.71           C
ATOM    174  CB  GLU A  22      13.624  14.440 110.000  1.00 80.71           C
ATOM    175  CG  GLU A  22      13.147  15.862 110.317  1.00 80.71           C
ATOM    176  CD  GLU A  22      14.087  16.469 111.349  1.00 80.71           C
ATOM    177  OE1 GLU A  22      15.090  15.796 111.707  1.00 80.71           O
ATOM    178  OE2 GLU A  22      13.819  17.618 111.790  1.00 80.71           O
ATOM    179  C   GLU A  22      12.904  14.583 107.680  1.00 80.71           C
ATOM    180  O   GLU A  22      13.642  14.256 106.752  1.00 80.71           O
ATOM    181  N   LYS A  23      12.150  15.700 107.656  1.00 44.78           N
ATOM    182  CA  LYS A  23      12.169  16.589 106.535  1.00 44.78           C
ATOM    183  CB  LYS A  23      11.229  17.798 106.682  1.00 44.78           C
ATOM    184  CG  LYS A  23       9.757  17.463 106.424  1.00 44.78           C
ATOM    185  CD  LYS A  23       8.805  18.600 106.804  1.00 44.78           C
ATOM    186  CE  LYS A  23       7.341  18.334 106.440  0.00 44.78           C
ATOM    187  NZ  LYS A  23       6.504  19.500 106.799  0.00 44.78           N
ATOM    188  C   LYS A  23      13.563  17.095 106.381  1.00 44.78           C
ATOM    189  O   LYS A  23      14.039  17.261 105.261  1.00 44.78           O
ATOM    190  N   LEU A  24      14.261  17.354 107.502  1.00 37.71           N
ATOM    191  CA  LEU A  24      15.605  17.843 107.413  1.00 37.71           C
ATOM    192  CB  LEU A  24      16.230  18.151 108.785  1.00 37.71           C
ATOM    193  CG  LEU A  24      15.536  19.297 109.540  0.00 37.71           C
ATOM    194  CD1 LEU A  24      16.339  19.709 110.784  1.00 37.71           C
ATOM    195  CD2 LEU A  24      15.225  20.476 108.608  1.00 37.71           C
ATOM    196  C   LEU A  24      16.457  16.795 106.764  1.00 37.71           C
ATOM    197  O   LEU A  24      17.264  17.100 105.888  1.00 37.71           O
ATOM    198  N   ALA A  25      16.278  15.523 107.170  1.00 33.14           N
ATOM    199  CA  ALA A  25      17.091  14.451 106.671  1.00 33.14           C
ATOM    200  CB  ALA A  25      16.762  13.101 107.324  1.00 33.14           C
ATOM    201  C   ALA A  25      16.889  14.286 105.200  1.00 33.14           C
ATOM    202  O   ALA A  25      17.845  14.071 104.456  1.00 33.14           O
ATOM    203  N   VAL A  26      15.630  14.375 104.737  1.00 40.46           N
ATOM    204  CA  VAL A  26      15.363  14.222 103.337  1.00 40.46           C
ATOM    205  CB  VAL A  26      13.910  14.416 103.006  1.00 40.46           C
ATOM    206  CG1 VAL A  26      13.740  14.362 101.479  1.00 40.46           C
ATOM    207  CG2 VAL A  26      13.081  13.368 103.767  1.00 40.46           C
ATOM    208  C   VAL A  26      16.114  15.309 102.645  1.00 40.46           C
ATOM    209  O   VAL A  26      16.773  15.093 101.628  1.00 40.46           O
ATOM    210  N   GLN A  27      16.045  16.517 103.220  1.00108.66           N
ATOM    211  CA  GLN A  27      16.679  17.661 102.646  1.00108.66           C
ATOM    212  CB  GLN A  27      16.517  18.886 103.553  1.00108.66           C
ATOM    213  CG  GLN A  27      15.077  19.317 103.792  1.00108.66           C
ATOM    214  CD  GLN A  27      15.098  20.330 104.921  1.00108.66           C
ATOM    215  OE1 GLN A  27      14.359  20.198 105.896  1.00108.66           O
ATOM    216  NE2 GLN A  27      15.973  21.363 104.788  1.00108.66           N
ATOM    217  C   GLN A  27      18.154  17.421 102.592  1.00108.66           C
ATOM    218  O   GLN A  27      18.789  17.617 101.557  1.00108.66           O
ATOM    219  N   THR A  28      18.730  16.959 103.717  1.00104.98           N
ATOM    220  CA  THR A  28      20.151  16.807 103.806  1.00104.98           C
ATOM    221  CB  THR A  28      20.596  16.356 105.164  1.00104.98           C
ATOM    222  OG1 THR A  28      20.024  15.094 105.471  1.00104.98           O
ATOM    223  CG2 THR A  28      20.145  17.403 106.196  1.00104.98           C
ATOM    224  C   THR A  28      20.629  15.795 102.819  1.00104.98           C
ATOM    225  O   THR A  28      21.590  16.030 102.088  1.00104.98           O
ATOM    226  N   ILE A  29      19.960  14.634 102.772  1.00141.99           N
ATOM    227  CA  ILE A  29      20.396  13.577 101.915  1.00141.99           C
ATOM    228  CB  ILE A  29      19.650  12.306 102.169  1.00141.99           C
ATOM    229  CG1 ILE A  29      20.343  11.107 101.490  1.00141.99           C
ATOM    230  CG2 ILE A  29      18.181  12.554 101.793  1.00141.99           C
ATOM    231  CD1 ILE A  29      20.298  11.089  99.960  1.00141.99           C
ATOM    232  C   ILE A  29      20.239  13.980 100.483  1.00141.99           C
ATOM    233  O   ILE A  29      21.109  13.695  99.660  1.00141.99           O
ATOM    234  N   MET A  30      19.114  14.637 100.134  1.00110.90           N
ATOM    235  CA  MET A  30      18.930  14.979  98.756  1.00110.90           C
ATOM    236  CB  MET A  30      17.597  15.631  98.375  1.00110.90           C
ATOM    237  CG  MET A  30      17.667  15.993  96.889  1.00110.90           C
ATOM    238  SD  MET A  30      16.285  16.933  96.200  1.00110.90           S
ATOM    239  CE  MET A  30      15.533  15.492  95.394  1.00110.90           C
ATOM    240  C   MET A  30      19.969  15.951  98.308  1.00110.90           C
ATOM    241  O   MET A  30      20.497  15.829  97.204  1.00110.90           O
ATOM    242  N   GLU A  31      20.299  16.946  99.149  1.00 89.69           N
ATOM    243  CA  GLU A  31      21.214  17.962  98.723  1.00 89.69           C
ATOM    244  CB  GLU A  31      21.414  19.077  99.765  1.00 89.69           C
ATOM    245  CG  GLU A  31      22.321  20.200  99.265  1.00 89.69           C
ATOM    246  CD  GLU A  31      22.361  21.276 100.341  1.00 89.69           C
ATOM    247  OE1 GLU A  31      22.891  20.996 101.449  1.00 89.69           O
ATOM    248  OE2 GLU A  31      21.852  22.395 100.068  1.00 89.69           O
ATOM    249  C   GLU A  31      22.543  17.344  98.413  1.00 89.69           C
ATOM    250  O   GLU A  31      23.160  17.656  97.396  1.00 89.69           O
ATOM    251  N   ASN A  32      22.997  16.420  99.273  1.00 82.48           N
ATOM    252  CA  ASN A  32      24.265  15.772  99.106  1.00 82.48           C
ATOM    253  CB  ASN A  32      24.565  14.785 100.247  1.00 82.48           C
ATOM    254  CG  ASN A  32      26.020  14.343 100.167  1.00 82.48           C
ATOM    255  OD1 ASN A  32      26.385  13.273 100.654  1.00 82.48           O
ATOM    256  ND2 ASN A  32      26.881  15.195  99.546  1.00 82.48           N
ATOM    257  C   ASN A  32      24.249  14.980  97.832  1.00 82.48           C
ATOM    258  O   ASN A  32      25.256  14.896  97.132  1.00 82.48           O
ATOM    259  N   LEU A  33      23.096  14.367  97.504  1.00 67.39           N
ATOM    260  CA  LEU A  33      22.969  13.505  96.359  1.00 67.39           C
ATOM    261  CB  LEU A  33      21.553  12.875  96.303  1.00 67.39           C
ATOM    262  CG  LEU A  33      21.214  11.896  95.150  1.00 67.39           C
ATOM    263  CD1 LEU A  33      19.823  11.286  95.386  1.00 67.39           C
ATOM    264  CD2 LEU A  33      21.279  12.530  93.749  1.00 67.39           C
ATOM    265  C   LEU A  33      23.212  14.273  95.095  1.00 67.39           C
ATOM    266  O   LEU A  33      23.963  13.818  94.230  1.00 67.39           O
ATOM    267  N   PHE A  34      22.566  15.448  94.946  1.00 74.23           N
ATOM    268  CA  PHE A  34      22.717  16.212  93.739  1.00 74.23           C
ATOM    269  CB  PHE A  34      21.643  17.288  93.512  1.00 74.23           C
ATOM    270  CG  PHE A  34      20.398  16.538  93.175  1.00 74.23           C
ATOM    271  CD1 PHE A  34      19.531  16.124  94.160  1.00 74.23           C
ATOM    272  CD2 PHE A  34      20.106  16.233  91.865  1.00 74.23           C
ATOM    273  CE1 PHE A  34      18.391  15.422  93.841  1.00 74.23           C
ATOM    274  CE2 PHE A  34      18.969  15.532  91.538  1.00 74.23           C
ATOM    275  CZ  PHE A  34      18.107  15.127  92.528  1.00 74.23           C
ATOM    276  C   PHE A  34      24.078  16.813  93.660  1.00 74.23           C
ATOM    277  O   PHE A  34      24.646  16.934  92.577  1.00 74.23           O
ATOM    278  N   ASP A  35      24.635  17.228  94.811  1.00 31.50           N
ATOM    279  CA  ASP A  35      25.936  17.829  94.814  1.00 31.50           C
ATOM    280  CB  ASP A  35      26.411  18.199  96.230  1.00 31.50           C
ATOM    281  CG  ASP A  35      25.530  19.325  96.750  1.00 31.50           C
ATOM    282  OD1 ASP A  35      24.887  20.007  95.908  1.00 31.50           O
ATOM    283  OD2 ASP A  35      25.489  19.521  97.994  1.00 31.50           O
ATOM    284  C   ASP A  35      26.905  16.818  94.291  1.00 31.50           C
ATOM    285  O   ASP A  35      27.781  17.146  93.494  1.00 31.50           O
ATOM    286  N   GLN A  36      26.758  15.553  94.734  1.00 55.93           N
ATOM    287  CA  GLN A  36      27.648  14.488  94.364  1.00 55.93           C
ATOM    288  CB  GLN A  36      27.377  13.166  95.099  1.00 55.93           C
ATOM    289  CG  GLN A  36      27.628  13.227  96.606  1.00 55.93           C
ATOM    290  CD  GLN A  36      27.432  11.815  97.121  1.00 55.93           C
ATOM    291  OE1 GLN A  36      27.204  11.589  98.308  1.00 55.93           O
ATOM    292  NE2 GLN A  36      27.520  10.831  96.186  1.00 55.93           N
ATOM    293  C   GLN A  36      27.532  14.196  92.901  1.00 55.93           C
ATOM    294  O   GLN A  36      28.521  13.868  92.247  1.00 55.93           O
ATOM    295  N   MET A  37      26.311  14.266  92.343  1.00 75.98           N
ATOM    296  CA  MET A  37      26.173  13.946  90.951  1.00 75.98           C
ATOM    297  CB  MET A  37      24.722  13.995  90.443  1.00 75.98           C
ATOM    298  CG  MET A  37      23.839  12.850  90.940  1.00 75.98           C
ATOM    299  SD  MET A  37      22.128  12.923  90.330  1.00 75.98           S
ATOM    300  CE  MET A  37      21.657  11.291  90.970  1.00 75.98           C
ATOM    301  C   MET A  37      26.946  14.927  90.129  1.00 75.98           C
ATOM    302  O   MET A  37      27.651  14.542  89.196  1.00 75.98           O
ATOM    303  N   LYS A  38      26.850  16.228  90.458  1.00103.01           N
ATOM    304  CA  LYS A  38      27.526  17.214  89.672  1.00103.01           C
ATOM    305  CB  LYS A  38      27.128  18.662  90.013  1.00103.01           C
ATOM    306  CG  LYS A  38      27.197  19.079  91.480  1.00103.01           C
ATOM    307  CD  LYS A  38      26.918  20.574  91.651  1.00103.01           C
ATOM    308  CE  LYS A  38      26.682  21.014  93.095  1.00103.01           C
ATOM    309  NZ  LYS A  38      26.231  22.423  93.109  1.00103.01           N
ATOM    310  C   LYS A  38      29.006  17.017  89.774  1.00103.01           C
ATOM    311  O   LYS A  38      29.724  17.224  88.797  1.00103.01           O
ATOM    312  N   GLU A  39      29.510  16.613  90.955  1.00 83.68           N
ATOM    313  CA  GLU A  39      30.926  16.430  91.101  1.00 83.68           C
ATOM    314  CB  GLU A  39      31.358  16.168  92.547  1.00 83.68           C
ATOM    315  CG  GLU A  39      32.879  16.147  92.695  1.00 83.68           C
ATOM    316  CD  GLU A  39      33.199  15.907  94.155  0.00 83.68           C
ATOM    317  OE1 GLU A  39      32.238  15.795  94.961  0.00 83.68           O
ATOM    318  OE2 GLU A  39      34.413  15.836  94.483  0.00 83.68           O
ATOM    319  C   GLU A  39      31.414  15.278  90.266  1.00 83.68           C
ATOM    320  O   GLU A  39      32.449  15.375  89.608  1.00 83.68           O
ATOM    321  N   VAL A  40      30.670  14.155  90.265  1.00 45.38           N
ATOM    322  CA  VAL A  40      31.054  12.953  89.569  1.00 45.38           C
ATOM    323  CB  VAL A  40      30.087  11.831  89.834  1.00 45.38           C
ATOM    324  CG1 VAL A  40      30.485  10.601  88.999  1.00 45.38           C
ATOM    325  CG2 VAL A  40      30.051  11.588  91.352  1.00 45.38           C
ATOM    326  C   VAL A  40      31.077  13.218  88.097  1.00 45.38           C
ATOM    327  O   VAL A  40      31.941  12.717  87.378  1.00 45.38           O
ATOM    328  N   LEU A  41      30.091  13.997  87.619  1.00 62.33           N
ATOM    329  CA  LEU A  41      29.905  14.356  86.248  1.00 62.33           C
ATOM    330  CB  LEU A  41      28.647  15.231  86.152  1.00 62.33           C
ATOM    331  CG  LEU A  41      28.124  15.516  84.749  1.00 62.33           C
ATOM    332  CD1 LEU A  41      27.617  14.218  84.102  1.00 62.33           C
ATOM    333  CD2 LEU A  41      27.051  16.618  84.791  1.00 62.33           C
ATOM    334  C   LEU A  41      31.067  15.199  85.801  1.00 62.33           C
ATOM    335  O   LEU A  41      31.644  14.977  84.736  1.00 62.33           O
ATOM    336  N   LYS A  42      31.457  16.178  86.642  1.00 87.22           N
ATOM    337  CA  LYS A  42      32.496  17.135  86.359  1.00 87.22           C
ATOM    338  CB  LYS A  42      32.760  18.071  87.544  1.00 87.22           C
ATOM    339  CG  LYS A  42      31.601  19.002  87.881  1.00 87.22           C
ATOM    340  CD  LYS A  42      31.701  19.564  89.299  1.00 87.22           C
ATOM    341  CE  LYS A  42      33.061  20.198  89.590  1.00 87.22           C
ATOM    342  NZ  LYS A  42      33.142  20.601  91.010  1.00 87.22           N
ATOM    343  C   LYS A  42      33.785  16.409  86.164  1.00 87.22           C
ATOM    344  O   LYS A  42      34.606  16.803  85.336  1.00 87.22           O
ATOM    345  N   ASP A  43      33.993  15.358  86.978  1.00 88.70           N
ATOM    346  CA  ASP A  43      35.158  14.527  86.993  1.00 88.70           C
ATOM    347  CB  ASP A  43      35.105  13.481  88.118  1.00 88.70           C
ATOM    348  CG  ASP A  43      36.472  12.832  88.208  1.00 88.70           C
ATOM    349  OD1 ASP A  43      37.432  13.396  87.619  1.00 88.70           O
ATOM    350  OD2 ASP A  43      36.576  11.766  88.872  1.00 88.70           O
ATOM    351  C   ASP A  43      35.216  13.771  85.711  1.00 88.70           C
ATOM    352  O   ASP A  43      36.299  13.466  85.217  1.00 88.70           O
ATOM    353  N   GLY A  44      34.044  13.453  85.127  1.00 35.65           N
ATOM    354  CA  GLY A  44      34.058  12.674  83.926  1.00 35.65           C
ATOM    355  C   GLY A  44      33.537  11.304  84.223  1.00 35.65           C
ATOM    356  O   GLY A  44      33.623  10.413  83.381  1.00 35.65           O
ATOM    357  N   ASN A  45      33.007  11.073  85.439  1.00 60.13           N
ATOM    358  CA  ASN A  45      32.449   9.776  85.689  1.00 60.13           C
ATOM    359  CB  ASN A  45      32.454   9.350  87.166  1.00 60.13           C
ATOM    360  CG  ASN A  45      32.273   7.838  87.219  1.00 60.13           C
ATOM    361  OD1 ASN A  45      31.942   7.278  88.262  1.00 60.13           O
ATOM    362  ND2 ASN A  45      32.523   7.155  86.068  1.00 60.13           N
ATOM    363  C   ASN A  45      31.026   9.797  85.230  1.00 60.13           C
ATOM    364  O   ASN A  45      30.429  10.860  85.062  1.00 60.13           O
ATOM    365  N   THR A  46      30.445   8.602  85.005  1.00 46.21           N
ATOM    366  CA  THR A  46      29.080   8.515  84.576  1.00 46.21           C
ATOM    367  CB  THR A  46      28.836   7.497  83.494  1.00 46.21           C
ATOM    368  OG1 THR A  46      29.599   7.801  82.336  1.00 46.21           O
ATOM    369  CG2 THR A  46      27.332   7.486  83.166  1.00 46.21           C
ATOM    370  C   THR A  46      28.277   8.084  85.759  1.00 46.21           C
ATOM    371  O   THR A  46      28.644   7.163  86.487  1.00 46.21           O
ATOM    372  N   ILE A  47      27.142   8.765  85.968  1.00 90.22           N
ATOM    373  CA  ILE A  47      26.233   8.551  87.056  1.00 90.22           C
ATOM    374  CB  ILE A  47      25.754   9.927  87.476  1.00 90.22           C
ATOM    375  CG1 ILE A  47      26.854  10.608  88.303  1.00 90.22           C
ATOM    376  CG2 ILE A  47      24.343   9.937  88.074  1.00 90.22           C
ATOM    377  CD1 ILE A  47      26.609  12.098  88.523  1.00 90.22           C
ATOM    378  C   ILE A  47      25.118   7.716  86.494  1.00 90.22           C
ATOM    379  O   ILE A  47      24.297   8.218  85.729  1.00 90.22           O
ATOM    380  N   GLU A  48      25.068   6.406  86.848  1.00118.85           N
ATOM    381  CA  GLU A  48      24.048   5.569  86.270  1.00118.85           C
ATOM    382  CB  GLU A  48      24.628   4.352  85.533  1.00118.85           C
ATOM    383  CG  GLU A  48      23.603   3.607  84.677  1.00118.85           C
ATOM    384  CD  GLU A  48      24.372   2.644  83.783  1.00118.85           C
ATOM    385  OE1 GLU A  48      25.191   1.854  84.325  1.00118.85           O
ATOM    386  OE2 GLU A  48      24.154   2.693  82.543  1.00118.85           O
ATOM    387  C   GLU A  48      23.075   5.061  87.290  1.00118.85           C
ATOM    388  O   GLU A  48      23.428   4.272  88.169  1.00118.85           O
ATOM    389  N   LEU A  49      21.804   5.517  87.195  1.00132.14           N
ATOM    390  CA  LEU A  49      20.772   5.125  88.113  1.00132.14           C
ATOM    391  CB  LEU A  49      19.929   6.303  88.625  1.00132.14           C
ATOM    392  CG  LEU A  49      20.752   7.481  89.160  1.00132.14           C
ATOM    393  CD1 LEU A  49      21.282   8.364  88.020  1.00132.14           C
ATOM    394  CD2 LEU A  49      20.015   8.236  90.262  1.00132.14           C
ATOM    395  C   LEU A  49      19.813   4.282  87.323  1.00132.14           C
ATOM    396  O   LEU A  49      19.105   4.787  86.454  1.00132.14           O
ATOM    397  N   ARG A  50      19.718   2.980  87.636  1.00163.83           N
ATOM    398  CA  ARG A  50      18.904   2.093  86.867  1.00163.83           C
ATOM    399  CB  ARG A  50      18.953   0.640  87.349  1.00163.83           C
ATOM    400  CG  ARG A  50      17.979  -0.268  86.604  1.00163.83           C
ATOM    401  CD  ARG A  50      17.697  -1.576  87.342  1.00163.83           C
ATOM    402  NE  ARG A  50      16.892  -2.429  86.427  1.00163.83           N
ATOM    403  CZ  ARG A  50      17.535  -3.171  85.480  1.00163.83           C
ATOM    404  NH1 ARG A  50      18.894  -3.100  85.373  1.00163.83           N
ATOM    405  NH2 ARG A  50      16.821  -3.991  84.655  1.00163.83           N
ATOM    406  C   ARG A  50      17.477   2.510  86.942  1.00163.83           C
ATOM    407  O   ARG A  50      16.913   2.711  88.017  1.00163.83           O
ATOM    408  N   GLY A  51      16.870   2.661  85.752  1.00 46.20           N
ATOM    409  CA  GLY A  51      15.478   2.945  85.611  1.00 46.20           C
ATOM    410  C   GLY A  51      15.284   4.424  85.487  1.00 46.20           C
ATOM    411  O   GLY A  51      14.483   4.883  84.673  1.00 46.20           O
ATOM    412  N   PHE A  52      15.979   5.201  86.341  1.00 75.93           N
ATOM    413  CA  PHE A  52      15.861   6.634  86.324  1.00 75.93           C
ATOM    414  CB  PHE A  52      16.462   7.272  87.591  1.00 75.93           C
ATOM    415  CG  PHE A  52      16.375   8.757  87.488  1.00 75.93           C
ATOM    416  CD1 PHE A  52      15.187   9.416  87.709  1.00 75.93           C
ATOM    417  CD2 PHE A  52      17.498   9.491  87.181  1.00 75.93           C
ATOM    418  CE1 PHE A  52      15.120  10.786  87.616  1.00 75.93           C
ATOM    419  CE2 PHE A  52      17.437  10.860  87.088  1.00 75.93           C
ATOM    420  CZ  PHE A  52      16.245  11.510  87.304  1.00 75.93           C
ATOM    421  C   PHE A  52      16.546   7.231  85.132  1.00 75.93           C
ATOM    422  O   PHE A  52      15.935   7.961  84.353  1.00 75.93           O
ATOM    423  N   GLY A  53      17.839   6.903  84.934  1.00 37.88           N
ATOM    424  CA  GLY A  53      18.551   7.493  83.837  1.00 37.88           C
ATOM    425  C   GLY A  53      19.986   7.673  84.221  1.00 37.88           C
ATOM    426  O   GLY A  53      20.405   7.295  85.314  1.00 37.88           O
ATOM    427  N   THR A  54      20.778   8.277  83.307  1.00111.75           N
ATOM    428  CA  THR A  54      22.179   8.454  83.553  1.00111.75           C
ATOM    429  CB  THR A  54      23.039   7.637  82.635  1.00111.75           C
ATOM    430  OG1 THR A  54      22.861   8.068  81.293  1.00111.75           O
ATOM    431  CG2 THR A  54      22.649   6.153  82.774  1.00111.75           C
ATOM    432  C   THR A  54      22.550   9.881  83.284  1.00111.75           C
ATOM    433  O   THR A  54      21.909  10.569  82.489  1.00111.75           O
ATOM    434  N   PHE A  55      23.609  10.357  83.975  1.00 67.43           N
ATOM    435  CA  PHE A  55      24.144  11.670  83.752  1.00 67.43           C
ATOM    436  CB  PHE A  55      24.219  12.571  85.003  1.00 67.43           C
ATOM    437  CG  PHE A  55      22.846  12.937  85.449  1.00 67.43           C
ATOM    438  CD1 PHE A  55      22.143  12.108  86.290  1.00 67.43           C
ATOM    439  CD2 PHE A  55      22.270  14.114  85.031  1.00 67.43           C
ATOM    440  CE1 PHE A  55      20.878  12.445  86.707  1.00 67.43           C
ATOM    441  CE2 PHE A  55      21.006  14.454  85.446  1.00 67.43           C
ATOM    442  CZ  PHE A  55      20.305  13.621  86.284  1.00 67.43           C
ATOM    443  C   PHE A  55      25.566  11.467  83.330  1.00 67.43           C
ATOM    444  O   PHE A  55      26.271  10.631  83.898  1.00 67.43           O
ATOM    445  N   GLU A  56      26.017  12.227  82.308  1.00123.42           N
ATOM    446  CA  GLU A  56      27.366  12.098  81.827  1.00123.42           C
ATOM    447  CB  GLU A  56      27.518  11.142  80.631  1.00123.42           C
ATOM    448  CG  GLU A  56      27.263   9.673  80.940  1.00123.42           C
ATOM    449  CD  GLU A  56      27.295   8.911  79.625  1.00123.42           C
ATOM    450  OE1 GLU A  56      27.135   9.565  78.558  1.00123.42           O
ATOM    451  OE2 GLU A  56      27.477   7.666  79.671  1.00123.42           O
ATOM    452  C   GLU A  56      27.808  13.412  81.276  1.00123.42           C
ATOM    453  O   GLU A  56      27.017  14.332  81.075  1.00123.42           O
ATOM    454  N   ALA A  57      29.128  13.513  81.033  1.00 47.26           N
ATOM    455  CA  ALA A  57      29.688  14.670  80.409  1.00 47.26           C
ATOM    456  CB  ALA A  57      31.047  15.092  80.999  1.00 47.26           C
ATOM    457  C   ALA A  57      29.901  14.264  78.985  1.00 47.26           C
ATOM    458  O   ALA A  57      30.353  13.152  78.714  1.00 47.26           O
ATOM    459  N   ARG A  58      29.539  15.140  78.027  1.00117.33           N
ATOM    460  CA  ARG A  58      29.707  14.773  76.652  1.00117.33           C
ATOM    461  CB  ARG A  58      28.369  14.703  75.893  1.00117.33           C
ATOM    462  CG  ARG A  58      27.403  13.645  76.446  1.00117.33           C
ATOM    463  CD  ARG A  58      27.325  12.360  75.615  1.00117.33           C
ATOM    464  NE  ARG A  58      26.514  11.374  76.387  1.00117.33           N
ATOM    465  CZ  ARG A  58      25.265  11.013  75.969  1.00117.33           C
ATOM    466  NH1 ARG A  58      24.766  11.499  74.796  1.00117.33           N
ATOM    467  NH2 ARG A  58      24.512  10.162  76.724  1.00117.33           N
ATOM    468  C   ARG A  58      30.552  15.828  76.013  1.00117.33           C
ATOM    469  O   ARG A  58      30.314  17.020  76.203  1.00117.33           O
ATOM    470  N   LEU A  59      31.591  15.418  75.255  1.00 82.01           N
ATOM    471  CA  LEU A  59      32.412  16.407  74.619  1.00 82.01           C
ATOM    472  CB  LEU A  59      33.819  15.931  74.202  1.00 82.01           C
ATOM    473  CG  LEU A  59      34.791  15.683  75.374  1.00 82.01           C
ATOM    474  CD1 LEU A  59      34.404  14.436  76.181  1.00 82.01           C
ATOM    475  CD2 LEU A  59      36.254  15.668  74.895  1.00 82.01           C
ATOM    476  C   LEU A  59      31.721  16.885  73.389  1.00 82.01           C
ATOM    477  O   LEU A  59      30.998  16.136  72.734  1.00 82.01           O
ATOM    478  N   ARG A  60      31.920  18.178  73.066  1.00 63.77           N
ATOM    479  CA  ARG A  60      31.367  18.753  71.878  1.00 63.77           C
ATOM    480  CB  ARG A  60      30.375  19.896  72.157  1.00 63.77           C
ATOM    481  CG  ARG A  60      29.090  19.446  72.864  1.00 63.77           C
ATOM    482  CD  ARG A  60      27.972  19.046  71.897  1.00 63.77           C
ATOM    483  NE  ARG A  60      26.775  18.660  72.698  1.00 63.77           N
ATOM    484  CZ  ARG A  60      26.514  17.345  72.954  1.00 63.77           C
ATOM    485  NH1 ARG A  60      27.370  16.380  72.511  1.00 63.77           N
ATOM    486  NH2 ARG A  60      25.384  16.995  73.637  1.00 63.77           N
ATOM    487  C   ARG A  60      32.527  19.317  71.124  1.00 63.77           C
ATOM    488  O   ARG A  60      33.373  20.005  71.693  1.00 63.77           O
ATOM    489  N   LYS A  61      32.597  19.027  69.812  1.00 55.76           N
ATOM    490  CA  LYS A  61      33.695  19.487  69.014  1.00 55.76           C
ATOM    491  CB  LYS A  61      33.800  18.852  67.620  1.00 55.76           C
ATOM    492  CG  LYS A  61      34.298  17.413  67.552  1.00 55.76           C
ATOM    493  CD  LYS A  61      34.170  16.860  66.133  1.00 55.76           C
ATOM    494  CE  LYS A  61      34.951  15.572  65.879  1.00 55.76           C
ATOM    495  NZ  LYS A  61      35.000  15.297  64.425  1.00 55.76           N
ATOM    496  C   LYS A  61      33.518  20.932  68.720  1.00 55.76           C
ATOM    497  O   LYS A  61      32.420  21.479  68.815  1.00 55.76           O
ATOM    498  N   GLY A  62      34.638  21.588  68.362  1.00 24.24           N
ATOM    499  CA  GLY A  62      34.559  22.951  67.947  1.00 24.24           C
ATOM    500  C   GLY A  62      33.919  22.904  66.603  1.00 24.24           C
ATOM    501  O   GLY A  62      33.990  21.893  65.905  1.00 24.24           O
ATOM    502  N   ARG A  63      33.254  23.999  66.206  1.00127.32           N
ATOM    503  CA  ARG A  63      32.625  23.975  64.924  1.00127.32           C
ATOM    504  CB  ARG A  63      31.359  23.101  64.915  1.00127.32           C
ATOM    505  CG  ARG A  63      30.643  23.022  63.568  1.00127.32           C
ATOM    506  CD  ARG A  63      29.570  21.927  63.524  1.00127.32           C
ATOM    507  NE  ARG A  63      28.771  22.113  62.280  1.00127.32           N
ATOM    508  CZ  ARG A  63      27.489  22.578  62.355  1.00127.32           C
ATOM    509  NH1 ARG A  63      26.919  22.800  63.576  1.00127.32           N
ATOM    510  NH2 ARG A  63      26.769  22.790  61.214  1.00127.32           N
ATOM    511  C   ARG A  63      32.271  25.382  64.588  1.00127.32           C
ATOM    512  O   ARG A  63      32.358  26.267  65.442  1.00127.32           O
ATOM    513  N   GLN A  64      31.890  25.641  63.325  1.00106.96           N
ATOM    514  CA  GLN A  64      31.550  26.989  62.996  1.00106.96           C
ATOM    515  CB  GLN A  64      31.541  27.249  61.482  1.00106.96           C
ATOM    516  CG  GLN A  64      31.164  28.683  61.106  0.00106.96           C
ATOM    517  CD  GLN A  64      31.200  28.790  59.587  0.00106.96           C
ATOM    518  OE1 GLN A  64      30.189  29.075  58.945  0.00106.96           O
ATOM    519  NE2 GLN A  64      32.399  28.554  58.991  1.00106.96           N
ATOM    520  C   GLN A  64      30.169  27.218  63.499  1.00106.96           C
ATOM    521  O   GLN A  64      29.215  27.313  62.729  1.00106.96           O
ATOM    522  N   ASN A  65      30.031  27.306  64.831  1.00 35.25           N
ATOM    523  CA  ASN A  65      28.746  27.540  65.401  1.00 35.25           C
ATOM    524  CB  ASN A  65      28.764  27.497  66.938  1.00 35.25           C
ATOM    525  CG  ASN A  65      29.226  26.120  67.395  1.00 35.25           C
ATOM    526  OD1 ASN A  65      29.543  25.251  66.585  1.00 35.25           O
ATOM    527  ND2 ASN A  65      29.263  25.918  68.740  1.00 35.25           N
ATOM    528  C   ASN A  65      28.352  28.928  65.038  1.00 35.25           C
ATOM    529  O   ASN A  65      27.241  29.178  64.572  1.00 35.25           O
ATOM    530  N   ALA A  66      29.296  29.868  65.221  1.00 49.07           N
ATOM    531  CA  ALA A  66      28.981  31.251  65.070  1.00 49.07           C
ATOM    532  CB  ALA A  66      29.952  32.180  65.815  1.00 49.07           C
ATOM    533  C   ALA A  66      28.969  31.678  63.643  1.00 49.07           C
ATOM    534  O   ALA A  66      29.694  31.171  62.789  1.00 49.07           O
ATOM    535  N   ARG A  67      28.081  32.653  63.388  1.00106.41           N
ATOM    536  CA  ARG A  67      27.932  33.358  62.154  1.00106.41           C
ATOM    537  CB  ARG A  67      26.760  32.835  61.301  1.00106.41           C
ATOM    538  CG  ARG A  67      26.310  33.758  60.162  1.00106.41           C
ATOM    539  CD  ARG A  67      25.329  33.091  59.192  1.00106.41           C
ATOM    540  NE  ARG A  67      26.145  32.345  58.193  1.00106.41           N
ATOM    541  CZ  ARG A  67      25.948  31.012  57.971  1.00106.41           C
ATOM    542  NH1 ARG A  67      25.054  30.305  58.724  1.00106.41           N
ATOM    543  NH2 ARG A  67      26.658  30.378  56.995  1.00106.41           N
ATOM    544  C   ARG A  67      27.601  34.749  62.589  1.00106.41           C
ATOM    545  O   ARG A  67      26.775  34.937  63.482  1.00106.41           O
ATOM    546  N   ASN A  68      28.250  35.767  61.996  1.00 59.31           N
ATOM    547  CA  ASN A  68      27.941  37.099  62.425  1.00 59.31           C
ATOM    548  CB  ASN A  68      29.185  37.954  62.740  1.00 59.31           C
ATOM    549  CG  ASN A  68      28.703  39.325  63.192  1.00 59.31           C
ATOM    550  OD1 ASN A  68      28.449  40.205  62.369  1.00 59.31           O
ATOM    551  ND2 ASN A  68      28.553  39.513  64.529  1.00 59.31           N
ATOM    552  C   ASN A  68      27.189  37.767  61.319  1.00 59.31           C
ATOM    553  O   ASN A  68      27.700  37.946  60.217  1.00 59.31           O
ATOM    554  N   PRO A  69      25.958  38.105  61.581  1.00 80.11           N
ATOM    555  CA  PRO A  69      25.115  38.746  60.614  1.00 80.11           C
ATOM    556  CD  PRO A  69      25.443  38.229  62.935  1.00 80.11           C
ATOM    557  CB  PRO A  69      23.789  38.989  61.335  1.00 80.11           C
ATOM    558  CG  PRO A  69      24.212  39.145  62.807  1.00 80.11           C
ATOM    559  C   PRO A  69      25.674  40.031  60.072  1.00 80.11           C
ATOM    560  O   PRO A  69      25.588  40.244  58.863  1.00 80.11           O
ATOM    561  N   LYS A  70      26.211  40.922  60.929  1.00 80.78           N
ATOM    562  CA  LYS A  70      26.658  42.185  60.410  1.00 80.78           C
ATOM    563  CB  LYS A  70      27.048  43.183  61.514  1.00 80.78           C
ATOM    564  CG  LYS A  70      25.882  43.600  62.406  1.00 80.78           C
ATOM    565  CD  LYS A  70      26.310  44.391  63.644  1.00 80.78           C
ATOM    566  CE  LYS A  70      25.134  44.753  64.551  1.00 80.78           C
ATOM    567  NZ  LYS A  70      24.149  45.576  63.807  1.00 80.78           N
ATOM    568  C   LYS A  70      27.862  42.032  59.534  1.00 80.78           C
ATOM    569  O   LYS A  70      27.850  42.433  58.371  1.00 80.78           O
ATOM    570  N   THR A  71      28.936  41.432  60.085  1.00106.87           N
ATOM    571  CA  THR A  71      30.169  41.306  59.364  1.00106.87           C
ATOM    572  CB  THR A  71      31.286  40.760  60.190  1.00106.87           C
ATOM    573  OG1 THR A  71      31.476  41.543  61.354  1.00106.87           O
ATOM    574  CG2 THR A  71      32.556  40.798  59.328  1.00106.87           C
ATOM    575  C   THR A  71      29.978  40.328  58.264  1.00106.87           C
ATOM    576  O   THR A  71      30.419  40.533  57.134  1.00106.87           O
ATOM    577  N   GLY A  72      29.302  39.219  58.597  1.00 22.31           N
ATOM    578  CA  GLY A  72      29.080  38.167  57.660  1.00 22.31           C
ATOM    579  C   GLY A  72      30.190  37.186  57.835  1.00 22.31           C
ATOM    580  O   GLY A  72      30.179  36.118  57.224  1.00 22.31           O
ATOM    581  N   GLN A  73      31.184  37.515  58.685  1.00104.43           N
ATOM    582  CA  GLN A  73      32.252  36.579  58.852  1.00104.43           C
ATOM    583  CB  GLN A  73      33.576  37.111  59.425  1.00104.43           C
ATOM    584  CG  GLN A  73      34.432  37.819  58.380  1.00104.43           C
ATOM    585  CD  GLN A  73      35.877  37.759  58.848  1.00104.43           C
ATOM    586  OE1 GLN A  73      36.309  36.763  59.425  1.00104.43           O
ATOM    587  NE2 GLN A  73      36.654  38.843  58.582  1.00104.43           N
ATOM    588  C   GLN A  73      31.816  35.468  59.728  1.00104.43           C
ATOM    589  O   GLN A  73      30.976  35.616  60.615  1.00104.43           O
ATOM    590  N   GLN A  74      32.394  34.291  59.453  1.00146.11           N
ATOM    591  CA  GLN A  74      32.063  33.125  60.193  1.00146.11           C
ATOM    592  CB  GLN A  74      32.311  31.838  59.400  1.00146.11           C
ATOM    593  CG  GLN A  74      31.674  31.876  58.012  1.00146.11           C
ATOM    594  CD  GLN A  74      30.264  32.424  58.153  1.00146.11           C
ATOM    595  OE1 GLN A  74      29.595  32.220  59.164  1.00146.11           O
ATOM    596  NE2 GLN A  74      29.805  33.159  57.106  1.00146.11           N
ATOM    597  C   GLN A  74      32.964  33.093  61.377  1.00146.11           C
ATOM    598  O   GLN A  74      34.105  33.546  61.316  1.00146.11           O
ATOM    599  N   LEU A  75      32.438  32.587  62.507  1.00132.80           N
ATOM    600  CA  LEU A  75      33.230  32.403  63.685  1.00132.80           C
ATOM    601  CB  LEU A  75      32.758  33.191  64.918  1.00132.80           C
ATOM    602  CG  LEU A  75      33.130  34.685  64.897  1.00132.80           C
ATOM    603  CD1 LEU A  75      32.479  35.436  63.726  1.00132.80           C
ATOM    604  CD2 LEU A  75      32.846  35.332  66.263  1.00132.80           C
ATOM    605  C   LEU A  75      33.164  30.953  64.034  1.00132.80           C
ATOM    606  O   LEU A  75      32.181  30.271  63.744  1.00132.80           O
ATOM    607  N   SER A  76      34.237  30.431  64.656  1.00 35.90           N
ATOM    608  CA  SER A  76      34.219  29.046  65.011  1.00 35.90           C
ATOM    609  CB  SER A  76      35.414  28.250  64.463  1.00 35.90           C
ATOM    610  OG  SER A  76      35.345  28.187  63.046  1.00 35.90           O
ATOM    611  C   SER A  76      34.253  28.956  66.497  1.00 35.90           C
ATOM    612  O   SER A  76      35.037  29.628  67.166  1.00 35.90           O
ATOM    613  N   VAL A  77      33.376  28.104  67.052  1.00 44.92           N
ATOM    614  CA  VAL A  77      33.329  27.958  68.472  1.00 44.92           C
ATOM    615  CB  VAL A  77      31.970  27.614  68.998  1.00 44.92           C
ATOM    616  CG1 VAL A  77      32.102  27.331  70.503  1.00 44.92           C
ATOM    617  CG2 VAL A  77      31.009  28.769  68.671  1.00 44.92           C
ATOM    618  C   VAL A  77      34.235  26.829  68.842  1.00 44.92           C
ATOM    619  O   VAL A  77      34.275  25.798  68.173  1.00 44.92           O
ATOM    620  N   ALA A  78      34.994  27.009  69.941  1.00 38.51           N
ATOM    621  CA  ALA A  78      35.930  26.025  70.409  1.00 38.51           C
ATOM    622  CB  ALA A  78      36.904  26.568  71.469  1.00 38.51           C
ATOM    623  C   ALA A  78      35.166  24.895  71.030  1.00 38.51           C
ATOM    624  O   ALA A  78      33.991  25.034  71.369  1.00 38.51           O
ATOM    625  N   PRO A  79      35.802  23.759  71.166  1.00 83.05           N
ATOM    626  CA  PRO A  79      35.153  22.607  71.734  1.00 83.05           C
ATOM    627  CD  PRO A  79      36.921  23.389  70.317  1.00 83.05           C
ATOM    628  CB  PRO A  79      36.010  21.395  71.342  1.00 83.05           C
ATOM    629  CG  PRO A  79      37.332  22.001  70.831  1.00 83.05           C
ATOM    630  C   PRO A  79      34.972  22.775  73.206  1.00 83.05           C
ATOM    631  O   PRO A  79      35.756  23.492  73.825  1.00 83.05           O
ATOM    632  N   HIS A  80      33.932  22.140  73.784  1.00 61.31           N
ATOM    633  CA  HIS A  80      33.692  22.247  75.195  1.00 61.31           C
ATOM    634  ND1 HIS A  80      34.415  25.443  75.074  1.00 61.31           N
ATOM    635  CG  HIS A  80      33.265  24.729  74.824  1.00 61.31           C
ATOM    636  CB  HIS A  80      32.843  23.479  75.551  1.00 61.31           C
ATOM    637  NE2 HIS A  80      33.344  26.518  73.446  1.00 61.31           N
ATOM    638  CD2 HIS A  80      32.623  25.401  73.827  1.00 61.31           C
ATOM    639  CE1 HIS A  80      34.412  26.503  74.222  1.00 61.31           C
ATOM    640  C   HIS A  80      32.880  21.039  75.557  1.00 61.31           C
ATOM    641  O   HIS A  80      32.453  20.304  74.668  1.00 61.31           O
ATOM    642  N   TYR A  81      32.659  20.761  76.863  1.00139.22           N
ATOM    643  CA  TYR A  81      31.807  19.633  77.127  1.00139.22           C
ATOM    644  CB  TYR A  81      32.495  18.329  77.601  1.00139.22           C
ATOM    645  CG  TYR A  81      33.079  18.398  78.968  1.00139.22           C
ATOM    646  CD1 TYR A  81      32.280  18.216  80.073  1.00139.22           C
ATOM    647  CD2 TYR A  81      34.428  18.600  79.143  1.00139.22           C
ATOM    648  CE1 TYR A  81      32.812  18.257  81.339  1.00139.22           C
ATOM    649  CE2 TYR A  81      34.969  18.642  80.406  1.00139.22           C
ATOM    650  CZ  TYR A  81      34.161  18.467  81.505  1.00139.22           C
ATOM    651  OH  TYR A  81      34.713  18.506  82.803  1.00139.22           O
ATOM    652  C   TYR A  81      30.706  20.039  78.044  1.00139.22           C
ATOM    653  O   TYR A  81      30.839  20.997  78.804  1.00139.22           O
ATOM    654  N   VAL A  82      29.556  19.336  77.936  1.00102.21           N
ATOM    655  CA  VAL A  82      28.397  19.685  78.701  1.00102.21           C
ATOM    656  CB  VAL A  82      27.314  20.315  77.874  1.00102.21           C
ATOM    657  CG1 VAL A  82      27.837  21.655  77.331  1.00102.21           C
ATOM    658  CG2 VAL A  82      26.904  19.330  76.766  1.00102.21           C
ATOM    659  C   VAL A  82      27.818  18.452  79.326  1.00102.21           C
ATOM    660  O   VAL A  82      28.086  17.329  78.904  1.00102.21           O
ATOM    661  N   VAL A  83      27.010  18.659  80.385  1.00109.81           N
ATOM    662  CA  VAL A  83      26.344  17.608  81.097  1.00109.81           C
ATOM    663  CB  VAL A  83      25.839  18.089  82.421  1.00109.81           C
ATOM    664  CG1 VAL A  83      25.296  19.509  82.222  1.00109.81           C
ATOM    665  CG2 VAL A  83      24.785  17.094  82.938  1.00109.81           C
ATOM    666  C   VAL A  83      25.203  17.101  80.268  1.00109.81           C
ATOM    667  O   VAL A  83      24.538  17.873  79.578  1.00109.81           O
ATOM    668  N   ALA A  84      24.959  15.771  80.305  1.00 38.13           N
ATOM    669  CA  ALA A  84      23.908  15.194  79.510  1.00 38.13           C
ATOM    670  CB  ALA A  84      24.435  14.417  78.287  1.00 38.13           C
ATOM    671  C   ALA A  84      23.144  14.210  80.345  1.00 38.13           C
ATOM    672  O   ALA A  84      23.704  13.551  81.222  1.00 38.13           O
ATOM    673  N   PHE A  85      21.824  14.094  80.079  1.00 61.74           N
ATOM    674  CA  PHE A  85      20.970  13.200  80.809  1.00 61.74           C
ATOM    675  CB  PHE A  85      19.887  13.960  81.592  1.00 61.74           C
ATOM    676  CG  PHE A  85      18.972  12.989  82.250  1.00 61.74           C
ATOM    677  CD1 PHE A  85      19.362  12.305  83.377  1.00 61.74           C
ATOM    678  CD2 PHE A  85      17.706  12.788  81.747  1.00 61.74           C
ATOM    679  CE1 PHE A  85      18.508  11.414  83.983  1.00 61.74           C
ATOM    680  CE2 PHE A  85      16.848  11.900  82.350  1.00 61.74           C
ATOM    681  CZ  PHE A  85      17.250  11.212  83.468  1.00 61.74           C
ATOM    682  C   PHE A  85      20.274  12.317  79.826  1.00 61.74           C
ATOM    683  O   PHE A  85      19.787  12.785  78.799  1.00 61.74           O
ATOM    684  N   ARG A  86      20.235  10.998  80.106  1.00117.01           N
ATOM    685  CA  ARG A  86      19.488  10.110  79.263  1.00117.01           C
ATOM    686  CB  ARG A  86      20.336   9.072  78.508  1.00117.01           C
ATOM    687  CG  ARG A  86      19.478   8.200  77.589  1.00117.01           C
ATOM    688  CD  ARG A  86      20.276   7.325  76.621  1.00117.01           C
ATOM    689  NE  ARG A  86      19.290   6.554  75.813  1.00117.01           N
ATOM    690  CZ  ARG A  86      19.323   6.627  74.449  1.00117.01           C
ATOM    691  NH1 ARG A  86      20.261   7.397  73.825  1.00117.01           N
ATOM    692  NH2 ARG A  86      18.403   5.946  73.707  1.00117.01           N
ATOM    693  C   ARG A  86      18.553   9.377  80.168  1.00117.01           C
ATOM    694  O   ARG A  86      18.983   8.716  81.111  1.00117.01           O
ATOM    695  N   SER A  87      17.238   9.469  79.893  1.00 75.49           N
ATOM    696  CA  SER A  87      16.260   8.889  80.769  1.00 75.49           C
ATOM    697  CB  SER A  87      14.832   9.385  80.494  1.00 75.49           C
ATOM    698  OG  SER A  87      14.765  10.791  80.680  1.00 75.49           O
ATOM    699  C   SER A  87      16.258   7.402  80.621  1.00 75.49           C
ATOM    700  O   SER A  87      16.525   6.863  79.548  1.00 75.49           O
ATOM    701  N   GLY A  88      15.943   6.702  81.730  1.00 29.36           N
ATOM    702  CA  GLY A  88      15.897   5.269  81.730  1.00 29.36           C
ATOM    703  C   GLY A  88      14.564   4.842  81.197  1.00 29.36           C
ATOM    704  O   GLY A  88      13.667   5.657  80.984  1.00 29.36           O
ATOM    705  N   GLN A  89      14.406   3.521  81.000  1.00 91.28           N
ATOM    706  CA  GLN A  89      13.220   2.949  80.431  1.00 91.28           C
ATOM    707  CB  GLN A  89      13.343   1.425  80.290  1.00 91.28           C
ATOM    708  CG  GLN A  89      13.471   0.731  81.646  1.00 91.28           C
ATOM    709  CD  GLN A  89      13.594  -0.765  81.419  1.00 91.28           C
ATOM    710  OE1 GLN A  89      13.139  -1.566  82.234  1.00 91.28           O
ATOM    711  NE2 GLN A  89      14.237  -1.156  80.288  1.00 91.28           N
ATOM    712  C   GLN A  89      12.040   3.209  81.314  1.00 91.28           C
ATOM    713  O   GLN A  89      10.957   3.542  80.834  1.00 91.28           O
ATOM    714  N   GLU A  90      12.216   3.059  82.639  1.00 45.00           N
ATOM    715  CA  GLU A  90      11.097   3.211  83.520  1.00 45.00           C
ATOM    716  CB  GLU A  90      11.416   2.830  84.980  1.00 45.00           C
ATOM    717  CG  GLU A  90      10.169   2.701  85.863  1.00 45.00           C
ATOM    718  CD  GLU A  90      10.584   2.130  87.214  1.00 45.00           C
ATOM    719  OE1 GLU A  90      11.788   2.242  87.566  1.00 45.00           O
ATOM    720  OE2 GLU A  90       9.698   1.568  87.912  1.00 45.00           O
ATOM    721  C   GLU A  90      10.632   4.629  83.483  1.00 45.00           C
ATOM    722  O   GLU A  90       9.433   4.887  83.449  1.00 45.00           O
ATOM    723  N   LEU A  91      11.572   5.590  83.474  1.00111.09           N
ATOM    724  CA  LEU A  91      11.207   6.979  83.486  1.00111.09           C
ATOM    725  CB  LEU A  91      12.450   7.890  83.531  1.00111.09           C
ATOM    726  CG  LEU A  91      12.187   9.335  83.998  1.00111.09           C
ATOM    727  CD1 LEU A  91      13.348  10.269  83.613  1.00111.09           C
ATOM    728  CD2 LEU A  91      10.801   9.837  83.588  1.00111.09           C
ATOM    729  C   LEU A  91      10.485   7.256  82.200  1.00111.09           C
ATOM    730  O   LEU A  91       9.447   7.918  82.168  1.00111.09           O
ATOM    731  N   LYS A  92      11.017   6.720  81.090  1.00 88.16           N
ATOM    732  CA  LYS A  92      10.426   6.970  79.816  1.00 88.16           C
ATOM    733  CB  LYS A  92      11.207   6.366  78.636  1.00 88.16           C
ATOM    734  CG  LYS A  92      12.553   7.044  78.373  1.00 88.16           C
ATOM    735  CD  LYS A  92      13.382   6.347  77.293  1.00 88.16           C
ATOM    736  CE  LYS A  92      13.766   4.908  77.640  1.00 88.16           C
ATOM    737  NZ  LYS A  92      14.436   4.277  76.482  1.00 88.16           N
ATOM    738  C   LYS A  92       9.050   6.405  79.800  1.00 88.16           C
ATOM    739  O   LYS A  92       8.195   7.011  79.172  1.00 88.16           O
ATOM    740  N   LYS A  93       8.826   5.218  80.414  1.00145.09           N
ATOM    741  CA  LYS A  93       7.552   4.533  80.492  1.00145.09           C
ATOM    742  CB  LYS A  93       7.672   3.038  80.836  1.00145.09           C
ATOM    743  CG  LYS A  93       7.788   2.711  82.326  1.00145.09           C
ATOM    744  CD  LYS A  93       7.610   1.215  82.598  1.00145.09           C
ATOM    745  CE  LYS A  93       7.262   0.878  84.048  1.00145.09           C
ATOM    746  NZ  LYS A  93       5.791   0.866  84.210  1.00145.09           N
ATOM    747  C   LYS A  93       6.605   5.154  81.489  1.00145.09           C
ATOM    748  O   LYS A  93       5.390   5.100  81.328  1.00145.09           O
ATOM    749  N   ALA A  94       7.102   5.682  82.615  1.00 58.81           N
ATOM    750  CA  ALA A  94       6.211   6.337  83.535  1.00 58.81           C
ATOM    751  CB  ALA A  94       6.916   6.780  84.826  1.00 58.81           C
ATOM    752  C   ALA A  94       5.735   7.563  82.835  1.00 58.81           C
ATOM    753  O   ALA A  94       4.554   7.909  82.832  1.00 58.81           O
ATOM    754  N   LEU A  95       6.699   8.205  82.145  1.00168.71           N
ATOM    755  CA  LEU A  95       6.571   9.351  81.300  1.00168.71           C
ATOM    756  CB  LEU A  95       7.954   9.780  80.762  1.00168.71           C
ATOM    757  CG  LEU A  95       7.972  11.089  79.959  1.00168.71           C
ATOM    758  CD1 LEU A  95       7.133  10.954  78.689  1.00168.71           C
ATOM    759  CD2 LEU A  95       7.542  12.281  80.827  1.00168.71           C
ATOM    760  C   LEU A  95       5.740   8.804  80.229  1.00168.71           C
ATOM    761  O   LEU A  95       4.990   9.520  79.565  1.00168.71           O
ATOM    762  N   TRP A  96       5.843   7.465  80.067  1.00173.69           N
ATOM    763  CA  TRP A  96       4.982   6.779  79.188  1.00173.69           C
ATOM    764  CB  TRP A  96       5.445   5.404  78.637  1.00173.69           C
ATOM    765  CG  TRP A  96       6.560   5.390  77.610  1.00173.69           C
ATOM    766  CD2 TRP A  96       7.350   4.220  77.333  1.00173.69           C
ATOM    767  CD1 TRP A  96       7.034   6.373  76.789  1.00173.69           C
ATOM    768  NE1 TRP A  96       8.077   5.893  76.030  1.00173.69           N
ATOM    769  CE2 TRP A  96       8.278   4.570  76.354  1.00173.69           C
ATOM    770  CE3 TRP A  96       7.312   2.963  77.863  1.00173.69           C
ATOM    771  CZ2 TRP A  96       9.189   3.663  75.888  1.00173.69           C
ATOM    772  CZ3 TRP A  96       8.220   2.046  77.379  1.00173.69           C
ATOM    773  CH2 TRP A  96       9.140   2.389  76.411  1.00173.69           C
ATOM    774  C   TRP A  96       3.658   6.636  79.886  1.00173.69           C
ATOM    775  O   TRP A  96       3.121   5.552  80.097  1.00173.69           O
ATOM    776  N   ASP A  97       3.182   7.808  80.356  1.00 93.14           N
ATOM    777  CA  ASP A  97       1.834   8.181  80.550  1.00 93.14           C
ATOM    778  CB  ASP A  97       1.658   9.528  81.253  1.00 93.14           C
ATOM    779  CG  ASP A  97       1.952   9.295  82.717  1.00 93.14           C
ATOM    780  OD1 ASP A  97       1.473   8.272  83.273  1.00 93.14           O
ATOM    781  OD2 ASP A  97       2.677  10.140  83.299  1.00 93.14           O
ATOM    782  C   ASP A  97       1.618   8.378  79.106  1.00 93.14           C
ATOM    783  O   ASP A  97       0.509   8.250  78.597  1.00 93.14           O
ATOM    784  N   LEU A  98       2.737   8.785  78.435  1.00201.41           N
ATOM    785  CA  LEU A  98       2.768   8.581  77.029  1.00201.41           C
ATOM    786  CB  LEU A  98       3.721   9.521  76.275  1.00201.41           C
ATOM    787  CG  LEU A  98       3.159  10.954  76.206  1.00201.41           C
ATOM    788  CD1 LEU A  98       1.912  11.024  75.306  1.00201.41           C
ATOM    789  CD2 LEU A  98       2.868  11.497  77.614  1.00201.41           C
ATOM    790  C   LEU A  98       3.221   7.150  76.908  1.00201.41           C
ATOM    791  O   LEU A  98       4.344   6.827  76.528  1.00201.41           O
ATOM    792  N   PRO A  99       2.311   6.278  77.234  1.00144.04           N
ATOM    793  CA  PRO A  99       2.622   4.897  77.459  1.00144.04           C
ATOM    794  CD  PRO A  99       1.008   6.351  76.600  1.00144.04           C
ATOM    795  CB  PRO A  99       1.288   4.257  77.837  1.00144.04           C
ATOM    796  CG  PRO A  99       0.213   5.226  77.288  1.00144.04           C
ATOM    797  C   PRO A  99       3.198   4.172  76.293  1.00144.04           C
ATOM    798  O   PRO A  99       2.983   4.569  75.150  1.00144.04           O
ATOM    799  N   VAL A 100       3.949   3.096  76.590  1.00112.98           N
ATOM    800  CA  VAL A 100       4.447   2.234  75.568  1.00112.98           C
ATOM    801  CB  VAL A 100       5.415   1.212  76.097  1.00112.98           C
ATOM    802  CG1 VAL A 100       4.699   0.373  77.169  1.00112.98           C
ATOM    803  CG2 VAL A 100       5.965   0.382  74.924  1.00112.98           C
ATOM    804  C   VAL A 100       3.236   1.525  75.074  1.00112.98           C
ATOM    805  O   VAL A 100       2.331   1.225  75.851  1.00112.98           O
ATOM    806  N   SER A 101       3.166   1.252  73.761  1.00108.24           N
ATOM    807  CA  SER A 101       1.972   0.631  73.281  1.00108.24           C
ATOM    808  CB  SER A 101       1.926   0.431  71.758  1.00108.24           C
ATOM    809  OG  SER A 101       1.909   1.686  71.095  1.00108.24           O
ATOM    810  C   SER A 101       1.855  -0.723  73.901  1.00108.24           C
ATOM    811  O   SER A 101       2.849  -1.374  74.217  1.00108.24           O
ATOM    812  N   GLU A 102       0.597  -1.156  74.102  1.00 64.31           N
ATOM    813  CA  GLU A 102       0.273  -2.441  74.640  1.00 64.31           C
ATOM    814  CB  GLU A 102      -1.238  -2.587  74.892  1.00 64.31           C
ATOM    815  CG  GLU A 102      -1.730  -1.644  75.993  1.00 64.31           C
ATOM    816  CD  GLU A 102      -3.228  -1.830  76.178  1.00 64.31           C
ATOM    817  OE1 GLU A 102      -3.781  -2.816  75.622  1.00 64.31           O
ATOM    818  OE2 GLU A 102      -3.841  -0.983  76.880  1.00 64.31           O
ATOM    819  C   GLU A 102       0.717  -3.442  73.623  1.00 64.31           C
ATOM    820  O   GLU A 102       1.126  -4.554  73.956  1.00 64.31           O
ATOM    821  N   VAL A 103       0.658  -3.041  72.340  1.00 91.99           N
ATOM    822  CA  VAL A 103       1.020  -3.890  71.245  1.00 91.99           C
ATOM    823  CB  VAL A 103       0.982  -3.192  69.920  1.00 91.99           C
ATOM    824  CG1 VAL A 103       1.979  -2.022  69.974  1.00 91.99           C
ATOM    825  CG2 VAL A 103       1.307  -4.215  68.818  1.00 91.99           C
ATOM    826  C   VAL A 103       2.425  -4.361  71.428  1.00 91.99           C
ATOM    827  O   VAL A 103       3.266  -3.658  71.985  1.00 91.99           O
ATOM    828  N   SER A 104       2.683  -5.606  70.979  1.00 90.20           N
ATOM    829  CA  SER A 104       3.974  -6.226  71.038  1.00 90.20           C
ATOM    830  CB  SER A 104       3.931  -7.733  70.713  1.00 90.20           C
ATOM    831  OG  SER A 104       3.197  -8.431  71.709  1.00 90.20           O
ATOM    832  C   SER A 104       4.861  -5.567  70.028  1.00 90.20           C
ATOM    833  O   SER A 104       6.084  -5.653  70.126  1.00 90.20           O
ATOM    834  N   ASN A 105       4.262  -4.880  69.029  1.00183.02           N
ATOM    835  CA  ASN A 105       5.048  -4.285  67.984  1.00183.02           C
ATOM    836  CB  ASN A 105       4.238  -3.488  66.938  1.00183.02           C
ATOM    837  CG  ASN A 105       3.570  -4.473  65.981  1.00183.02           C
ATOM    838  OD1 ASN A 105       2.947  -5.449  66.398  1.00183.02           O
ATOM    839  ND2 ASN A 105       3.707  -4.208  64.653  1.00183.02           N
ATOM    840  C   ASN A 105       6.055  -3.372  68.596  1.00183.02           C
ATOM    841  O   ASN A 105       5.789  -2.682  69.580  1.00183.02           O
ATOM    842  N   GLU A 106       7.268  -3.373  68.009  1.00285.90           N
ATOM    843  CA  GLU A 106       8.344  -2.596  68.540  1.00285.90           C
ATOM    844  CB  GLU A 106       9.709  -2.960  67.924  1.00285.90           C
ATOM    845  CG  GLU A 106      10.905  -2.319  68.628  1.00285.90           C
ATOM    846  CD  GLU A 106      11.246  -1.031  67.898  1.00285.90           C
ATOM    847  OE1 GLU A 106      10.836  -0.905  66.715  1.00285.90           O
ATOM    848  OE2 GLU A 106      11.934  -0.165  68.503  1.00285.90           O
ATOM    849  C   GLU A 106       8.055  -1.159  68.271  1.00285.90           C
ATOM    850  O   GLU A 106       7.931  -0.732  67.124  1.00285.90           O
ATOM    851  N   GLN A 107       7.915  -0.385  69.359  1.00291.97           N
ATOM    852  CA  GLN A 107       7.659   1.017  69.282  1.00291.97           C
ATOM    853  CB  GLN A 107       6.270   1.358  68.719  1.00291.97           C
ATOM    854  CG  GLN A 107       5.992   2.861  68.640  1.00291.97           C
ATOM    855  CD  GLN A 107       4.588   3.069  68.085  1.00291.97           C
ATOM    856  OE1 GLN A 107       3.597   2.912  68.795  1.00291.97           O
ATOM    857  NE2 GLN A 107       4.496   3.442  66.780  1.00291.97           N
ATOM    858  C   GLN A 107       7.694   1.465  70.700  1.00291.97           C
ATOM    859  O   GLN A 107       7.610   0.642  71.610  1.00291.97           O
ATOM    860  N   ASN A 108       7.850   2.776  70.940  1.00 71.84           N
ATOM    861  CA  ASN A 108       7.877   3.183  72.309  1.00 71.84           C
ATOM    862  CB  ASN A 108       8.641   4.494  72.569  1.00 71.84           C
ATOM    863  CG  ASN A 108      10.135   4.195  72.555  1.00 71.84           C
ATOM    864  OD1 ASN A 108      10.568   3.116  72.155  1.00 71.84           O
ATOM    865  ND2 ASN A 108      10.944   5.181  73.026  1.00 71.84           N
ATOM    866  C   ASN A 108       6.441   3.385  72.765  1.00 71.84           C
ATOM    867  O   ASN A 108       6.168   4.461  73.362  1.00 71.84           O
ATOM    868  OXT ASN A 108       5.604   2.472  72.532  1.00 71.84           O
TER     869      ASN A 108
ATOM    870  N   MET B 109      29.062   5.839  88.801  1.00103.76           N
ATOM    871  CA  MET B 109      28.968   6.306  90.199  1.00103.76           C
ATOM    872  CB  MET B 109      30.005   7.425  90.414  1.00103.76           C
ATOM    873  CG  MET B 109      30.358   7.713  91.873  1.00103.76           C
ATOM    874  SD  MET B 109      31.638   8.985  92.089  1.00103.76           S
ATOM    875  CE  MET B 109      31.994   8.534  93.810  1.00103.76           C
ATOM    876  C   MET B 109      27.599   6.833  90.552  1.00103.76           C
ATOM    877  O   MET B 109      26.623   6.553  89.858  1.00103.76           O
ATOM    878  N   SER B 110      27.556   7.706  91.588  1.00140.91           N
ATOM    879  CA  SER B 110      26.420   8.216  92.309  1.00140.91           C
ATOM    880  CB  SER B 110      26.646   9.665  92.769  1.00140.91           C
ATOM    881  OG  SER B 110      26.807  10.520  91.645  1.00140.91           O
ATOM    882  C   SER B 110      25.178   8.172  91.486  1.00140.91           C
ATOM    883  O   SER B 110      25.060   8.897  90.502  1.00140.91           O
ATOM    884  N   SER B 111      24.212   7.315  91.897  1.00250.59           N
ATOM    885  CA  SER B 111      23.034   7.094  91.120  1.00250.59           C
ATOM    886  CB  SER B 111      23.386   6.407  89.848  1.00250.59           C
ATOM    887  OG  SER B 111      23.746   7.377  88.896  1.00250.59           O
ATOM    888  C   SER B 111      22.074   6.168  91.794  1.00250.59           C
ATOM    889  O   SER B 111      21.972   6.143  93.017  1.00250.59           O
ATOM    890  N   LYS B 112      21.330   5.387  90.963  1.00308.13           N
ATOM    891  CA  LYS B 112      20.325   4.447  91.396  1.00308.13           C
ATOM    892  CB  LYS B 112      18.906   4.886  90.995  1.00308.13           C
ATOM    893  CG  LYS B 112      17.779   3.948  91.432  1.00308.13           C
ATOM    894  CD  LYS B 112      16.387   4.531  91.158  1.00308.13           C
ATOM    895  CE  LYS B 112      15.659   5.074  92.392  1.00308.13           C
ATOM    896  NZ  LYS B 112      14.857   3.998  93.013  1.00308.13           N
ATOM    897  C   LYS B 112      20.580   3.097  90.757  1.00308.13           C
ATOM    898  O   LYS B 112      21.236   2.993  89.729  1.00308.13           O
ATOM    899  N   LYS B 113      20.216   2.010  91.477  1.00256.97           N
ATOM    900  CA  LYS B 113      20.197   0.634  91.034  1.00256.97           C
ATOM    901  CB  LYS B 113      18.929   0.236  90.262  1.00256.97           C
ATOM    902  CG  LYS B 113      17.643   0.245  91.080  1.00256.97           C
ATOM    903  CD  LYS B 113      16.407  -0.003  90.215  1.00256.97           C
ATOM    904  CE  LYS B 113      15.086   0.161  90.962  1.00256.97           C
ATOM    905  NZ  LYS B 113      14.852   1.598  91.221  1.00256.97           N
ATOM    906  C   LYS B 113      21.360   0.267  90.156  1.00256.97           C
ATOM    907  O   LYS B 113      21.203  -0.596  89.296  1.00256.97           O
ATOM    908  N   VAL B 114      22.560   0.838  90.368  1.00 88.05           N
ATOM    909  CA  VAL B 114      23.701   0.586  89.522  1.00 88.05           C
ATOM    910  CB  VAL B 114      23.684   1.328  88.202  1.00 88.05           C
ATOM    911  CG1 VAL B 114      24.960   0.985  87.407  1.00 88.05           C
ATOM    912  CG2 VAL B 114      22.412   0.971  87.419  1.00 88.05           C
ATOM    913  C   VAL B 114      24.823   1.158  90.306  1.00 88.05           C
ATOM    914  O   VAL B 114      25.255   0.591  91.308  1.00 88.05           O
ATOM    915  N   THR B 115      25.327   2.322  89.844  1.00144.35           N
ATOM    916  CA  THR B 115      26.271   3.089  90.565  1.00144.35           C
ATOM    917  CB  THR B 115      27.074   3.878  89.591  1.00144.35           C
ATOM    918  OG1 THR B 115      26.206   4.388  88.587  1.00144.35           O
ATOM    919  CG2 THR B 115      28.144   2.972  88.956  1.00144.35           C
ATOM    920  C   THR B 115      25.489   3.879  91.586  1.00144.35           C
ATOM    921  O   THR B 115      25.935   4.888  92.132  1.00144.35           O
ATOM    922  N   LYS B 116      24.275   3.372  91.893  1.00104.60           N
ATOM    923  CA  LYS B 116      23.441   3.857  92.943  1.00104.60           C
ATOM    924  CB  LYS B 116      22.173   3.061  93.204  0.00104.60           C
ATOM    925  CG  LYS B 116      21.329   3.651  94.332  0.00104.60           C
ATOM    926  CD  LYS B 116      19.918   3.073  94.391  0.00104.60           C
ATOM    927  CE  LYS B 116      19.139   3.487  95.639  0.00104.60           C
ATOM    928  NZ  LYS B 116      18.786   4.921  95.567  0.00104.60           N
ATOM    929  C   LYS B 116      24.128   3.594  94.220  1.00104.60           C
ATOM    930  O   LYS B 116      24.211   4.456  95.091  1.00104.60           O
ATOM    931  N   ASN B 117      24.654   2.365  94.337  1.00 86.91           N
ATOM    932  CA  ASN B 117      25.203   1.941  95.583  1.00 86.91           C
ATOM    933  CB  ASN B 117      25.737   0.491  95.551  1.00 86.91           C
ATOM    934  CG  ASN B 117      26.745   0.322  94.420  1.00 86.91           C
ATOM    935  OD1 ASN B 117      26.828   1.145  93.510  1.00 86.91           O
ATOM    936  ND2 ASN B 117      27.519  -0.797  94.462  1.00 86.91           N
ATOM    937  C   ASN B 117      26.292   2.873  95.982  1.00 86.91           C
ATOM    938  O   ASN B 117      26.358   3.280  97.141  1.00 86.91           O
ATOM    939  N   ASP B 118      27.172   3.249  95.037  1.00114.55           N
ATOM    940  CA  ASP B 118      28.227   4.142  95.401  1.00114.55           C
ATOM    941  CB  ASP B 118      29.417   4.182  94.408  1.00114.55           C
ATOM    942  CG  ASP B 118      28.984   4.585  93.022  1.00114.55           C
ATOM    943  OD1 ASP B 118      28.240   5.588  92.919  1.00114.55           O
ATOM    944  OD2 ASP B 118      29.413   3.916  92.044  1.00114.55           O
ATOM    945  C   ASP B 118      27.676   5.506  95.717  1.00114.55           C
ATOM    946  O   ASP B 118      28.238   6.213  96.549  1.00114.55           O
ATOM    947  N   LEU B 119      26.571   5.936  95.069  1.00 79.73           N
ATOM    948  CA  LEU B 119      26.012   7.227  95.397  1.00 79.73           C
ATOM    949  CB  LEU B 119      24.742   7.576  94.622  1.00 79.73           C
ATOM    950  CG  LEU B 119      24.020   8.862  95.071  1.00 79.73           C
ATOM    951  CD1 LEU B 119      24.961  10.075  95.142  1.00 79.73           C
ATOM    952  CD2 LEU B 119      22.829   9.143  94.143  1.00 79.73           C
ATOM    953  C   LEU B 119      25.543   7.228  96.813  1.00 79.73           C
ATOM    954  O   LEU B 119      25.792   8.172  97.561  1.00 79.73           O
ATOM    955  N   LEU B 120      24.842   6.152  97.207  1.00146.26           N
ATOM    956  CA  LEU B 120      24.238   6.070  98.504  1.00146.26           C
ATOM    957  CB  LEU B 120      23.487   4.744  98.722  1.00146.26           C
ATOM    958  CG  LEU B 120      22.300   4.555  97.764  1.00146.26           C
ATOM    959  CD1 LEU B 120      21.572   3.229  98.031  1.00146.26           C
ATOM    960  CD2 LEU B 120      21.365   5.773  97.805  1.00146.26           C
ATOM    961  C   LEU B 120      25.312   6.132  99.541  1.00146.26           C
ATOM    962  O   LEU B 120      25.156   6.786 100.571  1.00146.26           O
ATOM    963  N   GLU B 121      26.441   5.449  99.286  1.00 44.83           N
ATOM    964  CA  GLU B 121      27.507   5.375 100.241  1.00 44.83           C
ATOM    965  CB  GLU B 121      28.668   4.514  99.723  1.00 44.83           C
ATOM    966  CG  GLU B 121      28.284   3.043  99.572  1.00 44.83           C
ATOM    967  CD  GLU B 121      29.380   2.347  98.782  1.00 44.83           C
ATOM    968  OE1 GLU B 121      29.941   2.990  97.853  1.00 44.83           O
ATOM    969  OE2 GLU B 121      29.669   1.160  99.092  1.00 44.83           O
ATOM    970  C   GLU B 121      28.042   6.749 100.497  1.00 44.83           C
ATOM    971  O   GLU B 121      28.260   7.131 101.646  1.00 44.83           O
ATOM    972  N   ALA B 122      28.255   7.531  99.423  1.00 41.62           N
ATOM    973  CA  ALA B 122      28.816   8.851  99.519  1.00 41.62           C
ATOM    974  CB  ALA B 122      29.105   9.480  98.150  1.00 41.62           C
ATOM    975  C   ALA B 122      27.892   9.778 100.255  1.00 41.62           C
ATOM    976  O   ALA B 122      28.344  10.624 101.025  1.00 41.62           O
ATOM    977  N   VAL B 123      26.574   9.661  99.998  1.00 54.14           N
ATOM    978  CA  VAL B 123      25.545  10.495 100.567  1.00 54.14           C
ATOM    979  CB  VAL B 123      24.210  10.275  99.920  1.00 54.14           C
ATOM    980  CG1 VAL B 123      23.167  11.143 100.644  1.00 54.14           C
ATOM    981  CG2 VAL B 123      24.354  10.570  98.419  1.00 54.14           C
ATOM    982  C   VAL B 123      25.390  10.238 102.036  1.00 54.14           C
ATOM    983  O   VAL B 123      25.037  11.139 102.796  1.00 54.14           O
ATOM    984  N   TYR B 124      25.618   8.985 102.466  1.00191.57           N
ATOM    985  CA  TYR B 124      25.518   8.560 103.838  1.00191.57           C
ATOM    986  CB  TYR B 124      26.100   7.126 103.935  1.00191.57           C
ATOM    987  CG  TYR B 124      26.455   6.650 105.315  1.00191.57           C
ATOM    988  CD1 TYR B 124      27.597   7.069 105.968  1.00191.57           C
ATOM    989  CD2 TYR B 124      25.659   5.742 105.959  1.00191.57           C
ATOM    990  CE1 TYR B 124      27.910   6.621 107.231  1.00191.57           C
ATOM    991  CE2 TYR B 124      25.956   5.279 107.220  1.00191.57           C
ATOM    992  CZ  TYR B 124      27.089   5.716 107.858  1.00191.57           C
ATOM    993  OH  TYR B 124      27.397   5.245 109.151  1.00191.57           O
ATOM    994  C   TYR B 124      26.442   9.414 104.644  1.00191.57           C
ATOM    995  O   TYR B 124      26.072   9.944 105.691  1.00191.57           O
ATOM    996  N   GLN B 125      27.695   9.535 104.175  1.00 95.43           N
ATOM    997  CA  GLN B 125      28.696  10.223 104.932  1.00 95.43           C
ATOM    998  CB  GLN B 125      30.120   9.971 104.417  1.00 95.43           C
ATOM    999  CG  GLN B 125      30.592   8.546 104.699  1.00 95.43           C
ATOM   1000  CD  GLN B 125      30.688   8.388 106.210  0.00 95.43           C
ATOM   1001  OE1 GLN B 125      30.251   9.252 106.970  0.00 95.43           O
ATOM   1002  NE2 GLN B 125      31.279   7.249 106.660  1.00 95.43           N
ATOM   1003  C   GLN B 125      28.486  11.700 105.016  1.00 95.43           C
ATOM   1004  O   GLN B 125      28.620  12.284 106.090  1.00 95.43           O
ATOM   1005  N   ASN B 126      28.147  12.362 103.897  1.00 75.15           N
ATOM   1006  CA  ASN B 126      28.077  13.791 103.971  1.00 75.15           C
ATOM   1007  CB  ASN B 126      27.920  14.473 102.605  1.00 75.15           C
ATOM   1008  CG  ASN B 126      28.401  15.901 102.807  1.00 75.15           C
ATOM   1009  OD1 ASN B 126      27.884  16.624 103.656  1.00 75.15           O
ATOM   1010  ND2 ASN B 126      29.441  16.312 102.032  1.00 75.15           N
ATOM   1011  C   ASN B 126      26.947  14.205 104.866  1.00 75.15           C
ATOM   1012  O   ASN B 126      27.073  15.146 105.647  1.00 75.15           O
ATOM   1013  N   THR B 127      25.805  13.507 104.754  1.00119.94           N
ATOM   1014  CA  THR B 127      24.601  13.758 105.495  1.00119.94           C
ATOM   1015  CB  THR B 127      23.409  13.080 104.878  1.00119.94           C
ATOM   1016  OG1 THR B 127      22.214  13.651 105.381  1.00119.94           O
ATOM   1017  CG2 THR B 127      23.444  11.580 105.208  1.00119.94           C
ATOM   1018  C   THR B 127      24.736  13.320 106.930  1.00119.94           C
ATOM   1019  O   THR B 127      24.080  13.871 107.814  1.00119.94           O
ATOM   1020  N   LYS B 128      25.609  12.330 107.209  1.00137.03           N
ATOM   1021  CA  LYS B 128      25.753  11.812 108.544  1.00137.03           C
ATOM   1022  CB  LYS B 128      25.964  12.928 109.588  1.00137.03           C
ATOM   1023  CG  LYS B 128      26.249  12.440 111.011  1.00137.03           C
ATOM   1024  CD  LYS B 128      27.593  11.725 111.166  1.00137.03           C
ATOM   1025  CE  LYS B 128      27.923  11.330 112.608  1.00137.03           C
ATOM   1026  NZ  LYS B 128      29.237  10.645 112.653  1.00137.03           N
ATOM   1027  C   LYS B 128      24.549  11.006 108.951  1.00137.03           C
ATOM   1028  O   LYS B 128      24.014  11.179 110.045  1.00137.03           O
ATOM   1029  N   TYR B 129      24.100  10.091 108.064  1.00110.57           N
ATOM   1030  CA  TYR B 129      23.027   9.181 108.370  1.00110.57           C
ATOM   1031  CB  TYR B 129      21.718   9.415 107.592  1.00110.57           C
ATOM   1032  CG  TYR B 129      21.145  10.711 108.049  1.00110.57           C
ATOM   1033  CD1 TYR B 129      20.386  10.776 109.196  1.00110.57           C
ATOM   1034  CD2 TYR B 129      21.379  11.864 107.341  1.00110.57           C
ATOM   1035  CE1 TYR B 129      19.861  11.976 109.618  1.00110.57           C
ATOM   1036  CE2 TYR B 129      20.856  13.065 107.756  1.00110.57           C
ATOM   1037  CZ  TYR B 129      20.094  13.121 108.896  1.00110.57           C
ATOM   1038  OH  TYR B 129      19.553  14.349 109.328  1.00110.57           O
ATOM   1039  C   TYR B 129      23.514   7.809 108.027  1.00110.57           C
ATOM   1040  O   TYR B 129      24.693   7.640 107.720  1.00110.57           O
ATOM   1041  N   GLU B 130      22.639   6.786 108.162  1.00 90.74           N
ATOM   1042  CA  GLU B 130      22.972   5.422 107.836  1.00 90.74           C
ATOM   1043  CB  GLU B 130      22.119   4.382 108.582  1.00 90.74           C
ATOM   1044  CG  GLU B 130      20.620   4.497 108.311  1.00 90.74           C
ATOM   1045  CD  GLU B 130      19.916   3.478 109.198  1.00 90.74           C
ATOM   1046  OE1 GLU B 130      20.607   2.839 110.039  1.00 90.74           O
ATOM   1047  OE2 GLU B 130      18.676   3.326 109.046  1.00 90.74           O
ATOM   1048  C   GLU B 130      22.792   5.229 106.355  1.00 90.74           C
ATOM   1049  O   GLU B 130      22.216   6.074 105.670  1.00 90.74           O
ATOM   1050  N   LYS B 131      23.361   4.127 105.812  1.00144.41           N
ATOM   1051  CA  LYS B 131      23.299   3.869 104.399  1.00144.41           C
ATOM   1052  CB  LYS B 131      24.248   2.755 103.904  1.00144.41           C
ATOM   1053  CG  LYS B 131      23.802   1.325 104.203  1.00144.41           C
ATOM   1054  CD  LYS B 131      24.588   0.269 103.417  0.00144.41           C
ATOM   1055  CE  LYS B 131      24.530   0.438 101.892  0.00144.41           C
ATOM   1056  NZ  LYS B 131      25.755   1.111 101.402  0.00144.41           N
ATOM   1057  C   LYS B 131      21.889   3.539 104.030  1.00144.41           C
ATOM   1058  O   LYS B 131      21.429   3.834 102.927  1.00144.41           O
ATOM   1059  N   LEU B 132      21.166   2.906 104.968  1.00 43.00           N
ATOM   1060  CA  LEU B 132      19.814   2.498 104.746  1.00 43.00           C
ATOM   1061  CB  LEU B 132      19.227   1.791 105.976  1.00 43.00           C
ATOM   1062  CG  LEU B 132      19.958   0.484 106.325  1.00 43.00           C
ATOM   1063  CD1 LEU B 132      19.346  -0.195 107.561  1.00 43.00           C
ATOM   1064  CD2 LEU B 132      20.009  -0.457 105.111  1.00 43.00           C
ATOM   1065  C   LEU B 132      18.981   3.716 104.489  1.00 43.00           C
ATOM   1066  O   LEU B 132      18.082   3.686 103.650  1.00 43.00           O
ATOM   1067  N   ALA B 133      19.225   4.802 105.252  1.00 39.73           N
ATOM   1068  CA  ALA B 133      18.491   6.033 105.128  1.00 39.73           C
ATOM   1069  CB  ALA B 133      18.808   7.032 106.253  1.00 39.73           C
ATOM   1070  C   ALA B 133      18.785   6.714 103.827  1.00 39.73           C
ATOM   1071  O   ALA B 133      17.886   7.240 103.172  1.00 39.73           O
ATOM   1072  N   VAL B 134      20.066   6.729 103.419  1.00 40.41           N
ATOM   1073  CA  VAL B 134      20.437   7.406 102.214  1.00 40.41           C
ATOM   1074  CB  VAL B 134      21.900   7.258 101.912  1.00 40.41           C
ATOM   1075  CG1 VAL B 134      22.191   7.922 100.556  1.00 40.41           C
ATOM   1076  CG2 VAL B 134      22.706   7.840 103.089  1.00 40.41           C
ATOM   1077  C   VAL B 134      19.688   6.763 101.089  1.00 40.41           C
ATOM   1078  O   VAL B 134      19.073   7.445 100.270  1.00 40.41           O
ATOM   1079  N   GLN B 135      19.699   5.417 101.046  1.00 47.91           N
ATOM   1080  CA  GLN B 135      19.098   4.683  99.967  1.00 47.91           C
ATOM   1081  CB  GLN B 135      19.304   3.163 100.084  1.00 47.91           C
ATOM   1082  CG  GLN B 135      18.661   2.394  98.927  1.00 47.91           C
ATOM   1083  CD  GLN B 135      18.837   0.906  99.183  1.00 47.91           C
ATOM   1084  OE1 GLN B 135      18.265   0.075  98.479  1.00 47.91           O
ATOM   1085  NE2 GLN B 135      19.634   0.555 100.227  1.00 47.91           N
ATOM   1086  C   GLN B 135      17.617   4.903  99.931  1.00 47.91           C
ATOM   1087  O   GLN B 135      17.043   5.132  98.868  1.00 47.91           O
ATOM   1088  N   THR B 136      16.959   4.844 101.100  1.00 32.41           N
ATOM   1089  CA  THR B 136      15.532   4.962 101.164  1.00 32.41           C
ATOM   1090  CB  THR B 136      14.999   4.756 102.553  1.00 32.41           C
ATOM   1091  OG1 THR B 136      15.367   3.471 103.034  1.00 32.41           O
ATOM   1092  CG2 THR B 136      13.466   4.887 102.514  1.00 32.41           C
ATOM   1093  C   THR B 136      15.132   6.328 100.717  1.00 32.41           C
ATOM   1094  O   THR B 136      14.124   6.497 100.032  1.00 32.41           O
ATOM   1095  N   ILE B 137      15.898   7.350 101.134  1.00126.52           N
ATOM   1096  CA  ILE B 137      15.576   8.700 100.789  1.00126.52           C
ATOM   1097  CB  ILE B 137      16.377   9.669 101.614  1.00126.52           C
ATOM   1098  CG1 ILE B 137      15.667  11.023 101.740  1.00126.52           C
ATOM   1099  CG2 ILE B 137      17.790   9.740 101.044  1.00126.52           C
ATOM   1100  CD1 ILE B 137      14.558  10.991 102.792  1.00126.52           C
ATOM   1101  C   ILE B 137      15.797   8.890  99.310  1.00126.52           C
ATOM   1102  O   ILE B 137      14.973   9.492  98.624  1.00126.52           O
ATOM   1103  N   MET B 138      16.916   8.367  98.762  1.00 81.70           N
ATOM   1104  CA  MET B 138      17.200   8.546  97.368  1.00 81.70           C
ATOM   1105  CB  MET B 138      18.555   8.004  96.941  1.00 81.70           C
ATOM   1106  CG  MET B 138      18.745   8.244  95.456  1.00 81.70           C
ATOM   1107  SD  MET B 138      20.282   7.573  94.808  1.00 81.70           S
ATOM   1108  CE  MET B 138      19.650   7.593  93.108  1.00 81.70           C
ATOM   1109  C   MET B 138      16.194   7.833  96.524  1.00 81.70           C
ATOM   1110  O   MET B 138      15.722   8.369  95.523  1.00 81.70           O
ATOM   1111  N   GLU B 139      15.830   6.595  96.896  1.00 34.71           N
ATOM   1112  CA  GLU B 139      14.915   5.881  96.060  1.00 34.71           C
ATOM   1113  CB  GLU B 139      14.591   4.462  96.566  1.00 34.71           C
ATOM   1114  CG  GLU B 139      15.752   3.473  96.414  1.00 34.71           C
ATOM   1115  CD  GLU B 139      15.242   2.090  96.797  1.00 34.71           C
ATOM   1116  OE1 GLU B 139      14.044   1.988  97.169  1.00 34.71           O
ATOM   1117  OE2 GLU B 139      16.039   1.116  96.716  1.00 34.71           O
ATOM   1118  C   GLU B 139      13.642   6.659  96.018  1.00 34.71           C
ATOM   1119  O   GLU B 139      13.042   6.821  94.957  1.00 34.71           O
ATOM   1120  N   ASN B 140      13.207   7.197  97.171  1.00 87.28           N
ATOM   1121  CA  ASN B 140      11.961   7.900  97.162  1.00 87.28           C
ATOM   1122  CB  ASN B 140      11.457   8.344  98.539  1.00 87.28           C
ATOM   1123  CG  ASN B 140       9.996   8.692  98.290  1.00 87.28           C
ATOM   1124  OD1 ASN B 140       9.210   7.844  97.869  1.00 87.28           O
ATOM   1125  ND2 ASN B 140       9.619   9.975  98.519  1.00 87.28           N
ATOM   1126  C   ASN B 140      12.044   9.129  96.303  1.00 87.28           C
ATOM   1127  O   ASN B 140      11.112   9.409  95.549  1.00 87.28           O
ATOM   1128  N   LEU B 141      13.153   9.895  96.369  1.00155.60           N
ATOM   1129  CA  LEU B 141      13.169  11.123  95.623  1.00155.60           C
ATOM   1130  CB  LEU B 141      14.282  12.140  96.011  1.00155.60           C
ATOM   1131  CG  LEU B 141      15.603  12.239  95.206  1.00155.60           C
ATOM   1132  CD1 LEU B 141      16.467  10.983  95.312  1.00155.60           C
ATOM   1133  CD2 LEU B 141      15.378  12.720  93.763  1.00155.60           C
ATOM   1134  C   LEU B 141      13.139  10.861  94.146  1.00155.60           C
ATOM   1135  O   LEU B 141      12.502  11.614  93.411  1.00155.60           O
ATOM   1136  N   PHE B 142      13.837   9.814  93.659  1.00 61.93           N
ATOM   1137  CA  PHE B 142      13.823   9.518  92.250  1.00 61.93           C
ATOM   1138  CB  PHE B 142      14.842   8.442  91.832  1.00 61.93           C
ATOM   1139  CG  PHE B 142      16.152   9.149  91.741  1.00 61.93           C
ATOM   1140  CD1 PHE B 142      16.906   9.421  92.857  1.00 61.93           C
ATOM   1141  CD2 PHE B 142      16.626   9.550  90.514  1.00 61.93           C
ATOM   1142  CE1 PHE B 142      18.108  10.085  92.746  1.00 61.93           C
ATOM   1143  CE2 PHE B 142      17.825  10.211  90.395  1.00 61.93           C
ATOM   1144  CZ  PHE B 142      18.571  10.483  91.515  1.00 61.93           C
ATOM   1145  C   PHE B 142      12.450   9.101  91.827  1.00 61.93           C
ATOM   1146  O   PHE B 142      11.979   9.512  90.768  1.00 61.93           O
ATOM   1147  N   ASP B 143      11.769   8.273  92.641  1.00 40.69           N
ATOM   1148  CA  ASP B 143      10.455   7.820  92.282  1.00 40.69           C
ATOM   1149  CB  ASP B 143       9.794   6.926  93.350  1.00 40.69           C
ATOM   1150  CG  ASP B 143      10.466   5.562  93.395  1.00 40.69           C
ATOM   1151  OD1 ASP B 143      11.351   5.298  92.538  1.00 40.69           O
ATOM   1152  OD2 ASP B 143      10.091   4.759  94.290  1.00 40.69           O
ATOM   1153  C   ASP B 143       9.556   9.008  92.172  1.00 40.69           C
ATOM   1154  O   ASP B 143       8.776   9.118  91.228  1.00 40.69           O
ATOM   1155  N   GLN B 144       9.645   9.934  93.144  1.00143.22           N
ATOM   1156  CA  GLN B 144       8.738  11.038  93.155  1.00143.22           C
ATOM   1157  CB  GLN B 144       8.740  11.822  94.470  1.00143.22           C
ATOM   1158  CG  GLN B 144       7.481  12.677  94.595  1.00143.22           C
ATOM   1159  CD  GLN B 144       6.322  11.688  94.607  1.00143.22           C
ATOM   1160  OE1 GLN B 144       5.229  11.975  94.122  1.00143.22           O
ATOM   1161  NE2 GLN B 144       6.577  10.477  95.173  1.00143.22           N
ATOM   1162  C   GLN B 144       8.993  11.951  91.990  1.00143.22           C
ATOM   1163  O   GLN B 144       8.052  12.485  91.406  1.00143.22           O
ATOM   1164  N   MET B 145      10.269  12.167  91.612  1.00 91.17           N
ATOM   1165  CA  MET B 145      10.543  13.037  90.497  1.00 91.17           C
ATOM   1166  CB  MET B 145      12.046  13.272  90.247  1.00 91.17           C
ATOM   1167  CG  MET B 145      12.748  14.009  91.393  1.00 91.17           C
ATOM   1168  SD  MET B 145      14.400  14.660  90.987  1.00 91.17           S
ATOM   1169  CE  MET B 145      15.152  13.050  90.623  1.00 91.17           C
ATOM   1170  C   MET B 145       9.954  12.428  89.257  1.00 91.17           C
ATOM   1171  O   MET B 145       9.401  13.129  88.415  1.00 91.17           O
ATOM   1172  N   LYS B 146      10.048  11.097  89.099  1.00122.58           N
ATOM   1173  CA  LYS B 146       9.532  10.467  87.915  1.00122.58           C
ATOM   1174  CB  LYS B 146       9.778   8.949  87.917  1.00122.58           C
ATOM   1175  CG  LYS B 146       9.506   8.268  86.575  1.00122.58           C
ATOM   1176  CD  LYS B 146      10.022   6.829  86.523  1.00122.58           C
ATOM   1177  CE  LYS B 146      11.524   6.715  86.792  1.00122.58           C
ATOM   1178  NZ  LYS B 146      11.904   5.295  86.970  1.00122.58           N
ATOM   1179  C   LYS B 146       8.054  10.680  87.860  1.00122.58           C
ATOM   1180  O   LYS B 146       7.506  11.003  86.807  1.00122.58           O
ATOM   1181  N   GLU B 147       7.372  10.507  89.007  1.00 98.16           N
ATOM   1182  CA  GLU B 147       5.943  10.610  89.039  1.00 98.16           C
ATOM   1183  CB  GLU B 147       5.349  10.152  90.376  1.00 98.16           C
ATOM   1184  CG  GLU B 147       3.826  10.078  90.364  1.00 98.16           C
ATOM   1185  CD  GLU B 147       3.434   9.172  91.513  1.00 98.16           C
ATOM   1186  OE1 GLU B 147       4.147   8.154  91.716  1.00 98.16           O
ATOM   1187  OE2 GLU B 147       2.418   9.474  92.196  1.00 98.16           O
ATOM   1188  C   GLU B 147       5.519  12.020  88.783  1.00 98.16           C
ATOM   1189  O   GLU B 147       4.538  12.259  88.082  1.00 98.16           O
ATOM   1190  N   VAL B 148       6.250  12.997  89.348  1.00107.28           N
ATOM   1191  CA  VAL B 148       5.870  14.367  89.181  1.00107.28           C
ATOM   1192  CB  VAL B 148       6.712  15.294  90.008  1.00107.28           C
ATOM   1193  CG1 VAL B 148       8.122  15.317  89.425  1.00107.28           C
ATOM   1194  CG2 VAL B 148       6.038  16.670  90.085  1.00107.28           C
ATOM   1195  C   VAL B 148       5.978  14.729  87.726  1.00107.28           C
ATOM   1196  O   VAL B 148       5.115  15.424  87.197  1.00107.28           O
ATOM   1197  N   LEU B 149       7.045  14.284  87.031  1.00102.39           N
ATOM   1198  CA  LEU B 149       7.172  14.575  85.624  1.00102.39           C
ATOM   1199  CB  LEU B 149       8.543  14.211  85.018  1.00102.39           C
ATOM   1200  CG  LEU B 149       9.665  15.219  85.347  1.00102.39           C
ATOM   1201  CD1 LEU B 149       9.930  15.316  86.854  1.00102.39           C
ATOM   1202  CD2 LEU B 149      10.936  14.911  84.537  1.00102.39           C
ATOM   1203  C   LEU B 149       6.107  13.858  84.843  1.00102.39           C
ATOM   1204  O   LEU B 149       5.545  14.406  83.896  1.00102.39           O
ATOM   1205  N   LYS B 150       5.782  12.614  85.240  1.00 68.08           N
ATOM   1206  CA  LYS B 150       4.818  11.810  84.537  1.00 68.08           C
ATOM   1207  CB  LYS B 150       4.435  10.549  85.340  1.00 68.08           C
ATOM   1208  CG  LYS B 150       5.527   9.529  85.654  1.00 68.08           C
ATOM   1209  CD  LYS B 150       5.102   8.609  86.804  1.00 68.08           C
ATOM   1210  CE  LYS B 150       6.247   7.853  87.486  1.00 68.08           C
ATOM   1211  NZ  LYS B 150       5.714   6.995  88.571  1.00 68.08           N
ATOM   1212  C   LYS B 150       3.542  12.595  84.497  1.00 68.08           C
ATOM   1213  O   LYS B 150       2.867  12.656  83.472  1.00 68.08           O
ATOM   1214  N   ASP B 151       3.180  13.210  85.639  1.00118.28           N
ATOM   1215  CA  ASP B 151       1.953  13.946  85.765  1.00118.28           C
ATOM   1216  CB  ASP B 151       1.526  14.244  87.220  1.00118.28           C
ATOM   1217  CG  ASP B 151       2.480  15.212  87.902  1.00118.28           C
ATOM   1218  OD1 ASP B 151       2.659  16.346  87.385  1.00118.28           O
ATOM   1219  OD2 ASP B 151       3.046  14.827  88.959  1.00118.28           O
ATOM   1220  C   ASP B 151       2.010  15.220  84.973  1.00118.28           C
ATOM   1221  O   ASP B 151       0.968  15.777  84.634  1.00118.28           O
ATOM   1222  N   GLY B 152       3.218  15.736  84.657  1.00 38.21           N
ATOM   1223  CA  GLY B 152       3.274  16.954  83.895  1.00 38.21           C
ATOM   1224  C   GLY B 152       3.736  18.086  84.755  1.00 38.21           C
ATOM   1225  O   GLY B 152       3.602  19.253  84.387  1.00 38.21           O
ATOM   1226  N   ASN B 153       4.301  17.768  85.931  1.00 66.29           N
ATOM   1227  CA  ASN B 153       4.770  18.789  86.818  1.00 66.29           C
ATOM   1228  CB  ASN B 153       4.525  18.434  88.292  1.00 66.29           C
ATOM   1229  CG  ASN B 153       4.615  19.689  89.147  1.00 66.29           C
ATOM   1230  OD1 ASN B 153       4.769  19.614  90.366  1.00 66.29           O
ATOM   1231  ND2 ASN B 153       4.496  20.874  88.491  1.00 66.29           N
ATOM   1232  C   ASN B 153       6.241  18.946  86.582  1.00 66.29           C
ATOM   1233  O   ASN B 153       6.922  18.023  86.135  1.00 66.29           O
ATOM   1234  N   THR B 154       6.772  20.153  86.850  1.00118.25           N
ATOM   1235  CA  THR B 154       8.168  20.378  86.631  1.00118.25           C
ATOM   1236  CB  THR B 154       8.462  21.699  85.980  1.00118.25           C
ATOM   1237  OG1 THR B 154       9.839  21.793  85.648  1.00118.25           O
ATOM   1238  CG2 THR B 154       8.069  22.827  86.949  1.00118.25           C
ATOM   1239  C   THR B 154       8.856  20.354  87.957  1.00118.25           C
ATOM   1240  O   THR B 154       8.411  20.957  88.933  1.00118.25           O
ATOM   1241  N   ILE B 155       9.974  19.614  88.029  1.00130.40           N
ATOM   1242  CA  ILE B 155      10.708  19.592  89.249  1.00130.40           C
ATOM   1243  CB  ILE B 155      11.208  18.239  89.655  1.00130.40           C
ATOM   1244  CG1 ILE B 155      12.046  17.578  88.547  1.00130.40           C
ATOM   1245  CG2 ILE B 155      10.004  17.442  90.144  1.00130.40           C
ATOM   1246  CD1 ILE B 155      12.764  16.312  89.000  1.00130.40           C
ATOM   1247  C   ILE B 155      11.870  20.478  89.056  1.00130.40           C
ATOM   1248  O   ILE B 155      12.761  20.205  88.251  1.00130.40           O
ATOM   1249  N   GLU B 156      11.852  21.606  89.784  1.00 97.27           N
ATOM   1250  CA  GLU B 156      12.966  22.486  89.707  1.00 97.27           C
ATOM   1251  CB  GLU B 156      12.667  23.946  90.081  1.00 97.27           C
ATOM   1252  CG  GLU B 156      11.774  24.641  89.054  1.00 97.27           C
ATOM   1253  CD  GLU B 156      11.686  26.116  89.413  1.00 97.27           C
ATOM   1254  OE1 GLU B 156      11.285  26.433  90.565  1.00 97.27           O
ATOM   1255  OE2 GLU B 156      12.024  26.950  88.532  1.00 97.27           O
ATOM   1256  C   GLU B 156      13.921  21.936  90.682  1.00 97.27           C
ATOM   1257  O   GLU B 156      13.541  21.113  91.512  1.00 97.27           O
ATOM   1258  N   LEU B 157      15.204  22.301  90.544  1.00188.99           N
ATOM   1259  CA  LEU B 157      16.144  21.814  91.494  1.00188.99           C
ATOM   1260  CB  LEU B 157      17.003  20.635  90.964  1.00188.99           C
ATOM   1261  CG  LEU B 157      16.360  19.501  90.097  1.00188.99           C
ATOM   1262  CD1 LEU B 157      17.341  18.329  89.990  1.00188.99           C
ATOM   1263  CD2 LEU B 157      14.942  19.026  90.460  1.00188.99           C
ATOM   1264  C   LEU B 157      17.137  22.930  91.659  1.00188.99           C
ATOM   1265  O   LEU B 157      17.990  23.131  90.793  1.00188.99           O
ATOM   1266  N   ARG B 158      17.108  23.665  92.786  1.00148.92           N
ATOM   1267  CA  ARG B 158      18.028  24.765  92.853  1.00148.92           C
ATOM   1268  CB  ARG B 158      17.878  25.637  94.111  1.00148.92           C
ATOM   1269  CG  ARG B 158      18.721  26.915  94.067  1.00148.92           C
ATOM   1270  CD  ARG B 158      18.949  27.537  95.446  1.00148.92           C
ATOM   1271  NE  ARG B 158      19.441  28.928  95.243  1.00148.92           N
ATOM   1272  CZ  ARG B 158      18.547  29.959  95.176  1.00148.92           C
ATOM   1273  NH1 ARG B 158      17.213  29.716  95.332  1.00148.92           N
ATOM   1274  NH2 ARG B 158      18.991  31.232  94.968  1.00148.92           N
ATOM   1275  C   ARG B 158      19.418  24.218  92.872  1.00148.92           C
ATOM   1276  O   ARG B 158      19.754  23.359  93.686  1.00148.92           O
ATOM   1277  N   GLY B 159      20.263  24.696  91.939  1.00 71.23           N
ATOM   1278  CA  GLY B 159      21.646  24.329  91.927  1.00 71.23           C
ATOM   1279  C   GLY B 159      21.880  23.093  91.107  1.00 71.23           C
ATOM   1280  O   GLY B 159      23.034  22.793  90.818  1.00 71.23           O
ATOM   1281  N   PHE B 160      20.865  22.225  90.890  1.00132.15           N
ATOM   1282  CA  PHE B 160      21.079  21.110  89.993  1.00132.15           C
ATOM   1283  CB  PHE B 160      20.485  19.795  90.519  1.00132.15           C
ATOM   1284  CG  PHE B 160      21.007  18.706  89.642  1.00132.15           C
ATOM   1285  CD1 PHE B 160      22.299  18.256  89.793  1.00132.15           C
ATOM   1286  CD2 PHE B 160      20.210  18.128  88.681  1.00132.15           C
ATOM   1287  CE1 PHE B 160      22.791  17.251  88.993  1.00132.15           C
ATOM   1288  CE2 PHE B 160      20.697  17.122  87.880  1.00132.15           C
ATOM   1289  CZ  PHE B 160      21.989  16.682  88.033  1.00132.15           C
ATOM   1290  C   PHE B 160      20.576  21.295  88.571  1.00132.15           C
ATOM   1291  O   PHE B 160      21.288  21.041  87.599  1.00132.15           O
ATOM   1292  N   GLY B 161      19.314  21.763  88.406  1.00 57.48           N
ATOM   1293  CA  GLY B 161      18.711  21.801  87.091  1.00 57.48           C
ATOM   1294  C   GLY B 161      17.243  21.482  87.230  1.00 57.48           C
ATOM   1295  O   GLY B 161      16.699  21.557  88.327  1.00 57.48           O
ATOM   1296  N   THR B 162      16.545  21.129  86.121  1.00120.28           N
ATOM   1297  CA  THR B 162      15.132  20.845  86.228  1.00120.28           C
ATOM   1298  CB  THR B 162      14.279  21.988  85.764  1.00120.28           C
ATOM   1299  OG1 THR B 162      12.914  21.741  86.063  1.00120.28           O
ATOM   1300  CG2 THR B 162      14.468  22.143  84.246  1.00120.28           C
ATOM   1301  C   THR B 162      14.776  19.662  85.368  1.00120.28           C
ATOM   1302  O   THR B 162      15.484  19.332  84.416  1.00120.28           O
ATOM   1303  N   PHE B 163      13.651  18.986  85.708  1.00 70.83           N
ATOM   1304  CA  PHE B 163      13.153  17.861  84.964  1.00 70.83           C
ATOM   1305  CB  PHE B 163      13.071  16.555  85.779  1.00 70.83           C
ATOM   1306  CG  PHE B 163      14.457  16.071  86.041  1.00 70.83           C
ATOM   1307  CD1 PHE B 163      15.186  16.550  87.104  1.00 70.83           C
ATOM   1308  CD2 PHE B 163      15.030  15.130  85.218  1.00 70.83           C
ATOM   1309  CE1 PHE B 163      16.464  16.098  87.339  1.00 70.83           C
ATOM   1310  CE2 PHE B 163      16.307  14.676  85.449  1.00 70.83           C
ATOM   1311  CZ  PHE B 163      17.031  15.160  86.510  1.00 70.83           C
ATOM   1312  C   PHE B 163      11.758  18.187  84.535  1.00 70.83           C
ATOM   1313  O   PHE B 163      10.954  18.679  85.328  1.00 70.83           O
ATOM   1314  N   GLU B 164      11.432  17.919  83.253  1.00 53.93           N
ATOM   1315  CA  GLU B 164      10.106  18.214  82.797  1.00 53.93           C
ATOM   1316  CB  GLU B 164       9.955  19.631  82.227  1.00 53.93           C
ATOM   1317  CG  GLU B 164      10.785  19.876  80.967  1.00 53.93           C
ATOM   1318  CD  GLU B 164      10.524  21.311  80.542  1.00 53.93           C
ATOM   1319  OE1 GLU B 164       9.947  22.070  81.368  1.00 53.93           O
ATOM   1320  OE2 GLU B 164      10.895  21.670  79.392  1.00 53.93           O
ATOM   1321  C   GLU B 164       9.757  17.279  81.689  1.00 53.93           C
ATOM   1322  O   GLU B 164      10.604  16.565  81.154  1.00 53.93           O
ATOM   1323  N   ALA B 165       8.461  17.261  81.329  1.00 40.61           N
ATOM   1324  CA  ALA B 165       7.996  16.443  80.250  1.00 40.61           C
ATOM   1325  CB  ALA B 165       6.569  15.909  80.462  1.00 40.61           C
ATOM   1326  C   ALA B 165       7.967  17.324  79.047  1.00 40.61           C
ATOM   1327  O   ALA B 165       7.573  18.487  79.135  1.00 40.61           O
ATOM   1328  N   ARG B 166       8.404  16.798  77.886  1.00113.45           N
ATOM   1329  CA  ARG B 166       8.403  17.619  76.714  1.00113.45           C
ATOM   1330  CB  ARG B 166       9.760  17.667  75.993  1.00113.45           C
ATOM   1331  CG  ARG B 166      10.900  18.140  76.896  1.00113.45           C
ATOM   1332  CD  ARG B 166      12.218  18.360  76.159  1.00113.45           C
ATOM   1333  NE  ARG B 166      12.356  19.825  75.943  1.00113.45           N
ATOM   1334  CZ  ARG B 166      13.388  20.504  76.526  1.00113.45           C
ATOM   1335  NH1 ARG B 166      14.317  19.834  77.267  1.00113.45           N
ATOM   1336  NH2 ARG B 166      13.490  21.855  76.371  1.00113.45           N
ATOM   1337  C   ARG B 166       7.422  17.040  75.756  1.00113.45           C
ATOM   1338  O   ARG B 166       7.293  15.823  75.629  1.00113.45           O
ATOM   1339  N   LEU B 167       6.679  17.931  75.075  1.00 94.62           N
ATOM   1340  CA  LEU B 167       5.712  17.535  74.100  1.00 94.62           C
ATOM   1341  CB  LEU B 167       4.714  18.681  73.808  1.00 94.62           C
ATOM   1342  CG  LEU B 167       3.519  18.387  72.872  1.00 94.62           C
ATOM   1343  CD1 LEU B 167       2.641  19.641  72.721  1.00 94.62           C
ATOM   1344  CD2 LEU B 167       3.942  17.842  71.500  1.00 94.62           C
ATOM   1345  C   LEU B 167       6.485  17.221  72.863  1.00 94.62           C
ATOM   1346  O   LEU B 167       7.460  17.900  72.537  1.00 94.62           O
ATOM   1347  N   ARG B 168       6.087  16.145  72.161  1.00109.61           N
ATOM   1348  CA  ARG B 168       6.715  15.814  70.921  1.00109.61           C
ATOM   1349  CB  ARG B 168       7.170  14.347  70.854  1.00109.61           C
ATOM   1350  CG  ARG B 168       8.190  14.071  69.753  1.00109.61           C
ATOM   1351  CD  ARG B 168       9.616  14.419  70.174  1.00109.61           C
ATOM   1352  NE  ARG B 168       9.587  15.802  70.724  1.00109.61           N
ATOM   1353  CZ  ARG B 168      10.735  16.367  71.193  1.00109.61           C
ATOM   1354  NH1 ARG B 168      11.912  15.675  71.115  1.00109.61           N
ATOM   1355  NH2 ARG B 168      10.715  17.616  71.740  1.00109.61           N
ATOM   1356  C   ARG B 168       5.629  15.966  69.907  1.00109.61           C
ATOM   1357  O   ARG B 168       4.554  15.387  70.061  1.00109.61           O
ATOM   1358  N   LYS B 169       5.866  16.760  68.848  1.00152.56           N
ATOM   1359  CA  LYS B 169       4.831  16.941  67.876  1.00152.56           C
ATOM   1360  CB  LYS B 169       5.033  18.159  66.952  1.00152.56           C
ATOM   1361  CG  LYS B 169       6.319  18.132  66.120  1.00152.56           C
ATOM   1362  CD  LYS B 169       7.604  18.212  66.945  1.00152.56           C
ATOM   1363  CE  LYS B 169       8.874  18.269  66.090  1.00152.56           C
ATOM   1364  NZ  LYS B 169       8.920  19.537  65.326  1.00152.56           N
ATOM   1365  C   LYS B 169       4.787  15.718  67.027  1.00152.56           C
ATOM   1366  O   LYS B 169       5.780  15.003  66.894  1.00152.56           O
ATOM   1367  N   GLY B 170       3.601  15.415  66.467  1.00 27.83           N
ATOM   1368  CA  GLY B 170       3.534  14.302  65.576  1.00 27.83           C
ATOM   1369  C   GLY B 170       4.354  14.729  64.417  1.00 27.83           C
ATOM   1370  O   GLY B 170       4.348  15.904  64.053  1.00 27.83           O
ATOM   1371  N   ARG B 171       5.091  13.789  63.802  1.00 55.33           N
ATOM   1372  CA  ARG B 171       5.919  14.231  62.730  1.00 55.33           C
ATOM   1373  CB  ARG B 171       7.408  14.383  63.094  1.00 55.33           C
ATOM   1374  CG  ARG B 171       8.068  13.099  63.597  1.00 55.33           C
ATOM   1375  CD  ARG B 171       9.572  13.246  63.844  1.00 55.33           C
ATOM   1376  NE  ARG B 171      10.079  11.931  64.333  1.00 55.33           N
ATOM   1377  CZ  ARG B 171      10.308  11.739  65.664  1.00 55.33           C
ATOM   1378  NH1 ARG B 171      10.128  12.770  66.539  1.00 55.33           N
ATOM   1379  NH2 ARG B 171      10.743  10.526  66.119  1.00 55.33           N
ATOM   1380  C   ARG B 171       5.829  13.273  61.600  1.00 55.33           C
ATOM   1381  O   ARG B 171       5.209  12.213  61.681  1.00 55.33           O
ATOM   1382  N   GLN B 172       6.462  13.683  60.491  1.00164.03           N
ATOM   1383  CA  GLN B 172       6.495  12.965  59.261  1.00164.03           C
ATOM   1384  CB  GLN B 172       6.376  13.888  58.035  1.00164.03           C
ATOM   1385  CG  GLN B 172       7.519  14.902  57.924  0.00164.03           C
ATOM   1386  CD  GLN B 172       7.323  15.964  59.001  0.00164.03           C
ATOM   1387  OE1 GLN B 172       6.502  16.870  58.860  0.00164.03           O
ATOM   1388  NE2 GLN B 172       8.099  15.853  60.113  1.00164.03           N
ATOM   1389  C   GLN B 172       7.821  12.294  59.182  1.00164.03           C
ATOM   1390  O   GLN B 172       8.407  11.924  60.199  1.00164.03           O
ATOM   1391  N   ASN B 173       8.274  12.076  57.934  1.00233.68           N
ATOM   1392  CA  ASN B 173       9.512  11.431  57.616  1.00233.68           C
ATOM   1393  CB  ASN B 173      10.793  12.246  57.912  1.00233.68           C
ATOM   1394  CG  ASN B 173      10.949  12.508  59.399  1.00233.68           C
ATOM   1395  OD1 ASN B 173      11.160  11.586  60.187  1.00233.68           O
ATOM   1396  ND2 ASN B 173      10.845  13.803  59.800  1.00233.68           N
ATOM   1397  C   ASN B 173       9.534  10.115  58.310  1.00233.68           C
ATOM   1398  O   ASN B 173      10.594   9.593  58.655  1.00233.68           O
ATOM   1399  N   ALA B 174       8.330   9.547  58.513  1.00 67.35           N
ATOM   1400  CA  ALA B 174       8.197   8.230  59.053  1.00 67.35           C
ATOM   1401  CB  ALA B 174       7.304   8.167  60.303  1.00 67.35           C
ATOM   1402  C   ALA B 174       7.512   7.471  57.969  1.00 67.35           C
ATOM   1403  O   ALA B 174       6.590   7.991  57.343  1.00 67.35           O
ATOM   1404  N   ARG B 175       7.955   6.233  57.680  1.00162.82           N
ATOM   1405  CA  ARG B 175       7.309   5.570  56.587  1.00162.82           C
ATOM   1406  CB  ARG B 175       7.645   6.224  55.243  1.00162.82           C
ATOM   1407  CG  ARG B 175       9.146   6.264  54.962  1.00162.82           C
ATOM   1408  CD  ARG B 175       9.491   7.008  53.675  1.00162.82           C
ATOM   1409  NE  ARG B 175       8.751   8.302  53.708  1.00162.82           N
ATOM   1410  CZ  ARG B 175       9.244   9.364  54.413  1.00162.82           C
ATOM   1411  NH1 ARG B 175      10.397   9.230  55.132  1.00162.82           N
ATOM   1412  NH2 ARG B 175       8.582  10.557  54.410  1.00162.82           N
ATOM   1413  C   ARG B 175       7.770   4.157  56.531  1.00162.82           C
ATOM   1414  O   ARG B 175       8.650   3.743  57.285  1.00162.82           O
ATOM   1415  N   ASN B 176       7.149   3.370  55.632  1.00 68.91           N
ATOM   1416  CA  ASN B 176       7.587   2.022  55.451  1.00 68.91           C
ATOM   1417  CB  ASN B 176       6.479   1.039  55.028  1.00 68.91           C
ATOM   1418  CG  ASN B 176       7.077  -0.362  54.989  1.00 68.91           C
ATOM   1419  OD1 ASN B 176       7.078  -1.076  55.990  1.00 68.91           O
ATOM   1420  ND2 ASN B 176       7.594  -0.778  53.801  1.00 68.91           N
ATOM   1421  C   ASN B 176       8.568   2.080  54.331  1.00 68.91           C
ATOM   1422  O   ASN B 176       8.219   2.372  53.191  1.00 68.91           O
ATOM   1423  N   PRO B 177       9.796   1.794  54.649  1.00 68.34           N
ATOM   1424  CA  PRO B 177      10.872   1.920  53.709  1.00 68.34           C
ATOM   1425  CD  PRO B 177      10.112   0.872  55.727  1.00 68.34           C
ATOM   1426  CB  PRO B 177      12.095   1.329  54.410  1.00 68.34           C
ATOM   1427  CG  PRO B 177      11.483   0.280  55.355  1.00 68.34           C
ATOM   1428  C   PRO B 177      10.593   1.232  52.411  1.00 68.34           C
ATOM   1429  O   PRO B 177      10.906   1.806  51.370  1.00 68.34           O
ATOM   1430  N   LYS B 178      10.045   0.002  52.426  1.00120.34           N
ATOM   1431  CA  LYS B 178       9.821  -0.650  51.165  1.00120.34           C
ATOM   1432  CB  LYS B 178       9.379  -2.118  51.299  1.00120.34           C
ATOM   1433  CG  LYS B 178      10.526  -3.083  51.601  1.00120.34           C
ATOM   1434  CD  LYS B 178      11.625  -3.052  50.532  1.00120.34           C
ATOM   1435  CE  LYS B 178      12.621  -4.209  50.621  1.00120.34           C
ATOM   1436  NZ  LYS B 178      12.157  -5.330  49.775  1.00120.34           N
ATOM   1437  C   LYS B 178       8.760   0.059  50.386  1.00120.34           C
ATOM   1438  O   LYS B 178       8.960   0.411  49.225  1.00120.34           O
ATOM   1439  N   THR B 179       7.603   0.310  51.028  1.00100.51           N
ATOM   1440  CA  THR B 179       6.486   0.887  50.338  1.00100.51           C
ATOM   1441  CB  THR B 179       5.273   1.033  51.204  1.00100.51           C
ATOM   1442  OG1 THR B 179       4.878  -0.222  51.736  1.00100.51           O
ATOM   1443  CG2 THR B 179       4.147   1.615  50.337  1.00100.51           C
ATOM   1444  C   THR B 179       6.823   2.268  49.890  1.00100.51           C
ATOM   1445  O   THR B 179       6.576   2.647  48.747  1.00100.51           O
ATOM   1446  N   GLY B 180       7.426   3.056  50.794  1.00 21.50           N
ATOM   1447  CA  GLY B 180       7.676   4.427  50.489  1.00 21.50           C
ATOM   1448  C   GLY B 180       6.452   5.165  50.927  1.00 21.50           C
ATOM   1449  O   GLY B 180       6.320   6.366  50.697  1.00 21.50           O
ATOM   1450  N   GLN B 181       5.517   4.439  51.572  1.00 45.23           N
ATOM   1451  CA  GLN B 181       4.296   5.019  52.046  1.00 45.23           C
ATOM   1452  CB  GLN B 181       3.291   3.960  52.522  1.00 45.23           C
ATOM   1453  CG  GLN B 181       1.953   4.526  52.994  0.00 45.23           C
ATOM   1454  CD  GLN B 181       1.167   3.372  53.598  0.00 45.23           C
ATOM   1455  OE1 GLN B 181       1.371   3.008  54.755  0.00 45.23           O
ATOM   1456  NE2 GLN B 181       0.248   2.773  52.794  1.00 45.23           N
ATOM   1457  C   GLN B 181       4.638   5.856  53.229  1.00 45.23           C
ATOM   1458  O   GLN B 181       5.268   5.384  54.174  1.00 45.23           O
ATOM   1459  N   GLN B 182       4.212   7.132  53.201  1.00 85.59           N
ATOM   1460  CA  GLN B 182       4.508   8.019  54.282  1.00 85.59           C
ATOM   1461  CB  GLN B 182       4.340   9.505  53.916  1.00 85.59           C
ATOM   1462  CG  GLN B 182       2.900   9.881  53.565  1.00 85.59           C
ATOM   1463  CD  GLN B 182       2.848  11.382  53.321  1.00 85.59           C
ATOM   1464  OE1 GLN B 182       2.919  11.844  52.183  1.00 85.59           O
ATOM   1465  NE2 GLN B 182       2.725  12.170  54.422  1.00 85.59           N
ATOM   1466  C   GLN B 182       3.552   7.727  55.385  1.00 85.59           C
ATOM   1467  O   GLN B 182       2.398   7.377  55.144  1.00 85.59           O
ATOM   1468  N   LEU B 183       4.030   7.822  56.639  1.00147.26           N
ATOM   1469  CA  LEU B 183       3.145   7.646  57.748  1.00147.26           C
ATOM   1470  CB  LEU B 183       3.194   6.247  58.397  1.00147.26           C
ATOM   1471  CG  LEU B 183       4.527   5.834  59.050  1.00147.26           C
ATOM   1472  CD1 LEU B 183       4.805   6.600  60.354  1.00147.26           C
ATOM   1473  CD2 LEU B 183       4.587   4.310  59.239  1.00147.26           C
ATOM   1474  C   LEU B 183       3.495   8.695  58.750  1.00147.26           C
ATOM   1475  O   LEU B 183       4.589   9.257  58.724  1.00147.26           O
ATOM   1476  N   SER B 184       2.549   9.020  59.649  1.00 72.65           N
ATOM   1477  CA  SER B 184       2.848  10.039  60.609  1.00 72.65           C
ATOM   1478  CB  SER B 184       1.701  11.054  60.790  1.00 72.65           C
ATOM   1479  OG  SER B 184       2.062  12.063  61.722  1.00 72.65           O
ATOM   1480  C   SER B 184       3.072   9.356  61.913  1.00 72.65           C
ATOM   1481  O   SER B 184       2.359   8.419  62.267  1.00 72.65           O
ATOM   1482  N   VAL B 185       4.111   9.792  62.647  1.00103.01           N
ATOM   1483  CA  VAL B 185       4.338   9.236  63.944  1.00103.01           C
ATOM   1484  CB  VAL B 185       5.780   9.260  64.378  1.00103.01           C
ATOM   1485  CG1 VAL B 185       6.597   8.346  63.444  1.00103.01           C
ATOM   1486  CG2 VAL B 185       6.265  10.719  64.391  1.00103.01           C
ATOM   1487  C   VAL B 185       3.544  10.106  64.863  1.00103.01           C
ATOM   1488  O   VAL B 185       3.549  11.328  64.720  1.00103.01           O
ATOM   1489  N   ALA B 186       2.821   9.490  65.818  1.00 44.46           N
ATOM   1490  CA  ALA B 186       1.948  10.210  66.705  1.00 44.46           C
ATOM   1491  CB  ALA B 186       1.067   9.295  67.571  1.00 44.46           C
ATOM   1492  C   ALA B 186       2.761  11.056  67.629  1.00 44.46           C
ATOM   1493  O   ALA B 186       3.975  10.895  67.750  1.00 44.46           O
ATOM   1494  N   PRO B 187       2.099  11.997  68.254  1.00 88.43           N
ATOM   1495  CA  PRO B 187       2.730  12.872  69.202  1.00 88.43           C
ATOM   1496  CD  PRO B 187       0.857  12.549  67.741  1.00 88.43           C
ATOM   1497  CB  PRO B 187       1.736  14.009  69.460  1.00 88.43           C
ATOM   1498  CG  PRO B 187       0.411  13.525  68.841  1.00 88.43           C
ATOM   1499  C   PRO B 187       3.058  12.062  70.405  1.00 88.43           C
ATOM   1500  O   PRO B 187       2.401  11.045  70.618  1.00 88.43           O
ATOM   1501  N   HIS B 188       4.076  12.476  71.182  1.00107.72           N
ATOM   1502  CA  HIS B 188       4.487  11.688  72.304  1.00107.72           C
ATOM   1503  ND1 HIS B 188       7.302   9.719  73.435  1.00107.72           N
ATOM   1504  CG  HIS B 188       6.023   9.719  72.925  1.00107.72           C
ATOM   1505  CB  HIS B 188       5.546  10.662  71.865  1.00107.72           C
ATOM   1506  NE2 HIS B 188       6.215   8.055  74.435  1.00107.72           N
ATOM   1507  CD2 HIS B 188       5.371   8.702  73.544  1.00107.72           C
ATOM   1508  CE1 HIS B 188       7.361   8.698  74.331  1.00107.72           C
ATOM   1509  C   HIS B 188       5.078  12.625  73.308  1.00107.72           C
ATOM   1510  O   HIS B 188       5.234  13.814  73.037  1.00107.72           O
ATOM   1511  N   TYR B 189       5.375  12.119  74.520  1.00 71.89           N
ATOM   1512  CA  TYR B 189       5.999  12.926  75.528  1.00 71.89           C
ATOM   1513  CB  TYR B 189       5.115  13.204  76.760  1.00 71.89           C
ATOM   1514  CG  TYR B 189       4.125  14.258  76.384  1.00 71.89           C
ATOM   1515  CD1 TYR B 189       3.086  13.994  75.521  1.00 71.89           C
ATOM   1516  CD2 TYR B 189       4.235  15.518  76.926  1.00 71.89           C
ATOM   1517  CE1 TYR B 189       2.188  14.984  75.189  1.00 71.89           C
ATOM   1518  CE2 TYR B 189       3.342  16.510  76.601  1.00 71.89           C
ATOM   1519  CZ  TYR B 189       2.314  16.241  75.732  1.00 71.89           C
ATOM   1520  OH  TYR B 189       1.393  17.257  75.395  1.00 71.89           O
ATOM   1521  C   TYR B 189       7.232  12.216  75.967  1.00 71.89           C
ATOM   1522  O   TYR B 189       7.288  10.987  75.964  1.00 71.89           O
ATOM   1523  N   VAL B 190       8.276  12.999  76.305  1.00107.95           N
ATOM   1524  CA  VAL B 190       9.506  12.433  76.771  1.00107.95           C
ATOM   1525  CB  VAL B 190      10.604  12.450  75.744  1.00107.95           C
ATOM   1526  CG1 VAL B 190      10.199  11.538  74.574  1.00107.95           C
ATOM   1527  CG2 VAL B 190      10.863  13.908  75.318  1.00107.95           C
ATOM   1528  C   VAL B 190       9.967  13.267  77.925  1.00107.95           C
ATOM   1529  O   VAL B 190       9.525  14.401  78.102  1.00107.95           O
ATOM   1530  N   VAL B 191      10.848  12.706  78.773  1.00 50.96           N
ATOM   1531  CA  VAL B 191      11.355  13.447  79.888  1.00 50.96           C
ATOM   1532  CB  VAL B 191      11.751  12.572  81.029  1.00 50.96           C
ATOM   1533  CG1 VAL B 191      12.393  13.430  82.133  1.00 50.96           C
ATOM   1534  CG2 VAL B 191      10.478  11.839  81.468  1.00 50.96           C
ATOM   1535  C   VAL B 191      12.550  14.198  79.415  1.00 50.96           C
ATOM   1536  O   VAL B 191      13.266  13.726  78.535  1.00 50.96           O
ATOM   1537  N   ALA B 192      12.776  15.404  79.980  1.00 40.89           N
ATOM   1538  CA  ALA B 192      13.892  16.201  79.570  1.00 40.89           C
ATOM   1539  CB  ALA B 192      13.494  17.384  78.671  1.00 40.89           C
ATOM   1540  C   ALA B 192      14.529  16.773  80.793  1.00 40.89           C
ATOM   1541  O   ALA B 192      13.874  17.013  81.807  1.00 40.89           O
ATOM   1542  N   PHE B 193      15.855  16.990  80.709  1.00 75.87           N
ATOM   1543  CA  PHE B 193      16.609  17.524  81.800  1.00 75.87           C
ATOM   1544  CB  PHE B 193      17.637  16.495  82.309  1.00 75.87           C
ATOM   1545  CG  PHE B 193      18.560  17.102  83.300  1.00 75.87           C
ATOM   1546  CD1 PHE B 193      18.141  17.425  84.569  1.00 75.87           C
ATOM   1547  CD2 PHE B 193      19.872  17.313  82.953  1.00 75.87           C
ATOM   1548  CE1 PHE B 193      19.022  17.977  85.471  1.00 75.87           C
ATOM   1549  CE2 PHE B 193      20.754  17.862  83.850  1.00 75.87           C
ATOM   1550  CZ  PHE B 193      20.330  18.195  85.111  1.00 75.87           C
ATOM   1551  C   PHE B 193      17.338  18.729  81.299  1.00 75.87           C
ATOM   1552  O   PHE B 193      17.947  18.694  80.232  1.00 75.87           O
ATOM   1553  N   ARG B 194      17.251  19.849  82.043  1.00 73.77           N
ATOM   1554  CA  ARG B 194      18.012  21.015  81.699  1.00 73.77           C
ATOM   1555  CB  ARG B 194      17.191  22.310  81.536  1.00 73.77           C
ATOM   1556  CG  ARG B 194      16.451  22.422  80.199  1.00 73.77           C
ATOM   1557  CD  ARG B 194      15.758  23.773  80.000  1.00 73.77           C
ATOM   1558  NE  ARG B 194      15.243  23.824  78.602  1.00 73.77           N
ATOM   1559  CZ  ARG B 194      14.684  24.974  78.124  1.00 73.77           C
ATOM   1560  NH1 ARG B 194      14.558  26.063  78.938  1.00 73.77           N
ATOM   1561  NH2 ARG B 194      14.249  25.038  76.831  1.00 73.77           N
ATOM   1562  C   ARG B 194      18.929  21.224  82.852  1.00 73.77           C
ATOM   1563  O   ARG B 194      18.488  21.338  83.994  1.00 73.77           O
ATOM   1564  N   SER B 195      20.243  21.268  82.579  1.00 80.13           N
ATOM   1565  CA  SER B 195      21.182  21.398  83.649  1.00 80.13           C
ATOM   1566  CB  SER B 195      22.604  20.998  83.245  1.00 80.13           C
ATOM   1567  OG  SER B 195      22.587  19.656  82.785  1.00 80.13           O
ATOM   1568  C   SER B 195      21.198  22.822  84.080  1.00 80.13           C
ATOM   1569  O   SER B 195      20.990  23.730  83.278  1.00 80.13           O
ATOM   1570  N   GLY B 196      21.448  23.039  85.384  1.00 22.02           N
ATOM   1571  CA  GLY B 196      21.491  24.368  85.910  1.00 22.02           C
ATOM   1572  C   GLY B 196      22.781  24.954  85.458  1.00 22.02           C
ATOM   1573  O   GLY B 196      23.665  24.241  84.988  1.00 22.02           O
ATOM   1574  N   GLN B 197      22.915  26.282  85.598  1.00 56.04           N
ATOM   1575  CA  GLN B 197      24.089  26.969  85.161  1.00 56.04           C
ATOM   1576  CB  GLN B 197      23.915  28.496  85.176  1.00 56.04           C
ATOM   1577  CG  GLN B 197      22.826  28.910  84.180  0.00 56.04           C
ATOM   1578  CD  GLN B 197      22.831  30.420  84.007  0.00 56.04           C
ATOM   1579  OE1 GLN B 197      22.599  30.929  82.910  1.00 56.04           O
ATOM   1580  NE2 GLN B 197      23.095  31.159  85.119  1.00 56.04           N
ATOM   1581  C   GLN B 197      25.252  26.528  85.999  1.00 56.04           C
ATOM   1582  O   GLN B 197      26.382  26.460  85.514  1.00 56.04           O
ATOM   1583  N   GLU B 198      25.006  26.209  87.286  1.00100.54           N
ATOM   1584  CA  GLU B 198      26.065  25.787  88.164  1.00100.54           C
ATOM   1585  CB  GLU B 198      25.550  25.425  89.566  1.00100.54           C
ATOM   1586  CG  GLU B 198      24.990  26.603  90.365  1.00100.54           C
ATOM   1587  CD  GLU B 198      26.151  27.363  90.993  1.00100.54           C
ATOM   1588  OE1 GLU B 198      26.890  28.051  90.239  1.00100.54           O
ATOM   1589  OE2 GLU B 198      26.309  27.270  92.239  1.00100.54           O
ATOM   1590  C   GLU B 198      26.676  24.532  87.616  1.00100.54           C
ATOM   1591  O   GLU B 198      27.898  24.414  87.528  1.00100.54           O
ATOM   1592  N   LEU B 199      25.828  23.570  87.208  1.00155.87           N
ATOM   1593  CA  LEU B 199      26.272  22.298  86.709  1.00155.87           C
ATOM   1594  CB  LEU B 199      25.117  21.364  86.304  1.00155.87           C
ATOM   1595  CG  LEU B 199      24.260  20.867  87.478  1.00155.87           C
ATOM   1596  CD1 LEU B 199      25.025  19.876  88.359  1.00155.87           C
ATOM   1597  CD2 LEU B 199      23.724  22.052  88.284  1.00155.87           C
ATOM   1598  C   LEU B 199      27.052  22.527  85.456  1.00155.87           C
ATOM   1599  O   LEU B 199      28.086  21.902  85.235  1.00155.87           O
ATOM   1600  N   LYS B 200      26.563  23.438  84.597  1.00 93.89           N
ATOM   1601  CA  LYS B 200      27.196  23.690  83.338  1.00 93.89           C
ATOM   1602  CB  LYS B 200      26.502  24.814  82.555  1.00 93.89           C
ATOM   1603  CG  LYS B 200      25.046  24.530  82.185  1.00 93.89           C
ATOM   1604  CD  LYS B 200      24.865  23.367  81.212  1.00 93.89           C
ATOM   1605  CE  LYS B 200      23.409  23.161  80.792  1.00 93.89           C
ATOM   1606  NZ  LYS B 200      23.316  22.079  79.787  1.00 93.89           N
ATOM   1607  C   LYS B 200      28.581  24.188  83.591  1.00 93.89           C
ATOM   1608  O   LYS B 200      29.541  23.770  82.944  1.00 93.89           O
ATOM   1609  N   LYS B 201      28.706  25.112  84.556  1.00 42.34           N
ATOM   1610  CA  LYS B 201      29.956  25.745  84.858  1.00 42.34           C
ATOM   1611  CB  LYS B 201      29.807  26.851  85.916  1.00 42.34           C
ATOM   1612  CG  LYS B 201      28.889  28.000  85.480  1.00 42.34           C
ATOM   1613  CD  LYS B 201      28.507  28.925  86.639  1.00 42.34           C
ATOM   1614  CE  LYS B 201      27.508  30.019  86.261  1.00 42.34           C
ATOM   1615  NZ  LYS B 201      27.252  30.893  87.430  1.00 42.34           N
ATOM   1616  C   LYS B 201      30.937  24.741  85.380  1.00 42.34           C
ATOM   1617  O   LYS B 201      32.126  24.817  85.075  1.00 42.34           O
ATOM   1618  N   ALA B 202      30.475  23.786  86.207  1.00 34.01           N
ATOM   1619  CA  ALA B 202      31.392  22.835  86.765  1.00 34.01           C
ATOM   1620  CB  ALA B 202      30.719  21.868  87.750  1.00 34.01           C
ATOM   1621  C   ALA B 202      31.992  22.009  85.670  1.00 34.01           C
ATOM   1622  O   ALA B 202      33.203  21.795  85.633  1.00 34.01           O
ATOM   1623  N   LEU B 203      31.158  21.523  84.733  1.00155.19           N
ATOM   1624  CA  LEU B 203      31.687  20.687  83.694  1.00155.19           C
ATOM   1625  CB  LEU B 203      30.603  20.018  82.835  1.00155.19           C
ATOM   1626  CG  LEU B 203      29.866  18.892  83.588  1.00155.19           C
ATOM   1627  CD1 LEU B 203      30.814  17.721  83.904  1.00155.19           C
ATOM   1628  CD2 LEU B 203      29.148  19.402  84.849  1.00155.19           C
ATOM   1629  C   LEU B 203      32.608  21.468  82.817  1.00155.19           C
ATOM   1630  O   LEU B 203      33.681  20.992  82.459  1.00155.19           O
ATOM   1631  N   TRP B 204      32.228  22.690  82.419  1.00110.66           N
ATOM   1632  CA  TRP B 204      33.173  23.438  81.648  1.00110.66           C
ATOM   1633  CB  TRP B 204      32.666  23.790  80.244  1.00110.66           C
ATOM   1634  CG  TRP B 204      33.673  24.522  79.397  1.00110.66           C
ATOM   1635  CD2 TRP B 204      34.611  23.872  78.534  1.00110.66           C
ATOM   1636  CD1 TRP B 204      33.891  25.863  79.269  1.00110.66           C
ATOM   1637  NE1 TRP B 204      34.909  26.087  78.373  1.00110.66           N
ATOM   1638  CE2 TRP B 204      35.361  24.868  77.910  1.00110.66           C
ATOM   1639  CE3 TRP B 204      34.828  22.545  78.276  1.00110.66           C
ATOM   1640  CZ2 TRP B 204      36.345  24.555  77.019  1.00110.66           C
ATOM   1641  CZ3 TRP B 204      35.822  22.234  77.379  1.00110.66           C
ATOM   1642  CH2 TRP B 204      36.565  23.219  76.762  1.00110.66           C
ATOM   1643  C   TRP B 204      33.338  24.699  82.415  1.00110.66           C
ATOM   1644  O   TRP B 204      32.354  25.407  82.621  1.00110.66           O
ATOM   1645  N   ASP B 205      34.588  25.016  82.817  1.00129.48           N
ATOM   1646  CA  ASP B 205      34.864  26.132  83.677  1.00129.48           C
ATOM   1647  CB  ASP B 205      36.364  26.438  83.836  1.00129.48           C
ATOM   1648  CG  ASP B 205      36.945  26.726  82.457  1.00129.48           C
ATOM   1649  OD1 ASP B 205      36.761  25.869  81.553  1.00129.48           O
ATOM   1650  OD2 ASP B 205      37.594  27.795  82.292  1.00129.48           O
ATOM   1651  C   ASP B 205      34.183  27.337  83.146  1.00129.48           C
ATOM   1652  O   ASP B 205      34.227  27.615  81.947  1.00129.48           O
ATOM   1653  N   LEU B 206      33.495  28.047  84.067  1.00236.00           N
ATOM   1654  CA  LEU B 206      32.720  29.187  83.705  1.00236.00           C
ATOM   1655  CB  LEU B 206      32.084  29.905  84.919  1.00236.00           C
ATOM   1656  CG  LEU B 206      31.109  31.060  84.588  1.00236.00           C
ATOM   1657  CD1 LEU B 206      30.474  31.622  85.870  1.00236.00           C
ATOM   1658  CD2 LEU B 206      31.762  32.173  83.750  1.00236.00           C
ATOM   1659  C   LEU B 206      33.670  30.075  82.998  1.00236.00           C
ATOM   1660  O   LEU B 206      34.757  30.414  83.465  1.00236.00           O
ATOM   1661  N   PRO B 207      33.197  30.443  81.850  1.00127.71           N
ATOM   1662  CA  PRO B 207      33.952  31.125  80.846  1.00127.71           C
ATOM   1663  CD  PRO B 207      31.829  30.165  81.444  1.00127.71           C
ATOM   1664  CB  PRO B 207      32.979  31.383  79.699  1.00127.71           C
ATOM   1665  CG  PRO B 207      31.835  30.378  79.923  1.00127.71           C
ATOM   1666  C   PRO B 207      34.581  32.403  81.292  1.00127.71           C
ATOM   1667  O   PRO B 207      34.073  33.053  82.204  1.00127.71           O
ATOM   1668  N   VAL B 208      35.721  32.730  80.652  1.00107.70           N
ATOM   1669  CA  VAL B 208      36.481  33.935  80.806  1.00107.70           C
ATOM   1670  CB  VAL B 208      37.595  33.858  81.816  1.00107.70           C
ATOM   1671  CG1 VAL B 208      36.990  33.602  83.208  1.00107.70           C
ATOM   1672  CG2 VAL B 208      38.604  32.791  81.356  1.00107.70           C
ATOM   1673  C   VAL B 208      37.120  34.115  79.467  1.00107.70           C
ATOM   1674  O   VAL B 208      36.739  33.447  78.508  1.00107.70           O
ATOM   1675  N   SER B 209      38.098  35.033  79.351  1.00109.58           N
ATOM   1676  CA  SER B 209      38.756  35.192  78.085  1.00109.58           C
ATOM   1677  CB  SER B 209      39.714  36.393  78.029  1.00109.58           C
ATOM   1678  OG  SER B 209      40.850  36.134  78.840  1.00109.58           O
ATOM   1679  C   SER B 209      39.601  33.975  77.893  1.00109.58           C
ATOM   1680  O   SER B 209      39.871  33.243  78.844  1.00109.58           O
ATOM   1681  N   GLU B 210      40.032  33.697  76.647  1.00209.35           N
ATOM   1682  CA  GLU B 210      40.880  32.555  76.478  1.00209.35           C
ATOM   1683  CB  GLU B 210      41.092  32.154  75.005  1.00209.35           C
ATOM   1684  CG  GLU B 210      41.822  30.819  74.839  1.00209.35           C
ATOM   1685  CD  GLU B 210      41.954  30.509  73.350  1.00209.35           C
ATOM   1686  OE1 GLU B 210      42.620  31.304  72.633  1.00209.35           O
ATOM   1687  OE2 GLU B 210      41.381  29.476  72.910  1.00209.35           O
ATOM   1688  C   GLU B 210      42.192  32.964  77.063  1.00209.35           C
ATOM   1689  O   GLU B 210      42.965  33.695  76.446  1.00209.35           O
ATOM   1690  N   VAL B 211      42.465  32.482  78.291  1.00116.47           N
ATOM   1691  CA  VAL B 211      43.621  32.878  79.043  1.00116.47           C
ATOM   1692  CB  VAL B 211      43.679  32.249  80.406  1.00116.47           C
ATOM   1693  CG1 VAL B 211      44.976  32.705  81.098  1.00116.47           C
ATOM   1694  CG2 VAL B 211      42.394  32.617  81.168  1.00116.47           C
ATOM   1695  C   VAL B 211      44.866  32.479  78.334  1.00116.47           C
ATOM   1696  O   VAL B 211      45.791  33.277  78.197  1.00116.47           O
ATOM   1697  N   SER B 212      44.928  31.229  77.841  1.00161.07           N
ATOM   1698  CA  SER B 212      46.171  30.844  77.259  1.00161.07           C
ATOM   1699  CB  SER B 212      46.864  29.690  78.008  1.00161.07           C
ATOM   1700  OG  SER B 212      48.131  29.414  77.430  1.00161.07           O
ATOM   1701  C   SER B 212      45.909  30.410  75.860  1.00161.07           C
ATOM   1702  O   SER B 212      44.766  30.364  75.409  1.00161.07           O
ATOM   1703  N   ASN B 213      46.994  30.110  75.125  1.00 95.39           N
ATOM   1704  CA  ASN B 213      46.893  29.708  73.758  1.00 95.39           C
ATOM   1705  CB  ASN B 213      48.273  29.362  73.166  1.00 95.39           C
ATOM   1706  CG  ASN B 213      48.106  28.960  71.712  1.00 95.39           C
ATOM   1707  OD1 ASN B 213      47.709  27.836  71.409  1.00 95.39           O
ATOM   1708  ND2 ASN B 213      48.423  29.903  70.785  1.00 95.39           N
ATOM   1709  C   ASN B 213      46.044  28.484  73.713  1.00 95.39           C
ATOM   1710  O   ASN B 213      45.121  28.388  72.906  1.00 95.39           O
ATOM   1711  N   GLU B 214      46.321  27.525  74.613  1.00235.43           N
ATOM   1712  CA  GLU B 214      45.565  26.311  74.654  1.00235.43           C
ATOM   1713  CB  GLU B 214      46.349  25.115  75.224  1.00235.43           C
ATOM   1714  CG  GLU B 214      46.857  25.292  76.653  1.00235.43           C
ATOM   1715  CD  GLU B 214      47.744  24.089  76.935  1.00235.43           C
ATOM   1716  OE1 GLU B 214      48.761  23.933  76.207  1.00235.43           O
ATOM   1717  OE2 GLU B 214      47.414  23.305  77.864  1.00235.43           O
ATOM   1718  C   GLU B 214      44.339  26.547  75.475  1.00235.43           C
ATOM   1719  O   GLU B 214      44.218  27.562  76.158  1.00235.43           O
ATOM   1720  N   GLN B 215      43.383  25.602  75.402  1.00210.13           N
ATOM   1721  CA  GLN B 215      42.133  25.728  76.093  1.00210.13           C
ATOM   1722  CB  GLN B 215      41.210  24.519  75.870  1.00210.13           C
ATOM   1723  CG  GLN B 215      40.858  24.287  74.398  1.00210.13           C
ATOM   1724  CD  GLN B 215      40.109  22.967  74.310  1.00210.13           C
ATOM   1725  OE1 GLN B 215      39.082  22.859  73.640  1.00210.13           O
ATOM   1726  NE2 GLN B 215      40.643  21.928  75.004  1.00210.13           N
ATOM   1727  C   GLN B 215      42.400  25.812  77.559  1.00210.13           C
ATOM   1728  O   GLN B 215      43.287  25.144  78.087  1.00210.13           O
ATOM   1729  N   ASN B 216      41.637  26.682  78.250  1.00 71.16           N
ATOM   1730  CA  ASN B 216      41.753  26.814  79.670  1.00 71.16           C
ATOM   1731  CB  ASN B 216      42.410  28.129  80.126  1.00 71.16           C
ATOM   1732  CG  ASN B 216      43.908  28.044  79.870  1.00 71.16           C
ATOM   1733  OD1 ASN B 216      44.486  26.959  79.831  1.00 71.16           O
ATOM   1734  ND2 ASN B 216      44.562  29.226  79.718  1.00 71.16           N
ATOM   1735  C   ASN B 216      40.319  26.837  80.174  1.00 71.16           C
ATOM   1736  O   ASN B 216      40.076  27.404  81.271  1.00 71.16           O
ATOM   1737  OXT ASN B 216      39.440  26.300  79.448  1.00 71.16           O
TER    1738      ASN B 216
END
