# Supplementary material for: Comparison of histone-like HU protein DNA-binding properties and HU/IHF protein sequence alignment
Source: PLoS One. 2017 Nov 13;12(11):e0188037. doi: 10.1371/journal.pone.0188037 (PMC5683647; doi:10.1371/journal.pone.0188037)
Supplement: S3 File — (ZIP) [file pone.0188037.s003.zip › B4_7.pdb]

EXPDTA    THEORETICAL MODEL, MODELLER 9.17 2017/03/23 13:39:57
REMARK   6 MODELLER OBJECTIVE FUNCTION:      1424.0250
REMARK   6 MODELLER BEST TEMPLATE % SEQ ID:  33.155
REMARK   6 SEQUENCE: B4_7
REMARK   6 DOPE score: -21233.07227
REMARK   6 GA341 score: 0.75999
REMARK   6 TEMPLATE: 1p71 1:A - 93:B MODELS 1:A - 250:B AT 33.2%
ATOM      1  N   MET A   1       5.980  24.261  87.977  1.00117.06           N
ATOM      2  CA  MET A   1       7.297  24.207  88.629  1.00117.06           C
ATOM      3  CB  MET A   1       7.731  22.744  88.822  1.00117.06           C
ATOM      4  CG  MET A   1       7.775  21.907  87.547  1.00117.06           C
ATOM      5  SD  MET A   1       8.188  20.169  87.859  1.00117.06           S
ATOM      6  CE  MET A   1       6.669  19.825  88.799  1.00117.06           C
ATOM      7  C   MET A   1       8.277  24.958  87.796  1.00117.06           C
ATOM      8  O   MET A   1       9.393  24.501  87.553  1.00117.06           O
ATOM      9  N   ALA A   2       7.837  26.145  87.329  1.00229.79           N
ATOM     10  CA  ALA A   2       8.639  27.058  86.572  1.00229.79           C
ATOM     11  CB  ALA A   2       8.471  26.939  85.048  1.00229.79           C
ATOM     12  C   ALA A   2       8.164  28.420  86.957  1.00229.79           C
ATOM     13  O   ALA A   2       7.085  28.571  87.527  1.00229.79           O
ATOM     14  N   GLY A   3       8.972  29.456  86.670  1.00105.22           N
ATOM     15  CA  GLY A   3       8.577  30.783  87.032  1.00105.22           C
ATOM     16  C   GLY A   3       9.317  31.142  88.277  1.00105.22           C
ATOM     17  O   GLY A   3       9.733  30.273  89.043  1.00105.22           O
ATOM     18  N   LYS A   4       9.502  32.456  88.506  1.00255.98           N
ATOM     19  CA  LYS A   4      10.218  32.897  89.665  1.00255.98           C
ATOM     20  CB  LYS A   4      11.256  33.990  89.346  1.00255.98           C
ATOM     21  CG  LYS A   4      10.632  35.251  88.742  1.00255.98           C
ATOM     22  CD  LYS A   4      11.617  36.401  88.526  1.00255.98           C
ATOM     23  CE  LYS A   4      12.307  36.344  87.161  1.00255.98           C
ATOM     24  NZ  LYS A   4      13.013  37.616  86.893  1.00255.98           N
ATOM     25  C   LYS A   4       9.228  33.486  90.614  1.00255.98           C
ATOM     26  O   LYS A   4       8.484  34.400  90.264  1.00255.98           O
ATOM     27  N   ALA A   5       9.178  32.943  91.846  1.00280.50           N
ATOM     28  CA  ALA A   5       8.308  33.478  92.850  1.00280.50           C
ATOM     29  CB  ALA A   5       6.820  33.469  92.460  1.00280.50           C
ATOM     30  C   ALA A   5       8.451  32.607  94.052  1.00280.50           C
ATOM     31  O   ALA A   5       8.933  31.480  93.952  1.00280.50           O
ATOM     32  N   GLY A   6       8.048  33.124  95.231  1.00 99.77           N
ATOM     33  CA  GLY A   6       8.133  32.350  96.434  1.00 99.77           C
ATOM     34  C   GLY A   6       9.561  31.969  96.579  1.00 99.77           C
ATOM     35  O   GLY A   6      10.451  32.709  96.166  1.00 99.77           O
ATOM     36  N   GLN A   7       9.823  30.798  97.187  1.00141.30           N
ATOM     37  CA  GLN A   7      11.188  30.392  97.227  1.00141.30           C
ATOM     38  CB  GLN A   7      11.417  29.063  97.974  1.00141.30           C
ATOM     39  CG  GLN A   7      10.753  27.838  97.335  1.00141.30           C
ATOM     40  CD  GLN A   7       9.298  27.764  97.783  1.00141.30           C
ATOM     41  OE1 GLN A   7       8.759  28.708  98.358  1.00141.30           O
ATOM     42  NE2 GLN A   7       8.642  26.603  97.513  1.00141.30           N
ATOM     43  C   GLN A   7      11.549  30.203  95.795  1.00141.30           C
ATOM     44  O   GLN A   7      12.576  30.699  95.333  1.00141.30           O
ATOM     45  N   LYS A   8      10.672  29.498  95.048  1.00292.33           N
ATOM     46  CA  LYS A   8      10.876  29.323  93.641  1.00292.33           C
ATOM     47  CB  LYS A   8      12.312  28.885  93.299  1.00292.33           C
ATOM     48  CG  LYS A   8      12.722  29.141  91.850  1.00292.33           C
ATOM     49  CD  LYS A   8      12.896  30.624  91.529  1.00292.33           C
ATOM     50  CE  LYS A   8      13.850  31.352  92.482  1.00292.33           C
ATOM     51  NZ  LYS A   8      15.238  30.885  92.270  1.00292.33           N
ATOM     52  C   LYS A   8       9.961  28.224  93.184  1.00292.33           C
ATOM     53  O   LYS A   8       9.918  27.156  93.792  1.00292.33           O
ATOM     54  N   VAL A   9       9.181  28.458  92.108  1.00131.55           N
ATOM     55  CA  VAL A   9       8.388  27.377  91.594  1.00131.55           C
ATOM     56  CB  VAL A   9       7.003  27.793  91.171  1.00131.55           C
ATOM     57  CG1 VAL A   9       6.198  28.103  92.446  1.00131.55           C
ATOM     58  CG2 VAL A   9       7.100  29.012  90.237  1.00131.55           C
ATOM     59  C   VAL A   9       9.156  26.840  90.429  1.00131.55           C
ATOM     60  O   VAL A   9       9.059  27.341  89.312  1.00131.55           O
ATOM     61  N   THR A  10       9.938  25.780  90.701  1.00 86.92           N
ATOM     62  CA  THR A  10      10.892  25.192  89.820  1.00 86.92           C
ATOM     63  CB  THR A  10      12.087  26.093  89.577  1.00 86.92           C
ATOM     64  OG1 THR A  10      12.621  26.563  90.807  1.00 86.92           O
ATOM     65  CG2 THR A  10      11.709  27.277  88.671  1.00 86.92           C
ATOM     66  C   THR A  10      11.378  23.970  90.532  1.00 86.92           C
ATOM     67  O   THR A  10      10.608  23.073  90.870  1.00 86.92           O
ATOM     68  N   LYS A  11      12.698  23.924  90.781  1.00 40.48           N
ATOM     69  CA  LYS A  11      13.340  22.840  91.454  1.00 40.48           C
ATOM     70  CB  LYS A  11      14.850  23.077  91.633  1.00 40.48           C
ATOM     71  CG  LYS A  11      15.587  21.881  92.241  0.00 40.48           C
ATOM     72  CD  LYS A  11      17.108  21.947  92.093  0.00 40.48           C
ATOM     73  CE  LYS A  11      17.819  20.681  92.575  0.00 40.48           C
ATOM     74  NZ  LYS A  11      19.279  20.808  92.368  0.00 40.48           N
ATOM     75  C   LYS A  11      12.749  22.695  92.824  1.00 40.48           C
ATOM     76  O   LYS A  11      12.510  21.579  93.284  1.00 40.48           O
ATOM     77  N   ALA A  12      12.479  23.820  93.512  1.00 26.67           N
ATOM     78  CA  ALA A  12      11.983  23.759  94.859  1.00 26.67           C
ATOM     79  CB  ALA A  12      11.756  25.151  95.475  1.00 26.67           C
ATOM     80  C   ALA A  12      10.670  23.039  94.879  1.00 26.67           C
ATOM     81  O   ALA A  12      10.419  22.217  95.757  1.00 26.67           O
ATOM     82  N   ASP A  13       9.787  23.328  93.909  1.00 73.22           N
ATOM     83  CA  ASP A  13       8.499  22.696  93.883  1.00 73.22           C
ATOM     84  CB  ASP A  13       7.595  23.249  92.765  1.00 73.22           C
ATOM     85  CG  ASP A  13       6.168  22.760  92.984  1.00 73.22           C
ATOM     86  OD1 ASP A  13       5.974  21.540  93.228  1.00 73.22           O
ATOM     87  OD2 ASP A  13       5.246  23.613  92.891  1.00 73.22           O
ATOM     88  C   ASP A  13       8.675  21.228  93.641  1.00 73.22           C
ATOM     89  O   ASP A  13       7.996  20.404  94.250  1.00 73.22           O
ATOM     90  N   ILE A  14       9.609  20.865  92.743  1.00 36.87           N
ATOM     91  CA  ILE A  14       9.824  19.494  92.371  1.00 36.87           C
ATOM     92  CB  ILE A  14      10.858  19.346  91.295  1.00 36.87           C
ATOM     93  CG1 ILE A  14      10.410  20.078  90.022  1.00 36.87           C
ATOM     94  CG2 ILE A  14      11.101  17.847  91.074  1.00 36.87           C
ATOM     95  CD1 ILE A  14      11.545  20.261  89.018  1.00 36.87           C
ATOM     96  C   ILE A  14      10.298  18.720  93.558  1.00 36.87           C
ATOM     97  O   ILE A  14       9.869  17.587  93.776  1.00 36.87           O
ATOM     98  N   ILE A  15      11.202  19.306  94.366  1.00 96.82           N
ATOM     99  CA  ILE A  15      11.705  18.560  95.478  1.00 96.82           C
ATOM    100  CB  ILE A  15      12.749  19.281  96.290  1.00 96.82           C
ATOM    101  CG1 ILE A  15      12.159  20.510  96.992  1.00 96.82           C
ATOM    102  CG2 ILE A  15      13.929  19.611  95.357  1.00 96.82           C
ATOM    103  CD1 ILE A  15      13.075  21.115  98.056  1.00 96.82           C
ATOM    104  C   ILE A  15      10.546  18.248  96.368  1.00 96.82           C
ATOM    105  O   ILE A  15      10.382  17.110  96.803  1.00 96.82           O
ATOM    106  N   ASP A  16       9.661  19.236  96.600  1.00 36.22           N
ATOM    107  CA  ASP A  16       8.567  19.046  97.509  1.00 36.22           C
ATOM    108  CB  ASP A  16       7.615  20.253  97.569  1.00 36.22           C
ATOM    109  CG  ASP A  16       8.333  21.386  98.288  1.00 36.22           C
ATOM    110  OD1 ASP A  16       9.433  21.130  98.846  1.00 36.22           O
ATOM    111  OD2 ASP A  16       7.787  22.522  98.292  1.00 36.22           O
ATOM    112  C   ASP A  16       7.759  17.865  97.067  1.00 36.22           C
ATOM    113  O   ASP A  16       7.396  17.023  97.885  1.00 36.22           O
ATOM    114  N   SER A  17       7.465  17.763  95.758  1.00 39.17           N
ATOM    115  CA  SER A  17       6.678  16.668  95.263  1.00 39.17           C
ATOM    116  CB  SER A  17       6.335  16.814  93.770  1.00 39.17           C
ATOM    117  OG  SER A  17       7.521  16.762  92.990  1.00 39.17           O
ATOM    118  C   SER A  17       7.428  15.376  95.422  1.00 39.17           C
ATOM    119  O   SER A  17       6.842  14.358  95.785  1.00 39.17           O
ATOM    120  N   VAL A  18       8.745  15.373  95.135  1.00108.40           N
ATOM    121  CA  VAL A  18       9.512  14.159  95.201  1.00108.40           C
ATOM    122  CB  VAL A  18      10.882  14.274  94.595  1.00108.40           C
ATOM    123  CG1 VAL A  18      11.804  15.072  95.529  1.00108.40           C
ATOM    124  CG2 VAL A  18      11.378  12.857  94.278  1.00108.40           C
ATOM    125  C   VAL A  18       9.642  13.698  96.622  1.00108.40           C
ATOM    126  O   VAL A  18       9.489  12.515  96.916  1.00108.40           O
ATOM    127  N   TYR A  19       9.866  14.647  97.547  1.00182.30           N
ATOM    128  CA  TYR A  19      10.040  14.405  98.953  1.00182.30           C
ATOM    129  CB  TYR A  19       9.977  15.781  99.671  1.00182.30           C
ATOM    130  CG  TYR A  19       9.576  15.722 101.113  1.00182.30           C
ATOM    131  CD1 TYR A  19       8.243  15.615 101.445  1.00182.30           C
ATOM    132  CD2 TYR A  19      10.494  15.803 102.134  1.00182.30           C
ATOM    133  CE1 TYR A  19       7.833  15.562 102.756  1.00182.30           C
ATOM    134  CE2 TYR A  19      10.095  15.749 103.450  1.00182.30           C
ATOM    135  CZ  TYR A  19       8.762  15.627 103.764  1.00182.30           C
ATOM    136  OH  TYR A  19       8.350  15.572 105.113  1.00182.30           O
ATOM    137  C   TYR A  19       8.870  13.595  99.403  1.00182.30           C
ATOM    138  O   TYR A  19       9.031  12.585 100.087  1.00182.30           O
ATOM    139  N   GLU A  20       7.652  14.026  99.034  1.00 86.91           N
ATOM    140  CA  GLU A  20       6.481  13.321  99.460  1.00 86.91           C
ATOM    141  CB  GLU A  20       5.179  14.099  99.202  1.00 86.91           C
ATOM    142  CG  GLU A  20       4.916  14.408  97.731  0.00 86.91           C
ATOM    143  CD  GLU A  20       3.608  15.178  97.643  0.00 86.91           C
ATOM    144  OE1 GLU A  20       2.972  15.388  98.711  0.00 86.91           O
ATOM    145  OE2 GLU A  20       3.230  15.571  96.507  0.00 86.91           O
ATOM    146  C   GLU A  20       6.373  11.983  98.794  1.00 86.91           C
ATOM    147  O   GLU A  20       6.062  10.990  99.450  1.00 86.91           O
ATOM    148  N   LYS A  21       6.624  11.907  97.473  1.00 80.63           N
ATOM    149  CA  LYS A  21       6.435  10.649  96.808  1.00 80.63           C
ATOM    150  CB  LYS A  21       6.556  10.742  95.283  1.00 80.63           C
ATOM    151  CG  LYS A  21       5.414  11.538  94.659  1.00 80.63           C
ATOM    152  CD  LYS A  21       5.644  11.860  93.184  0.00 80.63           C
ATOM    153  CE  LYS A  21       5.359  10.688  92.240  0.00 80.63           C
ATOM    154  NZ  LYS A  21       5.596  11.106  90.840  0.00 80.63           N
ATOM    155  C   LYS A  21       7.428   9.642  97.286  1.00 80.63           C
ATOM    156  O   LYS A  21       7.085   8.489  97.533  1.00 80.63           O
ATOM    157  N   ILE A  22       8.708  10.044  97.367  1.00128.10           N
ATOM    158  CA  ILE A  22       9.794   9.186  97.750  1.00128.10           C
ATOM    159  CB  ILE A  22      11.151   9.771  97.553  1.00128.10           C
ATOM    160  CG1 ILE A  22      12.170   8.699  97.957  1.00128.10           C
ATOM    161  CG2 ILE A  22      11.273  11.053  98.394  1.00128.10           C
ATOM    162  CD1 ILE A  22      13.608   9.154  97.805  1.00128.10           C
ATOM    163  C   ILE A  22       9.749   8.854  99.197  1.00128.10           C
ATOM    164  O   ILE A  22      10.156   7.763  99.587  1.00128.10           O
ATOM    165  N   GLY A  23       9.330   9.816 100.040  1.00 29.64           N
ATOM    166  CA  GLY A  23       9.333   9.579 101.451  1.00 29.64           C
ATOM    167  C   GLY A  23      10.668   9.982 102.000  1.00 29.64           C
ATOM    168  O   GLY A  23      11.071   9.504 103.059  1.00 29.64           O
ATOM    169  N   MET A  24      11.402  10.864 101.284  1.00141.30           N
ATOM    170  CA  MET A  24      12.673  11.317 101.784  1.00141.30           C
ATOM    171  CB  MET A  24      13.848  11.065 100.827  1.00141.30           C
ATOM    172  CG  MET A  24      14.153   9.573 100.667  1.00141.30           C
ATOM    173  SD  MET A  24      14.694   8.735 102.185  1.00141.30           S
ATOM    174  CE  MET A  24      14.817   7.090 101.425  1.00141.30           C
ATOM    175  C   MET A  24      12.569  12.781 102.052  1.00141.30           C
ATOM    176  O   MET A  24      11.706  13.451 101.491  1.00141.30           O
ATOM    177  N   SER A  25      13.461  13.306 102.921  1.00 85.44           N
ATOM    178  CA  SER A  25      13.406  14.673 103.360  1.00 85.44           C
ATOM    179  CB  SER A  25      14.467  15.026 104.420  1.00 85.44           C
ATOM    180  OG  SER A  25      15.773  14.932 103.871  1.00 85.44           O
ATOM    181  C   SER A  25      13.593  15.594 102.199  1.00 85.44           C
ATOM    182  O   SER A  25      14.122  15.220 101.154  1.00 85.44           O
ATOM    183  N   ARG A  26      13.134  16.848 102.382  1.00 74.97           N
ATOM    184  CA  ARG A  26      13.217  17.878 101.390  1.00 74.97           C
ATOM    185  CB  ARG A  26      12.531  19.192 101.809  1.00 74.97           C
ATOM    186  CG  ARG A  26      11.003  19.100 101.790  1.00 74.97           C
ATOM    187  CD  ARG A  26      10.292  20.443 101.976  1.00 74.97           C
ATOM    188  NE  ARG A  26       8.831  20.203 101.797  1.00 74.97           N
ATOM    189  CZ  ARG A  26       7.928  21.172 102.129  1.00 74.97           C
ATOM    190  NH1 ARG A  26       8.359  22.359 102.645  1.00 74.97           N
ATOM    191  NH2 ARG A  26       6.593  20.953 101.938  1.00 74.97           N
ATOM    192  C   ARG A  26      14.665  18.151 101.130  1.00 74.97           C
ATOM    193  O   ARG A  26      15.049  18.567 100.038  1.00 74.97           O
ATOM    194  N   LYS A  27      15.518  18.004 102.155  1.00122.09           N
ATOM    195  CA  LYS A  27      16.913  18.192 101.895  1.00122.09           C
ATOM    196  CB  LYS A  27      17.784  18.195 103.166  1.00122.09           C
ATOM    197  CG  LYS A  27      17.814  16.867 103.926  0.00122.09           C
ATOM    198  CD  LYS A  27      18.966  16.778 104.928  0.00122.09           C
ATOM    199  CE  LYS A  27      20.324  16.521 104.269  0.00122.09           C
ATOM    200  NZ  LYS A  27      20.719  17.686 103.446  0.00122.09           N
ATOM    201  C   LYS A  27      17.412  17.083 101.009  1.00122.09           C
ATOM    202  O   LYS A  27      18.144  17.325 100.053  1.00122.09           O
ATOM    203  N   GLU A  28      17.016  15.827 101.301  1.00 51.85           N
ATOM    204  CA  GLU A  28      17.515  14.680 100.591  1.00 51.85           C
ATOM    205  CB  GLU A  28      17.066  13.349 101.213  1.00 51.85           C
ATOM    206  CG  GLU A  28      17.737  13.056 102.556  1.00 51.85           C
ATOM    207  CD  GLU A  28      17.214  11.722 103.065  1.00 51.85           C
ATOM    208  OE1 GLU A  28      16.212  11.220 102.489  1.00 51.85           O
ATOM    209  OE2 GLU A  28      17.805  11.190 104.041  1.00 51.85           O
ATOM    210  C   GLU A  28      17.050  14.689  99.173  1.00 51.85           C
ATOM    211  O   GLU A  28      17.796  14.358  98.254  1.00 51.85           O
ATOM    212  N   ILE A  29      15.785  15.059  98.953  1.00105.90           N
ATOM    213  CA  ILE A  29      15.280  15.109  97.620  1.00105.90           C
ATOM    214  CB  ILE A  29      13.835  15.507  97.653  1.00105.90           C
ATOM    215  CG1 ILE A  29      13.749  16.834  98.410  1.00105.90           C
ATOM    216  CG2 ILE A  29      13.021  14.373  98.301  1.00105.90           C
ATOM    217  CD1 ILE A  29      12.384  17.467  98.594  1.00105.90           C
ATOM    218  C   ILE A  29      16.109  16.118  96.875  1.00105.90           C
ATOM    219  O   ILE A  29      16.571  15.848  95.766  1.00105.90           O
ATOM    220  N   ARG A  30      16.360  17.300  97.477  1.00160.81           N
ATOM    221  CA  ARG A  30      17.121  18.296  96.780  1.00160.81           C
ATOM    222  CB  ARG A  30      17.155  19.690  97.448  1.00160.81           C
ATOM    223  CG  ARG A  30      17.828  19.746  98.818  1.00160.81           C
ATOM    224  CD  ARG A  30      17.840  21.140  99.457  1.00160.81           C
ATOM    225  NE  ARG A  30      18.615  22.052  98.568  1.00160.81           N
ATOM    226  CZ  ARG A  30      17.966  22.838  97.658  1.00160.81           C
ATOM    227  NH1 ARG A  30      16.601  22.851  97.614  1.00160.81           N
ATOM    228  NH2 ARG A  30      18.684  23.621  96.800  1.00160.81           N
ATOM    229  C   ARG A  30      18.532  17.823  96.602  1.00160.81           C
ATOM    230  O   ARG A  30      19.127  18.031  95.547  1.00160.81           O
ATOM    231  N   THR A  31      19.117  17.172  97.626  1.00109.98           N
ATOM    232  CA  THR A  31      20.485  16.753  97.502  1.00109.98           C
ATOM    233  CB  THR A  31      21.066  16.219  98.785  1.00109.98           C
ATOM    234  OG1 THR A  31      22.416  15.829  98.581  1.00109.98           O
ATOM    235  CG2 THR A  31      20.223  15.048  99.309  1.00109.98           C
ATOM    236  C   THR A  31      20.626  15.736  96.405  1.00109.98           C
ATOM    237  O   THR A  31      21.518  15.845  95.565  1.00109.98           O
ATOM    238  N   VAL A  32      19.739  14.723  96.368  1.00 40.10           N
ATOM    239  CA  VAL A  32      19.815  13.698  95.362  1.00 40.10           C
ATOM    240  CB  VAL A  32      18.835  12.583  95.590  1.00 40.10           C
ATOM    241  CG1 VAL A  32      18.898  11.628  94.386  1.00 40.10           C
ATOM    242  CG2 VAL A  32      19.169  11.908  96.932  1.00 40.10           C
ATOM    243  C   VAL A  32      19.537  14.279  94.006  1.00 40.10           C
ATOM    244  O   VAL A  32      20.203  13.937  93.031  1.00 40.10           O
ATOM    245  N   VAL A  33      18.533  15.169  93.902  1.00 90.78           N
ATOM    246  CA  VAL A  33      18.172  15.721  92.624  1.00 90.78           C
ATOM    247  CB  VAL A  33      16.945  16.584  92.680  1.00 90.78           C
ATOM    248  CG1 VAL A  33      17.222  17.794  93.587  1.00 90.78           C
ATOM    249  CG2 VAL A  33      16.557  16.962  91.241  1.00 90.78           C
ATOM    250  C   VAL A  33      19.293  16.546  92.066  1.00 90.78           C
ATOM    251  O   VAL A  33      19.611  16.443  90.882  1.00 90.78           O
ATOM    252  N   ASP A  34      19.937  17.381  92.904  1.00 72.74           N
ATOM    253  CA  ASP A  34      20.967  18.264  92.432  1.00 72.74           C
ATOM    254  CB  ASP A  34      21.553  19.145  93.547  1.00 72.74           C
ATOM    255  CG  ASP A  34      22.507  20.141  92.900  1.00 72.74           C
ATOM    256  OD1 ASP A  34      22.499  20.238  91.644  1.00 72.74           O
ATOM    257  OD2 ASP A  34      23.259  20.813  93.655  1.00 72.74           O
ATOM    258  C   ASP A  34      22.090  17.450  91.880  1.00 72.74           C
ATOM    259  O   ASP A  34      22.639  17.762  90.825  1.00 72.74           O
ATOM    260  N   LEU A  35      22.449  16.363  92.579  1.00 86.90           N
ATOM    261  CA  LEU A  35      23.549  15.545  92.169  1.00 86.90           C
ATOM    262  CB  LEU A  35      23.862  14.418  93.152  1.00 86.90           C
ATOM    263  CG  LEU A  35      25.045  13.586  92.656  1.00 86.90           C
ATOM    264  CD1 LEU A  35      26.306  14.455  92.560  1.00 86.90           C
ATOM    265  CD2 LEU A  35      25.232  12.337  93.524  1.00 86.90           C
ATOM    266  C   LEU A  35      23.227  14.896  90.860  1.00 86.90           C
ATOM    267  O   LEU A  35      24.107  14.711  90.022  1.00 86.90           O
ATOM    268  N   PHE A  36      21.955  14.499  90.665  1.00 92.60           N
ATOM    269  CA  PHE A  36      21.543  13.819  89.472  1.00 92.60           C
ATOM    270  CB  PHE A  36      20.060  13.413  89.525  1.00 92.60           C
ATOM    271  CG  PHE A  36      19.667  12.890  88.189  1.00 92.60           C
ATOM    272  CD1 PHE A  36      19.920  11.587  87.827  1.00 92.60           C
ATOM    273  CD2 PHE A  36      19.031  13.717  87.291  1.00 92.60           C
ATOM    274  CE1 PHE A  36      19.547  11.119  86.587  1.00 92.60           C
ATOM    275  CE2 PHE A  36      18.656  13.255  86.050  1.00 92.60           C
ATOM    276  CZ  PHE A  36      18.914  11.953  85.696  1.00 92.60           C
ATOM    277  C   PHE A  36      21.728  14.707  88.282  1.00 92.60           C
ATOM    278  O   PHE A  36      22.260  14.282  87.257  1.00 92.60           O
ATOM    279  N   ILE A  37      21.279  15.969  88.396  1.00128.07           N
ATOM    280  CA  ILE A  37      21.320  16.904  87.313  1.00128.07           C
ATOM    281  CB  ILE A  37      20.547  18.152  87.637  1.00128.07           C
ATOM    282  CG1 ILE A  37      20.034  18.766  86.340  1.00128.07           C
ATOM    283  CG2 ILE A  37      21.399  19.102  88.497  1.00128.07           C
ATOM    284  CD1 ILE A  37      18.957  17.885  85.706  1.00128.07           C
ATOM    285  C   ILE A  37      22.750  17.228  86.996  1.00128.07           C
ATOM    286  O   ILE A  37      23.130  17.332  85.830  1.00128.07           O
ATOM    287  N   GLU A  38      23.587  17.391  88.040  1.00 31.91           N
ATOM    288  CA  GLU A  38      24.968  17.737  87.864  1.00 31.91           C
ATOM    289  CB  GLU A  38      25.704  17.919  89.204  1.00 31.91           C
ATOM    290  CG  GLU A  38      25.163  19.073  90.052  1.00 31.91           C
ATOM    291  CD  GLU A  38      25.969  19.136  91.343  1.00 31.91           C
ATOM    292  OE1 GLU A  38      27.202  19.377  91.262  1.00 31.91           O
ATOM    293  OE2 GLU A  38      25.359  18.945  92.429  1.00 31.91           O
ATOM    294  C   GLU A  38      25.642  16.616  87.134  1.00 31.91           C
ATOM    295  O   GLU A  38      26.464  16.845  86.250  1.00 31.91           O
ATOM    296  N   GLU A  39      25.296  15.367  87.496  1.00102.24           N
ATOM    297  CA  GLU A  39      25.894  14.189  86.931  1.00102.24           C
ATOM    298  CB  GLU A  39      25.379  12.904  87.610  1.00102.24           C
ATOM    299  CG  GLU A  39      26.252  11.669  87.376  1.00102.24           C
ATOM    300  CD  GLU A  39      27.293  11.613  88.486  1.00102.24           C
ATOM    301  OE1 GLU A  39      27.096  12.309  89.519  1.00102.24           O
ATOM    302  OE2 GLU A  39      28.295  10.868  88.319  1.00102.24           O
ATOM    303  C   GLU A  39      25.552  14.098  85.471  1.00102.24           C
ATOM    304  O   GLU A  39      26.395  13.738  84.651  1.00102.24           O
ATOM    305  N   VAL A  40      24.298  14.424  85.104  1.00 37.07           N
ATOM    306  CA  VAL A  40      23.868  14.329  83.735  1.00 37.07           C
ATOM    307  CB  VAL A  40      22.427  14.707  83.552  1.00 37.07           C
ATOM    308  CG1 VAL A  40      22.095  14.656  82.051  1.00 37.07           C
ATOM    309  CG2 VAL A  40      21.563  13.772  84.414  1.00 37.07           C
ATOM    310  C   VAL A  40      24.683  15.258  82.888  1.00 37.07           C
ATOM    311  O   VAL A  40      25.131  14.884  81.805  1.00 37.07           O
ATOM    312  N   LYS A  41      24.906  16.496  83.372  1.00107.56           N
ATOM    313  CA  LYS A  41      25.635  17.483  82.627  1.00107.56           C
ATOM    314  CB  LYS A  41      25.757  18.810  83.390  1.00107.56           C
ATOM    315  CG  LYS A  41      26.419  19.924  82.581  1.00107.56           C
ATOM    316  CD  LYS A  41      26.337  21.282  83.272  1.00107.56           C
ATOM    317  CE  LYS A  41      24.914  21.698  83.638  1.00107.56           C
ATOM    318  NZ  LYS A  41      24.968  22.934  84.446  1.00107.56           N
ATOM    319  C   LYS A  41      27.029  16.983  82.399  1.00107.56           C
ATOM    320  O   LYS A  41      27.599  17.175  81.324  1.00107.56           O
ATOM    321  N   ASP A  42      27.615  16.347  83.434  1.00 40.57           N
ATOM    322  CA  ASP A  42      28.961  15.845  83.385  1.00 40.57           C
ATOM    323  CB  ASP A  42      29.441  15.313  84.746  1.00 40.57           C
ATOM    324  CG  ASP A  42      29.616  16.495  85.691  1.00 40.57           C
ATOM    325  OD1 ASP A  42      29.410  17.653  85.237  1.00 40.57           O
ATOM    326  OD2 ASP A  42      29.963  16.256  86.878  1.00 40.57           O
ATOM    327  C   ASP A  42      29.087  14.714  82.401  1.00 40.57           C
ATOM    328  O   ASP A  42      30.048  14.653  81.638  1.00 40.57           O
ATOM    329  N   SER A  43      28.132  13.769  82.393  1.00 75.13           N
ATOM    330  CA  SER A  43      28.221  12.642  81.502  1.00 75.13           C
ATOM    331  CB  SER A  43      27.107  11.612  81.753  1.00 75.13           C
ATOM    332  OG  SER A  43      27.233  10.526  80.849  1.00 75.13           O
ATOM    333  C   SER A  43      28.099  13.113  80.084  1.00 75.13           C
ATOM    334  O   SER A  43      28.785  12.622  79.189  1.00 75.13           O
ATOM    335  N   LEU A  44      27.201  14.084  79.859  1.00119.87           N
ATOM    336  CA  LEU A  44      26.914  14.675  78.585  1.00119.87           C
ATOM    337  CB  LEU A  44      25.809  15.738  78.787  1.00119.87           C
ATOM    338  CG  LEU A  44      25.415  16.606  77.584  1.00119.87           C
ATOM    339  CD1 LEU A  44      26.489  17.644  77.221  1.00119.87           C
ATOM    340  CD2 LEU A  44      25.016  15.718  76.410  1.00119.87           C
ATOM    341  C   LEU A  44      28.144  15.372  78.081  1.00119.87           C
ATOM    342  O   LEU A  44      28.539  15.217  76.927  1.00119.87           O
ATOM    343  N   ILE A  45      28.806  16.137  78.964  1.00164.06           N
ATOM    344  CA  ILE A  45      29.921  16.954  78.581  1.00164.06           C
ATOM    345  CB  ILE A  45      30.432  17.809  79.715  1.00164.06           C
ATOM    346  CG1 ILE A  45      31.277  18.985  79.203  1.00164.06           C
ATOM    347  CG2 ILE A  45      31.222  16.923  80.684  1.00164.06           C
ATOM    348  CD1 ILE A  45      32.612  18.591  78.578  1.00164.06           C
ATOM    349  C   ILE A  45      31.027  16.083  78.074  1.00164.06           C
ATOM    350  O   ILE A  45      31.710  16.460  77.120  1.00164.06           O
ATOM    351  N   GLN A  46      31.236  14.906  78.711  1.00142.86           N
ATOM    352  CA  GLN A  46      32.309  14.024  78.332  1.00142.86           C
ATOM    353  CB  GLN A  46      32.887  13.247  79.526  1.00142.86           C
ATOM    354  CG  GLN A  46      33.516  14.137  80.597  1.00142.86           C
ATOM    355  CD  GLN A  46      34.033  13.231  81.706  1.00142.86           C
ATOM    356  OE1 GLN A  46      34.768  12.278  81.453  1.00142.86           O
ATOM    357  NE2 GLN A  46      33.628  13.526  82.970  1.00142.86           N
ATOM    358  C   GLN A  46      31.820  12.984  77.363  1.00142.86           C
ATOM    359  O   GLN A  46      32.344  11.870  77.328  1.00142.86           O
ATOM    360  N   GLN A  47      30.846  13.350  76.510  1.00262.04           N
ATOM    361  CA  GLN A  47      30.341  12.541  75.431  1.00262.04           C
ATOM    362  CB  GLN A  47      31.414  12.178  74.383  1.00262.04           C
ATOM    363  CG  GLN A  47      32.031  13.370  73.645  1.00262.04           C
ATOM    364  CD  GLN A  47      33.356  13.732  74.313  1.00262.04           C
ATOM    365  OE1 GLN A  47      33.694  13.227  75.382  1.00262.04           O
ATOM    366  NE2 GLN A  47      34.137  14.630  73.656  1.00262.04           N
ATOM    367  C   GLN A  47      29.704  11.245  75.845  1.00262.04           C
ATOM    368  O   GLN A  47      29.715  10.291  75.068  1.00262.04           O
ATOM    369  N   MET A  48      29.107  11.144  77.044  1.00117.48           N
ATOM    370  CA  MET A  48      28.429   9.912  77.326  1.00117.48           C
ATOM    371  CB  MET A  48      28.657   9.381  78.753  1.00117.48           C
ATOM    372  CG  MET A  48      28.188   7.937  78.946  1.00117.48           C
ATOM    373  SD  MET A  48      28.695   7.168  80.515  1.00117.48           S
ATOM    374  CE  MET A  48      30.399   6.812  79.994  1.00117.48           C
ATOM    375  C   MET A  48      26.969  10.172  77.114  1.00117.48           C
ATOM    376  O   MET A  48      26.524  11.317  77.177  1.00117.48           O
ATOM    377  N   VAL A  49      26.183   9.118  76.817  1.00 36.75           N
ATOM    378  CA  VAL A  49      24.780   9.323  76.607  1.00 36.75           C
ATOM    379  CB  VAL A  49      24.212   8.508  75.483  1.00 36.75           C
ATOM    380  CG1 VAL A  49      22.693   8.736  75.433  1.00 36.75           C
ATOM    381  CG2 VAL A  49      24.943   8.885  74.183  1.00 36.75           C
ATOM    382  C   VAL A  49      24.080   8.907  77.856  1.00 36.75           C
ATOM    383  O   VAL A  49      24.409   7.884  78.456  1.00 36.75           O
ATOM    384  N   ILE A  50      23.091   9.714  78.286  1.00101.48           N
ATOM    385  CA  ILE A  50      22.356   9.397  79.473  1.00101.48           C
ATOM    386  CB  ILE A  50      22.211  10.594  80.381  1.00101.48           C
ATOM    387  CG1 ILE A  50      21.543  10.229  81.708  1.00101.48           C
ATOM    388  CG2 ILE A  50      21.500  11.714  79.618  1.00101.48           C
ATOM    389  CD1 ILE A  50      21.660  11.315  82.776  1.00101.48           C
ATOM    390  C   ILE A  50      21.012   8.893  79.023  1.00101.48           C
ATOM    391  O   ILE A  50      20.246   9.615  78.388  1.00101.48           O
ATOM    392  N   GLU A  51      20.703   7.612  79.329  1.00 61.53           N
ATOM    393  CA  GLU A  51      19.499   6.995  78.843  1.00 61.53           C
ATOM    394  CB  GLU A  51      19.776   5.704  78.054  1.00 61.53           C
ATOM    395  CG  GLU A  51      20.572   5.916  76.764  1.00 61.53           C
ATOM    396  CD  GLU A  51      20.807   4.551  76.134  1.00 61.53           C
ATOM    397  OE1 GLU A  51      19.804   3.828  75.895  1.00 61.53           O
ATOM    398  OE2 GLU A  51      21.996   4.211  75.887  1.00 61.53           O
ATOM    399  C   GLU A  51      18.612   6.606  79.985  1.00 61.53           C
ATOM    400  O   GLU A  51      18.984   5.806  80.844  1.00 61.53           O
ATOM    401  N   LEU A  52      17.376   7.141  79.983  1.00127.03           N
ATOM    402  CA  LEU A  52      16.435   6.893  81.034  1.00127.03           C
ATOM    403  CB  LEU A  52      15.962   8.206  81.677  1.00127.03           C
ATOM    404  CG  LEU A  52      17.112   9.162  82.069  1.00127.03           C
ATOM    405  CD1 LEU A  52      17.796   9.787  80.838  1.00127.03           C
ATOM    406  CD2 LEU A  52      16.628  10.248  83.031  1.00127.03           C
ATOM    407  C   LEU A  52      15.240   6.301  80.350  1.00127.03           C
ATOM    408  O   LEU A  52      14.533   6.992  79.620  1.00127.03           O
ATOM    409  N   ARG A  53      14.943   5.013  80.593  1.00190.95           N
ATOM    410  CA  ARG A  53      13.885   4.412  79.833  1.00190.95           C
ATOM    411  CB  ARG A  53      13.707   2.907  80.093  1.00190.95           C
ATOM    412  CG  ARG A  53      14.870   2.056  79.586  1.00190.95           C
ATOM    413  CD  ARG A  53      14.612   0.551  79.684  1.00190.95           C
ATOM    414  NE  ARG A  53      13.558   0.212  78.686  1.00190.95           N
ATOM    415  CZ  ARG A  53      13.898  -0.028  77.386  1.00190.95           C
ATOM    416  NH1 ARG A  53      15.199   0.089  76.990  1.00190.95           N
ATOM    417  NH2 ARG A  53      12.936  -0.381  76.483  1.00190.95           N
ATOM    418  C   ARG A  53      12.576   5.064  80.140  1.00190.95           C
ATOM    419  O   ARG A  53      12.198   5.237  81.297  1.00190.95           O
ATOM    420  N   GLY A  54      11.863   5.460  79.066  1.00 41.05           N
ATOM    421  CA  GLY A  54      10.536   5.996  79.139  1.00 41.05           C
ATOM    422  C   GLY A  54      10.596   7.492  79.178  1.00 41.05           C
ATOM    423  O   GLY A  54       9.784   8.165  78.540  1.00 41.05           O
ATOM    424  N   PHE A  55      11.529   8.044  79.984  1.00 64.87           N
ATOM    425  CA  PHE A  55      11.670   9.468  80.116  1.00 64.87           C
ATOM    426  CB  PHE A  55      12.513   9.855  81.346  1.00 64.87           C
ATOM    427  CG  PHE A  55      12.606  11.343  81.414  1.00 64.87           C
ATOM    428  CD1 PHE A  55      11.588  12.087  81.967  1.00 64.87           C
ATOM    429  CD2 PHE A  55      13.717  11.996  80.935  1.00 64.87           C
ATOM    430  CE1 PHE A  55      11.671  13.457  82.035  1.00 64.87           C
ATOM    431  CE2 PHE A  55      13.808  13.367  81.000  1.00 64.87           C
ATOM    432  CZ  PHE A  55      12.784  14.100  81.548  1.00 64.87           C
ATOM    433  C   PHE A  55      12.312  10.077  78.903  1.00 64.87           C
ATOM    434  O   PHE A  55      11.752  10.982  78.286  1.00 64.87           O
ATOM    435  N   GLY A  56      13.501   9.567  78.503  1.00 31.32           N
ATOM    436  CA  GLY A  56      14.182  10.145  77.375  1.00 31.32           C
ATOM    437  C   GLY A  56      15.666  10.006  77.555  1.00 31.32           C
ATOM    438  O   GLY A  56      16.139   9.415  78.525  1.00 31.32           O
ATOM    439  N   THR A  57      16.445  10.561  76.598  1.00101.89           N
ATOM    440  CA  THR A  57      17.875  10.457  76.665  1.00101.89           C
ATOM    441  CB  THR A  57      18.446   9.510  75.644  1.00101.89           C
ATOM    442  OG1 THR A  57      19.832   9.304  75.866  1.00101.89           O
ATOM    443  CG2 THR A  57      18.225  10.103  74.246  1.00101.89           C
ATOM    444  C   THR A  57      18.479  11.804  76.404  1.00101.89           C
ATOM    445  O   THR A  57      17.892  12.642  75.720  1.00101.89           O
ATOM    446  N   PHE A  58      19.679  12.043  76.980  1.00 61.93           N
ATOM    447  CA  PHE A  58      20.399  13.262  76.749  1.00 61.93           C
ATOM    448  CB  PHE A  58      20.758  14.062  78.015  1.00 61.93           C
ATOM    449  CG  PHE A  58      19.524  14.548  78.700  1.00 61.93           C
ATOM    450  CD1 PHE A  58      18.815  13.722  79.542  1.00 61.93           C
ATOM    451  CD2 PHE A  58      19.084  15.839  78.513  1.00 61.93           C
ATOM    452  CE1 PHE A  58      17.685  14.175  80.181  1.00 61.93           C
ATOM    453  CE2 PHE A  58      17.954  16.297  79.150  1.00 61.93           C
ATOM    454  CZ  PHE A  58      17.250  15.463  79.984  1.00 61.93           C
ATOM    455  C   PHE A  58      21.705  12.866  76.133  1.00 61.93           C
ATOM    456  O   PHE A  58      22.331  11.893  76.556  1.00 61.93           O
ATOM    457  N   GLU A  59      22.147  13.618  75.103  1.00 81.42           N
ATOM    458  CA  GLU A  59      23.372  13.299  74.423  1.00 81.42           C
ATOM    459  CB  GLU A  59      23.183  12.518  73.113  1.00 81.42           C
ATOM    460  CG  GLU A  59      22.655  11.097  73.233  1.00 81.42           C
ATOM    461  CD  GLU A  59      22.561  10.542  71.819  1.00 81.42           C
ATOM    462  OE1 GLU A  59      22.608  11.352  70.855  1.00 81.42           O
ATOM    463  OE2 GLU A  59      22.443   9.296  71.686  1.00 81.42           O
ATOM    464  C   GLU A  59      23.971  14.568  73.930  1.00 81.42           C
ATOM    465  O   GLU A  59      23.328  15.616  73.905  1.00 81.42           O
ATOM    466  N   VAL A  60      25.260  14.498  73.551  1.00 59.06           N
ATOM    467  CA  VAL A  60      25.870  15.627  72.924  1.00 59.06           C
ATOM    468  CB  VAL A  60      27.303  15.861  73.271  1.00 59.06           C
ATOM    469  CG1 VAL A  60      27.866  16.908  72.295  1.00 59.06           C
ATOM    470  CG2 VAL A  60      27.359  16.330  74.728  1.00 59.06           C
ATOM    471  C   VAL A  60      25.826  15.342  71.466  1.00 59.06           C
ATOM    472  O   VAL A  60      26.021  14.204  71.041  1.00 59.06           O
ATOM    473  N   ARG A  61      25.527  16.369  70.652  1.00108.00           N
ATOM    474  CA  ARG A  61      25.482  16.114  69.248  1.00108.00           C
ATOM    475  CB  ARG A  61      24.068  16.245  68.657  1.00108.00           C
ATOM    476  CG  ARG A  61      23.205  15.091  69.177  1.00108.00           C
ATOM    477  CD  ARG A  61      21.742  15.053  68.739  1.00108.00           C
ATOM    478  NE  ARG A  61      21.187  13.804  69.340  1.00108.00           N
ATOM    479  CZ  ARG A  61      19.891  13.731  69.761  1.00108.00           C
ATOM    480  NH1 ARG A  61      19.061  14.804  69.616  1.00108.00           N
ATOM    481  NH2 ARG A  61      19.426  12.582  70.332  1.00108.00           N
ATOM    482  C   ARG A  61      26.452  17.023  68.570  1.00108.00           C
ATOM    483  O   ARG A  61      26.626  18.179  68.954  1.00108.00           O
ATOM    484  N   ILE A  62      27.126  16.479  67.539  1.00109.24           N
ATOM    485  CA  ILE A  62      28.159  17.172  66.829  1.00109.24           C
ATOM    486  CB  ILE A  62      29.020  16.267  65.993  1.00109.24           C
ATOM    487  CG1 ILE A  62      29.749  15.242  66.879  1.00109.24           C
ATOM    488  CG2 ILE A  62      29.972  17.153  65.173  1.00109.24           C
ATOM    489  CD1 ILE A  62      30.686  15.879  67.904  1.00109.24           C
ATOM    490  C   ILE A  62      27.532  18.156  65.905  1.00109.24           C
ATOM    491  O   ILE A  62      26.513  17.878  65.274  1.00109.24           O
ATOM    492  N   ARG A  63      28.122  19.364  65.839  1.00189.18           N
ATOM    493  CA  ARG A  63      27.625  20.369  64.954  1.00189.18           C
ATOM    494  CB  ARG A  63      27.267  21.669  65.684  1.00189.18           C
ATOM    495  CG  ARG A  63      26.275  22.539  64.920  1.00189.18           C
ATOM    496  CD  ARG A  63      24.915  21.861  64.761  1.00189.18           C
ATOM    497  NE  ARG A  63      24.667  21.097  66.018  1.00189.18           N
ATOM    498  CZ  ARG A  63      23.458  20.504  66.240  1.00189.18           C
ATOM    499  NH1 ARG A  63      22.441  20.668  65.346  1.00189.18           N
ATOM    500  NH2 ARG A  63      23.271  19.735  67.351  1.00189.18           N
ATOM    501  C   ARG A  63      28.741  20.658  64.005  1.00189.18           C
ATOM    502  O   ARG A  63      29.897  20.762  64.408  1.00189.18           O
ATOM    503  N   LYS A  64      28.413  20.792  62.707  1.00132.83           N
ATOM    504  CA  LYS A  64      29.407  21.006  61.697  1.00132.83           C
ATOM    505  CB  LYS A  64      28.918  20.663  60.278  1.00132.83           C
ATOM    506  CG  LYS A  64      27.721  21.499  59.822  1.00132.83           C
ATOM    507  CD  LYS A  64      27.401  21.351  58.334  1.00132.83           C
ATOM    508  CE  LYS A  64      26.875  19.961  57.977  1.00132.83           C
ATOM    509  NZ  LYS A  64      27.960  18.963  58.115  1.00132.83           N
ATOM    510  C   LYS A  64      29.841  22.435  61.721  1.00132.83           C
ATOM    511  O   LYS A  64      29.209  23.285  62.347  1.00132.83           O
ATOM    512  N   GLY A  65      30.959  22.728  61.026  1.00 30.02           N
ATOM    513  CA  GLY A  65      31.484  24.060  61.007  1.00 30.02           C
ATOM    514  C   GLY A  65      30.402  24.932  60.475  1.00 30.02           C
ATOM    515  O   GLY A  65      29.513  24.475  59.758  1.00 30.02           O
ATOM    516  N   ARG A  66      30.462  26.232  60.814  1.00202.84           N
ATOM    517  CA  ARG A  66      29.400  27.113  60.441  1.00202.84           C
ATOM    518  CB  ARG A  66      28.653  27.726  61.640  1.00202.84           C
ATOM    519  CG  ARG A  66      27.948  26.691  62.516  1.00202.84           C
ATOM    520  CD  ARG A  66      27.302  27.279  63.774  1.00202.84           C
ATOM    521  NE  ARG A  66      26.208  28.187  63.335  1.00202.84           N
ATOM    522  CZ  ARG A  66      26.462  29.517  63.158  1.00202.84           C
ATOM    523  NH1 ARG A  66      27.709  30.012  63.409  1.00202.84           N
ATOM    524  NH2 ARG A  66      25.467  30.351  62.736  1.00202.84           N
ATOM    525  C   ARG A  66      29.961  28.243  59.673  1.00202.84           C
ATOM    526  O   ARG A  66      31.148  28.270  59.340  1.00202.84           O
ATOM    527  N   GLN A  67      29.059  29.208  59.401  1.00198.27           N
ATOM    528  CA  GLN A  67      29.332  30.367  58.617  1.00198.27           C
ATOM    529  CB  GLN A  67      28.255  31.458  58.748  1.00198.27           C
ATOM    530  CG  GLN A  67      26.855  31.008  58.325  1.00198.27           C
ATOM    531  CD  GLN A  67      25.911  32.189  58.516  1.00198.27           C
ATOM    532  OE1 GLN A  67      24.693  32.049  58.423  1.00198.27           O
ATOM    533  NE2 GLN A  67      26.489  33.388  58.795  1.00198.27           N
ATOM    534  C   GLN A  67      30.614  30.934  59.102  1.00198.27           C
ATOM    535  O   GLN A  67      30.885  31.006  60.299  1.00198.27           O
ATOM    536  N   LYS A  68      31.449  31.338  58.138  1.00228.40           N
ATOM    537  CA  LYS A  68      32.752  31.830  58.433  1.00228.40           C
ATOM    538  CB  LYS A  68      33.534  32.250  57.177  1.00228.40           C
ATOM    539  CG  LYS A  68      32.947  33.482  56.488  0.00228.40           C
ATOM    540  CD  LYS A  68      31.517  33.276  55.988  0.00228.40           C
ATOM    541  CE  LYS A  68      31.446  32.546  54.647  1.00228.40           C
ATOM    542  NZ  LYS A  68      32.078  33.369  53.591  1.00228.40           N
ATOM    543  C   LYS A  68      32.629  33.034  59.301  1.00228.40           C
ATOM    544  O   LYS A  68      31.610  33.723  59.308  1.00228.40           O
ATOM    545  N   ALA A  69      33.685  33.272  60.097  1.00 64.94           N
ATOM    546  CA  ALA A  69      33.794  34.405  60.961  1.00 64.94           C
ATOM    547  CB  ALA A  69      33.846  34.039  62.456  1.00 64.94           C
ATOM    548  C   ALA A  69      35.107  35.026  60.609  1.00 64.94           C
ATOM    549  O   ALA A  69      35.942  34.388  59.971  1.00 64.94           O
ATOM    550  N   ARG A  70      35.314  36.303  60.977  1.00126.17           N
ATOM    551  CA  ARG A  70      36.559  36.922  60.639  1.00126.17           C
ATOM    552  CB  ARG A  70      36.411  38.361  60.122  1.00126.17           C
ATOM    553  CG  ARG A  70      35.641  38.426  58.804  1.00126.17           C
ATOM    554  CD  ARG A  70      35.617  39.813  58.163  1.00126.17           C
ATOM    555  NE  ARG A  70      34.838  39.699  56.898  1.00126.17           N
ATOM    556  CZ  ARG A  70      35.265  40.331  55.766  1.00126.17           C
ATOM    557  NH1 ARG A  70      36.420  41.059  55.781  1.00126.17           N
ATOM    558  NH2 ARG A  70      34.531  40.235  54.618  1.00126.17           N
ATOM    559  C   ARG A  70      37.396  36.951  61.872  1.00126.17           C
ATOM    560  O   ARG A  70      36.891  37.115  62.981  1.00126.17           O
ATOM    561  N   ASN A  71      38.718  36.770  61.699  1.00 59.40           N
ATOM    562  CA  ASN A  71      39.618  36.739  62.813  1.00 59.40           C
ATOM    563  CB  ASN A  71      40.816  35.812  62.545  1.00 59.40           C
ATOM    564  CG  ASN A  71      41.655  35.662  63.803  1.00 59.40           C
ATOM    565  OD1 ASN A  71      41.994  36.642  64.464  1.00 59.40           O
ATOM    566  ND2 ASN A  71      42.007  34.393  64.142  1.00 59.40           N
ATOM    567  C   ASN A  71      40.129  38.128  62.995  1.00 59.40           C
ATOM    568  O   ASN A  71      40.667  38.727  62.069  1.00 59.40           O
ATOM    569  N   PRO A  72      39.927  38.689  64.150  1.00 75.02           N
ATOM    570  CA  PRO A  72      40.372  40.017  64.458  1.00 75.02           C
ATOM    571  CD  PRO A  72      39.355  37.996  65.292  1.00 75.02           C
ATOM    572  CB  PRO A  72      39.858  40.295  65.872  1.00 75.02           C
ATOM    573  CG  PRO A  72      39.701  38.892  66.492  1.00 75.02           C
ATOM    574  C   PRO A  72      41.858  40.189  64.344  1.00 75.02           C
ATOM    575  O   PRO A  72      42.294  41.233  63.860  1.00 75.02           O
ATOM    576  N   LYS A  73      42.656  39.210  64.816  1.00121.96           N
ATOM    577  CA  LYS A  73      44.082  39.369  64.787  1.00121.96           C
ATOM    578  CB  LYS A  73      44.808  38.209  65.489  1.00121.96           C
ATOM    579  CG  LYS A  73      44.552  38.103  66.995  1.00121.96           C
ATOM    580  CD  LYS A  73      45.113  39.270  67.809  1.00121.96           C
ATOM    581  CE  LYS A  73      44.074  40.322  68.197  1.00121.96           C
ATOM    582  NZ  LYS A  73      44.681  41.302  69.127  1.00121.96           N
ATOM    583  C   LYS A  73      44.587  39.370  63.377  1.00121.96           C
ATOM    584  O   LYS A  73      45.180  40.343  62.914  1.00121.96           O
ATOM    585  N   THR A  74      44.348  38.252  62.662  1.00105.94           N
ATOM    586  CA  THR A  74      44.827  38.054  61.323  1.00105.94           C
ATOM    587  CB  THR A  74      44.730  36.624  60.886  1.00105.94           C
ATOM    588  OG1 THR A  74      45.221  36.486  59.564  1.00105.94           O
ATOM    589  CG2 THR A  74      43.264  36.178  60.950  1.00105.94           C
ATOM    590  C   THR A  74      44.070  38.894  60.346  1.00105.94           C
ATOM    591  O   THR A  74      44.648  39.479  59.433  1.00105.94           O
ATOM    592  N   GLY A  75      42.742  38.970  60.518  1.00 17.77           N
ATOM    593  CA  GLY A  75      41.905  39.716  59.624  1.00 17.77           C
ATOM    594  C   GLY A  75      41.451  38.784  58.547  1.00 17.77           C
ATOM    595  O   GLY A  75      40.655  39.147  57.681  1.00 17.77           O
ATOM    596  N   GLU A  76      41.953  37.536  58.580  1.00 36.56           N
ATOM    597  CA  GLU A  76      41.607  36.566  57.580  1.00 36.56           C
ATOM    598  CB  GLU A  76      42.575  35.370  57.549  1.00 36.56           C
ATOM    599  CG  GLU A  76      42.288  34.358  56.439  1.00 36.56           C
ATOM    600  CD  GLU A  76      43.327  33.252  56.555  1.00 36.56           C
ATOM    601  OE1 GLU A  76      44.026  33.211  57.603  1.00 36.56           O
ATOM    602  OE2 GLU A  76      43.438  32.434  55.603  1.00 36.56           O
ATOM    603  C   GLU A  76      40.246  36.021  57.881  1.00 36.56           C
ATOM    604  O   GLU A  76      39.850  35.910  59.040  1.00 36.56           O
ATOM    605  N   GLN A  77      39.487  35.679  56.819  1.00 48.01           N
ATOM    606  CA  GLN A  77      38.190  35.093  56.992  1.00 48.01           C
ATOM    607  CB  GLN A  77      37.300  35.199  55.738  1.00 48.01           C
ATOM    608  CG  GLN A  77      35.911  34.583  55.909  1.00 48.01           C
ATOM    609  CD  GLN A  77      35.152  34.770  54.602  1.00 48.01           C
ATOM    610  OE1 GLN A  77      33.997  35.189  54.605  1.00 48.01           O
ATOM    611  NE2 GLN A  77      35.809  34.451  53.455  1.00 48.01           N
ATOM    612  C   GLN A  77      38.427  33.645  57.294  1.00 48.01           C
ATOM    613  O   GLN A  77      39.363  33.045  56.764  1.00 48.01           O
ATOM    614  N   VAL A  78      37.603  33.044  58.174  1.00 47.13           N
ATOM    615  CA  VAL A  78      37.830  31.667  58.524  1.00 47.13           C
ATOM    616  CB  VAL A  78      38.687  31.537  59.757  1.00 47.13           C
ATOM    617  CG1 VAL A  78      38.885  30.053  60.117  1.00 47.13           C
ATOM    618  CG2 VAL A  78      40.001  32.300  59.503  1.00 47.13           C
ATOM    619  C   VAL A  78      36.494  31.042  58.802  1.00 47.13           C
ATOM    620  O   VAL A  78      35.505  31.740  59.008  1.00 47.13           O
ATOM    621  N   SER A  79      36.418  29.696  58.799  1.00 81.06           N
ATOM    622  CA  SER A  79      35.164  29.045  59.058  1.00 81.06           C
ATOM    623  CB  SER A  79      34.968  27.749  58.255  1.00 81.06           C
ATOM    624  OG  SER A  79      34.914  28.044  56.867  1.00 81.06           O
ATOM    625  C   SER A  79      35.125  28.696  60.511  1.00 81.06           C
ATOM    626  O   SER A  79      36.146  28.352  61.110  1.00 81.06           O
ATOM    627  N   VAL A  80      33.924  28.787  61.123  1.00106.63           N
ATOM    628  CA  VAL A  80      33.837  28.505  62.524  1.00106.63           C
ATOM    629  CB  VAL A  80      32.580  28.989  63.184  1.00106.63           C
ATOM    630  CG1 VAL A  80      31.392  28.206  62.610  1.00106.63           C
ATOM    631  CG2 VAL A  80      32.745  28.834  64.707  1.00106.63           C
ATOM    632  C   VAL A  80      33.927  27.035  62.693  1.00106.63           C
ATOM    633  O   VAL A  80      33.375  26.266  61.908  1.00106.63           O
ATOM    634  N   ASN A  81      34.651  26.625  63.747  1.00 47.92           N
ATOM    635  CA  ASN A  81      34.901  25.249  64.028  1.00 47.92           C
ATOM    636  CB  ASN A  81      35.955  25.040  65.132  1.00 47.92           C
ATOM    637  CG  ASN A  81      37.307  25.472  64.578  1.00 47.92           C
ATOM    638  OD1 ASN A  81      37.790  24.921  63.590  1.00 47.92           O
ATOM    639  ND2 ASN A  81      37.931  26.492  65.224  1.00 47.92           N
ATOM    640  C   ASN A  81      33.632  24.617  64.475  1.00 47.92           C
ATOM    641  O   ASN A  81      32.660  25.284  64.828  1.00 47.92           O
ATOM    642  N   SER A  82      33.622  23.277  64.442  1.00 46.06           N
ATOM    643  CA  SER A  82      32.465  22.532  64.810  1.00 46.06           C
ATOM    644  CB  SER A  82      32.626  21.012  64.607  1.00 46.06           C
ATOM    645  OG  SER A  82      33.643  20.510  65.460  1.00 46.06           O
ATOM    646  C   SER A  82      32.200  22.788  66.260  1.00 46.06           C
ATOM    647  O   SER A  82      33.088  23.191  67.011  1.00 46.06           O
ATOM    648  N   HIS A  83      30.933  22.587  66.671  1.00 83.42           N
ATOM    649  CA  HIS A  83      30.513  22.805  68.021  1.00 83.42           C
ATOM    650  ND1 HIS A  83      30.207  25.591  66.455  1.00 83.42           N
ATOM    651  CG  HIS A  83      29.810  25.253  67.729  1.00 83.42           C
ATOM    652  CB  HIS A  83      29.415  23.872  68.155  1.00 83.42           C
ATOM    653  NE2 HIS A  83      30.217  27.470  67.644  1.00 83.42           N
ATOM    654  CD2 HIS A  83      29.823  26.411  68.442  1.00 83.42           C
ATOM    655  CE1 HIS A  83      30.437  26.929  66.460  1.00 83.42           C
ATOM    656  C   HIS A  83      29.853  21.545  68.464  1.00 83.42           C
ATOM    657  O   HIS A  83      29.764  20.575  67.713  1.00 83.42           O
ATOM    658  N   GLY A  84      29.387  21.536  69.727  1.00 35.82           N
ATOM    659  CA  GLY A  84      28.665  20.417  70.253  1.00 35.82           C
ATOM    660  C   GLY A  84      27.574  21.007  71.083  1.00 35.82           C
ATOM    661  O   GLY A  84      27.775  22.022  71.749  1.00 35.82           O
ATOM    662  N   ILE A  85      26.379  20.384  71.055  1.00 51.05           N
ATOM    663  CA  ILE A  85      25.290  20.914  71.823  1.00 51.05           C
ATOM    664  CB  ILE A  85      24.254  21.599  70.979  1.00 51.05           C
ATOM    665  CG1 ILE A  85      24.878  22.780  70.216  1.00 51.05           C
ATOM    666  CG2 ILE A  85      23.090  22.008  71.898  1.00 51.05           C
ATOM    667  CD1 ILE A  85      23.980  23.331  69.110  1.00 51.05           C
ATOM    668  C   ILE A  85      24.612  19.772  72.518  1.00 51.05           C
ATOM    669  O   ILE A  85      24.630  18.644  72.032  1.00 51.05           O
ATOM    670  N   ALA A  86      24.019  20.037  73.703  1.00 36.50           N
ATOM    671  CA  ALA A  86      23.307  19.011  74.418  1.00 36.50           C
ATOM    672  CB  ALA A  86      22.987  19.387  75.875  1.00 36.50           C
ATOM    673  C   ALA A  86      22.008  18.786  73.708  1.00 36.50           C
ATOM    674  O   ALA A  86      21.435  19.716  73.142  1.00 36.50           O
ATOM    675  N   ALA A  87      21.510  17.530  73.711  1.00 32.83           N
ATOM    676  CA  ALA A  87      20.272  17.242  73.040  1.00 32.83           C
ATOM    677  CB  ALA A  87      20.466  16.537  71.685  1.00 32.83           C
ATOM    678  C   ALA A  87      19.467  16.315  73.901  1.00 32.83           C
ATOM    679  O   ALA A  87      20.015  15.493  74.634  1.00 32.83           O
ATOM    680  N   PHE A  88      18.124  16.443  73.827  1.00 66.57           N
ATOM    681  CA  PHE A  88      17.224  15.627  74.596  1.00 66.57           C
ATOM    682  CB  PHE A  88      16.422  16.475  75.605  1.00 66.57           C
ATOM    683  CG  PHE A  88      15.384  15.651  76.290  1.00 66.57           C
ATOM    684  CD1 PHE A  88      15.725  14.777  77.297  1.00 66.57           C
ATOM    685  CD2 PHE A  88      14.059  15.776  75.941  1.00 66.57           C
ATOM    686  CE1 PHE A  88      14.762  14.027  77.932  1.00 66.57           C
ATOM    687  CE2 PHE A  88      13.092  15.029  76.573  1.00 66.57           C
ATOM    688  CZ  PHE A  88      13.443  14.152  77.570  1.00 66.57           C
ATOM    689  C   PHE A  88      16.247  15.000  73.650  1.00 66.57           C
ATOM    690  O   PHE A  88      15.728  15.668  72.759  1.00 66.57           O
ATOM    691  N   ARG A  89      15.999  13.679  73.786  1.00124.42           N
ATOM    692  CA  ARG A  89      14.962  13.100  72.980  1.00124.42           C
ATOM    693  CB  ARG A  89      15.435  12.133  71.873  1.00124.42           C
ATOM    694  CG  ARG A  89      16.115  10.840  72.327  1.00124.42           C
ATOM    695  CD  ARG A  89      15.140   9.722  72.707  1.00124.42           C
ATOM    696  NE  ARG A  89      15.946   8.540  73.121  1.00124.42           N
ATOM    697  CZ  ARG A  89      16.264   7.584  72.199  1.00124.42           C
ATOM    698  NH1 ARG A  89      15.831   7.709  70.911  1.00124.42           N
ATOM    699  NH2 ARG A  89      17.005   6.498  72.567  1.00124.42           N
ATOM    700  C   ARG A  89      14.059  12.374  73.925  1.00124.42           C
ATOM    701  O   ARG A  89      14.476  11.499  74.680  1.00124.42           O
ATOM    702  N   PRO A  90      12.818  12.769  73.902  1.00 97.56           N
ATOM    703  CA  PRO A  90      11.803  12.262  74.784  1.00 97.56           C
ATOM    704  CD  PRO A  90      12.275  13.596  72.838  1.00 97.56           C
ATOM    705  CB  PRO A  90      10.554  13.084  74.470  1.00 97.56           C
ATOM    706  CG  PRO A  90      10.750  13.475  72.992  1.00 97.56           C
ATOM    707  C   PRO A  90      11.549  10.808  74.552  1.00 97.56           C
ATOM    708  O   PRO A  90      11.599  10.367  73.404  1.00 97.56           O
ATOM    709  N   GLY A  91      11.258  10.055  75.630  1.00 24.81           N
ATOM    710  CA  GLY A  91      10.952   8.660  75.506  1.00 24.81           C
ATOM    711  C   GLY A  91       9.504   8.565  75.139  1.00 24.81           C
ATOM    712  O   GLY A  91       8.782   9.560  75.171  1.00 24.81           O
ATOM    713  N   ARG A  92       9.038   7.345  74.806  1.00137.82           N
ATOM    714  CA  ARG A  92       7.690   7.123  74.359  1.00137.82           C
ATOM    715  CB  ARG A  92       7.422   5.663  73.959  1.00137.82           C
ATOM    716  CG  ARG A  92       8.081   5.256  72.643  1.00137.82           C
ATOM    717  CD  ARG A  92       7.906   3.772  72.314  1.00137.82           C
ATOM    718  NE  ARG A  92       6.445   3.505  72.186  1.00137.82           N
ATOM    719  CZ  ARG A  92       5.982   2.225  72.282  1.00137.82           C
ATOM    720  NH1 ARG A  92       6.858   1.199  72.487  1.00137.82           N
ATOM    721  NH2 ARG A  92       4.645   1.968  72.174  1.00137.82           N
ATOM    722  C   ARG A  92       6.706   7.466  75.432  1.00137.82           C
ATOM    723  O   ARG A  92       5.662   8.058  75.156  1.00137.82           O
ATOM    724  N   GLU A  93       7.003   7.097  76.689  1.00 65.29           N
ATOM    725  CA  GLU A  93       6.062   7.335  77.745  1.00 65.29           C
ATOM    726  CB  GLU A  93       6.558   6.814  79.105  1.00 65.29           C
ATOM    727  CG  GLU A  93       5.545   6.990  80.240  1.00 65.29           C
ATOM    728  CD  GLU A  93       4.481   5.910  80.093  1.00 65.29           C
ATOM    729  OE1 GLU A  93       3.821   5.869  79.021  1.00 65.29           O
ATOM    730  OE2 GLU A  93       4.317   5.109  81.053  1.00 65.29           O
ATOM    731  C   GLU A  93       5.861   8.808  77.878  1.00 65.29           C
ATOM    732  O   GLU A  93       4.735   9.287  78.010  1.00 65.29           O
ATOM    733  N   LEU A  94       6.965   9.572  77.827  1.00108.00           N
ATOM    734  CA  LEU A  94       6.872  10.989  77.991  1.00108.00           C
ATOM    735  CB  LEU A  94       8.273  11.631  78.004  1.00108.00           C
ATOM    736  CG  LEU A  94       8.296  13.165  78.112  1.00108.00           C
ATOM    737  CD1 LEU A  94       7.917  13.826  76.780  1.00108.00           C
ATOM    738  CD2 LEU A  94       7.429  13.652  79.284  1.00108.00           C
ATOM    739  C   LEU A  94       6.058  11.564  76.875  1.00108.00           C
ATOM    740  O   LEU A  94       5.141  12.354  77.105  1.00108.00           O
ATOM    741  N   LYS A  95       6.347  11.177  75.621  1.00106.59           N
ATOM    742  CA  LYS A  95       5.604  11.797  74.567  1.00106.59           C
ATOM    743  CB  LYS A  95       6.100  11.412  73.159  1.00106.59           C
ATOM    744  CG  LYS A  95       6.154   9.914  72.855  1.00106.59           C
ATOM    745  CD  LYS A  95       6.417   9.634  71.373  1.00106.59           C
ATOM    746  CE  LYS A  95       6.582   8.151  71.035  1.00106.59           C
ATOM    747  NZ  LYS A  95       6.814   7.987  69.582  1.00106.59           N
ATOM    748  C   LYS A  95       4.157  11.458  74.704  1.00106.59           C
ATOM    749  O   LYS A  95       3.309  12.347  74.741  1.00106.59           O
ATOM    750  N   GLN A  96       3.847  10.165  74.887  1.00 79.11           N
ATOM    751  CA  GLN A  96       2.494   9.689  74.894  1.00 79.11           C
ATOM    752  CB  GLN A  96       2.398   8.156  74.989  1.00 79.11           C
ATOM    753  CG  GLN A  96       2.955   7.462  73.740  1.00 79.11           C
ATOM    754  CD  GLN A  96       2.741   5.959  73.859  1.00 79.11           C
ATOM    755  OE1 GLN A  96       2.626   5.259  72.854  1.00 79.11           O
ATOM    756  NE2 GLN A  96       2.680   5.445  75.117  1.00 79.11           N
ATOM    757  C   GLN A  96       1.734  10.299  76.022  1.00 79.11           C
ATOM    758  O   GLN A  96       0.517  10.442  75.950  1.00 79.11           O
ATOM    759  N   ASP A  97       2.415  10.609  77.130  1.00 78.39           N
ATOM    760  CA  ASP A  97       1.757  11.202  78.253  1.00 78.39           C
ATOM    761  CB  ASP A  97       2.628  11.200  79.516  1.00 78.39           C
ATOM    762  CG  ASP A  97       2.643   9.786  80.076  1.00 78.39           C
ATOM    763  OD1 ASP A  97       1.580   9.114  80.004  1.00 78.39           O
ATOM    764  OD2 ASP A  97       3.711   9.364  80.595  1.00 78.39           O
ATOM    765  C   ASP A  97       1.336  12.619  77.989  1.00 78.39           C
ATOM    766  O   ASP A  97       0.335  13.049  78.556  1.00 78.39           O
ATOM    767  N   VAL A  98       2.053  13.384  77.130  1.00267.87           N
ATOM    768  CA  VAL A  98       1.813  14.809  77.053  1.00267.87           C
ATOM    769  CB  VAL A  98       2.872  15.564  76.289  1.00267.87           C
ATOM    770  CG1 VAL A  98       4.204  15.410  77.041  1.00267.87           C
ATOM    771  CG2 VAL A  98       2.946  15.059  74.843  1.00267.87           C
ATOM    772  C   VAL A  98       0.457  15.205  76.538  1.00267.87           C
ATOM    773  O   VAL A  98       0.312  15.570  75.377  1.00267.87           O
ATOM    774  N   TRP A  99      -0.576  15.199  77.416  1.00332.37           N
ATOM    775  CA  TRP A  99      -1.914  15.597  77.058  1.00332.37           C
ATOM    776  CB  TRP A  99      -2.606  14.634  76.079  1.00332.37           C
ATOM    777  CG  TRP A  99      -4.059  14.939  75.798  1.00332.37           C
ATOM    778  CD2 TRP A  99      -5.142  14.477  76.620  1.00332.37           C
ATOM    779  CD1 TRP A  99      -4.622  15.648  74.778  1.00332.37           C
ATOM    780  NE1 TRP A  99      -5.991  15.653  74.911  1.00332.37           N
ATOM    781  CE2 TRP A  99      -6.324  14.936  76.041  1.00332.37           C
ATOM    782  CE3 TRP A  99      -5.148  13.730  77.762  1.00332.37           C
ATOM    783  CZ2 TRP A  99      -7.538  14.651  76.598  1.00332.37           C
ATOM    784  CZ3 TRP A  99      -6.374  13.447  78.322  1.00332.37           C
ATOM    785  CH2 TRP A  99      -7.545  13.899  77.751  1.00332.37           C
ATOM    786  C   TRP A  99      -2.764  15.598  78.294  1.00332.37           C
ATOM    787  O   TRP A  99      -2.594  14.765  79.182  1.00332.37           O
ATOM    788  N   ASN A 100      -3.731  16.534  78.368  1.00217.52           N
ATOM    789  CA  ASN A 100      -4.626  16.587  79.490  1.00217.52           C
ATOM    790  CB  ASN A 100      -4.334  17.714  80.499  1.00217.52           C
ATOM    791  CG  ASN A 100      -3.254  17.230  81.456  1.00217.52           C
ATOM    792  OD1 ASN A 100      -2.082  17.125  81.101  1.00217.52           O
ATOM    793  ND2 ASN A 100      -3.662  16.924  82.716  1.00217.52           N
ATOM    794  C   ASN A 100      -6.006  16.807  78.967  1.00217.52           C
ATOM    795  O   ASN A 100      -6.205  17.069  77.781  1.00217.52           O
ATOM    796  N   ILE A 101      -7.004  16.681  79.863  1.00104.33           N
ATOM    797  CA  ILE A 101      -8.369  16.854  79.472  1.00104.33           C
ATOM    798  CB  ILE A 101      -9.356  16.266  80.440  1.00104.33           C
ATOM    799  CG1 ILE A 101     -10.757  16.208  79.810  1.00104.33           C
ATOM    800  CG2 ILE A 101      -9.291  17.072  81.749  1.00104.33           C
ATOM    801  CD1 ILE A 101     -11.734  15.320  80.578  1.00104.33           C
ATOM    802  C   ILE A 101      -8.632  18.318  79.373  1.00104.33           C
ATOM    803  O   ILE A 101      -8.228  19.099  80.234  1.00104.33           O
ATOM    804  N   GLY A 102      -9.299  18.726  78.278  1.00 40.43           N
ATOM    805  CA  GLY A 102      -9.585  20.110  78.054  1.00 40.43           C
ATOM    806  C   GLY A 102      -8.485  20.613  77.189  1.00 40.43           C
ATOM    807  O   GLY A 102      -8.603  21.656  76.548  1.00 40.43           O
ATOM    808  N   ALA A 103      -7.375  19.854  77.156  1.00190.91           N
ATOM    809  CA  ALA A 103      -6.254  20.210  76.347  1.00190.91           C
ATOM    810  CB  ALA A 103      -4.955  19.484  76.740  1.00190.91           C
ATOM    811  C   ALA A 103      -6.587  19.805  74.955  1.00190.91           C
ATOM    812  O   ALA A 103      -7.463  18.971  74.732  1.00190.91           O
ATOM    813  N   THR A 104      -5.897  20.409  73.973  1.00237.78           N
ATOM    814  CA  THR A 104      -6.148  20.054  72.611  1.00237.78           C
ATOM    815  CB  THR A 104      -5.670  21.073  71.622  1.00237.78           C
ATOM    816  OG1 THR A 104      -4.262  21.233  71.718  1.00237.78           O
ATOM    817  CG2 THR A 104      -6.381  22.405  71.917  1.00237.78           C
ATOM    818  C   THR A 104      -5.410  18.783  72.366  1.00237.78           C
ATOM    819  O   THR A 104      -4.859  18.190  73.292  1.00237.78           O
ATOM    820  N   GLU A 105      -5.394  18.316  71.104  1.00302.22           N
ATOM    821  CA  GLU A 105      -4.749  17.068  70.837  1.00302.22           C
ATOM    822  CB  GLU A 105      -4.806  16.638  69.362  1.00302.22           C
ATOM    823  CG  GLU A 105      -4.209  17.662  68.398  1.00302.22           C
ATOM    824  CD  GLU A 105      -5.248  18.750  68.155  1.00302.22           C
ATOM    825  OE1 GLU A 105      -6.394  18.603  68.655  1.00302.22           O
ATOM    826  OE2 GLU A 105      -4.906  19.745  67.462  1.00302.22           O
ATOM    827  C   GLU A 105      -3.319  17.189  71.230  1.00302.22           C
ATOM    828  O   GLU A 105      -2.651  18.177  70.928  1.00302.22           O
ATOM    829  N   LYS A 106      -2.834  16.169  71.961  1.00245.62           N
ATOM    830  CA  LYS A 106      -1.478  16.120  72.414  1.00245.62           C
ATOM    831  CB  LYS A 106      -1.236  17.005  73.644  1.00245.62           C
ATOM    832  CG  LYS A 106      -1.418  18.501  73.374  1.00245.62           C
ATOM    833  CD  LYS A 106      -1.483  19.341  74.652  1.00245.62           C
ATOM    834  CE  LYS A 106      -1.636  20.843  74.391  1.00245.62           C
ATOM    835  NZ  LYS A 106      -1.720  21.578  75.675  1.00245.62           N
ATOM    836  C   LYS A 106      -1.249  14.687  72.784  1.00245.62           C
ATOM    837  O   LYS A 106      -2.195  13.904  72.738  1.00245.62           O
ATOM    838  N   SER A 107      -0.001  14.299  73.144  1.00206.76           N
ATOM    839  CA  SER A 107       0.254  12.928  73.470  1.00206.76           C
ATOM    840  CB  SER A 107      -0.771  12.304  74.432  1.00206.76           C
ATOM    841  OG  SER A 107      -0.581  12.761  75.758  1.00206.76           O
ATOM    842  C   SER A 107       0.146  12.099  72.229  1.00206.76           C
ATOM    843  O   SER A 107      -0.790  12.238  71.450  1.00206.76           O
ATOM    844  N   PRO A 108       1.062  11.198  72.039  1.00169.71           N
ATOM    845  CA  PRO A 108       0.934  10.371  70.881  1.00169.71           C
ATOM    846  CD  PRO A 108       2.454  11.570  72.205  1.00169.71           C
ATOM    847  CB  PRO A 108       2.288   9.711  70.660  1.00169.71           C
ATOM    848  CG  PRO A 108       3.259  10.791  71.150  1.00169.71           C
ATOM    849  C   PRO A 108      -0.218   9.449  70.913  1.00169.71           C
ATOM    850  O   PRO A 108      -0.554   8.970  71.993  1.00169.71           O
ATOM    851  N   ALA A 109      -0.754   9.144  69.711  1.00227.06           N
ATOM    852  CA  ALA A 109      -1.984   8.439  69.501  1.00227.06           C
ATOM    853  CB  ALA A 109      -2.125   7.858  68.081  1.00227.06           C
ATOM    854  C   ALA A 109      -2.108   7.315  70.465  1.00227.06           C
ATOM    855  O   ALA A 109      -1.199   6.508  70.651  1.00227.06           O
ATOM    856  N   SER A 110      -3.281   7.282  71.120  1.00221.64           N
ATOM    857  CA  SER A 110      -3.619   6.320  72.117  1.00221.64           C
ATOM    858  CB  SER A 110      -2.642   6.334  73.311  1.00221.64           C
ATOM    859  OG  SER A 110      -2.998   5.357  74.279  1.00221.64           O
ATOM    860  C   SER A 110      -4.964   6.760  72.600  1.00221.64           C
ATOM    861  O   SER A 110      -5.581   7.649  72.015  1.00221.64           O
ATOM    862  N   GLU A 111      -5.462   6.131  73.673  1.00 70.01           N
ATOM    863  CA  GLU A 111      -6.713   6.525  74.236  1.00 70.01           C
ATOM    864  CB  GLU A 111      -7.113   5.641  75.429  1.00 70.01           C
ATOM    865  CG  GLU A 111      -7.289   4.169  75.047  1.00 70.01           C
ATOM    866  CD  GLU A 111      -7.682   3.396  76.297  1.00 70.01           C
ATOM    867  OE1 GLU A 111      -8.043   4.056  77.307  1.00 70.01           O
ATOM    868  OE2 GLU A 111      -7.637   2.137  76.255  1.00 70.01           O
ATOM    869  C   GLU A 111      -6.506   7.921  74.733  1.00 70.01           C
ATOM    870  O   GLU A 111      -7.410   8.754  74.698  1.00 70.01           O
ATOM    871  N   ALA A 112      -5.269   8.194  75.190  1.00 29.47           N
ATOM    872  CA  ALA A 112      -4.864   9.440  75.772  1.00 29.47           C
ATOM    873  CB  ALA A 112      -3.402   9.419  76.250  1.00 29.47           C
ATOM    874  C   ALA A 112      -5.003  10.577  74.801  1.00 29.47           C
ATOM    875  O   ALA A 112      -5.394  11.669  75.208  1.00 29.47           O
ATOM    876  N   PRO A 113      -4.715  10.405  73.542  1.00102.71           N
ATOM    877  CA  PRO A 113      -4.781  11.540  72.668  1.00102.71           C
ATOM    878  CD  PRO A 113      -3.684   9.476  73.117  1.00102.71           C
ATOM    879  CB  PRO A 113      -4.136  11.117  71.363  1.00102.71           C
ATOM    880  CG  PRO A 113      -3.106  10.091  71.828  1.00102.71           C
ATOM    881  C   PRO A 113      -6.124  12.144  72.483  1.00102.71           C
ATOM    882  O   PRO A 113      -7.123  11.428  72.453  1.00102.71           O
ATOM    883  N   ARG A 114      -6.138  13.484  72.375  1.00113.05           N
ATOM    884  CA  ARG A 114      -7.314  14.259  72.149  1.00113.05           C
ATOM    885  CB  ARG A 114      -7.015  15.767  72.207  1.00113.05           C
ATOM    886  CG  ARG A 114      -8.199  16.647  72.613  1.00113.05           C
ATOM    887  CD  ARG A 114      -9.162  17.023  71.490  1.00113.05           C
ATOM    888  NE  ARG A 114     -10.156  17.960  72.088  1.00113.05           N
ATOM    889  CZ  ARG A 114     -11.250  17.477  72.746  1.00113.05           C
ATOM    890  NH1 ARG A 114     -11.460  16.130  72.823  1.00113.05           N
ATOM    891  NH2 ARG A 114     -12.134  18.338  73.330  1.00113.05           N
ATOM    892  C   ARG A 114      -7.755  13.920  70.769  1.00113.05           C
ATOM    893  O   ARG A 114      -8.948  13.827  70.484  1.00113.05           O
ATOM    894  N   ARG A 115      -6.775  13.715  69.870  1.00257.70           N
ATOM    895  CA  ARG A 115      -7.099  13.390  68.517  1.00257.70           C
ATOM    896  CB  ARG A 115      -5.887  13.309  67.577  1.00257.70           C
ATOM    897  CG  ARG A 115      -6.285  13.120  66.113  1.00257.70           C
ATOM    898  CD  ARG A 115      -5.149  12.621  65.220  1.00257.70           C
ATOM    899  NE  ARG A 115      -5.337  11.153  65.049  1.00257.70           N
ATOM    900  CZ  ARG A 115      -4.342  10.402  64.496  1.00257.70           C
ATOM    901  NH1 ARG A 115      -3.161  10.993  64.151  1.00257.70           N
ATOM    902  NH2 ARG A 115      -4.525   9.065  64.292  1.00257.70           N
ATOM    903  C   ARG A 115      -7.731  12.041  68.531  1.00257.70           C
ATOM    904  O   ARG A 115      -7.500  11.238  69.433  1.00257.70           O
ATOM    905  N   ARG A 116      -8.582  11.779  67.524  1.00261.71           N
ATOM    906  CA  ARG A 116      -9.282  10.535  67.433  1.00261.71           C
ATOM    907  CB  ARG A 116     -10.774  10.675  67.759  1.00261.71           C
ATOM    908  CG  ARG A 116     -11.053  11.004  69.226  1.00261.71           C
ATOM    909  CD  ARG A 116     -12.482  11.495  69.463  1.00261.71           C
ATOM    910  NE  ARG A 116     -13.349  10.832  68.450  1.00261.71           N
ATOM    911  CZ  ARG A 116     -13.575  11.441  67.249  1.00261.71           C
ATOM    912  NH1 ARG A 116     -13.053  12.678  66.999  1.00261.71           N
ATOM    913  NH2 ARG A 116     -14.320  10.811  66.294  1.00261.71           N
ATOM    914  C   ARG A 116      -9.193  10.114  66.007  1.00261.71           C
ATOM    915  O   ARG A 116      -8.571  10.800  65.197  1.00261.71           O
ATOM    916  N   SER A 117      -9.785   8.951  65.668  1.00142.67           N
ATOM    917  CA  SER A 117      -9.775   8.567  64.292  1.00142.67           C
ATOM    918  CB  SER A 117     -10.526   7.255  63.989  1.00142.67           C
ATOM    919  OG  SER A 117     -11.916   7.421  64.230  1.00142.67           O
ATOM    920  C   SER A 117     -10.497   9.673  63.607  1.00142.67           C
ATOM    921  O   SER A 117     -11.423  10.256  64.169  1.00142.67           O
ATOM    922  N   SER A 118     -10.056  10.027  62.388  1.00205.14           N
ATOM    923  CA  SER A 118     -10.643  11.131  61.691  1.00205.14           C
ATOM    924  CB  SER A 118     -12.180  11.109  61.676  1.00205.14           C
ATOM    925  OG  SER A 118     -12.643   9.918  61.062  1.00205.14           O
ATOM    926  C   SER A 118     -10.191  12.363  62.403  1.00205.14           C
ATOM    927  O   SER A 118      -9.914  12.340  63.601  1.00205.14           O
ATOM    928  N   GLU A 119     -10.078  13.491  61.686  1.00263.41           N
ATOM    929  CA  GLU A 119      -9.608  14.632  62.402  1.00263.41           C
ATOM    930  CB  GLU A 119      -8.142  14.962  62.108  1.00263.41           C
ATOM    931  CG  GLU A 119      -7.193  13.905  62.667  1.00263.41           C
ATOM    932  CD  GLU A 119      -5.784  14.260  62.235  1.00263.41           C
ATOM    933  OE1 GLU A 119      -5.148  15.083  62.948  1.00263.41           O
ATOM    934  OE2 GLU A 119      -5.327  13.705  61.200  1.00263.41           O
ATOM    935  C   GLU A 119     -10.425  15.815  62.028  1.00263.41           C
ATOM    936  O   GLU A 119     -10.820  15.983  60.875  1.00263.41           O
ATOM    937  N   ALA A 120     -10.716  16.664  63.032  1.00217.62           N
ATOM    938  CA  ALA A 120     -11.442  17.864  62.768  1.00217.62           C
ATOM    939  CB  ALA A 120     -12.003  18.543  64.029  1.00217.62           C
ATOM    940  C   ALA A 120     -10.460  18.789  62.141  1.00217.62           C
ATOM    941  O   ALA A 120      -9.274  18.761  62.467  1.00217.62           O
ATOM    942  N   SER A 121     -10.927  19.629  61.203  1.00113.51           N
ATOM    943  CA  SER A 121     -10.022  20.525  60.558  1.00113.51           C
ATOM    944  CB  SER A 121     -10.694  21.353  59.450  1.00113.51           C
ATOM    945  OG  SER A 121     -11.166  20.491  58.425  1.00113.51           O
ATOM    946  C   SER A 121      -9.503  21.463  61.598  1.00113.51           C
ATOM    947  O   SER A 121      -8.309  21.757  61.641  1.00113.51           O
ATOM    948  N   ARG A 122     -10.395  21.941  62.487  1.00225.29           N
ATOM    949  CA  ARG A 122      -9.979  22.882  63.486  1.00225.29           C
ATOM    950  CB  ARG A 122     -10.481  24.303  63.202  1.00225.29           C
ATOM    951  CG  ARG A 122     -10.080  24.808  61.818  1.00225.29           C
ATOM    952  CD  ARG A 122     -10.727  26.145  61.458  1.00225.29           C
ATOM    953  NE  ARG A 122     -10.250  26.521  60.100  1.00225.29           N
ATOM    954  CZ  ARG A 122     -10.760  27.624  59.477  1.00225.29           C
ATOM    955  NH1 ARG A 122     -11.724  28.371  60.089  1.00225.29           N
ATOM    956  NH2 ARG A 122     -10.304  27.977  58.239  1.00225.29           N
ATOM    957  C   ARG A 122     -10.615  22.469  64.770  1.00225.29           C
ATOM    958  O   ARG A 122     -11.547  21.668  64.776  1.00225.29           O
ATOM    959  N   GLY A 123     -10.121  22.998  65.907  1.00116.67           N
ATOM    960  CA  GLY A 123     -10.739  22.617  67.142  1.00116.67           C
ATOM    961  C   GLY A 123     -10.467  23.660  68.178  1.00116.67           C
ATOM    962  O   GLY A 123     -10.566  23.389  69.374  1.00116.67           O
ATOM    963  N   THR A 124     -10.113  24.886  67.751  1.00273.38           N
ATOM    964  CA  THR A 124      -9.889  25.916  68.723  1.00273.38           C
ATOM    965  CB  THR A 124      -8.444  26.293  68.872  1.00273.38           C
ATOM    966  OG1 THR A 124      -7.959  26.854  67.662  1.00273.38           O
ATOM    967  CG2 THR A 124      -7.643  25.027  69.223  1.00273.38           C
ATOM    968  C   THR A 124     -10.609  27.131  68.241  1.00273.38           C
ATOM    969  O   THR A 124     -10.666  27.381  67.038  1.00273.38           O
ATOM    970  N   SER A 125     -11.216  27.911  69.157  1.00 75.40           N
ATOM    971  CA  SER A 125     -11.854  29.094  68.666  1.00 75.40           C
ATOM    972  CB  SER A 125     -12.593  29.905  69.756  1.00 75.40           C
ATOM    973  OG  SER A 125     -11.706  30.361  70.765  1.00 75.40           O
ATOM    974  C   SER A 125     -10.776  29.928  68.046  1.00 75.40           C
ATOM    975  O   SER A 125     -10.732  30.092  66.828  1.00 75.40           O
ATOM    976  N   SER A 126      -9.849  30.445  68.878  1.00147.67           N
ATOM    977  CA  SER A 126      -8.731  31.183  68.379  1.00147.67           C
ATOM    978  CB  SER A 126      -9.088  32.613  67.943  1.00147.67           C
ATOM    979  OG  SER A 126     -10.089  32.589  66.940  1.00147.67           O
ATOM    980  C   SER A 126      -7.798  31.327  69.534  1.00147.67           C
ATOM    981  O   SER A 126      -8.195  31.807  70.595  1.00147.67           O
ATOM    982  N   GLU A 127      -6.530  30.901  69.381  1.00123.86           N
ATOM    983  CA  GLU A 127      -5.637  31.082  70.490  1.00123.86           C
ATOM    984  CB  GLU A 127      -4.267  30.397  70.326  1.00123.86           C
ATOM    985  CG  GLU A 127      -3.374  30.560  71.562  1.00123.86           C
ATOM    986  CD  GLU A 127      -2.051  29.856  71.300  1.00123.86           C
ATOM    987  OE1 GLU A 127      -1.697  29.701  70.102  1.00123.86           O
ATOM    988  OE2 GLU A 127      -1.377  29.467  72.291  1.00123.86           O
ATOM    989  C   GLU A 127      -5.374  32.544  70.626  1.00123.86           C
ATOM    990  O   GLU A 127      -5.430  33.100  71.721  1.00123.86           O
ATOM    991  N   ALA A 128      -5.092  33.201  69.484  1.00180.24           N
ATOM    992  CA  ALA A 128      -4.784  34.599  69.474  1.00180.24           C
ATOM    993  CB  ALA A 128      -3.918  35.029  68.278  1.00180.24           C
ATOM    994  C   ALA A 128      -6.059  35.360  69.399  1.00180.24           C
ATOM    995  O   ALA A 128      -7.093  34.827  68.998  1.00180.24           O
ATOM    996  N   SER A 129      -6.016  36.641  69.809  1.00111.76           N
ATOM    997  CA  SER A 129      -7.198  37.438  69.714  1.00111.76           C
ATOM    998  CB  SER A 129      -6.983  38.890  70.168  1.00111.76           C
ATOM    999  OG  SER A 129      -8.194  39.618  70.037  1.00111.76           O
ATOM   1000  C   SER A 129      -7.566  37.480  68.271  1.00111.76           C
ATOM   1001  O   SER A 129      -8.678  37.114  67.892  1.00111.76           O
ATOM   1002  N   ARG A 130      -6.615  37.907  67.419  1.00273.08           N
ATOM   1003  CA  ARG A 130      -6.899  37.963  66.018  1.00273.08           C
ATOM   1004  CB  ARG A 130      -6.945  39.385  65.432  1.00273.08           C
ATOM   1005  CG  ARG A 130      -8.160  40.200  65.881  1.00273.08           C
ATOM   1006  CD  ARG A 130      -9.503  39.622  65.426  1.00273.08           C
ATOM   1007  NE  ARG A 130      -9.544  39.651  63.934  1.00273.08           N
ATOM   1008  CZ  ARG A 130     -10.034  40.740  63.274  1.00273.08           C
ATOM   1009  NH1 ARG A 130     -10.472  41.829  63.970  1.00273.08           N
ATOM   1010  NH2 ARG A 130     -10.090  40.742  61.909  1.00273.08           N
ATOM   1011  C   ARG A 130      -5.807  37.249  65.303  1.00273.08           C
ATOM   1012  O   ARG A 130      -4.657  37.235  65.738  1.00273.08           O
ATOM   1013  N   GLY A 131      -6.168  36.614  64.175  1.00107.43           N
ATOM   1014  CA  GLY A 131      -5.213  35.924  63.367  1.00107.43           C
ATOM   1015  C   GLY A 131      -5.921  34.752  62.785  1.00107.43           C
ATOM   1016  O   GLY A 131      -6.573  33.991  63.498  1.00107.43           O
ATOM   1017  N   ASP A 132      -5.806  34.575  61.459  1.00177.23           N
ATOM   1018  CA  ASP A 132      -6.449  33.458  60.843  1.00177.23           C
ATOM   1019  CB  ASP A 132      -7.352  33.855  59.662  1.00177.23           C
ATOM   1020  CG  ASP A 132      -8.053  32.598  59.166  1.00177.23           C
ATOM   1021  OD1 ASP A 132      -7.383  31.754  58.514  1.00177.23           O
ATOM   1022  OD2 ASP A 132      -9.280  32.475  59.428  1.00177.23           O
ATOM   1023  C   ASP A 132      -5.362  32.591  60.318  1.00177.23           C
ATOM   1024  O   ASP A 132      -4.780  32.875  59.272  1.00177.23           O
ATOM   1025  N   GLY A 133      -5.042  31.505  61.044  1.00 78.42           N
ATOM   1026  CA  GLY A 133      -3.983  30.660  60.588  1.00 78.42           C
ATOM   1027  C   GLY A 133      -3.363  30.049  61.796  1.00 78.42           C
ATOM   1028  O   GLY A 133      -3.988  29.968  62.852  1.00 78.42           O
ATOM   1029  N   ASP A 134      -2.104  29.596  61.661  1.00186.47           N
ATOM   1030  CA  ASP A 134      -1.423  28.992  62.762  1.00186.47           C
ATOM   1031  CB  ASP A 134      -1.231  29.942  63.956  1.00186.47           C
ATOM   1032  CG  ASP A 134      -0.227  31.021  63.574  1.00186.47           C
ATOM   1033  OD1 ASP A 134       0.334  30.944  62.449  1.00186.47           O
ATOM   1034  OD2 ASP A 134      -0.011  31.944  64.404  1.00186.47           O
ATOM   1035  C   ASP A 134      -2.272  27.859  63.218  1.00186.47           C
ATOM   1036  O   ASP A 134      -2.323  27.542  64.406  1.00186.47           O
ATOM   1037  N   THR A 135      -2.968  27.214  62.265  1.00190.57           N
ATOM   1038  CA  THR A 135      -3.765  26.085  62.628  1.00190.57           C
ATOM   1039  CB  THR A 135      -5.074  26.046  61.893  1.00190.57           C
ATOM   1040  OG1 THR A 135      -4.851  25.956  60.496  1.00190.57           O
ATOM   1041  CG2 THR A 135      -5.847  27.335  62.208  1.00190.57           C
ATOM   1042  C   THR A 135      -2.957  24.886  62.258  1.00190.57           C
ATOM   1043  O   THR A 135      -3.348  24.074  61.419  1.00190.57           O
ATOM   1044  N   THR A 136      -1.786  24.755  62.909  1.00 86.44           N
ATOM   1045  CA  THR A 136      -0.909  23.660  62.645  1.00 86.44           C
ATOM   1046  CB  THR A 136      -0.148  23.788  61.356  1.00 86.44           C
ATOM   1047  OG1 THR A 136      -1.042  23.939  60.265  1.00 86.44           O
ATOM   1048  CG2 THR A 136       0.695  22.518  61.149  1.00 86.44           C
ATOM   1049  C   THR A 136       0.128  23.695  63.764  1.00 86.44           C
ATOM   1050  O   THR A 136       0.087  22.809  64.659  1.00 86.44           O
ATOM   1051  OXT THR A 136       0.981  24.623  63.737  1.00 86.44           O
TER    1052      THR A 136
ATOM   1053  N   MET B 137      25.057   6.309  80.957  1.00128.82           N
ATOM   1054  CA  MET B 137      24.396   6.262  82.288  1.00128.82           C
ATOM   1055  CB  MET B 137      25.195   7.074  83.325  1.00128.82           C
ATOM   1056  CG  MET B 137      26.590   6.524  83.618  1.00128.82           C
ATOM   1057  SD  MET B 137      27.541   7.474  84.843  1.00128.82           S
ATOM   1058  CE  MET B 137      27.890   8.865  83.728  1.00128.82           C
ATOM   1059  C   MET B 137      23.030   6.884  82.227  1.00128.82           C
ATOM   1060  O   MET B 137      22.483   7.007  81.137  1.00128.82           O
ATOM   1061  N   ALA B 138      22.429   7.225  83.403  1.00295.09           N
ATOM   1062  CA  ALA B 138      21.170   7.940  83.513  1.00295.09           C
ATOM   1063  CB  ALA B 138      20.162   7.716  82.384  1.00295.09           C
ATOM   1064  C   ALA B 138      20.449   7.591  84.785  1.00295.09           C
ATOM   1065  O   ALA B 138      20.922   6.796  85.591  1.00295.09           O
ATOM   1066  N   GLY B 139      19.264   8.201  85.015  1.00163.13           N
ATOM   1067  CA  GLY B 139      18.519   7.878  86.204  1.00163.13           C
ATOM   1068  C   GLY B 139      17.076   7.748  85.825  1.00163.13           C
ATOM   1069  O   GLY B 139      16.493   8.650  85.234  1.00163.13           O
ATOM   1070  N   LYS B 140      16.445   6.618  86.190  1.00336.30           N
ATOM   1071  CA  LYS B 140      15.085   6.371  85.812  1.00336.30           C
ATOM   1072  CB  LYS B 140      14.802   6.632  84.322  1.00336.30           C
ATOM   1073  CG  LYS B 140      13.346   6.377  83.915  1.00336.30           C
ATOM   1074  CD  LYS B 140      12.340   7.297  84.601  1.00336.30           C
ATOM   1075  CE  LYS B 140      10.886   7.000  84.233  1.00336.30           C
ATOM   1076  NZ  LYS B 140      10.646   7.347  82.815  1.00336.30           N
ATOM   1077  C   LYS B 140      14.823   4.928  86.096  1.00336.30           C
ATOM   1078  O   LYS B 140      14.767   4.513  87.252  1.00336.30           O
ATOM   1079  N   ALA B 141      14.625   4.128  85.029  1.00245.25           N
ATOM   1080  CA  ALA B 141      14.385   2.724  85.184  1.00245.25           C
ATOM   1081  CB  ALA B 141      12.917   2.323  84.958  1.00245.25           C
ATOM   1082  C   ALA B 141      15.202   2.022  84.147  1.00245.25           C
ATOM   1083  O   ALA B 141      15.586   2.612  83.139  1.00245.25           O
ATOM   1084  N   GLY B 142      15.503   0.730  84.383  1.00109.73           N
ATOM   1085  CA  GLY B 142      16.277  -0.031  83.446  1.00109.73           C
ATOM   1086  C   GLY B 142      17.677  -0.071  83.958  1.00109.73           C
ATOM   1087  O   GLY B 142      18.127   0.852  84.632  1.00109.73           O
ATOM   1088  N   GLN B 143      18.418  -1.151  83.646  1.00254.52           N
ATOM   1089  CA  GLN B 143      19.754  -1.228  84.155  1.00254.52           C
ATOM   1090  CB  GLN B 143      20.017  -2.477  85.012  1.00254.52           C
ATOM   1091  CG  GLN B 143      21.377  -2.460  85.715  1.00254.52           C
ATOM   1092  CD  GLN B 143      21.500  -3.746  86.518  1.00254.52           C
ATOM   1093  OE1 GLN B 143      21.981  -3.750  87.650  1.00254.52           O
ATOM   1094  NE2 GLN B 143      21.058  -4.877  85.907  1.00254.52           N
ATOM   1095  C   GLN B 143      20.698  -1.273  82.999  1.00254.52           C
ATOM   1096  O   GLN B 143      20.456  -1.950  82.001  1.00254.52           O
ATOM   1097  N   LYS B 144      21.803  -0.515  83.116  1.00335.62           N
ATOM   1098  CA  LYS B 144      22.811  -0.458  82.100  1.00335.62           C
ATOM   1099  CB  LYS B 144      22.245  -0.323  80.675  1.00335.62           C
ATOM   1100  CG  LYS B 144      23.256  -0.629  79.566  1.00335.62           C
ATOM   1101  CD  LYS B 144      23.464  -2.126  79.315  1.00335.62           C
ATOM   1102  CE  LYS B 144      23.740  -2.947  80.576  1.00335.62           C
ATOM   1103  NZ  LYS B 144      25.149  -2.781  80.994  1.00335.62           N
ATOM   1104  C   LYS B 144      23.535   0.811  82.393  1.00335.62           C
ATOM   1105  O   LYS B 144      23.368   1.375  83.473  1.00335.62           O
ATOM   1106  N   VAL B 145      24.394   1.285  81.467  1.00145.52           N
ATOM   1107  CA  VAL B 145      24.919   2.594  81.714  1.00145.52           C
ATOM   1108  CB  VAL B 145      26.168   2.901  80.931  1.00145.52           C
ATOM   1109  CG1 VAL B 145      27.304   2.044  81.517  1.00145.52           C
ATOM   1110  CG2 VAL B 145      25.926   2.601  79.440  1.00145.52           C
ATOM   1111  C   VAL B 145      23.797   3.496  81.314  1.00145.52           C
ATOM   1112  O   VAL B 145      23.750   4.062  80.223  1.00145.52           O
ATOM   1113  N   THR B 146      22.849   3.630  82.255  1.00 77.62           N
ATOM   1114  CA  THR B 146      21.608   4.307  82.099  1.00 77.62           C
ATOM   1115  CB  THR B 146      20.559   3.480  81.420  1.00 77.62           C
ATOM   1116  OG1 THR B 146      20.309   2.294  82.160  1.00 77.62           O
ATOM   1117  CG2 THR B 146      21.043   3.133  80.002  1.00 77.62           C
ATOM   1118  C   THR B 146      21.132   4.579  83.480  1.00 77.62           C
ATOM   1119  O   THR B 146      21.934   4.849  84.370  1.00 77.62           O
ATOM   1120  N   LYS B 147      19.814   4.412  83.701  1.00117.56           N
ATOM   1121  CA  LYS B 147      19.176   4.826  84.914  1.00117.56           C
ATOM   1122  CB  LYS B 147      17.693   4.428  84.958  0.00117.56           C
ATOM   1123  CG  LYS B 147      17.343   3.203  85.801  0.00117.56           C
ATOM   1124  CD  LYS B 147      17.309   3.491  87.305  0.00117.56           C
ATOM   1125  CE  LYS B 147      16.588   2.415  88.118  0.00117.56           C
ATOM   1126  NZ  LYS B 147      16.535   2.802  89.546  0.00117.56           N
ATOM   1127  C   LYS B 147      19.882   4.214  86.084  1.00117.56           C
ATOM   1128  O   LYS B 147      20.149   4.889  87.079  1.00117.56           O
ATOM   1129  N   ALA B 148      20.228   2.922  85.993  1.00 33.21           N
ATOM   1130  CA  ALA B 148      20.881   2.260  87.084  1.00 33.21           C
ATOM   1131  CB  ALA B 148      21.147   0.773  86.793  1.00 33.21           C
ATOM   1132  C   ALA B 148      22.205   2.913  87.344  1.00 33.21           C
ATOM   1133  O   ALA B 148      22.641   3.022  88.489  1.00 33.21           O
ATOM   1134  N   ASP B 149      22.916   3.329  86.283  1.00 83.02           N
ATOM   1135  CA  ASP B 149      24.218   3.892  86.491  1.00 83.02           C
ATOM   1136  CB  ASP B 149      25.015   4.072  85.186  1.00 83.02           C
ATOM   1137  CG  ASP B 149      26.492   4.176  85.562  1.00 83.02           C
ATOM   1138  OD1 ASP B 149      26.780   4.323  86.780  1.00 83.02           O
ATOM   1139  OD2 ASP B 149      27.351   4.099  84.644  1.00 83.02           O
ATOM   1140  C   ASP B 149      24.155   5.225  87.189  1.00 83.02           C
ATOM   1141  O   ASP B 149      24.943   5.470  88.099  1.00 83.02           O
ATOM   1142  N   ILE B 150      23.238   6.140  86.795  1.00126.16           N
ATOM   1143  CA  ILE B 150      23.262   7.420  87.464  1.00126.16           C
ATOM   1144  CB  ILE B 150      22.511   8.577  86.851  1.00126.16           C
ATOM   1145  CG1 ILE B 150      23.150   8.957  85.509  1.00126.16           C
ATOM   1146  CG2 ILE B 150      22.499   9.746  87.854  1.00126.16           C
ATOM   1147  CD1 ILE B 150      24.607   9.401  85.630  1.00126.16           C
ATOM   1148  C   ILE B 150      22.847   7.284  88.889  1.00126.16           C
ATOM   1149  O   ILE B 150      23.384   7.976  89.749  1.00126.16           O
ATOM   1150  N   ILE B 151      21.875   6.402  89.182  1.00154.11           N
ATOM   1151  CA  ILE B 151      21.419   6.253  90.533  1.00154.11           C
ATOM   1152  CB  ILE B 151      20.222   5.324  90.616  1.00154.11           C
ATOM   1153  CG1 ILE B 151      19.709   5.147  92.043  1.00154.11           C
ATOM   1154  CG2 ILE B 151      20.554   4.003  89.939  1.00154.11           C
ATOM   1155  CD1 ILE B 151      20.608   4.266  92.916  1.00154.11           C
ATOM   1156  C   ILE B 151      22.581   5.841  91.401  1.00154.11           C
ATOM   1157  O   ILE B 151      22.734   6.348  92.512  1.00154.11           O
ATOM   1158  N   ASP B 152      23.452   4.934  90.926  1.00 37.62           N
ATOM   1159  CA  ASP B 152      24.571   4.554  91.744  1.00 37.62           C
ATOM   1160  CB  ASP B 152      25.446   3.453  91.117  1.00 37.62           C
ATOM   1161  CG  ASP B 152      24.687   2.134  91.186  1.00 37.62           C
ATOM   1162  OD1 ASP B 152      23.547   2.121  91.722  1.00 37.62           O
ATOM   1163  OD2 ASP B 152      25.249   1.112  90.710  1.00 37.62           O
ATOM   1164  C   ASP B 152      25.457   5.750  91.972  1.00 37.62           C
ATOM   1165  O   ASP B 152      25.968   5.956  93.070  1.00 37.62           O
ATOM   1166  N   SER B 153      25.670   6.580  90.935  1.00 78.73           N
ATOM   1167  CA  SER B 153      26.554   7.707  91.059  1.00 78.73           C
ATOM   1168  CB  SER B 153      26.773   8.427  89.715  1.00 78.73           C
ATOM   1169  OG  SER B 153      27.412   7.555  88.793  1.00 78.73           O
ATOM   1170  C   SER B 153      25.988   8.705  92.029  1.00 78.73           C
ATOM   1171  O   SER B 153      26.730   9.348  92.770  1.00 78.73           O
ATOM   1172  N   VAL B 154      24.652   8.871  92.015  1.00 60.15           N
ATOM   1173  CA  VAL B 154      23.921   9.813  92.819  1.00 60.15           C
ATOM   1174  CB  VAL B 154      22.489   9.940  92.386  1.00 60.15           C
ATOM   1175  CG1 VAL B 154      21.787  10.956  93.302  1.00 60.15           C
ATOM   1176  CG2 VAL B 154      22.461  10.325  90.896  1.00 60.15           C
ATOM   1177  C   VAL B 154      23.929   9.445  94.270  1.00 60.15           C
ATOM   1178  O   VAL B 154      23.947  10.324  95.131  1.00 60.15           O
ATOM   1179  N   TYR B 155      23.869   8.140  94.595  1.00128.53           N
ATOM   1180  CA  TYR B 155      23.849   7.790  95.986  1.00128.53           C
ATOM   1181  CB  TYR B 155      23.573   6.304  96.320  1.00128.53           C
ATOM   1182  CG  TYR B 155      24.650   5.378  95.871  1.00128.53           C
ATOM   1183  CD1 TYR B 155      25.860   5.343  96.524  1.00128.53           C
ATOM   1184  CD2 TYR B 155      24.433   4.511  94.825  1.00128.53           C
ATOM   1185  CE1 TYR B 155      26.844   4.471  96.121  1.00128.53           C
ATOM   1186  CE2 TYR B 155      25.414   3.636  94.420  1.00128.53           C
ATOM   1187  CZ  TYR B 155      26.627   3.624  95.061  1.00128.53           C
ATOM   1188  OH  TYR B 155      27.635   2.729  94.643  1.00128.53           O
ATOM   1189  C   TYR B 155      25.147   8.202  96.607  1.00128.53           C
ATOM   1190  O   TYR B 155      25.175   8.627  97.760  1.00128.53           O
ATOM   1191  N   GLU B 156      26.264   8.064  95.867  1.00 89.04           N
ATOM   1192  CA  GLU B 156      27.552   8.372  96.422  1.00 89.04           C
ATOM   1193  CB  GLU B 156      28.712   8.017  95.476  1.00 89.04           C
ATOM   1194  CG  GLU B 156      28.928   6.512  95.318  1.00 89.04           C
ATOM   1195  CD  GLU B 156      29.331   5.959  96.678  0.00 89.04           C
ATOM   1196  OE1 GLU B 156      28.534   6.118  97.641  0.00 89.04           O
ATOM   1197  OE2 GLU B 156      30.442   5.372  96.771  0.00 89.04           O
ATOM   1198  C   GLU B 156      27.722   9.824  96.779  1.00 89.04           C
ATOM   1199  O   GLU B 156      28.094  10.140  97.908  1.00 89.04           O
ATOM   1200  N   LYS B 157      27.449  10.753  95.842  1.00 86.26           N
ATOM   1201  CA  LYS B 157      27.722  12.140  96.117  1.00 86.26           C
ATOM   1202  CB  LYS B 157      27.760  13.010  94.847  1.00 86.26           C
ATOM   1203  CG  LYS B 157      28.959  12.624  93.969  1.00 86.26           C
ATOM   1204  CD  LYS B 157      28.885  13.045  92.499  1.00 86.26           C
ATOM   1205  CE  LYS B 157      29.566  14.379  92.187  1.00 86.26           C
ATOM   1206  NZ  LYS B 157      29.585  14.602  90.724  1.00 86.26           N
ATOM   1207  C   LYS B 157      26.797  12.691  97.165  1.00 86.26           C
ATOM   1208  O   LYS B 157      27.198  13.519  97.981  1.00 86.26           O
ATOM   1209  N   ILE B 158      25.526  12.257  97.152  1.00147.32           N
ATOM   1210  CA  ILE B 158      24.504  12.664  98.079  1.00147.32           C
ATOM   1211  CB  ILE B 158      23.148  12.180  97.628  1.00147.32           C
ATOM   1212  CG1 ILE B 158      22.001  12.915  98.336  1.00147.32           C
ATOM   1213  CG2 ILE B 158      23.107  10.651  97.787  1.00147.32           C
ATOM   1214  CD1 ILE B 158      21.932  12.686  99.844  1.00147.32           C
ATOM   1215  C   ILE B 158      24.808  12.121  99.447  1.00147.32           C
ATOM   1216  O   ILE B 158      24.600  12.804 100.450  1.00147.32           O
ATOM   1217  N   GLY B 159      25.321  10.874  99.530  1.00 34.48           N
ATOM   1218  CA  GLY B 159      25.606  10.278 100.806  1.00 34.48           C
ATOM   1219  C   GLY B 159      24.397   9.546 101.312  1.00 34.48           C
ATOM   1220  O   GLY B 159      24.134   9.537 102.514  1.00 34.48           O
ATOM   1221  N   MET B 160      23.617   8.921 100.404  1.00128.43           N
ATOM   1222  CA  MET B 160      22.456   8.177 100.812  1.00128.43           C
ATOM   1223  CB  MET B 160      21.137   8.727 100.244  1.00128.43           C
ATOM   1224  CG  MET B 160      20.807  10.123 100.774  1.00128.43           C
ATOM   1225  SD  MET B 160      20.557  10.203 102.574  1.00128.43           S
ATOM   1226  CE  MET B 160      20.497  12.016 102.668  1.00128.43           C
ATOM   1227  C   MET B 160      22.607   6.765 100.330  1.00128.43           C
ATOM   1228  O   MET B 160      23.687   6.358  99.902  1.00128.43           O
ATOM   1229  N   SER B 161      21.527   5.965 100.470  1.00 81.19           N
ATOM   1230  CA  SER B 161      21.493   4.600 100.017  1.00 81.19           C
ATOM   1231  CB  SER B 161      20.419   3.749 100.714  1.00 81.19           C
ATOM   1232  OG  SER B 161      20.418   2.433 100.179  1.00 81.19           O
ATOM   1233  C   SER B 161      21.148   4.608  98.563  1.00 81.19           C
ATOM   1234  O   SER B 161      20.737   5.632  98.024  1.00 81.19           O
ATOM   1235  N   ARG B 162      21.345   3.453  97.891  1.00102.43           N
ATOM   1236  CA  ARG B 162      21.028   3.283  96.500  1.00102.43           C
ATOM   1237  CB  ARG B 162      21.522   1.940  95.929  1.00102.43           C
ATOM   1238  CG  ARG B 162      23.049   1.825  95.850  1.00102.43           C
ATOM   1239  CD  ARG B 162      23.532   0.491  95.275  0.00102.43           C
ATOM   1240  NE  ARG B 162      23.076  -0.583  96.201  1.00102.43           N
ATOM   1241  CZ  ARG B 162      23.024  -1.878  95.773  1.00102.43           C
ATOM   1242  NH1 ARG B 162      23.402  -2.194  94.500  1.00102.43           N
ATOM   1243  NH2 ARG B 162      22.589  -2.856  96.619  1.00102.43           N
ATOM   1244  C   ARG B 162      19.540   3.348  96.326  1.00102.43           C
ATOM   1245  O   ARG B 162      19.035   3.893  95.346  1.00102.43           O
ATOM   1246  N   LYS B 163      18.792   2.778  97.286  1.00137.45           N
ATOM   1247  CA  LYS B 163      17.364   2.738  97.185  1.00137.45           C
ATOM   1248  CB  LYS B 163      16.692   1.932  98.311  1.00137.45           C
ATOM   1249  CG  LYS B 163      16.936   2.480  99.718  1.00137.45           C
ATOM   1250  CD  LYS B 163      15.983   1.910 100.773  1.00137.45           C
ATOM   1251  CE  LYS B 163      15.457   0.509 100.445  1.00137.45           C
ATOM   1252  NZ  LYS B 163      14.371   0.593  99.439  1.00137.45           N
ATOM   1253  C   LYS B 163      16.814   4.128  97.220  1.00137.45           C
ATOM   1254  O   LYS B 163      15.809   4.410  96.572  1.00137.45           O
ATOM   1255  N   GLU B 164      17.429   5.021  98.018  1.00126.78           N
ATOM   1256  CA  GLU B 164      16.954   6.367  98.163  1.00126.78           C
ATOM   1257  CB  GLU B 164      17.665   7.101  99.318  1.00126.78           C
ATOM   1258  CG  GLU B 164      17.057   8.459  99.676  1.00126.78           C
ATOM   1259  CD  GLU B 164      17.762   9.535  98.863  1.00126.78           C
ATOM   1260  OE1 GLU B 164      18.684   9.184  98.081  1.00126.78           O
ATOM   1261  OE2 GLU B 164      17.393  10.729  99.022  1.00126.78           O
ATOM   1262  C   GLU B 164      17.155   7.150  96.902  1.00126.78           C
ATOM   1263  O   GLU B 164      16.250   7.853  96.451  1.00126.78           O
ATOM   1264  N   ILE B 165      18.344   7.062  96.273  1.00188.84           N
ATOM   1265  CA  ILE B 165      18.477   7.871  95.100  1.00188.84           C
ATOM   1266  CB  ILE B 165      19.867   8.172  94.599  1.00188.84           C
ATOM   1267  CG1 ILE B 165      20.633   6.933  94.174  1.00188.84           C
ATOM   1268  CG2 ILE B 165      20.574   8.980  95.699  1.00188.84           C
ATOM   1269  CD1 ILE B 165      20.831   5.964  95.315  1.00188.84           C
ATOM   1270  C   ILE B 165      17.546   7.376  94.034  1.00188.84           C
ATOM   1271  O   ILE B 165      16.955   8.187  93.324  1.00188.84           O
ATOM   1272  N   ARG B 166      17.362   6.043  93.906  1.00 62.90           N
ATOM   1273  CA  ARG B 166      16.494   5.496  92.890  1.00 62.90           C
ATOM   1274  CB  ARG B 166      16.357   3.958  92.954  1.00 62.90           C
ATOM   1275  CG  ARG B 166      17.600   3.167  92.540  1.00 62.90           C
ATOM   1276  CD  ARG B 166      17.392   1.650  92.497  1.00 62.90           C
ATOM   1277  NE  ARG B 166      18.669   1.035  92.029  1.00 62.90           N
ATOM   1278  CZ  ARG B 166      18.761  -0.318  91.868  1.00 62.90           C
ATOM   1279  NH1 ARG B 166      17.686  -1.114  92.146  1.00 62.90           N
ATOM   1280  NH2 ARG B 166      19.924  -0.879  91.424  1.00 62.90           N
ATOM   1281  C   ARG B 166      15.095   6.007  93.082  1.00 62.90           C
ATOM   1282  O   ARG B 166      14.446   6.447  92.134  1.00 62.90           O
ATOM   1283  N   THR B 167      14.592   5.959  94.327  1.00106.69           N
ATOM   1284  CA  THR B 167      13.251   6.380  94.616  1.00106.69           C
ATOM   1285  CB  THR B 167      12.852   6.030  96.019  1.00106.69           C
ATOM   1286  OG1 THR B 167      13.808   6.531  96.939  1.00106.69           O
ATOM   1287  CG2 THR B 167      12.767   4.498  96.133  1.00106.69           C
ATOM   1288  C   THR B 167      13.112   7.854  94.367  1.00106.69           C
ATOM   1289  O   THR B 167      12.076   8.304  93.882  1.00106.69           O
ATOM   1290  N   VAL B 168      14.138   8.657  94.713  1.00 58.35           N
ATOM   1291  CA  VAL B 168      14.067  10.073  94.458  1.00 58.35           C
ATOM   1292  CB  VAL B 168      15.295  10.856  94.854  1.00 58.35           C
ATOM   1293  CG1 VAL B 168      15.064  12.319  94.437  1.00 58.35           C
ATOM   1294  CG2 VAL B 168      15.619  10.687  96.341  1.00 58.35           C
ATOM   1295  C   VAL B 168      14.022  10.301  92.980  1.00 58.35           C
ATOM   1296  O   VAL B 168      13.192  11.059  92.484  1.00 58.35           O
ATOM   1297  N   VAL B 169      14.936   9.644  92.237  1.00104.56           N
ATOM   1298  CA  VAL B 169      15.067   9.906  90.831  1.00104.56           C
ATOM   1299  CB  VAL B 169      16.227   9.186  90.191  1.00104.56           C
ATOM   1300  CG1 VAL B 169      17.515   9.645  90.895  1.00104.56           C
ATOM   1301  CG2 VAL B 169      16.002   7.667  90.236  1.00104.56           C
ATOM   1302  C   VAL B 169      13.818   9.531  90.104  1.00104.56           C
ATOM   1303  O   VAL B 169      13.304  10.310  89.303  1.00104.56           O
ATOM   1304  N   ASP B 170      13.264   8.342  90.396  1.00 42.75           N
ATOM   1305  CA  ASP B 170      12.124   7.889  89.658  1.00 42.75           C
ATOM   1306  CB  ASP B 170      11.642   6.497  90.099  1.00 42.75           C
ATOM   1307  CG  ASP B 170      12.713   5.489  89.714  1.00 42.75           C
ATOM   1308  OD1 ASP B 170      13.822   5.935  89.316  1.00 42.75           O
ATOM   1309  OD2 ASP B 170      12.436   4.264  89.811  1.00 42.75           O
ATOM   1310  C   ASP B 170      11.000   8.846  89.864  1.00 42.75           C
ATOM   1311  O   ASP B 170      10.286   9.206  88.931  1.00 42.75           O
ATOM   1312  N   LEU B 171      10.826   9.296  91.109  1.00169.25           N
ATOM   1313  CA  LEU B 171       9.715  10.122  91.452  1.00169.25           C
ATOM   1314  CB  LEU B 171       9.521  10.117  92.972  1.00169.25           C
ATOM   1315  CG  LEU B 171       8.918   8.750  93.419  1.00169.25           C
ATOM   1316  CD1 LEU B 171       9.657   7.503  92.902  1.00169.25           C
ATOM   1317  CD2 LEU B 171       8.851   8.655  94.930  1.00169.25           C
ATOM   1318  C   LEU B 171       9.849  11.457  90.782  1.00169.25           C
ATOM   1319  O   LEU B 171       8.865  12.028  90.312  1.00169.25           O
ATOM   1320  N   PHE B 172      11.089  11.967  90.671  1.00 98.90           N
ATOM   1321  CA  PHE B 172      11.353  13.226  90.029  1.00 98.90           C
ATOM   1322  CB  PHE B 172      12.842  13.600  90.101  1.00 98.90           C
ATOM   1323  CG  PHE B 172      13.075  14.733  89.166  1.00 98.90           C
ATOM   1324  CD1 PHE B 172      12.848  16.035  89.545  1.00 98.90           C
ATOM   1325  CD2 PHE B 172      13.533  14.478  87.894  1.00 98.90           C
ATOM   1326  CE1 PHE B 172      13.069  17.067  88.661  1.00 98.90           C
ATOM   1327  CE2 PHE B 172      13.755  15.504  87.006  1.00 98.90           C
ATOM   1328  CZ  PHE B 172      13.528  16.802  87.393  1.00 98.90           C
ATOM   1329  C   PHE B 172      10.969  13.173  88.577  1.00 98.90           C
ATOM   1330  O   PHE B 172      10.381  14.121  88.055  1.00 98.90           O
ATOM   1331  N   ILE B 173      11.317  12.073  87.877  1.00 38.30           N
ATOM   1332  CA  ILE B 173      11.051  11.936  86.468  1.00 38.30           C
ATOM   1333  CB  ILE B 173      11.673  10.699  85.890  1.00 38.30           C
ATOM   1334  CG1 ILE B 173      13.203  10.793  86.021  1.00 38.30           C
ATOM   1335  CG2 ILE B 173      11.174  10.530  84.445  1.00 38.30           C
ATOM   1336  CD1 ILE B 173      13.934   9.474  85.787  1.00 38.30           C
ATOM   1337  C   ILE B 173       9.577  11.882  86.226  1.00 38.30           C
ATOM   1338  O   ILE B 173       9.072  12.503  85.291  1.00 38.30           O
ATOM   1339  N   GLU B 174       8.841  11.123  87.058  1.00 33.13           N
ATOM   1340  CA  GLU B 174       7.427  11.024  86.850  1.00 33.13           C
ATOM   1341  CB  GLU B 174       6.728  10.018  87.779  1.00 33.13           C
ATOM   1342  CG  GLU B 174       7.075   8.564  87.452  1.00 33.13           C
ATOM   1343  CD  GLU B 174       6.157   7.664  88.265  1.00 33.13           C
ATOM   1344  OE1 GLU B 174       5.255   8.207  88.958  1.00 33.13           O
ATOM   1345  OE2 GLU B 174       6.344   6.420  88.197  1.00 33.13           O
ATOM   1346  C   GLU B 174       6.804  12.366  87.067  1.00 33.13           C
ATOM   1347  O   GLU B 174       5.892  12.758  86.341  1.00 33.13           O
ATOM   1348  N   GLU B 175       7.283  13.114  88.076  1.00 69.70           N
ATOM   1349  CA  GLU B 175       6.700  14.391  88.371  1.00 69.70           C
ATOM   1350  CB  GLU B 175       7.316  15.048  89.620  1.00 69.70           C
ATOM   1351  CG  GLU B 175       6.902  14.368  90.928  1.00 69.70           C
ATOM   1352  CD  GLU B 175       5.470  14.800  91.233  1.00 69.70           C
ATOM   1353  OE1 GLU B 175       4.920  15.615  90.445  1.00 69.70           O
ATOM   1354  OE2 GLU B 175       4.905  14.329  92.256  1.00 69.70           O
ATOM   1355  C   GLU B 175       6.893  15.324  87.212  1.00 69.70           C
ATOM   1356  O   GLU B 175       5.975  16.050  86.833  1.00 69.70           O
ATOM   1357  N   VAL B 176       8.094  15.334  86.604  1.00 89.78           N
ATOM   1358  CA  VAL B 176       8.333  16.244  85.519  1.00 89.78           C
ATOM   1359  CB  VAL B 176       9.757  16.234  85.028  1.00 89.78           C
ATOM   1360  CG1 VAL B 176      10.054  14.886  84.353  1.00 89.78           C
ATOM   1361  CG2 VAL B 176       9.964  17.446  84.107  1.00 89.78           C
ATOM   1362  C   VAL B 176       7.426  15.906  84.371  1.00 89.78           C
ATOM   1363  O   VAL B 176       6.850  16.798  83.749  1.00 89.78           O
ATOM   1364  N   LYS B 177       7.257  14.602  84.069  1.00 81.57           N
ATOM   1365  CA  LYS B 177       6.457  14.207  82.941  1.00 81.57           C
ATOM   1366  CB  LYS B 177       6.460  12.690  82.682  1.00 81.57           C
ATOM   1367  CG  LYS B 177       5.743  11.866  83.751  1.00 81.57           C
ATOM   1368  CD  LYS B 177       5.502  10.414  83.330  1.00 81.57           C
ATOM   1369  CE  LYS B 177       4.783   9.582  84.394  1.00 81.57           C
ATOM   1370  NZ  LYS B 177       4.590   8.196  83.911  1.00 81.57           N
ATOM   1371  C   LYS B 177       5.038  14.631  83.153  1.00 81.57           C
ATOM   1372  O   LYS B 177       4.383  15.094  82.218  1.00 81.57           O
ATOM   1373  N   ASP B 178       4.529  14.465  84.391  1.00 42.19           N
ATOM   1374  CA  ASP B 178       3.168  14.805  84.703  1.00 42.19           C
ATOM   1375  CB  ASP B 178       2.763  14.398  86.129  1.00 42.19           C
ATOM   1376  CG  ASP B 178       2.658  12.879  86.173  1.00 42.19           C
ATOM   1377  OD1 ASP B 178       1.965  12.310  85.289  1.00 42.19           O
ATOM   1378  OD2 ASP B 178       3.263  12.269  87.096  1.00 42.19           O
ATOM   1379  C   ASP B 178       2.975  16.284  84.583  1.00 42.19           C
ATOM   1380  O   ASP B 178       1.998  16.736  83.986  1.00 42.19           O
ATOM   1381  N   SER B 179       3.923  17.076  85.124  1.00 74.40           N
ATOM   1382  CA  SER B 179       3.792  18.506  85.106  1.00 74.40           C
ATOM   1383  CB  SER B 179       4.979  19.215  85.782  1.00 74.40           C
ATOM   1384  OG  SER B 179       4.796  20.624  85.734  1.00 74.40           O
ATOM   1385  C   SER B 179       3.743  18.962  83.680  1.00 74.40           C
ATOM   1386  O   SER B 179       2.927  19.804  83.307  1.00 74.40           O
ATOM   1387  N   LEU B 180       4.621  18.391  82.840  1.00 67.75           N
ATOM   1388  CA  LEU B 180       4.747  18.747  81.455  1.00 67.75           C
ATOM   1389  CB  LEU B 180       5.852  17.919  80.792  1.00 67.75           C
ATOM   1390  CG  LEU B 180       6.289  18.469  79.436  1.00 67.75           C
ATOM   1391  CD1 LEU B 180       7.003  19.808  79.646  1.00 67.75           C
ATOM   1392  CD2 LEU B 180       7.136  17.446  78.673  1.00 67.75           C
ATOM   1393  C   LEU B 180       3.471  18.403  80.734  1.00 67.75           C
ATOM   1394  O   LEU B 180       2.952  19.184  79.939  1.00 67.75           O
ATOM   1395  N   ILE B 181       2.907  17.217  81.024  1.00 72.34           N
ATOM   1396  CA  ILE B 181       1.732  16.729  80.353  1.00 72.34           C
ATOM   1397  CB  ILE B 181       1.238  15.436  80.933  1.00 72.34           C
ATOM   1398  CG1 ILE B 181       2.235  14.289  80.732  1.00 72.34           C
ATOM   1399  CG2 ILE B 181      -0.134  15.158  80.315  1.00 72.34           C
ATOM   1400  CD1 ILE B 181       1.955  13.103  81.653  1.00 72.34           C
ATOM   1401  C   ILE B 181       0.632  17.714  80.563  1.00 72.34           C
ATOM   1402  O   ILE B 181      -0.172  17.958  79.662  1.00 72.34           O
ATOM   1403  N   GLN B 182       0.593  18.273  81.789  1.00107.90           N
ATOM   1404  CA  GLN B 182      -0.341  19.222  82.331  1.00107.90           C
ATOM   1405  CB  GLN B 182      -0.151  19.495  83.831  1.00107.90           C
ATOM   1406  CG  GLN B 182      -0.431  18.290  84.725  1.00107.90           C
ATOM   1407  CD  GLN B 182      -0.228  18.742  86.165  1.00107.90           C
ATOM   1408  OE1 GLN B 182       0.565  18.166  86.905  1.00107.90           O
ATOM   1409  NE2 GLN B 182      -0.978  19.800  86.572  1.00107.90           N
ATOM   1410  C   GLN B 182      -0.216  20.543  81.637  1.00107.90           C
ATOM   1411  O   GLN B 182      -1.119  21.372  81.736  1.00107.90           O
ATOM   1412  N   GLN B 183       0.893  20.768  80.901  1.00290.72           N
ATOM   1413  CA  GLN B 183       1.200  22.037  80.294  1.00290.72           C
ATOM   1414  CB  GLN B 183      -0.006  22.731  79.631  1.00290.72           C
ATOM   1415  CG  GLN B 183      -0.398  22.135  78.277  1.00290.72           C
ATOM   1416  CD  GLN B 183      -0.778  20.673  78.464  1.00290.72           C
ATOM   1417  OE1 GLN B 183      -0.160  19.783  77.883  1.00290.72           O
ATOM   1418  NE2 GLN B 183      -1.833  20.413  79.280  1.00290.72           N
ATOM   1419  C   GLN B 183       1.798  22.984  81.286  1.00290.72           C
ATOM   1420  O   GLN B 183       1.661  24.200  81.164  1.00290.72           O
ATOM   1421  N   MET B 184       2.514  22.441  82.290  1.00120.25           N
ATOM   1422  CA  MET B 184       3.243  23.274  83.202  1.00120.25           C
ATOM   1423  CB  MET B 184       3.185  22.806  84.665  1.00120.25           C
ATOM   1424  CG  MET B 184       1.786  22.916  85.274  1.00120.25           C
ATOM   1425  SD  MET B 184       1.691  22.430  87.023  1.00120.25           S
ATOM   1426  CE  MET B 184       2.582  23.892  87.632  1.00120.25           C
ATOM   1427  C   MET B 184       4.675  23.223  82.763  1.00120.25           C
ATOM   1428  O   MET B 184       5.111  22.258  82.135  1.00120.25           O
ATOM   1429  N   VAL B 185       5.447  24.287  83.059  1.00 38.54           N
ATOM   1430  CA  VAL B 185       6.823  24.314  82.662  1.00 38.54           C
ATOM   1431  CB  VAL B 185       7.266  25.665  82.188  1.00 38.54           C
ATOM   1432  CG1 VAL B 185       8.764  25.603  81.855  1.00 38.54           C
ATOM   1433  CG2 VAL B 185       6.378  26.083  81.005  1.00 38.54           C
ATOM   1434  C   VAL B 185       7.647  23.964  83.862  1.00 38.54           C
ATOM   1435  O   VAL B 185       7.385  24.425  84.973  1.00 38.54           O
ATOM   1436  N   ILE B 186       8.667  23.106  83.666  1.00 99.66           N
ATOM   1437  CA  ILE B 186       9.523  22.736  84.755  1.00 99.66           C
ATOM   1438  CB  ILE B 186       9.721  21.246  84.880  1.00 99.66           C
ATOM   1439  CG1 ILE B 186      10.636  20.904  86.064  1.00 99.66           C
ATOM   1440  CG2 ILE B 186      10.218  20.695  83.538  1.00 99.66           C
ATOM   1441  CD1 ILE B 186      10.725  19.400  86.330  1.00 99.66           C
ATOM   1442  C   ILE B 186      10.851  23.384  84.514  1.00 99.66           C
ATOM   1443  O   ILE B 186      11.523  23.102  83.525  1.00 99.66           O
ATOM   1444  N   GLU B 187      11.262  24.296  85.417  1.00 78.04           N
ATOM   1445  CA  GLU B 187      12.509  24.978  85.229  1.00 78.04           C
ATOM   1446  CB  GLU B 187      12.370  26.511  85.271  1.00 78.04           C
ATOM   1447  CG  GLU B 187      13.684  27.265  85.077  1.00 78.04           C
ATOM   1448  CD  GLU B 187      13.375  28.755  85.104  1.00 78.04           C
ATOM   1449  OE1 GLU B 187      12.686  29.228  84.156  1.00 78.04           O
ATOM   1450  OE2 GLU B 187      13.816  29.438  86.062  1.00 78.04           O
ATOM   1451  C   GLU B 187      13.426  24.568  86.335  1.00 78.04           C
ATOM   1452  O   GLU B 187      13.051  24.593  87.504  1.00 78.04           O
ATOM   1453  N   LEU B 188      14.659  24.160  85.987  1.00 58.63           N
ATOM   1454  CA  LEU B 188      15.591  23.741  86.989  1.00 58.63           C
ATOM   1455  CB  LEU B 188      16.065  22.294  86.767  1.00 58.63           C
ATOM   1456  CG  LEU B 188      14.926  21.256  86.835  1.00 58.63           C
ATOM   1457  CD1 LEU B 188      15.452  19.829  86.601  1.00 58.63           C
ATOM   1458  CD2 LEU B 188      14.134  21.378  88.147  1.00 58.63           C
ATOM   1459  C   LEU B 188      16.798  24.614  86.857  1.00 58.63           C
ATOM   1460  O   LEU B 188      17.496  24.570  85.843  1.00 58.63           O
ATOM   1461  N   ARG B 189      17.106  25.414  87.896  1.00123.79           N
ATOM   1462  CA  ARG B 189      18.226  26.293  87.750  1.00123.79           C
ATOM   1463  CB  ARG B 189      18.460  27.248  88.935  1.00123.79           C
ATOM   1464  CG  ARG B 189      17.468  28.411  89.006  1.00123.79           C
ATOM   1465  CD  ARG B 189      17.350  29.179  87.686  1.00123.79           C
ATOM   1466  NE  ARG B 189      16.629  30.452  87.965  1.00123.79           N
ATOM   1467  CZ  ARG B 189      17.341  31.559  88.328  1.00123.79           C
ATOM   1468  NH1 ARG B 189      18.702  31.496  88.410  1.00123.79           N
ATOM   1469  NH2 ARG B 189      16.696  32.731  88.599  1.00123.79           N
ATOM   1470  C   ARG B 189      19.459  25.470  87.599  1.00123.79           C
ATOM   1471  O   ARG B 189      19.702  24.529  88.353  1.00123.79           O
ATOM   1472  N   GLY B 190      20.258  25.805  86.570  1.00 64.74           N
ATOM   1473  CA  GLY B 190      21.517  25.167  86.352  1.00 64.74           C
ATOM   1474  C   GLY B 190      21.378  24.025  85.385  1.00 64.74           C
ATOM   1475  O   GLY B 190      22.376  23.584  84.825  1.00 64.74           O
ATOM   1476  N   PHE B 191      20.202  23.372  85.291  1.00122.13           N
ATOM   1477  CA  PHE B 191      20.068  22.341  84.289  1.00122.13           C
ATOM   1478  CB  PHE B 191      19.251  21.159  84.813  1.00122.13           C
ATOM   1479  CG  PHE B 191      19.270  20.083  83.785  1.00122.13           C
ATOM   1480  CD1 PHE B 191      20.438  19.415  83.496  1.00122.13           C
ATOM   1481  CD2 PHE B 191      18.112  19.707  83.149  1.00122.13           C
ATOM   1482  CE1 PHE B 191      20.465  18.412  82.558  1.00122.13           C
ATOM   1483  CE2 PHE B 191      18.132  18.703  82.210  1.00122.13           C
ATOM   1484  CZ  PHE B 191      19.306  18.053  81.915  1.00122.13           C
ATOM   1485  C   PHE B 191      19.451  22.772  82.979  1.00122.13           C
ATOM   1486  O   PHE B 191      20.022  22.565  81.907  1.00122.13           O
ATOM   1487  N   GLY B 192      18.259  23.418  83.049  1.00 39.88           N
ATOM   1488  CA  GLY B 192      17.488  23.727  81.867  1.00 39.88           C
ATOM   1489  C   GLY B 192      16.016  23.615  82.202  1.00 39.88           C
ATOM   1490  O   GLY B 192      15.638  23.552  83.372  1.00 39.88           O
ATOM   1491  N   THR B 193      15.136  23.586  81.169  1.00 44.79           N
ATOM   1492  CA  THR B 193      13.714  23.564  81.412  1.00 44.79           C
ATOM   1493  CB  THR B 193      13.090  24.908  81.155  1.00 44.79           C
ATOM   1494  OG1 THR B 193      13.680  25.890  81.995  1.00 44.79           O
ATOM   1495  CG2 THR B 193      11.575  24.834  81.404  1.00 44.79           C
ATOM   1496  C   THR B 193      13.032  22.579  80.496  1.00 44.79           C
ATOM   1497  O   THR B 193      13.540  22.262  79.421  1.00 44.79           O
ATOM   1498  N   PHE B 194      11.850  22.061  80.924  1.00 62.23           N
ATOM   1499  CA  PHE B 194      11.059  21.148  80.133  1.00 62.23           C
ATOM   1500  CB  PHE B 194      10.801  19.780  80.797  1.00 62.23           C
ATOM   1501  CG  PHE B 194      12.087  19.044  80.971  1.00 62.23           C
ATOM   1502  CD1 PHE B 194      12.900  19.299  82.052  1.00 62.23           C
ATOM   1503  CD2 PHE B 194      12.469  18.084  80.062  1.00 62.23           C
ATOM   1504  CE1 PHE B 194      14.083  18.617  82.218  1.00 62.23           C
ATOM   1505  CE2 PHE B 194      13.651  17.399  80.223  1.00 62.23           C
ATOM   1506  CZ  PHE B 194      14.458  17.662  81.303  1.00 62.23           C
ATOM   1507  C   PHE B 194       9.705  21.775  79.939  1.00 62.23           C
ATOM   1508  O   PHE B 194       9.113  22.303  80.881  1.00 62.23           O
ATOM   1509  N   GLU B 195       9.174  21.722  78.697  1.00108.88           N
ATOM   1510  CA  GLU B 195       7.906  22.341  78.410  1.00108.88           C
ATOM   1511  CB  GLU B 195       8.053  23.763  77.846  1.00108.88           C
ATOM   1512  CG  GLU B 195       8.745  23.765  76.476  1.00108.88           C
ATOM   1513  CD  GLU B 195       8.831  25.191  75.953  1.00108.88           C
ATOM   1514  OE1 GLU B 195       8.511  26.129  76.730  1.00108.88           O
ATOM   1515  OE2 GLU B 195       9.218  25.360  74.765  1.00108.88           O
ATOM   1516  C   GLU B 195       7.228  21.577  77.314  1.00108.88           C
ATOM   1517  O   GLU B 195       7.847  20.775  76.616  1.00108.88           O
ATOM   1518  N   VAL B 196       5.907  21.801  77.154  1.00 47.56           N
ATOM   1519  CA  VAL B 196       5.190  21.167  76.088  1.00 47.56           C
ATOM   1520  CB  VAL B 196       3.842  20.642  76.471  1.00 47.56           C
ATOM   1521  CG1 VAL B 196       3.106  20.205  75.193  1.00 47.56           C
ATOM   1522  CG2 VAL B 196       4.064  19.487  77.458  1.00 47.56           C
ATOM   1523  C   VAL B 196       5.006  22.188  75.020  1.00 47.56           C
ATOM   1524  O   VAL B 196       4.783  23.366  75.293  1.00 47.56           O
ATOM   1525  N   ARG B 197       5.141  21.764  73.754  1.00171.99           N
ATOM   1526  CA  ARG B 197       4.994  22.713  72.697  1.00171.99           C
ATOM   1527  CB  ARG B 197       6.342  23.019  72.033  1.00171.99           C
ATOM   1528  CG  ARG B 197       7.019  21.757  71.505  1.00171.99           C
ATOM   1529  CD  ARG B 197       8.544  21.856  71.442  1.00171.99           C
ATOM   1530  NE  ARG B 197       8.898  22.996  70.556  1.00171.99           N
ATOM   1531  CZ  ARG B 197       9.978  23.774  70.859  1.00171.99           C
ATOM   1532  NH1 ARG B 197      10.672  23.553  72.013  1.00171.99           N
ATOM   1533  NH2 ARG B 197      10.367  24.766  70.008  1.00171.99           N
ATOM   1534  C   ARG B 197       4.063  22.136  71.683  1.00171.99           C
ATOM   1535  O   ARG B 197       4.071  20.932  71.435  1.00171.99           O
ATOM   1536  N   ILE B 198       3.206  22.985  71.084  1.00149.37           N
ATOM   1537  CA  ILE B 198       2.327  22.502  70.059  1.00149.37           C
ATOM   1538  CB  ILE B 198       0.959  23.139  70.082  1.00149.37           C
ATOM   1539  CG1 ILE B 198       1.012  24.666  69.879  1.00149.37           C
ATOM   1540  CG2 ILE B 198       0.285  22.705  71.398  1.00149.37           C
ATOM   1541  CD1 ILE B 198       1.227  25.115  68.433  1.00149.37           C
ATOM   1542  C   ILE B 198       3.036  22.744  68.769  1.00149.37           C
ATOM   1543  O   ILE B 198       3.624  23.806  68.574  1.00149.37           O
ATOM   1544  N   ARG B 199       3.066  21.744  67.861  1.00163.34           N
ATOM   1545  CA  ARG B 199       3.857  21.993  66.696  1.00163.34           C
ATOM   1546  CB  ARG B 199       5.278  21.411  66.778  1.00163.34           C
ATOM   1547  CG  ARG B 199       6.266  22.094  65.830  1.00163.34           C
ATOM   1548  CD  ARG B 199       6.536  23.563  66.187  1.00163.34           C
ATOM   1549  NE  ARG B 199       6.639  23.660  67.672  1.00163.34           N
ATOM   1550  CZ  ARG B 199       7.032  24.822  68.276  1.00163.34           C
ATOM   1551  NH1 ARG B 199       7.403  25.903  67.529  1.00163.34           N
ATOM   1552  NH2 ARG B 199       7.055  24.905  69.639  1.00163.34           N
ATOM   1553  C   ARG B 199       3.215  21.438  65.473  1.00163.34           C
ATOM   1554  O   ARG B 199       2.221  20.714  65.528  1.00163.34           O
ATOM   1555  N   LYS B 200       3.828  21.789  64.327  1.00108.82           N
ATOM   1556  CA  LYS B 200       3.416  21.452  62.997  1.00108.82           C
ATOM   1557  CB  LYS B 200       4.410  21.921  61.919  1.00108.82           C
ATOM   1558  CG  LYS B 200       4.498  23.434  61.734  1.00108.82           C
ATOM   1559  CD  LYS B 200       3.225  24.051  61.158  1.00108.82           C
ATOM   1560  CE  LYS B 200       3.368  25.539  60.827  1.00108.82           C
ATOM   1561  NZ  LYS B 200       2.170  26.010  60.099  1.00108.82           N
ATOM   1562  C   LYS B 200       3.364  19.974  62.864  1.00108.82           C
ATOM   1563  O   LYS B 200       4.048  19.231  63.565  1.00108.82           O
ATOM   1564  N   GLY B 201       2.512  19.507  61.941  1.00 28.40           N
ATOM   1565  CA  GLY B 201       2.420  18.100  61.739  1.00 28.40           C
ATOM   1566  C   GLY B 201       3.596  17.702  60.926  1.00 28.40           C
ATOM   1567  O   GLY B 201       4.328  18.548  60.410  1.00 28.40           O
ATOM   1568  N   ARG B 202       3.819  16.382  60.811  1.00192.04           N
ATOM   1569  CA  ARG B 202       4.878  15.960  59.962  1.00192.04           C
ATOM   1570  CB  ARG B 202       5.431  14.568  60.304  1.00192.04           C
ATOM   1571  CG  ARG B 202       6.080  14.505  61.688  1.00192.04           C
ATOM   1572  CD  ARG B 202       6.834  13.200  61.953  1.00192.04           C
ATOM   1573  NE  ARG B 202       5.846  12.088  61.893  1.00192.04           N
ATOM   1574  CZ  ARG B 202       6.166  10.934  61.237  1.00192.04           C
ATOM   1575  NH1 ARG B 202       7.373  10.817  60.612  1.00192.04           N
ATOM   1576  NH2 ARG B 202       5.276   9.900  61.197  1.00192.04           N
ATOM   1577  C   ARG B 202       4.233  15.889  58.631  1.00192.04           C
ATOM   1578  O   ARG B 202       3.335  15.082  58.400  1.00192.04           O
ATOM   1579  N   GLN B 203       4.672  16.765  57.719  1.00 99.12           N
ATOM   1580  CA  GLN B 203       4.078  16.784  56.427  1.00 99.12           C
ATOM   1581  CB  GLN B 203       4.718  17.830  55.496  1.00 99.12           C
ATOM   1582  CG  GLN B 203       4.169  17.812  54.067  1.00 99.12           C
ATOM   1583  CD  GLN B 203       4.923  16.744  53.284  1.00 99.12           C
ATOM   1584  OE1 GLN B 203       5.962  16.251  53.723  1.00 99.12           O
ATOM   1585  NE2 GLN B 203       4.391  16.375  52.089  1.00 99.12           N
ATOM   1586  C   GLN B 203       4.325  15.439  55.859  1.00 99.12           C
ATOM   1587  O   GLN B 203       3.485  14.881  55.154  1.00 99.12           O
ATOM   1588  N   LYS B 204       5.498  14.870  56.180  1.00162.51           N
ATOM   1589  CA  LYS B 204       5.826  13.623  55.571  1.00162.51           C
ATOM   1590  CB  LYS B 204       7.336  13.397  55.379  1.00162.51           C
ATOM   1591  CG  LYS B 204       7.939  14.260  54.271  0.00162.51           C
ATOM   1592  CD  LYS B 204       7.339  13.981  52.890  0.00162.51           C
ATOM   1593  CE  LYS B 204       8.007  12.816  52.155  1.00162.51           C
ATOM   1594  NZ  LYS B 204       7.826  11.561  52.918  1.00162.51           N
ATOM   1595  C   LYS B 204       5.296  12.458  56.334  1.00162.51           C
ATOM   1596  O   LYS B 204       5.551  12.276  57.524  1.00162.51           O
ATOM   1597  N   ALA B 205       4.523  11.643  55.597  1.00 46.42           N
ATOM   1598  CA  ALA B 205       3.960  10.397  56.012  1.00 46.42           C
ATOM   1599  CB  ALA B 205       2.666  10.552  56.831  1.00 46.42           C
ATOM   1600  C   ALA B 205       3.598   9.745  54.716  1.00 46.42           C
ATOM   1601  O   ALA B 205       3.400  10.440  53.723  1.00 46.42           O
ATOM   1602  N   ARG B 206       3.534   8.400  54.664  1.00 35.31           N
ATOM   1603  CA  ARG B 206       3.168   7.784  53.420  1.00 35.31           C
ATOM   1604  CB  ARG B 206       4.352   7.128  52.684  1.00 35.31           C
ATOM   1605  CG  ARG B 206       4.004   6.615  51.283  1.00 35.31           C
ATOM   1606  CD  ARG B 206       5.180   5.951  50.561  1.00 35.31           C
ATOM   1607  NE  ARG B 206       6.229   6.989  50.351  1.00 35.31           N
ATOM   1608  CZ  ARG B 206       6.239   7.737  49.208  1.00 35.31           C
ATOM   1609  NH1 ARG B 206       5.289   7.533  48.249  1.00 35.31           N
ATOM   1610  NH2 ARG B 206       7.199   8.689  49.023  1.00 35.31           N
ATOM   1611  C   ARG B 206       2.186   6.706  53.735  1.00 35.31           C
ATOM   1612  O   ARG B 206       2.321   6.010  54.740  1.00 35.31           O
ATOM   1613  N   ASN B 207       1.153   6.537  52.887  1.00 52.98           N
ATOM   1614  CA  ASN B 207       0.204   5.503  53.176  1.00 52.98           C
ATOM   1615  CB  ASN B 207      -1.260   5.932  52.987  1.00 52.98           C
ATOM   1616  CG  ASN B 207      -2.139   4.836  53.572  1.00 52.98           C
ATOM   1617  OD1 ASN B 207      -2.325   4.753  54.785  1.00 52.98           O
ATOM   1618  ND2 ASN B 207      -2.700   3.969  52.688  1.00 52.98           N
ATOM   1619  C   ASN B 207       0.466   4.383  52.230  1.00 52.98           C
ATOM   1620  O   ASN B 207       0.454   4.565  51.018  1.00 52.98           O
ATOM   1621  N   PRO B 208       0.732   3.224  52.751  1.00 70.69           N
ATOM   1622  CA  PRO B 208       1.022   2.086  51.929  1.00 70.69           C
ATOM   1623  CD  PRO B 208       0.304   2.849  54.086  1.00 70.69           C
ATOM   1624  CB  PRO B 208       1.184   0.920  52.903  1.00 70.69           C
ATOM   1625  CG  PRO B 208       0.249   1.311  54.063  1.00 70.69           C
ATOM   1626  C   PRO B 208      -0.061   1.807  50.930  1.00 70.69           C
ATOM   1627  O   PRO B 208       0.265   1.470  49.793  1.00 70.69           O
ATOM   1628  N   LYS B 209      -1.347   1.895  51.328  1.00 77.91           N
ATOM   1629  CA  LYS B 209      -2.402   1.559  50.410  1.00 77.91           C
ATOM   1630  CB  LYS B 209      -3.789   1.539  51.074  1.00 77.91           C
ATOM   1631  CG  LYS B 209      -3.990   0.416  52.093  1.00 77.91           C
ATOM   1632  CD  LYS B 209      -5.255   0.591  52.935  1.00 77.91           C
ATOM   1633  CE  LYS B 209      -6.531   0.729  52.100  1.00 77.91           C
ATOM   1634  NZ  LYS B 209      -7.713   0.833  52.986  1.00 77.91           N
ATOM   1635  C   LYS B 209      -2.487   2.550  49.291  1.00 77.91           C
ATOM   1636  O   LYS B 209      -2.414   2.184  48.119  1.00 77.91           O
ATOM   1637  N   THR B 210      -2.643   3.842  49.635  1.00 41.39           N
ATOM   1638  CA  THR B 210      -2.809   4.874  48.649  1.00 41.39           C
ATOM   1639  CB  THR B 210      -3.185   6.191  49.265  1.00 41.39           C
ATOM   1640  OG1 THR B 210      -2.164   6.629  50.148  1.00 41.39           O
ATOM   1641  CG2 THR B 210      -4.505   6.014  50.034  1.00 41.39           C
ATOM   1642  C   THR B 210      -1.533   5.058  47.890  1.00 41.39           C
ATOM   1643  O   THR B 210      -1.529   5.146  46.663  1.00 41.39           O
ATOM   1644  N   GLY B 211      -0.409   5.109  48.623  1.00 20.13           N
ATOM   1645  CA  GLY B 211       0.890   5.286  48.047  1.00 20.13           C
ATOM   1646  C   GLY B 211       1.189   6.749  48.043  1.00 20.13           C
ATOM   1647  O   GLY B 211       2.315   7.163  47.770  1.00 20.13           O
ATOM   1648  N   GLU B 212       0.176   7.578  48.352  1.00 44.46           N
ATOM   1649  CA  GLU B 212       0.390   8.992  48.333  1.00 44.46           C
ATOM   1650  CB  GLU B 212      -0.883   9.812  48.053  1.00 44.46           C
ATOM   1651  CG  GLU B 212      -0.605  11.291  47.763  0.00 44.46           C
ATOM   1652  CD  GLU B 212      -1.917  11.951  47.356  0.00 44.46           C
ATOM   1653  OE1 GLU B 212      -2.749  11.257  46.713  0.00 44.46           O
ATOM   1654  OE2 GLU B 212      -2.102  13.154  47.682  0.00 44.46           O
ATOM   1655  C   GLU B 212       0.946   9.418  49.650  1.00 44.46           C
ATOM   1656  O   GLU B 212       0.772   8.752  50.670  1.00 44.46           O
ATOM   1657  N   GLN B 213       1.665  10.554  49.644  1.00 78.37           N
ATOM   1658  CA  GLN B 213       2.211  11.075  50.857  1.00 78.37           C
ATOM   1659  CB  GLN B 213       3.299  12.137  50.629  1.00 78.37           C
ATOM   1660  CG  GLN B 213       2.766  13.383  49.919  1.00 78.37           C
ATOM   1661  CD  GLN B 213       3.913  14.368  49.740  1.00 78.37           C
ATOM   1662  OE1 GLN B 213       5.085  14.000  49.797  1.00 78.37           O
ATOM   1663  NE2 GLN B 213       3.563  15.665  49.524  1.00 78.37           N
ATOM   1664  C   GLN B 213       1.087  11.722  51.599  1.00 78.37           C
ATOM   1665  O   GLN B 213       0.150  12.245  50.998  1.00 78.37           O
ATOM   1666  N   VAL B 214       1.145  11.674  52.943  1.00 88.60           N
ATOM   1667  CA  VAL B 214       0.113  12.266  53.738  1.00 88.60           C
ATOM   1668  CB  VAL B 214      -0.819  11.254  54.341  1.00 88.60           C
ATOM   1669  CG1 VAL B 214      -0.008  10.314  55.250  1.00 88.60           C
ATOM   1670  CG2 VAL B 214      -1.959  11.997  55.057  1.00 88.60           C
ATOM   1671  C   VAL B 214       0.780  13.016  54.839  1.00 88.60           C
ATOM   1672  O   VAL B 214       1.958  12.806  55.124  1.00 88.60           O
ATOM   1673  N   SER B 215       0.048  13.945  55.478  1.00 78.15           N
ATOM   1674  CA  SER B 215       0.681  14.685  56.524  1.00 78.15           C
ATOM   1675  CB  SER B 215       0.440  16.204  56.447  1.00 78.15           C
ATOM   1676  OG  SER B 215       0.996  16.726  55.250  1.00 78.15           O
ATOM   1677  C   SER B 215       0.103  14.233  57.818  1.00 78.15           C
ATOM   1678  O   SER B 215      -1.106  14.041  57.939  1.00 78.15           O
ATOM   1679  N   VAL B 216       0.975  14.027  58.822  1.00 54.25           N
ATOM   1680  CA  VAL B 216       0.504  13.689  60.130  1.00 54.25           C
ATOM   1681  CB  VAL B 216       1.532  13.019  60.991  1.00 54.25           C
ATOM   1682  CG1 VAL B 216       0.959  12.870  62.409  1.00 54.25           C
ATOM   1683  CG2 VAL B 216       1.921  11.684  60.336  1.00 54.25           C
ATOM   1684  C   VAL B 216       0.180  15.000  60.752  1.00 54.25           C
ATOM   1685  O   VAL B 216       0.947  15.954  60.621  1.00 54.25           O
ATOM   1686  N   ASN B 217      -0.972  15.083  61.440  1.00 73.69           N
ATOM   1687  CA  ASN B 217      -1.374  16.351  61.963  1.00 73.69           C
ATOM   1688  CB  ASN B 217      -2.873  16.475  62.293  1.00 73.69           C
ATOM   1689  CG  ASN B 217      -3.585  16.774  60.980  1.00 73.69           C
ATOM   1690  OD1 ASN B 217      -3.862  17.927  60.650  1.00 73.69           O
ATOM   1691  ND2 ASN B 217      -3.867  15.704  60.192  1.00 73.69           N
ATOM   1692  C   ASN B 217      -0.575  16.721  63.163  1.00 73.69           C
ATOM   1693  O   ASN B 217       0.191  15.934  63.718  1.00 73.69           O
ATOM   1694  N   SER B 218      -0.744  17.992  63.563  1.00 57.43           N
ATOM   1695  CA  SER B 218      -0.033  18.603  64.641  1.00 57.43           C
ATOM   1696  CB  SER B 218      -0.343  20.100  64.772  1.00 57.43           C
ATOM   1697  OG  SER B 218      -1.715  20.279  65.099  1.00 57.43           O
ATOM   1698  C   SER B 218      -0.421  17.966  65.931  1.00 57.43           C
ATOM   1699  O   SER B 218      -1.474  17.342  66.050  1.00 57.43           O
ATOM   1700  N   HIS B 219       0.472  18.112  66.928  1.00112.90           N
ATOM   1701  CA  HIS B 219       0.272  17.573  68.238  1.00112.90           C
ATOM   1702  ND1 HIS B 219       2.270  15.704  66.408  1.00112.90           N
ATOM   1703  CG  HIS B 219       2.024  15.814  67.758  1.00112.90           C
ATOM   1704  CB  HIS B 219       0.678  16.096  68.345  1.00112.90           C
ATOM   1705  NE2 HIS B 219       4.209  15.351  67.437  1.00112.90           N
ATOM   1706  CD2 HIS B 219       3.218  15.598  68.371  1.00112.90           C
ATOM   1707  CE1 HIS B 219       3.591  15.426  66.272  1.00112.90           C
ATOM   1708  C   HIS B 219       1.112  18.372  69.180  1.00112.90           C
ATOM   1709  O   HIS B 219       1.552  19.471  68.841  1.00112.90           O
ATOM   1710  N   GLY B 220       1.316  17.837  70.406  1.00 46.75           N
ATOM   1711  CA  GLY B 220       2.114  18.485  71.409  1.00 46.75           C
ATOM   1712  C   GLY B 220       3.278  17.589  71.686  1.00 46.75           C
ATOM   1713  O   GLY B 220       3.147  16.367  71.696  1.00 46.75           O
ATOM   1714  N   ILE B 221       4.462  18.189  71.920  1.00105.22           N
ATOM   1715  CA  ILE B 221       5.645  17.416  72.160  1.00105.22           C
ATOM   1716  CB  ILE B 221       6.590  17.420  70.985  1.00105.22           C
ATOM   1717  CG1 ILE B 221       5.955  16.724  69.771  1.00105.22           C
ATOM   1718  CG2 ILE B 221       7.918  16.778  71.422  1.00105.22           C
ATOM   1719  CD1 ILE B 221       5.690  15.239  70.006  1.00105.22           C
ATOM   1720  C   ILE B 221       6.378  18.029  73.306  1.00105.22           C
ATOM   1721  O   ILE B 221       6.304  19.236  73.532  1.00105.22           O
ATOM   1722  N   ALA B 222       7.088  17.192  74.087  1.00 43.45           N
ATOM   1723  CA  ALA B 222       7.882  17.714  75.157  1.00 43.45           C
ATOM   1724  CB  ALA B 222       8.383  16.648  76.131  1.00 43.45           C
ATOM   1725  C   ALA B 222       9.102  18.310  74.541  1.00 43.45           C
ATOM   1726  O   ALA B 222       9.585  17.825  73.519  1.00 43.45           O
ATOM   1727  N   ALA B 223       9.633  19.387  75.151  1.00 36.32           N
ATOM   1728  CA  ALA B 223      10.822  19.988  74.625  1.00 36.32           C
ATOM   1729  CB  ALA B 223      10.566  21.301  73.864  1.00 36.32           C
ATOM   1730  C   ALA B 223      11.705  20.309  75.781  1.00 36.32           C
ATOM   1731  O   ALA B 223      11.235  20.613  76.877  1.00 36.32           O
ATOM   1732  N   PHE B 224      13.028  20.227  75.553  1.00 67.23           N
ATOM   1733  CA  PHE B 224      13.980  20.504  76.581  1.00 67.23           C
ATOM   1734  CB  PHE B 224      14.852  19.271  76.894  1.00 67.23           C
ATOM   1735  CG  PHE B 224      15.928  19.645  77.852  1.00 67.23           C
ATOM   1736  CD1 PHE B 224      15.633  19.953  79.159  1.00 67.23           C
ATOM   1737  CD2 PHE B 224      17.240  19.651  77.441  1.00 67.23           C
ATOM   1738  CE1 PHE B 224      16.635  20.290  80.038  1.00 67.23           C
ATOM   1739  CE2 PHE B 224      18.247  19.985  78.315  1.00 67.23           C
ATOM   1740  CZ  PHE B 224      17.943  20.307  79.616  1.00 67.23           C
ATOM   1741  C   PHE B 224      14.850  21.613  76.090  1.00 67.23           C
ATOM   1742  O   PHE B 224      15.264  21.620  74.932  1.00 67.23           O
ATOM   1743  N   ARG B 225      15.110  22.614  76.954  1.00127.90           N
ATOM   1744  CA  ARG B 225      16.006  23.667  76.582  1.00127.90           C
ATOM   1745  CB  ARG B 225      15.380  25.072  76.637  1.00127.90           C
ATOM   1746  CG  ARG B 225      16.199  26.129  75.892  1.00127.90           C
ATOM   1747  CD  ARG B 225      16.184  25.929  74.372  1.00127.90           C
ATOM   1748  NE  ARG B 225      17.003  27.008  73.750  1.00127.90           N
ATOM   1749  CZ  ARG B 225      17.131  27.064  72.391  1.00127.90           C
ATOM   1750  NH1 ARG B 225      16.528  26.122  71.608  1.00127.90           N
ATOM   1751  NH2 ARG B 225      17.864  28.060  71.811  1.00127.90           N
ATOM   1752  C   ARG B 225      17.098  23.623  77.598  1.00127.90           C
ATOM   1753  O   ARG B 225      16.853  23.761  78.797  1.00127.90           O
ATOM   1754  N   PRO B 226      18.300  23.412  77.142  1.00127.47           N
ATOM   1755  CA  PRO B 226      19.395  23.324  78.066  1.00127.47           C
ATOM   1756  CD  PRO B 226      18.498  22.543  75.992  1.00127.47           C
ATOM   1757  CB  PRO B 226      20.544  22.676  77.298  1.00127.47           C
ATOM   1758  CG  PRO B 226      19.825  21.809  76.250  1.00127.47           C
ATOM   1759  C   PRO B 226      19.724  24.661  78.632  1.00127.47           C
ATOM   1760  O   PRO B 226      19.594  25.658  77.924  1.00127.47           O
ATOM   1761  N   GLY B 227      20.168  24.696  79.902  1.00 21.95           N
ATOM   1762  CA  GLY B 227      20.506  25.937  80.529  1.00 21.95           C
ATOM   1763  C   GLY B 227      21.846  26.343  80.012  1.00 21.95           C
ATOM   1764  O   GLY B 227      22.523  25.574  79.333  1.00 21.95           O
ATOM   1765  N   ARG B 228      22.264  27.576  80.355  1.00 61.88           N
ATOM   1766  CA  ARG B 228      23.496  28.143  79.892  1.00 61.88           C
ATOM   1767  CB  ARG B 228      23.714  29.577  80.405  1.00 61.88           C
ATOM   1768  CG  ARG B 228      22.711  30.596  79.858  0.00 61.88           C
ATOM   1769  CD  ARG B 228      22.929  32.008  80.408  0.00 61.88           C
ATOM   1770  NE  ARG B 228      21.942  32.913  79.754  1.00 61.88           N
ATOM   1771  CZ  ARG B 228      21.515  34.037  80.400  1.00 61.88           C
ATOM   1772  NH1 ARG B 228      21.947  34.302  81.667  1.00 61.88           N
ATOM   1773  NH2 ARG B 228      20.655  34.897  79.779  1.00 61.88           N
ATOM   1774  C   ARG B 228      24.647  27.325  80.382  1.00 61.88           C
ATOM   1775  O   ARG B 228      25.599  27.083  79.642  1.00 61.88           O
ATOM   1776  N   GLU B 229      24.602  26.876  81.649  1.00 33.61           N
ATOM   1777  CA  GLU B 229      25.725  26.155  82.173  1.00 33.61           C
ATOM   1778  CB  GLU B 229      25.599  25.795  83.661  1.00 33.61           C
ATOM   1779  CG  GLU B 229      26.872  25.149  84.215  1.00 33.61           C
ATOM   1780  CD  GLU B 229      26.683  24.913  85.707  1.00 33.61           C
ATOM   1781  OE1 GLU B 229      25.612  25.308  86.241  1.00 33.61           O
ATOM   1782  OE2 GLU B 229      27.610  24.333  86.331  1.00 33.61           O
ATOM   1783  C   GLU B 229      25.898  24.881  81.414  1.00 33.61           C
ATOM   1784  O   GLU B 229      27.017  24.512  81.062  1.00 33.61           O
ATOM   1785  N   LEU B 230      24.785  24.186  81.119  1.00 39.82           N
ATOM   1786  CA  LEU B 230      24.863  22.924  80.443  1.00 39.82           C
ATOM   1787  CB  LEU B 230      23.482  22.285  80.221  1.00 39.82           C
ATOM   1788  CG  LEU B 230      23.538  20.930  79.489  1.00 39.82           C
ATOM   1789  CD1 LEU B 230      24.254  19.858  80.331  1.00 39.82           C
ATOM   1790  CD2 LEU B 230      22.143  20.487  79.022  1.00 39.82           C
ATOM   1791  C   LEU B 230      25.470  23.142  79.092  1.00 39.82           C
ATOM   1792  O   LEU B 230      26.325  22.372  78.655  1.00 39.82           O
ATOM   1793  N   LYS B 231      25.042  24.210  78.390  1.00109.91           N
ATOM   1794  CA  LYS B 231      25.554  24.486  77.081  1.00109.91           C
ATOM   1795  CB  LYS B 231      24.909  25.722  76.428  1.00109.91           C
ATOM   1796  CG  LYS B 231      23.482  25.504  75.927  1.00109.91           C
ATOM   1797  CD  LYS B 231      23.385  24.488  74.788  1.00109.91           C
ATOM   1798  CE  LYS B 231      21.989  24.402  74.169  1.00109.91           C
ATOM   1799  NZ  LYS B 231      21.756  25.570  73.290  1.00109.91           N
ATOM   1800  C   LYS B 231      27.018  24.780  77.177  1.00109.91           C
ATOM   1801  O   LYS B 231      27.813  24.313  76.362  1.00109.91           O
ATOM   1802  N   GLN B 232      27.406  25.562  78.198  1.00112.95           N
ATOM   1803  CA  GLN B 232      28.760  26.004  78.364  1.00112.95           C
ATOM   1804  CB  GLN B 232      28.888  26.987  79.545  1.00112.95           C
ATOM   1805  CG  GLN B 232      30.311  27.474  79.817  1.00112.95           C
ATOM   1806  CD  GLN B 232      30.967  26.458  80.740  1.00112.95           C
ATOM   1807  OE1 GLN B 232      30.323  25.515  81.197  1.00112.95           O
ATOM   1808  NE2 GLN B 232      32.281  26.657  81.029  1.00112.95           N
ATOM   1809  C   GLN B 232      29.670  24.839  78.596  1.00112.95           C
ATOM   1810  O   GLN B 232      30.764  24.787  78.037  1.00112.95           O
ATOM   1811  N   ASP B 233      29.244  23.867  79.424  1.00 37.89           N
ATOM   1812  CA  ASP B 233      30.098  22.751  79.714  1.00 37.89           C
ATOM   1813  CB  ASP B 233      29.524  21.813  80.792  1.00 37.89           C
ATOM   1814  CG  ASP B 233      29.723  22.493  82.141  1.00 37.89           C
ATOM   1815  OD1 ASP B 233      30.720  23.252  82.273  1.00 37.89           O
ATOM   1816  OD2 ASP B 233      28.888  22.265  83.055  1.00 37.89           O
ATOM   1817  C   ASP B 233      30.321  21.961  78.467  1.00 37.89           C
ATOM   1818  O   ASP B 233      31.434  21.520  78.189  1.00 37.89           O
ATOM   1819  N   VAL B 234      29.263  21.803  77.657  1.00 51.09           N
ATOM   1820  CA  VAL B 234      29.326  20.987  76.486  1.00 51.09           C
ATOM   1821  CB  VAL B 234      28.031  20.970  75.729  1.00 51.09           C
ATOM   1822  CG1 VAL B 234      28.204  20.084  74.483  1.00 51.09           C
ATOM   1823  CG2 VAL B 234      26.912  20.514  76.685  1.00 51.09           C
ATOM   1824  C   VAL B 234      30.387  21.501  75.569  1.00 51.09           C
ATOM   1825  O   VAL B 234      31.132  20.718  74.984  1.00 51.09           O
ATOM   1826  N   TRP B 235      30.513  22.823  75.366  1.00139.49           N
ATOM   1827  CA  TRP B 235      31.589  23.043  74.455  1.00139.49           C
ATOM   1828  CB  TRP B 235      31.161  22.950  72.980  1.00139.49           C
ATOM   1829  CG  TRP B 235      32.315  22.937  72.013  1.00139.49           C
ATOM   1830  CD2 TRP B 235      33.192  21.811  71.863  1.00139.49           C
ATOM   1831  CD1 TRP B 235      32.774  23.902  71.171  1.00139.49           C
ATOM   1832  NE1 TRP B 235      33.878  23.446  70.489  1.00139.49           N
ATOM   1833  CE2 TRP B 235      34.147  22.161  70.910  1.00139.49           C
ATOM   1834  CE3 TRP B 235      33.199  20.591  72.473  1.00139.49           C
ATOM   1835  CZ2 TRP B 235      35.132  21.286  70.551  1.00139.49           C
ATOM   1836  CZ3 TRP B 235      34.189  19.709  72.107  1.00139.49           C
ATOM   1837  CH2 TRP B 235      35.136  20.052  71.164  1.00139.49           C
ATOM   1838  C   TRP B 235      32.305  24.326  74.711  1.00139.49           C
ATOM   1839  O   TRP B 235      31.806  25.232  75.375  1.00139.49           O
ATOM   1840  N   ASN B 236      33.562  24.379  74.225  1.00137.92           N
ATOM   1841  CA  ASN B 236      34.367  25.561  74.279  1.00137.92           C
ATOM   1842  CB  ASN B 236      35.685  25.374  75.052  1.00137.92           C
ATOM   1843  CG  ASN B 236      35.349  25.038  76.498  1.00137.92           C
ATOM   1844  OD1 ASN B 236      34.256  25.328  76.981  1.00137.92           O
ATOM   1845  ND2 ASN B 236      36.320  24.408  77.211  1.00137.92           N
ATOM   1846  C   ASN B 236      34.752  25.804  72.858  1.00137.92           C
ATOM   1847  O   ASN B 236      35.575  25.079  72.302  1.00137.92           O
ATOM   1848  N   ILE B 237      34.157  26.825  72.219  1.00146.81           N
ATOM   1849  CA  ILE B 237      34.485  27.045  70.844  1.00146.81           C
ATOM   1850  CB  ILE B 237      33.494  26.456  69.893  1.00146.81           C
ATOM   1851  CG1 ILE B 237      34.040  26.460  68.457  1.00146.81           C
ATOM   1852  CG2 ILE B 237      32.184  27.237  70.071  1.00146.81           C
ATOM   1853  CD1 ILE B 237      35.227  25.520  68.255  1.00146.81           C
ATOM   1854  C   ILE B 237      34.482  28.511  70.594  1.00146.81           C
ATOM   1855  O   ILE B 237      34.012  29.295  71.418  1.00146.81           O
ATOM   1856  N   GLY B 238      35.039  28.918  69.439  1.00147.03           N
ATOM   1857  CA  GLY B 238      35.018  30.303  69.089  1.00147.03           C
ATOM   1858  C   GLY B 238      33.896  30.454  68.118  1.00147.03           C
ATOM   1859  O   GLY B 238      33.663  29.585  67.279  1.00147.03           O
ATOM   1860  N   ALA B 239      33.157  31.571  68.213  1.00241.58           N
ATOM   1861  CA  ALA B 239      32.057  31.777  67.323  1.00241.58           C
ATOM   1862  CB  ALA B 239      30.856  30.855  67.607  1.00241.58           C
ATOM   1863  C   ALA B 239      31.586  33.169  67.557  1.00241.58           C
ATOM   1864  O   ALA B 239      32.155  33.898  68.368  1.00241.58           O
ATOM   1865  N   THR B 240      30.534  33.585  66.830  1.00126.23           N
ATOM   1866  CA  THR B 240      30.007  34.885  67.090  1.00126.23           C
ATOM   1867  CB  THR B 240      28.829  35.239  66.216  1.00126.23           C
ATOM   1868  OG1 THR B 240      28.417  36.573  66.475  1.00126.23           O
ATOM   1869  CG2 THR B 240      27.671  34.244  66.448  1.00126.23           C
ATOM   1870  C   THR B 240      29.582  34.830  68.518  1.00126.23           C
ATOM   1871  O   THR B 240      29.830  35.753  69.292  1.00126.23           O
ATOM   1872  N   GLU B 241      28.947  33.706  68.901  1.00104.59           N
ATOM   1873  CA  GLU B 241      28.562  33.481  70.256  1.00104.59           C
ATOM   1874  CB  GLU B 241      27.773  32.173  70.440  1.00104.59           C
ATOM   1875  CG  GLU B 241      26.411  32.180  69.740  1.00104.59           C
ATOM   1876  CD  GLU B 241      25.521  33.207  70.429  1.00104.59           C
ATOM   1877  OE1 GLU B 241      26.056  33.994  71.254  1.00104.59           O
ATOM   1878  OE2 GLU B 241      24.295  33.221  70.137  1.00104.59           O
ATOM   1879  C   GLU B 241      29.844  33.368  71.010  1.00104.59           C
ATOM   1880  O   GLU B 241      29.960  33.830  72.144  1.00104.59           O
ATOM   1881  N   LYS B 242      30.859  32.764  70.361  1.00290.10           N
ATOM   1882  CA  LYS B 242      32.146  32.604  70.971  1.00290.10           C
ATOM   1883  CB  LYS B 242      32.671  33.911  71.595  1.00290.10           C
ATOM   1884  CG  LYS B 242      33.346  34.894  70.634  1.00290.10           C
ATOM   1885  CD  LYS B 242      34.760  34.486  70.202  1.00290.10           C
ATOM   1886  CE  LYS B 242      34.847  33.725  68.881  1.00290.10           C
ATOM   1887  NZ  LYS B 242      36.264  33.612  68.459  1.00290.10           N
ATOM   1888  C   LYS B 242      32.053  31.614  72.084  1.00290.10           C
ATOM   1889  O   LYS B 242      32.961  31.537  72.907  1.00290.10           O
ATOM   1890  N   SER B 243      30.976  30.809  72.153  1.00209.48           N
ATOM   1891  CA  SER B 243      30.959  29.846  73.218  1.00209.48           C
ATOM   1892  CB  SER B 243      31.041  30.492  74.609  1.00209.48           C
ATOM   1893  OG  SER B 243      29.870  31.256  74.859  1.00209.48           O
ATOM   1894  C   SER B 243      29.655  29.130  73.171  1.00209.48           C
ATOM   1895  O   SER B 243      28.690  29.644  72.608  1.00209.48           O
ATOM   1896  N   PRO B 244      29.577  27.944  73.720  1.00275.93           N
ATOM   1897  CA  PRO B 244      28.270  27.393  73.754  1.00275.93           C
ATOM   1898  CD  PRO B 244      30.576  26.923  73.477  1.00275.93           C
ATOM   1899  CB  PRO B 244      28.437  25.927  74.112  1.00275.93           C
ATOM   1900  CG  PRO B 244      29.787  25.600  73.450  1.00275.93           C
ATOM   1901  C   PRO B 244      27.462  28.239  74.661  1.00275.93           C
ATOM   1902  O   PRO B 244      26.260  28.379  74.445  1.00275.93           O
ATOM   1903  N   ALA B 245      28.123  28.822  75.672  1.00280.51           N
ATOM   1904  CA  ALA B 245      27.465  29.704  76.577  1.00280.51           C
ATOM   1905  CB  ALA B 245      26.405  29.016  77.452  1.00280.51           C
ATOM   1906  C   ALA B 245      28.530  30.208  77.484  1.00280.51           C
ATOM   1907  O   ALA B 245      29.599  29.611  77.593  1.00280.51           O
ATOM   1908  N   SER B 246      28.272  31.348  78.143  1.00193.88           N
ATOM   1909  CA  SER B 246      29.221  31.853  79.085  1.00193.88           C
ATOM   1910  CB  SER B 246      29.666  30.809  80.124  1.00193.88           C
ATOM   1911  OG  SER B 246      30.605  31.380  81.024  1.00193.88           O
ATOM   1912  C   SER B 246      30.432  32.340  78.361  1.00193.88           C
ATOM   1913  O   SER B 246      30.663  32.022  77.195  1.00193.88           O
ATOM   1914  N   GLU B 247      31.223  33.158  79.075  1.00135.29           N
ATOM   1915  CA  GLU B 247      32.446  33.733  78.601  1.00135.29           C
ATOM   1916  CB  GLU B 247      33.030  34.767  79.581  1.00135.29           C
ATOM   1917  CG  GLU B 247      34.337  35.398  79.096  1.00135.29           C
ATOM   1918  CD  GLU B 247      34.007  36.393  77.990  1.00135.29           C
ATOM   1919  OE1 GLU B 247      32.876  36.947  78.005  1.00135.29           O
ATOM   1920  OE2 GLU B 247      34.889  36.614  77.117  1.00135.29           O
ATOM   1921  C   GLU B 247      33.461  32.645  78.446  1.00135.29           C
ATOM   1922  O   GLU B 247      34.305  32.699  77.554  1.00135.29           O
ATOM   1923  N   ALA B 248      33.381  31.609  79.301  1.00 32.38           N
ATOM   1924  CA  ALA B 248      34.409  30.612  79.372  1.00 32.38           C
ATOM   1925  CB  ALA B 248      34.093  29.505  80.392  1.00 32.38           C
ATOM   1926  C   ALA B 248      34.627  29.950  78.048  1.00 32.38           C
ATOM   1927  O   ALA B 248      35.781  29.787  77.656  1.00 32.38           O
ATOM   1928  N   PRO B 249      33.624  29.561  77.312  1.00110.51           N
ATOM   1929  CA  PRO B 249      33.968  28.914  76.082  1.00110.51           C
ATOM   1930  CD  PRO B 249      32.430  28.986  77.908  1.00110.51           C
ATOM   1931  CB  PRO B 249      32.711  28.182  75.625  1.00110.51           C
ATOM   1932  CG  PRO B 249      31.992  27.864  76.949  1.00110.51           C
ATOM   1933  C   PRO B 249      34.538  29.894  75.115  1.00110.51           C
ATOM   1934  O   PRO B 249      34.113  31.049  75.111  1.00110.51           O
ATOM   1935  N   ARG B 250      35.534  29.457  74.324  1.00343.30           N
ATOM   1936  CA  ARG B 250      36.141  30.284  73.325  1.00343.30           C
ATOM   1937  CB  ARG B 250      36.866  31.523  73.892  1.00343.30           C
ATOM   1938  CG  ARG B 250      37.975  31.211  74.903  1.00343.30           C
ATOM   1939  CD  ARG B 250      39.259  30.641  74.296  1.00343.30           C
ATOM   1940  NE  ARG B 250      40.209  30.399  75.416  1.00343.30           N
ATOM   1941  CZ  ARG B 250      41.105  31.365  75.769  1.00343.30           C
ATOM   1942  NH1 ARG B 250      41.150  32.542  75.077  1.00343.30           N
ATOM   1943  NH2 ARG B 250      41.960  31.150  76.810  1.00343.30           N
ATOM   1944  C   ARG B 250      37.152  29.428  72.639  1.00343.30           C
ATOM   1945  O   ARG B 250      37.570  28.408  73.183  1.00343.30           O
ATOM   1946  N   ARG B 251      37.558  29.797  71.410  1.00365.79           N
ATOM   1947  CA  ARG B 251      38.583  29.018  70.782  1.00365.79           C
ATOM   1948  CB  ARG B 251      38.061  27.824  69.964  1.00365.79           C
ATOM   1949  CG  ARG B 251      37.417  26.732  70.821  1.00365.79           C
ATOM   1950  CD  ARG B 251      38.351  26.128  71.874  1.00365.79           C
ATOM   1951  NE  ARG B 251      39.480  25.455  71.175  1.00365.79           N
ATOM   1952  CZ  ARG B 251      40.402  24.765  71.907  1.00365.79           C
ATOM   1953  NH1 ARG B 251      40.272  24.683  73.263  1.00365.79           N
ATOM   1954  NH2 ARG B 251      41.453  24.161  71.280  1.00365.79           N
ATOM   1955  C   ARG B 251      39.334  29.908  69.851  1.00365.79           C
ATOM   1956  O   ARG B 251      38.798  30.888  69.336  1.00365.79           O
ATOM   1957  N   ARG B 252      40.624  29.590  69.640  1.00297.25           N
ATOM   1958  CA  ARG B 252      41.438  30.339  68.731  1.00297.25           C
ATOM   1959  CB  ARG B 252      42.459  31.258  69.423  1.00297.25           C
ATOM   1960  CG  ARG B 252      41.832  32.383  70.249  1.00297.25           C
ATOM   1961  CD  ARG B 252      42.863  33.288  70.928  1.00297.25           C
ATOM   1962  NE  ARG B 252      43.656  32.441  71.864  1.00297.25           N
ATOM   1963  CZ  ARG B 252      44.708  32.977  72.549  1.00297.25           C
ATOM   1964  NH1 ARG B 252      45.027  34.294  72.388  1.00297.25           N
ATOM   1965  NH2 ARG B 252      45.447  32.196  73.391  1.00297.25           N
ATOM   1966  C   ARG B 252      42.229  29.322  67.980  1.00297.25           C
ATOM   1967  O   ARG B 252      42.382  28.190  68.438  1.00297.25           O
ATOM   1968  N   SER B 253      42.744  29.683  66.792  1.00128.64           N
ATOM   1969  CA  SER B 253      43.536  28.715  66.098  1.00128.64           C
ATOM   1970  CB  SER B 253      44.013  29.166  64.707  1.00128.64           C
ATOM   1971  OG  SER B 253      44.919  30.252  64.827  1.00128.64           O
ATOM   1972  C   SER B 253      44.742  28.520  66.949  1.00128.64           C
ATOM   1973  O   SER B 253      45.126  29.418  67.696  1.00128.64           O
ATOM   1974  N   SER B 254      45.371  27.332  66.887  1.00141.66           N
ATOM   1975  CA  SER B 254      46.507  27.176  67.739  1.00141.66           C
ATOM   1976  CB  SER B 254      46.745  25.728  68.201  1.00141.66           C
ATOM   1977  OG  SER B 254      47.885  25.668  69.044  1.00141.66           O
ATOM   1978  C   SER B 254      47.700  27.590  66.951  1.00141.66           C
ATOM   1979  O   SER B 254      48.296  26.796  66.226  1.00141.66           O
ATOM   1980  N   GLU B 255      48.070  28.875  67.081  1.00227.72           N
ATOM   1981  CA  GLU B 255      49.227  29.364  66.402  1.00227.72           C
ATOM   1982  CB  GLU B 255      48.931  29.857  64.978  1.00227.72           C
ATOM   1983  CG  GLU B 255      48.518  28.735  64.024  1.00227.72           C
ATOM   1984  CD  GLU B 255      48.222  29.361  62.670  1.00227.72           C
ATOM   1985  OE1 GLU B 255      48.273  30.616  62.570  1.00227.72           O
ATOM   1986  OE2 GLU B 255      47.935  28.593  61.715  1.00227.72           O
ATOM   1987  C   GLU B 255      49.693  30.538  67.188  1.00227.72           C
ATOM   1988  O   GLU B 255      48.903  31.416  67.532  1.00227.72           O
ATOM   1989  N   ALA B 256      50.994  30.577  67.518  1.00278.47           N
ATOM   1990  CA  ALA B 256      51.482  31.705  68.248  1.00278.47           C
ATOM   1991  CB  ALA B 256      50.913  31.804  69.672  1.00278.47           C
ATOM   1992  C   ALA B 256      52.955  31.532  68.373  1.00278.47           C
ATOM   1993  O   ALA B 256      53.473  30.428  68.212  1.00278.47           O
ATOM   1994  N   SER B 257      53.677  32.636  68.641  1.00172.06           N
ATOM   1995  CA  SER B 257      55.085  32.499  68.836  1.00172.06           C
ATOM   1996  CB  SER B 257      55.928  33.356  67.875  1.00172.06           C
ATOM   1997  OG  SER B 257      57.310  33.172  68.143  1.00172.06           O
ATOM   1998  C   SER B 257      55.354  32.992  70.217  1.00172.06           C
ATOM   1999  O   SER B 257      55.197  34.178  70.503  1.00172.06           O
ATOM   2000  N   ARG B 258      55.755  32.080  71.121  1.00270.64           N
ATOM   2001  CA  ARG B 258      56.055  32.503  72.453  1.00270.64           C
ATOM   2002  CB  ARG B 258      55.056  31.971  73.494  1.00270.64           C
ATOM   2003  CG  ARG B 258      55.396  32.349  74.937  1.00270.64           C
ATOM   2004  CD  ARG B 258      54.367  31.849  75.953  1.00270.64           C
ATOM   2005  NE  ARG B 258      53.894  30.510  75.500  1.00270.64           N
ATOM   2006  CZ  ARG B 258      54.590  29.382  75.826  1.00270.64           C
ATOM   2007  NH1 ARG B 258      55.740  29.474  76.555  1.00270.64           N
ATOM   2008  NH2 ARG B 258      54.133  28.161  75.421  1.00270.64           N
ATOM   2009  C   ARG B 258      57.404  31.967  72.784  1.00270.64           C
ATOM   2010  O   ARG B 258      57.623  30.757  72.781  1.00270.64           O
ATOM   2011  N   GLY B 259      58.357  32.875  73.057  1.00 50.99           N
ATOM   2012  CA  GLY B 259      59.680  32.457  73.405  1.00 50.99           C
ATOM   2013  C   GLY B 259      60.397  32.200  72.126  1.00 50.99           C
ATOM   2014  O   GLY B 259      61.620  32.074  72.097  1.00 50.99           O
ATOM   2015  N   THR B 260      59.637  32.122  71.019  1.00167.87           N
ATOM   2016  CA  THR B 260      60.264  31.893  69.757  1.00167.87           C
ATOM   2017  CB  THR B 260      59.340  31.320  68.720  1.00167.87           C
ATOM   2018  OG1 THR B 260      58.805  30.084  69.168  1.00167.87           O
ATOM   2019  CG2 THR B 260      60.125  31.110  67.413  1.00167.87           C
ATOM   2020  C   THR B 260      60.724  33.225  69.280  1.00167.87           C
ATOM   2021  O   THR B 260      60.150  34.254  69.632  1.00167.87           O
ATOM   2022  N   SER B 261      61.797  33.240  68.473  1.00196.99           N
ATOM   2023  CA  SER B 261      62.297  34.492  68.001  1.00196.99           C
ATOM   2024  CB  SER B 261      63.578  34.951  68.719  1.00196.99           C
ATOM   2025  OG  SER B 261      63.318  35.165  70.098  1.00196.99           O
ATOM   2026  C   SER B 261      62.647  34.310  66.566  1.00196.99           C
ATOM   2027  O   SER B 261      62.727  33.186  66.072  1.00196.99           O
ATOM   2028  N   SER B 262      62.847  35.432  65.850  1.00124.48           N
ATOM   2029  CA  SER B 262      63.217  35.322  64.474  1.00124.48           C
ATOM   2030  CB  SER B 262      63.248  36.667  63.726  1.00124.48           C
ATOM   2031  OG  SER B 262      64.272  37.496  64.254  1.00124.48           O
ATOM   2032  C   SER B 262      64.597  34.765  64.472  1.00124.48           C
ATOM   2033  O   SER B 262      65.321  34.875  65.459  1.00124.48           O
ATOM   2034  N   GLU B 263      64.996  34.122  63.361  1.00248.73           N
ATOM   2035  CA  GLU B 263      66.306  33.553  63.352  1.00248.73           C
ATOM   2036  CB  GLU B 263      66.375  32.192  62.640  1.00248.73           C
ATOM   2037  CG  GLU B 263      67.762  31.546  62.676  1.00248.73           C
ATOM   2038  CD  GLU B 263      67.638  30.150  62.079  1.00248.73           C
ATOM   2039  OE1 GLU B 263      66.483  29.727  61.806  1.00248.73           O
ATOM   2040  OE2 GLU B 263      68.693  29.487  61.891  1.00248.73           O
ATOM   2041  C   GLU B 263      67.213  34.498  62.639  1.00248.73           C
ATOM   2042  O   GLU B 263      67.026  34.795  61.460  1.00248.73           O
ATOM   2043  N   ALA B 264      68.221  35.010  63.370  1.00255.83           N
ATOM   2044  CA  ALA B 264      69.189  35.895  62.799  1.00255.83           C
ATOM   2045  CB  ALA B 264      68.867  37.385  62.997  1.00255.83           C
ATOM   2046  C   ALA B 264      70.464  35.618  63.519  1.00255.83           C
ATOM   2047  O   ALA B 264      70.455  35.097  64.633  1.00255.83           O
ATOM   2048  N   SER B 265      71.605  35.942  62.887  1.00147.15           N
ATOM   2049  CA  SER B 265      72.857  35.689  63.532  1.00147.15           C
ATOM   2050  CB  SER B 265      74.063  35.724  62.583  1.00147.15           C
ATOM   2051  OG  SER B 265      74.256  37.049  62.113  1.00147.15           O
ATOM   2052  C   SER B 265      73.079  36.771  64.531  1.00147.15           C
ATOM   2053  O   SER B 265      72.479  37.843  64.453  1.00147.15           O
ATOM   2054  N   ARG B 266      73.946  36.494  65.520  1.00258.48           N
ATOM   2055  CA  ARG B 266      74.285  37.488  66.489  1.00258.48           C
ATOM   2056  CB  ARG B 266      74.050  37.037  67.942  1.00258.48           C
ATOM   2057  CG  ARG B 266      74.888  35.822  68.351  1.00258.48           C
ATOM   2058  CD  ARG B 266      74.590  35.304  69.762  1.00258.48           C
ATOM   2059  NE  ARG B 266      73.585  34.210  69.636  1.00258.48           N
ATOM   2060  CZ  ARG B 266      73.227  33.471  70.727  1.00258.48           C
ATOM   2061  NH1 ARG B 266      73.758  33.755  71.952  1.00258.48           N
ATOM   2062  NH2 ARG B 266      72.338  32.444  70.592  1.00258.48           N
ATOM   2063  C   ARG B 266      75.752  37.712  66.329  1.00258.48           C
ATOM   2064  O   ARG B 266      76.525  36.759  66.240  1.00258.48           O
ATOM   2065  N   GLY B 267      76.177  38.986  66.265  1.00 94.95           N
ATOM   2066  CA  GLY B 267      77.576  39.255  66.112  1.00 94.95           C
ATOM   2067  C   GLY B 267      77.931  38.983  64.687  1.00 94.95           C
ATOM   2068  O   GLY B 267      77.059  38.852  63.829  1.00 94.95           O
ATOM   2069  N   ASP B 268      79.245  38.885  64.404  1.00179.82           N
ATOM   2070  CA  ASP B 268      79.691  38.641  63.065  1.00179.82           C
ATOM   2071  CB  ASP B 268      81.161  39.020  62.817  1.00179.82           C
ATOM   2072  CG  ASP B 268      82.033  38.116  63.675  1.00179.82           C
ATOM   2073  OD1 ASP B 268      81.527  37.619  64.717  1.00179.82           O
ATOM   2074  OD2 ASP B 268      83.217  37.908  63.298  1.00179.82           O
ATOM   2075  C   ASP B 268      79.555  37.180  62.806  1.00179.82           C
ATOM   2076  O   ASP B 268      79.097  36.428  63.665  1.00179.82           O
ATOM   2077  N   GLY B 269      79.945  36.739  61.595  1.00 50.27           N
ATOM   2078  CA  GLY B 269      79.795  35.353  61.278  1.00 50.27           C
ATOM   2079  C   GLY B 269      78.345  35.164  61.005  1.00 50.27           C
ATOM   2080  O   GLY B 269      77.791  34.082  61.189  1.00 50.27           O
ATOM   2081  N   ASP B 270      77.696  36.251  60.554  1.00224.90           N
ATOM   2082  CA  ASP B 270      76.292  36.226  60.294  1.00224.90           C
ATOM   2083  CB  ASP B 270      75.740  37.583  59.825  1.00224.90           C
ATOM   2084  CG  ASP B 270      76.389  37.930  58.490  1.00224.90           C
ATOM   2085  OD1 ASP B 270      77.583  37.579  58.294  1.00224.90           O
ATOM   2086  OD2 ASP B 270      75.689  38.546  57.643  1.00224.90           O
ATOM   2087  C   ASP B 270      76.033  35.255  59.194  1.00224.90           C
ATOM   2088  O   ASP B 270      76.791  35.162  58.230  1.00224.90           O
ATOM   2089  N   THR B 271      74.942  34.480  59.336  1.00170.02           N
ATOM   2090  CA  THR B 271      74.571  33.577  58.294  1.00170.02           C
ATOM   2091  CB  THR B 271      73.750  32.412  58.766  1.00170.02           C
ATOM   2092  OG1 THR B 271      74.469  31.670  59.740  1.00170.02           O
ATOM   2093  CG2 THR B 271      73.416  31.517  57.559  1.00170.02           C
ATOM   2094  C   THR B 271      73.720  34.373  57.366  1.00170.02           C
ATOM   2095  O   THR B 271      73.139  35.382  57.760  1.00170.02           O
ATOM   2096  N   THR B 272      73.639  33.949  56.093  1.00 92.56           N
ATOM   2097  CA  THR B 272      72.827  34.685  55.176  1.00 92.56           C
ATOM   2098  CB  THR B 272      72.929  34.195  53.763  1.00 92.56           C
ATOM   2099  OG1 THR B 272      72.213  35.058  52.893  1.00 92.56           O
ATOM   2100  CG2 THR B 272      72.352  32.771  53.694  1.00 92.56           C
ATOM   2101  C   THR B 272      71.383  34.511  55.624  1.00 92.56           C
ATOM   2102  O   THR B 272      71.151  33.722  56.579  1.00 92.56           O
ATOM   2103  OXT THR B 272      70.494  35.167  55.018  1.00 92.56           O
TER    2104      THR B 272
END
