# Supplementary material for: Comparison of histone-like HU protein DNA-binding properties and HU/IHF protein sequence alignment
Source: PLoS One. 2017 Nov 13;12(11):e0188037. doi: 10.1371/journal.pone.0188037 (PMC5683647; doi:10.1371/journal.pone.0188037)
Supplement: S3 File — (ZIP) [file pone.0188037.s003.zip › B4_8.pdb]

EXPDTA    THEORETICAL MODEL, MODELLER 9.17 2017/03/23 13:40:29
REMARK   6 MODELLER OBJECTIVE FUNCTION:      1415.9058
REMARK   6 MODELLER BEST TEMPLATE % SEQ ID:  34.225
REMARK   6 SEQUENCE: B4_8
REMARK   6 DOPE score: -21216.10156
REMARK   6 GA341 score: 1.00000
REMARK   6 TEMPLATE: 1p71 1:A - 93:B MODELS 1:A - 225:B AT 34.2%
ATOM      1  N   MET A   1      10.503  26.714  96.322  1.00138.45           N
ATOM      2  CA  MET A   1      11.034  25.404  96.753  1.00138.45           C
ATOM      3  CB  MET A   1      10.169  24.268  96.180  1.00138.45           C
ATOM      4  CG  MET A   1      10.532  22.873  96.693  1.00138.45           C
ATOM      5  SD  MET A   1      10.075  22.573  98.423  1.00138.45           S
ATOM      6  CE  MET A   1       8.288  22.664  98.113  1.00138.45           C
ATOM      7  C   MET A   1      12.447  25.219  96.270  1.00138.45           C
ATOM      8  O   MET A   1      12.974  26.144  95.651  1.00138.45           O
ATOM      9  N   ALA A   2      13.096  24.051  96.578  1.00261.11           N
ATOM     10  CA  ALA A   2      14.464  23.813  96.162  1.00261.11           C
ATOM     11  CB  ALA A   2      15.345  25.015  96.294  1.00261.11           C
ATOM     12  C   ALA A   2      15.143  22.807  97.041  1.00261.11           C
ATOM     13  O   ALA A   2      14.612  21.736  97.300  1.00261.11           O
ATOM     14  N   ILE A   3      16.426  23.114  97.377  1.00108.17           N
ATOM     15  CA  ILE A   3      17.212  22.525  98.442  1.00108.17           C
ATOM     16  CB  ILE A   3      17.803  21.172  98.197  1.00108.17           C
ATOM     17  CG1 ILE A   3      16.691  20.126  98.062  1.00108.17           C
ATOM     18  CG2 ILE A   3      18.801  20.880  99.326  1.00108.17           C
ATOM     19  CD1 ILE A   3      17.194  18.771  97.586  1.00108.17           C
ATOM     20  C   ILE A   3      18.354  23.470  98.683  1.00108.17           C
ATOM     21  O   ILE A   3      19.167  23.710  97.793  1.00108.17           O
ATOM     22  N   VAL A   4      18.440  24.050  99.901  1.00105.76           N
ATOM     23  CA  VAL A   4      19.447  25.055 100.107  1.00105.76           C
ATOM     24  CB  VAL A   4      18.997  26.416  99.650  1.00105.76           C
ATOM     25  CG1 VAL A   4      17.981  26.944 100.674  1.00105.76           C
ATOM     26  CG2 VAL A   4      20.211  27.337  99.435  1.00105.76           C
ATOM     27  C   VAL A   4      19.725  25.164 101.576  1.00105.76           C
ATOM     28  O   VAL A   4      19.178  24.418 102.386  1.00105.76           O
ATOM     29  N   GLN A   5      20.616  26.112 101.943  1.00225.47           N
ATOM     30  CA  GLN A   5      20.980  26.362 103.307  1.00225.47           C
ATOM     31  CB  GLN A   5      22.496  26.476 103.559  1.00225.47           C
ATOM     32  CG  GLN A   5      23.158  27.658 102.847  1.00225.47           C
ATOM     33  CD  GLN A   5      23.445  27.229 101.416  1.00225.47           C
ATOM     34  OE1 GLN A   5      23.108  27.928 100.462  1.00225.47           O
ATOM     35  NE2 GLN A   5      24.098  26.046 101.261  1.00225.47           N
ATOM     36  C   GLN A   5      20.375  27.671 103.699  1.00225.47           C
ATOM     37  O   GLN A   5      19.319  28.051 103.196  1.00225.47           O
ATOM     38  N   ILE A   6      21.048  28.380 104.631  1.00 74.02           N
ATOM     39  CA  ILE A   6      20.569  29.623 105.168  1.00 74.02           C
ATOM     40  CB  ILE A   6      21.597  30.388 105.949  1.00 74.02           C
ATOM     41  CG1 ILE A   6      22.059  29.601 107.183  1.00 74.02           C
ATOM     42  CG2 ILE A   6      20.999  31.763 106.286  1.00 74.02           C
ATOM     43  CD1 ILE A   6      23.276  30.225 107.859  1.00 74.02           C
ATOM     44  C   ILE A   6      20.164  30.510 104.042  1.00 74.02           C
ATOM     45  O   ILE A   6      20.900  30.700 103.077  1.00 74.02           O
ATOM     46  N   VAL A   7      18.946  31.073 104.154  1.00 51.10           N
ATOM     47  CA  VAL A   7      18.429  31.911 103.119  1.00 51.10           C
ATOM     48  CB  VAL A   7      17.244  31.298 102.431  1.00 51.10           C
ATOM     49  CG1 VAL A   7      16.734  32.253 101.337  1.00 51.10           C
ATOM     50  CG2 VAL A   7      17.656  29.904 101.929  1.00 51.10           C
ATOM     51  C   VAL A   7      17.966  33.162 103.788  1.00 51.10           C
ATOM     52  O   VAL A   7      17.743  33.182 104.997  1.00 51.10           O
ATOM     53  N   MET A   8      17.826  34.251 103.010  1.00190.17           N
ATOM     54  CA  MET A   8      17.380  35.476 103.598  1.00190.17           C
ATOM     55  CB  MET A   8      17.402  36.674 102.638  1.00190.17           C
ATOM     56  CG  MET A   8      18.820  37.101 102.256  1.00190.17           C
ATOM     57  SD  MET A   8      18.894  38.515 101.117  1.00190.17           S
ATOM     58  CE  MET A   8      20.706  38.534 101.003  1.00190.17           C
ATOM     59  C   MET A   8      15.978  35.256 104.047  1.00190.17           C
ATOM     60  O   MET A   8      15.297  34.348 103.571  1.00190.17           O
ATOM     61  N   GLU A   9      15.514  36.074 105.010  1.00151.34           N
ATOM     62  CA  GLU A   9      14.195  35.851 105.510  1.00151.34           C
ATOM     63  CB  GLU A   9      13.808  36.834 106.629  1.00151.34           C
ATOM     64  CG  GLU A   9      13.892  38.310 106.238  1.00151.34           C
ATOM     65  CD  GLU A   9      13.525  39.114 107.477  1.00151.34           C
ATOM     66  OE1 GLU A   9      13.069  38.480 108.465  1.00151.34           O
ATOM     67  OE2 GLU A   9      13.700  40.361 107.457  1.00151.34           O
ATOM     68  C   GLU A   9      13.235  35.993 104.377  1.00151.34           C
ATOM     69  O   GLU A   9      12.420  35.102 104.143  1.00151.34           O
ATOM     70  N   GLU A  10      13.311  37.101 103.614  1.00301.91           N
ATOM     71  CA  GLU A  10      12.408  37.176 102.506  1.00301.91           C
ATOM     72  CB  GLU A  10      10.950  37.465 102.908  1.00301.91           C
ATOM     73  CG  GLU A  10       9.940  37.125 101.808  1.00301.91           C
ATOM     74  CD  GLU A  10       8.540  37.202 102.403  1.00301.91           C
ATOM     75  OE1 GLU A  10       8.383  37.857 103.468  1.00301.91           O
ATOM     76  OE2 GLU A  10       7.609  36.606 101.799  1.00301.91           O
ATOM     77  C   GLU A  10      12.868  38.261 101.589  1.00301.91           C
ATOM     78  O   GLU A  10      13.435  39.263 102.020  1.00301.91           O
ATOM     79  N   THR A  11      12.649  38.061 100.278  1.00273.65           N
ATOM     80  CA  THR A  11      13.020  39.032  99.294  1.00273.65           C
ATOM     81  CB  THR A  11      14.439  38.880  98.808  1.00273.65           C
ATOM     82  OG1 THR A  11      14.802  39.974  97.978  1.00273.65           O
ATOM     83  CG2 THR A  11      14.596  37.545  98.059  1.00273.65           C
ATOM     84  C   THR A  11      12.078  38.827  98.156  1.00273.65           C
ATOM     85  O   THR A  11      10.935  38.418  98.353  1.00273.65           O
ATOM     86  N   GLY A  12      12.532  39.092  96.918  1.00155.84           N
ATOM     87  CA  GLY A  12      11.680  38.888  95.788  1.00155.84           C
ATOM     88  C   GLY A  12      11.559  37.409  95.627  1.00155.84           C
ATOM     89  O   GLY A  12      11.943  36.650  96.515  1.00155.84           O
ATOM     90  N   ASN A  13      11.005  36.955  94.488  1.00195.56           N
ATOM     91  CA  ASN A  13      10.807  35.546  94.330  1.00195.56           C
ATOM     92  CB  ASN A  13      10.231  35.157  92.958  1.00195.56           C
ATOM     93  CG  ASN A  13       8.817  35.706  92.844  1.00195.56           C
ATOM     94  OD1 ASN A  13       8.209  35.663  91.775  1.00195.56           O
ATOM     95  ND2 ASN A  13       8.275  36.243  93.970  1.00195.56           N
ATOM     96  C   ASN A  13      12.129  34.865  94.463  1.00195.56           C
ATOM     97  O   ASN A  13      13.042  35.080  93.668  1.00195.56           O
ATOM     98  N   LYS A  14      12.258  34.041  95.522  1.00270.66           N
ATOM     99  CA  LYS A  14      13.448  33.279  95.755  1.00270.66           C
ATOM    100  CB  LYS A  14      14.416  33.925  96.762  1.00270.66           C
ATOM    101  CG  LYS A  14      15.200  35.111  96.193  1.00270.66           C
ATOM    102  CD  LYS A  14      16.142  34.729  95.047  1.00270.66           C
ATOM    103  CE  LYS A  14      17.319  33.853  95.485  1.00270.66           C
ATOM    104  NZ  LYS A  14      18.205  34.609  96.401  1.00270.66           N
ATOM    105  C   LYS A  14      13.001  31.982  96.338  1.00270.66           C
ATOM    106  O   LYS A  14      12.191  31.954  97.264  1.00270.66           O
ATOM    107  N   LEU A  15      13.505  30.862  95.788  1.00230.39           N
ATOM    108  CA  LEU A  15      13.100  29.587  96.293  1.00230.39           C
ATOM    109  CB  LEU A  15      12.139  28.881  95.325  1.00230.39           C
ATOM    110  CG  LEU A  15      10.817  29.659  95.114  1.00230.39           C
ATOM    111  CD1 LEU A  15      11.050  30.983  94.370  1.00230.39           C
ATOM    112  CD2 LEU A  15       9.739  28.797  94.440  1.00230.39           C
ATOM    113  C   LEU A  15      14.339  28.763  96.452  1.00230.39           C
ATOM    114  O   LEU A  15      15.101  28.608  95.502  1.00230.39           O
ATOM    115  N   THR A  16      14.588  28.213  97.659  1.00205.78           N
ATOM    116  CA  THR A  16      15.821  27.483  97.826  1.00205.78           C
ATOM    117  CB  THR A  16      16.984  28.365  98.187  1.00205.78           C
ATOM    118  OG1 THR A  16      16.713  29.076  99.388  1.00205.78           O
ATOM    119  CG2 THR A  16      17.252  29.344  97.033  1.00205.78           C
ATOM    120  C   THR A  16      15.657  26.499  98.921  1.00205.78           C
ATOM    121  O   THR A  16      15.037  26.769  99.939  1.00205.78           O
ATOM    122  N   LYS A  17      16.269  25.320  98.917  1.00388.68           N
ATOM    123  CA  LYS A  17      15.386  24.820  99.885  1.00388.68           C
ATOM    124  CB  LYS A  17      14.072  24.226  99.344  1.00388.68           C
ATOM    125  CG  LYS A  17      12.833  25.109  99.647  0.00388.68           C
ATOM    126  CD  LYS A  17      12.606  26.448  98.935  0.00388.68           C
ATOM    127  CE  LYS A  17      11.930  27.498  99.809  0.00388.68           C
ATOM    128  NZ  LYS A  17      12.950  28.404 100.387  0.00388.68           N
ATOM    129  C   LYS A  17      15.732  24.302 101.208  1.00388.68           C
ATOM    130  O   LYS A  17      15.991  23.125 101.455  1.00388.68           O
ATOM    131  N   ALA A  18      15.651  25.286 102.114  1.00 74.92           N
ATOM    132  CA  ALA A  18      15.489  25.059 103.501  1.00 74.92           C
ATOM    133  CB  ALA A  18      15.546  26.352 104.332  1.00 74.92           C
ATOM    134  C   ALA A  18      14.080  24.541 103.552  1.00 74.92           C
ATOM    135  O   ALA A  18      13.731  23.690 104.362  1.00 74.92           O
ATOM    136  N   GLU A  19      13.210  25.085 102.670  1.00105.10           N
ATOM    137  CA  GLU A  19      11.830  24.682 102.635  1.00105.10           C
ATOM    138  CB  GLU A  19      10.894  25.584 101.807  1.00105.10           C
ATOM    139  CG  GLU A  19      10.336  26.779 102.590  1.00105.10           C
ATOM    140  CD  GLU A  19      11.408  27.845 102.781  1.00105.10           C
ATOM    141  OE1 GLU A  19      12.508  27.521 103.303  1.00105.10           O
ATOM    142  OE2 GLU A  19      11.130  29.016 102.411  1.00105.10           O
ATOM    143  C   GLU A  19      11.684  23.267 102.169  1.00105.10           C
ATOM    144  O   GLU A  19      10.801  22.553 102.638  1.00105.10           O
ATOM    145  N   ILE A  20      12.514  22.820 101.211  1.00149.67           N
ATOM    146  CA  ILE A  20      12.396  21.478 100.741  1.00149.67           C
ATOM    147  CB  ILE A  20      13.251  21.146  99.560  1.00149.67           C
ATOM    148  CG1 ILE A  20      12.837  19.810  98.911  1.00149.67           C
ATOM    149  CG2 ILE A  20      14.724  21.183  99.991  1.00149.67           C
ATOM    150  CD1 ILE A  20      13.122  18.569  99.756  1.00149.67           C
ATOM    151  C   ILE A  20      12.760  20.588 101.874  1.00149.67           C
ATOM    152  O   ILE A  20      12.103  19.574 102.090  1.00149.67           O
ATOM    153  N   ILE A  21      13.805  20.945 102.647  1.00148.31           N
ATOM    154  CA  ILE A  21      14.164  20.055 103.710  1.00148.31           C
ATOM    155  CB  ILE A  21      15.433  20.392 104.462  1.00148.31           C
ATOM    156  CG1 ILE A  21      15.346  21.691 105.281  1.00148.31           C
ATOM    157  CG2 ILE A  21      16.571  20.397 103.427  1.00148.31           C
ATOM    158  CD1 ILE A  21      14.541  21.586 106.579  1.00148.31           C
ATOM    159  C   ILE A  21      13.007  19.978 104.656  1.00148.31           C
ATOM    160  O   ILE A  21      12.700  18.913 105.187  1.00148.31           O
ATOM    161  N   GLU A  22      12.320  21.110 104.893  1.00 41.16           N
ATOM    162  CA  GLU A  22      11.227  21.109 105.823  1.00 41.16           C
ATOM    163  CB  GLU A  22      10.588  22.500 105.978  1.00 41.16           C
ATOM    164  CG  GLU A  22      11.498  23.502 106.696  1.00 41.16           C
ATOM    165  CD  GLU A  22      10.783  24.846 106.765  1.00 41.16           C
ATOM    166  OE1 GLU A  22      10.190  25.255 105.732  1.00 41.16           O
ATOM    167  OE2 GLU A  22      10.832  25.487 107.849  1.00 41.16           O
ATOM    168  C   GLU A  22      10.172  20.153 105.347  1.00 41.16           C
ATOM    169  O   GLU A  22       9.614  19.390 106.134  1.00 41.16           O
ATOM    170  N   ARG A  23       9.861  20.161 104.040  1.00150.54           N
ATOM    171  CA  ARG A  23       8.837  19.284 103.543  1.00150.54           C
ATOM    172  CB  ARG A  23       8.522  19.523 102.056  1.00150.54           C
ATOM    173  CG  ARG A  23       7.217  18.867 101.604  1.00150.54           C
ATOM    174  CD  ARG A  23       5.982  19.516 102.231  1.00150.54           C
ATOM    175  NE  ARG A  23       5.897  20.908 101.707  1.00150.54           N
ATOM    176  CZ  ARG A  23       5.418  21.907 102.504  1.00150.54           C
ATOM    177  NH1 ARG A  23       5.049  21.632 103.789  1.00150.54           N
ATOM    178  NH2 ARG A  23       5.314  23.180 102.021  1.00150.54           N
ATOM    179  C   ARG A  23       9.284  17.860 103.677  1.00150.54           C
ATOM    180  O   ARG A  23       8.512  16.980 104.057  1.00150.54           O
ATOM    181  N   ILE A  24      10.556  17.594 103.337  1.00173.50           N
ATOM    182  CA  ILE A  24      11.078  16.260 103.349  1.00173.50           C
ATOM    183  CB  ILE A  24      12.341  16.167 102.548  1.00173.50           C
ATOM    184  CG1 ILE A  24      12.920  14.735 102.448  1.00173.50           C
ATOM    185  CG2 ILE A  24      13.246  17.282 103.054  1.00173.50           C
ATOM    186  CD1 ILE A  24      13.424  14.096 103.744  1.00173.50           C
ATOM    187  C   ILE A  24      11.211  15.731 104.746  1.00173.50           C
ATOM    188  O   ILE A  24      10.897  14.565 104.981  1.00173.50           O
ATOM    189  N   TYR A  25      11.662  16.556 105.716  1.00135.89           N
ATOM    190  CA  TYR A  25      11.860  16.029 107.037  1.00135.89           C
ATOM    191  CB  TYR A  25      12.449  17.023 108.070  1.00135.89           C
ATOM    192  CG  TYR A  25      11.435  17.948 108.656  1.00135.89           C
ATOM    193  CD1 TYR A  25      10.599  17.519 109.664  1.00135.89           C
ATOM    194  CD2 TYR A  25      11.347  19.255 108.241  1.00135.89           C
ATOM    195  CE1 TYR A  25       9.669  18.359 110.226  1.00135.89           C
ATOM    196  CE2 TYR A  25      10.419  20.104 108.798  1.00135.89           C
ATOM    197  CZ  TYR A  25       9.574  19.655 109.785  1.00135.89           C
ATOM    198  OH  TYR A  25       8.621  20.526 110.356  1.00135.89           O
ATOM    199  C   TYR A  25      10.533  15.527 107.508  1.00135.89           C
ATOM    200  O   TYR A  25      10.453  14.510 108.194  1.00135.89           O
ATOM    201  N   GLU A  26       9.448  16.246 107.176  1.00 83.59           N
ATOM    202  CA  GLU A  26       8.161  15.772 107.586  1.00 83.59           C
ATOM    203  CB  GLU A  26       7.023  16.769 107.346  1.00 83.59           C
ATOM    204  CG  GLU A  26       5.708  16.243 107.920  0.00 83.59           C
ATOM    205  CD  GLU A  26       4.631  17.297 107.729  0.00 83.59           C
ATOM    206  OE1 GLU A  26       4.964  18.405 107.231  0.00 83.59           O
ATOM    207  OE2 GLU A  26       3.457  17.007 108.083  0.00 83.59           O
ATOM    208  C   GLU A  26       7.804  14.501 106.864  1.00 83.59           C
ATOM    209  O   GLU A  26       7.284  13.568 107.474  1.00 83.59           O
ATOM    210  N   LYS A  27       8.066  14.428 105.542  1.00 80.38           N
ATOM    211  CA  LYS A  27       7.675  13.279 104.764  1.00 80.38           C
ATOM    212  CB  LYS A  27       7.933  13.492 103.266  1.00 80.38           C
ATOM    213  CG  LYS A  27       7.106  14.647 102.697  1.00 80.38           C
ATOM    214  CD  LYS A  27       7.552  15.093 101.306  0.00 80.38           C
ATOM    215  CE  LYS A  27       7.206  14.085 100.210  0.00 80.38           C
ATOM    216  NZ  LYS A  27       7.666  14.589  98.896  0.00 80.38           N
ATOM    217  C   LYS A  27       8.421  12.049 105.206  1.00 80.38           C
ATOM    218  O   LYS A  27       7.824  10.988 105.379  1.00 80.38           O
ATOM    219  N   HIS A  28       9.756  12.153 105.358  1.00112.76           N
ATOM    220  CA  HIS A  28      10.630  11.092 105.797  1.00112.76           C
ATOM    221  ND1 HIS A  28      12.714   8.905 106.089  1.00112.76           N
ATOM    222  CG  HIS A  28      13.029  10.242 106.030  1.00112.76           C
ATOM    223  CB  HIS A  28      12.124  11.313 105.466  1.00112.76           C
ATOM    224  NE2 HIS A  28      14.746   9.099 106.957  1.00112.76           N
ATOM    225  CD2 HIS A  28      14.276  10.338 106.566  1.00112.76           C
ATOM    226  CE1 HIS A  28      13.771   8.267 106.651  1.00112.76           C
ATOM    227  C   HIS A  28      10.534  10.885 107.276  1.00112.76           C
ATOM    228  O   HIS A  28      10.902   9.824 107.769  1.00112.76           O
ATOM    229  N   GLU A  29      10.060  11.897 108.024  1.00125.07           N
ATOM    230  CA  GLU A  29      10.037  11.895 109.464  1.00125.07           C
ATOM    231  CB  GLU A  29       9.084  10.869 110.133  1.00125.07           C
ATOM    232  CG  GLU A  29       9.461   9.389 110.037  1.00125.07           C
ATOM    233  CD  GLU A  29       8.378   8.576 110.732  1.00125.07           C
ATOM    234  OE1 GLU A  29       7.578   9.183 111.492  1.00125.07           O
ATOM    235  OE2 GLU A  29       8.333   7.336 110.509  1.00125.07           O
ATOM    236  C   GLU A  29      11.435  11.758 109.979  1.00125.07           C
ATOM    237  O   GLU A  29      11.734  10.923 110.833  1.00125.07           O
ATOM    238  N   VAL A  30      12.328  12.611 109.429  1.00126.58           N
ATOM    239  CA  VAL A  30      13.709  12.721 109.800  1.00126.58           C
ATOM    240  CB  VAL A  30      14.612  12.442 108.638  1.00126.58           C
ATOM    241  CG1 VAL A  30      14.376  13.510 107.561  1.00126.58           C
ATOM    242  CG2 VAL A  30      16.057  12.333 109.121  1.00126.58           C
ATOM    243  C   VAL A  30      13.915  14.145 110.221  1.00126.58           C
ATOM    244  O   VAL A  30      13.174  15.032 109.799  1.00126.58           O
ATOM    245  N   ASN A  31      14.934  14.403 111.069  1.00 52.19           N
ATOM    246  CA  ASN A  31      15.157  15.726 111.582  1.00 52.19           C
ATOM    247  CB  ASN A  31      16.310  15.813 112.599  1.00 52.19           C
ATOM    248  CG  ASN A  31      15.841  15.132 113.878  1.00 52.19           C
ATOM    249  OD1 ASN A  31      14.768  15.434 114.398  1.00 52.19           O
ATOM    250  ND2 ASN A  31      16.659  14.177 114.396  1.00 52.19           N
ATOM    251  C   ASN A  31      15.459  16.647 110.444  1.00 52.19           C
ATOM    252  O   ASN A  31      15.915  16.232 109.381  1.00 52.19           O
ATOM    253  N   ARG A  32      15.180  17.945 110.664  1.00117.66           N
ATOM    254  CA  ARG A  32      15.373  18.974 109.686  1.00117.66           C
ATOM    255  CB  ARG A  32      14.977  20.356 110.233  1.00117.66           C
ATOM    256  CG  ARG A  32      13.462  20.554 110.328  1.00117.66           C
ATOM    257  CD  ARG A  32      13.045  21.642 111.319  1.00117.66           C
ATOM    258  NE  ARG A  32      14.242  22.486 111.587  1.00117.66           N
ATOM    259  CZ  ARG A  32      14.121  23.614 112.346  1.00117.66           C
ATOM    260  NH1 ARG A  32      12.894  24.001 112.803  1.00117.66           N
ATOM    261  NH2 ARG A  32      15.229  24.350 112.651  1.00117.66           N
ATOM    262  C   ARG A  32      16.823  19.002 109.338  1.00117.66           C
ATOM    263  O   ARG A  32      17.187  19.172 108.176  1.00117.66           O
ATOM    264  N   SER A  33      17.700  18.841 110.343  1.00 63.37           N
ATOM    265  CA  SER A  33      19.106  18.857 110.071  1.00 63.37           C
ATOM    266  CB  SER A  33      19.955  18.766 111.350  1.00 63.37           C
ATOM    267  OG  SER A  33      21.336  18.787 111.022  1.00 63.37           O
ATOM    268  C   SER A  33      19.442  17.671 109.216  1.00 63.37           C
ATOM    269  O   SER A  33      20.208  17.781 108.259  1.00 63.37           O
ATOM    270  N   ASP A  34      18.850  16.501 109.538  1.00 42.89           N
ATOM    271  CA  ASP A  34      19.146  15.274 108.857  1.00 42.89           C
ATOM    272  CB  ASP A  34      18.409  14.070 109.460  1.00 42.89           C
ATOM    273  CG  ASP A  34      18.974  13.786 110.842  1.00 42.89           C
ATOM    274  OD1 ASP A  34      20.036  14.370 111.185  1.00 42.89           O
ATOM    275  OD2 ASP A  34      18.348  12.974 111.575  1.00 42.89           O
ATOM    276  C   ASP A  34      18.728  15.369 107.430  1.00 42.89           C
ATOM    277  O   ASP A  34      19.453  14.939 106.533  1.00 42.89           O
ATOM    278  N   ILE A  35      17.532  15.919 107.159  1.00160.23           N
ATOM    279  CA  ILE A  35      17.211  15.997 105.772  1.00160.23           C
ATOM    280  CB  ILE A  35      15.860  16.446 105.386  1.00160.23           C
ATOM    281  CG1 ILE A  35      15.894  16.391 103.853  1.00160.23           C
ATOM    282  CG2 ILE A  35      15.581  17.846 105.960  1.00160.23           C
ATOM    283  CD1 ILE A  35      16.186  15.004 103.290  1.00160.23           C
ATOM    284  C   ILE A  35      18.176  16.915 105.110  1.00160.23           C
ATOM    285  O   ILE A  35      18.618  16.642 103.997  1.00160.23           O
ATOM    286  N   HIS A  36      18.530  18.033 105.769  1.00 78.60           N
ATOM    287  CA  HIS A  36      19.449  18.945 105.148  1.00 78.60           C
ATOM    288  ND1 HIS A  36      18.845  22.280 105.256  1.00 78.60           N
ATOM    289  CG  HIS A  36      18.949  21.270 106.186  1.00 78.60           C
ATOM    290  CB  HIS A  36      19.899  20.115 106.049  1.00 78.60           C
ATOM    291  NE2 HIS A  36      17.467  22.807 106.918  1.00 78.60           N
ATOM    292  CD2 HIS A  36      18.098  21.608 107.194  1.00 78.60           C
ATOM    293  CE1 HIS A  36      17.948  23.173 105.744  1.00 78.60           C
ATOM    294  C   HIS A  36      20.707  18.197 104.867  1.00 78.60           C
ATOM    295  O   HIS A  36      21.236  18.267 103.760  1.00 78.60           O
ATOM    296  N   ASP A  37      21.212  17.445 105.860  1.00 44.27           N
ATOM    297  CA  ASP A  37      22.477  16.801 105.680  1.00 44.27           C
ATOM    298  CB  ASP A  37      22.995  16.151 106.970  1.00 44.27           C
ATOM    299  CG  ASP A  37      23.376  17.270 107.925  1.00 44.27           C
ATOM    300  OD1 ASP A  37      23.500  18.434 107.458  1.00 44.27           O
ATOM    301  OD2 ASP A  37      23.547  16.971 109.137  1.00 44.27           O
ATOM    302  C   ASP A  37      22.410  15.779 104.580  1.00 44.27           C
ATOM    303  O   ASP A  37      23.308  15.715 103.742  1.00 44.27           O
ATOM    304  N   VAL A  38      21.346  14.954 104.535  1.00 52.45           N
ATOM    305  CA  VAL A  38      21.240  13.947 103.512  1.00 52.45           C
ATOM    306  CB  VAL A  38      20.012  13.087 103.615  1.00 52.45           C
ATOM    307  CG1 VAL A  38      19.969  12.205 102.358  1.00 52.45           C
ATOM    308  CG2 VAL A  38      20.032  12.278 104.920  1.00 52.45           C
ATOM    309  C   VAL A  38      21.120  14.608 102.178  1.00 52.45           C
ATOM    310  O   VAL A  38      21.728  14.173 101.202  1.00 52.45           O
ATOM    311  N   ILE A  39      20.304  15.672 102.102  1.00146.73           N
ATOM    312  CA  ILE A  39      20.059  16.331 100.852  1.00146.73           C
ATOM    313  CB  ILE A  39      18.925  17.334 100.932  1.00146.73           C
ATOM    314  CG1 ILE A  39      19.141  18.438 101.992  1.00146.73           C
ATOM    315  CG2 ILE A  39      17.640  16.525 101.168  1.00146.73           C
ATOM    316  CD1 ILE A  39      20.102  19.562 101.616  1.00146.73           C
ATOM    317  C   ILE A  39      21.309  16.954 100.311  1.00146.73           C
ATOM    318  O   ILE A  39      21.607  16.804  99.127  1.00146.73           O
ATOM    319  N   ASP A  40      22.098  17.644 101.154  1.00123.73           N
ATOM    320  CA  ASP A  40      23.236  18.330 100.621  1.00123.73           C
ATOM    321  CB  ASP A  40      23.887  19.336 101.600  1.00123.73           C
ATOM    322  CG  ASP A  40      24.523  18.604 102.781  1.00123.73           C
ATOM    323  OD1 ASP A  40      23.770  18.210 103.709  1.00123.73           O
ATOM    324  OD2 ASP A  40      25.774  18.450 102.782  1.00123.73           O
ATOM    325  C   ASP A  40      24.239  17.330 100.123  1.00123.73           C
ATOM    326  O   ASP A  40      24.894  17.548  99.106  1.00123.73           O
ATOM    327  N   ALA A  41      24.380  16.192 100.825  1.00 36.25           N
ATOM    328  CA  ALA A  41      25.303  15.164 100.430  1.00 36.25           C
ATOM    329  CB  ALA A  41      25.336  13.983 101.417  1.00 36.25           C
ATOM    330  C   ALA A  41      24.891  14.617  99.093  1.00 36.25           C
ATOM    331  O   ALA A  41      25.740  14.303  98.260  1.00 36.25           O
ATOM    332  N   LEU A  42      23.570  14.473  98.862  1.00106.36           N
ATOM    333  CA  LEU A  42      23.052  13.920  97.636  1.00106.36           C
ATOM    334  CB  LEU A  42      21.517  13.885  97.596  1.00106.36           C
ATOM    335  CG  LEU A  42      20.881  12.720  98.360  1.00106.36           C
ATOM    336  CD1 LEU A  42      19.348  12.822  98.336  1.00106.36           C
ATOM    337  CD2 LEU A  42      21.376  11.384  97.783  1.00106.36           C
ATOM    338  C   LEU A  42      23.441  14.756  96.461  1.00106.36           C
ATOM    339  O   LEU A  42      23.913  14.230  95.452  1.00106.36           O
ATOM    340  N   PHE A  43      23.234  16.083  96.557  1.00 65.56           N
ATOM    341  CA  PHE A  43      23.535  16.951  95.457  1.00 65.56           C
ATOM    342  CB  PHE A  43      22.941  18.361  95.587  1.00 65.56           C
ATOM    343  CG  PHE A  43      21.503  18.174  95.242  1.00 65.56           C
ATOM    344  CD1 PHE A  43      20.590  17.777  96.190  1.00 65.56           C
ATOM    345  CD2 PHE A  43      21.072  18.377  93.950  1.00 65.56           C
ATOM    346  CE1 PHE A  43      19.268  17.599  95.853  1.00 65.56           C
ATOM    347  CE2 PHE A  43      19.752  18.201  93.608  1.00 65.56           C
ATOM    348  CZ  PHE A  43      18.846  17.811  94.563  1.00 65.56           C
ATOM    349  C   PHE A  43      25.008  17.010  95.230  1.00 65.56           C
ATOM    350  O   PHE A  43      25.464  17.061  94.089  1.00 65.56           O
ATOM    351  N   GLU A  44      25.790  17.003  96.319  1.00 79.17           N
ATOM    352  CA  GLU A  44      27.219  17.052  96.222  1.00 79.17           C
ATOM    353  CB  GLU A  44      27.860  16.994  97.617  1.00 79.17           C
ATOM    354  CG  GLU A  44      29.386  17.040  97.627  1.00 79.17           C
ATOM    355  CD  GLU A  44      29.824  16.800  99.066  1.00 79.17           C
ATOM    356  OE1 GLU A  44      28.980  16.307  99.863  1.00 79.17           O
ATOM    357  OE2 GLU A  44      31.003  17.101  99.389  1.00 79.17           O
ATOM    358  C   GLU A  44      27.685  15.836  95.470  1.00 79.17           C
ATOM    359  O   GLU A  44      28.582  15.916  94.633  1.00 79.17           O
ATOM    360  N   GLU A  45      27.087  14.668  95.762  1.00116.84           N
ATOM    361  CA  GLU A  45      27.465  13.428  95.139  1.00116.84           C
ATOM    362  CB  GLU A  45      26.763  12.209  95.766  1.00116.84           C
ATOM    363  CG  GLU A  45      27.096  10.879  95.081  1.00116.84           C
ATOM    364  CD  GLU A  45      28.557  10.541  95.342  1.00116.84           C
ATOM    365  OE1 GLU A  45      29.369  11.488  95.514  1.00116.84           O
ATOM    366  OE2 GLU A  45      28.880   9.323  95.372  1.00116.84           O
ATOM    367  C   GLU A  45      27.134  13.435  93.676  1.00116.84           C
ATOM    368  O   GLU A  45      27.909  12.941  92.858  1.00116.84           O
ATOM    369  N   LEU A  46      25.968  13.996  93.306  1.00 97.10           N
ATOM    370  CA  LEU A  46      25.541  13.997  91.936  1.00 97.10           C
ATOM    371  CB  LEU A  46      24.150  14.661  91.789  1.00 97.10           C
ATOM    372  CG  LEU A  46      23.462  14.618  90.402  1.00 97.10           C
ATOM    373  CD1 LEU A  46      22.093  15.314  90.467  1.00 97.10           C
ATOM    374  CD2 LEU A  46      24.319  15.207  89.271  1.00 97.10           C
ATOM    375  C   LEU A  46      26.544  14.763  91.127  1.00 97.10           C
ATOM    376  O   LEU A  46      26.956  14.311  90.060  1.00 97.10           O
ATOM    377  N   LYS A  47      26.981  15.938  91.621  1.00104.42           N
ATOM    378  CA  LYS A  47      27.900  16.747  90.870  1.00104.42           C
ATOM    379  CB  LYS A  47      28.175  18.120  91.513  1.00104.42           C
ATOM    380  CG  LYS A  47      28.735  18.054  92.932  1.00104.42           C
ATOM    381  CD  LYS A  47      29.244  19.395  93.461  1.00104.42           C
ATOM    382  CE  LYS A  47      29.555  19.375  94.959  1.00104.42           C
ATOM    383  NZ  LYS A  47      30.731  18.517  95.224  1.00104.42           N
ATOM    384  C   LYS A  47      29.199  16.018  90.702  1.00104.42           C
ATOM    385  O   LYS A  47      29.831  16.106  89.649  1.00104.42           O
ATOM    386  N   ASP A  48      29.639  15.290  91.747  1.00 32.61           N
ATOM    387  CA  ASP A  48      30.886  14.578  91.694  1.00 32.61           C
ATOM    388  CB  ASP A  48      31.246  13.915  93.035  1.00 32.61           C
ATOM    389  CG  ASP A  48      31.577  15.011  94.040  1.00 32.61           C
ATOM    390  OD1 ASP A  48      31.621  16.201  93.629  1.00 32.61           O
ATOM    391  OD2 ASP A  48      31.786  14.671  95.235  1.00 32.61           O
ATOM    392  C   ASP A  48      30.821  13.490  90.661  1.00 32.61           C
ATOM    393  O   ASP A  48      31.751  13.317  89.875  1.00 32.61           O
ATOM    394  N   ALA A  49      29.710  12.729  90.639  1.00 40.64           N
ATOM    395  CA  ALA A  49      29.537  11.621  89.741  1.00 40.64           C
ATOM    396  CB  ALA A  49      28.198  10.906  90.001  1.00 40.64           C
ATOM    397  C   ALA A  49      29.529  12.109  88.323  1.00 40.64           C
ATOM    398  O   ALA A  49      30.153  11.514  87.446  1.00 40.64           O
ATOM    399  N   LEU A  50      28.815  13.218  88.060  1.00142.03           N
ATOM    400  CA  LEU A  50      28.721  13.737  86.724  1.00142.03           C
ATOM    401  CB  LEU A  50      27.775  14.943  86.601  1.00142.03           C
ATOM    402  CG  LEU A  50      26.301  14.626  86.907  1.00142.03           C
ATOM    403  CD1 LEU A  50      25.412  15.843  86.609  1.00142.03           C
ATOM    404  CD2 LEU A  50      25.832  13.354  86.183  1.00142.03           C
ATOM    405  C   LEU A  50      30.069  14.209  86.268  1.00142.03           C
ATOM    406  O   LEU A  50      30.452  13.994  85.119  1.00142.03           O
ATOM    407  N   GLN A  51      30.832  14.855  87.171  1.00102.26           N
ATOM    408  CA  GLN A  51      32.100  15.437  86.823  1.00102.26           C
ATOM    409  CB  GLN A  51      32.830  16.108  87.996  1.00102.26           C
ATOM    410  CG  GLN A  51      34.180  16.685  87.556  1.00102.26           C
ATOM    411  CD  GLN A  51      35.001  17.042  88.786  1.00102.26           C
ATOM    412  OE1 GLN A  51      34.568  16.838  89.919  1.00102.26           O
ATOM    413  NE2 GLN A  51      36.226  17.589  88.558  1.00102.26           N
ATOM    414  C   GLN A  51      33.044  14.381  86.343  1.00102.26           C
ATOM    415  O   GLN A  51      33.849  14.643  85.449  1.00102.26           O
ATOM    416  N   GLN A  52      33.014  13.177  86.949  1.00119.38           N
ATOM    417  CA  GLN A  52      33.946  12.184  86.501  1.00119.38           C
ATOM    418  CB  GLN A  52      34.564  11.366  87.648  1.00119.38           C
ATOM    419  CG  GLN A  52      35.453  12.207  88.569  1.00119.38           C
ATOM    420  CD  GLN A  52      36.017  11.302  89.655  1.00119.38           C
ATOM    421  OE1 GLN A  52      36.631  11.769  90.613  1.00119.38           O
ATOM    422  NE2 GLN A  52      35.807   9.967  89.504  1.00119.38           N
ATOM    423  C   GLN A  52      33.257  11.235  85.566  1.00119.38           C
ATOM    424  O   GLN A  52      33.558  10.044  85.546  1.00119.38           O
ATOM    425  N   ASP A  53      32.349  11.788  84.738  1.00139.51           N
ATOM    426  CA  ASP A  53      31.630  11.167  83.656  1.00139.51           C
ATOM    427  CB  ASP A  53      32.529  10.788  82.454  1.00139.51           C
ATOM    428  CG  ASP A  53      33.531   9.697  82.824  1.00139.51           C
ATOM    429  OD1 ASP A  53      33.119   8.683  83.450  1.00139.51           O
ATOM    430  OD2 ASP A  53      34.731   9.868  82.481  1.00139.51           O
ATOM    431  C   ASP A  53      30.778   9.985  84.019  1.00139.51           C
ATOM    432  O   ASP A  53      30.608   9.090  83.193  1.00139.51           O
ATOM    433  N   ARG A  54      30.195   9.923  85.230  1.00129.23           N
ATOM    434  CA  ARG A  54      29.278   8.837  85.436  1.00129.23           C
ATOM    435  CB  ARG A  54      29.403   8.110  86.791  1.00129.23           C
ATOM    436  CG  ARG A  54      29.221   8.998  88.016  1.00129.23           C
ATOM    437  CD  ARG A  54      29.322   8.256  89.355  1.00129.23           C
ATOM    438  NE  ARG A  54      30.730   7.801  89.537  1.00129.23           N
ATOM    439  CZ  ARG A  54      31.089   6.531  89.187  1.00129.23           C
ATOM    440  NH1 ARG A  54      30.157   5.673  88.679  1.00129.23           N
ATOM    441  NH2 ARG A  54      32.379   6.117  89.354  1.00129.23           N
ATOM    442  C   ARG A  54      27.897   9.392  85.271  1.00129.23           C
ATOM    443  O   ARG A  54      27.689  10.601  85.377  1.00129.23           O
ATOM    444  N   VAL A  55      26.913   8.523  84.959  1.00 38.37           N
ATOM    445  CA  VAL A  55      25.572   8.993  84.757  1.00 38.37           C
ATOM    446  CB  VAL A  55      24.873   8.321  83.614  1.00 38.37           C
ATOM    447  CG1 VAL A  55      23.424   8.832  83.556  1.00 38.37           C
ATOM    448  CG2 VAL A  55      25.683   8.571  82.331  1.00 38.37           C
ATOM    449  C   VAL A  55      24.792   8.692  85.993  1.00 38.37           C
ATOM    450  O   VAL A  55      24.864   7.591  86.532  1.00 38.37           O
ATOM    451  N   VAL A  56      24.030   9.692  86.473  1.00 84.70           N
ATOM    452  CA  VAL A  56      23.223   9.592  87.658  1.00 84.70           C
ATOM    453  CB  VAL A  56      23.341  10.896  88.413  1.00 84.70           C
ATOM    454  CG1 VAL A  56      22.317  11.016  89.543  1.00 84.70           C
ATOM    455  CG2 VAL A  56      24.792  11.013  88.906  1.00 84.70           C
ATOM    456  C   VAL A  56      21.811   9.408  87.186  1.00 84.70           C
ATOM    457  O   VAL A  56      21.229  10.322  86.610  1.00 84.70           O
ATOM    458  N   GLU A  57      21.187   8.230  87.404  1.00141.26           N
ATOM    459  CA  GLU A  57      19.883   8.151  86.816  1.00141.26           C
ATOM    460  CB  GLU A  57      19.881   7.234  85.586  1.00141.26           C
ATOM    461  CG  GLU A  57      20.859   7.699  84.506  1.00141.26           C
ATOM    462  CD  GLU A  57      21.164   6.517  83.595  1.00141.26           C
ATOM    463  OE1 GLU A  57      21.990   5.660  84.011  1.00141.26           O
ATOM    464  OE2 GLU A  57      20.584   6.450  82.481  1.00141.26           O
ATOM    465  C   GLU A  57      18.829   7.662  87.750  1.00141.26           C
ATOM    466  O   GLU A  57      18.674   6.461  87.891  1.00141.26           O
ATOM    467  N   LEU A  58      17.984   8.535  88.324  1.00 92.36           N
ATOM    468  CA  LEU A  58      16.977   8.087  89.255  1.00 92.36           C
ATOM    469  CB  LEU A  58      16.600   9.207  90.228  1.00 92.36           C
ATOM    470  CG  LEU A  58      17.810   9.740  91.009  1.00 92.36           C
ATOM    471  CD1 LEU A  58      17.416  10.970  91.823  1.00 92.36           C
ATOM    472  CD2 LEU A  58      18.433   8.663  91.907  1.00 92.36           C
ATOM    473  C   LEU A  58      15.732   7.751  88.485  1.00 92.36           C
ATOM    474  O   LEU A  58      15.197   8.588  87.763  1.00 92.36           O
ATOM    475  N   ARG A  59      15.196   6.525  88.653  1.00164.39           N
ATOM    476  CA  ARG A  59      14.072   6.145  87.844  1.00164.39           C
ATOM    477  CB  ARG A  59      13.641   4.675  87.995  1.00164.39           C
ATOM    478  CG  ARG A  59      12.437   4.342  87.110  1.00164.39           C
ATOM    479  CD  ARG A  59      11.823   2.961  87.354  1.00164.39           C
ATOM    480  NE  ARG A  59      12.777   1.939  86.841  1.00164.39           N
ATOM    481  CZ  ARG A  59      12.313   0.724  86.424  1.00164.39           C
ATOM    482  NH1 ARG A  59      10.976   0.451  86.462  1.00164.39           N
ATOM    483  NH2 ARG A  59      13.186  -0.217  85.961  1.00164.39           N
ATOM    484  C   ARG A  59      12.875   6.976  88.182  1.00164.39           C
ATOM    485  O   ARG A  59      12.518   7.148  89.347  1.00164.39           O
ATOM    486  N   GLY A  60      12.235   7.523  87.128  1.00 40.50           N
ATOM    487  CA  GLY A  60      11.014   8.267  87.215  1.00 40.50           C
ATOM    488  C   GLY A  60      11.323   9.732  87.253  1.00 40.50           C
ATOM    489  O   GLY A  60      10.653  10.531  86.598  1.00 40.50           O
ATOM    490  N   PHE A  61      12.318  10.118  88.075  1.00 67.54           N
ATOM    491  CA  PHE A  61      12.704  11.494  88.220  1.00 67.54           C
ATOM    492  CB  PHE A  61      13.594  11.694  89.460  1.00 67.54           C
ATOM    493  CG  PHE A  61      13.975  13.129  89.587  1.00 67.54           C
ATOM    494  CD1 PHE A  61      13.111  14.041  90.149  1.00 67.54           C
ATOM    495  CD2 PHE A  61      15.210  13.558  89.162  1.00 67.54           C
ATOM    496  CE1 PHE A  61      13.469  15.362  90.270  1.00 67.54           C
ATOM    497  CE2 PHE A  61      15.574  14.878  89.281  1.00 67.54           C
ATOM    498  CZ  PHE A  61      14.703  15.784  89.838  1.00 67.54           C
ATOM    499  C   PHE A  61      13.449  11.987  87.015  1.00 67.54           C
ATOM    500  O   PHE A  61      13.051  12.969  86.387  1.00 67.54           O
ATOM    501  N   GLY A  62      14.536  11.282  86.628  1.00 37.86           N
ATOM    502  CA  GLY A  62      15.319  11.737  85.509  1.00 37.86           C
ATOM    503  C   GLY A  62      16.755  11.337  85.692  1.00 37.86           C
ATOM    504  O   GLY A  62      17.111  10.648  86.648  1.00 37.86           O
ATOM    505  N   THR A  63      17.624  11.779  84.754  1.00113.50           N
ATOM    506  CA  THR A  63      19.009  11.411  84.811  1.00113.50           C
ATOM    507  CB  THR A  63      19.393  10.436  83.737  1.00113.50           C
ATOM    508  OG1 THR A  63      19.283  11.046  82.460  1.00113.50           O
ATOM    509  CG2 THR A  63      18.439   9.232  83.816  1.00113.50           C
ATOM    510  C   THR A  63      19.852  12.635  84.603  1.00113.50           C
ATOM    511  O   THR A  63      19.422  13.602  83.975  1.00113.50           O
ATOM    512  N   PHE A  64      21.087  12.612  85.154  1.00 63.82           N
ATOM    513  CA  PHE A  64      22.031  13.684  85.004  1.00 63.82           C
ATOM    514  CB  PHE A  64      22.519  14.296  86.333  1.00 63.82           C
ATOM    515  CG  PHE A  64      21.401  14.976  87.048  1.00 63.82           C
ATOM    516  CD1 PHE A  64      20.570  14.267  87.887  1.00 63.82           C
ATOM    517  CD2 PHE A  64      21.191  16.328  86.893  1.00 63.82           C
ATOM    518  CE1 PHE A  64      19.542  14.892  88.554  1.00 63.82           C
ATOM    519  CE2 PHE A  64      20.165  16.959  87.556  1.00 63.82           C
ATOM    520  CZ  PHE A  64      19.339  16.242  88.389  1.00 63.82           C
ATOM    521  C   PHE A  64      23.253  13.077  84.388  1.00 63.82           C
ATOM    522  O   PHE A  64      23.666  11.979  84.763  1.00 63.82           O
ATOM    523  N   GLU A  65      23.868  13.775  83.414  1.00 89.51           N
ATOM    524  CA  GLU A  65      25.041  13.229  82.796  1.00 89.51           C
ATOM    525  CB  GLU A  65      24.720  12.264  81.639  1.00 89.51           C
ATOM    526  CG  GLU A  65      23.923  12.907  80.499  1.00 89.51           C
ATOM    527  CD  GLU A  65      23.677  11.849  79.430  1.00 89.51           C
ATOM    528  OE1 GLU A  65      24.028  10.665  79.678  1.00 89.51           O
ATOM    529  OE2 GLU A  65      23.130  12.211  78.354  1.00 89.51           O
ATOM    530  C   GLU A  65      25.841  14.358  82.235  1.00 89.51           C
ATOM    531  O   GLU A  65      25.391  15.502  82.201  1.00 89.51           O
ATOM    532  N   ILE A  66      27.077  14.056  81.793  1.00137.09           N
ATOM    533  CA  ILE A  66      27.882  15.071  81.182  1.00137.09           C
ATOM    534  CB  ILE A  66      29.315  15.100  81.652  1.00137.09           C
ATOM    535  CG1 ILE A  66      30.068  13.788  81.360  1.00137.09           C
ATOM    536  CG2 ILE A  66      29.291  15.491  83.137  1.00137.09           C
ATOM    537  CD1 ILE A  66      30.508  13.611  79.907  1.00137.09           C
ATOM    538  C   ILE A  66      27.824  14.817  79.715  1.00137.09           C
ATOM    539  O   ILE A  66      27.847  13.672  79.266  1.00137.09           O
ATOM    540  N   ARG A  67      27.660  15.890  78.922  1.00 67.80           N
ATOM    541  CA  ARG A  67      27.587  15.690  77.508  1.00 67.80           C
ATOM    542  CB  ARG A  67      26.256  16.148  76.890  1.00 67.80           C
ATOM    543  CG  ARG A  67      25.082  15.282  77.349  1.00 67.80           C
ATOM    544  CD  ARG A  67      23.726  15.685  76.769  1.00 67.80           C
ATOM    545  NE  ARG A  67      22.730  14.705  77.289  1.00 67.80           N
ATOM    546  CZ  ARG A  67      21.392  14.955  77.191  1.00 67.80           C
ATOM    547  NH1 ARG A  67      20.955  16.120  76.632  1.00 67.80           N
ATOM    548  NH2 ARG A  67      20.493  14.038  77.652  1.00 67.80           N
ATOM    549  C   ARG A  67      28.688  16.466  76.873  1.00 67.80           C
ATOM    550  O   ARG A  67      29.024  17.567  77.305  1.00 67.80           O
ATOM    551  N   THR A  68      29.306  15.880  75.832  1.00 90.11           N
ATOM    552  CA  THR A  68      30.357  16.565  75.148  1.00 90.11           C
ATOM    553  CB  THR A  68      31.255  15.654  74.361  1.00 90.11           C
ATOM    554  OG1 THR A  68      32.377  16.373  73.871  1.00 90.11           O
ATOM    555  CG2 THR A  68      30.450  15.060  73.192  1.00 90.11           C
ATOM    556  C   THR A  68      29.710  17.494  74.179  1.00 90.11           C
ATOM    557  O   THR A  68      28.668  17.177  73.608  1.00 90.11           O
ATOM    558  N   ARG A  69      30.299  18.689  73.995  1.00122.98           N
ATOM    559  CA  ARG A  69      29.761  19.605  73.035  1.00122.98           C
ATOM    560  CB  ARG A  69      29.217  20.916  73.635  1.00122.98           C
ATOM    561  CG  ARG A  69      27.774  20.845  74.149  1.00122.98           C
ATOM    562  CD  ARG A  69      27.556  19.958  75.374  1.00122.98           C
ATOM    563  NE  ARG A  69      26.105  20.031  75.714  1.00122.98           N
ATOM    564  CZ  ARG A  69      25.213  19.204  75.094  1.00122.98           C
ATOM    565  NH1 ARG A  69      25.647  18.297  74.171  1.00122.98           N
ATOM    566  NH2 ARG A  69      23.886  19.277  75.402  1.00122.98           N
ATOM    567  C   ARG A  69      30.866  19.975  72.104  1.00122.98           C
ATOM    568  O   ARG A  69      31.980  20.266  72.535  1.00122.98           O
ATOM    569  N   LYS A  70      30.577  19.955  70.788  1.00 55.19           N
ATOM    570  CA  LYS A  70      31.553  20.330  69.808  1.00 55.19           C
ATOM    571  CB  LYS A  70      31.214  19.869  68.378  1.00 55.19           C
ATOM    572  CG  LYS A  70      31.262  18.351  68.192  1.00 55.19           C
ATOM    573  CD  LYS A  70      30.640  17.873  66.877  1.00 55.19           C
ATOM    574  CE  LYS A  70      31.497  18.175  65.646  1.00 55.19           C
ATOM    575  NZ  LYS A  70      30.823  17.678  64.425  1.00 55.19           N
ATOM    576  C   LYS A  70      31.588  21.820  69.794  1.00 55.19           C
ATOM    577  O   LYS A  70      30.637  22.472  70.221  1.00 55.19           O
ATOM    578  N   GLY A  71      32.708  22.403  69.327  1.00 21.97           N
ATOM    579  CA  GLY A  71      32.800  23.832  69.293  1.00 21.97           C
ATOM    580  C   GLY A  71      31.844  24.319  68.260  1.00 21.97           C
ATOM    581  O   GLY A  71      31.657  23.684  67.223  1.00 21.97           O
ATOM    582  N   ARG A  72      31.204  25.474  68.529  1.00 88.14           N
ATOM    583  CA  ARG A  72      30.294  26.016  67.568  1.00 88.14           C
ATOM    584  CB  ARG A  72      28.896  25.377  67.608  1.00 88.14           C
ATOM    585  CG  ARG A  72      28.167  25.538  68.943  1.00 88.14           C
ATOM    586  CD  ARG A  72      26.783  24.887  68.941  1.00 88.14           C
ATOM    587  NE  ARG A  72      26.993  23.413  68.885  1.00 88.14           N
ATOM    588  CZ  ARG A  72      26.035  22.599  68.354  1.00 88.14           C
ATOM    589  NH1 ARG A  72      24.891  23.133  67.834  1.00 88.14           N
ATOM    590  NH2 ARG A  72      26.223  21.247  68.344  1.00 88.14           N
ATOM    591  C   ARG A  72      30.134  27.473  67.848  1.00 88.14           C
ATOM    592  O   ARG A  72      30.452  27.953  68.935  1.00 88.14           O
ATOM    593  N   ASP A  73      29.658  28.217  66.831  1.00119.95           N
ATOM    594  CA  ASP A  73      29.430  29.621  66.965  1.00119.95           C
ATOM    595  CB  ASP A  73      29.606  30.409  65.656  1.00119.95           C
ATOM    596  CG  ASP A  73      28.539  29.931  64.683  0.00119.95           C
ATOM    597  OD1 ASP A  73      28.283  28.697  64.647  1.00119.95           O
ATOM    598  OD2 ASP A  73      27.958  30.793  63.972  1.00119.95           O
ATOM    599  C   ASP A  73      28.016  29.803  67.390  1.00119.95           C
ATOM    600  O   ASP A  73      27.311  28.848  67.713  1.00119.95           O
ATOM    601  N   ARG A  74      27.579  31.073  67.412  1.00186.27           N
ATOM    602  CA  ARG A  74      26.244  31.415  67.786  1.00186.27           C
ATOM    603  CB  ARG A  74      25.166  30.700  66.954  1.00186.27           C
ATOM    604  CG  ARG A  74      25.059  31.207  65.515  1.00186.27           C
ATOM    605  CD  ARG A  74      23.855  30.638  64.763  1.00186.27           C
ATOM    606  NE  ARG A  74      23.793  31.314  63.437  1.00186.27           N
ATOM    607  CZ  ARG A  74      23.148  32.511  63.318  1.00186.27           C
ATOM    608  NH1 ARG A  74      22.592  33.097  64.418  1.00186.27           N
ATOM    609  NH2 ARG A  74      23.056  33.121  62.100  1.00186.27           N
ATOM    610  C   ARG A  74      26.047  31.051  69.215  1.00186.27           C
ATOM    611  O   ARG A  74      24.926  31.095  69.720  1.00186.27           O
ATOM    612  N   ALA A  75      27.133  30.689  69.922  1.00 68.64           N
ATOM    613  CA  ALA A  75      26.934  30.450  71.314  1.00 68.64           C
ATOM    614  CB  ALA A  75      28.115  29.741  72.000  1.00 68.64           C
ATOM    615  C   ALA A  75      26.809  31.814  71.892  1.00 68.64           C
ATOM    616  O   ALA A  75      27.479  32.735  71.433  1.00 68.64           O
ATOM    617  N   ARG A  76      25.937  31.997  72.896  1.00 82.26           N
ATOM    618  CA  ARG A  76      25.799  33.306  73.448  1.00 82.26           C
ATOM    619  CB  ARG A  76      24.401  33.911  73.243  1.00 82.26           C
ATOM    620  CG  ARG A  76      24.272  35.350  73.740  1.00 82.26           C
ATOM    621  CD  ARG A  76      22.893  35.953  73.464  1.00 82.26           C
ATOM    622  NE  ARG A  76      22.729  36.026  71.985  1.00 82.26           N
ATOM    623  CZ  ARG A  76      22.231  34.962  71.290  1.00 82.26           C
ATOM    624  NH1 ARG A  76      21.841  33.830  71.947  1.00 82.26           N
ATOM    625  NH2 ARG A  76      22.129  35.034  69.932  1.00 82.26           N
ATOM    626  C   ARG A  76      26.039  33.184  74.909  1.00 82.26           C
ATOM    627  O   ARG A  76      25.748  32.152  75.512  1.00 82.26           O
ATOM    628  N   ASN A  77      26.609  34.239  75.519  1.00 54.27           N
ATOM    629  CA  ASN A  77      26.847  34.138  76.927  1.00 54.27           C
ATOM    630  CB  ASN A  77      28.215  34.687  77.365  1.00 54.27           C
ATOM    631  CG  ASN A  77      28.451  34.270  78.811  1.00 54.27           C
ATOM    632  OD1 ASN A  77      27.508  34.027  79.563  1.00 54.27           O
ATOM    633  ND2 ASN A  77      29.746  34.189  79.215  1.00 54.27           N
ATOM    634  C   ASN A  77      25.790  34.945  77.597  1.00 54.27           C
ATOM    635  O   ASN A  77      25.503  36.071  77.203  1.00 54.27           O
ATOM    636  N   PRO A  78      25.149  34.382  78.571  1.00168.92           N
ATOM    637  CA  PRO A  78      24.136  35.127  79.257  1.00168.92           C
ATOM    638  CD  PRO A  78      24.895  32.952  78.594  1.00168.92           C
ATOM    639  CB  PRO A  78      23.379  34.108  80.106  1.00168.92           C
ATOM    640  CG  PRO A  78      23.552  32.792  79.325  1.00168.92           C
ATOM    641  C   PRO A  78      24.728  36.257  80.031  1.00168.92           C
ATOM    642  O   PRO A  78      24.081  37.293  80.174  1.00168.92           O
ATOM    643  N   LYS A  79      25.939  36.058  80.574  1.00122.69           N
ATOM    644  CA  LYS A  79      26.565  37.075  81.363  1.00122.69           C
ATOM    645  CB  LYS A  79      27.842  36.537  82.023  1.00122.69           C
ATOM    646  CG  LYS A  79      28.580  37.550  82.888  1.00122.69           C
ATOM    647  CD  LYS A  79      29.636  36.900  83.780  1.00122.69           C
ATOM    648  CE  LYS A  79      30.573  37.907  84.444  1.00122.69           C
ATOM    649  NZ  LYS A  79      31.536  38.431  83.448  1.00122.69           N
ATOM    650  C   LYS A  79      26.948  38.240  80.507  1.00122.69           C
ATOM    651  O   LYS A  79      26.494  39.364  80.723  1.00122.69           O
ATOM    652  N   THR A  80      27.802  37.979  79.496  1.00 50.47           N
ATOM    653  CA  THR A  80      28.300  38.999  78.620  1.00 50.47           C
ATOM    654  CB  THR A  80      29.446  38.512  77.786  1.00 50.47           C
ATOM    655  OG1 THR A  80      29.022  37.442  76.955  1.00 50.47           O
ATOM    656  CG2 THR A  80      30.568  38.039  78.724  1.00 50.47           C
ATOM    657  C   THR A  80      27.226  39.450  77.683  1.00 50.47           C
ATOM    658  O   THR A  80      27.024  40.645  77.475  1.00 50.47           O
ATOM    659  N   GLY A  81      26.491  38.481  77.107  1.00 36.86           N
ATOM    660  CA  GLY A  81      25.486  38.756  76.121  1.00 36.86           C
ATOM    661  C   GLY A  81      26.207  38.887  74.817  1.00 36.86           C
ATOM    662  O   GLY A  81      25.636  39.287  73.804  1.00 36.86           O
ATOM    663  N   GLU A  82      27.503  38.523  74.829  1.00197.98           N
ATOM    664  CA  GLU A  82      28.390  38.704  73.718  1.00197.98           C
ATOM    665  CB  GLU A  82      29.860  38.408  74.061  1.00197.98           C
ATOM    666  CG  GLU A  82      30.137  36.952  74.437  1.00197.98           C
ATOM    667  CD  GLU A  82      31.636  36.817  74.664  1.00197.98           C
ATOM    668  OE1 GLU A  82      32.341  37.856  74.561  1.00197.98           O
ATOM    669  OE2 GLU A  82      32.096  35.677  74.940  1.00197.98           O
ATOM    670  C   GLU A  82      28.058  37.877  72.512  1.00197.98           C
ATOM    671  O   GLU A  82      28.119  38.404  71.414  1.00197.98           O
ATOM    672  N   ILE A  83      27.674  36.596  72.659  1.00212.92           N
ATOM    673  CA  ILE A  83      27.519  35.642  71.578  1.00212.92           C
ATOM    674  CB  ILE A  83      26.340  35.820  70.636  1.00212.92           C
ATOM    675  CG1 ILE A  83      26.118  34.515  69.854  1.00212.92           C
ATOM    676  CG2 ILE A  83      26.557  37.004  69.682  1.00212.92           C
ATOM    677  CD1 ILE A  83      24.809  34.484  69.068  1.00212.92           C
ATOM    678  C   ILE A  83      28.793  35.565  70.796  1.00212.92           C
ATOM    679  O   ILE A  83      29.235  36.523  70.164  1.00212.92           O
ATOM    680  N   VAL A  84      29.426  34.377  70.821  1.00117.27           N
ATOM    681  CA  VAL A  84      30.670  34.192  70.137  1.00117.27           C
ATOM    682  CB  VAL A  84      31.863  34.643  70.930  1.00117.27           C
ATOM    683  CG1 VAL A  84      31.768  36.161  71.162  1.00117.27           C
ATOM    684  CG2 VAL A  84      31.929  33.817  72.226  1.00117.27           C
ATOM    685  C   VAL A  84      30.845  32.730  69.869  1.00117.27           C
ATOM    686  O   VAL A  84      30.006  31.903  70.224  1.00117.27           O
ATOM    687  N   PRO A  85      31.913  32.417  69.180  1.00138.31           N
ATOM    688  CA  PRO A  85      32.220  31.036  68.909  1.00138.31           C
ATOM    689  CD  PRO A  85      32.341  33.284  68.094  1.00138.31           C
ATOM    690  CB  PRO A  85      33.197  31.038  67.739  1.00138.31           C
ATOM    691  CG  PRO A  85      32.862  32.343  66.995  1.00138.31           C
ATOM    692  C   PRO A  85      32.753  30.357  70.123  1.00138.31           C
ATOM    693  O   PRO A  85      33.498  30.968  70.886  1.00138.31           O
ATOM    694  N   VAL A  86      32.427  29.072  70.316  1.00103.21           N
ATOM    695  CA  VAL A  86      32.912  28.472  71.514  1.00103.21           C
ATOM    696  CB  VAL A  86      31.819  28.044  72.449  1.00103.21           C
ATOM    697  CG1 VAL A  86      31.014  26.916  71.780  1.00103.21           C
ATOM    698  CG2 VAL A  86      32.454  27.644  73.792  1.00103.21           C
ATOM    699  C   VAL A  86      33.694  27.255  71.175  1.00103.21           C
ATOM    700  O   VAL A  86      33.400  26.547  70.213  1.00103.21           O
ATOM    701  N   ASN A  87      34.737  26.998  71.982  1.00 56.85           N
ATOM    702  CA  ASN A  87      35.544  25.833  71.803  1.00 56.85           C
ATOM    703  CB  ASN A  87      36.903  25.904  72.517  1.00 56.85           C
ATOM    704  CG  ASN A  87      37.732  26.976  71.830  1.00 56.85           C
ATOM    705  OD1 ASN A  87      38.348  27.814  72.486  1.00 56.85           O
ATOM    706  ND2 ASN A  87      37.749  26.952  70.470  1.00 56.85           N
ATOM    707  C   ASN A  87      34.782  24.697  72.402  1.00 56.85           C
ATOM    708  O   ASN A  87      33.752  24.897  73.042  1.00 56.85           O
ATOM    709  N   THR A  88      35.274  23.462  72.193  1.00 44.27           N
ATOM    710  CA  THR A  88      34.619  22.289  72.697  1.00 44.27           C
ATOM    711  CB  THR A  88      35.368  21.023  72.398  1.00 44.27           C
ATOM    712  OG1 THR A  88      35.481  20.840  70.995  1.00 44.27           O
ATOM    713  CG2 THR A  88      34.639  19.835  73.045  1.00 44.27           C
ATOM    714  C   THR A  88      34.529  22.409  74.184  1.00 44.27           C
ATOM    715  O   THR A  88      35.361  23.054  74.818  1.00 44.27           O
ATOM    716  N   HIS A  89      33.482  21.798  74.777  1.00117.39           N
ATOM    717  CA  HIS A  89      33.282  21.896  76.194  1.00117.39           C
ATOM    718  ND1 HIS A  89      33.490  24.171  78.639  1.00117.39           N
ATOM    719  CG  HIS A  89      32.455  23.535  77.993  1.00117.39           C
ATOM    720  CB  HIS A  89      32.474  23.156  76.546  1.00117.39           C
ATOM    721  NE2 HIS A  89      31.851  23.953  80.124  1.00117.39           N
ATOM    722  CD2 HIS A  89      31.463  23.407  78.914  1.00117.39           C
ATOM    723  CE1 HIS A  89      33.075  24.401  79.910  1.00117.39           C
ATOM    724  C   HIS A  89      32.480  20.704  76.612  1.00117.39           C
ATOM    725  O   HIS A  89      32.143  19.852  75.791  1.00117.39           O
ATOM    726  N   GLY A  90      32.185  20.598  77.924  1.00 35.48           N
ATOM    727  CA  GLY A  90      31.359  19.530  78.414  1.00 35.48           C
ATOM    728  C   GLY A  90      30.424  20.166  79.384  1.00 35.48           C
ATOM    729  O   GLY A  90      30.832  21.013  80.175  1.00 35.48           O
ATOM    730  N   VAL A  91      29.139  19.767  79.359  1.00100.79           N
ATOM    731  CA  VAL A  91      28.209  20.413  80.236  1.00100.79           C
ATOM    732  CB  VAL A  91      27.282  21.358  79.528  1.00100.79           C
ATOM    733  CG1 VAL A  91      28.114  22.485  78.894  1.00100.79           C
ATOM    734  CG2 VAL A  91      26.442  20.560  78.517  1.00100.79           C
ATOM    735  C   VAL A  91      27.352  19.373  80.874  1.00100.79           C
ATOM    736  O   VAL A  91      27.182  18.276  80.346  1.00100.79           O
ATOM    737  N   ALA A  92      26.810  19.701  82.062  1.00 33.66           N
ATOM    738  CA  ALA A  92      25.928  18.797  82.733  1.00 33.66           C
ATOM    739  CB  ALA A  92      25.670  19.164  84.204  1.00 33.66           C
ATOM    740  C   ALA A  92      24.616  18.833  82.012  1.00 33.66           C
ATOM    741  O   ALA A  92      24.221  19.867  81.475  1.00 33.66           O
ATOM    742  N   VAL A  93      23.904  17.687  81.968  1.00 37.30           N
ATOM    743  CA  VAL A  93      22.642  17.661  81.284  1.00 37.30           C
ATOM    744  CB  VAL A  93      22.701  16.976  79.951  1.00 37.30           C
ATOM    745  CG1 VAL A  93      21.288  16.968  79.348  1.00 37.30           C
ATOM    746  CG2 VAL A  93      23.748  17.689  79.080  1.00 37.30           C
ATOM    747  C   VAL A  93      21.662  16.900  82.121  1.00 37.30           C
ATOM    748  O   VAL A  93      22.029  15.979  82.850  1.00 37.30           O
ATOM    749  N   PHE A  94      20.372  17.286  82.028  1.00 58.23           N
ATOM    750  CA  PHE A  94      19.323  16.658  82.780  1.00 58.23           C
ATOM    751  CB  PHE A  94      18.660  17.640  83.767  1.00 58.23           C
ATOM    752  CG  PHE A  94      17.506  16.998  84.461  1.00 58.23           C
ATOM    753  CD1 PHE A  94      17.700  16.060  85.449  1.00 58.23           C
ATOM    754  CD2 PHE A  94      16.218  17.364  84.140  1.00 58.23           C
ATOM    755  CE1 PHE A  94      16.627  15.484  86.089  1.00 58.23           C
ATOM    756  CE2 PHE A  94      15.141  16.793  84.776  1.00 58.23           C
ATOM    757  CZ  PHE A  94      15.345  15.848  85.752  1.00 58.23           C
ATOM    758  C   PHE A  94      18.278  16.190  81.815  1.00 58.23           C
ATOM    759  O   PHE A  94      17.918  16.898  80.877  1.00 58.23           O
ATOM    760  N   ARG A  95      17.786  14.952  82.021  1.00 95.73           N
ATOM    761  CA  ARG A  95      16.748  14.376  81.212  1.00 95.73           C
ATOM    762  CB  ARG A  95      17.220  13.097  80.498  1.00 95.73           C
ATOM    763  CG  ARG A  95      16.102  12.221  79.933  1.00 95.73           C
ATOM    764  CD  ARG A  95      16.638  10.968  79.238  1.00 95.73           C
ATOM    765  NE  ARG A  95      15.504  10.018  79.069  1.00 95.73           N
ATOM    766  CZ  ARG A  95      15.281   9.076  80.031  1.00 95.73           C
ATOM    767  NH1 ARG A  95      16.088   9.027  81.131  1.00 95.73           N
ATOM    768  NH2 ARG A  95      14.262   8.178  79.892  1.00 95.73           N
ATOM    769  C   ARG A  95      15.657  13.989  82.156  1.00 95.73           C
ATOM    770  O   ARG A  95      15.860  13.158  83.041  1.00 95.73           O
ATOM    771  N   PRO A  96      14.503  14.574  81.997  1.00122.96           N
ATOM    772  CA  PRO A  96      13.423  14.259  82.894  1.00122.96           C
ATOM    773  CD  PRO A  96      14.453  15.963  81.566  1.00122.96           C
ATOM    774  CB  PRO A  96      12.404  15.386  82.741  1.00122.96           C
ATOM    775  CG  PRO A  96      13.264  16.589  82.315  1.00122.96           C
ATOM    776  C   PRO A  96      12.864  12.898  82.641  1.00122.96           C
ATOM    777  O   PRO A  96      12.808  12.481  81.485  1.00122.96           O
ATOM    778  N   GLY A  97      12.430  12.199  83.708  1.00 21.76           N
ATOM    779  CA  GLY A  97      11.887  10.877  83.575  1.00 21.76           C
ATOM    780  C   GLY A  97      10.443  11.007  83.208  1.00 21.76           C
ATOM    781  O   GLY A  97       9.886  12.103  83.211  1.00 21.76           O
ATOM    782  N   LYS A  98       9.796   9.862  82.911  1.00 61.46           N
ATOM    783  CA  LYS A  98       8.427   9.829  82.474  1.00 61.46           C
ATOM    784  CB  LYS A  98       7.925   8.413  82.137  1.00 61.46           C
ATOM    785  CG  LYS A  98       6.429   8.382  81.807  1.00 61.46           C
ATOM    786  CD  LYS A  98       5.927   7.070  81.201  1.00 61.46           C
ATOM    787  CE  LYS A  98       5.711   7.139  79.689  1.00 61.46           C
ATOM    788  NZ  LYS A  98       5.087   5.885  79.208  1.00 61.46           N
ATOM    789  C   LYS A  98       7.510  10.364  83.528  1.00 61.46           C
ATOM    790  O   LYS A  98       6.574  11.096  83.212  1.00 61.46           O
ATOM    791  N   GLU A  99       7.737  10.009  84.807  1.00 30.90           N
ATOM    792  CA  GLU A  99       6.842  10.434  85.850  1.00 30.90           C
ATOM    793  CB  GLU A  99       7.224   9.876  87.231  1.00 30.90           C
ATOM    794  CG  GLU A  99       6.192  10.169  88.322  1.00 30.90           C
ATOM    795  CD  GLU A  99       6.717   9.587  89.626  1.00 30.90           C
ATOM    796  OE1 GLU A  99       7.955   9.663  89.847  1.00 30.90           O
ATOM    797  OE2 GLU A  99       5.889   9.072  90.425  1.00 30.90           O
ATOM    798  C   GLU A  99       6.887  11.923  85.960  1.00 30.90           C
ATOM    799  O   GLU A  99       5.856  12.581  86.095  1.00 30.90           O
ATOM    800  N   LEU A 100       8.103  12.491  85.896  1.00101.85           N
ATOM    801  CA  LEU A 100       8.271  13.906  86.033  1.00101.85           C
ATOM    802  CB  LEU A 100       9.768  14.275  85.981  1.00101.85           C
ATOM    803  CG  LEU A 100      10.101  15.774  86.076  1.00101.85           C
ATOM    804  CD1 LEU A 100       9.769  16.506  84.769  1.00101.85           C
ATOM    805  CD2 LEU A 100       9.446  16.415  87.309  1.00101.85           C
ATOM    806  C   LEU A 100       7.547  14.601  84.918  1.00101.85           C
ATOM    807  O   LEU A 100       6.814  15.563  85.144  1.00101.85           O
ATOM    808  N   LYS A 101       7.720  14.115  83.677  1.00 46.72           N
ATOM    809  CA  LYS A 101       7.143  14.757  82.528  1.00 46.72           C
ATOM    810  CB  LYS A 101       7.499  14.030  81.222  1.00 46.72           C
ATOM    811  CG  LYS A 101       9.000  13.954  80.944  1.00 46.72           C
ATOM    812  CD  LYS A 101       9.354  12.913  79.882  1.00 46.72           C
ATOM    813  CE  LYS A 101      10.850  12.806  79.591  1.00 46.72           C
ATOM    814  NZ  LYS A 101      11.084  11.775  78.556  1.00 46.72           N
ATOM    815  C   LYS A 101       5.649  14.739  82.614  1.00 46.72           C
ATOM    816  O   LYS A 101       4.991  15.739  82.326  1.00 46.72           O
ATOM    817  N   GLN A 102       5.075  13.585  82.999  1.00 52.87           N
ATOM    818  CA  GLN A 102       3.648  13.419  83.025  1.00 52.87           C
ATOM    819  CB  GLN A 102       3.212  11.954  83.198  1.00 52.87           C
ATOM    820  CG  GLN A 102       3.573  11.106  81.974  1.00 52.87           C
ATOM    821  CD  GLN A 102       2.989   9.712  82.139  1.00 52.87           C
ATOM    822  OE1 GLN A 102       2.472   9.357  83.196  1.00 52.87           O
ATOM    823  NE2 GLN A 102       3.070   8.894  81.055  1.00 52.87           N
ATOM    824  C   GLN A 102       3.018  14.251  84.092  1.00 52.87           C
ATOM    825  O   GLN A 102       1.916  14.765  83.909  1.00 52.87           O
ATOM    826  N   ILE A 103       3.669  14.377  85.260  1.00100.49           N
ATOM    827  CA  ILE A 103       3.085  15.179  86.290  1.00100.49           C
ATOM    828  CB  ILE A 103       3.757  14.975  87.619  1.00100.49           C
ATOM    829  CG1 ILE A 103       5.260  15.269  87.557  1.00100.49           C
ATOM    830  CG2 ILE A 103       3.451  13.537  88.070  1.00100.49           C
ATOM    831  CD1 ILE A 103       5.929  15.095  88.917  1.00100.49           C
ATOM    832  C   ILE A 103       3.063  16.610  85.848  1.00100.49           C
ATOM    833  O   ILE A 103       2.084  17.320  86.077  1.00100.49           O
ATOM    834  N   ALA A 104       4.153  17.084  85.215  1.00 36.64           N
ATOM    835  CA  ALA A 104       4.187  18.430  84.716  1.00 36.64           C
ATOM    836  CB  ALA A 104       5.542  18.806  84.087  1.00 36.64           C
ATOM    837  C   ALA A 104       3.136  18.562  83.655  1.00 36.64           C
ATOM    838  O   ALA A 104       2.440  19.574  83.586  1.00 36.64           O
ATOM    839  N   TRP A 105       3.004  17.555  82.769  1.00164.55           N
ATOM    840  CA  TRP A 105       1.955  17.632  81.790  1.00164.55           C
ATOM    841  CB  TRP A 105       2.456  17.842  80.353  1.00164.55           C
ATOM    842  CG  TRP A 105       1.359  17.720  79.322  1.00164.55           C
ATOM    843  CD2 TRP A 105       0.461  18.779  78.965  1.00164.55           C
ATOM    844  CD1 TRP A 105       0.993  16.635  78.579  1.00164.55           C
ATOM    845  NE1 TRP A 105      -0.081  16.952  77.782  1.00164.55           N
ATOM    846  CE2 TRP A 105      -0.419  18.270  78.010  1.00164.55           C
ATOM    847  CE3 TRP A 105       0.372  20.068  79.402  1.00164.55           C
ATOM    848  CZ2 TRP A 105      -1.406  19.047  77.475  1.00164.55           C
ATOM    849  CZ3 TRP A 105      -0.621  20.851  78.856  1.00164.55           C
ATOM    850  CH2 TRP A 105      -1.493  20.351  77.912  1.00164.55           C
ATOM    851  C   TRP A 105       1.206  16.342  81.786  1.00164.55           C
ATOM    852  O   TRP A 105       1.675  15.346  81.234  1.00164.55           O
ATOM    853  N   PRO A 106       0.036  16.314  82.353  1.00139.10           N
ATOM    854  CA  PRO A 106      -0.719  15.096  82.333  1.00139.10           C
ATOM    855  CD  PRO A 106      -0.294  17.137  83.502  1.00139.10           C
ATOM    856  CB  PRO A 106      -1.816  15.253  83.391  1.00139.10           C
ATOM    857  CG  PRO A 106      -1.742  16.734  83.817  1.00139.10           C
ATOM    858  C   PRO A 106      -1.198  14.879  80.937  1.00139.10           C
ATOM    859  O   PRO A 106      -1.572  15.849  80.282  1.00139.10           O
ATOM    860  N   LEU A 107      -1.214  13.622  80.457  1.00126.15           N
ATOM    861  CA  LEU A 107      -1.604  13.422  79.094  1.00126.15           C
ATOM    862  CB  LEU A 107      -0.908  12.229  78.418  1.00126.15           C
ATOM    863  CG  LEU A 107       0.603  12.442  78.207  1.00126.15           C
ATOM    864  CD1 LEU A 107       0.871  13.584  77.213  1.00126.15           C
ATOM    865  CD2 LEU A 107       1.337  12.636  79.543  1.00126.15           C
ATOM    866  C   LEU A 107      -3.075  13.188  79.038  1.00126.15           C
ATOM    867  O   LEU A 107      -3.603  12.309  79.717  1.00126.15           O
ATOM    868  N   ARG A 108      -3.783  13.997  78.224  1.00302.73           N
ATOM    869  CA  ARG A 108      -5.198  13.817  78.116  1.00302.73           C
ATOM    870  CB  ARG A 108      -5.989  14.477  79.259  1.00302.73           C
ATOM    871  CG  ARG A 108      -7.503  14.288  79.149  1.00302.73           C
ATOM    872  CD  ARG A 108      -8.284  14.911  80.309  1.00302.73           C
ATOM    873  NE  ARG A 108      -7.730  16.274  80.544  1.00302.73           N
ATOM    874  CZ  ARG A 108      -8.517  17.255  81.074  1.00302.73           C
ATOM    875  NH1 ARG A 108      -9.832  17.008  81.345  1.00302.73           N
ATOM    876  NH2 ARG A 108      -7.986  18.486  81.334  1.00302.73           N
ATOM    877  C   ARG A 108      -5.666  14.436  76.840  1.00302.73           C
ATOM    878  O   ARG A 108      -4.974  15.259  76.241  1.00302.73           O
ATOM    879  N   GLY A 109      -6.864  14.024  76.382  1.00116.87           N
ATOM    880  CA  GLY A 109      -7.439  14.606  75.205  1.00116.87           C
ATOM    881  C   GLY A 109      -8.897  14.743  75.488  1.00116.87           C
ATOM    882  O   GLY A 109      -9.632  13.757  75.511  1.00116.87           O
ATOM    883  N   GLU A 110      -9.354  15.989  75.706  1.00 73.68           N
ATOM    884  CA  GLU A 110     -10.727  16.216  76.043  1.00 73.68           C
ATOM    885  CB  GLU A 110     -11.006  17.684  76.397  1.00 73.68           C
ATOM    886  CG  GLU A 110     -10.331  18.109  77.703  1.00 73.68           C
ATOM    887  CD  GLU A 110     -10.581  19.595  77.910  1.00 73.68           C
ATOM    888  OE1 GLU A 110     -10.220  20.385  76.998  1.00 73.68           O
ATOM    889  OE2 GLU A 110     -11.135  19.959  78.981  1.00 73.68           O
ATOM    890  C   GLU A 110     -11.594  15.847  74.885  1.00 73.68           C
ATOM    891  O   GLU A 110     -12.586  15.138  75.044  1.00 73.68           O
ATOM    892  N   ASN A 111     -11.234  16.310  73.675  1.00162.40           N
ATOM    893  CA  ASN A 111     -12.043  15.988  72.539  1.00162.40           C
ATOM    894  CB  ASN A 111     -12.078  17.082  71.458  1.00162.40           C
ATOM    895  CG  ASN A 111     -12.860  18.265  72.010  1.00162.40           C
ATOM    896  OD1 ASN A 111     -13.533  18.157  73.034  1.00162.40           O
ATOM    897  ND2 ASN A 111     -12.779  19.427  71.308  1.00162.40           N
ATOM    898  C   ASN A 111     -11.474  14.756  71.930  1.00162.40           C
ATOM    899  O   ASN A 111     -10.320  14.407  72.171  1.00162.40           O
ATOM    900  N   GLY A 112     -12.287  14.044  71.130  1.00126.99           N
ATOM    901  CA  GLY A 112     -11.783  12.854  70.521  1.00126.99           C
ATOM    902  C   GLY A 112     -11.426  13.205  69.118  1.00126.99           C
ATOM    903  O   GLY A 112     -12.147  13.938  68.444  1.00126.99           O
ATOM    904  N   GLY A 113     -10.285  12.673  68.643  1.00 39.86           N
ATOM    905  CA  GLY A 113      -9.859  12.947  67.306  1.00 39.86           C
ATOM    906  C   GLY A 113      -9.217  14.292  67.307  1.00 39.86           C
ATOM    907  O   GLY A 113      -8.931  14.853  66.250  1.00 39.86           O
ATOM    908  N   SER A 114      -8.975  14.858  68.504  1.00137.17           N
ATOM    909  CA  SER A 114      -8.369  16.153  68.528  1.00137.17           C
ATOM    910  CB  SER A 114      -9.275  17.252  69.102  1.00137.17           C
ATOM    911  OG  SER A 114      -9.469  17.030  70.491  1.00137.17           O
ATOM    912  C   SER A 114      -7.185  16.094  69.430  1.00137.17           C
ATOM    913  O   SER A 114      -7.175  15.367  70.423  1.00137.17           O
ATOM    914  N   GLY A 115      -6.135  16.855  69.073  1.00 92.58           N
ATOM    915  CA  GLY A 115      -4.973  16.959  69.900  1.00 92.58           C
ATOM    916  C   GLY A 115      -4.259  15.654  69.877  1.00 92.58           C
ATOM    917  O   GLY A 115      -4.615  14.739  69.136  1.00 92.58           O
ATOM    918  N   ASP A 116      -3.210  15.552  70.711  1.00174.28           N
ATOM    919  CA  ASP A 116      -2.469  14.336  70.824  1.00174.28           C
ATOM    920  CB  ASP A 116      -1.025  14.553  71.306  1.00174.28           C
ATOM    921  CG  ASP A 116      -0.228  13.281  71.054  1.00174.28           C
ATOM    922  OD1 ASP A 116      -0.749  12.365  70.363  1.00174.28           O
ATOM    923  OD2 ASP A 116       0.928  13.217  71.550  1.00174.28           O
ATOM    924  C   ASP A 116      -3.187  13.520  71.848  1.00174.28           C
ATOM    925  O   ASP A 116      -4.204  13.952  72.389  1.00174.28           O
ATOM    926  N   GLU A 117      -2.690  12.300  72.122  1.00 78.86           N
ATOM    927  CA  GLU A 117      -3.324  11.476  73.103  1.00 78.86           C
ATOM    928  CB  GLU A 117      -3.025   9.979  72.925  1.00 78.86           C
ATOM    929  CG  GLU A 117      -3.715   9.095  73.965  1.00 78.86           C
ATOM    930  CD  GLU A 117      -3.439   7.644  73.602  1.00 78.86           C
ATOM    931  OE1 GLU A 117      -3.484   7.321  72.386  1.00 78.86           O
ATOM    932  OE2 GLU A 117      -3.189   6.838  74.539  1.00 78.86           O
ATOM    933  C   GLU A 117      -2.758  11.910  74.447  1.00 78.86           C
ATOM    934  O   GLU A 117      -2.085  11.074  75.108  1.00 78.86           O
ATOM    935  OXT GLU A 117      -2.984  13.090  74.825  1.00 78.86           O
TER     936      GLU A 117
ATOM    937  N   MET B 118      25.359   5.995  88.645  1.00 80.91           N
ATOM    938  CA  MET B 118      24.598   5.997  89.902  1.00 80.91           C
ATOM    939  CB  MET B 118      25.255   6.993  90.875  1.00 80.91           C
ATOM    940  CG  MET B 118      24.744   6.931  92.314  1.00 80.91           C
ATOM    941  SD  MET B 118      25.548   8.122  93.431  1.00 80.91           S
ATOM    942  CE  MET B 118      27.145   7.259  93.487  1.00 80.91           C
ATOM    943  C   MET B 118      23.189   6.436  89.615  1.00 80.91           C
ATOM    944  O   MET B 118      22.761   6.433  88.467  1.00 80.91           O
ATOM    945  N   ALA B 119      22.445   6.801  90.676  1.00211.75           N
ATOM    946  CA  ALA B 119      21.070   7.233  90.719  1.00211.75           C
ATOM    947  CB  ALA B 119      20.783   8.613  90.142  1.00211.75           C
ATOM    948  C   ALA B 119      20.082   6.266  90.141  1.00211.75           C
ATOM    949  O   ALA B 119      18.898   6.402  90.436  1.00211.75           O
ATOM    950  N   ILE B 120      20.484   5.267  89.307  1.00195.30           N
ATOM    951  CA  ILE B 120      19.660   4.120  88.886  1.00195.30           C
ATOM    952  CB  ILE B 120      18.142   4.132  89.112  1.00195.30           C
ATOM    953  CG1 ILE B 120      17.721   3.934  90.570  1.00195.30           C
ATOM    954  CG2 ILE B 120      17.494   3.093  88.182  1.00195.30           C
ATOM    955  CD1 ILE B 120      17.995   2.531  91.100  1.00195.30           C
ATOM    956  C   ILE B 120      19.868   3.803  87.438  1.00195.30           C
ATOM    957  O   ILE B 120      19.945   4.700  86.607  1.00195.30           O
ATOM    958  N   VAL B 121      20.038   2.493  87.146  1.00108.08           N
ATOM    959  CA  VAL B 121      20.132   1.818  85.873  1.00108.08           C
ATOM    960  CB  VAL B 121      21.014   2.495  84.828  1.00108.08           C
ATOM    961  CG1 VAL B 121      21.424   1.512  83.720  1.00108.08           C
ATOM    962  CG2 VAL B 121      20.185   3.598  84.147  1.00108.08           C
ATOM    963  C   VAL B 121      20.666   0.469  86.238  1.00108.08           C
ATOM    964  O   VAL B 121      21.179   0.311  87.345  1.00108.08           O
ATOM    965  N   GLN B 122      20.520  -0.556  85.369  1.00195.53           N
ATOM    966  CA  GLN B 122      21.154  -1.787  85.722  1.00195.53           C
ATOM    967  CB  GLN B 122      20.990  -2.945  84.722  1.00195.53           C
ATOM    968  CG  GLN B 122      19.599  -3.579  84.742  1.00195.53           C
ATOM    969  CD  GLN B 122      19.640  -4.839  83.886  1.00195.53           C
ATOM    970  OE1 GLN B 122      18.785  -5.046  83.026  1.00195.53           O
ATOM    971  NE2 GLN B 122      20.650  -5.715  84.136  1.00195.53           N
ATOM    972  C   GLN B 122      22.595  -1.444  85.801  1.00195.53           C
ATOM    973  O   GLN B 122      23.085  -0.589  85.064  1.00195.53           O
ATOM    974  N   ILE B 123      23.308  -2.084  86.737  1.00107.53           N
ATOM    975  CA  ILE B 123      24.652  -1.671  86.951  1.00107.53           C
ATOM    976  CB  ILE B 123      24.931  -1.383  88.398  1.00107.53           C
ATOM    977  CG1 ILE B 123      26.343  -0.808  88.590  1.00107.53           C
ATOM    978  CG2 ILE B 123      24.656  -2.668  89.198  1.00107.53           C
ATOM    979  CD1 ILE B 123      26.590  -0.284  90.004  1.00107.53           C
ATOM    980  C   ILE B 123      25.583  -2.746  86.527  1.00107.53           C
ATOM    981  O   ILE B 123      25.421  -3.914  86.877  1.00107.53           O
ATOM    982  N   VAL B 124      26.576  -2.362  85.708  1.00113.30           N
ATOM    983  CA  VAL B 124      27.611  -3.289  85.401  1.00113.30           C
ATOM    984  CB  VAL B 124      28.246  -3.065  84.057  1.00113.30           C
ATOM    985  CG1 VAL B 124      28.775  -1.623  83.977  1.00113.30           C
ATOM    986  CG2 VAL B 124      29.335  -4.132  83.853  1.00113.30           C
ATOM    987  C   VAL B 124      28.609  -3.023  86.473  1.00113.30           C
ATOM    988  O   VAL B 124      29.001  -1.879  86.699  1.00113.30           O
ATOM    989  N   MET B 125      29.028  -4.067  87.204  1.00255.41           N
ATOM    990  CA  MET B 125      29.914  -3.747  88.274  1.00255.41           C
ATOM    991  CB  MET B 125      29.759  -4.649  89.507  1.00255.41           C
ATOM    992  CG  MET B 125      30.504  -4.110  90.729  1.00255.41           C
ATOM    993  SD  MET B 125      30.204  -5.033  92.265  1.00255.41           S
ATOM    994  CE  MET B 125      28.473  -4.509  92.431  1.00255.41           C
ATOM    995  C   MET B 125      31.301  -3.885  87.766  1.00255.41           C
ATOM    996  O   MET B 125      31.732  -4.969  87.376  1.00255.41           O
ATOM    997  N   GLU B 126      32.031  -2.757  87.745  1.00230.58           N
ATOM    998  CA  GLU B 126      33.383  -2.792  87.293  1.00230.58           C
ATOM    999  CB  GLU B 126      33.592  -2.247  85.871  1.00230.58           C
ATOM   1000  CG  GLU B 126      32.991  -3.158  84.800  1.00230.58           C
ATOM   1001  CD  GLU B 126      33.344  -2.582  83.439  1.00230.58           C
ATOM   1002  OE1 GLU B 126      34.106  -1.579  83.401  1.00230.58           O
ATOM   1003  OE2 GLU B 126      32.859  -3.139  82.418  1.00230.58           O
ATOM   1004  C   GLU B 126      34.181  -1.960  88.231  1.00230.58           C
ATOM   1005  O   GLU B 126      33.649  -1.128  88.965  1.00230.58           O
ATOM   1006  N   GLU B 127      35.500  -2.204  88.236  1.00122.83           N
ATOM   1007  CA  GLU B 127      36.405  -1.525  89.108  1.00122.83           C
ATOM   1008  CB  GLU B 127      37.837  -2.076  88.998  1.00122.83           C
ATOM   1009  CG  GLU B 127      37.967  -3.526  89.470  1.00122.83           C
ATOM   1010  CD  GLU B 127      37.883  -3.537  90.990  1.00122.83           C
ATOM   1011  OE1 GLU B 127      37.843  -2.427  91.585  1.00122.83           O
ATOM   1012  OE2 GLU B 127      37.858  -4.652  91.577  1.00122.83           O
ATOM   1013  C   GLU B 127      36.457  -0.075  88.749  1.00122.83           C
ATOM   1014  O   GLU B 127      36.525   0.780  89.631  1.00122.83           O
ATOM   1015  N   THR B 128      36.406   0.255  87.443  1.00204.52           N
ATOM   1016  CA  THR B 128      36.644   1.628  87.115  1.00204.52           C
ATOM   1017  CB  THR B 128      37.496   1.800  85.887  1.00204.52           C
ATOM   1018  OG1 THR B 128      37.708   3.181  85.632  1.00204.52           O
ATOM   1019  CG2 THR B 128      36.832   1.113  84.681  1.00204.52           C
ATOM   1020  C   THR B 128      35.387   2.425  86.944  1.00204.52           C
ATOM   1021  O   THR B 128      34.782   2.475  85.874  1.00204.52           O
ATOM   1022  N   GLY B 129      34.960   3.058  88.052  1.00 61.86           N
ATOM   1023  CA  GLY B 129      33.927   4.052  88.067  1.00 61.86           C
ATOM   1024  C   GLY B 129      32.667   3.593  87.408  1.00 61.86           C
ATOM   1025  O   GLY B 129      31.970   4.410  86.808  1.00 61.86           O
ATOM   1026  N   ASN B 130      32.311   2.298  87.472  1.00172.74           N
ATOM   1027  CA  ASN B 130      31.066   1.983  86.836  1.00172.74           C
ATOM   1028  CB  ASN B 130      31.152   0.876  85.769  1.00172.74           C
ATOM   1029  CG  ASN B 130      31.772   1.491  84.519  1.00172.74           C
ATOM   1030  OD1 ASN B 130      31.337   2.542  84.050  1.00172.74           O
ATOM   1031  ND2 ASN B 130      32.823   0.826  83.968  1.00172.74           N
ATOM   1032  C   ASN B 130      30.086   1.559  87.878  1.00172.74           C
ATOM   1033  O   ASN B 130      30.250   0.527  88.527  1.00172.74           O
ATOM   1034  N   LYS B 131      29.041   2.385  88.070  1.00314.72           N
ATOM   1035  CA  LYS B 131      27.982   2.091  88.982  1.00314.72           C
ATOM   1036  CB  LYS B 131      28.245   2.540  90.432  1.00314.72           C
ATOM   1037  CG  LYS B 131      29.459   1.891  91.104  1.00314.72           C
ATOM   1038  CD  LYS B 131      30.793   2.448  90.604  1.00314.72           C
ATOM   1039  CE  LYS B 131      32.019   1.921  91.351  1.00314.72           C
ATOM   1040  NZ  LYS B 131      33.243   2.507  90.761  1.00314.72           N
ATOM   1041  C   LYS B 131      26.834   2.916  88.509  1.00314.72           C
ATOM   1042  O   LYS B 131      27.057   4.014  88.006  1.00314.72           O
ATOM   1043  N   LEU B 132      25.586   2.409  88.593  1.00242.05           N
ATOM   1044  CA  LEU B 132      24.496   3.265  88.216  1.00242.05           C
ATOM   1045  CB  LEU B 132      24.055   3.130  86.745  1.00242.05           C
ATOM   1046  CG  LEU B 132      25.115   3.529  85.697  1.00242.05           C
ATOM   1047  CD1 LEU B 132      25.558   4.992  85.872  1.00242.05           C
ATOM   1048  CD2 LEU B 132      26.275   2.522  85.643  1.00242.05           C
ATOM   1049  C   LEU B 132      23.294   2.911  89.035  1.00242.05           C
ATOM   1050  O   LEU B 132      22.621   1.928  88.727  1.00242.05           O
ATOM   1051  N   THR B 133      22.982   3.681  90.105  1.00209.20           N
ATOM   1052  CA  THR B 133      21.766   3.333  90.784  1.00209.20           C
ATOM   1053  CB  THR B 133      21.721   1.916  91.310  1.00209.20           C
ATOM   1054  OG1 THR B 133      20.489   1.668  91.966  1.00209.20           O
ATOM   1055  CG2 THR B 133      22.893   1.652  92.254  1.00209.20           C
ATOM   1056  C   THR B 133      21.375   4.281  91.870  1.00209.20           C
ATOM   1057  O   THR B 133      22.205   4.940  92.489  1.00209.20           O
ATOM   1058  N   LYS B 134      20.043   4.362  92.109  1.00 91.81           N
ATOM   1059  CA  LYS B 134      19.502   5.225  93.113  1.00 91.81           C
ATOM   1060  CB  LYS B 134      17.971   5.186  93.219  0.00 91.81           C
ATOM   1061  CG  LYS B 134      17.417   6.158  94.258  0.00 91.81           C
ATOM   1062  CD  LYS B 134      15.904   6.350  94.163  0.00 91.81           C
ATOM   1063  CE  LYS B 134      15.348   7.325  95.202  0.00 91.81           C
ATOM   1064  NZ  LYS B 134      15.507   6.769  96.564  0.00 91.81           N
ATOM   1065  C   LYS B 134      20.034   4.620  94.351  1.00 91.81           C
ATOM   1066  O   LYS B 134      20.360   5.295  95.323  1.00 91.81           O
ATOM   1067  N   ALA B 135      20.140   3.285  94.307  1.00 32.28           N
ATOM   1068  CA  ALA B 135      20.643   2.546  95.417  1.00 32.28           C
ATOM   1069  CB  ALA B 135      20.689   1.033  95.151  1.00 32.28           C
ATOM   1070  C   ALA B 135      22.046   3.003  95.662  1.00 32.28           C
ATOM   1071  O   ALA B 135      22.465   3.152  96.807  1.00 32.28           O
ATOM   1072  N   GLU B 136      22.820   3.230  94.584  1.00 79.88           N
ATOM   1073  CA  GLU B 136      24.179   3.658  94.750  1.00 79.88           C
ATOM   1074  CB  GLU B 136      25.006   3.718  93.450  1.00 79.88           C
ATOM   1075  CG  GLU B 136      25.631   2.382  93.037  1.00 79.88           C
ATOM   1076  CD  GLU B 136      26.804   2.100  93.967  1.00 79.88           C
ATOM   1077  OE1 GLU B 136      27.115   2.981  94.812  1.00 79.88           O
ATOM   1078  OE2 GLU B 136      27.408   1.001  93.843  1.00 79.88           O
ATOM   1079  C   GLU B 136      24.222   5.022  95.352  1.00 79.88           C
ATOM   1080  O   GLU B 136      25.059   5.283  96.213  1.00 79.88           O
ATOM   1081  N   ILE B 137      23.336   5.939  94.916  1.00 86.93           N
ATOM   1082  CA  ILE B 137      23.406   7.263  95.466  1.00 86.93           C
ATOM   1083  CB  ILE B 137      22.510   8.266  94.787  1.00 86.93           C
ATOM   1084  CG1 ILE B 137      22.922   9.694  95.184  1.00 86.93           C
ATOM   1085  CG2 ILE B 137      21.048   7.937  95.121  1.00 86.93           C
ATOM   1086  CD1 ILE B 137      22.275  10.785  94.330  1.00 86.93           C
ATOM   1087  C   ILE B 137      23.064   7.221  96.925  1.00 86.93           C
ATOM   1088  O   ILE B 137      23.709   7.880  97.739  1.00 86.93           O
ATOM   1089  N   ILE B 138      22.040   6.429  97.297  1.00134.36           N
ATOM   1090  CA  ILE B 138      21.598   6.378  98.664  1.00134.36           C
ATOM   1091  CB  ILE B 138      20.353   5.539  98.860  1.00134.36           C
ATOM   1092  CG1 ILE B 138      20.572   4.041  98.582  1.00134.36           C
ATOM   1093  CG2 ILE B 138      19.258   6.144  97.969  1.00134.36           C
ATOM   1094  CD1 ILE B 138      21.205   3.274  99.743  1.00134.36           C
ATOM   1095  C   ILE B 138      22.705   5.855  99.527  1.00134.36           C
ATOM   1096  O   ILE B 138      22.926   6.349 100.632  1.00134.36           O
ATOM   1097  N   GLU B 139      23.440   4.836  99.048  1.00 92.64           N
ATOM   1098  CA  GLU B 139      24.478   4.266  99.856  1.00 92.64           C
ATOM   1099  CB  GLU B 139      25.063   2.976  99.250  1.00 92.64           C
ATOM   1100  CG  GLU B 139      25.602   3.124  97.828  1.00 92.64           C
ATOM   1101  CD  GLU B 139      25.764   1.722  97.257  1.00 92.64           C
ATOM   1102  OE1 GLU B 139      24.722   1.030  97.108  1.00 92.64           O
ATOM   1103  OE2 GLU B 139      26.923   1.323  96.962  1.00 92.64           O
ATOM   1104  C   GLU B 139      25.564   5.278 100.074  1.00 92.64           C
ATOM   1105  O   GLU B 139      26.118   5.380 101.167  1.00 92.64           O
ATOM   1106  N   ARG B 140      25.906   6.068  99.042  1.00160.61           N
ATOM   1107  CA  ARG B 140      26.972   7.016  99.196  1.00160.61           C
ATOM   1108  CB  ARG B 140      27.364   7.707  97.879  1.00160.61           C
ATOM   1109  CG  ARG B 140      28.557   8.654  98.035  1.00160.61           C
ATOM   1110  CD  ARG B 140      29.862   7.941  98.400  1.00160.61           C
ATOM   1111  NE  ARG B 140      30.369   7.268  97.170  1.00160.61           N
ATOM   1112  CZ  ARG B 140      31.647   6.790  97.131  1.00160.61           C
ATOM   1113  NH1 ARG B 140      32.452   6.903  98.227  1.00160.61           N
ATOM   1114  NH2 ARG B 140      32.124   6.203  95.994  1.00160.61           N
ATOM   1115  C   ARG B 140      26.595   8.078 100.188  1.00160.61           C
ATOM   1116  O   ARG B 140      27.434   8.518 100.972  1.00160.61           O
ATOM   1117  N   ILE B 141      25.330   8.547 100.150  1.00133.04           N
ATOM   1118  CA  ILE B 141      24.860   9.596 101.016  1.00133.04           C
ATOM   1119  CB  ILE B 141      23.624  10.318 100.554  1.00133.04           C
ATOM   1120  CG1 ILE B 141      22.396   9.417 100.518  1.00133.04           C
ATOM   1121  CG2 ILE B 141      23.943  10.956  99.191  1.00133.04           C
ATOM   1122  CD1 ILE B 141      21.107  10.237 100.477  1.00133.04           C
ATOM   1123  C   ILE B 141      24.701   9.155 102.442  1.00133.04           C
ATOM   1124  O   ILE B 141      24.815   9.976 103.351  1.00133.04           O
ATOM   1125  N   TYR B 142      24.354   7.878 102.703  1.00139.77           N
ATOM   1126  CA  TYR B 142      24.218   7.516 104.086  1.00139.77           C
ATOM   1127  CB  TYR B 142      23.644   6.106 104.384  1.00139.77           C
ATOM   1128  CG  TYR B 142      24.601   5.011 104.065  1.00139.77           C
ATOM   1129  CD1 TYR B 142      25.665   4.744 104.896  1.00139.77           C
ATOM   1130  CD2 TYR B 142      24.408   4.217 102.959  1.00139.77           C
ATOM   1131  CE1 TYR B 142      26.545   3.730 104.610  1.00139.77           C
ATOM   1132  CE2 TYR B 142      25.285   3.200 102.667  1.00139.77           C
ATOM   1133  CZ  TYR B 142      26.359   2.959 103.490  1.00139.77           C
ATOM   1134  OH  TYR B 142      27.263   1.918 103.193  1.00139.77           O
ATOM   1135  C   TYR B 142      25.550   7.675 104.743  1.00139.77           C
ATOM   1136  O   TYR B 142      25.630   8.051 105.909  1.00139.77           O
ATOM   1137  N   GLU B 143      26.636   7.356 104.021  1.00 63.49           N
ATOM   1138  CA  GLU B 143      27.953   7.425 104.588  1.00 63.49           C
ATOM   1139  CB  GLU B 143      29.010   6.922 103.605  1.00 63.49           C
ATOM   1140  CG  GLU B 143      28.869   5.441 103.277  1.00 63.49           C
ATOM   1141  CD  GLU B 143      29.547   5.276 101.936  0.00 63.49           C
ATOM   1142  OE1 GLU B 143      29.608   6.301 101.207  0.00 63.49           O
ATOM   1143  OE2 GLU B 143      30.007   4.147 101.618  0.00 63.49           O
ATOM   1144  C   GLU B 143      28.349   8.831 104.956  1.00 63.49           C
ATOM   1145  O   GLU B 143      28.803   9.072 106.073  1.00 63.49           O
ATOM   1146  N   LYS B 144      28.182   9.805 104.037  1.00105.26           N
ATOM   1147  CA  LYS B 144      28.630  11.151 104.295  1.00105.26           C
ATOM   1148  CB  LYS B 144      28.475  12.096 103.089  1.00105.26           C
ATOM   1149  CG  LYS B 144      29.510  11.887 101.978  1.00105.26           C
ATOM   1150  CD  LYS B 144      29.342  10.584 101.194  1.00105.26           C
ATOM   1151  CE  LYS B 144      30.370  10.406 100.072  1.00105.26           C
ATOM   1152  NZ  LYS B 144      30.141  11.407  99.004  1.00105.26           N
ATOM   1153  C   LYS B 144      27.866  11.759 105.436  1.00105.26           C
ATOM   1154  O   LYS B 144      28.445  12.430 106.289  1.00105.26           O
ATOM   1155  N   HIS B 145      26.537  11.555 105.457  1.00 74.63           N
ATOM   1156  CA  HIS B 145      25.629  12.079 106.444  1.00 74.63           C
ATOM   1157  ND1 HIS B 145      23.121  12.266 108.375  1.00 74.63           N
ATOM   1158  CG  HIS B 145      23.166  12.466 107.014  1.00 74.63           C
ATOM   1159  CB  HIS B 145      24.155  11.825 106.079  1.00 74.63           C
ATOM   1160  NE2 HIS B 145      21.459  13.654 107.894  1.00 74.63           N
ATOM   1161  CD2 HIS B 145      22.143  13.314 106.741  1.00 74.63           C
ATOM   1162  CE1 HIS B 145      22.085  12.998 108.852  1.00 74.63           C
ATOM   1163  C   HIS B 145      25.851  11.394 107.757  1.00 74.63           C
ATOM   1164  O   HIS B 145      25.712  12.009 108.812  1.00 74.63           O
ATOM   1165  N   GLU B 146      26.264  10.112 107.722  1.00109.77           N
ATOM   1166  CA  GLU B 146      26.378   9.312 108.909  1.00109.77           C
ATOM   1167  CB  GLU B 146      27.162  10.019 110.027  1.00109.77           C
ATOM   1168  CG  GLU B 146      27.586   9.095 111.170  1.00109.77           C
ATOM   1169  CD  GLU B 146      28.378   9.936 112.159  1.00109.77           C
ATOM   1170  OE1 GLU B 146      27.737  10.661 112.966  1.00109.77           O
ATOM   1171  OE2 GLU B 146      29.636   9.871 112.116  1.00109.77           O
ATOM   1172  C   GLU B 146      25.023   8.927 109.445  1.00109.77           C
ATOM   1173  O   GLU B 146      24.761   9.044 110.641  1.00109.77           O
ATOM   1174  N   VAL B 147      24.124   8.459 108.544  1.00115.89           N
ATOM   1175  CA  VAL B 147      22.835   7.922 108.908  1.00115.89           C
ATOM   1176  CB  VAL B 147      21.637   8.653 108.365  1.00115.89           C
ATOM   1177  CG1 VAL B 147      21.518  10.010 109.071  1.00115.89           C
ATOM   1178  CG2 VAL B 147      21.756   8.743 106.833  1.00115.89           C
ATOM   1179  C   VAL B 147      22.762   6.529 108.363  1.00115.89           C
ATOM   1180  O   VAL B 147      23.762   5.977 107.905  1.00115.89           O
ATOM   1181  N   ASN B 148      21.573   5.901 108.483  1.00 61.11           N
ATOM   1182  CA  ASN B 148      21.341   4.581 107.968  1.00 61.11           C
ATOM   1183  CB  ASN B 148      20.205   3.834 108.688  1.00 61.11           C
ATOM   1184  CG  ASN B 148      20.695   3.514 110.093  1.00 61.11           C
ATOM   1185  OD1 ASN B 148      20.123   3.962 111.085  1.00 61.11           O
ATOM   1186  ND2 ASN B 148      21.794   2.717 110.180  1.00 61.11           N
ATOM   1187  C   ASN B 148      20.968   4.707 106.521  1.00 61.11           C
ATOM   1188  O   ASN B 148      20.717   5.802 106.018  1.00 61.11           O
ATOM   1189  N   ARG B 149      20.972   3.565 105.804  1.00 61.37           N
ATOM   1190  CA  ARG B 149      20.607   3.521 104.417  1.00 61.37           C
ATOM   1191  CB  ARG B 149      20.796   2.134 103.772  1.00 61.37           C
ATOM   1192  CG  ARG B 149      22.256   1.699 103.612  1.00 61.37           C
ATOM   1193  CD  ARG B 149      22.419   0.404 102.811  0.00 61.37           C
ATOM   1194  NE  ARG B 149      23.875   0.103 102.732  1.00 61.37           N
ATOM   1195  CZ  ARG B 149      24.310  -1.053 102.149  1.00 61.37           C
ATOM   1196  NH1 ARG B 149      23.417  -1.923 101.592  1.00 61.37           N
ATOM   1197  NH2 ARG B 149      25.645  -1.334 102.119  1.00 61.37           N
ATOM   1198  C   ARG B 149      19.153   3.858 104.308  1.00 61.37           C
ATOM   1199  O   ARG B 149      18.724   4.509 103.356  1.00 61.37           O
ATOM   1200  N   SER B 150      18.355   3.409 105.296  1.00 37.05           N
ATOM   1201  CA  SER B 150      16.933   3.593 105.276  1.00 37.05           C
ATOM   1202  CB  SER B 150      16.227   2.957 106.488  1.00 37.05           C
ATOM   1203  OG  SER B 150      16.382   1.546 106.467  1.00 37.05           O
ATOM   1204  C   SER B 150      16.593   5.053 105.285  1.00 37.05           C
ATOM   1205  O   SER B 150      15.648   5.470 104.617  1.00 37.05           O
ATOM   1206  N   ASP B 151      17.324   5.863 106.074  1.00 44.78           N
ATOM   1207  CA  ASP B 151      17.045   7.270 106.170  1.00 44.78           C
ATOM   1208  CB  ASP B 151      17.807   7.955 107.315  1.00 44.78           C
ATOM   1209  CG  ASP B 151      17.194   7.470 108.620  1.00 44.78           C
ATOM   1210  OD1 ASP B 151      16.088   6.867 108.564  1.00 44.78           O
ATOM   1211  OD2 ASP B 151      17.819   7.699 109.689  1.00 44.78           O
ATOM   1212  C   ASP B 151      17.413   7.971 104.904  1.00 44.78           C
ATOM   1213  O   ASP B 151      16.713   8.869 104.440  1.00 44.78           O
ATOM   1214  N   ILE B 152      18.542   7.571 104.309  1.00129.00           N
ATOM   1215  CA  ILE B 152      19.001   8.191 103.108  1.00129.00           C
ATOM   1216  CB  ILE B 152      20.216   7.492 102.620  1.00129.00           C
ATOM   1217  CG1 ILE B 152      21.419   8.013 103.401  1.00129.00           C
ATOM   1218  CG2 ILE B 152      20.243   7.499 101.087  1.00129.00           C
ATOM   1219  CD1 ILE B 152      21.574   9.532 103.343  1.00129.00           C
ATOM   1220  C   ILE B 152      17.974   8.040 102.042  1.00129.00           C
ATOM   1221  O   ILE B 152      17.582   9.018 101.409  1.00129.00           O
ATOM   1222  N   HIS B 153      17.487   6.806 101.837  1.00 86.99           N
ATOM   1223  CA  HIS B 153      16.584   6.593 100.750  1.00 86.99           C
ATOM   1224  ND1 HIS B 153      14.246   4.495 101.835  1.00 86.99           N
ATOM   1225  CG  HIS B 153      15.586   4.369 101.548  1.00 86.99           C
ATOM   1226  CB  HIS B 153      16.284   5.111 100.453  1.00 86.99           C
ATOM   1227  NE2 HIS B 153      15.060   2.987 103.251  1.00 86.99           N
ATOM   1228  CD2 HIS B 153      16.068   3.445 102.422  1.00 86.99           C
ATOM   1229  CE1 HIS B 153      13.984   3.647 102.860  1.00 86.99           C
ATOM   1230  C   HIS B 153      15.299   7.319 100.967  1.00 86.99           C
ATOM   1231  O   HIS B 153      14.781   7.947 100.046  1.00 86.99           O
ATOM   1232  N   ASP B 154      14.740   7.265 102.186  1.00 61.56           N
ATOM   1233  CA  ASP B 154      13.477   7.904 102.384  1.00 61.56           C
ATOM   1234  CB  ASP B 154      12.771   7.458 103.662  1.00 61.56           C
ATOM   1235  CG  ASP B 154      12.206   6.066 103.418  1.00 61.56           C
ATOM   1236  OD1 ASP B 154      11.749   5.808 102.272  1.00 61.56           O
ATOM   1237  OD2 ASP B 154      12.212   5.247 104.376  1.00 61.56           O
ATOM   1238  C   ASP B 154      13.605   9.398 102.285  1.00 61.56           C
ATOM   1239  O   ASP B 154      12.677  10.063 101.826  1.00 61.56           O
ATOM   1240  N   VAL B 155      14.728   9.991 102.742  1.00124.23           N
ATOM   1241  CA  VAL B 155      14.876  11.409 102.543  1.00124.23           C
ATOM   1242  CB  VAL B 155      16.038  12.053 103.253  1.00124.23           C
ATOM   1243  CG1 VAL B 155      15.715  12.195 104.739  1.00124.23           C
ATOM   1244  CG2 VAL B 155      17.285  11.197 103.038  1.00124.23           C
ATOM   1245  C   VAL B 155      15.004  11.700 101.082  1.00124.23           C
ATOM   1246  O   VAL B 155      14.395  12.645 100.582  1.00124.23           O
ATOM   1247  N   ILE B 156      15.786  10.885 100.350  1.00 49.51           N
ATOM   1248  CA  ILE B 156      16.002  11.146  98.956  1.00 49.51           C
ATOM   1249  CB  ILE B 156      16.923  10.154  98.316  1.00 49.51           C
ATOM   1250  CG1 ILE B 156      18.287  10.161  99.020  1.00 49.51           C
ATOM   1251  CG2 ILE B 156      17.001  10.487  96.817  1.00 49.51           C
ATOM   1252  CD1 ILE B 156      19.203   9.024  98.580  1.00 49.51           C
ATOM   1253  C   ILE B 156      14.702  11.052  98.224  1.00 49.51           C
ATOM   1254  O   ILE B 156      14.367  11.936  97.437  1.00 49.51           O
ATOM   1255  N   ASP B 157      13.914   9.989  98.476  1.00104.79           N
ATOM   1256  CA  ASP B 157      12.709   9.830  97.715  1.00104.79           C
ATOM   1257  CB  ASP B 157      11.979   8.488  97.936  1.00104.79           C
ATOM   1258  CG  ASP B 157      11.462   8.378  99.360  1.00104.79           C
ATOM   1259  OD1 ASP B 157      10.509   9.118  99.721  1.00104.79           O
ATOM   1260  OD2 ASP B 157      12.009   7.524 100.105  1.00104.79           O
ATOM   1261  C   ASP B 157      11.767  10.959  97.998  1.00104.79           C
ATOM   1262  O   ASP B 157      11.106  11.458  97.088  1.00104.79           O
ATOM   1263  N   ALA B 158      11.686  11.410  99.264  1.00 27.03           N
ATOM   1264  CA  ALA B 158      10.769  12.462  99.599  1.00 27.03           C
ATOM   1265  CB  ALA B 158      10.783  12.815 101.096  1.00 27.03           C
ATOM   1266  C   ALA B 158      11.155  13.699  98.846  1.00 27.03           C
ATOM   1267  O   ALA B 158      10.306  14.414  98.317  1.00 27.03           O
ATOM   1268  N   LEU B 159      12.471  13.957  98.765  1.00 72.22           N
ATOM   1269  CA  LEU B 159      13.048  15.119  98.149  1.00 72.22           C
ATOM   1270  CB  LEU B 159      14.585  15.017  98.269  1.00 72.22           C
ATOM   1271  CG  LEU B 159      15.450  16.222  97.846  1.00 72.22           C
ATOM   1272  CD1 LEU B 159      16.936  15.876  98.053  1.00 72.22           C
ATOM   1273  CD2 LEU B 159      15.164  16.709  96.415  1.00 72.22           C
ATOM   1274  C   LEU B 159      12.672  15.176  96.696  1.00 72.22           C
ATOM   1275  O   LEU B 159      12.277  16.232  96.198  1.00 72.22           O
ATOM   1276  N   PHE B 160      12.798  14.044  95.971  1.00 61.33           N
ATOM   1277  CA  PHE B 160      12.516  14.021  94.560  1.00 61.33           C
ATOM   1278  CB  PHE B 160      13.026  12.757  93.840  1.00 61.33           C
ATOM   1279  CG  PHE B 160      14.503  12.949  93.740  1.00 61.33           C
ATOM   1280  CD1 PHE B 160      15.339  12.580  94.770  1.00 61.33           C
ATOM   1281  CD2 PHE B 160      15.054  13.516  92.613  1.00 61.33           C
ATOM   1282  CE1 PHE B 160      16.698  12.771  94.676  1.00 61.33           C
ATOM   1283  CE2 PHE B 160      16.412  13.710  92.513  1.00 61.33           C
ATOM   1284  CZ  PHE B 160      17.237  13.341  93.549  1.00 61.33           C
ATOM   1285  C   PHE B 160      11.057  14.217  94.301  1.00 61.33           C
ATOM   1286  O   PHE B 160      10.679  14.925  93.368  1.00 61.33           O
ATOM   1287  N   GLU B 161      10.189  13.586  95.114  1.00 34.65           N
ATOM   1288  CA  GLU B 161       8.780  13.729  94.896  1.00 34.65           C
ATOM   1289  CB  GLU B 161       7.916  12.857  95.826  1.00 34.65           C
ATOM   1290  CG  GLU B 161       8.035  11.357  95.545  1.00 34.65           C
ATOM   1291  CD  GLU B 161       6.935  10.649  96.325  1.00 34.65           C
ATOM   1292  OE1 GLU B 161       6.021  11.357  96.825  1.00 34.65           O
ATOM   1293  OE2 GLU B 161       6.989   9.394  96.424  1.00 34.65           O
ATOM   1294  C   GLU B 161       8.400  15.162  95.121  1.00 34.65           C
ATOM   1295  O   GLU B 161       7.571  15.708  94.393  1.00 34.65           O
ATOM   1296  N   GLU B 162       8.996  15.814  96.140  1.00114.49           N
ATOM   1297  CA  GLU B 162       8.641  17.171  96.443  1.00114.49           C
ATOM   1298  CB  GLU B 162       9.319  17.715  97.712  1.00114.49           C
ATOM   1299  CG  GLU B 162       8.924  19.162  98.017  1.00114.49           C
ATOM   1300  CD  GLU B 162       7.453  19.171  98.412  1.00114.49           C
ATOM   1301  OE1 GLU B 162       6.853  18.066  98.491  1.00114.49           O
ATOM   1302  OE2 GLU B 162       6.908  20.284  98.638  1.00114.49           O
ATOM   1303  C   GLU B 162       9.026  18.069  95.307  1.00114.49           C
ATOM   1304  O   GLU B 162       8.278  18.974  94.940  1.00114.49           O
ATOM   1305  N   LEU B 163      10.212  17.846  94.711  1.00 98.92           N
ATOM   1306  CA  LEU B 163      10.656  18.681  93.630  1.00 98.92           C
ATOM   1307  CB  LEU B 163      12.063  18.277  93.132  1.00 98.92           C
ATOM   1308  CG  LEU B 163      12.764  19.246  92.146  1.00 98.92           C
ATOM   1309  CD1 LEU B 163      14.147  18.704  91.755  1.00 98.92           C
ATOM   1310  CD2 LEU B 163      11.922  19.584  90.906  1.00 98.92           C
ATOM   1311  C   LEU B 163       9.687  18.541  92.492  1.00 98.92           C
ATOM   1312  O   LEU B 163       9.297  19.534  91.878  1.00 98.92           O
ATOM   1313  N   LYS B 164       9.265  17.300  92.182  1.00 40.79           N
ATOM   1314  CA  LYS B 164       8.382  17.076  91.071  1.00 40.79           C
ATOM   1315  CB  LYS B 164       8.114  15.583  90.832  1.00 40.79           C
ATOM   1316  CG  LYS B 164       9.329  14.841  90.271  1.00 40.79           C
ATOM   1317  CD  LYS B 164       9.207  13.319  90.335  1.00 40.79           C
ATOM   1318  CE  LYS B 164      10.425  12.590  89.766  1.00 40.79           C
ATOM   1319  NZ  LYS B 164      10.329  11.143  90.056  1.00 40.79           N
ATOM   1320  C   LYS B 164       7.075  17.761  91.320  1.00 40.79           C
ATOM   1321  O   LYS B 164       6.515  18.386  90.419  1.00 40.79           O
ATOM   1322  N   ASP B 165       6.546  17.665  92.553  1.00103.26           N
ATOM   1323  CA  ASP B 165       5.275  18.275  92.808  1.00103.26           C
ATOM   1324  CB  ASP B 165       4.640  17.864  94.158  1.00103.26           C
ATOM   1325  CG  ASP B 165       5.466  18.312  95.359  1.00103.26           C
ATOM   1326  OD1 ASP B 165       5.634  19.544  95.557  1.00103.26           O
ATOM   1327  OD2 ASP B 165       5.927  17.413  96.113  1.00103.26           O
ATOM   1328  C   ASP B 165       5.398  19.764  92.717  1.00103.26           C
ATOM   1329  O   ASP B 165       4.515  20.430  92.178  1.00103.26           O
ATOM   1330  N   ALA B 166       6.510  20.328  93.226  1.00 44.39           N
ATOM   1331  CA  ALA B 166       6.669  21.752  93.218  1.00 44.39           C
ATOM   1332  CB  ALA B 166       7.960  22.201  93.923  1.00 44.39           C
ATOM   1333  C   ALA B 166       6.725  22.252  91.804  1.00 44.39           C
ATOM   1334  O   ALA B 166       6.098  23.257  91.471  1.00 44.39           O
ATOM   1335  N   LEU B 167       7.479  21.557  90.931  1.00 97.03           N
ATOM   1336  CA  LEU B 167       7.642  21.985  89.567  1.00 97.03           C
ATOM   1337  CB  LEU B 167       8.665  21.108  88.806  1.00 97.03           C
ATOM   1338  CG  LEU B 167       9.088  21.570  87.389  1.00 97.03           C
ATOM   1339  CD1 LEU B 167      10.120  20.595  86.806  1.00 97.03           C
ATOM   1340  CD2 LEU B 167       7.911  21.759  86.417  1.00 97.03           C
ATOM   1341  C   LEU B 167       6.321  21.897  88.872  1.00 97.03           C
ATOM   1342  O   LEU B 167       5.935  22.791  88.121  1.00 97.03           O
ATOM   1343  N   GLN B 168       5.580  20.812  89.125  1.00137.17           N
ATOM   1344  CA  GLN B 168       4.337  20.565  88.461  1.00137.17           C
ATOM   1345  CB  GLN B 168       3.810  19.172  88.805  1.00137.17           C
ATOM   1346  CG  GLN B 168       4.480  18.076  87.962  1.00137.17           C
ATOM   1347  CD  GLN B 168       5.908  18.432  87.517  1.00137.17           C
ATOM   1348  OE1 GLN B 168       6.136  19.391  86.781  1.00137.17           O
ATOM   1349  NE2 GLN B 168       6.902  17.596  87.918  1.00137.17           N
ATOM   1350  C   GLN B 168       3.356  21.646  88.785  1.00137.17           C
ATOM   1351  O   GLN B 168       2.508  21.967  87.951  1.00137.17           O
ATOM   1352  N   GLN B 169       3.412  22.230  90.001  1.00192.64           N
ATOM   1353  CA  GLN B 169       2.468  23.280  90.262  1.00192.64           C
ATOM   1354  CB  GLN B 169       1.909  23.257  91.696  1.00192.64           C
ATOM   1355  CG  GLN B 169       0.749  24.235  91.897  1.00192.64           C
ATOM   1356  CD  GLN B 169      -0.361  23.817  90.944  1.00192.64           C
ATOM   1357  OE1 GLN B 169      -0.665  22.633  90.809  1.00192.64           O
ATOM   1358  NE2 GLN B 169      -0.975  24.812  90.250  1.00192.64           N
ATOM   1359  C   GLN B 169       3.124  24.621  90.034  1.00192.64           C
ATOM   1360  O   GLN B 169       2.811  25.600  90.711  1.00192.64           O
ATOM   1361  N   ASP B 170       3.998  24.697  89.009  1.00106.00           N
ATOM   1362  CA  ASP B 170       4.684  25.882  88.555  1.00106.00           C
ATOM   1363  CB  ASP B 170       3.747  26.920  87.915  1.00106.00           C
ATOM   1364  CG  ASP B 170       4.597  27.894  87.109  1.00106.00           C
ATOM   1365  OD1 ASP B 170       5.851  27.813  87.206  1.00106.00           O
ATOM   1366  OD2 ASP B 170       4.000  28.724  86.373  1.00106.00           O
ATOM   1367  C   ASP B 170       5.481  26.559  89.629  1.00106.00           C
ATOM   1368  O   ASP B 170       5.491  27.785  89.721  1.00106.00           O
ATOM   1369  N   ARG B 171       6.211  25.784  90.448  1.00107.37           N
ATOM   1370  CA  ARG B 171       7.032  26.351  91.478  1.00107.37           C
ATOM   1371  CB  ARG B 171       6.891  25.585  92.804  1.00107.37           C
ATOM   1372  CG  ARG B 171       5.438  25.474  93.275  1.00107.37           C
ATOM   1373  CD  ARG B 171       5.202  24.366  94.306  1.00107.37           C
ATOM   1374  NE  ARG B 171       5.493  24.919  95.658  1.00107.37           N
ATOM   1375  CZ  ARG B 171       5.266  24.157  96.769  1.00107.37           C
ATOM   1376  NH1 ARG B 171       4.800  22.880  96.642  1.00107.37           N
ATOM   1377  NH2 ARG B 171       5.502  24.677  98.009  1.00107.37           N
ATOM   1378  C   ARG B 171       8.443  26.160  91.009  1.00107.37           C
ATOM   1379  O   ARG B 171       8.738  25.200  90.299  1.00107.37           O
ATOM   1380  N   VAL B 172       9.351  27.091  91.368  1.00 96.84           N
ATOM   1381  CA  VAL B 172      10.721  26.961  90.963  1.00 96.84           C
ATOM   1382  CB  VAL B 172      11.349  28.265  90.567  1.00 96.84           C
ATOM   1383  CG1 VAL B 172      11.325  29.200  91.787  1.00 96.84           C
ATOM   1384  CG2 VAL B 172      12.764  27.991  90.029  1.00 96.84           C
ATOM   1385  C   VAL B 172      11.485  26.431  92.138  1.00 96.84           C
ATOM   1386  O   VAL B 172      11.325  26.891  93.268  1.00 96.84           O
ATOM   1387  N   VAL B 173      12.331  25.415  91.887  1.00 80.84           N
ATOM   1388  CA  VAL B 173      13.129  24.783  92.900  1.00 80.84           C
ATOM   1389  CB  VAL B 173      13.113  23.292  92.680  1.00 80.84           C
ATOM   1390  CG1 VAL B 173      14.183  22.590  93.522  1.00 80.84           C
ATOM   1391  CG2 VAL B 173      11.685  22.794  92.959  1.00 80.84           C
ATOM   1392  C   VAL B 173      14.541  25.267  92.707  1.00 80.84           C
ATOM   1393  O   VAL B 173      15.175  24.878  91.730  1.00 80.84           O
ATOM   1394  N   GLU B 174      15.090  26.107  93.625  1.00 78.39           N
ATOM   1395  CA  GLU B 174      16.435  26.594  93.397  1.00 78.39           C
ATOM   1396  CB  GLU B 174      16.530  28.122  93.222  1.00 78.39           C
ATOM   1397  CG  GLU B 174      15.875  28.638  91.938  1.00 78.39           C
ATOM   1398  CD  GLU B 174      16.022  30.152  91.881  1.00 78.39           C
ATOM   1399  OE1 GLU B 174      16.069  30.783  92.969  1.00 78.39           O
ATOM   1400  OE2 GLU B 174      16.072  30.700  90.747  1.00 78.39           O
ATOM   1401  C   GLU B 174      17.340  26.198  94.531  1.00 78.39           C
ATOM   1402  O   GLU B 174      17.295  26.764  95.624  1.00 78.39           O
ATOM   1403  N   LEU B 175      18.223  25.221  94.252  1.00156.56           N
ATOM   1404  CA  LEU B 175      19.094  24.559  95.183  1.00156.56           C
ATOM   1405  CB  LEU B 175      19.488  23.155  94.668  1.00156.56           C
ATOM   1406  CG  LEU B 175      18.393  22.167  94.170  1.00156.56           C
ATOM   1407  CD1 LEU B 175      17.616  21.516  95.302  1.00156.56           C
ATOM   1408  CD2 LEU B 175      17.438  22.772  93.132  1.00156.56           C
ATOM   1409  C   LEU B 175      20.404  25.285  95.118  1.00156.56           C
ATOM   1410  O   LEU B 175      21.096  25.229  94.101  1.00156.56           O
ATOM   1411  N   ARG B 176      20.820  25.946  96.211  1.00 77.10           N
ATOM   1412  CA  ARG B 176      22.051  26.668  96.106  1.00 77.10           C
ATOM   1413  CB  ARG B 176      22.347  27.562  97.322  1.00 77.10           C
ATOM   1414  CG  ARG B 176      23.464  28.574  97.064  1.00 77.10           C
ATOM   1415  CD  ARG B 176      23.699  29.546  98.222  1.00 77.10           C
ATOM   1416  NE  ARG B 176      24.768  30.493  97.798  1.00 77.10           N
ATOM   1417  CZ  ARG B 176      26.080  30.191  98.027  1.00 77.10           C
ATOM   1418  NH1 ARG B 176      26.411  29.021  98.646  1.00 77.10           N
ATOM   1419  NH2 ARG B 176      27.057  31.058  97.632  1.00 77.10           N
ATOM   1420  C   ARG B 176      23.160  25.675  95.960  1.00 77.10           C
ATOM   1421  O   ARG B 176      23.246  24.702  96.707  1.00 77.10           O
ATOM   1422  N   GLY B 177      24.025  25.893  94.950  1.00 67.50           N
ATOM   1423  CA  GLY B 177      25.173  25.064  94.739  1.00 67.50           C
ATOM   1424  C   GLY B 177      24.866  23.965  93.760  1.00 67.50           C
ATOM   1425  O   GLY B 177      25.790  23.356  93.227  1.00 67.50           O
ATOM   1426  N   PHE B 178      23.595  23.528  93.634  1.00124.79           N
ATOM   1427  CA  PHE B 178      23.292  22.546  92.622  1.00124.79           C
ATOM   1428  CB  PHE B 178      22.263  21.526  93.135  1.00124.79           C
ATOM   1429  CG  PHE B 178      22.112  20.446  92.122  1.00124.79           C
ATOM   1430  CD1 PHE B 178      23.099  19.502  91.961  1.00124.79           C
ATOM   1431  CD2 PHE B 178      20.974  20.361  91.357  1.00124.79           C
ATOM   1432  CE1 PHE B 178      22.962  18.496  91.033  1.00124.79           C
ATOM   1433  CE2 PHE B 178      20.833  19.356  90.429  1.00124.79           C
ATOM   1434  CZ  PHE B 178      21.827  18.422  90.264  1.00124.79           C
ATOM   1435  C   PHE B 178      22.791  23.104  91.307  1.00124.79           C
ATOM   1436  O   PHE B 178      23.349  22.837  90.243  1.00124.79           O
ATOM   1437  N   GLY B 179      21.730  23.948  91.360  1.00 42.45           N
ATOM   1438  CA  GLY B 179      21.059  24.402  90.162  1.00 42.45           C
ATOM   1439  C   GLY B 179      19.584  24.538  90.469  1.00 42.45           C
ATOM   1440  O   GLY B 179      19.185  24.469  91.630  1.00 42.45           O
ATOM   1441  N   THR B 180      18.727  24.724  89.431  1.00 48.72           N
ATOM   1442  CA  THR B 180      17.316  24.947  89.654  1.00 48.72           C
ATOM   1443  CB  THR B 180      16.954  26.393  89.456  1.00 48.72           C
ATOM   1444  OG1 THR B 180      17.664  27.192  90.388  1.00 48.72           O
ATOM   1445  CG2 THR B 180      15.438  26.593  89.610  1.00 48.72           C
ATOM   1446  C   THR B 180      16.476  24.132  88.702  1.00 48.72           C
ATOM   1447  O   THR B 180      16.922  23.765  87.615  1.00 48.72           O
ATOM   1448  N   PHE B 181      15.219  23.823  89.116  1.00 65.79           N
ATOM   1449  CA  PHE B 181      14.284  23.078  88.307  1.00 65.79           C
ATOM   1450  CB  PHE B 181      13.791  21.776  88.966  1.00 65.79           C
ATOM   1451  CG  PHE B 181      14.926  20.828  89.167  1.00 65.79           C
ATOM   1452  CD1 PHE B 181      15.709  20.907  90.296  1.00 65.79           C
ATOM   1453  CD2 PHE B 181      15.200  19.853  88.236  1.00 65.79           C
ATOM   1454  CE1 PHE B 181      16.751  20.031  90.493  1.00 65.79           C
ATOM   1455  CE2 PHE B 181      16.241  18.974  88.428  1.00 65.79           C
ATOM   1456  CZ  PHE B 181      17.022  19.064  89.555  1.00 65.79           C
ATOM   1457  C   PHE B 181      13.051  23.922  88.139  1.00 65.79           C
ATOM   1458  O   PHE B 181      12.555  24.504  89.104  1.00 65.79           O
ATOM   1459  N   GLU B 182      12.517  24.011  86.899  1.00128.10           N
ATOM   1460  CA  GLU B 182      11.322  24.784  86.684  1.00128.10           C
ATOM   1461  CB  GLU B 182      11.558  26.259  86.301  1.00128.10           C
ATOM   1462  CG  GLU B 182      12.210  26.457  84.930  1.00128.10           C
ATOM   1463  CD  GLU B 182      13.718  26.427  85.106  1.00128.10           C
ATOM   1464  OE1 GLU B 182      14.180  26.637  86.259  1.00128.10           O
ATOM   1465  OE2 GLU B 182      14.429  26.201  84.091  1.00128.10           O
ATOM   1466  C   GLU B 182      10.551  24.184  85.551  1.00128.10           C
ATOM   1467  O   GLU B 182      11.019  23.277  84.864  1.00128.10           O
ATOM   1468  N   ILE B 183       9.323  24.699  85.336  1.00129.00           N
ATOM   1469  CA  ILE B 183       8.485  24.237  84.268  1.00129.00           C
ATOM   1470  CB  ILE B 183       7.038  24.112  84.646  1.00129.00           C
ATOM   1471  CG1 ILE B 183       6.241  23.443  83.513  1.00129.00           C
ATOM   1472  CG2 ILE B 183       6.528  25.510  85.033  1.00129.00           C
ATOM   1473  CD1 ILE B 183       6.601  21.973  83.302  1.00129.00           C
ATOM   1474  C   ILE B 183       8.572  25.257  83.180  1.00129.00           C
ATOM   1475  O   ILE B 183       8.609  26.458  83.441  1.00129.00           O
ATOM   1476  N   ARG B 184       8.665  24.789  81.919  1.00 42.47           N
ATOM   1477  CA  ARG B 184       8.738  25.699  80.812  1.00 42.47           C
ATOM   1478  CB  ARG B 184       9.957  25.476  79.905  1.00 42.47           C
ATOM   1479  CG  ARG B 184      11.283  25.777  80.604  1.00 42.47           C
ATOM   1480  CD  ARG B 184      12.486  25.775  79.661  1.00 42.47           C
ATOM   1481  NE  ARG B 184      13.698  26.048  80.485  1.00 42.47           N
ATOM   1482  CZ  ARG B 184      14.108  27.333  80.685  1.00 42.47           C
ATOM   1483  NH1 ARG B 184      13.417  28.363  80.115  1.00 42.47           N
ATOM   1484  NH2 ARG B 184      15.211  27.588  81.448  1.00 42.47           N
ATOM   1485  C   ARG B 184       7.521  25.498  79.972  1.00 42.47           C
ATOM   1486  O   ARG B 184       7.079  24.372  79.747  1.00 42.47           O
ATOM   1487  N   THR B 185       6.935  26.613  79.495  1.00106.53           N
ATOM   1488  CA  THR B 185       5.754  26.513  78.694  1.00106.53           C
ATOM   1489  CB  THR B 185       4.881  27.732  78.758  1.00106.53           C
ATOM   1490  OG1 THR B 185       3.655  27.491  78.084  1.00106.53           O
ATOM   1491  CG2 THR B 185       5.628  28.909  78.108  1.00106.53           C
ATOM   1492  C   THR B 185       6.160  26.327  77.276  1.00106.53           C
ATOM   1493  O   THR B 185       7.200  26.815  76.837  1.00106.53           O
ATOM   1494  N   ARG B 186       5.335  25.573  76.532  1.00157.47           N
ATOM   1495  CA  ARG B 186       5.560  25.380  75.136  1.00157.47           C
ATOM   1496  CB  ARG B 186       5.809  23.914  74.747  1.00157.47           C
ATOM   1497  CG  ARG B 186       7.074  23.297  75.343  1.00157.47           C
ATOM   1498  CD  ARG B 186       8.281  23.348  74.409  1.00157.47           C
ATOM   1499  NE  ARG B 186       9.376  22.578  75.061  1.00157.47           N
ATOM   1500  CZ  ARG B 186      10.206  23.188  75.955  1.00157.47           C
ATOM   1501  NH1 ARG B 186      10.015  24.500  76.277  1.00157.47           N
ATOM   1502  NH2 ARG B 186      11.228  22.485  76.525  1.00157.47           N
ATOM   1503  C   ARG B 186       4.264  25.747  74.491  1.00157.47           C
ATOM   1504  O   ARG B 186       3.211  25.278  74.917  1.00157.47           O
ATOM   1505  N   LYS B 187       4.298  26.612  73.461  1.00 78.70           N
ATOM   1506  CA  LYS B 187       3.080  26.967  72.789  1.00 78.70           C
ATOM   1507  CB  LYS B 187       3.138  28.316  72.051  1.00 78.70           C
ATOM   1508  CG  LYS B 187       3.080  29.520  72.990  1.00 78.70           C
ATOM   1509  CD  LYS B 187       4.295  29.642  73.910  1.00 78.70           C
ATOM   1510  CE  LYS B 187       4.197  30.815  74.886  1.00 78.70           C
ATOM   1511  NZ  LYS B 187       5.361  30.813  75.800  1.00 78.70           N
ATOM   1512  C   LYS B 187       2.808  25.910  71.772  1.00 78.70           C
ATOM   1513  O   LYS B 187       3.719  25.195  71.361  1.00 78.70           O
ATOM   1514  N   GLY B 188       1.531  25.756  71.364  1.00 39.65           N
ATOM   1515  CA  GLY B 188       1.237  24.772  70.364  1.00 39.65           C
ATOM   1516  C   GLY B 188       1.948  25.200  69.125  1.00 39.65           C
ATOM   1517  O   GLY B 188       1.563  26.178  68.484  1.00 39.65           O
ATOM   1518  N   ARG B 189       3.046  24.497  68.788  1.00204.48           N
ATOM   1519  CA  ARG B 189       3.794  24.844  67.619  1.00204.48           C
ATOM   1520  CB  ARG B 189       5.190  24.203  67.597  1.00204.48           C
ATOM   1521  CG  ARG B 189       6.121  24.807  68.650  1.00204.48           C
ATOM   1522  CD  ARG B 189       7.540  24.237  68.635  1.00204.48           C
ATOM   1523  NE  ARG B 189       8.343  25.004  69.630  1.00204.48           N
ATOM   1524  CZ  ARG B 189       8.950  26.170  69.262  1.00204.48           C
ATOM   1525  NH1 ARG B 189       8.787  26.652  67.995  1.00204.48           N
ATOM   1526  NH2 ARG B 189       9.717  26.856  70.160  1.00204.48           N
ATOM   1527  C   ARG B 189       3.095  24.477  66.350  1.00204.48           C
ATOM   1528  O   ARG B 189       2.818  25.330  65.520  1.00204.48           O
ATOM   1529  N   ASP B 190       2.710  23.207  66.168  1.00169.56           N
ATOM   1530  CA  ASP B 190       2.202  22.819  64.879  1.00169.56           C
ATOM   1531  CB  ASP B 190       0.974  23.638  64.426  1.00169.56           C
ATOM   1532  CG  ASP B 190       0.373  23.029  63.165  0.00169.56           C
ATOM   1533  OD1 ASP B 190       0.886  21.983  62.686  1.00169.56           O
ATOM   1534  OD2 ASP B 190      -0.634  23.603  62.670  1.00169.56           O
ATOM   1535  C   ASP B 190       3.322  23.017  63.905  1.00169.56           C
ATOM   1536  O   ASP B 190       3.116  23.181  62.704  1.00169.56           O
ATOM   1537  N   ARG B 191       4.563  23.056  64.419  1.00113.66           N
ATOM   1538  CA  ARG B 191       5.700  23.106  63.559  1.00113.66           C
ATOM   1539  CB  ARG B 191       7.010  23.466  64.286  1.00113.66           C
ATOM   1540  CG  ARG B 191       7.395  22.497  65.405  1.00113.66           C
ATOM   1541  CD  ARG B 191       8.742  22.819  66.060  1.00113.66           C
ATOM   1542  NE  ARG B 191       9.813  22.460  65.087  1.00113.66           N
ATOM   1543  CZ  ARG B 191      10.297  21.184  65.069  1.00113.66           C
ATOM   1544  NH1 ARG B 191       9.791  20.259  65.935  1.00113.66           N
ATOM   1545  NH2 ARG B 191      11.280  20.833  64.189  1.00113.66           N
ATOM   1546  C   ARG B 191       5.857  21.740  62.984  1.00113.66           C
ATOM   1547  O   ARG B 191       6.224  21.567  61.823  1.00113.66           O
ATOM   1548  N   ALA B 192       5.534  20.729  63.813  1.00 56.74           N
ATOM   1549  CA  ALA B 192       5.802  19.362  63.492  1.00 56.74           C
ATOM   1550  CB  ALA B 192       5.484  18.388  64.641  1.00 56.74           C
ATOM   1551  C   ALA B 192       5.038  18.914  62.298  1.00 56.74           C
ATOM   1552  O   ALA B 192       3.936  19.377  62.007  1.00 56.74           O
ATOM   1553  N   ARG B 193       5.676  18.001  61.546  1.00 82.95           N
ATOM   1554  CA  ARG B 193       5.057  17.365  60.431  1.00 82.95           C
ATOM   1555  CB  ARG B 193       5.647  17.757  59.065  1.00 82.95           C
ATOM   1556  CG  ARG B 193       4.958  17.056  57.891  1.00 82.95           C
ATOM   1557  CD  ARG B 193       5.516  17.438  56.520  1.00 82.95           C
ATOM   1558  NE  ARG B 193       5.088  18.837  56.251  1.00 82.95           N
ATOM   1559  CZ  ARG B 193       5.843  19.876  56.709  1.00 82.95           C
ATOM   1560  NH1 ARG B 193       7.013  19.626  57.367  1.00 82.95           N
ATOM   1561  NH2 ARG B 193       5.433  21.162  56.506  1.00 82.95           N
ATOM   1562  C   ARG B 193       5.318  15.912  60.638  1.00 82.95           C
ATOM   1563  O   ARG B 193       6.318  15.535  61.247  1.00 82.95           O
ATOM   1564  N   ASN B 194       4.402  15.054  60.159  1.00 73.09           N
ATOM   1565  CA  ASN B 194       4.586  13.646  60.335  1.00 73.09           C
ATOM   1566  CB  ASN B 194       3.244  12.883  60.319  1.00 73.09           C
ATOM   1567  CG  ASN B 194       3.458  11.406  60.629  1.00 73.09           C
ATOM   1568  OD1 ASN B 194       2.656  10.558  60.241  1.00 73.09           O
ATOM   1569  ND2 ASN B 194       4.557  11.082  61.357  1.00 73.09           N
ATOM   1570  C   ASN B 194       5.378  13.192  59.158  1.00 73.09           C
ATOM   1571  O   ASN B 194       4.883  13.244  58.039  1.00 73.09           O
ATOM   1572  N   PRO B 195       6.596  12.773  59.331  1.00 63.44           N
ATOM   1573  CA  PRO B 195       7.390  12.331  58.220  1.00 63.44           C
ATOM   1574  CD  PRO B 195       7.119  12.321  60.608  1.00 63.44           C
ATOM   1575  CB  PRO B 195       8.696  11.832  58.835  1.00 63.44           C
ATOM   1576  CG  PRO B 195       8.274  11.373  60.243  1.00 63.44           C
ATOM   1577  C   PRO B 195       6.675  11.245  57.473  1.00 63.44           C
ATOM   1578  O   PRO B 195       6.832  11.165  56.255  1.00 63.44           O
ATOM   1579  N   LYS B 196       5.924  10.374  58.176  1.00107.54           N
ATOM   1580  CA  LYS B 196       5.251   9.296  57.508  1.00107.54           C
ATOM   1581  CB  LYS B 196       4.510   8.370  58.488  1.00107.54           C
ATOM   1582  CG  LYS B 196       5.388   7.769  59.586  1.00107.54           C
ATOM   1583  CD  LYS B 196       6.534   6.898  59.076  1.00107.54           C
ATOM   1584  CE  LYS B 196       7.395   6.330  60.206  1.00107.54           C
ATOM   1585  NZ  LYS B 196       8.532   5.567  59.647  1.00107.54           N
ATOM   1586  C   LYS B 196       4.185   9.836  56.602  1.00107.54           C
ATOM   1587  O   LYS B 196       4.180   9.572  55.401  1.00107.54           O
ATOM   1588  N   THR B 197       3.254  10.621  57.184  1.00108.82           N
ATOM   1589  CA  THR B 197       2.100  11.147  56.504  1.00108.82           C
ATOM   1590  CB  THR B 197       1.164  11.839  57.447  1.00108.82           C
ATOM   1591  OG1 THR B 197       0.781  10.965  58.497  1.00108.82           O
ATOM   1592  CG2 THR B 197      -0.078  12.276  56.659  1.00108.82           C
ATOM   1593  C   THR B 197       2.504  12.178  55.502  1.00108.82           C
ATOM   1594  O   THR B 197       2.045  12.180  54.361  1.00108.82           O
ATOM   1595  N   GLY B 198       3.392  13.090  55.927  1.00 23.15           N
ATOM   1596  CA  GLY B 198       3.849  14.185  55.130  1.00 23.15           C
ATOM   1597  C   GLY B 198       3.015  15.375  55.486  1.00 23.15           C
ATOM   1598  O   GLY B 198       3.312  16.495  55.075  1.00 23.15           O
ATOM   1599  N   GLU B 199       1.941  15.164  56.271  1.00 74.56           N
ATOM   1600  CA  GLU B 199       1.095  16.271  56.608  1.00 74.56           C
ATOM   1601  CB  GLU B 199      -0.358  15.889  56.939  1.00 74.56           C
ATOM   1602  CG  GLU B 199      -0.523  15.053  58.209  0.00 74.56           C
ATOM   1603  CD  GLU B 199      -2.011  14.785  58.377  0.00 74.56           C
ATOM   1604  OE1 GLU B 199      -2.619  14.224  57.426  0.00 74.56           O
ATOM   1605  OE2 GLU B 199      -2.563  15.147  59.450  0.00 74.56           O
ATOM   1606  C   GLU B 199       1.650  16.985  57.797  1.00 74.56           C
ATOM   1607  O   GLU B 199       2.382  16.420  58.609  1.00 74.56           O
ATOM   1608  N   ILE B 200       1.310  18.281  57.916  1.00157.50           N
ATOM   1609  CA  ILE B 200       1.761  19.063  59.027  1.00157.50           C
ATOM   1610  CB  ILE B 200       1.766  20.543  58.765  1.00157.50           C
ATOM   1611  CG1 ILE B 200       0.336  21.070  58.545  1.00157.50           C
ATOM   1612  CG2 ILE B 200       2.712  20.803  57.577  1.00157.50           C
ATOM   1613  CD1 ILE B 200      -0.371  20.473  57.328  1.00157.50           C
ATOM   1614  C   ILE B 200       0.801  18.805  60.143  1.00157.50           C
ATOM   1615  O   ILE B 200      -0.405  18.730  59.917  1.00157.50           O
ATOM   1616  N   VAL B 201       1.314  18.605  61.375  1.00 97.87           N
ATOM   1617  CA  VAL B 201       0.432  18.363  62.480  1.00 97.87           C
ATOM   1618  CB  VAL B 201       0.621  17.017  63.113  1.00 97.87           C
ATOM   1619  CG1 VAL B 201       2.046  16.941  63.689  1.00 97.87           C
ATOM   1620  CG2 VAL B 201      -0.484  16.818  64.162  1.00 97.87           C
ATOM   1621  C   VAL B 201       0.716  19.384  63.532  1.00 97.87           C
ATOM   1622  O   VAL B 201       1.865  19.751  63.781  1.00 97.87           O
ATOM   1623  N   PRO B 202      -0.334  19.884  64.121  1.00134.94           N
ATOM   1624  CA  PRO B 202      -0.160  20.844  65.172  1.00134.94           C
ATOM   1625  CD  PRO B 202      -1.529  20.154  63.338  1.00134.94           C
ATOM   1626  CB  PRO B 202      -1.494  21.576  65.305  1.00134.94           C
ATOM   1627  CG  PRO B 202      -2.108  21.463  63.898  1.00134.94           C
ATOM   1628  C   PRO B 202       0.276  20.167  66.422  1.00134.94           C
ATOM   1629  O   PRO B 202      -0.189  19.062  66.697  1.00134.94           O
ATOM   1630  N   VAL B 203       1.161  20.804  67.205  1.00111.48           N
ATOM   1631  CA  VAL B 203       1.516  20.176  68.439  1.00111.48           C
ATOM   1632  CB  VAL B 203       2.983  20.227  68.750  1.00111.48           C
ATOM   1633  CG1 VAL B 203       3.424  21.698  68.790  1.00111.48           C
ATOM   1634  CG2 VAL B 203       3.223  19.479  70.073  1.00111.48           C
ATOM   1635  C   VAL B 203       0.797  20.959  69.481  1.00111.48           C
ATOM   1636  O   VAL B 203       0.774  22.188  69.444  1.00111.48           O
ATOM   1637  N   ASN B 204       0.167  20.257  70.435  1.00 39.55           N
ATOM   1638  CA  ASN B 204      -0.598  20.921  71.447  1.00 39.55           C
ATOM   1639  CB  ASN B 204      -1.464  19.965  72.287  1.00 39.55           C
ATOM   1640  CG  ASN B 204      -2.555  19.382  71.399  1.00 39.55           C
ATOM   1641  OD1 ASN B 204      -3.003  20.015  70.444  1.00 39.55           O
ATOM   1642  ND2 ASN B 204      -3.000  18.139  71.727  1.00 39.55           N
ATOM   1643  C   ASN B 204       0.351  21.596  72.383  1.00 39.55           C
ATOM   1644  O   ASN B 204       1.523  21.234  72.469  1.00 39.55           O
ATOM   1645  N   THR B 205      -0.149  22.622  73.102  1.00106.95           N
ATOM   1646  CA  THR B 205       0.648  23.330  74.061  1.00106.95           C
ATOM   1647  CB  THR B 205      -0.106  24.428  74.757  1.00106.95           C
ATOM   1648  OG1 THR B 205       0.746  25.127  75.652  1.00106.95           O
ATOM   1649  CG2 THR B 205      -1.290  23.814  75.523  1.00106.95           C
ATOM   1650  C   THR B 205       1.052  22.327  75.091  1.00106.95           C
ATOM   1651  O   THR B 205       0.301  21.402  75.389  1.00106.95           O
ATOM   1652  N   HIS B 206       2.269  22.477  75.647  1.00118.97           N
ATOM   1653  CA  HIS B 206       2.750  21.511  76.592  1.00118.97           C
ATOM   1654  ND1 HIS B 206       3.477  18.342  77.296  1.00118.97           N
ATOM   1655  CG  HIS B 206       4.219  19.380  76.777  1.00118.97           C
ATOM   1656  CB  HIS B 206       3.673  20.477  75.909  1.00118.97           C
ATOM   1657  NE2 HIS B 206       5.574  18.018  77.960  1.00118.97           N
ATOM   1658  CD2 HIS B 206       5.497  19.165  77.191  1.00118.97           C
ATOM   1659  CE1 HIS B 206       4.337  17.557  77.994  1.00118.97           C
ATOM   1660  C   HIS B 206       3.546  22.248  77.616  1.00118.97           C
ATOM   1661  O   HIS B 206       3.764  23.454  77.506  1.00118.97           O
ATOM   1662  N   GLY B 207       3.965  21.525  78.671  1.00 34.30           N
ATOM   1663  CA  GLY B 207       4.802  22.082  79.689  1.00 34.30           C
ATOM   1664  C   GLY B 207       5.864  21.059  79.898  1.00 34.30           C
ATOM   1665  O   GLY B 207       5.584  19.862  79.878  1.00 34.30           O
ATOM   1666  N   VAL B 208       7.116  21.496  80.116  1.00109.45           N
ATOM   1667  CA  VAL B 208       8.177  20.545  80.253  1.00109.45           C
ATOM   1668  CB  VAL B 208       9.027  20.514  79.019  1.00109.45           C
ATOM   1669  CG1 VAL B 208       9.602  21.925  78.816  1.00109.45           C
ATOM   1670  CG2 VAL B 208      10.094  19.418  79.150  1.00109.45           C
ATOM   1671  C   VAL B 208       9.045  20.980  81.395  1.00109.45           C
ATOM   1672  O   VAL B 208       9.212  22.174  81.637  1.00109.45           O
ATOM   1673  N   ALA B 209       9.607  20.011  82.150  1.00 38.89           N
ATOM   1674  CA  ALA B 209      10.484  20.359  83.232  1.00 38.89           C
ATOM   1675  CB  ALA B 209      10.710  19.238  84.253  1.00 38.89           C
ATOM   1676  C   ALA B 209      11.819  20.706  82.656  1.00 38.89           C
ATOM   1677  O   ALA B 209      12.225  20.157  81.633  1.00 38.89           O
ATOM   1678  N   VAL B 210      12.540  21.642  83.306  1.00 38.76           N
ATOM   1679  CA  VAL B 210      13.835  22.012  82.811  1.00 38.76           C
ATOM   1680  CB  VAL B 210      13.826  23.302  82.049  1.00 38.76           C
ATOM   1681  CG1 VAL B 210      15.273  23.698  81.712  1.00 38.76           C
ATOM   1682  CG2 VAL B 210      12.931  23.104  80.816  1.00 38.76           C
ATOM   1683  C   VAL B 210      14.755  22.172  83.977  1.00 38.76           C
ATOM   1684  O   VAL B 210      14.336  22.531  85.076  1.00 38.76           O
ATOM   1685  N   PHE B 211      16.052  21.889  83.748  1.00 62.43           N
ATOM   1686  CA  PHE B 211      17.046  21.980  84.775  1.00 62.43           C
ATOM   1687  CB  PHE B 211      17.703  20.611  85.051  1.00 62.43           C
ATOM   1688  CG  PHE B 211      18.834  20.749  86.011  1.00 62.43           C
ATOM   1689  CD1 PHE B 211      18.608  20.982  87.346  1.00 62.43           C
ATOM   1690  CD2 PHE B 211      20.130  20.612  85.570  1.00 62.43           C
ATOM   1691  CE1 PHE B 211      19.660  21.096  88.224  1.00 62.43           C
ATOM   1692  CE2 PHE B 211      21.186  20.723  86.443  1.00 62.43           C
ATOM   1693  CZ  PHE B 211      20.953  20.971  87.774  1.00 62.43           C
ATOM   1694  C   PHE B 211      18.100  22.930  84.305  1.00 62.43           C
ATOM   1695  O   PHE B 211      18.511  22.896  83.146  1.00 62.43           O
ATOM   1696  N   ARG B 212      18.537  23.838  85.199  1.00112.82           N
ATOM   1697  CA  ARG B 212      19.600  24.740  84.868  1.00112.82           C
ATOM   1698  CB  ARG B 212      19.194  26.222  84.976  1.00112.82           C
ATOM   1699  CG  ARG B 212      18.088  26.623  83.995  1.00112.82           C
ATOM   1700  CD  ARG B 212      18.583  27.359  82.747  1.00112.82           C
ATOM   1701  NE  ARG B 212      19.030  28.716  83.172  1.00112.82           N
ATOM   1702  CZ  ARG B 212      18.940  29.767  82.305  1.00112.82           C
ATOM   1703  NH1 ARG B 212      18.452  29.575  81.045  1.00112.82           N
ATOM   1704  NH2 ARG B 212      19.332  31.013  82.702  1.00112.82           N
ATOM   1705  C   ARG B 212      20.664  24.479  85.887  1.00112.82           C
ATOM   1706  O   ARG B 212      20.439  24.622  87.087  1.00112.82           O
ATOM   1707  N   PRO B 213      21.818  24.077  85.427  1.00126.40           N
ATOM   1708  CA  PRO B 213      22.883  23.766  86.345  1.00126.40           C
ATOM   1709  CD  PRO B 213      21.879  23.253  84.230  1.00126.40           C
ATOM   1710  CB  PRO B 213      23.897  22.945  85.550  1.00126.40           C
ATOM   1711  CG  PRO B 213      23.043  22.274  84.459  1.00126.40           C
ATOM   1712  C   PRO B 213      23.458  25.005  86.949  1.00126.40           C
ATOM   1713  O   PRO B 213      23.509  26.030  86.274  1.00126.40           O
ATOM   1714  N   GLY B 214      23.914  24.924  88.214  1.00 20.27           N
ATOM   1715  CA  GLY B 214      24.478  26.066  88.872  1.00 20.27           C
ATOM   1716  C   GLY B 214      25.884  26.227  88.388  1.00 20.27           C
ATOM   1717  O   GLY B 214      26.419  25.360  87.699  1.00 20.27           O
ATOM   1718  N   LYS B 215      26.521  27.353  88.768  1.00107.06           N
ATOM   1719  CA  LYS B 215      27.854  27.679  88.346  1.00107.06           C
ATOM   1720  CB  LYS B 215      28.356  29.015  88.922  1.00107.06           C
ATOM   1721  CG  LYS B 215      27.674  30.255  88.344  0.00107.06           C
ATOM   1722  CD  LYS B 215      27.914  30.449  86.846  0.00107.06           C
ATOM   1723  CE  LYS B 215      27.295  31.737  86.301  0.00107.06           C
ATOM   1724  NZ  LYS B 215      25.831  31.726  86.521  0.00107.06           N
ATOM   1725  C   LYS B 215      28.805  26.640  88.840  1.00107.06           C
ATOM   1726  O   LYS B 215      29.713  26.230  88.117  1.00107.06           O
ATOM   1727  N   GLU B 216      28.628  26.188  90.094  1.00 65.32           N
ATOM   1728  CA  GLU B 216      29.559  25.250  90.645  1.00 65.32           C
ATOM   1729  CB  GLU B 216      29.282  24.907  92.119  1.00 65.32           C
ATOM   1730  CG  GLU B 216      29.499  26.093  93.061  1.00 65.32           C
ATOM   1731  CD  GLU B 216      29.567  25.562  94.485  1.00 65.32           C
ATOM   1732  OE1 GLU B 216      30.274  24.541  94.698  1.00 65.32           O
ATOM   1733  OE2 GLU B 216      28.921  26.169  95.380  1.00 65.32           O
ATOM   1734  C   GLU B 216      29.512  23.980  89.860  1.00 65.32           C
ATOM   1735  O   GLU B 216      30.555  23.418  89.527  1.00 65.32           O
ATOM   1736  N   LEU B 217      28.302  23.498  89.520  1.00147.21           N
ATOM   1737  CA  LEU B 217      28.212  22.257  88.806  1.00147.21           C
ATOM   1738  CB  LEU B 217      26.778  21.764  88.546  1.00147.21           C
ATOM   1739  CG  LEU B 217      25.994  21.394  89.816  1.00147.21           C
ATOM   1740  CD1 LEU B 217      24.725  20.599  89.465  1.00147.21           C
ATOM   1741  CD2 LEU B 217      26.885  20.684  90.845  1.00147.21           C
ATOM   1742  C   LEU B 217      28.855  22.411  87.464  1.00147.21           C
ATOM   1743  O   LEU B 217      29.551  21.512  86.994  1.00147.21           O
ATOM   1744  N   LYS B 218      28.626  23.560  86.805  1.00 61.57           N
ATOM   1745  CA  LYS B 218      29.161  23.778  85.492  1.00 61.57           C
ATOM   1746  CB  LYS B 218      28.714  25.117  84.881  1.00 61.57           C
ATOM   1747  CG  LYS B 218      27.231  25.144  84.504  1.00 61.57           C
ATOM   1748  CD  LYS B 218      26.700  26.544  84.187  1.00 61.57           C
ATOM   1749  CE  LYS B 218      25.283  26.544  83.610  1.00 61.57           C
ATOM   1750  NZ  LYS B 218      25.288  25.918  82.268  1.00 61.57           N
ATOM   1751  C   LYS B 218      30.656  23.786  85.546  1.00 61.57           C
ATOM   1752  O   LYS B 218      31.316  23.198  84.691  1.00 61.57           O
ATOM   1753  N   GLN B 219      31.234  24.453  86.561  1.00 93.77           N
ATOM   1754  CA  GLN B 219      32.662  24.565  86.642  1.00 93.77           C
ATOM   1755  CB  GLN B 219      33.149  25.529  87.737  1.00 93.77           C
ATOM   1756  CG  GLN B 219      34.672  25.671  87.740  1.00 93.77           C
ATOM   1757  CD  GLN B 219      35.061  26.761  88.727  1.00 93.77           C
ATOM   1758  OE1 GLN B 219      36.091  26.672  89.392  1.00 93.77           O
ATOM   1759  NE2 GLN B 219      34.221  27.827  88.815  1.00 93.77           N
ATOM   1760  C   GLN B 219      33.273  23.223  86.899  1.00 93.77           C
ATOM   1761  O   GLN B 219      34.369  22.936  86.421  1.00 93.77           O
ATOM   1762  N   ILE B 220      32.588  22.371  87.685  1.00 35.15           N
ATOM   1763  CA  ILE B 220      33.120  21.081  88.017  1.00 35.15           C
ATOM   1764  CB  ILE B 220      32.212  20.326  88.946  1.00 35.15           C
ATOM   1765  CG1 ILE B 220      32.101  21.056  90.295  1.00 35.15           C
ATOM   1766  CG2 ILE B 220      32.724  18.885  89.057  1.00 35.15           C
ATOM   1767  CD1 ILE B 220      30.993  20.517  91.199  1.00 35.15           C
ATOM   1768  C   ILE B 220      33.277  20.271  86.763  1.00 35.15           C
ATOM   1769  O   ILE B 220      34.306  19.629  86.557  1.00 35.15           O
ATOM   1770  N   ALA B 221      32.253  20.285  85.887  1.00 45.13           N
ATOM   1771  CA  ALA B 221      32.271  19.519  84.670  1.00 45.13           C
ATOM   1772  CB  ALA B 221      30.963  19.645  83.869  1.00 45.13           C
ATOM   1773  C   ALA B 221      33.389  19.997  83.793  1.00 45.13           C
ATOM   1774  O   ALA B 221      34.092  19.195  83.181  1.00 45.13           O
ATOM   1775  N   TRP B 222      33.560  21.325  83.659  1.00 98.34           N
ATOM   1776  CA  TRP B 222      34.695  21.823  82.932  1.00 98.34           C
ATOM   1777  CB  TRP B 222      34.407  22.181  81.469  1.00 98.34           C
ATOM   1778  CG  TRP B 222      34.368  20.991  80.546  1.00 98.34           C
ATOM   1779  CD2 TRP B 222      35.317  20.789  79.489  1.00 98.34           C
ATOM   1780  CD1 TRP B 222      33.504  19.937  80.499  1.00 98.34           C
ATOM   1781  NE1 TRP B 222      33.876  19.073  79.496  1.00 98.34           N
ATOM   1782  CE2 TRP B 222      34.985  19.590  78.861  1.00 98.34           C
ATOM   1783  CE3 TRP B 222      36.379  21.541  79.077  1.00 98.34           C
ATOM   1784  CZ2 TRP B 222      35.716  19.121  77.807  1.00 98.34           C
ATOM   1785  CZ3 TRP B 222      37.113  21.068  78.013  1.00 98.34           C
ATOM   1786  CH2 TRP B 222      36.787  19.880  77.392  1.00 98.34           C
ATOM   1787  C   TRP B 222      35.152  23.058  83.630  1.00 98.34           C
ATOM   1788  O   TRP B 222      34.584  24.136  83.460  1.00 98.34           O
ATOM   1789  N   PRO B 223      36.182  22.927  84.413  1.00168.47           N
ATOM   1790  CA  PRO B 223      36.637  24.046  85.181  1.00168.47           C
ATOM   1791  CD  PRO B 223      36.557  21.655  85.004  1.00168.47           C
ATOM   1792  CB  PRO B 223      37.753  23.502  86.070  1.00168.47           C
ATOM   1793  CG  PRO B 223      37.353  22.023  86.270  1.00168.47           C
ATOM   1794  C   PRO B 223      36.987  25.239  84.367  1.00168.47           C
ATOM   1795  O   PRO B 223      36.267  26.234  84.408  1.00168.47           O
ATOM   1796  N   LEU B 224      38.064  25.122  83.582  1.00230.96           N
ATOM   1797  CA  LEU B 224      38.545  26.158  82.724  1.00230.96           C
ATOM   1798  CB  LEU B 224      38.331  27.596  83.252  1.00230.96           C
ATOM   1799  CG  LEU B 224      38.617  28.732  82.239  1.00230.96           C
ATOM   1800  CD1 LEU B 224      38.361  30.105  82.880  1.00230.96           C
ATOM   1801  CD2 LEU B 224      40.018  28.646  81.610  1.00230.96           C
ATOM   1802  C   LEU B 224      40.009  25.900  82.652  1.00230.96           C
ATOM   1803  O   LEU B 224      40.690  25.903  83.675  1.00230.96           O
ATOM   1804  N   ARG B 225      40.539  25.653  81.442  1.00368.73           N
ATOM   1805  CA  ARG B 225      41.944  25.402  81.356  1.00368.73           C
ATOM   1806  CB  ARG B 225      42.294  23.903  81.361  1.00368.73           C
ATOM   1807  CG  ARG B 225      43.794  23.612  81.306  1.00368.73           C
ATOM   1808  CD  ARG B 225      44.253  22.990  79.987  1.00368.73           C
ATOM   1809  NE  ARG B 225      43.684  21.614  79.925  1.00368.73           N
ATOM   1810  CZ  ARG B 225      42.430  21.408  79.424  1.00368.73           C
ATOM   1811  NH1 ARG B 225      41.703  22.462  78.950  1.00368.73           N
ATOM   1812  NH2 ARG B 225      41.902  20.150  79.393  1.00368.73           N
ATOM   1813  C   ARG B 225      42.422  25.994  80.075  1.00368.73           C
ATOM   1814  O   ARG B 225      41.653  26.144  79.127  1.00368.73           O
ATOM   1815  N   GLY B 226      43.714  26.367  80.022  1.00152.01           N
ATOM   1816  CA  GLY B 226      44.217  26.937  78.810  1.00152.01           C
ATOM   1817  C   GLY B 226      45.494  26.240  78.486  1.00152.01           C
ATOM   1818  O   GLY B 226      46.366  26.075  79.338  1.00152.01           O
ATOM   1819  N   GLU B 227      45.625  25.812  77.218  1.00282.90           N
ATOM   1820  CA  GLU B 227      46.809  25.146  76.770  1.00282.90           C
ATOM   1821  CB  GLU B 227      46.782  23.620  76.964  1.00282.90           C
ATOM   1822  CG  GLU B 227      45.634  22.925  76.230  1.00282.90           C
ATOM   1823  CD  GLU B 227      45.733  21.431  76.509  1.00282.90           C
ATOM   1824  OE1 GLU B 227      46.810  20.987  76.989  1.00282.90           O
ATOM   1825  OE2 GLU B 227      44.732  20.715  76.239  1.00282.90           O
ATOM   1826  C   GLU B 227      46.903  25.405  75.306  1.00282.90           C
ATOM   1827  O   GLU B 227      46.012  26.015  74.717  1.00282.90           O
ATOM   1828  N   ASN B 228      48.010  24.970  74.680  1.00186.73           N
ATOM   1829  CA  ASN B 228      48.129  25.168  73.268  1.00186.73           C
ATOM   1830  CB  ASN B 228      49.564  25.471  72.806  1.00186.73           C
ATOM   1831  CG  ASN B 228      49.991  26.798  73.413  1.00186.73           C
ATOM   1832  OD1 ASN B 228      51.158  27.181  73.335  1.00186.73           O
ATOM   1833  ND2 ASN B 228      49.026  27.516  74.047  1.00186.73           N
ATOM   1834  C   ASN B 228      47.738  23.880  72.627  1.00186.73           C
ATOM   1835  O   ASN B 228      48.234  22.816  72.997  1.00186.73           O
ATOM   1836  N   GLY B 229      46.812  23.937  71.653  1.00 72.97           N
ATOM   1837  CA  GLY B 229      46.435  22.721  71.002  1.00 72.97           C
ATOM   1838  C   GLY B 229      47.635  22.281  70.239  1.00 72.97           C
ATOM   1839  O   GLY B 229      48.321  23.093  69.620  1.00 72.97           O
ATOM   1840  N   GLY B 230      47.927  20.969  70.267  1.00 73.92           N
ATOM   1841  CA  GLY B 230      49.076  20.505  69.555  1.00 73.92           C
ATOM   1842  C   GLY B 230      50.249  21.205  70.152  1.00 73.92           C
ATOM   1843  O   GLY B 230      50.283  21.479  71.351  1.00 73.92           O
ATOM   1844  N   SER B 231      51.252  21.513  69.310  1.00105.67           N
ATOM   1845  CA  SER B 231      52.407  22.212  69.783  1.00105.67           C
ATOM   1846  CB  SER B 231      53.638  22.063  68.875  1.00105.67           C
ATOM   1847  OG  SER B 231      53.383  22.661  67.612  1.00105.67           O
ATOM   1848  C   SER B 231      52.061  23.661  69.816  1.00105.67           C
ATOM   1849  O   SER B 231      51.030  24.080  69.294  1.00105.67           O
ATOM   1850  N   GLY B 232      52.924  24.462  70.464  1.00114.56           N
ATOM   1851  CA  GLY B 232      52.707  25.874  70.527  1.00114.56           C
ATOM   1852  C   GLY B 232      53.835  26.439  71.320  1.00114.56           C
ATOM   1853  O   GLY B 232      54.511  25.719  72.052  1.00114.56           O
ATOM   1854  N   ASP B 233      54.061  27.760  71.202  1.00148.98           N
ATOM   1855  CA  ASP B 233      55.129  28.347  71.949  1.00148.98           C
ATOM   1856  CB  ASP B 233      55.436  29.803  71.559  1.00148.98           C
ATOM   1857  CG  ASP B 233      56.052  29.811  70.167  1.00148.98           C
ATOM   1858  OD1 ASP B 233      56.984  28.999  69.923  1.00148.98           O
ATOM   1859  OD2 ASP B 233      55.601  30.639  69.331  1.00148.98           O
ATOM   1860  C   ASP B 233      54.687  28.348  73.370  1.00148.98           C
ATOM   1861  O   ASP B 233      53.498  28.224  73.661  1.00148.98           O
ATOM   1862  N   GLU B 234      55.648  28.460  74.303  1.00 92.36           N
ATOM   1863  CA  GLU B 234      55.286  28.465  75.686  1.00 92.36           C
ATOM   1864  CB  GLU B 234      56.492  28.312  76.630  1.00 92.36           C
ATOM   1865  CG  GLU B 234      57.540  29.419  76.496  1.00 92.36           C
ATOM   1866  CD  GLU B 234      58.658  29.112  77.484  1.00 92.36           C
ATOM   1867  OE1 GLU B 234      58.668  27.973  78.023  1.00 92.36           O
ATOM   1868  OE2 GLU B 234      59.518  30.005  77.708  1.00 92.36           O
ATOM   1869  C   GLU B 234      54.614  29.800  75.973  1.00 92.36           C
ATOM   1870  O   GLU B 234      54.492  30.619  75.023  1.00 92.36           O
ATOM   1871  OXT GLU B 234      54.208  30.015  77.146  1.00 92.36           O
TER    1872      GLU B 234
END
