# Supplementary material for: Comparison of histone-like HU protein DNA-binding properties and HU/IHF protein sequence alignment
Source: PLoS One. 2017 Nov 13;12(11):e0188037. doi: 10.1371/journal.pone.0188037 (PMC5683647; doi:10.1371/journal.pone.0188037)
Supplement: S3 File — (ZIP) [file pone.0188037.s003.zip › B4_9.pdb]

EXPDTA    THEORETICAL MODEL, MODELLER 9.17 2017/03/23 13:41:00
REMARK   6 MODELLER OBJECTIVE FUNCTION:       899.8873
REMARK   6 MODELLER BEST TEMPLATE % SEQ ID:  28.877
REMARK   6 SEQUENCE: B4_9
REMARK   6 DOPE score: -19256.16211
REMARK   6 GA341 score: 0.84439
REMARK   6 TEMPLATE: 1p71 1:A - 93:B MODELS 1:A - 199:B AT 28.9%
ATOM      1  N   MET A   1       8.001  25.824  91.324  1.00154.45           N
ATOM      2  CA  MET A   1       9.390  25.699  91.808  1.00154.45           C
ATOM      3  CB  MET A   1       9.924  24.315  91.411  1.00154.45           C
ATOM      4  CG  MET A   1       9.128  23.166  92.036  1.00154.45           C
ATOM      5  SD  MET A   1       9.377  21.551  91.237  1.00154.45           S
ATOM      6  CE  MET A   1       8.259  20.641  92.342  1.00154.45           C
ATOM      7  C   MET A   1      10.109  26.760  91.047  1.00154.45           C
ATOM      8  O   MET A   1      11.305  26.666  90.777  1.00154.45           O
ATOM      9  N   ALA A   2       9.335  27.818  90.727  1.00185.01           N
ATOM     10  CA  ALA A   2       9.694  28.958  89.935  1.00185.01           C
ATOM     11  CB  ALA A   2       8.486  29.871  89.644  1.00185.01           C
ATOM     12  C   ALA A   2      10.718  29.757  90.667  1.00185.01           C
ATOM     13  O   ALA A   2      11.031  29.482  91.821  1.00185.01           O
ATOM     14  N   PRO A   3      11.289  30.717  89.990  1.00235.58           N
ATOM     15  CA  PRO A   3      12.319  31.557  90.534  1.00235.58           C
ATOM     16  CD  PRO A   3      11.131  30.874  88.554  1.00235.58           C
ATOM     17  CB  PRO A   3      12.725  32.502  89.404  1.00235.58           C
ATOM     18  CG  PRO A   3      12.306  31.769  88.117  1.00235.58           C
ATOM     19  C   PRO A   3      11.753  32.310  91.684  1.00235.58           C
ATOM     20  O   PRO A   3      12.510  32.787  92.527  1.00235.58           O
ATOM     21  N   SER A   4      10.414  32.423  91.721  1.00116.71           N
ATOM     22  CA  SER A   4       9.727  33.194  92.709  1.00116.71           C
ATOM     23  CB  SER A   4       8.269  33.510  92.336  1.00116.71           C
ATOM     24  OG  SER A   4       8.237  34.334  91.178  1.00116.71           O
ATOM     25  C   SER A   4       9.719  32.441  93.993  1.00116.71           C
ATOM     26  O   SER A   4      10.734  31.900  94.427  1.00116.71           O
ATOM     27  N   LYS A   5       8.540  32.413  94.635  1.00131.01           N
ATOM     28  CA  LYS A   5       8.351  31.842  95.933  1.00131.01           C
ATOM     29  CB  LYS A   5       6.862  31.818  96.310  1.00131.01           C
ATOM     30  CG  LYS A   5       6.184  33.190  96.233  1.00131.01           C
ATOM     31  CD  LYS A   5       6.751  34.239  97.195  1.00131.01           C
ATOM     32  CE  LYS A   5       7.895  35.077  96.616  1.00131.01           C
ATOM     33  NZ  LYS A   5       8.338  36.086  97.606  1.00131.01           N
ATOM     34  C   LYS A   5       8.821  30.424  95.888  1.00131.01           C
ATOM     35  O   LYS A   5       9.489  29.951  96.808  1.00131.01           O
ATOM     36  N   LEU A   6       8.500  29.707  94.799  1.00201.44           N
ATOM     37  CA  LEU A   6       8.907  28.339  94.683  1.00201.44           C
ATOM     38  CB  LEU A   6       8.070  27.559  93.659  1.00201.44           C
ATOM     39  CG  LEU A   6       6.584  27.449  94.058  1.00201.44           C
ATOM     40  CD1 LEU A   6       5.889  28.822  94.010  1.00201.44           C
ATOM     41  CD2 LEU A   6       5.864  26.370  93.230  1.00201.44           C
ATOM     42  C   LEU A   6      10.368  28.318  94.341  1.00201.44           C
ATOM     43  O   LEU A   6      10.983  29.381  94.335  1.00201.44           O
ATOM     44  N   THR A   7      10.970  27.104  94.206  1.00134.35           N
ATOM     45  CA  THR A   7      12.360  26.857  93.884  1.00134.35           C
ATOM     46  CB  THR A   7      13.361  27.921  94.268  1.00134.35           C
ATOM     47  OG1 THR A   7      13.109  28.376  95.588  1.00134.35           O
ATOM     48  CG2 THR A   7      13.440  29.063  93.232  1.00134.35           C
ATOM     49  C   THR A   7      12.794  25.605  94.580  1.00134.35           C
ATOM     50  O   THR A   7      12.036  24.644  94.717  1.00134.35           O
ATOM     51  N   LYS A   8      14.063  25.610  95.037  1.00 90.14           N
ATOM     52  CA  LYS A   8      14.684  24.509  95.716  1.00 90.14           C
ATOM     53  CB  LYS A   8      16.148  24.816  96.087  1.00 90.14           C
ATOM     54  CG  LYS A   8      16.866  23.678  96.817  0.00 90.14           C
ATOM     55  CD  LYS A   8      18.384  23.857  96.897  0.00 90.14           C
ATOM     56  CE  LYS A   8      18.816  25.062  97.735  0.00 90.14           C
ATOM     57  NZ  LYS A   8      18.785  24.720  99.176  0.00 90.14           N
ATOM     58  C   LYS A   8      13.941  24.229  96.981  1.00 90.14           C
ATOM     59  O   LYS A   8      13.692  23.073  97.317  1.00 90.14           O
ATOM     60  N   ALA A   9      13.553  25.289  97.711  1.00 23.46           N
ATOM     61  CA  ALA A   9      12.889  25.115  98.968  1.00 23.46           C
ATOM     62  CB  ALA A   9      12.561  26.450  99.653  1.00 23.46           C
ATOM     63  C   ALA A   9      11.597  24.401  98.740  1.00 23.46           C
ATOM     64  O   ALA A   9      11.245  23.492  99.489  1.00 23.46           O
ATOM     65  N   GLU A  10      10.858  24.789  97.684  1.00 71.16           N
ATOM     66  CA  GLU A  10       9.577  24.202  97.420  1.00 71.16           C
ATOM     67  CB  GLU A  10       8.817  24.896  96.283  1.00 71.16           C
ATOM     68  CG  GLU A  10       8.315  26.280  96.690  1.00 71.16           C
ATOM     69  CD  GLU A  10       7.294  26.118  97.802  1.00 71.16           C
ATOM     70  OE1 GLU A  10       6.999  24.947  98.161  1.00 71.16           O
ATOM     71  OE2 GLU A  10       6.801  27.160  98.309  1.00 71.16           O
ATOM     72  C   GLU A  10       9.733  22.758  97.069  1.00 71.16           C
ATOM     73  O   GLU A  10       8.914  21.932  97.467  1.00 71.16           O
ATOM     74  N   ILE A  11      10.773  22.415  96.290  1.00 55.67           N
ATOM     75  CA  ILE A  11      10.969  21.042  95.932  1.00 55.67           C
ATOM     76  CB  ILE A  11      11.964  20.819  94.835  1.00 55.67           C
ATOM     77  CG1 ILE A  11      11.384  21.430  93.547  1.00 55.67           C
ATOM     78  CG2 ILE A  11      12.229  19.309  94.725  1.00 55.67           C
ATOM     79  CD1 ILE A  11      12.258  21.316  92.301  1.00 55.67           C
ATOM     80  C   ILE A  11      11.324  20.249  97.152  1.00 55.67           C
ATOM     81  O   ILE A  11      10.923  19.095  97.290  1.00 55.67           O
ATOM     82  N   VAL A  12      12.109  20.840  98.068  1.00 47.46           N
ATOM     83  CA  VAL A  12      12.470  20.180  99.291  1.00 47.46           C
ATOM     84  CB  VAL A  12      13.292  21.098 100.159  1.00 47.46           C
ATOM     85  CG1 VAL A  12      13.471  20.493 101.555  1.00 47.46           C
ATOM     86  CG2 VAL A  12      14.622  21.382  99.438  1.00 47.46           C
ATOM     87  C   VAL A  12      11.198  19.843 100.017  1.00 47.46           C
ATOM     88  O   VAL A  12      11.020  18.720 100.489  1.00 47.46           O
ATOM     89  N   GLU A  13      10.253  20.802 100.083  1.00 40.12           N
ATOM     90  CA  GLU A  13       9.036  20.595 100.818  1.00 40.12           C
ATOM     91  CB  GLU A  13       8.120  21.831 100.824  1.00 40.12           C
ATOM     92  CG  GLU A  13       8.693  22.991 101.642  1.00 40.12           C
ATOM     93  CD  GLU A  13       7.714  24.155 101.586  1.00 40.12           C
ATOM     94  OE1 GLU A  13       6.819  24.219 102.465  1.00 40.12           O
ATOM     95  OE2 GLU A  13       7.858  25.004 100.660  1.00 40.12           O
ATOM     96  C   GLU A  13       8.273  19.448 100.230  1.00 40.12           C
ATOM     97  O   GLU A  13       7.788  18.590 100.963  1.00 40.12           O
ATOM     98  N   THR A  14       8.156  19.387  98.891  1.00110.91           N
ATOM     99  CA  THR A  14       7.417  18.325  98.267  1.00110.91           C
ATOM    100  CB  THR A  14       7.162  18.561  96.805  1.00110.91           C
ATOM    101  OG1 THR A  14       6.435  17.473  96.253  1.00110.91           O
ATOM    102  CG2 THR A  14       8.488  18.791  96.073  1.00110.91           C
ATOM    103  C   THR A  14       8.115  17.008  98.463  1.00110.91           C
ATOM    104  O   THR A  14       7.463  15.984  98.658  1.00110.91           O
ATOM    105  N   ILE A  15       9.464  16.997  98.403  1.00 37.15           N
ATOM    106  CA  ILE A  15      10.224  15.784  98.548  1.00 37.15           C
ATOM    107  CB  ILE A  15      11.700  15.991  98.351  1.00 37.15           C
ATOM    108  CG1 ILE A  15      11.990  16.491  96.929  1.00 37.15           C
ATOM    109  CG2 ILE A  15      12.417  14.675  98.699  1.00 37.15           C
ATOM    110  CD1 ILE A  15      13.415  17.004  96.737  1.00 37.15           C
ATOM    111  C   ILE A  15      10.059  15.236  99.931  1.00 37.15           C
ATOM    112  O   ILE A  15       9.802  14.047 100.111  1.00 37.15           O
ATOM    113  N   ALA A  16      10.166  16.105 100.952  1.00 33.68           N
ATOM    114  CA  ALA A  16      10.101  15.647 102.308  1.00 33.68           C
ATOM    115  CB  ALA A  16      10.190  16.793 103.331  1.00 33.68           C
ATOM    116  C   ALA A  16       8.785  14.967 102.493  1.00 33.68           C
ATOM    117  O   ALA A  16       8.700  13.953 103.183  1.00 33.68           O
ATOM    118  N   GLU A  17       7.714  15.522 101.898  1.00 39.19           N
ATOM    119  CA  GLU A  17       6.422  14.918 102.041  1.00 39.19           C
ATOM    120  CB  GLU A  17       5.293  15.741 101.399  1.00 39.19           C
ATOM    121  CG  GLU A  17       5.018  17.081 102.080  0.00 39.19           C
ATOM    122  CD  GLU A  17       3.828  17.711 101.368  0.00 39.19           C
ATOM    123  OE1 GLU A  17       3.761  17.596 100.115  0.00 39.19           O
ATOM    124  OE2 GLU A  17       2.967  18.306 102.069  0.00 39.19           O
ATOM    125  C   GLU A  17       6.385  13.578 101.366  1.00 39.19           C
ATOM    126  O   GLU A  17       5.927  12.599 101.952  1.00 39.19           O
ATOM    127  N   GLN A  18       6.871  13.498 100.110  1.00 88.09           N
ATOM    128  CA  GLN A  18       6.755  12.274  99.365  1.00 88.09           C
ATOM    129  CB  GLN A  18       7.157  12.431  97.888  1.00 88.09           C
ATOM    130  CG  GLN A  18       6.185  13.310  97.098  1.00 88.09           C
ATOM    131  CD  GLN A  18       4.844  12.591  97.043  0.00 88.09           C
ATOM    132  OE1 GLN A  18       4.772  11.371  97.185  1.00 88.09           O
ATOM    133  NE2 GLN A  18       3.748  13.372  96.838  1.00 88.09           N
ATOM    134  C   GLN A  18       7.599  11.191  99.957  1.00 88.09           C
ATOM    135  O   GLN A  18       7.160  10.051 100.089  1.00 88.09           O
ATOM    136  N   GLU A  19       8.854  11.518 100.293  1.00127.96           N
ATOM    137  CA  GLU A  19       9.790  10.563 100.803  1.00127.96           C
ATOM    138  CB  GLU A  19      11.223  10.986 100.511  1.00127.96           C
ATOM    139  CG  GLU A  19      11.356  11.159  99.001  1.00127.96           C
ATOM    140  CD  GLU A  19      10.386  10.181  98.313  1.00127.96           C
ATOM    141  OE1 GLU A  19      10.696   8.965  98.223  1.00127.96           O
ATOM    142  OE2 GLU A  19       9.301  10.645  97.870  1.00127.96           O
ATOM    143  C   GLU A  19       9.564  10.279 102.254  1.00127.96           C
ATOM    144  O   GLU A  19       9.959   9.224 102.745  1.00127.96           O
ATOM    145  N   GLY A  20       8.961  11.232 102.995  1.00 27.63           N
ATOM    146  CA  GLY A  20       8.703  11.016 104.392  1.00 27.63           C
ATOM    147  C   GLY A  20       9.944  11.319 105.170  1.00 27.63           C
ATOM    148  O   GLY A  20      10.188  10.725 106.218  1.00 27.63           O
ATOM    149  N   MET A  21      10.770  12.256 104.662  1.00121.95           N
ATOM    150  CA  MET A  21      11.976  12.604 105.354  1.00121.95           C
ATOM    151  CB  MET A  21      13.219  12.465 104.465  1.00121.95           C
ATOM    152  CG  MET A  21      14.477  12.170 105.262  1.00121.95           C
ATOM    153  SD  MET A  21      14.530  10.476 105.923  1.00121.95           S
ATOM    154  CE  MET A  21      13.359  10.774 107.280  1.00121.95           C
ATOM    155  C   MET A  21      11.862  14.043 105.765  1.00121.95           C
ATOM    156  O   MET A  21      11.069  14.796 105.199  1.00121.95           O
ATOM    157  N   HIS A  22      12.666  14.458 106.769  1.00107.08           N
ATOM    158  CA  HIS A  22      12.612  15.790 107.307  1.00107.08           C
ATOM    159  ND1 HIS A  22      12.148  17.431 110.074  1.00107.08           N
ATOM    160  CG  HIS A  22      13.249  17.266 109.265  1.00107.08           C
ATOM    161  CB  HIS A  22      13.544  16.002 108.513  1.00107.08           C
ATOM    162  NE2 HIS A  22      13.297  19.332 110.171  1.00107.08           N
ATOM    163  CD2 HIS A  22      13.941  18.437 109.335  1.00107.08           C
ATOM    164  CE1 HIS A  22      12.225  18.684 110.591  1.00107.08           C
ATOM    165  C   HIS A  22      12.985  16.760 106.232  1.00107.08           C
ATOM    166  O   HIS A  22      13.690  16.423 105.282  1.00107.08           O
ATOM    167  N   ARG A  23      12.481  18.003 106.357  1.00 61.99           N
ATOM    168  CA  ARG A  23      12.705  19.024 105.375  1.00 61.99           C
ATOM    169  CB  ARG A  23      11.987  20.342 105.704  1.00 61.99           C
ATOM    170  CG  ARG A  23      10.467  20.237 105.571  1.00 61.99           C
ATOM    171  CD  ARG A  23       9.734  21.520 105.960  1.00 61.99           C
ATOM    172  NE  ARG A  23       8.276  21.292 105.751  1.00 61.99           N
ATOM    173  CZ  ARG A  23       7.372  22.207 106.208  1.00 61.99           C
ATOM    174  NH1 ARG A  23       7.798  23.297 106.913  1.00 61.99           N
ATOM    175  NH2 ARG A  23       6.043  22.040 105.946  1.00 61.99           N
ATOM    176  C   ARG A  23      14.171  19.292 105.290  1.00 61.99           C
ATOM    177  O   ARG A  23      14.701  19.542 104.208  1.00 61.99           O
ATOM    178  N   ARG A  24      14.869  19.282 106.438  1.00120.16           N
ATOM    179  CA  ARG A  24      16.280  19.511 106.389  1.00120.16           C
ATOM    180  CB  ARG A  24      16.916  19.681 107.781  1.00120.16           C
ATOM    181  CG  ARG A  24      16.589  21.046 108.394  0.00120.16           C
ATOM    182  CD  ARG A  24      16.927  21.197 109.878  0.00120.16           C
ATOM    183  NE  ARG A  24      18.314  20.708 110.100  1.00120.16           N
ATOM    184  CZ  ARG A  24      18.511  19.502 110.707  1.00120.16           C
ATOM    185  NH1 ARG A  24      17.439  18.753 111.098  1.00120.16           N
ATOM    186  NH2 ARG A  24      19.778  19.055 110.945  1.00120.16           N
ATOM    187  C   ARG A  24      16.936  18.369 105.672  1.00120.16           C
ATOM    188  O   ARG A  24      17.841  18.578 104.868  1.00120.16           O
ATOM    189  N   GLU A  25      16.479  17.129 105.930  1.00 96.58           N
ATOM    190  CA  GLU A  25      17.069  15.940 105.377  1.00 96.58           C
ATOM    191  CB  GLU A  25      16.458  14.682 106.009  1.00 96.58           C
ATOM    192  CG  GLU A  25      17.292  13.418 105.830  1.00 96.58           C
ATOM    193  CD  GLU A  25      16.863  12.467 106.938  1.00 96.58           C
ATOM    194  OE1 GLU A  25      16.237  12.945 107.920  1.00 96.58           O
ATOM    195  OE2 GLU A  25      17.150  11.249 106.812  1.00 96.58           O
ATOM    196  C   GLU A  25      16.889  15.898 103.890  1.00 96.58           C
ATOM    197  O   GLU A  25      17.804  15.534 103.153  1.00 96.58           O
ATOM    198  N   VAL A  26      15.694  16.267 103.401  1.00106.30           N
ATOM    199  CA  VAL A  26      15.488  16.302 101.985  1.00106.30           C
ATOM    200  CB  VAL A  26      14.058  16.578 101.627  1.00106.30           C
ATOM    201  CG1 VAL A  26      13.542  17.721 102.510  1.00106.30           C
ATOM    202  CG2 VAL A  26      13.962  16.829 100.112  1.00106.30           C
ATOM    203  C   VAL A  26      16.419  17.332 101.418  1.00106.30           C
ATOM    204  O   VAL A  26      17.047  17.111 100.385  1.00106.30           O
ATOM    205  N   GLN A  27      16.570  18.482 102.102  1.00 41.58           N
ATOM    206  CA  GLN A  27      17.449  19.500 101.595  1.00 41.58           C
ATOM    207  CB  GLN A  27      17.442  20.815 102.394  1.00 41.58           C
ATOM    208  CG  GLN A  27      18.375  21.864 101.775  1.00 41.58           C
ATOM    209  CD  GLN A  27      18.333  23.121 102.630  1.00 41.58           C
ATOM    210  OE1 GLN A  27      17.885  24.180 102.192  1.00 41.58           O
ATOM    211  NE2 GLN A  27      18.821  22.999 103.893  1.00 41.58           N
ATOM    212  C   GLN A  27      18.865  19.002 101.619  1.00 41.58           C
ATOM    213  O   GLN A  27      19.629  19.255 100.689  1.00 41.58           O
ATOM    214  N   SER A  28      19.255  18.285 102.692  1.00 30.71           N
ATOM    215  CA  SER A  28      20.608  17.825 102.824  1.00 30.71           C
ATOM    216  CB  SER A  28      20.874  17.097 104.152  1.00 30.71           C
ATOM    217  OG  SER A  28      20.136  15.885 104.207  1.00 30.71           O
ATOM    218  C   SER A  28      20.911  16.866 101.719  1.00 30.71           C
ATOM    219  O   SER A  28      21.932  16.983 101.044  1.00 30.71           O
ATOM    220  N   ILE A  29      20.013  15.894 101.499  1.00 42.58           N
ATOM    221  CA  ILE A  29      20.208  14.893 100.492  1.00 42.58           C
ATOM    222  CB  ILE A  29      19.067  13.919 100.477  1.00 42.58           C
ATOM    223  CG1 ILE A  29      18.946  13.211 101.833  1.00 42.58           C
ATOM    224  CG2 ILE A  29      19.262  12.948  99.304  1.00 42.58           C
ATOM    225  CD1 ILE A  29      17.622  12.466 102.004  1.00 42.58           C
ATOM    226  C   ILE A  29      20.230  15.560  99.149  1.00 42.58           C
ATOM    227  O   ILE A  29      21.097  15.283  98.322  1.00 42.58           O
ATOM    228  N   VAL A  30      19.282  16.478  98.893  1.00 39.93           N
ATOM    229  CA  VAL A  30      19.184  17.097  97.599  1.00 39.93           C
ATOM    230  CB  VAL A  30      18.023  18.042  97.485  1.00 39.93           C
ATOM    231  CG1 VAL A  30      18.107  18.757  96.128  1.00 39.93           C
ATOM    232  CG2 VAL A  30      16.723  17.242  97.672  1.00 39.93           C
ATOM    233  C   VAL A  30      20.425  17.876  97.282  1.00 39.93           C
ATOM    234  O   VAL A  30      20.945  17.786  96.172  1.00 39.93           O
ATOM    235  N   ASP A  31      20.944  18.660  98.247  1.00 35.14           N
ATOM    236  CA  ASP A  31      22.086  19.494  97.984  1.00 35.14           C
ATOM    237  CB  ASP A  31      22.487  20.360  99.192  1.00 35.14           C
ATOM    238  CG  ASP A  31      21.413  21.420  99.377  1.00 35.14           C
ATOM    239  OD1 ASP A  31      20.491  21.477  98.521  1.00 35.14           O
ATOM    240  OD2 ASP A  31      21.500  22.192 100.370  1.00 35.14           O
ATOM    241  C   ASP A  31      23.267  18.644  97.627  1.00 35.14           C
ATOM    242  O   ASP A  31      24.009  18.959  96.698  1.00 35.14           O
ATOM    243  N   ALA A  32      23.470  17.532  98.355  1.00 29.04           N
ATOM    244  CA  ALA A  32      24.589  16.663  98.124  1.00 29.04           C
ATOM    245  CB  ALA A  32      24.647  15.494  99.122  1.00 29.04           C
ATOM    246  C   ALA A  32      24.480  16.085  96.746  1.00 29.04           C
ATOM    247  O   ALA A  32      25.482  15.916  96.055  1.00 29.04           O
ATOM    248  N   PHE A  33      23.246  15.757  96.321  1.00117.92           N
ATOM    249  CA  PHE A  33      22.965  15.188  95.031  1.00117.92           C
ATOM    250  CB  PHE A  33      21.464  14.892  94.865  1.00117.92           C
ATOM    251  CG  PHE A  33      21.087  15.240  93.468  1.00117.92           C
ATOM    252  CD1 PHE A  33      21.451  14.464  92.394  1.00117.92           C
ATOM    253  CD2 PHE A  33      20.341  16.377  93.248  1.00117.92           C
ATOM    254  CE1 PHE A  33      21.075  14.837  91.125  1.00117.92           C
ATOM    255  CE2 PHE A  33      19.965  16.749  91.981  1.00117.92           C
ATOM    256  CZ  PHE A  33      20.335  15.975  90.911  1.00117.92           C
ATOM    257  C   PHE A  33      23.377  16.102  93.917  1.00117.92           C
ATOM    258  O   PHE A  33      24.039  15.665  92.974  1.00117.92           O
ATOM    259  N   PHE A  34      22.986  17.390  93.988  1.00107.67           N
ATOM    260  CA  PHE A  34      23.318  18.328  92.951  1.00107.67           C
ATOM    261  CB  PHE A  34      22.638  19.703  93.095  1.00107.67           C
ATOM    262  CG  PHE A  34      21.196  19.570  92.735  1.00107.67           C
ATOM    263  CD1 PHE A  34      20.806  19.667  91.418  1.00107.67           C
ATOM    264  CD2 PHE A  34      20.237  19.342  93.694  1.00107.67           C
ATOM    265  CE1 PHE A  34      19.484  19.554  91.058  1.00107.67           C
ATOM    266  CE2 PHE A  34      18.913  19.229  93.337  1.00107.67           C
ATOM    267  CZ  PHE A  34      18.531  19.328  92.021  1.00107.67           C
ATOM    268  C   PHE A  34      24.797  18.562  92.926  1.00107.67           C
ATOM    269  O   PHE A  34      25.393  18.672  91.857  1.00107.67           O
ATOM    270  N   HIS A  35      25.435  18.667  94.107  1.00 42.25           N
ATOM    271  CA  HIS A  35      26.851  18.905  94.137  1.00 42.25           C
ATOM    272  ND1 HIS A  35      28.256  21.391  96.106  1.00 42.25           N
ATOM    273  CG  HIS A  35      27.258  20.439  96.114  1.00 42.25           C
ATOM    274  CB  HIS A  35      27.426  19.055  95.557  1.00 42.25           C
ATOM    275  NE2 HIS A  35      26.480  22.341  97.047  1.00 42.25           N
ATOM    276  CD2 HIS A  35      26.181  21.037  96.693  1.00 42.25           C
ATOM    277  CE1 HIS A  35      27.736  22.508  96.675  1.00 42.25           C
ATOM    278  C   HIS A  35      27.549  17.756  93.482  1.00 42.25           C
ATOM    279  O   HIS A  35      28.506  17.946  92.735  1.00 42.25           O
ATOM    280  N   GLU A  36      27.078  16.526  93.751  1.00122.96           N
ATOM    281  CA  GLU A  36      27.679  15.339  93.212  1.00122.96           C
ATOM    282  CB  GLU A  36      26.982  14.058  93.707  1.00122.96           C
ATOM    283  CG  GLU A  36      27.407  12.790  92.961  1.00122.96           C
ATOM    284  CD  GLU A  36      28.810  12.414  93.407  1.00122.96           C
ATOM    285  OE1 GLU A  36      29.185  12.779  94.553  1.00122.96           O
ATOM    286  OE2 GLU A  36      29.524  11.757  92.604  1.00122.96           O
ATOM    287  C   GLU A  36      27.575  15.319  91.718  1.00122.96           C
ATOM    288  O   GLU A  36      28.532  14.962  91.033  1.00122.96           O
ATOM    289  N   VAL A  37      26.407  15.693  91.164  1.00 99.11           N
ATOM    290  CA  VAL A  37      26.242  15.616  89.741  1.00 99.11           C
ATOM    291  CB  VAL A  37      24.848  15.929  89.281  1.00 99.11           C
ATOM    292  CG1 VAL A  37      24.526  17.395  89.594  1.00 99.11           C
ATOM    293  CG2 VAL A  37      24.746  15.575  87.789  1.00 99.11           C
ATOM    294  C   VAL A  37      27.200  16.544  89.065  1.00 99.11           C
ATOM    295  O   VAL A  37      27.822  16.179  88.069  1.00 99.11           O
ATOM    296  N   LYS A  38      27.357  17.768  89.604  1.00143.94           N
ATOM    297  CA  LYS A  38      28.230  18.755  89.037  1.00143.94           C
ATOM    298  CB  LYS A  38      28.100  20.100  89.783  1.00143.94           C
ATOM    299  CG  LYS A  38      28.975  21.251  89.280  1.00143.94           C
ATOM    300  CD  LYS A  38      30.426  21.212  89.764  1.00143.94           C
ATOM    301  CE  LYS A  38      30.621  21.998  91.066  1.00143.94           C
ATOM    302  NZ  LYS A  38      32.051  22.021  91.444  1.00143.94           N
ATOM    303  C   LYS A  38      29.646  18.249  89.075  1.00143.94           C
ATOM    304  O   LYS A  38      30.404  18.449  88.126  1.00143.94           O
ATOM    305  N   GLY A  39      30.035  17.578  90.177  1.00 29.07           N
ATOM    306  CA  GLY A  39      31.373  17.064  90.328  1.00 29.07           C
ATOM    307  C   GLY A  39      31.661  15.981  89.325  1.00 29.07           C
ATOM    308  O   GLY A  39      32.749  15.932  88.754  1.00 29.07           O
ATOM    309  N   ALA A  40      30.704  15.056  89.118  1.00 47.19           N
ATOM    310  CA  ALA A  40      30.866  13.947  88.213  1.00 47.19           C
ATOM    311  CB  ALA A  40      29.694  12.955  88.277  1.00 47.19           C
ATOM    312  C   ALA A  40      30.961  14.444  86.800  1.00 47.19           C
ATOM    313  O   ALA A  40      31.696  13.894  85.983  1.00 47.19           O
ATOM    314  N   LEU A  41      30.169  15.473  86.458  1.00149.31           N
ATOM    315  CA  LEU A  41      30.181  16.007  85.126  1.00149.31           C
ATOM    316  CB  LEU A  41      29.147  17.137  84.932  1.00149.31           C
ATOM    317  CG  LEU A  41      27.682  16.711  85.151  1.00149.31           C
ATOM    318  CD1 LEU A  41      26.720  17.892  84.936  1.00149.31           C
ATOM    319  CD2 LEU A  41      27.317  15.493  84.288  1.00149.31           C
ATOM    320  C   LEU A  41      31.524  16.630  84.868  1.00149.31           C
ATOM    321  O   LEU A  41      32.120  16.429  83.814  1.00149.31           O
ATOM    322  N   LEU A  42      32.042  17.384  85.863  1.00148.35           N
ATOM    323  CA  LEU A  42      33.264  18.136  85.730  1.00148.35           C
ATOM    324  CB  LEU A  42      33.583  18.958  87.005  1.00148.35           C
ATOM    325  CG  LEU A  42      34.834  19.878  86.979  1.00148.35           C
ATOM    326  CD1 LEU A  42      34.915  20.691  88.279  1.00148.35           C
ATOM    327  CD2 LEU A  42      36.162  19.134  86.744  1.00148.35           C
ATOM    328  C   LEU A  42      34.393  17.184  85.471  1.00148.35           C
ATOM    329  O   LEU A  42      35.306  17.501  84.709  1.00148.35           O
ATOM    330  N   GLU A  43      34.372  16.018  86.142  1.00115.56           N
ATOM    331  CA  GLU A  43      35.356  14.972  86.056  1.00115.56           C
ATOM    332  CB  GLU A  43      35.282  13.951  87.211  1.00115.56           C
ATOM    333  CG  GLU A  43      33.971  13.178  87.310  1.00115.56           C
ATOM    334  CD  GLU A  43      34.053  12.265  88.522  1.00115.56           C
ATOM    335  OE1 GLU A  43      35.187  11.836  88.864  1.00115.56           O
ATOM    336  OE2 GLU A  43      32.984  11.991  89.129  1.00115.56           O
ATOM    337  C   GLU A  43      35.247  14.281  84.728  1.00115.56           C
ATOM    338  O   GLU A  43      36.132  13.514  84.349  1.00115.56           O
ATOM    339  N   ASP A  44      34.155  14.550  83.984  1.00 76.53           N
ATOM    340  CA  ASP A  44      33.875  13.968  82.696  1.00 76.53           C
ATOM    341  CB  ASP A  44      35.131  13.808  81.817  1.00 76.53           C
ATOM    342  CG  ASP A  44      35.691  15.199  81.554  1.00 76.53           C
ATOM    343  OD1 ASP A  44      35.144  16.176  82.130  1.00 76.53           O
ATOM    344  OD2 ASP A  44      36.672  15.303  80.770  1.00 76.53           O
ATOM    345  C   ASP A  44      33.227  12.622  82.800  1.00 76.53           C
ATOM    346  O   ASP A  44      33.303  11.821  81.869  1.00 76.53           O
ATOM    347  N   ARG A  45      32.560  12.332  83.932  1.00150.63           N
ATOM    348  CA  ARG A  45      31.783  11.129  84.002  1.00150.63           C
ATOM    349  CB  ARG A  45      31.736  10.486  85.399  1.00150.63           C
ATOM    350  CG  ARG A  45      33.075   9.882  85.835  1.00150.63           C
ATOM    351  CD  ARG A  45      33.345   8.498  85.239  1.00150.63           C
ATOM    352  NE  ARG A  45      33.797   8.686  83.832  1.00150.63           N
ATOM    353  CZ  ARG A  45      35.126   8.832  83.550  1.00150.63           C
ATOM    354  NH1 ARG A  45      36.043   8.838  84.561  1.00150.63           N
ATOM    355  NH2 ARG A  45      35.542   8.958  82.256  1.00150.63           N
ATOM    356  C   ARG A  45      30.385  11.488  83.592  1.00150.63           C
ATOM    357  O   ARG A  45      29.983  12.648  83.666  1.00150.63           O
ATOM    358  N   VAL A  46      29.604  10.497  83.120  1.00 42.42           N
ATOM    359  CA  VAL A  46      28.266  10.798  82.704  1.00 42.42           C
ATOM    360  CB  VAL A  46      27.868  10.096  81.438  1.00 42.42           C
ATOM    361  CG1 VAL A  46      26.380  10.373  81.162  1.00 42.42           C
ATOM    362  CG2 VAL A  46      28.811  10.558  80.313  1.00 42.42           C
ATOM    363  C   VAL A  46      27.332  10.354  83.781  1.00 42.42           C
ATOM    364  O   VAL A  46      27.461   9.258  84.330  1.00 42.42           O
ATOM    365  N   VAL A  47      26.363  11.224  84.126  1.00 58.70           N
ATOM    366  CA  VAL A  47      25.416  10.848  85.133  1.00 58.70           C
ATOM    367  CB  VAL A  47      25.038  11.968  86.059  1.00 58.70           C
ATOM    368  CG1 VAL A  47      23.925  11.478  86.995  1.00 58.70           C
ATOM    369  CG2 VAL A  47      26.303  12.427  86.811  1.00 58.70           C
ATOM    370  C   VAL A  47      24.191  10.362  84.415  1.00 58.70           C
ATOM    371  O   VAL A  47      23.633  11.063  83.570  1.00 58.70           O
ATOM    372  N   GLU A  48      23.752   9.124  84.734  1.00124.73           N
ATOM    373  CA  GLU A  48      22.667   8.500  84.030  1.00124.73           C
ATOM    374  CB  GLU A  48      23.088   7.148  83.424  1.00124.73           C
ATOM    375  CG  GLU A  48      21.986   6.414  82.659  1.00124.73           C
ATOM    376  CD  GLU A  48      22.095   6.810  81.195  1.00124.73           C
ATOM    377  OE1 GLU A  48      23.032   7.584  80.862  1.00124.73           O
ATOM    378  OE2 GLU A  48      21.250   6.337  80.388  1.00124.73           O
ATOM    379  C   GLU A  48      21.540   8.196  84.974  1.00124.73           C
ATOM    380  O   GLU A  48      21.673   7.359  85.863  1.00124.73           O
ATOM    381  N   PHE A  49      20.378   8.848  84.761  1.00115.75           N
ATOM    382  CA  PHE A  49      19.209   8.639  85.572  1.00115.75           C
ATOM    383  CB  PHE A  49      18.373   9.912  85.779  1.00115.75           C
ATOM    384  CG  PHE A  49      19.138  11.078  86.296  1.00115.75           C
ATOM    385  CD1 PHE A  49      20.259  11.544  85.646  1.00115.75           C
ATOM    386  CD2 PHE A  49      18.683  11.776  87.387  1.00115.75           C
ATOM    387  CE1 PHE A  49      20.958  12.643  86.090  1.00115.75           C
ATOM    388  CE2 PHE A  49      19.374  12.877  87.833  1.00115.75           C
ATOM    389  CZ  PHE A  49      20.518  13.308  87.206  1.00115.75           C
ATOM    390  C   PHE A  49      18.248   7.912  84.679  1.00115.75           C
ATOM    391  O   PHE A  49      17.782   8.480  83.694  1.00115.75           O
ATOM    392  N   ARG A  50      17.854   6.673  85.012  1.00189.05           N
ATOM    393  CA  ARG A  50      16.968   6.010  84.100  1.00189.05           C
ATOM    394  CB  ARG A  50      16.725   4.535  84.460  1.00189.05           C
ATOM    395  CG  ARG A  50      17.961   3.650  84.294  1.00189.05           C
ATOM    396  CD  ARG A  50      17.994   2.923  82.949  1.00189.05           C
ATOM    397  NE  ARG A  50      18.007   3.966  81.886  1.00189.05           N
ATOM    398  CZ  ARG A  50      17.387   3.733  80.692  1.00189.05           C
ATOM    399  NH1 ARG A  50      16.730   2.555  80.480  1.00189.05           N
ATOM    400  NH2 ARG A  50      17.416   4.682  79.712  1.00189.05           N
ATOM    401  C   ARG A  50      15.634   6.696  84.110  1.00189.05           C
ATOM    402  O   ARG A  50      15.007   6.862  85.155  1.00189.05           O
ATOM    403  N   GLY A  51      15.177   7.129  82.918  1.00 40.74           N
ATOM    404  CA  GLY A  51      13.872   7.702  82.745  1.00 40.74           C
ATOM    405  C   GLY A  51      13.945   9.199  82.811  1.00 40.74           C
ATOM    406  O   GLY A  51      13.296   9.892  82.027  1.00 40.74           O
ATOM    407  N   PHE A  52      14.701   9.732  83.792  1.00 66.58           N
ATOM    408  CA  PHE A  52      14.833  11.154  83.966  1.00 66.58           C
ATOM    409  CB  PHE A  52      15.449  11.514  85.330  1.00 66.58           C
ATOM    410  CG  PHE A  52      15.556  12.996  85.438  1.00 66.58           C
ATOM    411  CD1 PHE A  52      14.465  13.768  85.768  1.00 66.58           C
ATOM    412  CD2 PHE A  52      16.766  13.610  85.221  1.00 66.58           C
ATOM    413  CE1 PHE A  52      14.582  15.135  85.867  1.00 66.58           C
ATOM    414  CE2 PHE A  52      16.891  14.975  85.319  1.00 66.58           C
ATOM    415  CZ  PHE A  52      15.796  15.740  85.641  1.00 66.58           C
ATOM    416  C   PHE A  52      15.680  11.774  82.899  1.00 66.58           C
ATOM    417  O   PHE A  52      15.245  12.699  82.211  1.00 66.58           O
ATOM    418  N   GLY A  53      16.914  11.256  82.704  1.00 32.56           N
ATOM    419  CA  GLY A  53      17.769  11.858  81.719  1.00 32.56           C
ATOM    420  C   GLY A  53      19.203  11.670  82.102  1.00 32.56           C
ATOM    421  O   GLY A  53      19.523  10.982  83.069  1.00 32.56           O
ATOM    422  N   THR A  54      20.116  12.298  81.330  1.00105.01           N
ATOM    423  CA  THR A  54      21.520  12.147  81.577  1.00105.01           C
ATOM    424  CB  THR A  54      22.197  11.325  80.521  1.00105.01           C
ATOM    425  OG1 THR A  54      23.553  11.092  80.870  1.00105.01           O
ATOM    426  CG2 THR A  54      22.110  12.077  79.180  1.00105.01           C
ATOM    427  C   THR A  54      22.171  13.495  81.555  1.00105.01           C
ATOM    428  O   THR A  54      21.704  14.421  80.892  1.00105.01           O
ATOM    429  N   PHE A  55      23.281  13.627  82.310  1.00 59.70           N
ATOM    430  CA  PHE A  55      24.052  14.836  82.335  1.00 59.70           C
ATOM    431  CB  PHE A  55      24.220  15.446  83.738  1.00 59.70           C
ATOM    432  CG  PHE A  55      22.915  15.962  84.240  1.00 59.70           C
ATOM    433  CD1 PHE A  55      22.002  15.117  84.830  1.00 59.70           C
ATOM    434  CD2 PHE A  55      22.616  17.301  84.139  1.00 59.70           C
ATOM    435  CE1 PHE A  55      20.803  15.600  85.299  1.00 59.70           C
ATOM    436  CE2 PHE A  55      21.419  17.788  84.606  1.00 59.70           C
ATOM    437  CZ  PHE A  55      20.511  16.938  85.188  1.00 59.70           C
ATOM    438  C   PHE A  55      25.429  14.448  81.901  1.00 59.70           C
ATOM    439  O   PHE A  55      25.931  13.393  82.289  1.00 59.70           O
ATOM    440  N   GLU A  56      26.080  15.289  81.071  1.00 89.52           N
ATOM    441  CA  GLU A  56      27.402  14.950  80.624  1.00 89.52           C
ATOM    442  CB  GLU A  56      27.394  13.962  79.444  1.00 89.52           C
ATOM    443  CG  GLU A  56      26.614  14.465  78.226  1.00 89.52           C
ATOM    444  CD  GLU A  56      26.610  13.364  77.177  1.00 89.52           C
ATOM    445  OE1 GLU A  56      27.163  12.269  77.464  1.00 89.52           O
ATOM    446  OE2 GLU A  56      26.052  13.605  76.073  1.00 89.52           O
ATOM    447  C   GLU A  56      28.097  16.197  80.177  1.00 89.52           C
ATOM    448  O   GLU A  56      27.489  17.261  80.074  1.00 89.52           O
ATOM    449  N   ILE A  57      29.415  16.098  79.912  1.00104.70           N
ATOM    450  CA  ILE A  57      30.122  17.248  79.433  1.00104.70           C
ATOM    451  CB  ILE A  57      31.503  17.438  79.978  1.00104.70           C
ATOM    452  CG1 ILE A  57      32.412  16.267  79.573  1.00104.70           C
ATOM    453  CG2 ILE A  57      31.393  17.685  81.489  1.00104.70           C
ATOM    454  CD1 ILE A  57      33.898  16.603  79.686  1.00104.70           C
ATOM    455  C   ILE A  57      30.300  17.058  77.966  1.00104.70           C
ATOM    456  O   ILE A  57      30.580  15.954  77.500  1.00104.70           O
ATOM    457  N   ARG A  58      30.101  18.142  77.193  1.00 50.33           N
ATOM    458  CA  ARG A  58      30.250  18.058  75.770  1.00 50.33           C
ATOM    459  CB  ARG A  58      28.991  18.473  74.996  1.00 50.33           C
ATOM    460  CG  ARG A  58      27.797  17.556  75.260  1.00 50.33           C
ATOM    461  CD  ARG A  58      26.541  17.964  74.491  1.00 50.33           C
ATOM    462  NE  ARG A  58      25.457  17.013  74.863  1.00 50.33           N
ATOM    463  CZ  ARG A  58      24.983  16.126  73.940  1.00 50.33           C
ATOM    464  NH1 ARG A  58      25.507  16.093  72.681  1.00 50.33           N
ATOM    465  NH2 ARG A  58      23.963  15.285  74.275  1.00 50.33           N
ATOM    466  C   ARG A  58      31.345  18.992  75.370  1.00 50.33           C
ATOM    467  O   ARG A  58      31.522  20.060  75.955  1.00 50.33           O
ATOM    468  N   THR A  59      32.127  18.597  74.351  1.00 99.47           N
ATOM    469  CA  THR A  59      33.222  19.425  73.949  1.00 99.47           C
ATOM    470  CB  THR A  59      34.365  18.657  73.355  1.00 99.47           C
ATOM    471  OG1 THR A  59      35.474  19.518  73.144  1.00 99.47           O
ATOM    472  CG2 THR A  59      33.910  18.033  72.024  1.00 99.47           C
ATOM    473  C   THR A  59      32.762  20.414  72.928  1.00 99.47           C
ATOM    474  O   THR A  59      31.804  20.174  72.194  1.00 99.47           O
ATOM    475  N   ARG A  60      33.445  21.578  72.894  1.00129.27           N
ATOM    476  CA  ARG A  60      33.210  22.603  71.916  1.00129.27           C
ATOM    477  CB  ARG A  60      32.685  23.938  72.472  1.00129.27           C
ATOM    478  CG  ARG A  60      31.183  23.956  72.741  1.00129.27           C
ATOM    479  CD  ARG A  60      30.753  23.098  73.921  1.00129.27           C
ATOM    480  NE  ARG A  60      29.270  23.183  73.992  1.00129.27           N
ATOM    481  CZ  ARG A  60      28.513  22.339  73.234  1.00129.27           C
ATOM    482  NH1 ARG A  60      29.109  21.535  72.305  1.00129.27           N
ATOM    483  NH2 ARG A  60      27.163  22.281  73.416  1.00129.27           N
ATOM    484  C   ARG A  60      34.534  22.914  71.301  1.00129.27           C
ATOM    485  O   ARG A  60      35.539  23.014  72.000  1.00129.27           O
ATOM    486  N   LYS A  61      34.559  23.091  69.967  1.00 94.38           N
ATOM    487  CA  LYS A  61      35.783  23.350  69.264  1.00 94.38           C
ATOM    488  CB  LYS A  61      35.689  23.167  67.738  1.00 94.38           C
ATOM    489  CG  LYS A  61      35.521  21.715  67.287  1.00 94.38           C
ATOM    490  CD  LYS A  61      34.151  21.125  67.613  1.00 94.38           C
ATOM    491  CE  LYS A  61      33.084  21.465  66.572  1.00 94.38           C
ATOM    492  NZ  LYS A  61      31.815  20.787  66.914  1.00 94.38           N
ATOM    493  C   LYS A  61      36.196  24.762  69.501  1.00 94.38           C
ATOM    494  O   LYS A  61      35.383  25.624  69.831  1.00 94.38           O
ATOM    495  N   GLY A  62      37.507  25.027  69.351  1.00 17.27           N
ATOM    496  CA  GLY A  62      38.000  26.355  69.548  1.00 17.27           C
ATOM    497  C   GLY A  62      37.597  27.168  68.363  1.00 17.27           C
ATOM    498  O   GLY A  62      37.323  26.634  67.288  1.00 17.27           O
ATOM    499  N   ARG A  63      37.546  28.500  68.547  1.00158.67           N
ATOM    500  CA  ARG A  63      37.199  29.370  67.465  1.00158.67           C
ATOM    501  CB  ARG A  63      35.781  29.959  67.597  1.00158.67           C
ATOM    502  CG  ARG A  63      35.304  30.709  66.351  1.00158.67           C
ATOM    503  CD  ARG A  63      33.895  31.297  66.476  1.00158.67           C
ATOM    504  NE  ARG A  63      33.521  31.863  65.148  1.00158.67           N
ATOM    505  CZ  ARG A  63      32.926  31.069  64.208  1.00158.67           C
ATOM    506  NH1 ARG A  63      32.636  29.768  64.498  1.00158.67           N
ATOM    507  NH2 ARG A  63      32.624  31.577  62.977  1.00158.67           N
ATOM    508  C   ARG A  63      38.182  30.493  67.503  1.00158.67           C
ATOM    509  O   ARG A  63      38.590  30.933  68.576  1.00158.67           O
ATOM    510  N   ASP A  64      38.614  30.981  66.326  1.00129.61           N
ATOM    511  CA  ASP A  64      39.561  32.054  66.342  1.00129.61           C
ATOM    512  CB  ASP A  64      40.548  31.990  65.165  1.00129.61           C
ATOM    513  CG  ASP A  64      39.738  32.035  63.876  0.00129.61           C
ATOM    514  OD1 ASP A  64      38.858  31.149  63.707  1.00129.61           O
ATOM    515  OD2 ASP A  64      39.991  32.944  63.041  1.00129.61           O
ATOM    516  C   ASP A  64      38.796  33.327  66.237  1.00129.61           C
ATOM    517  O   ASP A  64      39.161  34.225  65.481  1.00129.61           O
ATOM    518  N   ARG A  65      37.689  33.426  66.993  1.00114.12           N
ATOM    519  CA  ARG A  65      36.909  34.625  67.004  1.00114.12           C
ATOM    520  CB  ARG A  65      35.570  34.493  67.751  1.00114.12           C
ATOM    521  CG  ARG A  65      34.803  35.818  67.799  1.00114.12           C
ATOM    522  CD  ARG A  65      33.455  35.745  68.515  1.00114.12           C
ATOM    523  NE  ARG A  65      32.516  35.012  67.621  1.00114.12           N
ATOM    524  CZ  ARG A  65      31.186  35.317  67.650  1.00114.12           C
ATOM    525  NH1 ARG A  65      30.730  36.276  68.509  1.00114.12           N
ATOM    526  NH2 ARG A  65      30.314  34.669  66.825  1.00114.12           N
ATOM    527  C   ARG A  65      37.688  35.696  67.690  1.00114.12           C
ATOM    528  O   ARG A  65      37.649  36.860  67.294  1.00114.12           O
ATOM    529  N   ALA A  66      38.446  35.316  68.735  1.00 41.76           N
ATOM    530  CA  ALA A  66      39.086  36.304  69.548  1.00 41.76           C
ATOM    531  CB  ALA A  66      39.916  35.710  70.698  1.00 41.76           C
ATOM    532  C   ALA A  66      39.993  37.148  68.720  1.00 41.76           C
ATOM    533  O   ALA A  66      40.663  36.682  67.800  1.00 41.76           O
ATOM    534  N   ARG A  67      39.995  38.455  69.032  1.00149.34           N
ATOM    535  CA  ARG A  67      40.865  39.372  68.370  1.00149.34           C
ATOM    536  CB  ARG A  67      40.186  40.159  67.240  1.00149.34           C
ATOM    537  CG  ARG A  67      41.159  41.042  66.460  1.00149.34           C
ATOM    538  CD  ARG A  67      42.202  40.228  65.693  1.00149.34           C
ATOM    539  NE  ARG A  67      41.461  39.332  64.762  1.00149.34           N
ATOM    540  CZ  ARG A  67      41.133  39.785  63.518  1.00149.34           C
ATOM    541  NH1 ARG A  67      41.526  41.032  63.131  1.00149.34           N
ATOM    542  NH2 ARG A  67      40.425  38.992  62.661  1.00149.34           N
ATOM    543  C   ARG A  67      41.275  40.361  69.406  1.00149.34           C
ATOM    544  O   ARG A  67      40.527  40.641  70.342  1.00149.34           O
ATOM    545  N   ASN A  68      42.498  40.900  69.282  1.00 48.79           N
ATOM    546  CA  ASN A  68      42.911  41.899  70.217  1.00 48.79           C
ATOM    547  CB  ASN A  68      44.391  41.763  70.621  1.00 48.79           C
ATOM    548  CG  ASN A  68      44.687  42.689  71.794  1.00 48.79           C
ATOM    549  OD1 ASN A  68      44.562  43.907  71.690  1.00 48.79           O
ATOM    550  ND2 ASN A  68      45.094  42.093  72.947  1.00 48.79           N
ATOM    551  C   ASN A  68      42.735  43.190  69.488  1.00 48.79           C
ATOM    552  O   ASN A  68      43.313  43.380  68.423  1.00 48.79           O
ATOM    553  N   PRO A  69      41.909  44.070  69.973  1.00162.16           N
ATOM    554  CA  PRO A  69      41.748  45.302  69.257  1.00162.16           C
ATOM    555  CD  PRO A  69      40.692  43.675  70.660  1.00162.16           C
ATOM    556  CB  PRO A  69      40.500  45.959  69.839  1.00162.16           C
ATOM    557  CG  PRO A  69      39.658  44.759  70.312  1.00162.16           C
ATOM    558  C   PRO A  69      42.974  46.155  69.281  1.00162.16           C
ATOM    559  O   PRO A  69      43.263  46.817  68.286  1.00162.16           O
ATOM    560  N   ARG A  70      43.695  46.172  70.415  1.00 94.55           N
ATOM    561  CA  ARG A  70      44.845  47.016  70.523  1.00 94.55           C
ATOM    562  CB  ARG A  70      45.368  47.026  71.966  1.00 94.55           C
ATOM    563  CG  ARG A  70      46.585  47.907  72.223  1.00 94.55           C
ATOM    564  CD  ARG A  70      46.841  48.076  73.721  1.00 94.55           C
ATOM    565  NE  ARG A  70      48.149  48.762  73.901  1.00 94.55           N
ATOM    566  CZ  ARG A  70      49.267  48.021  74.154  1.00 94.55           C
ATOM    567  NH1 ARG A  70      49.180  46.660  74.225  1.00 94.55           N
ATOM    568  NH2 ARG A  70      50.468  48.639  74.346  1.00 94.55           N
ATOM    569  C   ARG A  70      45.933  46.547  69.601  1.00 94.55           C
ATOM    570  O   ARG A  70      46.411  47.305  68.758  1.00 94.55           O
ATOM    571  N   THR A  71      46.346  45.269  69.731  1.00 40.79           N
ATOM    572  CA  THR A  71      47.393  44.729  68.907  1.00 40.79           C
ATOM    573  CB  THR A  71      47.922  43.424  69.421  1.00 40.79           C
ATOM    574  OG1 THR A  71      46.888  42.453  69.450  1.00 40.79           O
ATOM    575  CG2 THR A  71      48.485  43.648  70.834  1.00 40.79           C
ATOM    576  C   THR A  71      46.876  44.506  67.524  1.00 40.79           C
ATOM    577  O   THR A  71      47.545  44.800  66.535  1.00 40.79           O
ATOM    578  N   GLY A  72      45.645  43.978  67.429  1.00 19.54           N
ATOM    579  CA  GLY A  72      45.043  43.682  66.165  1.00 19.54           C
ATOM    580  C   GLY A  72      45.393  42.275  65.802  1.00 19.54           C
ATOM    581  O   GLY A  72      45.006  41.786  64.742  1.00 19.54           O
ATOM    582  N   GLU A  73      46.134  41.578  66.684  1.00 68.72           N
ATOM    583  CA  GLU A  73      46.549  40.240  66.376  1.00 68.72           C
ATOM    584  CB  GLU A  73      47.734  39.755  67.229  1.00 68.72           C
ATOM    585  CG  GLU A  73      47.405  39.615  68.716  1.00 68.72           C
ATOM    586  CD  GLU A  73      48.705  39.354  69.465  1.00 68.72           C
ATOM    587  OE1 GLU A  73      49.541  40.295  69.545  1.00 68.72           O
ATOM    588  OE2 GLU A  73      48.884  38.213  69.967  1.00 68.72           O
ATOM    589  C   GLU A  73      45.405  39.304  66.593  1.00 68.72           C
ATOM    590  O   GLU A  73      44.544  39.528  67.444  1.00 68.72           O
ATOM    591  N   LEU A  74      45.376  38.216  65.801  1.00125.31           N
ATOM    592  CA  LEU A  74      44.341  37.232  65.900  1.00125.31           C
ATOM    593  CB  LEU A  74      44.345  36.248  64.709  1.00125.31           C
ATOM    594  CG  LEU A  74      43.265  35.145  64.728  1.00125.31           C
ATOM    595  CD1 LEU A  74      43.546  34.068  65.785  1.00125.31           C
ATOM    596  CD2 LEU A  74      41.855  35.750  64.846  1.00125.31           C
ATOM    597  C   LEU A  74      44.581  36.469  67.160  1.00125.31           C
ATOM    598  O   LEU A  74      45.720  36.292  67.592  1.00125.31           O
ATOM    599  N   VAL A  75      43.483  36.029  67.802  1.00 30.90           N
ATOM    600  CA  VAL A  75      43.583  35.266  69.007  1.00 30.90           C
ATOM    601  CB  VAL A  75      43.008  35.976  70.197  1.00 30.90           C
ATOM    602  CG1 VAL A  75      43.077  35.034  71.411  1.00 30.90           C
ATOM    603  CG2 VAL A  75      43.769  37.299  70.385  1.00 30.90           C
ATOM    604  C   VAL A  75      42.781  34.023  68.805  1.00 30.90           C
ATOM    605  O   VAL A  75      41.833  34.003  68.019  1.00 30.90           O
ATOM    606  N   SER A  76      43.151  32.938  69.514  1.00 70.27           N
ATOM    607  CA  SER A  76      42.439  31.708  69.344  1.00 70.27           C
ATOM    608  CB  SER A  76      43.366  30.503  69.110  1.00 70.27           C
ATOM    609  OG  SER A  76      42.602  29.317  68.947  1.00 70.27           O
ATOM    610  C   SER A  76      41.691  31.433  70.603  1.00 70.27           C
ATOM    611  O   SER A  76      42.229  31.538  71.704  1.00 70.27           O
ATOM    612  N   VAL A  77      40.404  31.074  70.454  1.00 44.54           N
ATOM    613  CA  VAL A  77      39.615  30.712  71.588  1.00 44.54           C
ATOM    614  CB  VAL A  77      38.146  30.951  71.403  1.00 44.54           C
ATOM    615  CG1 VAL A  77      37.403  30.429  72.647  1.00 44.54           C
ATOM    616  CG2 VAL A  77      37.926  32.444  71.107  1.00 44.54           C
ATOM    617  C   VAL A  77      39.811  29.241  71.716  1.00 44.54           C
ATOM    618  O   VAL A  77      39.577  28.489  70.771  1.00 44.54           O
ATOM    619  N   GLU A  78      40.252  28.795  72.902  1.00 78.49           N
ATOM    620  CA  GLU A  78      40.579  27.418  73.103  1.00 78.49           C
ATOM    621  CB  GLU A  78      41.415  27.173  74.369  1.00 78.49           C
ATOM    622  CG  GLU A  78      41.789  25.706  74.584  1.00 78.49           C
ATOM    623  CD  GLU A  78      42.640  25.612  75.843  1.00 78.49           C
ATOM    624  OE1 GLU A  78      42.910  26.679  76.459  1.00 78.49           O
ATOM    625  OE2 GLU A  78      43.041  24.473  76.201  1.00 78.49           O
ATOM    626  C   GLU A  78      39.336  26.602  73.215  1.00 78.49           C
ATOM    627  O   GLU A  78      38.248  27.107  73.491  1.00 78.49           O
ATOM    628  N   ASN A  79      39.500  25.288  72.975  1.00106.99           N
ATOM    629  CA  ASN A  79      38.447  24.323  73.054  1.00106.99           C
ATOM    630  CB  ASN A  79      38.979  22.893  72.814  1.00106.99           C
ATOM    631  CG  ASN A  79      37.856  21.872  72.903  1.00106.99           C
ATOM    632  OD1 ASN A  79      37.429  21.319  71.885  1.00106.99           O
ATOM    633  ND2 ASN A  79      37.360  21.599  74.137  1.00106.99           N
ATOM    634  C   ASN A  79      37.926  24.388  74.454  1.00106.99           C
ATOM    635  O   ASN A  79      38.690  24.599  75.393  1.00106.99           O
ATOM    636  N   HIS A  80      36.597  24.234  74.631  1.00125.51           N
ATOM    637  CA  HIS A  80      36.074  24.284  75.965  1.00125.51           C
ATOM    638  ND1 HIS A  80      32.887  25.623  76.453  1.00125.51           N
ATOM    639  CG  HIS A  80      34.055  25.831  75.751  1.00125.51           C
ATOM    640  CB  HIS A  80      35.421  25.629  76.332  1.00125.51           C
ATOM    641  NE2 HIS A  80      32.296  26.285  74.414  1.00125.51           N
ATOM    642  CD2 HIS A  80      33.675  26.234  74.509  1.00125.51           C
ATOM    643  CE1 HIS A  80      31.867  25.910  75.607  1.00125.51           C
ATOM    644  C   HIS A  80      35.044  23.211  76.094  1.00125.51           C
ATOM    645  O   HIS A  80      34.778  22.478  75.142  1.00125.51           O
ATOM    646  N   GLY A  81      34.453  23.081  77.299  1.00 28.42           N
ATOM    647  CA  GLY A  81      33.473  22.060  77.525  1.00 28.42           C
ATOM    648  C   GLY A  81      32.279  22.691  78.164  1.00 28.42           C
ATOM    649  O   GLY A  81      32.380  23.720  78.831  1.00 28.42           O
ATOM    650  N   VAL A  82      31.107  22.056  77.978  1.00116.03           N
ATOM    651  CA  VAL A  82      29.873  22.579  78.483  1.00116.03           C
ATOM    652  CB  VAL A  82      29.035  23.112  77.365  1.00116.03           C
ATOM    653  CG1 VAL A  82      28.676  21.911  76.477  1.00116.03           C
ATOM    654  CG2 VAL A  82      27.814  23.856  77.920  1.00116.03           C
ATOM    655  C   VAL A  82      29.109  21.422  79.059  1.00116.03           C
ATOM    656  O   VAL A  82      29.264  20.288  78.610  1.00116.03           O
ATOM    657  N   VAL A  83      28.266  21.674  80.083  1.00 47.05           N
ATOM    658  CA  VAL A  83      27.471  20.613  80.631  1.00 47.05           C
ATOM    659  CB  VAL A  83      26.996  20.870  82.031  1.00 47.05           C
ATOM    660  CG1 VAL A  83      26.091  19.702  82.462  1.00 47.05           C
ATOM    661  CG2 VAL A  83      28.222  21.079  82.935  1.00 47.05           C
ATOM    662  C   VAL A  83      26.264  20.460  79.757  1.00 47.05           C
ATOM    663  O   VAL A  83      25.764  21.434  79.197  1.00 47.05           O
ATOM    664  N   VAL A  84      25.775  19.214  79.586  1.00 46.29           N
ATOM    665  CA  VAL A  84      24.615  19.055  78.758  1.00 46.29           C
ATOM    666  CB  VAL A  84      24.938  18.617  77.364  1.00 46.29           C
ATOM    667  CG1 VAL A  84      23.628  18.392  76.590  1.00 46.29           C
ATOM    668  CG2 VAL A  84      25.836  19.707  76.755  1.00 46.29           C
ATOM    669  C   VAL A  84      23.685  18.065  79.388  1.00 46.29           C
ATOM    670  O   VAL A  84      24.100  17.162  80.113  1.00 46.29           O
ATOM    671  N   PHE A  85      22.376  18.239  79.120  1.00 62.08           N
ATOM    672  CA  PHE A  85      21.340  17.426  79.687  1.00 62.08           C
ATOM    673  CB  PHE A  85      20.376  18.290  80.522  1.00 62.08           C
ATOM    674  CG  PHE A  85      19.196  17.500  80.972  1.00 62.08           C
ATOM    675  CD1 PHE A  85      19.293  16.617  82.023  1.00 62.08           C
ATOM    676  CD2 PHE A  85      17.977  17.670  80.354  1.00 62.08           C
ATOM    677  CE1 PHE A  85      18.193  15.902  82.437  1.00 62.08           C
ATOM    678  CE2 PHE A  85      16.874  16.959  80.763  1.00 62.08           C
ATOM    679  CZ  PHE A  85      16.983  16.071  81.807  1.00 62.08           C
ATOM    680  C   PHE A  85      20.563  16.805  78.571  1.00 62.08           C
ATOM    681  O   PHE A  85      20.251  17.457  77.576  1.00 62.08           O
ATOM    682  N   ARG A  86      20.251  15.501  78.701  1.00100.40           N
ATOM    683  CA  ARG A  86      19.448  14.843  77.713  1.00100.40           C
ATOM    684  CB  ARG A  86      20.188  13.716  76.980  1.00100.40           C
ATOM    685  CG  ARG A  86      19.340  13.018  75.919  1.00100.40           C
ATOM    686  CD  ARG A  86      20.124  11.954  75.155  1.00100.40           C
ATOM    687  NE  ARG A  86      19.162  11.202  74.306  1.00100.40           N
ATOM    688  CZ  ARG A  86      19.487   9.949  73.879  1.00100.40           C
ATOM    689  NH1 ARG A  86      20.680   9.393  74.248  1.00100.40           N
ATOM    690  NH2 ARG A  86      18.621   9.251  73.088  1.00100.40           N
ATOM    691  C   ARG A  86      18.310  14.226  78.458  1.00100.40           C
ATOM    692  O   ARG A  86      18.511  13.456  79.397  1.00100.40           O
ATOM    693  N   PRO A  87      17.111  14.558  78.072  1.00 82.95           N
ATOM    694  CA  PRO A  87      15.962  14.034  78.760  1.00 82.95           C
ATOM    695  CD  PRO A  87      16.846  15.872  77.514  1.00 82.95           C
ATOM    696  CB  PRO A  87      14.794  14.958  78.415  1.00 82.95           C
ATOM    697  CG  PRO A  87      15.328  15.865  77.289  1.00 82.95           C
ATOM    698  C   PRO A  87      15.699  12.599  78.443  1.00 82.95           C
ATOM    699  O   PRO A  87      15.929  12.184  77.309  1.00 82.95           O
ATOM    700  N   GLY A  88      15.193  11.838  79.434  1.00 21.40           N
ATOM    701  CA  GLY A  88      14.904  10.445  79.253  1.00 21.40           C
ATOM    702  C   GLY A  88      13.537  10.327  78.665  1.00 21.40           C
ATOM    703  O   GLY A  88      12.829  11.320  78.504  1.00 21.40           O
ATOM    704  N   LYS A  89      13.130   9.079  78.357  1.00 40.23           N
ATOM    705  CA  LYS A  89      11.873   8.799  77.725  1.00 40.23           C
ATOM    706  CB  LYS A  89      11.648   7.303  77.445  1.00 40.23           C
ATOM    707  CG  LYS A  89      10.287   7.031  76.798  1.00 40.23           C
ATOM    708  CD  LYS A  89      10.111   5.611  76.260  1.00 40.23           C
ATOM    709  CE  LYS A  89       8.715   5.362  75.686  1.00 40.23           C
ATOM    710  NZ  LYS A  89       8.610   3.973  75.188  1.00 40.23           N
ATOM    711  C   LYS A  89      10.731   9.224  78.586  1.00 40.23           C
ATOM    712  O   LYS A  89       9.764   9.799  78.089  1.00 40.23           O
ATOM    713  N   GLU A  90      10.795   8.942  79.900  1.00 36.46           N
ATOM    714  CA  GLU A  90       9.670   9.269  80.725  1.00 36.46           C
ATOM    715  CB  GLU A  90       9.780   8.763  82.174  1.00 36.46           C
ATOM    716  CG  GLU A  90       8.509   9.050  82.980  1.00 36.46           C
ATOM    717  CD  GLU A  90       8.605   8.358  84.334  1.00 36.46           C
ATOM    718  OE1 GLU A  90       9.698   7.817  84.651  1.00 36.46           O
ATOM    719  OE2 GLU A  90       7.582   8.361  85.071  1.00 36.46           O
ATOM    720  C   GLU A  90       9.499  10.752  80.776  1.00 36.46           C
ATOM    721  O   GLU A  90       8.378  11.254  80.699  1.00 36.46           O
ATOM    722  N   LEU A  91      10.606  11.506  80.900  1.00148.27           N
ATOM    723  CA  LEU A  91      10.469  12.933  80.988  1.00148.27           C
ATOM    724  CB  LEU A  91      11.807  13.647  81.225  1.00148.27           C
ATOM    725  CG  LEU A  91      12.276  13.541  82.685  1.00148.27           C
ATOM    726  CD1 LEU A  91      11.500  14.510  83.591  1.00148.27           C
ATOM    727  CD2 LEU A  91      12.157  12.098  83.191  1.00148.27           C
ATOM    728  C   LEU A  91       9.869  13.481  79.729  1.00148.27           C
ATOM    729  O   LEU A  91       8.967  14.315  79.777  1.00148.27           O
ATOM    730  N   LYS A  92      10.344  13.017  78.561  1.00101.80           N
ATOM    731  CA  LYS A  92       9.877  13.542  77.307  1.00101.80           C
ATOM    732  CB  LYS A  92      10.602  12.903  76.113  1.00101.80           C
ATOM    733  CG  LYS A  92      12.080  13.289  76.009  1.00101.80           C
ATOM    734  CD  LYS A  92      12.914  12.361  75.120  1.00101.80           C
ATOM    735  CE  LYS A  92      12.174  11.844  73.885  1.00101.80           C
ATOM    736  NZ  LYS A  92      11.251  10.753  74.272  1.00101.80           N
ATOM    737  C   LYS A  92       8.413  13.270  77.128  1.00101.80           C
ATOM    738  O   LYS A  92       7.662  14.154  76.717  1.00101.80           O
ATOM    739  N   GLN A  93       7.968  12.037  77.432  1.00 97.42           N
ATOM    740  CA  GLN A  93       6.599  11.657  77.216  1.00 97.42           C
ATOM    741  CB  GLN A  93       6.339  10.160  77.460  1.00 97.42           C
ATOM    742  CG  GLN A  93       6.539   9.735  78.914  1.00 97.42           C
ATOM    743  CD  GLN A  93       6.187   8.258  79.026  1.00 97.42           C
ATOM    744  OE1 GLN A  93       6.640   7.436  78.232  1.00 97.42           O
ATOM    745  NE2 GLN A  93       5.354   7.910  80.044  1.00 97.42           N
ATOM    746  C   GLN A  93       5.693  12.412  78.132  1.00 97.42           C
ATOM    747  O   GLN A  93       4.579  12.778  77.760  1.00 97.42           O
ATOM    748  N   ALA A  94       6.136  12.629  79.381  1.00 39.05           N
ATOM    749  CA  ALA A  94       5.323  13.303  80.340  1.00 39.05           C
ATOM    750  CB  ALA A  94       6.017  13.301  81.707  1.00 39.05           C
ATOM    751  C   ALA A  94       5.092  14.705  79.863  1.00 39.05           C
ATOM    752  O   ALA A  94       3.979  15.222  79.945  1.00 39.05           O
ATOM    753  N   ALA A  95       6.153  15.366  79.361  1.00 43.46           N
ATOM    754  CA  ALA A  95       6.035  16.697  78.840  1.00 43.46           C
ATOM    755  CB  ALA A  95       7.385  17.289  78.403  1.00 43.46           C
ATOM    756  C   ALA A  95       5.150  16.664  77.632  1.00 43.46           C
ATOM    757  O   ALA A  95       4.299  17.535  77.462  1.00 43.46           O
ATOM    758  N   TRP A  96       5.334  15.678  76.729  1.00154.36           N
ATOM    759  CA  TRP A  96       4.420  15.639  75.624  1.00154.36           C
ATOM    760  CB  TRP A  96       5.055  15.957  74.262  1.00154.36           C
ATOM    761  CG  TRP A  96       4.029  16.209  73.182  1.00154.36           C
ATOM    762  CD2 TRP A  96       3.509  17.514  72.897  1.00154.36           C
ATOM    763  CD1 TRP A  96       3.415  15.351  72.317  1.00154.36           C
ATOM    764  NE1 TRP A  96       2.537  16.043  71.515  1.00154.36           N
ATOM    765  CE2 TRP A  96       2.587  17.378  71.861  1.00154.36           C
ATOM    766  CE3 TRP A  96       3.780  18.730  73.456  1.00154.36           C
ATOM    767  CZ2 TRP A  96       1.920  18.461  71.363  1.00154.36           C
ATOM    768  CZ3 TRP A  96       3.105  19.819  72.954  1.00154.36           C
ATOM    769  CH2 TRP A  96       2.193  19.687  71.928  1.00154.36           C
ATOM    770  C   TRP A  96       3.888  14.246  75.547  1.00154.36           C
ATOM    771  O   TRP A  96       4.606  13.314  75.193  1.00154.36           O
ATOM    772  N   ASP A  97       2.586  14.067  75.829  1.00 91.17           N
ATOM    773  CA  ASP A  97       2.069  12.731  75.845  1.00 91.17           C
ATOM    774  CB  ASP A  97       0.605  12.622  76.310  1.00 91.17           C
ATOM    775  CG  ASP A  97      -0.286  13.380  75.340  1.00 91.17           C
ATOM    776  OD1 ASP A  97       0.248  14.195  74.541  1.00 91.17           O
ATOM    777  OD2 ASP A  97      -1.524  13.151  75.391  1.00 91.17           O
ATOM    778  C   ASP A  97       2.183  12.150  74.475  1.00 91.17           C
ATOM    779  O   ASP A  97       2.108  12.844  73.464  1.00 91.17           O
ATOM    780  N   LEU A  98       2.374  10.822  74.429  1.00123.05           N
ATOM    781  CA  LEU A  98       2.584  10.127  73.199  1.00123.05           C
ATOM    782  CB  LEU A  98       2.965   8.647  73.397  1.00123.05           C
ATOM    783  CG  LEU A  98       1.869   7.777  74.052  1.00123.05           C
ATOM    784  CD1 LEU A  98       2.345   6.324  74.209  1.00123.05           C
ATOM    785  CD2 LEU A  98       1.356   8.369  75.377  1.00123.05           C
ATOM    786  C   LEU A  98       1.341  10.180  72.386  1.00123.05           C
ATOM    787  O   LEU A  98       0.225  10.137  72.903  1.00123.05           O
ATOM    788  N   ARG A  99       1.543  10.304  71.063  1.00304.46           N
ATOM    789  CA  ARG A  99       0.488  10.353  70.103  1.00304.46           C
ATOM    790  CB  ARG A  99       0.164  11.779  69.626  1.00304.46           C
ATOM    791  CG  ARG A  99      -1.168  11.923  68.882  1.00304.46           C
ATOM    792  CD  ARG A  99      -2.396  11.969  69.797  1.00304.46           C
ATOM    793  NE  ARG A  99      -2.702  10.580  70.233  1.00304.46           N
ATOM    794  CZ  ARG A  99      -3.486  10.361  71.331  1.00304.46           C
ATOM    795  NH1 ARG A  99      -3.928  11.411  72.085  1.00304.46           N
ATOM    796  NH2 ARG A  99      -3.839   9.086  71.659  1.00304.46           N
ATOM    797  C   ARG A  99       1.026   9.606  68.931  1.00304.46           C
ATOM    798  O   ARG A  99       2.108   9.027  68.998  1.00304.46           O
ATOM    799  N   SER A 100       0.270   9.565  67.824  1.00 81.41           N
ATOM    800  CA  SER A 100       0.796   8.871  66.692  1.00 81.41           C
ATOM    801  CB  SER A 100      -0.247   8.617  65.594  1.00 81.41           C
ATOM    802  OG  SER A 100       0.346   7.925  64.505  1.00 81.41           O
ATOM    803  C   SER A 100       1.892   9.750  66.102  1.00 81.41           C
ATOM    804  O   SER A 100       3.083   9.343  66.165  1.00 81.41           O
ATOM    805  OXT SER A 100       1.545  10.844  65.583  1.00 81.41           O
TER     806      SER A 100
ATOM    807  N   MET B 101      27.754   7.827  87.078  1.00141.94           N
ATOM    808  CA  MET B 101      26.831   7.728  88.242  1.00141.94           C
ATOM    809  CB  MET B 101      27.465   8.388  89.473  1.00141.94           C
ATOM    810  CG  MET B 101      28.650   7.623  90.053  1.00141.94           C
ATOM    811  SD  MET B 101      29.548   8.537  91.340  1.00141.94           S
ATOM    812  CE  MET B 101      30.820   9.181  90.215  1.00141.94           C
ATOM    813  C   MET B 101      25.524   8.439  88.029  1.00141.94           C
ATOM    814  O   MET B 101      25.169   8.783  86.907  1.00141.94           O
ATOM    815  N   ALA B 102      24.742   8.650  89.112  1.00276.61           N
ATOM    816  CA  ALA B 102      23.503   9.381  89.013  1.00276.61           C
ATOM    817  CB  ALA B 102      22.602   8.967  87.852  1.00276.61           C
ATOM    818  C   ALA B 102      22.719   9.197  90.270  1.00276.61           C
ATOM    819  O   ALA B 102      23.118   8.421  91.130  1.00276.61           O
ATOM    820  N   PRO B 103      21.601   9.868  90.387  1.00272.40           N
ATOM    821  CA  PRO B 103      20.793   9.849  91.589  1.00272.40           C
ATOM    822  CD  PRO B 103      21.447  11.114  89.658  1.00272.40           C
ATOM    823  CB  PRO B 103      19.745  10.930  91.377  1.00272.40           C
ATOM    824  CG  PRO B 103      20.462  11.948  90.487  1.00272.40           C
ATOM    825  C   PRO B 103      20.289   8.600  92.280  1.00272.40           C
ATOM    826  O   PRO B 103      20.804   8.306  93.356  1.00272.40           O
ATOM    827  N   SER B 104      19.294   7.859  91.740  1.00182.22           N
ATOM    828  CA  SER B 104      18.864   6.627  92.365  1.00182.22           C
ATOM    829  CB  SER B 104      17.740   6.823  93.397  1.00182.22           C
ATOM    830  OG  SER B 104      18.208   7.605  94.485  1.00182.22           O
ATOM    831  C   SER B 104      18.306   5.744  91.286  1.00182.22           C
ATOM    832  O   SER B 104      17.186   5.960  90.831  1.00182.22           O
ATOM    833  N   LYS B 105      19.087   4.715  90.873  1.00315.29           N
ATOM    834  CA  LYS B 105      18.801   3.857  89.746  1.00315.29           C
ATOM    835  CB  LYS B 105      18.497   4.585  88.424  1.00315.29           C
ATOM    836  CG  LYS B 105      17.037   5.013  88.273  1.00315.29           C
ATOM    837  CD  LYS B 105      16.067   3.831  88.295  1.00315.29           C
ATOM    838  CE  LYS B 105      14.595   4.238  88.374  1.00315.29           C
ATOM    839  NZ  LYS B 105      14.276   4.714  89.739  1.00315.29           N
ATOM    840  C   LYS B 105      20.034   3.038  89.517  1.00315.29           C
ATOM    841  O   LYS B 105      20.594   2.514  90.470  1.00315.29           O
ATOM    842  N   LEU B 106      20.405   2.767  88.240  1.00173.59           N
ATOM    843  CA  LEU B 106      21.648   2.069  88.024  1.00173.59           C
ATOM    844  CB  LEU B 106      21.748   1.430  86.627  1.00173.59           C
ATOM    845  CG  LEU B 106      23.029   0.593  86.423  1.00173.59           C
ATOM    846  CD1 LEU B 106      23.075  -0.601  87.393  1.00173.59           C
ATOM    847  CD2 LEU B 106      23.189   0.161  84.955  1.00173.59           C
ATOM    848  C   LEU B 106      22.860   2.962  88.210  1.00173.59           C
ATOM    849  O   LEU B 106      23.670   2.731  89.107  1.00173.59           O
ATOM    850  N   THR B 107      23.003   4.022  87.368  1.00205.47           N
ATOM    851  CA  THR B 107      24.102   4.926  87.422  1.00205.47           C
ATOM    852  CB  THR B 107      24.127   5.772  86.192  1.00205.47           C
ATOM    853  OG1 THR B 107      23.859   4.963  85.057  1.00205.47           O
ATOM    854  CG2 THR B 107      25.572   6.243  86.025  1.00205.47           C
ATOM    855  C   THR B 107      23.739   5.697  88.621  1.00205.47           C
ATOM    856  O   THR B 107      24.550   6.070  89.466  1.00205.47           O
ATOM    857  N   LYS B 108      22.411   5.847  88.709  1.00151.76           N
ATOM    858  CA  LYS B 108      21.723   6.520  89.740  1.00151.76           C
ATOM    859  CB  LYS B 108      20.261   6.748  89.375  0.00151.76           C
ATOM    860  CG  LYS B 108      19.913   8.017  88.606  0.00151.76           C
ATOM    861  CD  LYS B 108      18.403   8.104  88.345  0.00151.76           C
ATOM    862  CE  LYS B 108      17.587   8.515  89.578  0.00151.76           C
ATOM    863  NZ  LYS B 108      16.136   8.469  89.278  0.00151.76           N
ATOM    864  C   LYS B 108      21.955   5.809  91.043  1.00151.76           C
ATOM    865  O   LYS B 108      21.943   6.415  92.114  1.00151.76           O
ATOM    866  N   ALA B 109      22.193   4.490  91.009  1.00 38.52           N
ATOM    867  CA  ALA B 109      22.472   3.796  92.236  1.00 38.52           C
ATOM    868  CB  ALA B 109      22.796   2.300  92.060  1.00 38.52           C
ATOM    869  C   ALA B 109      23.722   4.396  92.774  1.00 38.52           C
ATOM    870  O   ALA B 109      23.886   4.567  93.980  1.00 38.52           O
ATOM    871  N   GLU B 110      24.642   4.726  91.856  1.00 93.84           N
ATOM    872  CA  GLU B 110      25.940   5.197  92.216  1.00 93.84           C
ATOM    873  CB  GLU B 110      26.815   5.469  90.978  1.00 93.84           C
ATOM    874  CG  GLU B 110      27.053   4.230  90.111  1.00 93.84           C
ATOM    875  CD  GLU B 110      27.901   3.256  90.911  1.00 93.84           C
ATOM    876  OE1 GLU B 110      29.061   3.622  91.248  1.00 93.84           O
ATOM    877  OE2 GLU B 110      27.402   2.139  91.203  1.00 93.84           O
ATOM    878  C   GLU B 110      25.866   6.484  92.981  1.00 93.84           C
ATOM    879  O   GLU B 110      26.502   6.602  94.027  1.00 93.84           O
ATOM    880  N   ILE B 111      25.112   7.501  92.509  1.00178.83           N
ATOM    881  CA  ILE B 111      25.225   8.703  93.288  1.00178.83           C
ATOM    882  CB  ILE B 111      24.813  10.073  92.800  1.00178.83           C
ATOM    883  CG1 ILE B 111      23.331  10.361  93.015  1.00178.83           C
ATOM    884  CG2 ILE B 111      25.320  10.246  91.362  1.00178.83           C
ATOM    885  CD1 ILE B 111      22.955  11.830  92.825  1.00178.83           C
ATOM    886  C   ILE B 111      24.503   8.518  94.573  1.00178.83           C
ATOM    887  O   ILE B 111      24.874   9.130  95.564  1.00178.83           O
ATOM    888  N   VAL B 112      23.424   7.709  94.591  1.00111.91           N
ATOM    889  CA  VAL B 112      22.626   7.549  95.777  1.00111.91           C
ATOM    890  CB  VAL B 112      21.523   6.534  95.570  1.00111.91           C
ATOM    891  CG1 VAL B 112      22.020   5.120  95.916  1.00111.91           C
ATOM    892  CG2 VAL B 112      20.248   6.991  96.293  1.00111.91           C
ATOM    893  C   VAL B 112      23.557   7.094  96.866  1.00111.91           C
ATOM    894  O   VAL B 112      23.427   7.496  98.021  1.00111.91           O
ATOM    895  N   GLU B 113      24.535   6.235  96.528  1.00 79.25           N
ATOM    896  CA  GLU B 113      25.468   5.774  97.514  1.00 79.25           C
ATOM    897  CB  GLU B 113      26.396   4.678  96.971  1.00 79.25           C
ATOM    898  CG  GLU B 113      27.258   4.008  98.036  1.00 79.25           C
ATOM    899  CD  GLU B 113      28.053   2.917  97.334  1.00 79.25           C
ATOM    900  OE1 GLU B 113      27.412   1.989  96.769  1.00 79.25           O
ATOM    901  OE2 GLU B 113      29.309   2.994  97.355  1.00 79.25           O
ATOM    902  C   GLU B 113      26.324   6.918  97.990  1.00 79.25           C
ATOM    903  O   GLU B 113      26.589   7.039  99.184  1.00 79.25           O
ATOM    904  N   THR B 114      26.784   7.794  97.072  1.00111.63           N
ATOM    905  CA  THR B 114      27.670   8.862  97.457  1.00111.63           C
ATOM    906  CB  THR B 114      28.292   9.584  96.296  1.00111.63           C
ATOM    907  OG1 THR B 114      29.381  10.371  96.753  1.00111.63           O
ATOM    908  CG2 THR B 114      27.243  10.492  95.635  1.00111.63           C
ATOM    909  C   THR B 114      26.960   9.872  98.311  1.00111.63           C
ATOM    910  O   THR B 114      27.547  10.449  99.225  1.00111.63           O
ATOM    911  N   ILE B 115      25.685  10.143  97.982  1.00127.29           N
ATOM    912  CA  ILE B 115      24.824  11.091  98.636  1.00127.29           C
ATOM    913  CB  ILE B 115      23.640  11.406  97.768  1.00127.29           C
ATOM    914  CG1 ILE B 115      22.686  12.413  98.408  1.00127.29           C
ATOM    915  CG2 ILE B 115      23.011  10.096  97.299  1.00127.29           C
ATOM    916  CD1 ILE B 115      21.548  12.739  97.447  1.00127.29           C
ATOM    917  C   ILE B 115      24.439  10.638 100.019  1.00127.29           C
ATOM    918  O   ILE B 115      24.267  11.458 100.920  1.00127.29           O
ATOM    919  N   ALA B 116      24.249   9.324 100.231  1.00 38.55           N
ATOM    920  CA  ALA B 116      23.908   8.851 101.543  1.00 38.55           C
ATOM    921  CB  ALA B 116      23.720   7.325 101.596  1.00 38.55           C
ATOM    922  C   ALA B 116      25.039   9.199 102.463  1.00 38.55           C
ATOM    923  O   ALA B 116      24.822   9.559 103.618  1.00 38.55           O
ATOM    924  N   GLU B 117      26.285   9.075 101.968  1.00 85.02           N
ATOM    925  CA  GLU B 117      27.447   9.300 102.780  1.00 85.02           C
ATOM    926  CB  GLU B 117      28.746   8.875 102.076  1.00 85.02           C
ATOM    927  CG  GLU B 117      28.765   7.386 101.718  1.00 85.02           C
ATOM    928  CD  GLU B 117      28.478   6.576 102.976  0.00 85.02           C
ATOM    929  OE1 GLU B 117      28.539   7.156 104.093  0.00 85.02           O
ATOM    930  OE2 GLU B 117      28.188   5.358 102.833  0.00 85.02           O
ATOM    931  C   GLU B 117      27.598  10.740 103.186  1.00 85.02           C
ATOM    932  O   GLU B 117      27.835  11.032 104.357  1.00 85.02           O
ATOM    933  N   GLN B 118      27.451  11.686 102.237  1.00 74.66           N
ATOM    934  CA  GLN B 118      27.677  13.075 102.535  1.00 74.66           C
ATOM    935  CB  GLN B 118      27.562  13.965 101.285  1.00 74.66           C
ATOM    936  CG  GLN B 118      28.644  13.693 100.238  1.00 74.66           C
ATOM    937  CD  GLN B 118      29.934  14.339 100.718  1.00 74.66           C
ATOM    938  OE1 GLN B 118      29.943  15.086 101.694  1.00 74.66           O
ATOM    939  NE2 GLN B 118      31.059  14.047 100.010  1.00 74.66           N
ATOM    940  C   GLN B 118      26.659  13.566 103.521  1.00 74.66           C
ATOM    941  O   GLN B 118      26.992  14.283 104.463  1.00 74.66           O
ATOM    942  N   GLU B 119      25.383  13.199 103.309  1.00 97.13           N
ATOM    943  CA  GLU B 119      24.266  13.627 104.108  1.00 97.13           C
ATOM    944  CB  GLU B 119      22.911  13.264 103.476  1.00 97.13           C
ATOM    945  CG  GLU B 119      22.665  11.756 103.381  1.00 97.13           C
ATOM    946  CD  GLU B 119      21.293  11.547 102.757  1.00 97.13           C
ATOM    947  OE1 GLU B 119      20.294  11.504 103.524  1.00 97.13           O
ATOM    948  OE2 GLU B 119      21.225  11.436 101.504  1.00 97.13           O
ATOM    949  C   GLU B 119      24.304  12.991 105.461  1.00 97.13           C
ATOM    950  O   GLU B 119      23.860  13.592 106.439  1.00 97.13           O
ATOM    951  N   GLY B 120      24.813  11.746 105.551  1.00 34.16           N
ATOM    952  CA  GLY B 120      24.854  11.074 106.818  1.00 34.16           C
ATOM    953  C   GLY B 120      23.564  10.350 107.059  1.00 34.16           C
ATOM    954  O   GLY B 120      23.100  10.268 108.196  1.00 34.16           O
ATOM    955  N   MET B 121      22.931   9.815 105.995  1.00135.05           N
ATOM    956  CA  MET B 121      21.722   9.067 106.197  1.00135.05           C
ATOM    957  CB  MET B 121      20.459   9.701 105.593  1.00135.05           C
ATOM    958  CG  MET B 121      19.954  10.868 106.441  1.00135.05           C
ATOM    959  SD  MET B 121      19.529  10.376 108.142  1.00135.05           S
ATOM    960  CE  MET B 121      19.174  12.059 108.729  1.00135.05           C
ATOM    961  C   MET B 121      21.893   7.693 105.633  1.00135.05           C
ATOM    962  O   MET B 121      23.005   7.267 105.320  1.00135.05           O
ATOM    963  N   HIS B 122      20.778   6.936 105.577  1.00 81.67           N
ATOM    964  CA  HIS B 122      20.765   5.600 105.053  1.00 81.67           C
ATOM    965  ND1 HIS B 122      18.736   5.347 107.860  1.00 81.67           N
ATOM    966  CG  HIS B 122      19.515   4.585 107.017  1.00 81.67           C
ATOM    967  CB  HIS B 122      19.561   4.763 105.525  1.00 81.67           C
ATOM    968  NE2 HIS B 122      19.828   3.894 109.142  1.00 81.67           N
ATOM    969  CD2 HIS B 122      20.176   3.704 107.816  1.00 81.67           C
ATOM    970  CE1 HIS B 122      18.962   4.891 109.119  1.00 81.67           C
ATOM    971  C   HIS B 122      20.702   5.682 103.556  1.00 81.67           C
ATOM    972  O   HIS B 122      20.417   6.735 102.985  1.00 81.67           O
ATOM    973  N   ARG B 123      21.033   4.560 102.886  1.00 78.40           N
ATOM    974  CA  ARG B 123      21.014   4.440 101.455  1.00 78.40           C
ATOM    975  CB  ARG B 123      21.552   3.074 100.998  1.00 78.40           C
ATOM    976  CG  ARG B 123      22.992   2.810 101.446  1.00 78.40           C
ATOM    977  CD  ARG B 123      23.421   1.346 101.313  0.00 78.40           C
ATOM    978  NE  ARG B 123      22.586   0.545 102.257  1.00 78.40           N
ATOM    979  CZ  ARG B 123      22.994   0.345 103.545  1.00 78.40           C
ATOM    980  NH1 ARG B 123      24.182   0.861 103.976  1.00 78.40           N
ATOM    981  NH2 ARG B 123      22.214  -0.371 104.408  1.00 78.40           N
ATOM    982  C   ARG B 123      19.594   4.535 100.993  1.00 78.40           C
ATOM    983  O   ARG B 123      19.300   5.126  99.954  1.00 78.40           O
ATOM    984  N   ARG B 124      18.673   3.935 101.770  1.00105.16           N
ATOM    985  CA  ARG B 124      17.286   3.884 101.414  1.00105.16           C
ATOM    986  CB  ARG B 124      16.435   3.119 102.441  1.00105.16           C
ATOM    987  CG  ARG B 124      15.032   2.779 101.936  1.00105.16           C
ATOM    988  CD  ARG B 124      14.019   2.514 103.050  1.00105.16           C
ATOM    989  NE  ARG B 124      14.578   1.474 103.957  1.00105.16           N
ATOM    990  CZ  ARG B 124      13.736   0.808 104.802  1.00105.16           C
ATOM    991  NH1 ARG B 124      12.395   1.051 104.752  1.00105.16           N
ATOM    992  NH2 ARG B 124      14.235  -0.097 105.693  1.00105.16           N
ATOM    993  C   ARG B 124      16.732   5.271 101.361  1.00105.16           C
ATOM    994  O   ARG B 124      15.911   5.577 100.499  1.00105.16           O
ATOM    995  N   GLU B 125      17.128   6.129 102.322  1.00 63.38           N
ATOM    996  CA  GLU B 125      16.623   7.470 102.408  1.00 63.38           C
ATOM    997  CB  GLU B 125      17.004   8.136 103.740  1.00 63.38           C
ATOM    998  CG  GLU B 125      16.289   7.488 104.929  1.00 63.38           C
ATOM    999  CD  GLU B 125      16.924   7.977 106.220  1.00 63.38           C
ATOM   1000  OE1 GLU B 125      17.998   8.631 106.155  1.00 63.38           O
ATOM   1001  OE2 GLU B 125      16.338   7.691 107.297  1.00 63.38           O
ATOM   1002  C   GLU B 125      17.134   8.305 101.280  1.00 63.38           C
ATOM   1003  O   GLU B 125      16.389   9.080 100.680  1.00 63.38           O
ATOM   1004  N   VAL B 126      18.427   8.177 100.941  1.00114.16           N
ATOM   1005  CA  VAL B 126      18.900   9.036  99.907  1.00114.16           C
ATOM   1006  CB  VAL B 126      20.380   9.043  99.742  1.00114.16           C
ATOM   1007  CG1 VAL B 126      20.879   7.758  99.066  1.00114.16           C
ATOM   1008  CG2 VAL B 126      20.672  10.359  99.022  1.00114.16           C
ATOM   1009  C   VAL B 126      18.188   8.707  98.628  1.00114.16           C
ATOM   1010  O   VAL B 126      17.768   9.605  97.899  1.00114.16           O
ATOM   1011  N   GLN B 127      17.992   7.404  98.340  1.00 37.67           N
ATOM   1012  CA  GLN B 127      17.331   7.025  97.123  1.00 37.67           C
ATOM   1013  CB  GLN B 127      17.319   5.507  96.872  1.00 37.67           C
ATOM   1014  CG  GLN B 127      16.634   5.133  95.555  1.00 37.67           C
ATOM   1015  CD  GLN B 127      16.693   3.621  95.391  1.00 37.67           C
ATOM   1016  OE1 GLN B 127      17.590   2.962  95.914  1.00 37.67           O
ATOM   1017  NE2 GLN B 127      15.708   3.051  94.646  1.00 37.67           N
ATOM   1018  C   GLN B 127      15.912   7.514  97.142  1.00 37.67           C
ATOM   1019  O   GLN B 127      15.407   7.979  96.122  1.00 37.67           O
ATOM   1020  N   SER B 128      15.242   7.421  98.309  1.00 87.92           N
ATOM   1021  CA  SER B 128      13.877   7.830  98.481  1.00 87.92           C
ATOM   1022  CB  SER B 128      13.455   7.654  99.953  1.00 87.92           C
ATOM   1023  OG  SER B 128      12.116   8.069 100.167  1.00 87.92           O
ATOM   1024  C   SER B 128      13.781   9.286  98.146  1.00 87.92           C
ATOM   1025  O   SER B 128      12.951   9.699  97.342  1.00 87.92           O
ATOM   1026  N   ILE B 129      14.645  10.116  98.750  1.00 84.89           N
ATOM   1027  CA  ILE B 129      14.594  11.525  98.485  1.00 84.89           C
ATOM   1028  CB  ILE B 129      15.503  12.331  99.366  1.00 84.89           C
ATOM   1029  CG1 ILE B 129      14.911  12.438 100.784  1.00 84.89           C
ATOM   1030  CG2 ILE B 129      15.698  13.701  98.701  1.00 84.89           C
ATOM   1031  CD1 ILE B 129      14.763  11.113 101.529  1.00 84.89           C
ATOM   1032  C   ILE B 129      14.918  11.797  97.052  1.00 84.89           C
ATOM   1033  O   ILE B 129      14.276  12.628  96.413  1.00 84.89           O
ATOM   1034  N   VAL B 130      15.926  11.099  96.506  1.00 59.37           N
ATOM   1035  CA  VAL B 130      16.326  11.307  95.144  1.00 59.37           C
ATOM   1036  CB  VAL B 130      17.385  10.343  94.749  1.00 59.37           C
ATOM   1037  CG1 VAL B 130      17.444  10.354  93.222  1.00 59.37           C
ATOM   1038  CG2 VAL B 130      18.699  10.724  95.452  1.00 59.37           C
ATOM   1039  C   VAL B 130      15.197  11.040  94.208  1.00 59.37           C
ATOM   1040  O   VAL B 130      14.863  11.875  93.367  1.00 59.37           O
ATOM   1041  N   ASP B 131      14.562   9.866  94.336  1.00104.93           N
ATOM   1042  CA  ASP B 131      13.541   9.547  93.390  1.00104.93           C
ATOM   1043  CB  ASP B 131      12.935   8.143  93.559  1.00104.93           C
ATOM   1044  CG  ASP B 131      12.240   8.056  94.906  1.00104.93           C
ATOM   1045  OD1 ASP B 131      11.033   8.411  94.975  1.00104.93           O
ATOM   1046  OD2 ASP B 131      12.907   7.630  95.884  1.00104.93           O
ATOM   1047  C   ASP B 131      12.445  10.555  93.498  1.00104.93           C
ATOM   1048  O   ASP B 131      11.912  11.002  92.485  1.00104.93           O
ATOM   1049  N   ALA B 132      12.099  10.976  94.727  1.00 31.21           N
ATOM   1050  CA  ALA B 132      11.015  11.902  94.896  1.00 31.21           C
ATOM   1051  CB  ALA B 132      10.824  12.338  96.354  1.00 31.21           C
ATOM   1052  C   ALA B 132      11.334  13.159  94.160  1.00 31.21           C
ATOM   1053  O   ALA B 132      10.484  13.714  93.467  1.00 31.21           O
ATOM   1054  N   PHE B 133      12.586  13.636  94.277  1.00104.10           N
ATOM   1055  CA  PHE B 133      12.928  14.884  93.665  1.00104.10           C
ATOM   1056  CB  PHE B 133      14.378  15.338  93.899  1.00104.10           C
ATOM   1057  CG  PHE B 133      14.593  16.425  92.896  1.00104.10           C
ATOM   1058  CD1 PHE B 133      14.045  17.677  93.069  1.00104.10           C
ATOM   1059  CD2 PHE B 133      15.343  16.187  91.767  1.00104.10           C
ATOM   1060  CE1 PHE B 133      14.244  18.668  92.135  1.00104.10           C
ATOM   1061  CE2 PHE B 133      15.545  17.174  90.829  1.00104.10           C
ATOM   1062  CZ  PHE B 133      14.994  18.419  91.011  1.00104.10           C
ATOM   1063  C   PHE B 133      12.761  14.828  92.180  1.00104.10           C
ATOM   1064  O   PHE B 133      12.223  15.759  91.583  1.00104.10           O
ATOM   1065  N   PHE B 134      13.243  13.748  91.539  1.00106.79           N
ATOM   1066  CA  PHE B 134      13.198  13.682  90.107  1.00106.79           C
ATOM   1067  CB  PHE B 134      14.072  12.562  89.525  1.00106.79           C
ATOM   1068  CG  PHE B 134      15.450  13.018  89.863  1.00106.79           C
ATOM   1069  CD1 PHE B 134      16.094  13.929  89.059  1.00106.79           C
ATOM   1070  CD2 PHE B 134      16.078  12.575  91.004  1.00106.79           C
ATOM   1071  CE1 PHE B 134      17.357  14.369  89.371  1.00106.79           C
ATOM   1072  CE2 PHE B 134      17.344  13.009  91.323  1.00106.79           C
ATOM   1073  CZ  PHE B 134      17.984  13.907  90.503  1.00106.79           C
ATOM   1074  C   PHE B 134      11.788  13.595  89.612  1.00106.79           C
ATOM   1075  O   PHE B 134      11.443  14.219  88.611  1.00106.79           O
ATOM   1076  N   HIS B 135      10.929  12.818  90.293  1.00 57.56           N
ATOM   1077  CA  HIS B 135       9.561  12.693  89.875  1.00 57.56           C
ATOM   1078  ND1 HIS B 135      10.498   9.833  90.564  1.00 57.56           N
ATOM   1079  CG  HIS B 135       9.192  10.268  90.534  1.00 57.56           C
ATOM   1080  CB  HIS B 135       8.775  11.696  90.746  1.00 57.56           C
ATOM   1081  NE2 HIS B 135       9.243   8.039  90.184  1.00 57.56           N
ATOM   1082  CD2 HIS B 135       8.438   9.159  90.300  1.00 57.56           C
ATOM   1083  CE1 HIS B 135      10.472   8.494  90.349  1.00 57.56           C
ATOM   1084  C   HIS B 135       8.895  14.035  89.984  1.00 57.56           C
ATOM   1085  O   HIS B 135       8.108  14.427  89.125  1.00 57.56           O
ATOM   1086  N   GLU B 136       9.190  14.781  91.061  1.00 44.87           N
ATOM   1087  CA  GLU B 136       8.563  16.053  91.279  1.00 44.87           C
ATOM   1088  CB  GLU B 136       8.922  16.613  92.660  1.00 44.87           C
ATOM   1089  CG  GLU B 136       8.329  15.744  93.770  1.00 44.87           C
ATOM   1090  CD  GLU B 136       9.040  16.076  95.068  1.00 44.87           C
ATOM   1091  OE1 GLU B 136      10.054  16.816  95.014  1.00 44.87           O
ATOM   1092  OE2 GLU B 136       8.576  15.583  96.134  1.00 44.87           O
ATOM   1093  C   GLU B 136       8.963  17.029  90.209  1.00 44.87           C
ATOM   1094  O   GLU B 136       8.128  17.778  89.703  1.00 44.87           O
ATOM   1095  N   VAL B 137      10.254  17.046  89.826  1.00 89.75           N
ATOM   1096  CA  VAL B 137      10.688  17.976  88.825  1.00 89.75           C
ATOM   1097  CB  VAL B 137      12.172  17.977  88.595  1.00 89.75           C
ATOM   1098  CG1 VAL B 137      12.603  16.627  88.001  1.00 89.75           C
ATOM   1099  CG2 VAL B 137      12.508  19.184  87.704  1.00 89.75           C
ATOM   1100  C   VAL B 137      10.010  17.670  87.526  1.00 89.75           C
ATOM   1101  O   VAL B 137       9.557  18.576  86.830  1.00 89.75           O
ATOM   1102  N   LYS B 138       9.908  16.376  87.168  1.00109.36           N
ATOM   1103  CA  LYS B 138       9.312  16.027  85.912  1.00109.36           C
ATOM   1104  CB  LYS B 138       9.347  14.515  85.629  1.00109.36           C
ATOM   1105  CG  LYS B 138       8.401  13.703  86.508  1.00109.36           C
ATOM   1106  CD  LYS B 138       8.400  12.206  86.212  1.00109.36           C
ATOM   1107  CE  LYS B 138       9.454  11.438  87.010  1.00109.36           C
ATOM   1108  NZ  LYS B 138       9.283   9.987  86.795  1.00109.36           N
ATOM   1109  C   LYS B 138       7.887  16.475  85.919  1.00109.36           C
ATOM   1110  O   LYS B 138       7.409  17.025  84.932  1.00109.36           O
ATOM   1111  N   GLY B 139       7.169  16.265  87.037  1.00 19.48           N
ATOM   1112  CA  GLY B 139       5.784  16.641  87.106  1.00 19.48           C
ATOM   1113  C   GLY B 139       5.653  18.127  86.982  1.00 19.48           C
ATOM   1114  O   GLY B 139       4.764  18.623  86.292  1.00 19.48           O
ATOM   1115  N   ALA B 140       6.540  18.879  87.660  1.00 30.89           N
ATOM   1116  CA  ALA B 140       6.455  20.311  87.638  1.00 30.89           C
ATOM   1117  CB  ALA B 140       7.540  20.984  88.495  1.00 30.89           C
ATOM   1118  C   ALA B 140       6.642  20.791  86.229  1.00 30.89           C
ATOM   1119  O   ALA B 140       5.912  21.667  85.770  1.00 30.89           O
ATOM   1120  N   LEU B 141       7.621  20.215  85.505  1.00141.75           N
ATOM   1121  CA  LEU B 141       7.922  20.619  84.156  1.00141.75           C
ATOM   1122  CB  LEU B 141       9.132  19.879  83.554  1.00141.75           C
ATOM   1123  CG  LEU B 141      10.486  20.199  84.217  1.00141.75           C
ATOM   1124  CD1 LEU B 141      11.625  19.414  83.548  1.00141.75           C
ATOM   1125  CD2 LEU B 141      10.767  21.710  84.232  1.00141.75           C
ATOM   1126  C   LEU B 141       6.754  20.333  83.252  1.00141.75           C
ATOM   1127  O   LEU B 141       6.403  21.169  82.422  1.00141.75           O
ATOM   1128  N   LEU B 142       6.106  19.158  83.397  1.00 84.00           N
ATOM   1129  CA  LEU B 142       4.999  18.806  82.538  1.00 84.00           C
ATOM   1130  CB  LEU B 142       4.270  17.520  82.933  1.00 84.00           C
ATOM   1131  CG  LEU B 142       4.829  16.223  82.366  1.00 84.00           C
ATOM   1132  CD1 LEU B 142       6.326  16.068  82.632  1.00 84.00           C
ATOM   1133  CD2 LEU B 142       3.979  15.052  82.882  1.00 84.00           C
ATOM   1134  C   LEU B 142       3.935  19.832  82.692  1.00 84.00           C
ATOM   1135  O   LEU B 142       3.248  20.177  81.732  1.00 84.00           O
ATOM   1136  N   GLU B 143       3.778  20.302  83.940  1.00108.39           N
ATOM   1137  CA  GLU B 143       2.800  21.241  84.403  1.00108.39           C
ATOM   1138  CB  GLU B 143       2.801  21.373  85.937  1.00108.39           C
ATOM   1139  CG  GLU B 143       1.556  22.048  86.518  1.00108.39           C
ATOM   1140  CD  GLU B 143       1.538  21.729  88.010  1.00108.39           C
ATOM   1141  OE1 GLU B 143       2.503  21.070  88.481  1.00108.39           O
ATOM   1142  OE2 GLU B 143       0.563  22.130  88.700  1.00108.39           O
ATOM   1143  C   GLU B 143       3.062  22.580  83.785  1.00108.39           C
ATOM   1144  O   GLU B 143       2.194  23.452  83.818  1.00108.39           O
ATOM   1145  N   ASP B 144       4.262  22.764  83.193  1.00 73.79           N
ATOM   1146  CA  ASP B 144       4.694  24.008  82.611  1.00 73.79           C
ATOM   1147  CB  ASP B 144       3.577  24.757  81.854  1.00 73.79           C
ATOM   1148  CG  ASP B 144       3.151  23.932  80.649  1.00 73.79           C
ATOM   1149  OD1 ASP B 144       4.049  23.444  79.913  1.00 73.79           O
ATOM   1150  OD2 ASP B 144       1.915  23.774  80.452  1.00 73.79           O
ATOM   1151  C   ASP B 144       5.198  24.926  83.677  1.00 73.79           C
ATOM   1152  O   ASP B 144       5.196  26.144  83.511  1.00 73.79           O
ATOM   1153  N   ARG B 145       5.674  24.358  84.802  1.00147.94           N
ATOM   1154  CA  ARG B 145       6.266  25.188  85.810  1.00147.94           C
ATOM   1155  CB  ARG B 145       5.918  24.775  87.251  1.00147.94           C
ATOM   1156  CG  ARG B 145       6.266  25.851  88.282  1.00147.94           C
ATOM   1157  CD  ARG B 145       5.340  27.073  88.230  1.00147.94           C
ATOM   1158  NE  ARG B 145       4.267  26.877  89.247  1.00147.94           N
ATOM   1159  CZ  ARG B 145       3.237  27.771  89.330  1.00147.94           C
ATOM   1160  NH1 ARG B 145       3.168  28.820  88.460  1.00147.94           N
ATOM   1161  NH2 ARG B 145       2.270  27.611  90.281  1.00147.94           N
ATOM   1162  C   ARG B 145       7.749  25.065  85.637  1.00147.94           C
ATOM   1163  O   ARG B 145       8.239  24.060  85.124  1.00147.94           O
ATOM   1164  N   VAL B 146       8.510  26.108  86.029  1.00 91.97           N
ATOM   1165  CA  VAL B 146       9.934  26.029  85.883  1.00 91.97           C
ATOM   1166  CB  VAL B 146      10.573  27.303  85.422  1.00 91.97           C
ATOM   1167  CG1 VAL B 146      10.396  28.358  86.525  1.00 91.97           C
ATOM   1168  CG2 VAL B 146      12.040  27.008  85.062  1.00 91.97           C
ATOM   1169  C   VAL B 146      10.512  25.691  87.220  1.00 91.97           C
ATOM   1170  O   VAL B 146      10.070  26.185  88.257  1.00 91.97           O
ATOM   1171  N   VAL B 147      11.518  24.794  87.212  1.00 48.91           N
ATOM   1172  CA  VAL B 147      12.168  24.390  88.423  1.00 48.91           C
ATOM   1173  CB  VAL B 147      12.438  22.915  88.469  1.00 48.91           C
ATOM   1174  CG1 VAL B 147      13.272  22.600  89.723  1.00 48.91           C
ATOM   1175  CG2 VAL B 147      11.096  22.166  88.383  1.00 48.91           C
ATOM   1176  C   VAL B 147      13.496  25.067  88.447  1.00 48.91           C
ATOM   1177  O   VAL B 147      14.286  24.916  87.521  1.00 48.91           O
ATOM   1178  N   GLU B 148      13.788  25.848  89.505  1.00 49.61           N
ATOM   1179  CA  GLU B 148      15.069  26.488  89.506  1.00 49.61           C
ATOM   1180  CB  GLU B 148      14.982  28.007  89.315  1.00 49.61           C
ATOM   1181  CG  GLU B 148      14.416  28.360  87.940  1.00 49.61           C
ATOM   1182  CD  GLU B 148      14.604  29.847  87.708  1.00 49.61           C
ATOM   1183  OE1 GLU B 148      15.116  30.536  88.631  1.00 49.61           O
ATOM   1184  OE2 GLU B 148      14.236  30.316  86.597  1.00 49.61           O
ATOM   1185  C   GLU B 148      15.751  26.202  90.804  1.00 49.61           C
ATOM   1186  O   GLU B 148      15.198  26.454  91.876  1.00 49.61           O
ATOM   1187  N   PHE B 149      16.979  25.646  90.726  1.00 59.33           N
ATOM   1188  CA  PHE B 149      17.739  25.353  91.908  1.00 59.33           C
ATOM   1189  CB  PHE B 149      18.227  23.896  92.020  1.00 59.33           C
ATOM   1190  CG  PHE B 149      17.094  23.039  92.453  1.00 59.33           C
ATOM   1191  CD1 PHE B 149      16.192  22.544  91.544  1.00 59.33           C
ATOM   1192  CD2 PHE B 149      16.943  22.727  93.786  1.00 59.33           C
ATOM   1193  CE1 PHE B 149      15.157  21.750  91.968  1.00 59.33           C
ATOM   1194  CE2 PHE B 149      15.910  21.933  94.217  1.00 59.33           C
ATOM   1195  CZ  PHE B 149      15.014  21.448  93.301  1.00 59.33           C
ATOM   1196  C   PHE B 149      18.968  26.199  91.913  1.00 59.33           C
ATOM   1197  O   PHE B 149      19.779  26.145  90.990  1.00 59.33           O
ATOM   1198  N   ARG B 150      19.158  26.988  92.988  1.00172.17           N
ATOM   1199  CA  ARG B 150      20.332  27.804  93.008  1.00172.17           C
ATOM   1200  CB  ARG B 150      20.406  28.829  94.161  1.00172.17           C
ATOM   1201  CG  ARG B 150      21.792  29.475  94.291  1.00172.17           C
ATOM   1202  CD  ARG B 150      21.787  30.913  94.824  1.00172.17           C
ATOM   1203  NE  ARG B 150      20.872  31.000  95.997  1.00172.17           N
ATOM   1204  CZ  ARG B 150      21.354  30.892  97.273  1.00172.17           C
ATOM   1205  NH1 ARG B 150      22.678  30.656  97.492  1.00172.17           N
ATOM   1206  NH2 ARG B 150      20.504  31.043  98.330  1.00172.17           N
ATOM   1207  C   ARG B 150      21.520  26.912  93.098  1.00172.17           C
ATOM   1208  O   ARG B 150      21.556  25.963  93.879  1.00172.17           O
ATOM   1209  N   GLY B 151      22.515  27.195  92.237  1.00 63.01           N
ATOM   1210  CA  GLY B 151      23.762  26.499  92.244  1.00 63.01           C
ATOM   1211  C   GLY B 151      23.746  25.383  91.240  1.00 63.01           C
ATOM   1212  O   GLY B 151      24.807  24.930  90.816  1.00 63.01           O
ATOM   1213  N   PHE B 152      22.582  24.764  90.964  1.00116.39           N
ATOM   1214  CA  PHE B 152      22.582  23.750  89.941  1.00116.39           C
ATOM   1215  CB  PHE B 152      21.667  22.581  90.337  1.00116.39           C
ATOM   1216  CG  PHE B 152      21.848  21.490  89.345  1.00116.39           C
ATOM   1217  CD1 PHE B 152      23.008  20.749  89.328  1.00116.39           C
ATOM   1218  CD2 PHE B 152      20.847  21.188  88.453  1.00116.39           C
ATOM   1219  CE1 PHE B 152      23.175  19.735  88.417  1.00116.39           C
ATOM   1220  CE2 PHE B 152      21.008  20.173  87.540  1.00116.39           C
ATOM   1221  CZ  PHE B 152      22.175  19.448  87.520  1.00116.39           C
ATOM   1222  C   PHE B 152      22.204  24.226  88.554  1.00116.39           C
ATOM   1223  O   PHE B 152      22.955  24.050  87.593  1.00116.39           O
ATOM   1224  N   GLY B 153      21.030  24.894  88.424  1.00 38.65           N
ATOM   1225  CA  GLY B 153      20.507  25.247  87.122  1.00 38.65           C
ATOM   1226  C   GLY B 153      19.000  25.132  87.164  1.00 38.65           C
ATOM   1227  O   GLY B 153      18.416  24.980  88.238  1.00 38.65           O
ATOM   1228  N   THR B 154      18.323  25.194  85.987  1.00114.75           N
ATOM   1229  CA  THR B 154      16.880  25.179  85.977  1.00114.75           C
ATOM   1230  CB  THR B 154      16.306  26.532  85.677  1.00114.75           C
ATOM   1231  OG1 THR B 154      16.618  26.912  84.346  1.00114.75           O
ATOM   1232  CG2 THR B 154      16.939  27.549  86.642  1.00114.75           C
ATOM   1233  C   THR B 154      16.356  24.243  84.916  1.00114.75           C
ATOM   1234  O   THR B 154      17.056  23.906  83.962  1.00114.75           O
ATOM   1235  N   PHE B 155      15.084  23.797  85.080  1.00 58.87           N
ATOM   1236  CA  PHE B 155      14.422  22.915  84.148  1.00 58.87           C
ATOM   1237  CB  PHE B 155      13.993  21.573  84.766  1.00 58.87           C
ATOM   1238  CG  PHE B 155      15.206  20.809  85.162  1.00 58.87           C
ATOM   1239  CD1 PHE B 155      15.795  21.021  86.387  1.00 58.87           C
ATOM   1240  CD2 PHE B 155      15.746  19.876  84.308  1.00 58.87           C
ATOM   1241  CE1 PHE B 155      16.911  20.308  86.755  1.00 58.87           C
ATOM   1242  CE2 PHE B 155      16.863  19.161  84.669  1.00 58.87           C
ATOM   1243  CZ  PHE B 155      17.446  19.379  85.894  1.00 58.87           C
ATOM   1244  C   PHE B 155      13.136  23.566  83.720  1.00 58.87           C
ATOM   1245  O   PHE B 155      12.411  24.122  84.547  1.00 58.87           O
ATOM   1246  N   GLU B 156      12.808  23.501  82.409  1.00 92.65           N
ATOM   1247  CA  GLU B 156      11.581  24.091  81.942  1.00 92.65           C
ATOM   1248  CB  GLU B 156      11.720  25.581  81.594  1.00 92.65           C
ATOM   1249  CG  GLU B 156      12.752  25.847  80.498  1.00 92.65           C
ATOM   1250  CD  GLU B 156      12.767  27.343  80.235  1.00 92.65           C
ATOM   1251  OE1 GLU B 156      11.672  27.961  80.321  1.00 92.65           O
ATOM   1252  OE2 GLU B 156      13.868  27.887  79.952  1.00 92.65           O
ATOM   1253  C   GLU B 156      11.134  23.385  80.695  1.00 92.65           C
ATOM   1254  O   GLU B 156      11.866  22.583  80.118  1.00 92.65           O
ATOM   1255  N   ILE B 157       9.893  23.671  80.244  1.00 92.73           N
ATOM   1256  CA  ILE B 157       9.412  23.056  79.039  1.00 92.73           C
ATOM   1257  CB  ILE B 157       8.014  22.514  79.119  1.00 92.73           C
ATOM   1258  CG1 ILE B 157       7.745  21.578  77.924  1.00 92.73           C
ATOM   1259  CG2 ILE B 157       7.043  23.701  79.216  1.00 92.73           C
ATOM   1260  CD1 ILE B 157       6.450  20.774  78.040  1.00 92.73           C
ATOM   1261  C   ILE B 157       9.437  24.096  77.965  1.00 92.73           C
ATOM   1262  O   ILE B 157       9.080  25.251  78.191  1.00 92.73           O
ATOM   1263  N   ARG B 158       9.910  23.700  76.764  1.00108.48           N
ATOM   1264  CA  ARG B 158      10.006  24.613  75.661  1.00108.48           C
ATOM   1265  CB  ARG B 158      11.412  24.673  75.041  1.00108.48           C
ATOM   1266  CG  ARG B 158      12.488  25.250  75.962  1.00108.48           C
ATOM   1267  CD  ARG B 158      12.761  26.738  75.731  1.00108.48           C
ATOM   1268  NE  ARG B 158      13.951  27.104  76.550  1.00108.48           N
ATOM   1269  CZ  ARG B 158      15.200  26.968  76.016  1.00108.48           C
ATOM   1270  NH1 ARG B 158      15.340  26.519  74.734  1.00108.48           N
ATOM   1271  NH2 ARG B 158      16.304  27.287  76.754  1.00108.48           N
ATOM   1272  C   ARG B 158       9.096  24.132  74.579  1.00108.48           C
ATOM   1273  O   ARG B 158       8.963  22.929  74.348  1.00108.48           O
ATOM   1274  N   THR B 159       8.424  25.071  73.885  1.00100.00           N
ATOM   1275  CA  THR B 159       7.548  24.662  72.829  1.00100.00           C
ATOM   1276  CB  THR B 159       6.355  25.556  72.647  1.00100.00           C
ATOM   1277  OG1 THR B 159       5.442  24.969  71.731  1.00100.00           O
ATOM   1278  CG2 THR B 159       6.825  26.926  72.131  1.00100.00           C
ATOM   1279  C   THR B 159       8.327  24.637  71.554  1.00100.00           C
ATOM   1280  O   THR B 159       9.289  25.384  71.381  1.00100.00           O
ATOM   1281  N   ARG B 160       7.931  23.737  70.632  1.00196.99           N
ATOM   1282  CA  ARG B 160       8.573  23.641  69.354  1.00196.99           C
ATOM   1283  CB  ARG B 160       9.166  22.261  69.023  1.00196.99           C
ATOM   1284  CG  ARG B 160      10.514  21.979  69.691  1.00196.99           C
ATOM   1285  CD  ARG B 160      11.691  22.695  69.020  1.00196.99           C
ATOM   1286  NE  ARG B 160      12.023  23.896  69.839  1.00196.99           N
ATOM   1287  CZ  ARG B 160      12.957  23.808  70.833  1.00196.99           C
ATOM   1288  NH1 ARG B 160      13.614  22.633  71.052  1.00196.99           N
ATOM   1289  NH2 ARG B 160      13.234  24.897  71.608  1.00196.99           N
ATOM   1290  C   ARG B 160       7.535  23.922  68.322  1.00196.99           C
ATOM   1291  O   ARG B 160       6.348  23.668  68.530  1.00196.99           O
ATOM   1292  N   LYS B 161       7.982  24.456  67.169  1.00103.01           N
ATOM   1293  CA  LYS B 161       7.113  24.843  66.096  1.00103.01           C
ATOM   1294  CB  LYS B 161       7.819  25.636  64.980  1.00103.01           C
ATOM   1295  CG  LYS B 161       8.586  26.868  65.460  1.00103.01           C
ATOM   1296  CD  LYS B 161       9.830  26.515  66.281  1.00103.01           C
ATOM   1297  CE  LYS B 161      10.800  27.682  66.471  1.00103.01           C
ATOM   1298  NZ  LYS B 161      11.582  27.890  65.231  1.00103.01           N
ATOM   1299  C   LYS B 161       6.591  23.613  65.434  1.00103.01           C
ATOM   1300  O   LYS B 161       7.172  22.534  65.536  1.00103.01           O
ATOM   1301  N   GLY B 162       5.447  23.754  64.741  1.00 16.78           N
ATOM   1302  CA  GLY B 162       4.907  22.644  64.021  1.00 16.78           C
ATOM   1303  C   GLY B 162       5.770  22.483  62.816  1.00 16.78           C
ATOM   1304  O   GLY B 162       6.578  23.356  62.503  1.00 16.78           O
ATOM   1305  N   ARG B 163       5.620  21.349  62.106  1.00139.50           N
ATOM   1306  CA  ARG B 163       6.444  21.124  60.958  1.00139.50           C
ATOM   1307  CB  ARG B 163       7.268  19.830  61.053  1.00139.50           C
ATOM   1308  CG  ARG B 163       8.211  19.805  62.257  1.00139.50           C
ATOM   1309  CD  ARG B 163       8.797  18.421  62.542  1.00139.50           C
ATOM   1310  NE  ARG B 163       9.683  18.536  63.734  1.00139.50           N
ATOM   1311  CZ  ARG B 163       9.703  17.532  64.661  1.00139.50           C
ATOM   1312  NH1 ARG B 163       8.866  16.463  64.531  1.00139.50           N
ATOM   1313  NH2 ARG B 163      10.565  17.601  65.717  1.00139.50           N
ATOM   1314  C   ARG B 163       5.546  20.974  59.779  1.00139.50           C
ATOM   1315  O   ARG B 163       4.447  20.431  59.883  1.00139.50           O
ATOM   1316  N   ASP B 164       5.999  21.484  58.619  1.00 91.47           N
ATOM   1317  CA  ASP B 164       5.243  21.359  57.412  1.00 91.47           C
ATOM   1318  CB  ASP B 164       5.357  22.601  56.514  1.00 91.47           C
ATOM   1319  CG  ASP B 164       4.731  23.782  57.238  0.00 91.47           C
ATOM   1320  OD1 ASP B 164       3.722  23.567  57.962  1.00 91.47           O
ATOM   1321  OD2 ASP B 164       5.266  24.913  57.091  1.00 91.47           O
ATOM   1322  C   ASP B 164       5.902  20.261  56.655  1.00 91.47           C
ATOM   1323  O   ASP B 164       5.546  19.978  55.514  1.00 91.47           O
ATOM   1324  N   ARG B 165       6.889  19.600  57.284  1.00233.95           N
ATOM   1325  CA  ARG B 165       7.553  18.548  56.583  1.00233.95           C
ATOM   1326  CB  ARG B 165       9.071  18.537  56.843  1.00233.95           C
ATOM   1327  CG  ARG B 165       9.833  17.340  56.264  1.00233.95           C
ATOM   1328  CD  ARG B 165       9.777  17.209  54.742  1.00233.95           C
ATOM   1329  NE  ARG B 165      10.867  16.268  54.359  1.00233.95           N
ATOM   1330  CZ  ARG B 165      10.695  14.919  54.467  1.00233.95           C
ATOM   1331  NH1 ARG B 165       9.505  14.409  54.900  1.00233.95           N
ATOM   1332  NH2 ARG B 165      11.726  14.080  54.153  1.00233.95           N
ATOM   1333  C   ARG B 165       6.975  17.264  57.065  1.00233.95           C
ATOM   1334  O   ARG B 165       7.576  16.558  57.873  1.00233.95           O
ATOM   1335  N   ALA B 166       5.769  16.934  56.571  1.00 54.28           N
ATOM   1336  CA  ALA B 166       5.183  15.679  56.917  1.00 54.28           C
ATOM   1337  CB  ALA B 166       4.442  15.692  58.263  1.00 54.28           C
ATOM   1338  C   ALA B 166       4.178  15.379  55.860  1.00 54.28           C
ATOM   1339  O   ALA B 166       3.617  16.288  55.252  1.00 54.28           O
ATOM   1340  N   ARG B 167       3.946  14.081  55.590  1.00155.77           N
ATOM   1341  CA  ARG B 167       2.949  13.731  54.623  1.00155.77           C
ATOM   1342  CB  ARG B 167       3.443  13.684  53.165  1.00155.77           C
ATOM   1343  CG  ARG B 167       3.808  15.051  52.585  1.00155.77           C
ATOM   1344  CD  ARG B 167       3.923  15.047  51.059  1.00155.77           C
ATOM   1345  NE  ARG B 167       4.327  16.416  50.630  1.00155.77           N
ATOM   1346  CZ  ARG B 167       5.652  16.738  50.564  1.00155.77           C
ATOM   1347  NH1 ARG B 167       6.592  15.799  50.874  1.00155.77           N
ATOM   1348  NH2 ARG B 167       6.038  17.994  50.194  1.00155.77           N
ATOM   1349  C   ARG B 167       2.482  12.355  54.944  1.00155.77           C
ATOM   1350  O   ARG B 167       3.135  11.618  55.681  1.00155.77           O
ATOM   1351  N   ASN B 168       1.309  11.981  54.401  1.00 59.37           N
ATOM   1352  CA  ASN B 168       0.839  10.645  54.587  1.00 59.37           C
ATOM   1353  CB  ASN B 168      -0.691  10.513  54.493  1.00 59.37           C
ATOM   1354  CG  ASN B 168      -1.073   9.075  54.818  1.00 59.37           C
ATOM   1355  OD1 ASN B 168      -1.474   8.770  55.941  1.00 59.37           O
ATOM   1356  ND2 ASN B 168      -0.946   8.165  53.815  1.00 59.37           N
ATOM   1357  C   ASN B 168       1.434   9.883  53.454  1.00 59.37           C
ATOM   1358  O   ASN B 168       1.195  10.185  52.287  1.00 59.37           O
ATOM   1359  N   PRO B 169       2.229   8.912  53.784  1.00 71.51           N
ATOM   1360  CA  PRO B 169       2.952   8.172  52.789  1.00 71.51           C
ATOM   1361  CD  PRO B 169       2.021   8.141  55.000  1.00 71.51           C
ATOM   1362  CB  PRO B 169       3.602   7.016  53.547  1.00 71.51           C
ATOM   1363  CG  PRO B 169       2.611   6.753  54.697  1.00 71.51           C
ATOM   1364  C   PRO B 169       2.098   7.674  51.664  1.00 71.51           C
ATOM   1365  O   PRO B 169       2.468   7.877  50.509  1.00 71.51           O
ATOM   1366  N   ARG B 170       0.977   6.988  51.961  1.00138.40           N
ATOM   1367  CA  ARG B 170       0.178   6.444  50.900  1.00138.40           C
ATOM   1368  CB  ARG B 170      -0.908   5.483  51.411  1.00138.40           C
ATOM   1369  CG  ARG B 170      -0.339   4.218  52.052  1.00138.40           C
ATOM   1370  CD  ARG B 170       0.733   3.546  51.196  1.00138.40           C
ATOM   1371  NE  ARG B 170       0.144   3.299  49.852  1.00138.40           N
ATOM   1372  CZ  ARG B 170       0.784   2.465  48.985  1.00138.40           C
ATOM   1373  NH1 ARG B 170       1.927   1.828  49.377  1.00138.40           N
ATOM   1374  NH2 ARG B 170       0.285   2.270  47.731  1.00138.40           N
ATOM   1375  C   ARG B 170      -0.519   7.510  50.113  1.00138.40           C
ATOM   1376  O   ARG B 170      -0.413   7.558  48.889  1.00138.40           O
ATOM   1377  N   THR B 171      -1.245   8.401  50.819  1.00 41.50           N
ATOM   1378  CA  THR B 171      -2.067   9.398  50.192  1.00 41.50           C
ATOM   1379  CB  THR B 171      -3.005  10.065  51.155  1.00 41.50           C
ATOM   1380  OG1 THR B 171      -2.280  10.697  52.200  1.00 41.50           O
ATOM   1381  CG2 THR B 171      -3.945   8.993  51.730  1.00 41.50           C
ATOM   1382  C   THR B 171      -1.244  10.443  49.514  1.00 41.50           C
ATOM   1383  O   THR B 171      -1.566  10.876  48.409  1.00 41.50           O
ATOM   1384  N   GLY B 172      -0.147  10.877  50.152  1.00 16.73           N
ATOM   1385  CA  GLY B 172       0.641  11.917  49.566  1.00 16.73           C
ATOM   1386  C   GLY B 172       0.085  13.215  50.056  1.00 16.73           C
ATOM   1387  O   GLY B 172       0.523  14.288  49.642  1.00 16.73           O
ATOM   1388  N   GLU B 173      -0.913  13.141  50.958  1.00 33.70           N
ATOM   1389  CA  GLU B 173      -1.494  14.326  51.513  1.00 33.70           C
ATOM   1390  CB  GLU B 173      -2.688  14.026  52.437  1.00 33.70           C
ATOM   1391  CG  GLU B 173      -3.336  15.268  53.049  0.00 33.70           C
ATOM   1392  CD  GLU B 173      -4.409  14.802  54.022  0.00 33.70           C
ATOM   1393  OE1 GLU B 173      -4.214  13.732  54.659  0.00 33.70           O
ATOM   1394  OE2 GLU B 173      -5.436  15.520  54.152  0.00 33.70           O
ATOM   1395  C   GLU B 173      -0.442  14.965  52.355  1.00 33.70           C
ATOM   1396  O   GLU B 173       0.213  14.304  53.161  1.00 33.70           O
ATOM   1397  N   LEU B 174      -0.243  16.284  52.183  1.00125.86           N
ATOM   1398  CA  LEU B 174       0.739  16.953  52.976  1.00125.86           C
ATOM   1399  CB  LEU B 174       1.161  18.311  52.378  1.00125.86           C
ATOM   1400  CG  LEU B 174       2.277  19.058  53.135  1.00125.86           C
ATOM   1401  CD1 LEU B 174       1.799  19.565  54.503  1.00125.86           C
ATOM   1402  CD2 LEU B 174       3.563  18.219  53.211  1.00125.86           C
ATOM   1403  C   LEU B 174       0.095  17.161  54.303  1.00125.86           C
ATOM   1404  O   LEU B 174      -1.113  17.374  54.382  1.00125.86           O
ATOM   1405  N   VAL B 175       0.872  17.055  55.393  1.00 86.11           N
ATOM   1406  CA  VAL B 175       0.279  17.259  56.677  1.00 86.11           C
ATOM   1407  CB  VAL B 175       0.088  15.993  57.458  1.00 86.11           C
ATOM   1408  CG1 VAL B 175       1.472  15.384  57.742  1.00 86.11           C
ATOM   1409  CG2 VAL B 175      -0.719  16.321  58.725  1.00 86.11           C
ATOM   1410  C   VAL B 175       1.197  18.126  57.464  1.00 86.11           C
ATOM   1411  O   VAL B 175       2.388  18.228  57.174  1.00 86.11           O
ATOM   1412  N   SER B 176       0.644  18.804  58.482  1.00 72.53           N
ATOM   1413  CA  SER B 176       1.476  19.618  59.304  1.00 72.53           C
ATOM   1414  CB  SER B 176       0.925  21.042  59.493  1.00 72.53           C
ATOM   1415  OG  SER B 176       1.788  21.804  60.326  1.00 72.53           O
ATOM   1416  C   SER B 176       1.519  18.939  60.624  1.00 72.53           C
ATOM   1417  O   SER B 176       0.486  18.537  61.155  1.00 72.53           O
ATOM   1418  N   VAL B 177       2.733  18.763  61.177  1.00100.36           N
ATOM   1419  CA  VAL B 177       2.818  18.124  62.454  1.00100.36           C
ATOM   1420  CB  VAL B 177       4.120  17.422  62.707  1.00100.36           C
ATOM   1421  CG1 VAL B 177       4.282  16.314  61.653  1.00100.36           C
ATOM   1422  CG2 VAL B 177       5.253  18.459  62.712  1.00100.36           C
ATOM   1423  C   VAL B 177       2.662  19.208  63.459  1.00100.36           C
ATOM   1424  O   VAL B 177       3.221  20.293  63.313  1.00100.36           O
ATOM   1425  N   GLU B 178       1.876  18.932  64.512  1.00 96.42           N
ATOM   1426  CA  GLU B 178       1.581  19.947  65.472  1.00 96.42           C
ATOM   1427  CB  GLU B 178       0.359  19.643  66.359  1.00 96.42           C
ATOM   1428  CG  GLU B 178       0.495  18.406  67.246  1.00 96.42           C
ATOM   1429  CD  GLU B 178      -0.837  18.231  67.962  1.00 96.42           C
ATOM   1430  OE1 GLU B 178      -1.353  19.244  68.506  1.00 96.42           O
ATOM   1431  OE2 GLU B 178      -1.365  17.087  67.959  1.00 96.42           O
ATOM   1432  C   GLU B 178       2.771  20.186  66.331  1.00 96.42           C
ATOM   1433  O   GLU B 178       3.718  19.402  66.357  1.00 96.42           O
ATOM   1434  N   ASN B 179       2.750  21.329  67.039  1.00109.39           N
ATOM   1435  CA  ASN B 179       3.849  21.691  67.876  1.00109.39           C
ATOM   1436  CB  ASN B 179       3.673  23.054  68.584  1.00109.39           C
ATOM   1437  CG  ASN B 179       2.423  23.050  69.468  1.00109.39           C
ATOM   1438  OD1 ASN B 179       2.227  22.169  70.303  1.00109.39           O
ATOM   1439  ND2 ASN B 179       1.552  24.081  69.290  1.00109.39           N
ATOM   1440  C   ASN B 179       4.016  20.632  68.913  1.00109.39           C
ATOM   1441  O   ASN B 179       3.082  19.886  69.213  1.00109.39           O
ATOM   1442  N   HIS B 180       5.244  20.523  69.455  1.00 82.32           N
ATOM   1443  CA  HIS B 180       5.560  19.554  70.462  1.00 82.32           C
ATOM   1444  ND1 HIS B 180       7.720  17.245  71.843  1.00 82.32           N
ATOM   1445  CG  HIS B 180       6.747  17.324  70.873  1.00 82.32           C
ATOM   1446  CB  HIS B 180       6.564  18.498  69.955  1.00 82.32           C
ATOM   1447  NE2 HIS B 180       6.563  15.348  71.948  1.00 82.32           N
ATOM   1448  CD2 HIS B 180       6.049  16.158  70.950  1.00 82.32           C
ATOM   1449  CE1 HIS B 180       7.564  16.043  72.456  1.00 82.32           C
ATOM   1450  C   HIS B 180       6.202  20.320  71.575  1.00 82.32           C
ATOM   1451  O   HIS B 180       6.536  21.492  71.412  1.00 82.32           O
ATOM   1452  N   GLY B 181       6.365  19.689  72.754  1.00 26.80           N
ATOM   1453  CA  GLY B 181       6.988  20.367  73.856  1.00 26.80           C
ATOM   1454  C   GLY B 181       8.117  19.505  74.312  1.00 26.80           C
ATOM   1455  O   GLY B 181       8.022  18.279  74.279  1.00 26.80           O
ATOM   1456  N   VAL B 182       9.224  20.132  74.756  1.00 99.35           N
ATOM   1457  CA  VAL B 182      10.353  19.364  75.186  1.00 99.35           C
ATOM   1458  CB  VAL B 182      11.476  19.381  74.193  1.00 99.35           C
ATOM   1459  CG1 VAL B 182      11.009  18.656  72.920  1.00 99.35           C
ATOM   1460  CG2 VAL B 182      11.876  20.845  73.941  1.00 99.35           C
ATOM   1461  C   VAL B 182      10.876  19.969  76.454  1.00 99.35           C
ATOM   1462  O   VAL B 182      10.703  21.161  76.705  1.00 99.35           O
ATOM   1463  N   VAL B 183      11.522  19.139  77.301  1.00100.42           N
ATOM   1464  CA  VAL B 183      12.094  19.611  78.529  1.00100.42           C
ATOM   1465  CB  VAL B 183      12.256  18.534  79.561  1.00100.42           C
ATOM   1466  CG1 VAL B 183      10.863  17.996  79.933  1.00100.42           C
ATOM   1467  CG2 VAL B 183      13.203  17.466  78.997  1.00100.42           C
ATOM   1468  C   VAL B 183      13.446  20.172  78.214  1.00100.42           C
ATOM   1469  O   VAL B 183      14.133  19.683  77.317  1.00100.42           O
ATOM   1470  N   VAL B 184      13.853  21.243  78.928  1.00 35.34           N
ATOM   1471  CA  VAL B 184      15.136  21.837  78.671  1.00 35.34           C
ATOM   1472  CB  VAL B 184      15.047  23.155  77.958  1.00 35.34           C
ATOM   1473  CG1 VAL B 184      16.465  23.737  77.831  1.00 35.34           C
ATOM   1474  CG2 VAL B 184      14.330  22.937  76.614  1.00 35.34           C
ATOM   1475  C   VAL B 184      15.801  22.096  79.985  1.00 35.34           C
ATOM   1476  O   VAL B 184      15.142  22.347  80.993  1.00 35.34           O
ATOM   1477  N   PHE B 185      17.146  22.028  79.995  1.00 62.75           N
ATOM   1478  CA  PHE B 185      17.913  22.246  81.187  1.00 62.75           C
ATOM   1479  CB  PHE B 185      18.719  20.989  81.577  1.00 62.75           C
ATOM   1480  CG  PHE B 185      19.640  21.253  82.721  1.00 62.75           C
ATOM   1481  CD1 PHE B 185      19.154  21.423  83.997  1.00 62.75           C
ATOM   1482  CD2 PHE B 185      21.001  21.286  82.515  1.00 62.75           C
ATOM   1483  CE1 PHE B 185      20.012  21.652  85.047  1.00 62.75           C
ATOM   1484  CE2 PHE B 185      21.866  21.514  83.559  1.00 62.75           C
ATOM   1485  CZ  PHE B 185      21.369  21.700  84.826  1.00 62.75           C
ATOM   1486  C   PHE B 185      18.864  23.364  80.909  1.00 62.75           C
ATOM   1487  O   PHE B 185      19.476  23.418  79.844  1.00 62.75           O
ATOM   1488  N   ARG B 186      18.980  24.315  81.856  1.00 79.92           N
ATOM   1489  CA  ARG B 186      19.923  25.383  81.699  1.00 79.92           C
ATOM   1490  CB  ARG B 186      19.292  26.783  81.783  1.00 79.92           C
ATOM   1491  CG  ARG B 186      18.275  27.083  80.682  1.00 79.92           C
ATOM   1492  CD  ARG B 186      17.840  28.550  80.657  1.00 79.92           C
ATOM   1493  NE  ARG B 186      18.966  29.329  80.064  1.00 79.92           N
ATOM   1494  CZ  ARG B 186      19.980  29.787  80.855  1.00 79.92           C
ATOM   1495  NH1 ARG B 186      19.956  29.555  82.201  1.00 79.92           N
ATOM   1496  NH2 ARG B 186      21.028  30.460  80.298  1.00 79.92           N
ATOM   1497  C   ARG B 186      20.853  25.268  82.862  1.00 79.92           C
ATOM   1498  O   ARG B 186      20.429  25.344  84.014  1.00 79.92           O
ATOM   1499  N   PRO B 187      22.112  25.074  82.588  1.00127.45           N
ATOM   1500  CA  PRO B 187      23.052  24.938  83.668  1.00127.45           C
ATOM   1501  CD  PRO B 187      22.492  24.271  81.436  1.00127.45           C
ATOM   1502  CB  PRO B 187      24.300  24.302  83.060  1.00127.45           C
ATOM   1503  CG  PRO B 187      23.748  23.497  81.870  1.00127.45           C
ATOM   1504  C   PRO B 187      23.307  26.252  84.331  1.00127.45           C
ATOM   1505  O   PRO B 187      23.295  27.279  83.655  1.00127.45           O
ATOM   1506  N   GLY B 188      23.558  26.238  85.653  1.00 19.00           N
ATOM   1507  CA  GLY B 188      23.817  27.457  86.360  1.00 19.00           C
ATOM   1508  C   GLY B 188      25.239  27.837  86.098  1.00 19.00           C
ATOM   1509  O   GLY B 188      26.002  27.073  85.511  1.00 19.00           O
ATOM   1510  N   LYS B 189      25.626  29.045  86.550  1.00 92.96           N
ATOM   1511  CA  LYS B 189      26.949  29.567  86.351  1.00 92.96           C
ATOM   1512  CB  LYS B 189      27.124  30.977  86.935  1.00 92.96           C
ATOM   1513  CG  LYS B 189      28.554  31.510  86.831  0.00 92.96           C
ATOM   1514  CD  LYS B 189      28.681  32.999  87.160  0.00 92.96           C
ATOM   1515  CE  LYS B 189      30.127  33.459  87.359  0.00 92.96           C
ATOM   1516  NZ  LYS B 189      30.889  33.303  86.101  0.00 92.96           N
ATOM   1517  C   LYS B 189      27.949  28.694  87.040  1.00 92.96           C
ATOM   1518  O   LYS B 189      29.031  28.443  86.513  1.00 92.96           O
ATOM   1519  N   GLU B 190      27.612  28.210  88.247  1.00 34.19           N
ATOM   1520  CA  GLU B 190      28.533  27.416  89.009  1.00 34.19           C
ATOM   1521  CB  GLU B 190      27.944  27.006  90.370  1.00 34.19           C
ATOM   1522  CG  GLU B 190      28.873  26.156  91.238  1.00 34.19           C
ATOM   1523  CD  GLU B 190      28.136  25.900  92.546  1.00 34.19           C
ATOM   1524  OE1 GLU B 190      27.735  26.903  93.194  1.00 34.19           O
ATOM   1525  OE2 GLU B 190      27.954  24.707  92.911  1.00 34.19           O
ATOM   1526  C   GLU B 190      28.852  26.169  88.247  1.00 34.19           C
ATOM   1527  O   GLU B 190      30.014  25.781  88.136  1.00 34.19           O
ATOM   1528  N   LEU B 191      27.820  25.523  87.677  1.00 39.69           N
ATOM   1529  CA  LEU B 191      28.015  24.298  86.960  1.00 39.69           C
ATOM   1530  CB  LEU B 191      26.699  23.697  86.439  1.00 39.69           C
ATOM   1531  CG  LEU B 191      26.887  22.382  85.660  1.00 39.69           C
ATOM   1532  CD1 LEU B 191      27.435  21.266  86.567  1.00 39.69           C
ATOM   1533  CD2 LEU B 191      25.594  21.981  84.933  1.00 39.69           C
ATOM   1534  C   LEU B 191      28.877  24.564  85.765  1.00 39.69           C
ATOM   1535  O   LEU B 191      29.757  23.769  85.438  1.00 39.69           O
ATOM   1536  N   LYS B 192      28.640  25.697  85.076  1.00 65.48           N
ATOM   1537  CA  LYS B 192      29.379  26.019  83.888  1.00 65.48           C
ATOM   1538  CB  LYS B 192      28.977  27.371  83.275  1.00 65.48           C
ATOM   1539  CG  LYS B 192      27.523  27.470  82.818  1.00 65.48           C
ATOM   1540  CD  LYS B 192      27.088  28.920  82.592  1.00 65.48           C
ATOM   1541  CE  LYS B 192      25.638  29.080  82.137  1.00 65.48           C
ATOM   1542  NZ  LYS B 192      25.478  28.565  80.758  1.00 65.48           N
ATOM   1543  C   LYS B 192      30.823  26.177  84.243  1.00 65.48           C
ATOM   1544  O   LYS B 192      31.703  25.696  83.532  1.00 65.48           O
ATOM   1545  N   GLN B 193      31.088  26.871  85.366  1.00 84.90           N
ATOM   1546  CA  GLN B 193      32.423  27.190  85.791  1.00 84.90           C
ATOM   1547  CB  GLN B 193      32.451  28.061  87.056  1.00 84.90           C
ATOM   1548  CG  GLN B 193      33.865  28.404  87.527  1.00 84.90           C
ATOM   1549  CD  GLN B 193      33.725  29.206  88.810  1.00 84.90           C
ATOM   1550  OE1 GLN B 193      33.453  30.404  88.783  1.00 84.90           O
ATOM   1551  NE2 GLN B 193      33.901  28.518  89.970  1.00 84.90           N
ATOM   1552  C   GLN B 193      33.185  25.949  86.116  1.00 84.90           C
ATOM   1553  O   GLN B 193      34.365  25.841  85.790  1.00 84.90           O
ATOM   1554  N   ALA B 194      32.533  24.983  86.784  1.00 29.82           N
ATOM   1555  CA  ALA B 194      33.223  23.793  87.182  1.00 29.82           C
ATOM   1556  CB  ALA B 194      32.337  22.833  87.996  1.00 29.82           C
ATOM   1557  C   ALA B 194      33.681  23.056  85.965  1.00 29.82           C
ATOM   1558  O   ALA B 194      34.813  22.577  85.917  1.00 29.82           O
ATOM   1559  N   ALA B 195      32.809  22.959  84.943  1.00 39.44           N
ATOM   1560  CA  ALA B 195      33.134  22.231  83.752  1.00 39.44           C
ATOM   1561  CB  ALA B 195      31.974  22.189  82.743  1.00 39.44           C
ATOM   1562  C   ALA B 195      34.302  22.887  83.090  1.00 39.44           C
ATOM   1563  O   ALA B 195      35.218  22.209  82.629  1.00 39.44           O
ATOM   1564  N   TRP B 196      34.304  24.229  82.999  1.00153.18           N
ATOM   1565  CA  TRP B 196      35.471  24.831  82.431  1.00153.18           C
ATOM   1566  CB  TRP B 196      35.347  25.167  80.935  1.00153.18           C
ATOM   1567  CG  TRP B 196      36.620  25.717  80.333  1.00153.18           C
ATOM   1568  CD2 TRP B 196      37.737  24.904  79.941  1.00153.18           C
ATOM   1569  CD1 TRP B 196      36.972  27.008  80.068  1.00153.18           C
ATOM   1570  NE1 TRP B 196      38.236  27.048  79.528  1.00153.18           N
ATOM   1571  CE2 TRP B 196      38.719  25.759  79.444  1.00153.18           C
ATOM   1572  CE3 TRP B 196      37.931  23.552  79.993  1.00153.18           C
ATOM   1573  CZ2 TRP B 196      39.913  25.276  78.989  1.00153.18           C
ATOM   1574  CZ3 TRP B 196      39.135  23.067  79.529  1.00153.18           C
ATOM   1575  CH2 TRP B 196      40.107  23.912  79.035  1.00153.18           C
ATOM   1576  C   TRP B 196      35.752  26.089  83.184  1.00153.18           C
ATOM   1577  O   TRP B 196      34.905  26.974  83.289  1.00153.18           O
ATOM   1578  N   ASP B 197      36.986  26.213  83.704  1.00 52.21           N
ATOM   1579  CA  ASP B 197      37.339  27.359  84.490  1.00 52.21           C
ATOM   1580  CB  ASP B 197      38.781  27.317  85.028  1.00 52.21           C
ATOM   1581  CG  ASP B 197      38.904  26.164  86.016  1.00 52.21           C
ATOM   1582  OD1 ASP B 197      37.873  25.492  86.287  1.00 52.21           O
ATOM   1583  OD2 ASP B 197      40.041  25.940  86.511  1.00 52.21           O
ATOM   1584  C   ASP B 197      37.231  28.560  83.605  1.00 52.21           C
ATOM   1585  O   ASP B 197      37.490  28.491  82.406  1.00 52.21           O
ATOM   1586  N   LEU B 198      36.834  29.706  84.188  1.00182.20           N
ATOM   1587  CA  LEU B 198      36.609  30.886  83.406  1.00182.20           C
ATOM   1588  CB  LEU B 198      36.037  32.049  84.234  1.00182.20           C
ATOM   1589  CG  LEU B 198      34.583  31.809  84.682  1.00182.20           C
ATOM   1590  CD1 LEU B 198      33.613  31.846  83.490  1.00182.20           C
ATOM   1591  CD2 LEU B 198      34.457  30.508  85.490  1.00182.20           C
ATOM   1592  C   LEU B 198      37.866  31.357  82.748  1.00182.20           C
ATOM   1593  O   LEU B 198      37.875  31.588  81.540  1.00182.20           O
ATOM   1594  N   ARG B 199      38.980  31.490  83.491  1.00355.01           N
ATOM   1595  CA  ARG B 199      40.124  32.015  82.806  1.00355.01           C
ATOM   1596  CB  ARG B 199      41.015  32.951  83.648  1.00355.01           C
ATOM   1597  CG  ARG B 199      41.727  32.299  84.832  1.00355.01           C
ATOM   1598  CD  ARG B 199      42.950  31.484  84.410  1.00355.01           C
ATOM   1599  NE  ARG B 199      43.709  32.296  83.413  1.00355.01           N
ATOM   1600  CZ  ARG B 199      44.629  33.215  83.831  1.00355.01           C
ATOM   1601  NH1 ARG B 199      44.843  33.394  85.166  1.00355.01           N
ATOM   1602  NH2 ARG B 199      45.337  33.946  82.919  1.00355.01           N
ATOM   1603  C   ARG B 199      40.947  30.869  82.328  1.00355.01           C
ATOM   1604  O   ARG B 199      41.023  29.823  82.972  1.00355.01           O
ATOM   1605  N   SER B 200      41.569  31.042  81.148  1.00 72.76           N
ATOM   1606  CA  SER B 200      42.368  30.002  80.577  1.00 72.76           C
ATOM   1607  CB  SER B 200      42.538  30.147  79.055  1.00 72.76           C
ATOM   1608  OG  SER B 200      41.280  30.017  78.409  1.00 72.76           O
ATOM   1609  C   SER B 200      43.750  30.082  81.211  1.00 72.76           C
ATOM   1610  O   SER B 200      44.719  30.409  80.478  1.00 72.76           O
ATOM   1611  OXT SER B 200      43.857  29.811  82.437  1.00 72.76           O
TER    1612      SER B 200
END
