# Supplementary material for: Comparison of histone-like HU protein DNA-binding properties and HU/IHF protein sequence alignment
Source: PLoS One. 2017 Nov 13;12(11):e0188037. doi: 10.1371/journal.pone.0188037 (PMC5683647; doi:10.1371/journal.pone.0188037)
Supplement: S3 File — (ZIP) [file pone.0188037.s003.zip › B_2.pdb]

EXPDTA    THEORETICAL MODEL, MODELLER 9.17 2017/01/17 18:50:01
REMARK   6 MODELLER OBJECTIVE FUNCTION:       997.4524
REMARK   6 MODELLER BEST TEMPLATE % SEQ ID:  30.108
REMARK   6 SEQUENCE: B_2
REMARK   6 DOPE score: -16754.89844
REMARK   6 GA341 score: 0.88255
REMARK   6 TEMPLATE: 1p71 1:A - 91:B MODELS 1:A - 186:B AT 30.1%
ATOM      1  N   MET A   1       8.944  24.339  95.452  1.00149.95           N
ATOM      2  CA  MET A   1      10.183  24.430  96.224  1.00149.95           C
ATOM      3  CB  MET A   1      11.054  23.191  95.965  1.00149.95           C
ATOM      4  CG  MET A   1      10.467  21.907  96.555  1.00149.95           C
ATOM      5  SD  MET A   1      11.463  20.412  96.277  1.00149.95           S
ATOM      6  CE  MET A   1      10.883  20.118  94.583  1.00149.95           C
ATOM      7  C   MET A   1      10.881  25.675  95.807  1.00149.95           C
ATOM      8  O   MET A   1      11.604  25.679  94.810  1.00149.95           O
ATOM      9  N   ALA A   2      10.540  26.794  96.492  1.00 45.02           N
ATOM     10  CA  ALA A   2      11.233  28.037  96.321  1.00 45.02           C
ATOM     11  CB  ALA A   2      10.565  29.208  97.064  1.00 45.02           C
ATOM     12  C   ALA A   2      12.581  27.833  96.924  1.00 45.02           C
ATOM     13  O   ALA A   2      13.609  28.115  96.310  1.00 45.02           O
ATOM     14  N   LEU A   3      12.591  27.295  98.163  1.00217.37           N
ATOM     15  CA  LEU A   3      13.827  26.947  98.796  1.00217.37           C
ATOM     16  CB  LEU A   3      13.865  27.217 100.308  1.00217.37           C
ATOM     17  CG  LEU A   3      15.229  26.880 100.939  1.00217.37           C
ATOM     18  CD1 LEU A   3      16.331  27.807 100.397  1.00217.37           C
ATOM     19  CD2 LEU A   3      15.154  26.878 102.473  1.00217.37           C
ATOM     20  C   LEU A   3      13.853  25.478  98.601  1.00217.37           C
ATOM     21  O   LEU A   3      13.834  24.674  99.531  1.00217.37           O
ATOM     22  N   THR A   4      13.917  25.139  97.313  1.00204.92           N
ATOM     23  CA  THR A   4      13.827  23.863  96.711  1.00204.92           C
ATOM     24  CB  THR A   4      13.758  24.097  95.256  1.00204.92           C
ATOM     25  OG1 THR A   4      14.299  23.034  94.486  1.00204.92           O
ATOM     26  CG2 THR A   4      14.313  25.519  95.038  1.00204.92           C
ATOM     27  C   THR A   4      14.873  22.865  97.077  1.00204.92           C
ATOM     28  O   THR A   4      14.517  21.710  97.297  1.00204.92           O
ATOM     29  N   LYS A   5      16.167  23.226  97.148  1.00 90.21           N
ATOM     30  CA  LYS A   5      17.128  22.198  97.451  1.00 90.21           C
ATOM     31  CB  LYS A   5      18.559  22.762  97.535  1.00 90.21           C
ATOM     32  CG  LYS A   5      19.656  21.724  97.784  0.00 90.21           C
ATOM     33  CD  LYS A   5      19.975  20.845  96.574  0.00 90.21           C
ATOM     34  CE  LYS A   5      21.212  19.964  96.773  0.00 90.21           C
ATOM     35  NZ  LYS A   5      21.450  19.142  95.564  0.00 90.21           N
ATOM     36  C   LYS A   5      16.795  21.628  98.799  1.00 90.21           C
ATOM     37  O   LYS A   5      16.646  20.416  98.954  1.00 90.21           O
ATOM     38  N   ASP A   6      16.617  22.507  99.802  1.00 73.56           N
ATOM     39  CA  ASP A   6      16.330  22.075 101.140  1.00 73.56           C
ATOM     40  CB  ASP A   6      16.295  23.238 102.148  1.00 73.56           C
ATOM     41  CG  ASP A   6      16.156  22.665 103.554  1.00 73.56           C
ATOM     42  OD1 ASP A   6      16.197  21.414 103.696  1.00 73.56           O
ATOM     43  OD2 ASP A   6      16.016  23.477 104.509  1.00 73.56           O
ATOM     44  C   ASP A   6      14.983  21.425 101.182  1.00 73.56           C
ATOM     45  O   ASP A   6      14.793  20.402 101.836  1.00 73.56           O
ATOM     46  N   GLN A   7      13.997  22.005 100.478  1.00 70.80           N
ATOM     47  CA  GLN A   7      12.666  21.475 100.544  1.00 70.80           C
ATOM     48  CB  GLN A   7      11.652  22.305  99.736  1.00 70.80           C
ATOM     49  CG  GLN A   7      11.381  23.703 100.298  1.00 70.80           C
ATOM     50  CD  GLN A   7      10.479  23.549 101.513  1.00 70.80           C
ATOM     51  OE1 GLN A   7      10.859  22.935 102.509  1.00 70.80           O
ATOM     52  NE2 GLN A   7       9.247  24.123 101.432  1.00 70.80           N
ATOM     53  C   GLN A   7      12.649  20.099  99.966  1.00 70.80           C
ATOM     54  O   GLN A   7      12.013  19.199 100.512  1.00 70.80           O
ATOM     55  N   LEU A   8      13.356  19.907  98.839  1.00100.94           N
ATOM     56  CA  LEU A   8      13.348  18.649  98.153  1.00100.94           C
ATOM     57  CB  LEU A   8      14.057  18.754  96.782  1.00100.94           C
ATOM     58  CG  LEU A   8      14.120  17.470  95.924  1.00100.94           C
ATOM     59  CD1 LEU A   8      14.594  17.799  94.502  1.00100.94           C
ATOM     60  CD2 LEU A   8      15.024  16.396  96.548  1.00100.94           C
ATOM     61  C   LEU A   8      13.979  17.601  99.017  1.00100.94           C
ATOM     62  O   LEU A   8      13.485  16.477  99.089  1.00100.94           O
ATOM     63  N   ILE A   9      15.086  17.931  99.707  1.00137.58           N
ATOM     64  CA  ILE A   9      15.718  16.942 100.532  1.00137.58           C
ATOM     65  CB  ILE A   9      17.041  17.393 101.113  1.00137.58           C
ATOM     66  CG1 ILE A   9      17.805  16.228 101.775  1.00137.58           C
ATOM     67  CG2 ILE A   9      16.796  18.562 102.071  1.00137.58           C
ATOM     68  CD1 ILE A   9      17.173  15.678 103.058  1.00137.58           C
ATOM     69  C   ILE A   9      14.769  16.557 101.622  1.00137.58           C
ATOM     70  O   ILE A   9      14.642  15.378 101.951  1.00137.58           O
ATOM     71  N   ALA A  10      14.058  17.538 102.204  1.00 31.22           N
ATOM     72  CA  ALA A  10      13.192  17.220 103.302  1.00 31.22           C
ATOM     73  CB  ALA A  10      12.449  18.449 103.849  1.00 31.22           C
ATOM     74  C   ALA A  10      12.160  16.232 102.852  1.00 31.22           C
ATOM     75  O   ALA A  10      11.885  15.258 103.551  1.00 31.22           O
ATOM     76  N   ASP A  11      11.561  16.451 101.666  1.00 38.74           N
ATOM     77  CA  ASP A  11      10.540  15.570 101.176  1.00 38.74           C
ATOM     78  CB  ASP A  11       9.865  16.097  99.901  1.00 38.74           C
ATOM     79  CG  ASP A  11       9.007  17.287 100.307  1.00 38.74           C
ATOM     80  OD1 ASP A  11       8.372  17.215 101.393  1.00 38.74           O
ATOM     81  OD2 ASP A  11       8.988  18.291  99.546  1.00 38.74           O
ATOM     82  C   ASP A  11      11.128  14.229 100.866  1.00 38.74           C
ATOM     83  O   ASP A  11      10.515  13.199 101.143  1.00 38.74           O
ATOM     84  N   ILE A  12      12.335  14.207 100.268  1.00105.67           N
ATOM     85  CA  ILE A  12      12.941  12.966  99.882  1.00105.67           C
ATOM     86  CB  ILE A  12      14.151  13.143  99.003  1.00105.67           C
ATOM     87  CG1 ILE A  12      15.272  13.912  99.717  1.00105.67           C
ATOM     88  CG2 ILE A  12      13.677  13.808  97.699  1.00105.67           C
ATOM     89  CD1 ILE A  12      16.562  13.980  98.898  1.00105.67           C
ATOM     90  C   ILE A  12      13.291  12.159 101.089  1.00105.67           C
ATOM     91  O   ILE A  12      12.974  10.976 101.143  1.00105.67           O
ATOM     92  N   ALA A  13      13.885  12.793 102.121  1.00 37.64           N
ATOM     93  CA  ALA A  13      14.315  12.077 103.288  1.00 37.64           C
ATOM     94  CB  ALA A  13      14.889  13.000 104.377  1.00 37.64           C
ATOM     95  C   ALA A  13      13.123  11.379 103.859  1.00 37.64           C
ATOM     96  O   ALA A  13      13.231  10.254 104.344  1.00 37.64           O
ATOM     97  N   GLU A  14      11.951  12.040 103.834  1.00 38.58           N
ATOM     98  CA  GLU A  14      10.761  11.442 104.368  1.00 38.58           C
ATOM     99  CB  GLU A  14       9.574  12.417 104.366  1.00 38.58           C
ATOM    100  CG  GLU A  14       9.784  13.609 105.298  0.00 38.58           C
ATOM    101  CD  GLU A  14       8.559  14.503 105.191  0.00 38.58           C
ATOM    102  OE1 GLU A  14       8.027  14.644 104.059  0.00 38.58           O
ATOM    103  OE2 GLU A  14       8.140  15.060 106.241  0.00 38.58           O
ATOM    104  C   GLU A  14      10.354  10.244 103.555  1.00 38.58           C
ATOM    105  O   GLU A  14      10.092   9.177 104.110  1.00 38.58           O
ATOM    106  N   ALA A  15      10.293  10.383 102.213  1.00 45.18           N
ATOM    107  CA  ALA A  15       9.839   9.308 101.365  1.00 45.18           C
ATOM    108  CB  ALA A  15       9.680   9.723  99.900  1.00 45.18           C
ATOM    109  C   ALA A  15      10.800   8.161 101.393  1.00 45.18           C
ATOM    110  O   ALA A  15      10.406   6.996 101.408  1.00 45.18           O
ATOM    111  N   ILE A  16      12.096   8.497 101.346  1.00180.66           N
ATOM    112  CA  ILE A  16      13.240   7.635 101.333  1.00180.66           C
ATOM    113  CB  ILE A  16      14.505   8.394 101.078  1.00180.66           C
ATOM    114  CG1 ILE A  16      15.592   7.367 100.875  1.00180.66           C
ATOM    115  CG2 ILE A  16      14.811   9.318 102.264  1.00180.66           C
ATOM    116  CD1 ILE A  16      15.097   6.418  99.821  1.00180.66           C
ATOM    117  C   ILE A  16      13.450   6.933 102.631  1.00180.66           C
ATOM    118  O   ILE A  16      13.931   5.801 102.644  1.00180.66           O
ATOM    119  N   ASP A  17      13.119   7.587 103.758  1.00 97.38           N
ATOM    120  CA  ASP A  17      13.439   7.039 105.045  1.00 97.38           C
ATOM    121  CB  ASP A  17      12.980   5.577 105.209  1.00 97.38           C
ATOM    122  CG  ASP A  17      13.177   5.160 106.661  1.00 97.38           C
ATOM    123  OD1 ASP A  17      13.670   6.007 107.453  1.00 97.38           O
ATOM    124  OD2 ASP A  17      12.839   3.993 106.995  1.00 97.38           O
ATOM    125  C   ASP A  17      14.929   7.091 105.215  1.00 97.38           C
ATOM    126  O   ASP A  17      15.551   6.174 105.750  1.00 97.38           O
ATOM    127  N   ALA A  18      15.535   8.201 104.742  1.00 45.27           N
ATOM    128  CA  ALA A  18      16.945   8.449 104.852  1.00 45.27           C
ATOM    129  CB  ALA A  18      17.652   8.502 103.488  1.00 45.27           C
ATOM    130  C   ALA A  18      17.097   9.791 105.504  1.00 45.27           C
ATOM    131  O   ALA A  18      16.205  10.638 105.443  1.00 45.27           O
ATOM    132  N   PRO A  19      18.227   9.997 106.125  1.00151.59           N
ATOM    133  CA  PRO A  19      18.455  11.216 106.852  1.00151.59           C
ATOM    134  CD  PRO A  19      18.978   8.884 106.684  1.00151.59           C
ATOM    135  CB  PRO A  19      19.735  10.986 107.649  1.00151.59           C
ATOM    136  CG  PRO A  19      19.735   9.465 107.890  1.00151.59           C
ATOM    137  C   PRO A  19      18.493  12.411 105.958  1.00151.59           C
ATOM    138  O   PRO A  19      18.745  12.273 104.763  1.00151.59           O
ATOM    139  N   LYS A  20      18.228  13.599 106.528  1.00 80.95           N
ATOM    140  CA  LYS A  20      18.204  14.814 105.770  1.00 80.95           C
ATOM    141  CB  LYS A  20      17.912  16.045 106.644  1.00 80.95           C
ATOM    142  CG  LYS A  20      16.520  16.030 107.280  1.00 80.95           C
ATOM    143  CD  LYS A  20      16.360  17.040 108.420  1.00 80.95           C
ATOM    144  CE  LYS A  20      16.231  18.489 107.945  0.00 80.95           C
ATOM    145  NZ  LYS A  20      17.502  18.934 107.330  0.00 80.95           N
ATOM    146  C   LYS A  20      19.565  14.988 105.184  1.00 80.95           C
ATOM    147  O   LYS A  20      19.715  15.452 104.055  1.00 80.95           O
ATOM    148  N   THR A  21      20.608  14.638 105.956  1.00 96.98           N
ATOM    149  CA  THR A  21      21.939  14.774 105.450  1.00 96.98           C
ATOM    150  CB  THR A  21      22.994  14.495 106.488  1.00 96.98           C
ATOM    151  OG1 THR A  21      24.281  14.811 105.974  1.00 96.98           O
ATOM    152  CG2 THR A  21      22.931  13.016 106.906  1.00 96.98           C
ATOM    153  C   THR A  21      22.145  13.839 104.291  1.00 96.98           C
ATOM    154  O   THR A  21      22.687  14.235 103.261  1.00 96.98           O
ATOM    155  N   THR A  22      21.699  12.572 104.413  1.00104.63           N
ATOM    156  CA  THR A  22      21.955  11.604 103.384  1.00104.63           C
ATOM    157  CB  THR A  22      21.632  10.194 103.785  1.00104.63           C
ATOM    158  OG1 THR A  22      22.115   9.285 102.808  1.00104.63           O
ATOM    159  CG2 THR A  22      20.114  10.055 103.932  1.00104.63           C
ATOM    160  C   THR A  22      21.204  11.940 102.139  1.00104.63           C
ATOM    161  O   THR A  22      21.713  11.776 101.032  1.00104.63           O
ATOM    162  N   ALA A  23      19.959  12.418 102.280  1.00 34.05           N
ATOM    163  CA  ALA A  23      19.207  12.755 101.113  1.00 34.05           C
ATOM    164  CB  ALA A  23      17.815  13.290 101.472  1.00 34.05           C
ATOM    165  C   ALA A  23      19.973  13.834 100.419  1.00 34.05           C
ATOM    166  O   ALA A  23      20.150  13.807  99.202  1.00 34.05           O
ATOM    167  N   ARG A  24      20.478  14.802 101.205  1.00122.11           N
ATOM    168  CA  ARG A  24      21.210  15.908 100.663  1.00122.11           C
ATOM    169  CB  ARG A  24      21.627  16.923 101.740  1.00122.11           C
ATOM    170  CG  ARG A  24      22.328  18.160 101.174  1.00122.11           C
ATOM    171  CD  ARG A  24      22.845  19.118 102.249  1.00122.11           C
ATOM    172  NE  ARG A  24      24.062  18.499 102.846  1.00122.11           N
ATOM    173  CZ  ARG A  24      24.901  19.240 103.624  1.00122.11           C
ATOM    174  NH1 ARG A  24      24.625  20.557 103.869  1.00122.11           N
ATOM    175  NH2 ARG A  24      26.017  18.667 104.162  1.00122.11           N
ATOM    176  C   ARG A  24      22.464  15.397 100.024  1.00122.11           C
ATOM    177  O   ARG A  24      22.823  15.821  98.927  1.00122.11           O
ATOM    178  N   ASN A  25      23.166  14.464 100.695  1.00 38.18           N
ATOM    179  CA  ASN A  25      24.411  13.988 100.166  1.00 38.18           C
ATOM    180  CB  ASN A  25      25.147  13.023 101.112  1.00 38.18           C
ATOM    181  CG  ASN A  25      25.791  13.859 102.207  1.00 38.18           C
ATOM    182  OD1 ASN A  25      26.417  14.882 101.933  1.00 38.18           O
ATOM    183  ND2 ASN A  25      25.640  13.414 103.482  1.00 38.18           N
ATOM    184  C   ASN A  25      24.186  13.279  98.866  1.00 38.18           C
ATOM    185  O   ASN A  25      24.882  13.538  97.886  1.00 38.18           O
ATOM    186  N   ALA A  26      23.200  12.364  98.820  1.00 33.52           N
ATOM    187  CA  ALA A  26      22.935  11.603  97.630  1.00 33.52           C
ATOM    188  CB  ALA A  26      21.854  10.532  97.840  1.00 33.52           C
ATOM    189  C   ALA A  26      22.466  12.518  96.539  1.00 33.52           C
ATOM    190  O   ALA A  26      22.828  12.355  95.376  1.00 33.52           O
ATOM    191  N   LEU A  27      21.622  13.502  96.886  1.00 66.27           N
ATOM    192  CA  LEU A  27      21.092  14.421  95.919  1.00 66.27           C
ATOM    193  CB  LEU A  27      20.094  15.396  96.570  1.00 66.27           C
ATOM    194  CG  LEU A  27      19.694  16.598  95.693  1.00 66.27           C
ATOM    195  CD1 LEU A  27      19.105  16.172  94.344  1.00 66.27           C
ATOM    196  CD2 LEU A  27      18.757  17.539  96.468  1.00 66.27           C
ATOM    197  C   LEU A  27      22.186  15.234  95.295  1.00 66.27           C
ATOM    198  O   LEU A  27      22.234  15.376  94.073  1.00 66.27           O
ATOM    199  N   GLU A  28      23.114  15.768  96.111  1.00105.95           N
ATOM    200  CA  GLU A  28      24.131  16.637  95.592  1.00105.95           C
ATOM    201  CB  GLU A  28      25.051  17.197  96.690  1.00105.95           C
ATOM    202  CG  GLU A  28      26.187  18.066  96.148  1.00105.95           C
ATOM    203  CD  GLU A  28      25.585  19.358  95.621  1.00105.95           C
ATOM    204  OE1 GLU A  28      24.341  19.530  95.729  1.00105.95           O
ATOM    205  OE2 GLU A  28      26.369  20.193  95.098  1.00105.95           O
ATOM    206  C   GLU A  28      24.991  15.897  94.624  1.00105.95           C
ATOM    207  O   GLU A  28      25.318  16.410  93.555  1.00105.95           O
ATOM    208  N   GLN A  29      25.372  14.658  94.967  1.00101.50           N
ATOM    209  CA  GLN A  29      26.241  13.901  94.116  1.00101.50           C
ATOM    210  CB  GLN A  29      26.621  12.560  94.720  1.00101.50           C
ATOM    211  CG  GLN A  29      25.407  11.656  94.797  1.00101.50           C
ATOM    212  CD  GLN A  29      25.745  10.615  95.818  1.00101.50           C
ATOM    213  OE1 GLN A  29      26.889  10.527  96.261  1.00101.50           O
ATOM    214  NE2 GLN A  29      24.718   9.825  96.233  1.00101.50           N
ATOM    215  C   GLN A  29      25.532  13.608  92.833  1.00101.50           C
ATOM    216  O   GLN A  29      26.151  13.583  91.775  1.00101.50           O
ATOM    217  N   LEU A  30      24.212  13.363  92.890  1.00131.95           N
ATOM    218  CA  LEU A  30      23.467  12.990  91.720  1.00131.95           C
ATOM    219  CB  LEU A  30      21.974  12.813  92.057  1.00131.95           C
ATOM    220  CG  LEU A  30      21.106  12.138  90.977  1.00131.95           C
ATOM    221  CD1 LEU A  30      21.097  12.899  89.641  1.00131.95           C
ATOM    222  CD2 LEU A  30      21.468  10.653  90.854  1.00131.95           C
ATOM    223  C   LEU A  30      23.555  14.109  90.725  1.00131.95           C
ATOM    224  O   LEU A  30      23.830  13.886  89.547  1.00131.95           O
ATOM    225  N   GLY A  31      23.318  15.352  91.189  1.00 34.11           N
ATOM    226  CA  GLY A  31      23.335  16.508  90.337  1.00 34.11           C
ATOM    227  C   GLY A  31      24.716  16.738  89.804  1.00 34.11           C
ATOM    228  O   GLY A  31      24.879  17.106  88.641  1.00 34.11           O
ATOM    229  N   GLN A  32      25.755  16.559  90.644  1.00 47.84           N
ATOM    230  CA  GLN A  32      27.080  16.808  90.151  1.00 47.84           C
ATOM    231  CB  GLN A  32      28.210  16.691  91.188  1.00 47.84           C
ATOM    232  CG  GLN A  32      28.307  17.878  92.143  1.00 47.84           C
ATOM    233  CD  GLN A  32      29.699  17.848  92.762  1.00 47.84           C
ATOM    234  OE1 GLN A  32      30.154  16.821  93.262  1.00 47.84           O
ATOM    235  NE2 GLN A  32      30.406  19.009  92.706  1.00 47.84           N
ATOM    236  C   GLN A  32      27.399  15.831  89.071  1.00 47.84           C
ATOM    237  O   GLN A  32      27.982  16.205  88.056  1.00 47.84           O
ATOM    238  N   ILE A  33      27.023  14.552  89.254  1.00 98.41           N
ATOM    239  CA  ILE A  33      27.329  13.563  88.261  1.00 98.41           C
ATOM    240  CB  ILE A  33      26.992  12.155  88.656  1.00 98.41           C
ATOM    241  CG1 ILE A  33      28.098  11.554  89.545  1.00 98.41           C
ATOM    242  CG2 ILE A  33      26.756  11.359  87.362  1.00 98.41           C
ATOM    243  CD1 ILE A  33      28.368  12.287  90.854  1.00 98.41           C
ATOM    244  C   ILE A  33      26.645  13.871  86.966  1.00 98.41           C
ATOM    245  O   ILE A  33      27.251  13.726  85.908  1.00 98.41           O
ATOM    246  N   VAL A  34      25.371  14.306  86.995  1.00 43.27           N
ATOM    247  CA  VAL A  34      24.682  14.566  85.762  1.00 43.27           C
ATOM    248  CB  VAL A  34      23.277  15.050  85.971  1.00 43.27           C
ATOM    249  CG1 VAL A  34      22.654  15.351  84.597  1.00 43.27           C
ATOM    250  CG2 VAL A  34      22.510  13.996  86.790  1.00 43.27           C
ATOM    251  C   VAL A  34      25.411  15.628  84.991  1.00 43.27           C
ATOM    252  O   VAL A  34      25.632  15.496  83.787  1.00 43.27           O
ATOM    253  N   ALA A  35      25.827  16.710  85.672  1.00 38.52           N
ATOM    254  CA  ALA A  35      26.488  17.790  84.995  1.00 38.52           C
ATOM    255  CB  ALA A  35      26.862  18.944  85.941  1.00 38.52           C
ATOM    256  C   ALA A  35      27.755  17.278  84.382  1.00 38.52           C
ATOM    257  O   ALA A  35      28.107  17.661  83.267  1.00 38.52           O
ATOM    258  N   ASP A  36      28.480  16.407  85.113  1.00 45.92           N
ATOM    259  CA  ASP A  36      29.733  15.888  84.640  1.00 45.92           C
ATOM    260  CB  ASP A  36      30.473  15.058  85.700  1.00 45.92           C
ATOM    261  CG  ASP A  36      31.013  16.039  86.730  1.00 45.92           C
ATOM    262  OD1 ASP A  36      31.035  17.261  86.420  1.00 45.92           O
ATOM    263  OD2 ASP A  36      31.408  15.586  87.837  1.00 45.92           O
ATOM    264  C   ASP A  36      29.560  15.032  83.419  1.00 45.92           C
ATOM    265  O   ASP A  36      30.302  15.189  82.450  1.00 45.92           O
ATOM    266  N   GLN A  37      28.583  14.102  83.414  1.00 66.31           N
ATOM    267  CA  GLN A  37      28.446  13.242  82.268  1.00 66.31           C
ATOM    268  CB  GLN A  37      27.515  12.036  82.490  1.00 66.31           C
ATOM    269  CG  GLN A  37      28.128  11.022  83.462  1.00 66.31           C
ATOM    270  CD  GLN A  37      27.365   9.711  83.363  1.00 66.31           C
ATOM    271  OE1 GLN A  37      26.658   9.314  84.287  1.00 66.31           O
ATOM    272  NE2 GLN A  37      27.521   9.012  82.208  1.00 66.31           N
ATOM    273  C   GLN A  37      28.000  14.027  81.071  1.00 66.31           C
ATOM    274  O   GLN A  37      28.426  13.756  79.947  1.00 66.31           O
ATOM    275  N   LEU A  38      27.111  15.017  81.278  1.00156.81           N
ATOM    276  CA  LEU A  38      26.638  15.839  80.194  1.00156.81           C
ATOM    277  CB  LEU A  38      25.558  16.834  80.651  1.00156.81           C
ATOM    278  CG  LEU A  38      24.301  16.163  81.238  1.00156.81           C
ATOM    279  CD1 LEU A  38      23.264  17.211  81.675  1.00156.81           C
ATOM    280  CD2 LEU A  38      23.720  15.107  80.281  1.00156.81           C
ATOM    281  C   LEU A  38      27.783  16.651  79.657  1.00156.81           C
ATOM    282  O   LEU A  38      27.933  16.786  78.445  1.00156.81           O
ATOM    283  N   GLU A  39      28.639  17.172  80.565  1.00106.02           N
ATOM    284  CA  GLU A  39      29.749  18.038  80.259  1.00106.02           C
ATOM    285  CB  GLU A  39      30.576  18.393  81.509  1.00106.02           C
ATOM    286  CG  GLU A  39      31.755  19.323  81.224  1.00106.02           C
ATOM    287  CD  GLU A  39      32.507  19.544  82.529  1.00106.02           C
ATOM    288  OE1 GLU A  39      32.206  18.827  83.521  1.00106.02           O
ATOM    289  OE2 GLU A  39      33.396  20.437  82.550  1.00106.02           O
ATOM    290  C   GLU A  39      30.644  17.316  79.328  1.00106.02           C
ATOM    291  O   GLU A  39      31.216  17.896  78.406  1.00106.02           O
ATOM    292  N   ASN A  40      30.789  16.000  79.521  1.00208.38           N
ATOM    293  CA  ASN A  40      31.518  15.296  78.523  1.00208.38           C
ATOM    294  CB  ASN A  40      31.939  13.879  78.948  1.00208.38           C
ATOM    295  CG  ASN A  40      33.099  13.464  78.055  1.00208.38           C
ATOM    296  OD1 ASN A  40      33.456  12.290  77.975  1.00208.38           O
ATOM    297  ND2 ASN A  40      33.717  14.465  77.371  1.00208.38           N
ATOM    298  C   ASN A  40      30.522  15.202  77.397  1.00208.38           C
ATOM    299  O   ASN A  40      29.902  16.175  76.988  1.00208.38           O
ATOM    300  N   GLY A  41      30.488  14.087  76.693  1.00178.75           N
ATOM    301  CA  GLY A  41      29.508  13.828  75.675  1.00178.75           C
ATOM    302  C   GLY A  41      28.275  13.131  76.163  1.00178.75           C
ATOM    303  O   GLY A  41      27.261  13.113  75.471  1.00178.75           O
ATOM    304  N   VAL A  42      28.389  12.432  77.306  1.00 76.17           N
ATOM    305  CA  VAL A  42      27.422  11.469  77.766  1.00 76.17           C
ATOM    306  CB  VAL A  42      27.832  10.832  79.068  1.00 76.17           C
ATOM    307  CG1 VAL A  42      26.709   9.914  79.581  1.00 76.17           C
ATOM    308  CG2 VAL A  42      29.170  10.104  78.839  1.00 76.17           C
ATOM    309  C   VAL A  42      26.033  12.008  77.910  1.00 76.17           C
ATOM    310  O   VAL A  42      25.807  13.175  78.223  1.00 76.17           O
ATOM    311  N   GLU A  43      25.050  11.119  77.641  1.00 46.33           N
ATOM    312  CA  GLU A  43      23.657  11.421  77.777  1.00 46.33           C
ATOM    313  CB  GLU A  43      22.829  10.939  76.577  1.00 46.33           C
ATOM    314  CG  GLU A  43      21.366  11.381  76.605  1.00 46.33           C
ATOM    315  CD  GLU A  43      20.760  11.030  75.257  1.00 46.33           C
ATOM    316  OE1 GLU A  43      21.524  10.558  74.373  1.00 46.33           O
ATOM    317  OE2 GLU A  43      19.528  11.233  75.090  1.00 46.33           O
ATOM    318  C   GLU A  43      23.177  10.698  79.000  1.00 46.33           C
ATOM    319  O   GLU A  43      23.497   9.530  79.221  1.00 46.33           O
ATOM    320  N   ILE A  44      22.389  11.399  79.835  1.00104.47           N
ATOM    321  CA  ILE A  44      21.862  10.850  81.049  1.00104.47           C
ATOM    322  CB  ILE A  44      21.858  11.834  82.183  1.00104.47           C
ATOM    323  CG1 ILE A  44      23.292  12.244  82.555  1.00104.47           C
ATOM    324  CG2 ILE A  44      21.057  11.222  83.342  1.00104.47           C
ATOM    325  CD1 ILE A  44      24.156  11.078  83.026  1.00104.47           C
ATOM    326  C   ILE A  44      20.431  10.503  80.775  1.00104.47           C
ATOM    327  O   ILE A  44      19.647  11.356  80.358  1.00104.47           O
ATOM    328  N   THR A  45      20.057   9.223  80.996  1.00 60.21           N
ATOM    329  CA  THR A  45      18.718   8.823  80.666  1.00 60.21           C
ATOM    330  CB  THR A  45      18.682   7.752  79.614  1.00 60.21           C
ATOM    331  OG1 THR A  45      19.332   8.202  78.436  1.00 60.21           O
ATOM    332  CG2 THR A  45      17.219   7.406  79.299  1.00 60.21           C
ATOM    333  C   THR A  45      18.019   8.262  81.869  1.00 60.21           C
ATOM    334  O   THR A  45      18.382   7.206  82.382  1.00 60.21           O
ATOM    335  N   LEU A  46      16.957   8.945  82.337  1.00 68.72           N
ATOM    336  CA  LEU A  46      16.205   8.434  83.447  1.00 68.72           C
ATOM    337  CB  LEU A  46      16.090   9.447  84.597  1.00 68.72           C
ATOM    338  CG  LEU A  46      17.458   9.835  85.194  1.00 68.72           C
ATOM    339  CD1 LEU A  46      17.306  10.843  86.344  1.00 68.72           C
ATOM    340  CD2 LEU A  46      18.259   8.588  85.605  1.00 68.72           C
ATOM    341  C   LEU A  46      14.829   8.156  82.930  1.00 68.72           C
ATOM    342  O   LEU A  46      14.075   9.070  82.590  1.00 68.72           O
ATOM    343  N   PRO A  47      14.466   6.907  82.891  1.00 78.28           N
ATOM    344  CA  PRO A  47      13.206   6.565  82.303  1.00 78.28           C
ATOM    345  CD  PRO A  47      15.445   5.842  82.730  1.00 78.28           C
ATOM    346  CB  PRO A  47      13.213   5.045  82.157  1.00 78.28           C
ATOM    347  CG  PRO A  47      14.709   4.715  81.983  1.00 78.28           C
ATOM    348  C   PRO A  47      12.028   7.126  83.026  1.00 78.28           C
ATOM    349  O   PRO A  47      11.927   6.975  84.242  1.00 78.28           O
ATOM    350  N   GLY A  48      11.130   7.784  82.270  1.00 37.34           N
ATOM    351  CA  GLY A  48       9.910   8.327  82.782  1.00 37.34           C
ATOM    352  C   GLY A  48      10.128   9.771  83.112  1.00 37.34           C
ATOM    353  O   GLY A  48       9.278  10.613  82.820  1.00 37.34           O
ATOM    354  N   ILE A  49      11.263  10.096  83.762  1.00 97.04           N
ATOM    355  CA  ILE A  49      11.554  11.467  84.071  1.00 97.04           C
ATOM    356  CB  ILE A  49      12.608  11.607  85.130  1.00 97.04           C
ATOM    357  CG1 ILE A  49      12.085  11.089  86.482  1.00 97.04           C
ATOM    358  CG2 ILE A  49      13.043  13.079  85.161  1.00 97.04           C
ATOM    359  CD1 ILE A  49      11.788   9.591  86.498  1.00 97.04           C
ATOM    360  C   ILE A  49      12.016  12.220  82.860  1.00 97.04           C
ATOM    361  O   ILE A  49      11.463  13.265  82.516  1.00 97.04           O
ATOM    362  N   GLY A  50      13.033  11.689  82.149  1.00 44.36           N
ATOM    363  CA  GLY A  50      13.532  12.440  81.027  1.00 44.36           C
ATOM    364  C   GLY A  50      15.018  12.265  80.952  1.00 44.36           C
ATOM    365  O   GLY A  50      15.627  11.626  81.807  1.00 44.36           O
ATOM    366  N   LYS A  51      15.645  12.844  79.907  1.00 97.45           N
ATOM    367  CA  LYS A  51      17.063  12.716  79.743  1.00 97.45           C
ATOM    368  CB  LYS A  51      17.435  11.779  78.581  1.00 97.45           C
ATOM    369  CG  LYS A  51      16.587  11.997  77.329  1.00 97.45           C
ATOM    370  CD  LYS A  51      16.992  11.112  76.150  1.00 97.45           C
ATOM    371  CE  LYS A  51      16.035  11.195  74.959  1.00 97.45           C
ATOM    372  NZ  LYS A  51      16.513  10.316  73.870  1.00 97.45           N
ATOM    373  C   LYS A  51      17.720  14.049  79.559  1.00 97.45           C
ATOM    374  O   LYS A  51      17.086  15.041  79.191  1.00 97.45           O
ATOM    375  N   LEU A  52      19.038  14.093  79.870  1.00 58.66           N
ATOM    376  CA  LEU A  52      19.796  15.304  79.735  1.00 58.66           C
ATOM    377  CB  LEU A  52      20.437  15.781  81.049  1.00 58.66           C
ATOM    378  CG  LEU A  52      19.421  16.211  82.124  1.00 58.66           C
ATOM    379  CD1 LEU A  52      20.137  16.678  83.401  1.00 58.66           C
ATOM    380  CD2 LEU A  52      18.442  17.266  81.580  1.00 58.66           C
ATOM    381  C   LEU A  52      20.907  15.015  78.778  1.00 58.66           C
ATOM    382  O   LEU A  52      21.497  13.935  78.797  1.00 58.66           O
ATOM    383  N   LYS A  53      21.210  15.979  77.889  1.00121.64           N
ATOM    384  CA  LYS A  53      22.252  15.746  76.930  1.00121.64           C
ATOM    385  CB  LYS A  53      21.729  15.096  75.634  1.00121.64           C
ATOM    386  CG  LYS A  53      22.808  14.720  74.615  1.00121.64           C
ATOM    387  CD  LYS A  53      22.280  13.852  73.470  1.00121.64           C
ATOM    388  CE  LYS A  53      21.191  14.526  72.627  1.00121.64           C
ATOM    389  NZ  LYS A  53      20.709  13.600  71.575  1.00121.64           N
ATOM    390  C   LYS A  53      22.845  17.065  76.558  1.00121.64           C
ATOM    391  O   LYS A  53      22.373  18.117  76.978  1.00121.64           O
ATOM    392  N   VAL A  54      23.935  17.030  75.774  1.00105.25           N
ATOM    393  CA  VAL A  54      24.563  18.223  75.295  1.00105.25           C
ATOM    394  CB  VAL A  54      26.065  18.146  75.309  1.00105.25           C
ATOM    395  CG1 VAL A  54      26.512  16.995  74.391  1.00105.25           C
ATOM    396  CG2 VAL A  54      26.637  19.515  74.907  1.00105.25           C
ATOM    397  C   VAL A  54      24.111  18.373  73.874  1.00105.25           C
ATOM    398  O   VAL A  54      24.120  17.405  73.113  1.00105.25           O
ATOM    399  N   ALA A  55      23.668  19.591  73.486  1.00 49.17           N
ATOM    400  CA  ALA A  55      23.223  19.785  72.135  1.00 49.17           C
ATOM    401  CB  ALA A  55      21.730  20.144  72.022  1.00 49.17           C
ATOM    402  C   ALA A  55      23.996  20.916  71.531  1.00 49.17           C
ATOM    403  O   ALA A  55      24.443  21.827  72.224  1.00 49.17           O
ATOM    404  N   GLU A  56      24.193  20.860  70.200  1.00130.65           N
ATOM    405  CA  GLU A  56      24.923  21.884  69.508  1.00130.65           C
ATOM    406  CB  GLU A  56      25.499  21.406  68.166  1.00130.65           C
ATOM    407  CG  GLU A  56      26.377  22.449  67.479  1.00130.65           C
ATOM    408  CD  GLU A  56      27.658  22.576  68.291  1.00130.65           C
ATOM    409  OE1 GLU A  56      27.733  21.931  69.369  1.00130.65           O
ATOM    410  OE2 GLU A  56      28.574  23.318  67.847  1.00130.65           O
ATOM    411  C   GLU A  56      24.007  23.043  69.223  1.00130.65           C
ATOM    412  O   GLU A  56      22.819  22.851  68.966  1.00130.65           O
ATOM    413  N   ARG A  57      24.545  24.287  69.272  1.00 99.07           N
ATOM    414  CA  ARG A  57      23.762  25.462  68.980  1.00 99.07           C
ATOM    415  CB  ARG A  57      23.386  26.289  70.224  1.00 99.07           C
ATOM    416  CG  ARG A  57      22.382  25.603  71.158  1.00 99.07           C
ATOM    417  CD  ARG A  57      20.914  25.854  70.799  1.00 99.07           C
ATOM    418  NE  ARG A  57      20.075  25.162  71.819  1.00 99.07           N
ATOM    419  CZ  ARG A  57      19.759  23.844  71.665  1.00 99.07           C
ATOM    420  NH1 ARG A  57      20.220  23.152  70.585  1.00 99.07           N
ATOM    421  NH2 ARG A  57      18.979  23.215  72.592  1.00 99.07           N
ATOM    422  C   ARG A  57      24.547  26.367  68.069  1.00 99.07           C
ATOM    423  O   ARG A  57      25.734  26.620  68.269  1.00 99.07           O
ATOM    424  N   PRO A  58      23.870  26.838  67.052  1.00173.28           N
ATOM    425  CA  PRO A  58      24.433  27.670  66.013  1.00173.28           C
ATOM    426  CD  PRO A  58      22.421  26.944  67.106  1.00173.28           C
ATOM    427  CB  PRO A  58      23.257  28.044  65.115  1.00173.28           C
ATOM    428  CG  PRO A  58      22.062  28.036  66.084  1.00173.28           C
ATOM    429  C   PRO A  58      25.210  28.901  66.386  1.00173.28           C
ATOM    430  O   PRO A  58      26.418  28.925  66.178  1.00173.28           O
ATOM    431  N   ALA A  59      24.576  29.943  66.944  1.00113.49           N
ATOM    432  CA  ALA A  59      25.329  31.137  67.203  1.00113.49           C
ATOM    433  CB  ALA A  59      25.789  31.868  65.928  1.00113.49           C
ATOM    434  C   ALA A  59      24.397  32.048  67.915  1.00113.49           C
ATOM    435  O   ALA A  59      23.182  31.924  67.780  1.00113.49           O
ATOM    436  N   ARG A  60      24.940  32.995  68.698  1.00216.54           N
ATOM    437  CA  ARG A  60      24.061  33.864  69.420  1.00216.54           C
ATOM    438  CB  ARG A  60      23.807  33.390  70.861  1.00216.54           C
ATOM    439  CG  ARG A  60      23.150  32.013  70.937  1.00216.54           C
ATOM    440  CD  ARG A  60      22.798  31.557  72.355  1.00216.54           C
ATOM    441  NE  ARG A  60      24.061  31.221  73.074  1.00216.54           N
ATOM    442  CZ  ARG A  60      24.713  32.166  73.813  1.00216.54           C
ATOM    443  NH1 ARG A  60      24.220  33.436  73.892  1.00216.54           N
ATOM    444  NH2 ARG A  60      25.856  31.834  74.483  1.00216.54           N
ATOM    445  C   ARG A  60      24.727  35.188  69.534  1.00216.54           C
ATOM    446  O   ARG A  60      25.943  35.293  69.409  1.00216.54           O
ATOM    447  N   THR A  61      23.939  36.252  69.765  1.00 34.06           N
ATOM    448  CA  THR A  61      24.552  37.531  69.953  1.00 34.06           C
ATOM    449  CB  THR A  61      23.651  38.688  69.642  1.00 34.06           C
ATOM    450  OG1 THR A  61      23.217  38.623  68.292  1.00 34.06           O
ATOM    451  CG2 THR A  61      24.427  39.992  69.889  1.00 34.06           C
ATOM    452  C   THR A  61      24.917  37.618  71.397  1.00 34.06           C
ATOM    453  O   THR A  61      24.289  36.991  72.248  1.00 34.06           O
ATOM    454  N   GLY A  62      25.959  38.408  71.710  1.00 44.76           N
ATOM    455  CA  GLY A  62      26.397  38.521  73.070  1.00 44.76           C
ATOM    456  C   GLY A  62      26.893  39.916  73.250  1.00 44.76           C
ATOM    457  O   GLY A  62      26.895  40.707  72.308  1.00 44.76           O
ATOM    458  N   ARG A  63      27.308  40.257  74.484  1.00103.56           N
ATOM    459  CA  ARG A  63      27.806  41.573  74.747  1.00103.56           C
ATOM    460  CB  ARG A  63      26.885  42.390  75.666  1.00103.56           C
ATOM    461  CG  ARG A  63      27.405  43.797  75.957  1.00103.56           C
ATOM    462  CD  ARG A  63      26.490  44.607  76.876  1.00103.56           C
ATOM    463  NE  ARG A  63      27.193  45.880  77.192  1.00103.56           N
ATOM    464  CZ  ARG A  63      26.479  47.039  77.288  1.00103.56           C
ATOM    465  NH1 ARG A  63      25.134  47.028  77.059  1.00103.56           N
ATOM    466  NH2 ARG A  63      27.112  48.203  77.614  1.00103.56           N
ATOM    467  C   ARG A  63      29.126  41.428  75.437  1.00103.56           C
ATOM    468  O   ARG A  63      29.349  40.479  76.188  1.00103.56           O
ATOM    469  N   ASN A  64      30.048  42.379  75.192  1.00 46.98           N
ATOM    470  CA  ASN A  64      31.351  42.310  75.787  1.00 46.98           C
ATOM    471  CB  ASN A  64      32.440  42.878  74.856  1.00 46.98           C
ATOM    472  CG  ASN A  64      33.819  42.522  75.392  1.00 46.98           C
ATOM    473  OD1 ASN A  64      34.176  42.868  76.517  1.00 46.98           O
ATOM    474  ND2 ASN A  64      34.626  41.815  74.556  1.00 46.98           N
ATOM    475  C   ASN A  64      31.303  43.131  77.033  1.00 46.98           C
ATOM    476  O   ASN A  64      31.019  44.326  76.999  1.00 46.98           O
ATOM    477  N   PRO A  65      31.550  42.505  78.144  1.00 71.77           N
ATOM    478  CA  PRO A  65      31.472  43.172  79.414  1.00 71.77           C
ATOM    479  CD  PRO A  65      32.422  41.344  78.186  1.00 71.77           C
ATOM    480  CB  PRO A  65      31.974  42.148  80.429  1.00 71.77           C
ATOM    481  CG  PRO A  65      32.990  41.324  79.615  1.00 71.77           C
ATOM    482  C   PRO A  65      32.303  44.417  79.459  1.00 71.77           C
ATOM    483  O   PRO A  65      31.821  45.430  79.966  1.00 71.77           O
ATOM    484  N   SER A  66      33.558  44.360  78.976  1.00 43.14           N
ATOM    485  CA  SER A  66      34.425  45.501  79.059  1.00 43.14           C
ATOM    486  CB  SER A  66      35.890  45.160  78.730  1.00 43.14           C
ATOM    487  OG  SER A  66      36.003  44.685  77.396  1.00 43.14           O
ATOM    488  C   SER A  66      33.986  46.605  78.143  1.00 43.14           C
ATOM    489  O   SER A  66      33.642  47.696  78.595  1.00 43.14           O
ATOM    490  N   THR A  67      33.996  46.333  76.823  1.00 40.39           N
ATOM    491  CA  THR A  67      33.701  47.309  75.810  1.00 40.39           C
ATOM    492  CB  THR A  67      34.031  46.809  74.435  1.00 40.39           C
ATOM    493  OG1 THR A  67      33.233  45.679  74.116  1.00 40.39           O
ATOM    494  CG2 THR A  67      35.519  46.417  74.409  1.00 40.39           C
ATOM    495  C   THR A  67      32.257  47.698  75.835  1.00 40.39           C
ATOM    496  O   THR A  67      31.918  48.874  75.707  1.00 40.39           O
ATOM    497  N   GLY A  68      31.360  46.713  76.004  1.00 15.72           N
ATOM    498  CA  GLY A  68      29.953  46.982  76.003  1.00 15.72           C
ATOM    499  C   GLY A  68      29.461  46.803  74.602  1.00 15.72           C
ATOM    500  O   GLY A  68      28.269  46.933  74.326  1.00 15.72           O
ATOM    501  N   ALA A  69      30.384  46.496  73.672  1.00 26.82           N
ATOM    502  CA  ALA A  69      29.998  46.328  72.304  1.00 26.82           C
ATOM    503  CB  ALA A  69      31.184  46.374  71.328  1.00 26.82           C
ATOM    504  C   ALA A  69      29.324  45.003  72.139  1.00 26.82           C
ATOM    505  O   ALA A  69      29.654  44.028  72.814  1.00 26.82           O
ATOM    506  N   ALA A  70      28.332  44.946  71.228  1.00 36.36           N
ATOM    507  CA  ALA A  70      27.656  43.708  70.972  1.00 36.36           C
ATOM    508  CB  ALA A  70      26.304  43.890  70.263  1.00 36.36           C
ATOM    509  C   ALA A  70      28.549  42.875  70.104  1.00 36.36           C
ATOM    510  O   ALA A  70      29.273  43.405  69.261  1.00 36.36           O
ATOM    511  N   ILE A  71      28.531  41.538  70.297  1.00 85.48           N
ATOM    512  CA  ILE A  71      29.384  40.677  69.526  1.00 85.48           C
ATOM    513  CB  ILE A  71      30.640  40.279  70.246  1.00 85.48           C
ATOM    514  CG1 ILE A  71      31.624  39.609  69.273  1.00 85.48           C
ATOM    515  CG2 ILE A  71      30.249  39.411  71.454  1.00 85.48           C
ATOM    516  CD1 ILE A  71      33.040  39.480  69.833  1.00 85.48           C
ATOM    517  C   ILE A  71      28.639  39.422  69.187  1.00 85.48           C
ATOM    518  O   ILE A  71      27.589  39.133  69.758  1.00 85.48           O
ATOM    519  N   GLU A  72      29.160  38.650  68.211  1.00 48.44           N
ATOM    520  CA  GLU A  72      28.506  37.426  67.846  1.00 48.44           C
ATOM    521  CB  GLU A  72      28.414  37.190  66.328  1.00 48.44           C
ATOM    522  CG  GLU A  72      27.714  35.876  65.968  1.00 48.44           C
ATOM    523  CD  GLU A  72      27.403  35.898  64.480  1.00 48.44           C
ATOM    524  OE1 GLU A  72      26.377  36.527  64.105  1.00 48.44           O
ATOM    525  OE2 GLU A  72      28.181  35.290  63.698  1.00 48.44           O
ATOM    526  C   GLU A  72      29.263  36.286  68.442  1.00 48.44           C
ATOM    527  O   GLU A  72      30.491  36.230  68.403  1.00 48.44           O
ATOM    528  N   ILE A  73      28.515  35.322  69.004  1.00 93.46           N
ATOM    529  CA  ILE A  73      29.096  34.189  69.648  1.00 93.46           C
ATOM    530  CB  ILE A  73      28.361  33.738  70.886  1.00 93.46           C
ATOM    531  CG1 ILE A  73      28.347  34.822  71.973  1.00 93.46           C
ATOM    532  CG2 ILE A  73      28.999  32.430  71.368  1.00 93.46           C
ATOM    533  CD1 ILE A  73      27.388  35.970  71.669  1.00 93.46           C
ATOM    534  C   ILE A  73      28.998  33.057  68.690  1.00 93.46           C
ATOM    535  O   ILE A  73      27.939  32.791  68.122  1.00 93.46           O
ATOM    536  N   ALA A  74      30.133  32.369  68.487  1.00 39.20           N
ATOM    537  CA  ALA A  74      30.198  31.255  67.594  1.00 39.20           C
ATOM    538  CB  ALA A  74      31.633  30.769  67.328  1.00 39.20           C
ATOM    539  C   ALA A  74      29.437  30.126  68.211  1.00 39.20           C
ATOM    540  O   ALA A  74      29.059  30.177  69.380  1.00 39.20           O
ATOM    541  N   ALA A  75      29.175  29.076  67.412  1.00 43.26           N
ATOM    542  CA  ALA A  75      28.387  27.961  67.856  1.00 43.26           C
ATOM    543  CB  ALA A  75      28.171  26.886  66.777  1.00 43.26           C
ATOM    544  C   ALA A  75      29.057  27.307  69.024  1.00 43.26           C
ATOM    545  O   ALA A  75      30.279  27.340  69.158  1.00 43.26           O
ATOM    546  N   LYS A  76      28.241  26.709  69.921  1.00106.39           N
ATOM    547  CA  LYS A  76      28.729  26.089  71.121  1.00106.39           C
ATOM    548  CB  LYS A  76      28.695  27.037  72.332  1.00106.39           C
ATOM    549  CG  LYS A  76      29.658  28.226  72.242  1.00106.39           C
ATOM    550  CD  LYS A  76      31.140  27.841  72.300  1.00106.39           C
ATOM    551  CE  LYS A  76      32.095  29.038  72.247  1.00106.39           C
ATOM    552  NZ  LYS A  76      33.465  28.611  72.617  1.00106.39           N
ATOM    553  C   LYS A  76      27.820  24.942  71.451  1.00106.39           C
ATOM    554  O   LYS A  76      27.008  24.521  70.629  1.00106.39           O
ATOM    555  N   LYS A  77      27.974  24.396  72.679  1.00135.99           N
ATOM    556  CA  LYS A  77      27.183  23.296  73.165  1.00135.99           C
ATOM    557  CB  LYS A  77      28.021  22.126  73.710  1.00135.99           C
ATOM    558  CG  LYS A  77      28.757  21.298  72.655  1.00135.99           C
ATOM    559  CD  LYS A  77      27.833  20.517  71.720  1.00135.99           C
ATOM    560  CE  LYS A  77      28.571  19.455  70.901  1.00135.99           C
ATOM    561  NZ  LYS A  77      29.606  20.091  70.058  1.00135.99           N
ATOM    562  C   LYS A  77      26.367  23.787  74.327  1.00135.99           C
ATOM    563  O   LYS A  77      26.786  24.672  75.072  1.00135.99           O
ATOM    564  N   VAL A  78      25.163  23.205  74.506  1.00125.17           N
ATOM    565  CA  VAL A  78      24.264  23.590  75.560  1.00125.17           C
ATOM    566  CB  VAL A  78      23.132  24.416  75.023  1.00125.17           C
ATOM    567  CG1 VAL A  78      22.459  23.616  73.898  1.00125.17           C
ATOM    568  CG2 VAL A  78      22.179  24.794  76.164  1.00125.17           C
ATOM    569  C   VAL A  78      23.689  22.337  76.153  1.00125.17           C
ATOM    570  O   VAL A  78      23.630  21.301  75.496  1.00125.17           O
ATOM    571  N   ILE A  79      23.258  22.398  77.430  1.00165.42           N
ATOM    572  CA  ILE A  79      22.686  21.252  78.084  1.00165.42           C
ATOM    573  CB  ILE A  79      22.859  21.305  79.579  1.00165.42           C
ATOM    574  CG1 ILE A  79      22.549  19.951  80.246  1.00165.42           C
ATOM    575  CG2 ILE A  79      22.018  22.479  80.104  1.00165.42           C
ATOM    576  CD1 ILE A  79      21.089  19.510  80.149  1.00165.42           C
ATOM    577  C   ILE A  79      21.216  21.232  77.750  1.00165.42           C
ATOM    578  O   ILE A  79      20.576  22.282  77.737  1.00165.42           O
ATOM    579  N   LYS A  80      20.657  20.041  77.412  1.00168.42           N
ATOM    580  CA  LYS A  80      19.264  19.909  77.059  1.00168.42           C
ATOM    581  CB  LYS A  80      19.013  19.507  75.598  1.00168.42           C
ATOM    582  CG  LYS A  80      19.195  20.688  74.649  1.00168.42           C
ATOM    583  CD  LYS A  80      18.294  21.868  75.025  1.00168.42           C
ATOM    584  CE  LYS A  80      16.821  21.483  75.188  1.00168.42           C
ATOM    585  NZ  LYS A  80      16.053  22.607  75.772  1.00168.42           N
ATOM    586  C   LYS A  80      18.565  18.907  77.940  1.00168.42           C
ATOM    587  O   LYS A  80      19.109  17.876  78.331  1.00168.42           O
ATOM    588  N   PHE A  81      17.320  19.290  78.284  1.00214.16           N
ATOM    589  CA  PHE A  81      16.324  18.788  79.193  1.00214.16           C
ATOM    590  CB  PHE A  81      15.437  19.969  79.670  1.00214.16           C
ATOM    591  CG  PHE A  81      14.210  19.487  80.373  1.00214.16           C
ATOM    592  CD1 PHE A  81      14.279  18.913  81.621  1.00214.16           C
ATOM    593  CD2 PHE A  81      12.979  19.622  79.776  1.00214.16           C
ATOM    594  CE1 PHE A  81      13.141  18.472  82.255  1.00214.16           C
ATOM    595  CE2 PHE A  81      11.836  19.184  80.404  1.00214.16           C
ATOM    596  CZ  PHE A  81      11.916  18.610  81.648  1.00214.16           C
ATOM    597  C   PHE A  81      15.414  17.622  78.905  1.00214.16           C
ATOM    598  O   PHE A  81      15.080  16.965  79.876  1.00214.16           O
ATOM    599  N   VAL A  82      14.964  17.348  77.658  1.00173.64           N
ATOM    600  CA  VAL A  82      13.898  16.435  77.249  1.00173.64           C
ATOM    601  CB  VAL A  82      14.346  15.459  76.202  1.00173.64           C
ATOM    602  CG1 VAL A  82      14.676  16.229  74.909  1.00173.64           C
ATOM    603  CG2 VAL A  82      15.549  14.693  76.765  1.00173.64           C
ATOM    604  C   VAL A  82      13.199  15.685  78.364  1.00173.64           C
ATOM    605  O   VAL A  82      13.772  14.887  79.104  1.00173.64           O
ATOM    606  N   PRO A  83      11.917  15.978  78.477  1.00103.11           N
ATOM    607  CA  PRO A  83      11.057  15.361  79.460  1.00103.11           C
ATOM    608  CD  PRO A  83      11.432  17.286  78.078  1.00103.11           C
ATOM    609  CB  PRO A  83       9.904  16.336  79.691  1.00103.11           C
ATOM    610  CG  PRO A  83       9.951  17.282  78.479  1.00103.11           C
ATOM    611  C   PRO A  83      10.583  14.028  78.983  1.00103.11           C
ATOM    612  O   PRO A  83      10.370  13.870  77.782  1.00103.11           O
ATOM    613  N   ALA A  84      10.384  13.061  79.900  1.00 46.53           N
ATOM    614  CA  ALA A  84       9.903  11.783  79.481  1.00 46.53           C
ATOM    615  CB  ALA A  84      10.401  10.603  80.318  1.00 46.53           C
ATOM    616  C   ALA A  84       8.413  11.821  79.506  1.00 46.53           C
ATOM    617  O   ALA A  84       7.815  12.802  79.941  1.00 46.53           O
ATOM    618  N   LYS A  85       7.779  10.740  79.018  1.00112.69           N
ATOM    619  CA  LYS A  85       6.354  10.683  78.894  1.00112.69           C
ATOM    620  CB  LYS A  85       5.862   9.374  78.257  1.00112.69           C
ATOM    621  CG  LYS A  85       4.369   9.396  77.927  1.00112.69           C
ATOM    622  CD  LYS A  85       4.020  10.411  76.837  1.00112.69           C
ATOM    623  CE  LYS A  85       4.999  10.382  75.663  1.00112.69           C
ATOM    624  NZ  LYS A  85       4.615  11.395  74.656  1.00112.69           N
ATOM    625  C   LYS A  85       5.702  10.809  80.235  1.00112.69           C
ATOM    626  O   LYS A  85       4.673  11.466  80.368  1.00112.69           O
ATOM    627  N   VAL A  86       6.273  10.183  81.276  1.00 29.42           N
ATOM    628  CA  VAL A  86       5.645  10.226  82.565  1.00 29.42           C
ATOM    629  CB  VAL A  86       6.389   9.432  83.594  1.00 29.42           C
ATOM    630  CG1 VAL A  86       5.657   9.562  84.940  1.00 29.42           C
ATOM    631  CG2 VAL A  86       6.510   7.984  83.092  1.00 29.42           C
ATOM    632  C   VAL A  86       5.589  11.643  83.041  1.00 29.42           C
ATOM    633  O   VAL A  86       4.581  12.082  83.590  1.00 29.42           O
ATOM    634  N   LEU A  87       6.669  12.418  82.851  1.00148.16           N
ATOM    635  CA  LEU A  87       6.625  13.762  83.346  1.00148.16           C
ATOM    636  CB  LEU A  87       7.950  14.535  83.222  1.00148.16           C
ATOM    637  CG  LEU A  87       9.039  13.990  84.165  1.00148.16           C
ATOM    638  CD1 LEU A  87      10.223  14.963  84.273  1.00148.16           C
ATOM    639  CD2 LEU A  87       8.454  13.607  85.534  1.00148.16           C
ATOM    640  C   LEU A  87       5.557  14.532  82.632  1.00148.16           C
ATOM    641  O   LEU A  87       4.864  15.338  83.250  1.00148.16           O
ATOM    642  N   THR A  88       5.377  14.304  81.315  1.00131.13           N
ATOM    643  CA  THR A  88       4.397  15.082  80.602  1.00131.13           C
ATOM    644  CB  THR A  88       4.361  14.847  79.114  1.00131.13           C
ATOM    645  OG1 THR A  88       3.614  15.880  78.486  1.00131.13           O
ATOM    646  CG2 THR A  88       3.702  13.494  78.813  1.00131.13           C
ATOM    647  C   THR A  88       3.010  14.834  81.147  1.00131.13           C
ATOM    648  O   THR A  88       2.251  15.784  81.328  1.00131.13           O
ATOM    649  N   ASP A  89       2.657  13.560  81.439  1.00191.76           N
ATOM    650  CA  ASP A  89       1.381  13.124  81.976  1.00191.76           C
ATOM    651  CB  ASP A  89       1.287  13.126  83.515  1.00191.76           C
ATOM    652  CG  ASP A  89       1.899  11.842  84.052  1.00191.76           C
ATOM    653  OD1 ASP A  89       2.111  10.905  83.238  1.00191.76           O
ATOM    654  OD2 ASP A  89       2.164  11.778  85.283  1.00191.76           O
ATOM    655  C   ASP A  89       0.190  13.885  81.480  1.00191.76           C
ATOM    656  O   ASP A  89       0.228  14.539  80.445  1.00191.76           O
ATOM    657  N   SER A  90      -0.921  13.766  82.246  1.00192.38           N
ATOM    658  CA  SER A  90      -2.215  14.331  81.978  1.00192.38           C
ATOM    659  CB  SER A  90      -2.240  15.868  82.028  1.00192.38           C
ATOM    660  OG  SER A  90      -1.473  16.410  80.963  1.00192.38           O
ATOM    661  C   SER A  90      -2.697  13.895  80.636  1.00192.38           C
ATOM    662  O   SER A  90      -3.159  14.708  79.838  1.00192.38           O
ATOM    663  N   ILE A  91      -2.627  12.583  80.351  1.00 90.78           N
ATOM    664  CA  ILE A  91      -3.089  12.139  79.073  1.00 90.78           C
ATOM    665  CB  ILE A  91      -2.668  10.742  78.732  1.00 90.78           C
ATOM    666  CG1 ILE A  91      -1.137  10.636  78.670  1.00 90.78           C
ATOM    667  CG2 ILE A  91      -3.365  10.348  77.420  1.00 90.78           C
ATOM    668  CD1 ILE A  91      -0.634   9.195  78.604  1.00 90.78           C
ATOM    669  C   ILE A  91      -4.579  12.142  79.106  1.00 90.78           C
ATOM    670  O   ILE A  91      -5.199  11.582  80.009  1.00 90.78           O
ATOM    671  N   ASN A  92      -5.190  12.810  78.112  1.00218.13           N
ATOM    672  CA  ASN A  92      -6.616  12.826  78.011  1.00218.13           C
ATOM    673  CB  ASN A  92      -7.242  14.225  78.131  1.00218.13           C
ATOM    674  CG  ASN A  92      -7.177  14.651  79.591  1.00218.13           C
ATOM    675  OD1 ASN A  92      -8.152  15.159  80.143  1.00218.13           O
ATOM    676  ND2 ASN A  92      -5.999  14.440  80.236  1.00218.13           N
ATOM    677  C   ASN A  92      -6.929  12.318  76.648  1.00218.13           C
ATOM    678  O   ASN A  92      -6.157  12.507  75.710  1.00218.13           O
ATOM    679  N   LYS A  93      -8.075  11.633  76.510  1.00153.91           N
ATOM    680  CA  LYS A  93      -8.413  11.100  75.229  1.00153.91           C
ATOM    681  CB  LYS A  93      -9.459   9.976  75.305  1.00153.91           C
ATOM    682  CG  LYS A  93      -8.997   8.775  76.133  1.00153.91           C
ATOM    683  CD  LYS A  93      -7.754   8.072  75.586  1.00153.91           C
ATOM    684  CE  LYS A  93      -7.176   7.040  76.557  1.00153.91           C
ATOM    685  NZ  LYS A  93      -8.200   6.020  76.876  1.00153.91           N
ATOM    686  C   LYS A  93      -9.008  12.239  74.420  1.00153.91           C
ATOM    687  O   LYS A  93      -8.398  13.341  74.431  1.00153.91           O
ATOM    688  OXT LYS A  93     -10.073  12.026  73.782  1.00153.91           O
TER     689      LYS A  93
ATOM    690  N   MET B  94      24.415   8.134  81.793  1.00158.00           N
ATOM    691  CA  MET B  94      24.500   6.822  81.153  1.00158.00           C
ATOM    692  CB  MET B  94      24.651   5.732  82.221  1.00158.00           C
ATOM    693  CG  MET B  94      25.916   5.938  83.056  1.00158.00           C
ATOM    694  SD  MET B  94      27.446   6.000  82.073  1.00158.00           S
ATOM    695  CE  MET B  94      28.547   6.393  83.462  1.00158.00           C
ATOM    696  C   MET B  94      23.285   6.587  80.321  1.00158.00           C
ATOM    697  O   MET B  94      22.248   7.217  80.537  1.00158.00           O
ATOM    698  N   ALA B  95      23.412   5.699  79.309  1.00 35.08           N
ATOM    699  CA  ALA B  95      22.300   5.408  78.454  1.00 35.08           C
ATOM    700  CB  ALA B  95      22.640   4.373  77.369  1.00 35.08           C
ATOM    701  C   ALA B  95      21.264   4.809  79.332  1.00 35.08           C
ATOM    702  O   ALA B  95      20.100   5.207  79.314  1.00 35.08           O
ATOM    703  N   LEU B  96      21.688   3.827  80.145  1.00131.20           N
ATOM    704  CA  LEU B  96      20.812   3.308  81.142  1.00131.20           C
ATOM    705  CB  LEU B  96      20.917   1.785  81.328  1.00131.20           C
ATOM    706  CG  LEU B  96      20.484   0.972  80.092  1.00131.20           C
ATOM    707  CD1 LEU B  96      20.530  -0.536  80.381  1.00131.20           C
ATOM    708  CD2 LEU B  96      19.118   1.433  79.555  1.00131.20           C
ATOM    709  C   LEU B  96      21.361   3.950  82.360  1.00131.20           C
ATOM    710  O   LEU B  96      21.884   3.294  83.260  1.00131.20           O
ATOM    711  N   THR B  97      21.245   5.287  82.393  1.00208.85           N
ATOM    712  CA  THR B  97      21.831   6.050  83.436  1.00208.85           C
ATOM    713  CB  THR B  97      21.942   7.539  83.232  1.00208.85           C
ATOM    714  OG1 THR B  97      22.937   8.059  84.101  1.00208.85           O
ATOM    715  CG2 THR B  97      20.612   8.212  83.583  1.00208.85           C
ATOM    716  C   THR B  97      21.135   5.861  84.726  1.00208.85           C
ATOM    717  O   THR B  97      21.731   6.173  85.750  1.00208.85           O
ATOM    718  N   LYS B  98      19.863   5.437  84.755  1.00117.79           N
ATOM    719  CA  LYS B  98      19.229   5.338  86.042  1.00117.79           C
ATOM    720  CB  LYS B  98      17.802   4.775  85.941  0.00117.79           C
ATOM    721  CG  LYS B  98      17.069   4.691  87.280  0.00117.79           C
ATOM    722  CD  LYS B  98      16.686   6.053  87.859  0.00117.79           C
ATOM    723  CE  LYS B  98      15.702   5.963  89.028  0.00117.79           C
ATOM    724  NZ  LYS B  98      16.278   5.142  90.117  0.00117.79           N
ATOM    725  C   LYS B  98      20.025   4.408  86.915  1.00117.79           C
ATOM    726  O   LYS B  98      20.430   4.778  88.016  1.00117.79           O
ATOM    727  N   ASP B  99      20.325   3.194  86.422  1.00 35.74           N
ATOM    728  CA  ASP B  99      21.054   2.245  87.215  1.00 35.74           C
ATOM    729  CB  ASP B  99      21.133   0.860  86.551  1.00 35.74           C
ATOM    730  CG  ASP B  99      19.743   0.245  86.573  1.00 35.74           C
ATOM    731  OD1 ASP B  99      18.958   0.592  87.495  1.00 35.74           O
ATOM    732  OD2 ASP B  99      19.447  -0.580  85.667  1.00 35.74           O
ATOM    733  C   ASP B  99      22.463   2.708  87.438  1.00 35.74           C
ATOM    734  O   ASP B  99      22.983   2.613  88.549  1.00 35.74           O
ATOM    735  N   GLN B 100      23.119   3.219  86.378  1.00 47.09           N
ATOM    736  CA  GLN B 100      24.505   3.594  86.452  1.00 47.09           C
ATOM    737  CB  GLN B 100      25.130   3.886  85.078  1.00 47.09           C
ATOM    738  CG  GLN B 100      25.151   2.658  84.165  1.00 47.09           C
ATOM    739  CD  GLN B 100      25.983   2.989  82.936  1.00 47.09           C
ATOM    740  OE1 GLN B 100      27.162   3.319  83.046  1.00 47.09           O
ATOM    741  NE2 GLN B 100      25.359   2.891  81.730  1.00 47.09           N
ATOM    742  C   GLN B 100      24.709   4.791  87.327  1.00 47.09           C
ATOM    743  O   GLN B 100      25.707   4.884  88.035  1.00 47.09           O
ATOM    744  N   LEU B 101      23.774   5.753  87.277  1.00 52.96           N
ATOM    745  CA  LEU B 101      23.838   6.982  88.016  1.00 52.96           C
ATOM    746  CB  LEU B 101      22.665   7.908  87.646  1.00 52.96           C
ATOM    747  CG  LEU B 101      22.618   9.268  88.358  1.00 52.96           C
ATOM    748  CD1 LEU B 101      23.867  10.110  88.047  1.00 52.96           C
ATOM    749  CD2 LEU B 101      21.321  10.010  87.990  1.00 52.96           C
ATOM    750  C   LEU B 101      23.770   6.659  89.475  1.00 52.96           C
ATOM    751  O   LEU B 101      24.485   7.242  90.289  1.00 52.96           O
ATOM    752  N   ILE B 102      22.906   5.698  89.843  1.00 36.70           N
ATOM    753  CA  ILE B 102      22.746   5.318  91.218  1.00 36.70           C
ATOM    754  CB  ILE B 102      21.697   4.264  91.420  1.00 36.70           C
ATOM    755  CG1 ILE B 102      20.335   4.743  90.899  1.00 36.70           C
ATOM    756  CG2 ILE B 102      21.679   3.903  92.916  1.00 36.70           C
ATOM    757  CD1 ILE B 102      19.311   3.613  90.813  1.00 36.70           C
ATOM    758  C   ILE B 102      24.041   4.745  91.710  1.00 36.70           C
ATOM    759  O   ILE B 102      24.457   4.995  92.841  1.00 36.70           O
ATOM    760  N   ALA B 103      24.710   3.934  90.869  1.00 28.13           N
ATOM    761  CA  ALA B 103      25.941   3.322  91.276  1.00 28.13           C
ATOM    762  CB  ALA B 103      26.541   2.405  90.199  1.00 28.13           C
ATOM    763  C   ALA B 103      26.957   4.388  91.554  1.00 28.13           C
ATOM    764  O   ALA B 103      27.689   4.302  92.538  1.00 28.13           O
ATOM    765  N   ASP B 104      27.027   5.425  90.696  1.00 79.98           N
ATOM    766  CA  ASP B 104      28.021   6.453  90.852  1.00 79.98           C
ATOM    767  CB  ASP B 104      28.009   7.470  89.691  1.00 79.98           C
ATOM    768  CG  ASP B 104      29.252   8.353  89.779  1.00 79.98           C
ATOM    769  OD1 ASP B 104      29.526   8.907  90.876  1.00 79.98           O
ATOM    770  OD2 ASP B 104      29.949   8.480  88.737  1.00 79.98           O
ATOM    771  C   ASP B 104      27.784   7.200  92.132  1.00 79.98           C
ATOM    772  O   ASP B 104      28.728   7.527  92.850  1.00 79.98           O
ATOM    773  N   ILE B 105      26.508   7.504  92.438  1.00116.59           N
ATOM    774  CA  ILE B 105      26.115   8.255  93.601  1.00116.59           C
ATOM    775  CB  ILE B 105      24.689   8.725  93.551  1.00116.59           C
ATOM    776  CG1 ILE B 105      23.710   7.546  93.516  1.00116.59           C
ATOM    777  CG2 ILE B 105      24.559   9.661  92.340  1.00116.59           C
ATOM    778  CD1 ILE B 105      22.249   7.977  93.651  1.00116.59           C
ATOM    779  C   ILE B 105      26.342   7.477  94.861  1.00116.59           C
ATOM    780  O   ILE B 105      26.654   8.041  95.905  1.00116.59           O
ATOM    781  N   ALA B 106      26.156   6.152  94.835  1.00 46.68           N
ATOM    782  CA  ALA B 106      26.352   5.413  96.048  1.00 46.68           C
ATOM    783  CB  ALA B 106      26.140   3.900  95.868  1.00 46.68           C
ATOM    784  C   ALA B 106      27.767   5.617  96.514  1.00 46.68           C
ATOM    785  O   ALA B 106      28.008   5.751  97.712  1.00 46.68           O
ATOM    786  N   GLU B 107      28.752   5.637  95.594  1.00127.18           N
ATOM    787  CA  GLU B 107      30.111   5.780  96.046  1.00127.18           C
ATOM    788  CB  GLU B 107      31.191   5.493  94.989  1.00127.18           C
ATOM    789  CG  GLU B 107      31.118   6.340  93.722  1.00127.18           C
ATOM    790  CD  GLU B 107      30.593   5.417  92.640  0.00127.18           C
ATOM    791  OE1 GLU B 107      30.181   4.285  93.006  0.00127.18           O
ATOM    792  OE2 GLU B 107      30.620   5.809  91.443  0.00127.18           O
ATOM    793  C   GLU B 107      30.419   7.137  96.618  1.00127.18           C
ATOM    794  O   GLU B 107      31.051   7.231  97.669  1.00127.18           O
ATOM    795  N   ALA B 108      29.986   8.231  95.959  1.00 40.85           N
ATOM    796  CA  ALA B 108      30.368   9.544  96.409  1.00 40.85           C
ATOM    797  CB  ALA B 108      29.829  10.665  95.505  1.00 40.85           C
ATOM    798  C   ALA B 108      29.836   9.791  97.790  1.00 40.85           C
ATOM    799  O   ALA B 108      30.547  10.301  98.653  1.00 40.85           O
ATOM    800  N   ILE B 109      28.555   9.448  98.023  1.00128.48           N
ATOM    801  CA  ILE B 109      27.899   9.589  99.297  1.00128.48           C
ATOM    802  CB  ILE B 109      26.399   9.444  99.303  1.00128.48           C
ATOM    803  CG1 ILE B 109      25.963   8.108  98.680  1.00128.48           C
ATOM    804  CG2 ILE B 109      25.760  10.725  98.750  1.00128.48           C
ATOM    805  CD1 ILE B 109      24.492   7.776  98.918  1.00128.48           C
ATOM    806  C   ILE B 109      28.431   8.622 100.302  1.00128.48           C
ATOM    807  O   ILE B 109      28.399   8.914 101.495  1.00128.48           O
ATOM    808  N   ASP B 110      28.921   7.448  99.855  1.00109.27           N
ATOM    809  CA  ASP B 110      29.351   6.416 100.756  1.00109.27           C
ATOM    810  CB  ASP B 110      30.333   6.923 101.826  1.00109.27           C
ATOM    811  CG  ASP B 110      30.900   5.721 102.570  1.00109.27           C
ATOM    812  OD1 ASP B 110      30.513   4.569 102.235  1.00109.27           O
ATOM    813  OD2 ASP B 110      31.737   5.943 103.484  1.00109.27           O
ATOM    814  C   ASP B 110      28.168   5.815 101.454  1.00109.27           C
ATOM    815  O   ASP B 110      28.145   5.687 102.678  1.00109.27           O
ATOM    816  N   ALA B 111      27.145   5.434 100.657  1.00 68.79           N
ATOM    817  CA  ALA B 111      25.958   4.780 101.137  1.00 68.79           C
ATOM    818  CB  ALA B 111      24.684   5.624 100.989  1.00 68.79           C
ATOM    819  C   ALA B 111      25.785   3.528 100.323  1.00 68.79           C
ATOM    820  O   ALA B 111      26.653   3.172  99.528  1.00 68.79           O
ATOM    821  N   PRO B 112      24.725   2.802 100.593  1.00155.54           N
ATOM    822  CA  PRO B 112      24.417   1.620  99.823  1.00155.54           C
ATOM    823  CD  PRO B 112      24.291   2.668 101.977  1.00155.54           C
ATOM    824  CB  PRO B 112      23.470   0.788 100.682  1.00155.54           C
ATOM    825  CG  PRO B 112      23.802   1.218 102.120  1.00155.54           C
ATOM    826  C   PRO B 112      23.805   1.990  98.504  1.00155.54           C
ATOM    827  O   PRO B 112      23.407   3.140  98.326  1.00155.54           O
ATOM    828  N   LYS B 113      23.758   1.035  97.553  1.00 60.19           N
ATOM    829  CA  LYS B 113      23.152   1.260  96.271  1.00 60.19           C
ATOM    830  CB  LYS B 113      23.393   0.114  95.274  1.00 60.19           C
ATOM    831  CG  LYS B 113      24.864   0.002  94.870  1.00 60.19           C
ATOM    832  CD  LYS B 113      25.198  -1.258  94.072  0.00 60.19           C
ATOM    833  CE  LYS B 113      24.943  -1.112  92.570  0.00 60.19           C
ATOM    834  NZ  LYS B 113      25.372  -2.336  91.856  0.00 60.19           N
ATOM    835  C   LYS B 113      21.677   1.422  96.464  1.00 60.19           C
ATOM    836  O   LYS B 113      21.032   2.219  95.784  1.00 60.19           O
ATOM    837  N   THR B 114      21.103   0.666  97.419  1.00103.85           N
ATOM    838  CA  THR B 114      19.690   0.705  97.641  1.00103.85           C
ATOM    839  CB  THR B 114      19.226  -0.255  98.707  1.00103.85           C
ATOM    840  OG1 THR B 114      17.807  -0.320  98.722  1.00103.85           O
ATOM    841  CG2 THR B 114      19.748   0.204 100.080  1.00103.85           C
ATOM    842  C   THR B 114      19.281   2.084  98.048  1.00103.85           C
ATOM    843  O   THR B 114      18.230   2.548  97.616  1.00103.85           O
ATOM    844  N   THR B 115      20.078   2.752  98.910  1.00105.85           N
ATOM    845  CA  THR B 115      19.753   4.061  99.411  1.00105.85           C
ATOM    846  CB  THR B 115      20.609   4.476 100.570  1.00105.85           C
ATOM    847  OG1 THR B 115      20.060   5.627 101.192  1.00105.85           O
ATOM    848  CG2 THR B 115      22.023   4.773 100.057  1.00105.85           C
ATOM    849  C   THR B 115      19.861   5.103  98.336  1.00105.85           C
ATOM    850  O   THR B 115      19.043   6.020  98.253  1.00105.85           O
ATOM    851  N   ALA B 116      20.886   5.003  97.475  1.00 38.27           N
ATOM    852  CA  ALA B 116      21.032   5.985  96.445  1.00 38.27           C
ATOM    853  CB  ALA B 116      22.240   5.713  95.537  1.00 38.27           C
ATOM    854  C   ALA B 116      19.807   5.919  95.592  1.00 38.27           C
ATOM    855  O   ALA B 116      19.209   6.943  95.267  1.00 38.27           O
ATOM    856  N   ARG B 117      19.381   4.685  95.259  1.00139.89           N
ATOM    857  CA  ARG B 117      18.275   4.443  94.374  1.00139.89           C
ATOM    858  CB  ARG B 117      18.009   2.940  94.213  1.00139.89           C
ATOM    859  CG  ARG B 117      16.779   2.626  93.366  1.00139.89           C
ATOM    860  CD  ARG B 117      16.151   1.276  93.713  1.00139.89           C
ATOM    861  NE  ARG B 117      17.194   0.231  93.524  1.00139.89           N
ATOM    862  CZ  ARG B 117      16.869  -0.906  92.846  1.00139.89           C
ATOM    863  NH1 ARG B 117      15.615  -1.043  92.327  1.00139.89           N
ATOM    864  NH2 ARG B 117      17.793  -1.898  92.684  1.00139.89           N
ATOM    865  C   ARG B 117      17.002   5.018  94.912  1.00139.89           C
ATOM    866  O   ARG B 117      16.306   5.768  94.230  1.00139.89           O
ATOM    867  N   ASN B 118      16.651   4.679  96.163  1.00126.33           N
ATOM    868  CA  ASN B 118      15.412   5.162  96.685  1.00126.33           C
ATOM    869  CB  ASN B 118      14.790   4.289  97.809  1.00126.33           C
ATOM    870  CG  ASN B 118      15.830   3.775  98.794  1.00126.33           C
ATOM    871  OD1 ASN B 118      15.624   2.761  99.457  1.00126.33           O
ATOM    872  ND2 ASN B 118      16.976   4.489  98.901  1.00126.33           N
ATOM    873  C   ASN B 118      15.448   6.644  96.921  1.00126.33           C
ATOM    874  O   ASN B 118      14.412   7.302  96.849  1.00126.33           O
ATOM    875  N   ALA B 119      16.622   7.216  97.254  1.00 39.53           N
ATOM    876  CA  ALA B 119      16.708   8.644  97.387  1.00 39.53           C
ATOM    877  CB  ALA B 119      18.087   9.109  97.887  1.00 39.53           C
ATOM    878  C   ALA B 119      16.476   9.277  96.042  1.00 39.53           C
ATOM    879  O   ALA B 119      15.716  10.237  95.925  1.00 39.53           O
ATOM    880  N   LEU B 120      17.114   8.739  94.981  1.00 49.82           N
ATOM    881  CA  LEU B 120      17.004   9.320  93.671  1.00 49.82           C
ATOM    882  CB  LEU B 120      17.903   8.627  92.629  1.00 49.82           C
ATOM    883  CG  LEU B 120      17.798   9.237  91.217  1.00 49.82           C
ATOM    884  CD1 LEU B 120      18.266  10.701  91.225  1.00 49.82           C
ATOM    885  CD2 LEU B 120      18.543   8.389  90.169  1.00 49.82           C
ATOM    886  C   LEU B 120      15.586   9.213  93.200  1.00 49.82           C
ATOM    887  O   LEU B 120      15.024  10.178  92.686  1.00 49.82           O
ATOM    888  N   GLU B 121      14.957   8.040  93.397  1.00 96.55           N
ATOM    889  CA  GLU B 121      13.629   7.824  92.901  1.00 96.55           C
ATOM    890  CB  GLU B 121      13.119   6.393  93.161  1.00 96.55           C
ATOM    891  CG  GLU B 121      11.848   6.024  92.385  1.00 96.55           C
ATOM    892  CD  GLU B 121      10.627   6.181  93.288  1.00 96.55           C
ATOM    893  OE1 GLU B 121      10.409   7.301  93.821  1.00 96.55           O
ATOM    894  OE2 GLU B 121       9.893   5.170  93.457  1.00 96.55           O
ATOM    895  C   GLU B 121      12.697   8.790  93.563  1.00 96.55           C
ATOM    896  O   GLU B 121      11.839   9.378  92.908  1.00 96.55           O
ATOM    897  N   GLN B 122      12.851   9.004  94.883  1.00123.37           N
ATOM    898  CA  GLN B 122      11.957   9.901  95.557  1.00123.37           C
ATOM    899  CB  GLN B 122      12.160   9.972  97.077  1.00123.37           C
ATOM    900  CG  GLN B 122      11.334  11.092  97.716  1.00123.37           C
ATOM    901  CD  GLN B 122       9.886  10.973  97.248  1.00123.37           C
ATOM    902  OE1 GLN B 122       9.466   9.954  96.701  1.00123.37           O
ATOM    903  NE2 GLN B 122       9.089  12.047  97.489  1.00123.37           N
ATOM    904  C   GLN B 122      12.126  11.286  95.017  1.00123.37           C
ATOM    905  O   GLN B 122      11.152  12.013  94.832  1.00123.37           O
ATOM    906  N   LEU B 123      13.378  11.679  94.734  1.00113.10           N
ATOM    907  CA  LEU B 123      13.692  13.003  94.273  1.00113.10           C
ATOM    908  CB  LEU B 123      15.206  13.102  93.968  1.00113.10           C
ATOM    909  CG  LEU B 123      15.827  14.448  93.524  1.00113.10           C
ATOM    910  CD1 LEU B 123      17.290  14.204  93.134  1.00113.10           C
ATOM    911  CD2 LEU B 123      15.074  15.182  92.401  1.00113.10           C
ATOM    912  C   LEU B 123      12.963  13.246  92.984  1.00113.10           C
ATOM    913  O   LEU B 123      12.384  14.313  92.788  1.00113.10           O
ATOM    914  N   GLY B 124      13.007  12.274  92.054  1.00 35.32           N
ATOM    915  CA  GLY B 124      12.409  12.451  90.760  1.00 35.32           C
ATOM    916  C   GLY B 124      10.922  12.560  90.870  1.00 35.32           C
ATOM    917  O   GLY B 124      10.302  13.370  90.182  1.00 35.32           O
ATOM    918  N   GLN B 125      10.286  11.724  91.710  1.00100.60           N
ATOM    919  CA  GLN B 125       8.859  11.823  91.744  1.00100.60           C
ATOM    920  CB  GLN B 125       8.119  10.716  92.518  1.00100.60           C
ATOM    921  CG  GLN B 125       8.310  10.720  94.034  1.00100.60           C
ATOM    922  CD  GLN B 125       7.196   9.847  94.599  1.00100.60           C
ATOM    923  OE1 GLN B 125       7.028   8.695  94.203  1.00100.60           O
ATOM    924  NE2 GLN B 125       6.389  10.420  95.532  1.00100.60           N
ATOM    925  C   GLN B 125       8.476  13.136  92.345  1.00100.60           C
ATOM    926  O   GLN B 125       7.515  13.764  91.907  1.00100.60           O
ATOM    927  N   ILE B 126       9.224  13.594  93.368  1.00124.44           N
ATOM    928  CA  ILE B 126       8.848  14.813  94.023  1.00124.44           C
ATOM    929  CB  ILE B 126       9.660  15.137  95.248  1.00124.44           C
ATOM    930  CG1 ILE B 126       8.923  16.194  96.089  1.00124.44           C
ATOM    931  CG2 ILE B 126      11.064  15.583  94.819  1.00124.44           C
ATOM    932  CD1 ILE B 126       7.608  15.693  96.685  1.00124.44           C
ATOM    933  C   ILE B 126       8.934  15.960  93.059  1.00124.44           C
ATOM    934  O   ILE B 126       8.039  16.802  93.025  1.00124.44           O
ATOM    935  N   VAL B 127      10.002  16.035  92.240  1.00103.12           N
ATOM    936  CA  VAL B 127      10.102  17.126  91.310  1.00103.12           C
ATOM    937  CB  VAL B 127      11.371  17.137  90.506  1.00103.12           C
ATOM    938  CG1 VAL B 127      11.595  15.760  89.869  1.00103.12           C
ATOM    939  CG2 VAL B 127      11.224  18.241  89.448  1.00103.12           C
ATOM    940  C   VAL B 127       8.956  17.082  90.347  1.00103.12           C
ATOM    941  O   VAL B 127       8.354  18.110  90.042  1.00103.12           O
ATOM    942  N   ALA B 128       8.610  15.883  89.847  1.00 32.56           N
ATOM    943  CA  ALA B 128       7.555  15.768  88.882  1.00 32.56           C
ATOM    944  CB  ALA B 128       7.338  14.317  88.420  1.00 32.56           C
ATOM    945  C   ALA B 128       6.273  16.239  89.494  1.00 32.56           C
ATOM    946  O   ALA B 128       5.497  16.951  88.858  1.00 32.56           O
ATOM    947  N   ASP B 129       6.018  15.846  90.754  1.00 36.49           N
ATOM    948  CA  ASP B 129       4.805  16.206  91.429  1.00 36.49           C
ATOM    949  CB  ASP B 129       4.674  15.532  92.805  1.00 36.49           C
ATOM    950  CG  ASP B 129       4.423  14.047  92.575  1.00 36.49           C
ATOM    951  OD1 ASP B 129       3.861  13.697  91.503  1.00 36.49           O
ATOM    952  OD2 ASP B 129       4.791  13.243  93.472  1.00 36.49           O
ATOM    953  C   ASP B 129       4.764  17.687  91.638  1.00 36.49           C
ATOM    954  O   ASP B 129       3.729  18.316  91.425  1.00 36.49           O
ATOM    955  N   GLN B 130       5.902  18.284  92.045  1.00 79.69           N
ATOM    956  CA  GLN B 130       5.944  19.689  92.336  1.00 79.69           C
ATOM    957  CB  GLN B 130       7.338  20.147  92.801  1.00 79.69           C
ATOM    958  CG  GLN B 130       7.792  19.477  94.097  1.00 79.69           C
ATOM    959  CD  GLN B 130       6.905  19.994  95.220  1.00 79.69           C
ATOM    960  OE1 GLN B 130       6.164  20.960  95.050  1.00 79.69           O
ATOM    961  NE2 GLN B 130       6.985  19.333  96.405  1.00 79.69           N
ATOM    962  C   GLN B 130       5.627  20.450  91.086  1.00 79.69           C
ATOM    963  O   GLN B 130       4.830  21.386  91.098  1.00 79.69           O
ATOM    964  N   LEU B 131       6.239  20.043  89.960  1.00142.99           N
ATOM    965  CA  LEU B 131       6.053  20.717  88.706  1.00142.99           C
ATOM    966  CB  LEU B 131       6.922  20.114  87.591  1.00142.99           C
ATOM    967  CG  LEU B 131       8.433  20.220  87.866  1.00142.99           C
ATOM    968  CD1 LEU B 131       9.253  19.604  86.722  1.00142.99           C
ATOM    969  CD2 LEU B 131       8.841  21.666  88.182  1.00142.99           C
ATOM    970  C   LEU B 131       4.623  20.594  88.267  1.00142.99           C
ATOM    971  O   LEU B 131       4.022  21.561  87.799  1.00142.99           O
ATOM    972  N   GLU B 132       4.031  19.396  88.424  1.00 41.99           N
ATOM    973  CA  GLU B 132       2.683  19.157  87.992  1.00 41.99           C
ATOM    974  CB  GLU B 132       2.215  17.711  88.238  1.00 41.99           C
ATOM    975  CG  GLU B 132       2.985  16.669  87.423  1.00 41.99           C
ATOM    976  CD  GLU B 132       2.403  15.295  87.732  1.00 41.99           C
ATOM    977  OE1 GLU B 132       1.252  15.233  88.243  1.00 41.99           O
ATOM    978  OE2 GLU B 132       3.103  14.286  87.452  1.00 41.99           O
ATOM    979  C   GLU B 132       1.779  20.059  88.772  1.00 41.99           C
ATOM    980  O   GLU B 132       0.752  20.514  88.270  1.00 41.99           O
ATOM    981  N   ASN B 133       2.152  20.309  90.038  1.00 96.36           N
ATOM    982  CA  ASN B 133       1.451  21.134  90.982  1.00 96.36           C
ATOM    983  CB  ASN B 133       2.116  21.092  92.371  1.00 96.36           C
ATOM    984  CG  ASN B 133       1.236  21.816  93.378  1.00 96.36           C
ATOM    985  OD1 ASN B 133       0.309  21.235  93.940  1.00 96.36           O
ATOM    986  ND2 ASN B 133       1.545  23.116  93.629  1.00 96.36           N
ATOM    987  C   ASN B 133       1.465  22.554  90.504  1.00 96.36           C
ATOM    988  O   ASN B 133       0.540  23.312  90.786  1.00 96.36           O
ATOM    989  N   GLY B 134       2.512  22.959  89.757  1.00 30.61           N
ATOM    990  CA  GLY B 134       2.582  24.323  89.321  1.00 30.61           C
ATOM    991  C   GLY B 134       3.643  25.027  90.105  1.00 30.61           C
ATOM    992  O   GLY B 134       3.752  26.251  90.049  1.00 30.61           O
ATOM    993  N   VAL B 135       4.459  24.270  90.863  1.00 93.70           N
ATOM    994  CA  VAL B 135       5.499  24.903  91.620  1.00 93.70           C
ATOM    995  CB  VAL B 135       5.722  24.323  92.986  1.00 93.70           C
ATOM    996  CG1 VAL B 135       6.304  22.910  92.838  1.00 93.70           C
ATOM    997  CG2 VAL B 135       6.634  25.281  93.771  1.00 93.70           C
ATOM    998  C   VAL B 135       6.784  24.775  90.866  1.00 93.70           C
ATOM    999  O   VAL B 135       6.946  23.902  90.013  1.00 93.70           O
ATOM   1000  N   GLU B 136       7.727  25.694  91.151  1.00 41.48           N
ATOM   1001  CA  GLU B 136       9.006  25.693  90.502  1.00 41.48           C
ATOM   1002  CB  GLU B 136       9.546  27.107  90.217  1.00 41.48           C
ATOM   1003  CG  GLU B 136      10.884  27.125  89.476  1.00 41.48           C
ATOM   1004  CD  GLU B 136      11.324  28.576  89.333  1.00 41.48           C
ATOM   1005  OE1 GLU B 136      11.804  29.151  90.347  1.00 41.48           O
ATOM   1006  OE2 GLU B 136      11.184  29.130  88.211  1.00 41.48           O
ATOM   1007  C   GLU B 136       9.989  25.035  91.424  1.00 41.48           C
ATOM   1008  O   GLU B 136       9.995  25.282  92.630  1.00 41.48           O
ATOM   1009  N   ILE B 137      10.858  24.170  90.864  1.00107.67           N
ATOM   1010  CA  ILE B 137      11.864  23.511  91.648  1.00107.67           C
ATOM   1011  CB  ILE B 137      12.041  22.050  91.325  1.00107.67           C
ATOM   1012  CG1 ILE B 137      12.483  21.855  89.862  1.00107.67           C
ATOM   1013  CG2 ILE B 137      10.737  21.320  91.681  1.00107.67           C
ATOM   1014  CD1 ILE B 137      13.107  20.495  89.573  1.00107.67           C
ATOM   1015  C   ILE B 137      13.170  24.180  91.331  1.00107.67           C
ATOM   1016  O   ILE B 137      13.515  24.360  90.165  1.00107.67           O
ATOM   1017  N   THR B 138      13.931  24.612  92.360  1.00 65.04           N
ATOM   1018  CA  THR B 138      15.171  25.271  92.046  1.00 65.04           C
ATOM   1019  CB  THR B 138      15.200  26.706  92.493  1.00 65.04           C
ATOM   1020  OG1 THR B 138      14.135  27.421  91.883  1.00 65.04           O
ATOM   1021  CG2 THR B 138      16.549  27.335  92.108  1.00 65.04           C
ATOM   1022  C   THR B 138      16.326  24.549  92.697  1.00 65.04           C
ATOM   1023  O   THR B 138      16.423  24.358  93.904  1.00 65.04           O
ATOM   1024  N   LEU B 139      17.300  24.095  91.918  1.00 78.51           N
ATOM   1025  CA  LEU B 139      18.362  23.451  92.627  1.00 78.51           C
ATOM   1026  CB  LEU B 139      18.608  22.013  92.134  1.00 78.51           C
ATOM   1027  CG  LEU B 139      17.415  21.070  92.413  1.00 78.51           C
ATOM   1028  CD1 LEU B 139      17.687  19.644  91.910  1.00 78.51           C
ATOM   1029  CD2 LEU B 139      17.029  21.086  93.901  1.00 78.51           C
ATOM   1030  C   LEU B 139      19.597  24.265  92.412  1.00 78.51           C
ATOM   1031  O   LEU B 139      20.057  24.438  91.285  1.00 78.51           O
ATOM   1032  N   PRO B 140      20.162  24.772  93.469  1.00103.20           N
ATOM   1033  CA  PRO B 140      21.324  25.590  93.290  1.00103.20           C
ATOM   1034  CD  PRO B 140      19.390  25.169  94.635  1.00103.20           C
ATOM   1035  CB  PRO B 140      21.583  26.243  94.645  1.00103.20           C
ATOM   1036  CG  PRO B 140      20.173  26.338  95.265  1.00103.20           C
ATOM   1037  C   PRO B 140      22.445  24.769  92.743  1.00103.20           C
ATOM   1038  O   PRO B 140      22.619  23.629  93.169  1.00103.20           O
ATOM   1039  N   GLY B 141      23.200  25.327  91.780  1.00 38.69           N
ATOM   1040  CA  GLY B 141      24.320  24.639  91.211  1.00 38.69           C
ATOM   1041  C   GLY B 141      23.851  23.647  90.188  1.00 38.69           C
ATOM   1042  O   GLY B 141      24.659  22.889  89.653  1.00 38.69           O
ATOM   1043  N   ILE B 142      22.540  23.612  89.877  1.00183.70           N
ATOM   1044  CA  ILE B 142      22.078  22.642  88.914  1.00183.70           C
ATOM   1045  CB  ILE B 142      21.314  21.515  89.543  1.00183.70           C
ATOM   1046  CG1 ILE B 142      22.214  20.750  90.528  1.00183.70           C
ATOM   1047  CG2 ILE B 142      20.758  20.635  88.410  1.00183.70           C
ATOM   1048  CD1 ILE B 142      23.448  20.129  89.872  1.00183.70           C
ATOM   1049  C   ILE B 142      21.165  23.289  87.914  1.00183.70           C
ATOM   1050  O   ILE B 142      21.504  23.391  86.737  1.00183.70           O
ATOM   1051  N   GLY B 143      19.942  23.680  88.340  1.00 48.73           N
ATOM   1052  CA  GLY B 143      19.039  24.307  87.409  1.00 48.73           C
ATOM   1053  C   GLY B 143      17.671  24.270  88.022  1.00 48.73           C
ATOM   1054  O   GLY B 143      17.523  23.879  89.178  1.00 48.73           O
ATOM   1055  N   LYS B 144      16.626  24.682  87.268  1.00127.72           N
ATOM   1056  CA  LYS B 144      15.306  24.692  87.837  1.00127.72           C
ATOM   1057  CB  LYS B 144      14.826  26.107  88.216  1.00127.72           C
ATOM   1058  CG  LYS B 144      14.677  27.055  87.022  1.00127.72           C
ATOM   1059  CD  LYS B 144      14.018  28.391  87.376  1.00127.72           C
ATOM   1060  CE  LYS B 144      15.014  29.542  87.552  1.00127.72           C
ATOM   1061  NZ  LYS B 144      15.884  29.292  88.721  1.00127.72           N
ATOM   1062  C   LYS B 144      14.318  24.114  86.864  1.00127.72           C
ATOM   1063  O   LYS B 144      14.537  24.131  85.653  1.00127.72           O
ATOM   1064  N   LEU B 145      13.200  23.555  87.389  1.00 97.59           N
ATOM   1065  CA  LEU B 145      12.174  23.010  86.537  1.00 97.59           C
ATOM   1066  CB  LEU B 145      11.983  21.485  86.637  1.00 97.59           C
ATOM   1067  CG  LEU B 145      13.140  20.676  86.018  1.00 97.59           C
ATOM   1068  CD1 LEU B 145      14.447  20.856  86.807  1.00 97.59           C
ATOM   1069  CD2 LEU B 145      12.748  19.203  85.820  1.00 97.59           C
ATOM   1070  C   LEU B 145      10.860  23.658  86.856  1.00 97.59           C
ATOM   1071  O   LEU B 145      10.544  23.910  88.019  1.00 97.59           O
ATOM   1072  N   LYS B 146      10.072  23.973  85.803  1.00153.56           N
ATOM   1073  CA  LYS B 146       8.770  24.547  85.993  1.00153.56           C
ATOM   1074  CB  LYS B 146       8.746  26.081  86.149  1.00153.56           C
ATOM   1075  CG  LYS B 146       9.491  26.869  85.072  1.00153.56           C
ATOM   1076  CD  LYS B 146      11.012  26.720  85.140  1.00153.56           C
ATOM   1077  CE  LYS B 146      11.606  25.782  84.091  1.00153.56           C
ATOM   1078  NZ  LYS B 146      13.082  25.839  84.145  1.00153.56           N
ATOM   1079  C   LYS B 146       7.873  24.170  84.852  1.00153.56           C
ATOM   1080  O   LYS B 146       8.298  23.570  83.865  1.00153.56           O
ATOM   1081  N   VAL B 147       6.574  24.507  84.993  1.00 92.85           N
ATOM   1082  CA  VAL B 147       5.583  24.193  84.002  1.00 92.85           C
ATOM   1083  CB  VAL B 147       4.240  23.884  84.593  1.00 92.85           C
ATOM   1084  CG1 VAL B 147       3.779  25.099  85.417  1.00 92.85           C
ATOM   1085  CG2 VAL B 147       3.279  23.520  83.448  1.00 92.85           C
ATOM   1086  C   VAL B 147       5.399  25.378  83.101  1.00 92.85           C
ATOM   1087  O   VAL B 147       5.406  26.521  83.556  1.00 92.85           O
ATOM   1088  N   ALA B 148       5.241  25.123  81.783  1.00 29.28           N
ATOM   1089  CA  ALA B 148       5.038  26.188  80.839  1.00 29.28           C
ATOM   1090  CB  ALA B 148       6.136  26.270  79.764  1.00 29.28           C
ATOM   1091  C   ALA B 148       3.750  25.933  80.117  1.00 29.28           C
ATOM   1092  O   ALA B 148       3.419  24.793  79.796  1.00 29.28           O
ATOM   1093  N   GLU B 149       2.973  27.003  79.853  1.00 71.57           N
ATOM   1094  CA  GLU B 149       1.728  26.833  79.159  1.00 71.57           C
ATOM   1095  CB  GLU B 149       0.702  27.942  79.453  1.00 71.57           C
ATOM   1096  CG  GLU B 149       0.208  27.955  80.903  1.00 71.57           C
ATOM   1097  CD  GLU B 149      -0.696  26.749  81.121  1.00 71.57           C
ATOM   1098  OE1 GLU B 149      -1.599  26.520  80.271  1.00 71.57           O
ATOM   1099  OE2 GLU B 149      -0.492  26.038  82.140  1.00 71.57           O
ATOM   1100  C   GLU B 149       2.001  26.830  77.687  1.00 71.57           C
ATOM   1101  O   GLU B 149       2.888  27.533  77.204  1.00 71.57           O
ATOM   1102  N   ARG B 150       1.234  26.013  76.936  1.00193.75           N
ATOM   1103  CA  ARG B 150       1.369  25.944  75.510  1.00193.75           C
ATOM   1104  CB  ARG B 150       1.739  24.544  74.975  1.00193.75           C
ATOM   1105  CG  ARG B 150       3.186  24.113  75.219  1.00193.75           C
ATOM   1106  CD  ARG B 150       4.174  24.667  74.190  1.00193.75           C
ATOM   1107  NE  ARG B 150       4.676  25.965  74.723  1.00193.75           N
ATOM   1108  CZ  ARG B 150       5.776  25.985  75.530  1.00193.75           C
ATOM   1109  NH1 ARG B 150       6.440  24.824  75.802  1.00193.75           N
ATOM   1110  NH2 ARG B 150       6.209  27.164  76.068  1.00193.75           N
ATOM   1111  C   ARG B 150       0.029  26.261  74.930  1.00193.75           C
ATOM   1112  O   ARG B 150      -1.008  25.821  75.425  1.00193.75           O
ATOM   1113  N   PRO B 151       0.047  27.053  73.897  1.00145.33           N
ATOM   1114  CA  PRO B 151      -1.186  27.381  73.234  1.00145.33           C
ATOM   1115  CD  PRO B 151       0.975  28.173  73.888  1.00145.33           C
ATOM   1116  CB  PRO B 151      -0.931  28.683  72.480  1.00145.33           C
ATOM   1117  CG  PRO B 151       0.196  29.352  73.283  1.00145.33           C
ATOM   1118  C   PRO B 151      -1.586  26.250  72.343  1.00145.33           C
ATOM   1119  O   PRO B 151      -0.753  25.388  72.064  1.00145.33           O
ATOM   1120  N   ALA B 152      -2.857  26.230  71.893  1.00 28.23           N
ATOM   1121  CA  ALA B 152      -3.305  25.185  71.020  1.00 28.23           C
ATOM   1122  CB  ALA B 152      -4.799  25.268  70.656  1.00 28.23           C
ATOM   1123  C   ALA B 152      -2.518  25.312  69.758  1.00 28.23           C
ATOM   1124  O   ALA B 152      -2.100  26.406  69.380  1.00 28.23           O
ATOM   1125  N   ARG B 153      -2.267  24.173  69.083  1.00 74.94           N
ATOM   1126  CA  ARG B 153      -1.467  24.206  67.894  1.00 74.94           C
ATOM   1127  CB  ARG B 153       0.022  23.944  68.178  1.00 74.94           C
ATOM   1128  CG  ARG B 153       0.268  22.611  68.884  1.00 74.94           C
ATOM   1129  CD  ARG B 153       1.677  22.459  69.456  1.00 74.94           C
ATOM   1130  NE  ARG B 153       1.738  21.118  70.100  1.00 74.94           N
ATOM   1131  CZ  ARG B 153       2.910  20.661  70.623  1.00 74.94           C
ATOM   1132  NH1 ARG B 153       4.028  21.445  70.583  1.00 74.94           N
ATOM   1133  NH2 ARG B 153       2.966  19.416  71.176  1.00 74.94           N
ATOM   1134  C   ARG B 153      -1.962  23.160  66.949  1.00 74.94           C
ATOM   1135  O   ARG B 153      -2.886  22.408  67.255  1.00 74.94           O
ATOM   1136  N   THR B 154      -1.349  23.097  65.751  1.00 33.61           N
ATOM   1137  CA  THR B 154      -1.771  22.158  64.755  1.00 33.61           C
ATOM   1138  CB  THR B 154      -1.718  22.706  63.360  1.00 33.61           C
ATOM   1139  OG1 THR B 154      -2.568  23.837  63.242  1.00 33.61           O
ATOM   1140  CG2 THR B 154      -2.139  21.603  62.373  1.00 33.61           C
ATOM   1141  C   THR B 154      -0.843  20.991  64.784  1.00 33.61           C
ATOM   1142  O   THR B 154       0.340  21.121  65.098  1.00 33.61           O
ATOM   1143  N   GLY B 155      -1.389  19.803  64.465  1.00 18.54           N
ATOM   1144  CA  GLY B 155      -0.621  18.595  64.444  1.00 18.54           C
ATOM   1145  C   GLY B 155      -1.294  17.682  63.475  1.00 18.54           C
ATOM   1146  O   GLY B 155      -2.267  18.063  62.827  1.00 18.54           O
ATOM   1147  N   ARG B 156      -0.776  16.446  63.340  1.00127.34           N
ATOM   1148  CA  ARG B 156      -1.375  15.524  62.422  1.00127.34           C
ATOM   1149  CB  ARG B 156      -0.501  15.255  61.189  1.00127.34           C
ATOM   1150  CG  ARG B 156       0.859  14.644  61.528  1.00127.34           C
ATOM   1151  CD  ARG B 156       1.853  14.721  60.370  1.00127.34           C
ATOM   1152  NE  ARG B 156       1.184  14.132  59.177  1.00127.34           N
ATOM   1153  CZ  ARG B 156       0.426  14.921  58.362  1.00127.34           C
ATOM   1154  NH1 ARG B 156       0.297  16.256  58.622  1.00127.34           N
ATOM   1155  NH2 ARG B 156      -0.202  14.377  57.280  1.00127.34           N
ATOM   1156  C   ARG B 156      -1.568  14.230  63.140  1.00127.34           C
ATOM   1157  O   ARG B 156      -0.839  13.908  64.076  1.00127.34           O
ATOM   1158  N   ASN B 157      -2.578  13.448  62.715  1.00 86.13           N
ATOM   1159  CA  ASN B 157      -2.859  12.209  63.374  1.00 86.13           C
ATOM   1160  CB  ASN B 157      -4.365  11.903  63.460  1.00 86.13           C
ATOM   1161  CG  ASN B 157      -4.539  10.569  64.164  1.00 86.13           C
ATOM   1162  OD1 ASN B 157      -4.364  10.463  65.376  1.00 86.13           O
ATOM   1163  ND2 ASN B 157      -4.889   9.516  63.377  1.00 86.13           N
ATOM   1164  C   ASN B 157      -2.235  11.095  62.615  1.00 86.13           C
ATOM   1165  O   ASN B 157      -2.687  10.745  61.526  1.00 86.13           O
ATOM   1166  N   PRO B 158      -1.177  10.544  63.143  1.00178.64           N
ATOM   1167  CA  PRO B 158      -0.601   9.382  62.537  1.00178.64           C
ATOM   1168  CD  PRO B 158      -0.853  10.646  64.556  1.00178.64           C
ATOM   1169  CB  PRO B 158       0.526   8.960  63.471  1.00178.64           C
ATOM   1170  CG  PRO B 158       0.007   9.403  64.854  1.00178.64           C
ATOM   1171  C   PRO B 158      -1.715   8.391  62.562  1.00178.64           C
ATOM   1172  O   PRO B 158      -2.181   8.082  63.657  1.00178.64           O
ATOM   1173  N   SER B 159      -2.117   7.872  61.386  1.00240.14           N
ATOM   1174  CA  SER B 159      -3.220   6.966  61.216  1.00240.14           C
ATOM   1175  CB  SER B 159      -4.254   6.905  62.359  1.00240.14           C
ATOM   1176  OG  SER B 159      -5.283   5.975  62.051  1.00240.14           O
ATOM   1177  C   SER B 159      -3.946   7.514  60.046  1.00240.14           C
ATOM   1178  O   SER B 159      -3.639   7.210  58.894  1.00240.14           O
ATOM   1179  N   THR B 160      -4.958   8.339  60.365  1.00 56.64           N
ATOM   1180  CA  THR B 160      -5.782   9.007  59.410  1.00 56.64           C
ATOM   1181  CB  THR B 160      -6.832   9.842  60.080  1.00 56.64           C
ATOM   1182  OG1 THR B 160      -6.224  10.871  60.848  1.00 56.64           O
ATOM   1183  CG2 THR B 160      -7.650   8.924  61.002  1.00 56.64           C
ATOM   1184  C   THR B 160      -4.920   9.922  58.600  1.00 56.64           C
ATOM   1185  O   THR B 160      -5.050   9.985  57.378  1.00 56.64           O
ATOM   1186  N   GLY B 161      -4.001  10.656  59.256  1.00 17.74           N
ATOM   1187  CA  GLY B 161      -3.150  11.549  58.525  1.00 17.74           C
ATOM   1188  C   GLY B 161      -3.853  12.861  58.400  1.00 17.74           C
ATOM   1189  O   GLY B 161      -3.375  13.772  57.724  1.00 17.74           O
ATOM   1190  N   ALA B 162      -5.028  12.983  59.042  1.00 24.67           N
ATOM   1191  CA  ALA B 162      -5.754  14.215  58.978  1.00 24.67           C
ATOM   1192  CB  ALA B 162      -7.237  14.069  59.361  1.00 24.67           C
ATOM   1193  C   ALA B 162      -5.127  15.176  59.932  1.00 24.67           C
ATOM   1194  O   ALA B 162      -4.556  14.780  60.948  1.00 24.67           O
ATOM   1195  N   ALA B 163      -5.203  16.481  59.612  1.00 27.71           N
ATOM   1196  CA  ALA B 163      -4.650  17.464  60.496  1.00 27.71           C
ATOM   1197  CB  ALA B 163      -4.482  18.849  59.847  1.00 27.71           C
ATOM   1198  C   ALA B 163      -5.585  17.590  61.657  1.00 27.71           C
ATOM   1199  O   ALA B 163      -6.792  17.405  61.513  1.00 27.71           O
ATOM   1200  N   ILE B 164      -5.039  17.880  62.856  1.00 40.34           N
ATOM   1201  CA  ILE B 164      -5.866  18.005  64.020  1.00 40.34           C
ATOM   1202  CB  ILE B 164      -5.784  16.807  64.935  1.00 40.34           C
ATOM   1203  CG1 ILE B 164      -6.236  15.534  64.201  1.00 40.34           C
ATOM   1204  CG2 ILE B 164      -6.610  17.081  66.204  1.00 40.34           C
ATOM   1205  CD1 ILE B 164      -5.934  14.254  64.981  1.00 40.34           C
ATOM   1206  C   ILE B 164      -5.391  19.197  64.790  1.00 40.34           C
ATOM   1207  O   ILE B 164      -4.242  19.619  64.664  1.00 40.34           O
ATOM   1208  N   GLU B 165      -6.293  19.808  65.583  1.00 44.06           N
ATOM   1209  CA  GLU B 165      -5.874  20.890  66.417  1.00 44.06           C
ATOM   1210  CB  GLU B 165      -6.909  22.013  66.590  1.00 44.06           C
ATOM   1211  CG  GLU B 165      -6.404  23.142  67.494  1.00 44.06           C
ATOM   1212  CD  GLU B 165      -7.435  24.261  67.503  1.00 44.06           C
ATOM   1213  OE1 GLU B 165      -8.604  23.994  67.887  1.00 44.06           O
ATOM   1214  OE2 GLU B 165      -7.062  25.402  67.119  1.00 44.06           O
ATOM   1215  C   GLU B 165      -5.631  20.301  67.760  1.00 44.06           C
ATOM   1216  O   GLU B 165      -6.407  19.479  68.247  1.00 44.06           O
ATOM   1217  N   ILE B 166      -4.523  20.711  68.395  1.00 45.15           N
ATOM   1218  CA  ILE B 166      -4.213  20.175  69.679  1.00 45.15           C
ATOM   1219  CB  ILE B 166      -2.762  19.818  69.847  1.00 45.15           C
ATOM   1220  CG1 ILE B 166      -2.364  18.707  68.858  1.00 45.15           C
ATOM   1221  CG2 ILE B 166      -2.527  19.439  71.318  1.00 45.15           C
ATOM   1222  CD1 ILE B 166      -0.854  18.491  68.751  1.00 45.15           C
ATOM   1223  C   ILE B 166      -4.546  21.242  70.663  1.00 45.15           C
ATOM   1224  O   ILE B 166      -4.173  22.402  70.497  1.00 45.15           O
ATOM   1225  N   ALA B 167      -5.294  20.855  71.710  1.00 34.80           N
ATOM   1226  CA  ALA B 167      -5.731  21.777  72.710  1.00 34.80           C
ATOM   1227  CB  ALA B 167      -6.738  21.173  73.706  1.00 34.80           C
ATOM   1228  C   ALA B 167      -4.536  22.224  73.482  1.00 34.80           C
ATOM   1229  O   ALA B 167      -3.482  21.590  73.449  1.00 34.80           O
ATOM   1230  N   ALA B 168      -4.672  23.363  74.185  1.00 33.55           N
ATOM   1231  CA  ALA B 168      -3.579  23.888  74.944  1.00 33.55           C
ATOM   1232  CB  ALA B 168      -3.887  25.234  75.623  1.00 33.55           C
ATOM   1233  C   ALA B 168      -3.236  22.898  76.009  1.00 33.55           C
ATOM   1234  O   ALA B 168      -4.086  22.142  76.481  1.00 33.55           O
ATOM   1235  N   LYS B 169      -1.943  22.858  76.387  1.00129.26           N
ATOM   1236  CA  LYS B 169      -1.507  21.918  77.374  1.00129.26           C
ATOM   1237  CB  LYS B 169      -0.978  20.617  76.742  1.00129.26           C
ATOM   1238  CG  LYS B 169      -0.875  19.431  77.704  1.00129.26           C
ATOM   1239  CD  LYS B 169      -0.728  18.086  76.987  1.00129.26           C
ATOM   1240  CE  LYS B 169      -1.987  17.652  76.232  1.00129.26           C
ATOM   1241  NZ  LYS B 169      -2.112  18.417  74.970  1.00129.26           N
ATOM   1242  C   LYS B 169      -0.403  22.570  78.148  1.00129.26           C
ATOM   1243  O   LYS B 169      -0.082  23.735  77.928  1.00129.26           O
ATOM   1244  N   LYS B 170       0.181  21.837  79.116  1.00 76.12           N
ATOM   1245  CA  LYS B 170       1.259  22.348  79.916  1.00 76.12           C
ATOM   1246  CB  LYS B 170       1.003  22.222  81.427  1.00 76.12           C
ATOM   1247  CG  LYS B 170      -0.237  22.972  81.917  1.00 76.12           C
ATOM   1248  CD  LYS B 170      -0.694  22.522  83.306  1.00 76.12           C
ATOM   1249  CE  LYS B 170      -1.949  23.239  83.803  1.00 76.12           C
ATOM   1250  NZ  LYS B 170      -1.606  24.599  84.273  1.00 76.12           N
ATOM   1251  C   LYS B 170       2.447  21.487  79.624  1.00 76.12           C
ATOM   1252  O   LYS B 170       2.304  20.307  79.308  1.00 76.12           O
ATOM   1253  N   VAL B 171       3.666  22.064  79.712  1.00 64.87           N
ATOM   1254  CA  VAL B 171       4.841  21.293  79.430  1.00 64.87           C
ATOM   1255  CB  VAL B 171       5.536  21.737  78.178  1.00 64.87           C
ATOM   1256  CG1 VAL B 171       6.771  20.856  77.967  1.00 64.87           C
ATOM   1257  CG2 VAL B 171       4.540  21.726  77.013  1.00 64.87           C
ATOM   1258  C   VAL B 171       5.819  21.548  80.535  1.00 64.87           C
ATOM   1259  O   VAL B 171       5.802  22.611  81.149  1.00 64.87           O
ATOM   1260  N   ILE B 172       6.700  20.568  80.823  1.00117.45           N
ATOM   1261  CA  ILE B 172       7.694  20.783  81.834  1.00117.45           C
ATOM   1262  CB  ILE B 172       8.084  19.551  82.605  1.00117.45           C
ATOM   1263  CG1 ILE B 172       8.731  18.498  81.697  1.00117.45           C
ATOM   1264  CG2 ILE B 172       6.838  19.040  83.351  1.00117.45           C
ATOM   1265  CD1 ILE B 172       9.380  17.364  82.489  1.00117.45           C
ATOM   1266  C   ILE B 172       8.900  21.337  81.144  1.00117.45           C
ATOM   1267  O   ILE B 172       9.213  20.942  80.023  1.00117.45           O
ATOM   1268  N   LYS B 173       9.573  22.325  81.771  1.00 81.52           N
ATOM   1269  CA  LYS B 173      10.725  22.922  81.155  1.00 81.52           C
ATOM   1270  CB  LYS B 173      10.479  24.349  80.633  1.00 81.52           C
ATOM   1271  CG  LYS B 173       9.958  25.320  81.693  1.00 81.52           C
ATOM   1272  CD  LYS B 173      10.006  26.787  81.257  1.00 81.52           C
ATOM   1273  CE  LYS B 173       9.378  27.754  82.263  1.00 81.52           C
ATOM   1274  NZ  LYS B 173       9.450  29.140  81.747  1.00 81.52           N
ATOM   1275  C   LYS B 173      11.834  22.990  82.156  1.00 81.52           C
ATOM   1276  O   LYS B 173      11.598  23.102  83.358  1.00 81.52           O
ATOM   1277  N   PHE B 174      13.091  22.916  81.666  1.00 79.21           N
ATOM   1278  CA  PHE B 174      14.240  22.945  82.524  1.00 79.21           C
ATOM   1279  CB  PHE B 174      15.050  21.640  82.413  1.00 79.21           C
ATOM   1280  CG  PHE B 174      16.308  21.667  83.213  1.00 79.21           C
ATOM   1281  CD1 PHE B 174      16.281  21.621  84.589  1.00 79.21           C
ATOM   1282  CD2 PHE B 174      17.526  21.689  82.570  1.00 79.21           C
ATOM   1283  CE1 PHE B 174      17.454  21.628  85.307  1.00 79.21           C
ATOM   1284  CE2 PHE B 174      18.701  21.695  83.284  1.00 79.21           C
ATOM   1285  CZ  PHE B 174      18.666  21.671  84.657  1.00 79.21           C
ATOM   1286  C   PHE B 174      15.117  24.088  82.118  1.00 79.21           C
ATOM   1287  O   PHE B 174      15.307  24.347  80.931  1.00 79.21           O
ATOM   1288  N   VAL B 175      15.644  24.824  83.121  1.00 72.47           N
ATOM   1289  CA  VAL B 175      16.589  25.881  82.885  1.00 72.47           C
ATOM   1290  CB  VAL B 175      16.232  27.196  83.513  1.00 72.47           C
ATOM   1291  CG1 VAL B 175      17.414  28.163  83.320  1.00 72.47           C
ATOM   1292  CG2 VAL B 175      14.923  27.698  82.878  1.00 72.47           C
ATOM   1293  C   VAL B 175      17.850  25.407  83.530  1.00 72.47           C
ATOM   1294  O   VAL B 175      17.879  25.013  84.697  1.00 72.47           O
ATOM   1295  N   PRO B 176      18.885  25.459  82.752  1.00234.83           N
ATOM   1296  CA  PRO B 176      20.164  24.883  83.060  1.00234.83           C
ATOM   1297  CD  PRO B 176      18.735  25.760  81.338  1.00234.83           C
ATOM   1298  CB  PRO B 176      20.933  24.850  81.733  1.00234.83           C
ATOM   1299  CG  PRO B 176      20.174  25.817  80.808  1.00234.83           C
ATOM   1300  C   PRO B 176      21.049  25.327  84.172  1.00234.83           C
ATOM   1301  O   PRO B 176      21.883  24.506  84.505  1.00234.83           O
ATOM   1302  N   ALA B 177      20.962  26.546  84.732  1.00144.53           N
ATOM   1303  CA  ALA B 177      21.873  27.009  85.754  1.00144.53           C
ATOM   1304  CB  ALA B 177      22.122  26.040  86.917  1.00144.53           C
ATOM   1305  C   ALA B 177      23.189  27.344  85.118  1.00144.53           C
ATOM   1306  O   ALA B 177      23.632  26.687  84.176  1.00144.53           O
ATOM   1307  N   LYS B 178      23.854  28.387  85.654  1.00108.14           N
ATOM   1308  CA  LYS B 178      25.077  28.921  85.120  1.00108.14           C
ATOM   1309  CB  LYS B 178      25.532  30.201  85.844  1.00108.14           C
ATOM   1310  CG  LYS B 178      24.657  31.425  85.559  0.00108.14           C
ATOM   1311  CD  LYS B 178      23.240  31.318  86.124  0.00108.14           C
ATOM   1312  CE  LYS B 178      22.412  32.593  85.947  0.00108.14           C
ATOM   1313  NZ  LYS B 178      22.896  33.646  86.870  0.00108.14           N
ATOM   1314  C   LYS B 178      26.206  27.938  85.201  1.00108.14           C
ATOM   1315  O   LYS B 178      26.976  27.803  84.252  1.00108.14           O
ATOM   1316  N   VAL B 179      26.350  27.223  86.332  1.00 28.37           N
ATOM   1317  CA  VAL B 179      27.473  26.338  86.470  1.00 28.37           C
ATOM   1318  CB  VAL B 179      27.514  25.644  87.799  1.00 28.37           C
ATOM   1319  CG1 VAL B 179      28.651  24.607  87.775  1.00 28.37           C
ATOM   1320  CG2 VAL B 179      27.664  26.707  88.900  1.00 28.37           C
ATOM   1321  C   VAL B 179      27.403  25.281  85.420  1.00 28.37           C
ATOM   1322  O   VAL B 179      28.392  24.978  84.755  1.00 28.37           O
ATOM   1323  N   LEU B 180      26.207  24.709  85.230  1.00 47.79           N
ATOM   1324  CA  LEU B 180      25.999  23.638  84.295  1.00 47.79           C
ATOM   1325  CB  LEU B 180      24.550  23.122  84.309  1.00 47.79           C
ATOM   1326  CG  LEU B 180      24.282  21.970  83.323  1.00 47.79           C
ATOM   1327  CD1 LEU B 180      25.091  20.717  83.698  1.00 47.79           C
ATOM   1328  CD2 LEU B 180      22.778  21.683  83.201  1.00 47.79           C
ATOM   1329  C   LEU B 180      26.303  24.127  82.911  1.00 47.79           C
ATOM   1330  O   LEU B 180      26.910  23.412  82.113  1.00 47.79           O
ATOM   1331  N   THR B 181      25.874  25.361  82.584  1.00104.52           N
ATOM   1332  CA  THR B 181      26.107  25.901  81.275  1.00104.52           C
ATOM   1333  CB  THR B 181      25.417  27.216  81.041  1.00104.52           C
ATOM   1334  OG1 THR B 181      25.904  28.200  81.940  1.00104.52           O
ATOM   1335  CG2 THR B 181      23.905  27.023  81.236  1.00104.52           C
ATOM   1336  C   THR B 181      27.576  26.119  81.090  1.00104.52           C
ATOM   1337  O   THR B 181      28.122  25.880  80.016  1.00104.52           O
ATOM   1338  N   ASP B 182      28.261  26.585  82.145  1.00 73.69           N
ATOM   1339  CA  ASP B 182      29.658  26.893  82.060  1.00 73.69           C
ATOM   1340  CB  ASP B 182      30.172  27.488  83.383  1.00 73.69           C
ATOM   1341  CG  ASP B 182      31.547  28.099  83.177  1.00 73.69           C
ATOM   1342  OD1 ASP B 182      32.297  27.602  82.297  1.00 73.69           O
ATOM   1343  OD2 ASP B 182      31.864  29.078  83.904  1.00 73.69           O
ATOM   1344  C   ASP B 182      30.438  25.646  81.771  1.00 73.69           C
ATOM   1345  O   ASP B 182      31.361  25.658  80.958  1.00 73.69           O
ATOM   1346  N   SER B 183      30.078  24.531  82.432  1.00 32.04           N
ATOM   1347  CA  SER B 183      30.799  23.298  82.285  1.00 32.04           C
ATOM   1348  CB  SER B 183      30.289  22.191  83.224  1.00 32.04           C
ATOM   1349  OG  SER B 183      30.518  22.552  84.578  1.00 32.04           O
ATOM   1350  C   SER B 183      30.670  22.781  80.888  1.00 32.04           C
ATOM   1351  O   SER B 183      31.635  22.280  80.312  1.00 32.04           O
ATOM   1352  N   ILE B 184      29.462  22.873  80.306  1.00106.16           N
ATOM   1353  CA  ILE B 184      29.239  22.342  78.991  1.00106.16           C
ATOM   1354  CB  ILE B 184      27.788  22.338  78.594  1.00106.16           C
ATOM   1355  CG1 ILE B 184      27.222  23.761  78.550  1.00106.16           C
ATOM   1356  CG2 ILE B 184      27.040  21.406  79.560  1.00106.16           C
ATOM   1357  CD1 ILE B 184      25.774  23.833  78.076  1.00106.16           C
ATOM   1358  C   ILE B 184      30.030  23.131  78.005  1.00106.16           C
ATOM   1359  O   ILE B 184      30.640  22.567  77.097  1.00106.16           O
ATOM   1360  N   ASN B 185      30.023  24.470  78.138  1.00 92.44           N
ATOM   1361  CA  ASN B 185      30.838  25.231  77.245  1.00 92.44           C
ATOM   1362  CB  ASN B 185      30.047  26.052  76.204  1.00 92.44           C
ATOM   1363  CG  ASN B 185      29.112  27.020  76.915  1.00 92.44           C
ATOM   1364  OD1 ASN B 185      28.167  26.605  77.585  1.00 92.44           O
ATOM   1365  ND2 ASN B 185      29.375  28.347  76.764  1.00 92.44           N
ATOM   1366  C   ASN B 185      31.676  26.155  78.062  1.00 92.44           C
ATOM   1367  O   ASN B 185      31.175  27.066  78.719  1.00 92.44           O
ATOM   1368  N   LYS B 186      33.001  25.931  78.040  1.00 45.79           N
ATOM   1369  CA  LYS B 186      33.882  26.769  78.790  1.00 45.79           C
ATOM   1370  CB  LYS B 186      34.832  25.984  79.709  1.00 45.79           C
ATOM   1371  CG  LYS B 186      34.123  25.285  80.869  1.00 45.79           C
ATOM   1372  CD  LYS B 186      35.004  24.253  81.578  1.00 45.79           C
ATOM   1373  CE  LYS B 186      36.184  24.869  82.333  1.00 45.79           C
ATOM   1374  NZ  LYS B 186      36.999  23.804  82.957  1.00 45.79           N
ATOM   1375  C   LYS B 186      34.750  27.505  77.779  1.00 45.79           C
ATOM   1376  O   LYS B 186      34.692  27.143  76.574  1.00 45.79           O
ATOM   1377  OXT LYS B 186      35.488  28.435  78.201  1.00 45.79           O
TER    1378      LYS B 186
END
