# Supplementary material for: Comparison of histone-like HU protein DNA-binding properties and HU/IHF protein sequence alignment
Source: PLoS One. 2017 Nov 13;12(11):e0188037. doi: 10.1371/journal.pone.0188037 (PMC5683647; doi:10.1371/journal.pone.0188037)
Supplement: S3 File — (ZIP) [file pone.0188037.s003.zip › B_3.pdb]

EXPDTA    THEORETICAL MODEL, MODELLER 9.17 2017/01/17 18:50:32
REMARK   6 MODELLER OBJECTIVE FUNCTION:       985.3740
REMARK   6 MODELLER BEST TEMPLATE % SEQ ID:  30.108
REMARK   6 SEQUENCE: B_3
REMARK   6 DOPE score: -16772.82422
REMARK   6 GA341 score: 0.89510
REMARK   6 TEMPLATE: 1p71 1:A - 91:B MODELS 1:A - 186:B AT 30.1%
ATOM      1  N   MET A   1      16.090  24.807  91.158  1.00167.07           N
ATOM      2  CA  MET A   1      15.438  26.098  90.935  1.00167.07           C
ATOM      3  CB  MET A   1      14.576  26.483  92.149  1.00167.07           C
ATOM      4  CG  MET A   1      13.299  25.640  92.232  1.00167.07           C
ATOM      5  SD  MET A   1      12.373  25.757  93.789  1.00167.07           S
ATOM      6  CE  MET A   1      13.118  24.271  94.518  1.00167.07           C
ATOM      7  C   MET A   1      16.409  27.168  90.614  1.00167.07           C
ATOM      8  O   MET A   1      17.585  26.892  90.357  1.00167.07           O
ATOM      9  N   ALA A   2      15.894  28.417  90.568  1.00 52.58           N
ATOM     10  CA  ALA A   2      16.763  29.540  90.449  1.00 52.58           C
ATOM     11  CB  ALA A   2      16.023  30.884  90.549  1.00 52.58           C
ATOM     12  C   ALA A   2      17.534  29.350  91.692  1.00 52.58           C
ATOM     13  O   ALA A   2      18.754  29.503  91.740  1.00 52.58           O
ATOM     14  N   LEU A   3      16.788  28.979  92.748  1.00222.22           N
ATOM     15  CA  LEU A   3      17.487  28.523  93.890  1.00222.22           C
ATOM     16  CB  LEU A   3      16.605  28.300  95.122  1.00222.22           C
ATOM     17  CG  LEU A   3      16.011  29.611  95.669  1.00222.22           C
ATOM     18  CD1 LEU A   3      15.064  30.253  94.645  1.00222.22           C
ATOM     19  CD2 LEU A   3      15.356  29.410  97.044  1.00222.22           C
ATOM     20  C   LEU A   3      18.038  27.232  93.393  1.00222.22           C
ATOM     21  O   LEU A   3      17.322  26.296  93.045  1.00222.22           O
ATOM     22  N   THR A   4      19.368  27.204  93.380  1.00181.67           N
ATOM     23  CA  THR A   4      20.314  26.299  92.827  1.00181.67           C
ATOM     24  CB  THR A   4      21.681  26.931  93.020  1.00181.67           C
ATOM     25  OG1 THR A   4      22.733  26.255  92.345  1.00181.67           O
ATOM     26  CG2 THR A   4      21.965  27.018  94.528  1.00181.67           C
ATOM     27  C   THR A   4      20.252  24.953  93.483  1.00181.67           C
ATOM     28  O   THR A   4      19.184  24.413  93.776  1.00181.67           O
ATOM     29  N   LYS A   5      21.448  24.374  93.685  1.00 64.02           N
ATOM     30  CA  LYS A   5      21.677  23.053  94.170  1.00 64.02           C
ATOM     31  CB  LYS A   5      23.181  22.744  94.248  1.00 64.02           C
ATOM     32  CG  LYS A   5      23.505  21.258  94.376  0.00 64.02           C
ATOM     33  CD  LYS A   5      24.965  20.951  94.039  0.00 64.02           C
ATOM     34  CE  LYS A   5      25.297  19.460  93.978  0.00 64.02           C
ATOM     35  NZ  LYS A   5      26.712  19.278  93.581  0.00 64.02           N
ATOM     36  C   LYS A   5      21.085  22.888  95.532  1.00 64.02           C
ATOM     37  O   LYS A   5      20.572  21.820  95.860  1.00 64.02           O
ATOM     38  N   ASP A   6      21.123  23.942  96.366  1.00 71.00           N
ATOM     39  CA  ASP A   6      20.642  23.800  97.712  1.00 71.00           C
ATOM     40  CB  ASP A   6      20.796  25.079  98.550  1.00 71.00           C
ATOM     41  CG  ASP A   6      20.699  24.670 100.013  1.00 71.00           C
ATOM     42  OD1 ASP A   6      20.574  23.442 100.272  1.00 71.00           O
ATOM     43  OD2 ASP A   6      20.751  25.573 100.888  1.00 71.00           O
ATOM     44  C   ASP A   6      19.186  23.422  97.709  1.00 71.00           C
ATOM     45  O   ASP A   6      18.762  22.571  98.488  1.00 71.00           O
ATOM     46  N   GLN A   7      18.361  24.043  96.846  1.00 79.79           N
ATOM     47  CA  GLN A   7      16.964  23.693  96.815  1.00 79.79           C
ATOM     48  CB  GLN A   7      16.117  24.582  95.896  1.00 79.79           C
ATOM     49  CG  GLN A   7      15.710  25.897  96.553  1.00 79.79           C
ATOM     50  CD  GLN A   7      14.364  25.676  97.221  1.00 79.79           C
ATOM     51  OE1 GLN A   7      13.708  26.622  97.654  1.00 79.79           O
ATOM     52  NE2 GLN A   7      13.927  24.389  97.292  1.00 79.79           N
ATOM     53  C   GLN A   7      16.819  22.290  96.335  1.00 79.79           C
ATOM     54  O   GLN A   7      15.961  21.545  96.801  1.00 79.79           O
ATOM     55  N   LEU A   8      17.668  21.907  95.372  1.00 70.98           N
ATOM     56  CA  LEU A   8      17.666  20.617  94.752  1.00 70.98           C
ATOM     57  CB  LEU A   8      18.801  20.613  93.713  1.00 70.98           C
ATOM     58  CG  LEU A   8      19.011  19.363  92.853  1.00 70.98           C
ATOM     59  CD1 LEU A   8      17.860  19.158  91.858  1.00 70.98           C
ATOM     60  CD2 LEU A   8      20.380  19.454  92.158  1.00 70.98           C
ATOM     61  C   LEU A   8      17.940  19.585  95.809  1.00 70.98           C
ATOM     62  O   LEU A   8      17.260  18.562  95.885  1.00 70.98           O
ATOM     63  N   ILE A   9      18.936  19.838  96.678  1.00 96.11           N
ATOM     64  CA  ILE A   9      19.258  18.873  97.690  1.00 96.11           C
ATOM     65  CB  ILE A   9      20.473  19.203  98.511  1.00 96.11           C
ATOM     66  CG1 ILE A   9      20.252  20.458  99.363  1.00 96.11           C
ATOM     67  CG2 ILE A   9      21.673  19.301  97.556  1.00 96.11           C
ATOM     68  CD1 ILE A   9      21.359  20.697 100.386  1.00 96.11           C
ATOM     69  C   ILE A   9      18.091  18.758  98.616  1.00 96.11           C
ATOM     70  O   ILE A   9      17.736  17.660  99.042  1.00 96.11           O
ATOM     71  N   ALA A  10      17.449  19.895  98.941  1.00 31.30           N
ATOM     72  CA  ALA A  10      16.368  19.879  99.883  1.00 31.30           C
ATOM     73  CB  ALA A  10      15.751  21.269 100.107  1.00 31.30           C
ATOM     74  C   ALA A  10      15.282  18.987  99.369  1.00 31.30           C
ATOM     75  O   ALA A  10      14.727  18.184 100.117  1.00 31.30           O
ATOM     76  N   ASP A  11      14.950  19.102  98.070  1.00 34.10           N
ATOM     77  CA  ASP A  11      13.907  18.298  97.502  1.00 34.10           C
ATOM     78  CB  ASP A  11      13.587  18.674  96.048  1.00 34.10           C
ATOM     79  CG  ASP A  11      12.918  20.036  96.062  1.00 34.10           C
ATOM     80  OD1 ASP A  11      12.722  20.585  97.181  1.00 34.10           O
ATOM     81  OD2 ASP A  11      12.597  20.550  94.958  1.00 34.10           O
ATOM     82  C   ASP A  11      14.323  16.861  97.501  1.00 34.10           C
ATOM     83  O   ASP A  11      13.515  15.979  97.790  1.00 34.10           O
ATOM     84  N   ILE A  12      15.596  16.586  97.152  1.00104.63           N
ATOM     85  CA  ILE A  12      16.055  15.228  97.070  1.00104.63           C
ATOM     86  CB  ILE A  12      17.394  15.075  96.396  1.00104.63           C
ATOM     87  CG1 ILE A  12      18.511  15.812  97.146  1.00104.63           C
ATOM     88  CG2 ILE A  12      17.226  15.515  94.933  1.00104.63           C
ATOM     89  CD1 ILE A  12      19.894  15.518  96.563  1.00104.63           C
ATOM     90  C   ILE A  12      16.096  14.590  98.423  1.00104.63           C
ATOM     91  O   ILE A  12      15.621  13.470  98.586  1.00104.63           O
ATOM     92  N   ALA A  13      16.607  15.305  99.442  1.00 39.40           N
ATOM     93  CA  ALA A  13      16.750  14.734 100.752  1.00 39.40           C
ATOM     94  CB  ALA A  13      17.265  15.750 101.787  1.00 39.40           C
ATOM     95  C   ALA A  13      15.395  14.294 101.192  1.00 39.40           C
ATOM     96  O   ALA A  13      15.239  13.260 101.839  1.00 39.40           O
ATOM     97  N   GLU A  14      14.377  15.098 100.858  1.00 86.68           N
ATOM     98  CA  GLU A  14      13.030  14.805 101.228  1.00 86.68           C
ATOM     99  CB  GLU A  14      12.118  15.965 100.806  1.00 86.68           C
ATOM    100  CG  GLU A  14      10.724  15.953 101.416  0.00 86.68           C
ATOM    101  CD  GLU A  14      10.071  17.267 101.014  0.00 86.68           C
ATOM    102  OE1 GLU A  14       9.930  17.513  99.786  0.00 86.68           O
ATOM    103  OE2 GLU A  14       9.718  18.051 101.935  0.00 86.68           O
ATOM    104  C   GLU A  14      12.555  13.554 100.543  1.00 86.68           C
ATOM    105  O   GLU A  14      12.040  12.642 101.189  1.00 86.68           O
ATOM    106  N   ALA A  15      12.719  13.475  99.207  1.00 56.48           N
ATOM    107  CA  ALA A  15      12.208  12.360  98.457  1.00 56.48           C
ATOM    108  CB  ALA A  15      12.211  12.614  96.953  1.00 56.48           C
ATOM    109  C   ALA A  15      12.945  11.080  98.742  1.00 56.48           C
ATOM    110  O   ALA A  15      12.335  10.020  98.862  1.00 56.48           O
ATOM    111  N   ILE A  16      14.286  11.150  98.799  1.00129.79           N
ATOM    112  CA  ILE A  16      15.190  10.058  99.048  1.00129.79           C
ATOM    113  CB  ILE A  16      16.623  10.364  98.713  1.00129.79           C
ATOM    114  CG1 ILE A  16      17.176  11.471  99.622  1.00129.79           C
ATOM    115  CG2 ILE A  16      16.710  10.679  97.211  1.00129.79           C
ATOM    116  CD1 ILE A  16      18.671  11.719  99.433  1.00129.79           C
ATOM    117  C   ILE A  16      15.149   9.626 100.480  1.00129.79           C
ATOM    118  O   ILE A  16      15.512   8.491 100.778  1.00129.79           O
ATOM    119  N   ASP A  17      14.773  10.552 101.391  1.00140.78           N
ATOM    120  CA  ASP A  17      14.782  10.425 102.827  1.00140.78           C
ATOM    121  CB  ASP A  17      13.803   9.399 103.457  1.00140.78           C
ATOM    122  CG  ASP A  17      14.120   7.965 103.061  1.00140.78           C
ATOM    123  OD1 ASP A  17      14.941   7.315 103.762  1.00140.78           O
ATOM    124  OD2 ASP A  17      13.547   7.502 102.040  1.00140.78           O
ATOM    125  C   ASP A  17      16.176  10.205 103.320  1.00140.78           C
ATOM    126  O   ASP A  17      16.443   9.326 104.138  1.00140.78           O
ATOM    127  N   ALA A  18      17.105  11.042 102.808  1.00 46.20           N
ATOM    128  CA  ALA A  18      18.476  11.065 103.228  1.00 46.20           C
ATOM    129  CB  ALA A  18      19.468  10.748 102.099  1.00 46.20           C
ATOM    130  C   ALA A  18      18.746  12.458 103.717  1.00 46.20           C
ATOM    131  O   ALA A  18      18.027  13.399 103.378  1.00 46.20           O
ATOM    132  N   PRO A  19      19.778  12.609 104.509  1.00150.44           N
ATOM    133  CA  PRO A  19      20.078  13.884 105.107  1.00150.44           C
ATOM    134  CD  PRO A  19      20.277  11.501 105.308  1.00150.44           C
ATOM    135  CB  PRO A  19      21.198  13.612 106.109  1.00150.44           C
ATOM    136  CG  PRO A  19      20.955  12.150 106.529  1.00150.44           C
ATOM    137  C   PRO A  19      20.404  14.929 104.089  1.00150.44           C
ATOM    138  O   PRO A  19      20.812  14.592 102.981  1.00150.44           O
ATOM    139  N   LYS A  20      20.208  16.213 104.440  1.00 90.57           N
ATOM    140  CA  LYS A  20      20.469  17.269 103.508  1.00 90.57           C
ATOM    141  CB  LYS A  20      20.179  18.674 104.065  1.00 90.57           C
ATOM    142  CG  LYS A  20      20.519  19.780 103.062  1.00 90.57           C
ATOM    143  CD  LYS A  20      19.920  21.151 103.392  1.00 90.57           C
ATOM    144  CE  LYS A  20      18.621  21.433 102.633  0.00 90.57           C
ATOM    145  NZ  LYS A  20      18.168  22.822 102.871  0.00 90.57           N
ATOM    146  C   LYS A  20      21.913  17.217 103.148  1.00 90.57           C
ATOM    147  O   LYS A  20      22.285  17.472 102.004  1.00 90.57           O
ATOM    148  N   THR A  21      22.774  16.901 104.130  1.00 26.96           N
ATOM    149  CA  THR A  21      24.178  16.829 103.860  1.00 26.96           C
ATOM    150  CB  THR A  21      24.986  16.555 105.095  1.00 26.96           C
ATOM    151  OG1 THR A  21      24.765  17.568 106.063  1.00 26.96           O
ATOM    152  CG2 THR A  21      26.474  16.518 104.705  1.00 26.96           C
ATOM    153  C   THR A  21      24.435  15.716 102.883  1.00 26.96           C
ATOM    154  O   THR A  21      25.170  15.896 101.914  1.00 26.96           O
ATOM    155  N   THR A  22      23.822  14.535 103.103  1.00105.35           N
ATOM    156  CA  THR A  22      24.080  13.388 102.274  1.00105.35           C
ATOM    157  CB  THR A  22      23.520  12.110 102.822  1.00105.35           C
ATOM    158  OG1 THR A  22      24.043  11.004 102.104  1.00105.35           O
ATOM    159  CG2 THR A  22      21.991  12.138 102.706  1.00105.35           C
ATOM    160  C   THR A  22      23.561  13.593 100.883  1.00105.35           C
ATOM    161  O   THR A  22      24.167  13.150  99.909  1.00105.35           O
ATOM    162  N   ALA A  23      22.399  14.246 100.737  1.00 36.13           N
ATOM    163  CA  ALA A  23      21.917  14.478  99.409  1.00 36.13           C
ATOM    164  CB  ALA A  23      20.593  15.259  99.411  1.00 36.13           C
ATOM    165  C   ALA A  23      22.959  15.320  98.744  1.00 36.13           C
ATOM    166  O   ALA A  23      23.336  15.088  97.594  1.00 36.13           O
ATOM    167  N   ARG A  24      23.478  16.310  99.495  1.00110.16           N
ATOM    168  CA  ARG A  24      24.477  17.217  99.010  1.00110.16           C
ATOM    169  CB  ARG A  24      24.877  18.255 100.079  1.00110.16           C
ATOM    170  CG  ARG A  24      26.015  19.204  99.684  1.00110.16           C
ATOM    171  CD  ARG A  24      25.633  20.265  98.649  1.00110.16           C
ATOM    172  NE  ARG A  24      26.777  21.220  98.559  1.00110.16           N
ATOM    173  CZ  ARG A  24      26.792  22.348  99.329  1.00110.16           C
ATOM    174  NH1 ARG A  24      25.729  22.647 100.130  1.00110.16           N
ATOM    175  NH2 ARG A  24      27.875  23.179  99.301  1.00110.16           N
ATOM    176  C   ARG A  24      25.721  16.465  98.648  1.00110.16           C
ATOM    177  O   ARG A  24      26.270  16.667  97.566  1.00110.16           O
ATOM    178  N   ASN A  25      26.216  15.571  99.532  1.00116.61           N
ATOM    179  CA  ASN A  25      27.455  14.944  99.173  1.00116.61           C
ATOM    180  CB  ASN A  25      28.312  14.355 100.321  1.00116.61           C
ATOM    181  CG  ASN A  25      27.650  13.221 101.078  1.00116.61           C
ATOM    182  OD1 ASN A  25      26.456  12.980 100.961  1.00116.61           O
ATOM    183  ND2 ASN A  25      28.461  12.518 101.916  1.00116.61           N
ATOM    184  C   ASN A  25      27.286  13.985  98.035  1.00116.61           C
ATOM    185  O   ASN A  25      28.148  13.909  97.162  1.00116.61           O
ATOM    186  N   ALA A  26      26.175  13.225  97.996  1.00 33.18           N
ATOM    187  CA  ALA A  26      25.979  12.298  96.917  1.00 33.18           C
ATOM    188  CB  ALA A  26      24.707  11.451  97.086  1.00 33.18           C
ATOM    189  C   ALA A  26      25.847  13.061  95.633  1.00 33.18           C
ATOM    190  O   ALA A  26      26.390  12.659  94.606  1.00 33.18           O
ATOM    191  N   LEU A  27      25.109  14.187  95.653  1.00 67.75           N
ATOM    192  CA  LEU A  27      24.889  14.925  94.447  1.00 67.75           C
ATOM    193  CB  LEU A  27      23.887  16.078  94.610  1.00 67.75           C
ATOM    194  CG  LEU A  27      23.726  16.891  93.315  1.00 67.75           C
ATOM    195  CD1 LEU A  27      23.362  15.970  92.148  1.00 67.75           C
ATOM    196  CD2 LEU A  27      22.711  18.031  93.487  1.00 67.75           C
ATOM    197  C   LEU A  27      26.175  15.496  93.927  1.00 67.75           C
ATOM    198  O   LEU A  27      26.441  15.410  92.730  1.00 67.75           O
ATOM    199  N   GLU A  28      27.014  16.062  94.816  1.00 73.69           N
ATOM    200  CA  GLU A  28      28.251  16.688  94.433  1.00 73.69           C
ATOM    201  CB  GLU A  28      29.070  17.158  95.651  1.00 73.69           C
ATOM    202  CG  GLU A  28      28.505  18.369  96.392  1.00 73.69           C
ATOM    203  CD  GLU A  28      29.259  19.593  95.899  1.00 73.69           C
ATOM    204  OE1 GLU A  28      29.983  19.465  94.873  1.00 73.69           O
ATOM    205  OE2 GLU A  28      29.133  20.668  96.541  1.00 73.69           O
ATOM    206  C   GLU A  28      29.113  15.676  93.752  1.00 73.69           C
ATOM    207  O   GLU A  28      29.730  15.945  92.724  1.00 73.69           O
ATOM    208  N   GLN A  29      29.167  14.465  94.318  1.00 92.38           N
ATOM    209  CA  GLN A  29      30.013  13.427  93.812  1.00 92.38           C
ATOM    210  CB  GLN A  29      29.941  12.157  94.680  1.00 92.38           C
ATOM    211  CG  GLN A  29      30.316  12.388  96.149  1.00 92.38           C
ATOM    212  CD  GLN A  29      31.797  12.730  96.238  1.00 92.38           C
ATOM    213  OE1 GLN A  29      32.318  13.008  97.317  1.00 92.38           O
ATOM    214  NE2 GLN A  29      32.496  12.715  95.072  1.00 92.38           N
ATOM    215  C   GLN A  29      29.561  13.057  92.431  1.00 92.38           C
ATOM    216  O   GLN A  29      30.384  12.792  91.557  1.00 92.38           O
ATOM    217  N   LEU A  30      28.234  13.013  92.201  1.00151.40           N
ATOM    218  CA  LEU A  30      27.736  12.569  90.928  1.00151.40           C
ATOM    219  CB  LEU A  30      26.213  12.311  90.911  1.00151.40           C
ATOM    220  CG  LEU A  30      25.290  13.544  90.964  1.00151.40           C
ATOM    221  CD1 LEU A  30      25.259  14.310  89.632  1.00151.40           C
ATOM    222  CD2 LEU A  30      23.884  13.144  91.439  1.00151.40           C
ATOM    223  C   LEU A  30      28.102  13.542  89.849  1.00151.40           C
ATOM    224  O   LEU A  30      28.496  13.133  88.757  1.00151.40           O
ATOM    225  N   GLY A  31      27.977  14.858  90.124  1.00 35.64           N
ATOM    226  CA  GLY A  31      28.282  15.840  89.128  1.00 35.64           C
ATOM    227  C   GLY A  31      29.746  15.796  88.827  1.00 35.64           C
ATOM    228  O   GLY A  31      30.152  15.898  87.670  1.00 35.64           O
ATOM    229  N   GLN A  32      30.576  15.648  89.876  1.00 38.82           N
ATOM    230  CA  GLN A  32      32.001  15.649  89.703  1.00 38.82           C
ATOM    231  CB  GLN A  32      32.784  15.490  91.017  1.00 38.82           C
ATOM    232  CG  GLN A  32      32.646  16.656  91.998  1.00 38.82           C
ATOM    233  CD  GLN A  32      33.521  16.325  93.201  1.00 38.82           C
ATOM    234  OE1 GLN A  32      33.740  15.158  93.521  1.00 38.82           O
ATOM    235  NE2 GLN A  32      34.045  17.378  93.883  1.00 38.82           N
ATOM    236  C   GLN A  32      32.395  14.493  88.843  1.00 38.82           C
ATOM    237  O   GLN A  32      33.245  14.627  87.965  1.00 38.82           O
ATOM    238  N   ILE A  33      31.785  13.317  89.080  1.00111.85           N
ATOM    239  CA  ILE A  33      32.131  12.134  88.338  1.00111.85           C
ATOM    240  CB  ILE A  33      31.559  10.868  88.913  1.00111.85           C
ATOM    241  CG1 ILE A  33      30.029  10.863  88.934  1.00111.85           C
ATOM    242  CG2 ILE A  33      32.189  10.673  90.302  1.00111.85           C
ATOM    243  CD1 ILE A  33      29.486   9.530  89.441  1.00111.85           C
ATOM    244  C   ILE A  33      31.749  12.287  86.897  1.00111.85           C
ATOM    245  O   ILE A  33      32.464  11.824  86.010  1.00111.85           O
ATOM    246  N   VAL A  34      30.595  12.919  86.618  1.00 41.81           N
ATOM    247  CA  VAL A  34      30.178  13.078  85.253  1.00 41.81           C
ATOM    248  CB  VAL A  34      28.853  13.769  85.124  1.00 41.81           C
ATOM    249  CG1 VAL A  34      28.560  13.996  83.631  1.00 41.81           C
ATOM    250  CG2 VAL A  34      27.792  12.926  85.853  1.00 41.81           C
ATOM    251  C   VAL A  34      31.185  13.915  84.522  1.00 41.81           C
ATOM    252  O   VAL A  34      31.588  13.576  83.409  1.00 41.81           O
ATOM    253  N   ALA A  35      31.636  15.026  85.139  1.00 39.38           N
ATOM    254  CA  ALA A  35      32.563  15.901  84.484  1.00 39.38           C
ATOM    255  CB  ALA A  35      32.936  17.130  85.329  1.00 39.38           C
ATOM    256  C   ALA A  35      33.827  15.148  84.204  1.00 39.38           C
ATOM    257  O   ALA A  35      34.444  15.338  83.157  1.00 39.38           O
ATOM    258  N   ASP A  36      34.254  14.286  85.148  1.00 78.06           N
ATOM    259  CA  ASP A  36      35.485  13.557  85.005  1.00 78.06           C
ATOM    260  CB  ASP A  36      35.832  12.740  86.264  1.00 78.06           C
ATOM    261  CG  ASP A  36      37.299  12.335  86.198  1.00 78.06           C
ATOM    262  OD1 ASP A  36      37.812  12.122  85.068  1.00 78.06           O
ATOM    263  OD2 ASP A  36      37.928  12.235  87.286  1.00 78.06           O
ATOM    264  C   ASP A  36      35.410  12.611  83.839  1.00 78.06           C
ATOM    265  O   ASP A  36      36.335  12.547  83.033  1.00 78.06           O
ATOM    266  N   GLN A  37      34.303  11.855  83.708  1.00123.73           N
ATOM    267  CA  GLN A  37      34.179  10.895  82.644  1.00123.73           C
ATOM    268  CB  GLN A  37      32.920  10.026  82.750  1.00123.73           C
ATOM    269  CG  GLN A  37      33.047   8.960  83.835  1.00123.73           C
ATOM    270  CD  GLN A  37      34.009   7.902  83.309  1.00123.73           C
ATOM    271  OE1 GLN A  37      34.303   7.849  82.116  1.00123.73           O
ATOM    272  NE2 GLN A  37      34.512   7.031  84.222  1.00123.73           N
ATOM    273  C   GLN A  37      34.145  11.601  81.323  1.00123.73           C
ATOM    274  O   GLN A  37      34.699  11.124  80.335  1.00123.73           O
ATOM    275  N   LEU A  38      33.471  12.758  81.280  1.00 71.00           N
ATOM    276  CA  LEU A  38      33.305  13.554  80.099  1.00 71.00           C
ATOM    277  CB  LEU A  38      32.554  14.840  80.471  1.00 71.00           C
ATOM    278  CG  LEU A  38      32.455  15.886  79.358  1.00 71.00           C
ATOM    279  CD1 LEU A  38      31.521  15.412  78.242  1.00 71.00           C
ATOM    280  CD2 LEU A  38      32.092  17.267  79.932  1.00 71.00           C
ATOM    281  C   LEU A  38      34.647  14.008  79.609  1.00 71.00           C
ATOM    282  O   LEU A  38      34.975  13.874  78.431  1.00 71.00           O
ATOM    283  N   GLU A  39      35.472  14.533  80.531  1.00 95.39           N
ATOM    284  CA  GLU A  39      36.737  15.120  80.191  1.00 95.39           C
ATOM    285  CB  GLU A  39      37.427  15.782  81.395  1.00 95.39           C
ATOM    286  CG  GLU A  39      37.760  14.839  82.549  1.00 95.39           C
ATOM    287  CD  GLU A  39      38.391  15.693  83.636  1.00 95.39           C
ATOM    288  OE1 GLU A  39      39.639  15.867  83.593  1.00 95.39           O
ATOM    289  OE2 GLU A  39      37.638  16.197  84.510  1.00 95.39           O
ATOM    290  C   GLU A  39      37.642  14.077  79.620  1.00 95.39           C
ATOM    291  O   GLU A  39      38.457  14.365  78.744  1.00 95.39           O
ATOM    292  N   ASN A  40      37.532  12.842  80.136  1.00 46.31           N
ATOM    293  CA  ASN A  40      38.309  11.723  79.688  1.00 46.31           C
ATOM    294  CB  ASN A  40      38.109  10.472  80.557  1.00 46.31           C
ATOM    295  CG  ASN A  40      38.694  10.759  81.930  1.00 46.31           C
ATOM    296  OD1 ASN A  40      39.770  11.343  82.050  1.00 46.31           O
ATOM    297  ND2 ASN A  40      37.964  10.341  83.000  1.00 46.31           N
ATOM    298  C   ASN A  40      37.887  11.371  78.296  1.00 46.31           C
ATOM    299  O   ASN A  40      38.684  10.851  77.519  1.00 46.31           O
ATOM    300  N   GLY A  41      36.614  11.639  77.936  1.00 40.06           N
ATOM    301  CA  GLY A  41      36.167  11.286  76.617  1.00 40.06           C
ATOM    302  C   GLY A  41      35.148  10.190  76.688  1.00 40.06           C
ATOM    303  O   GLY A  41      34.715   9.683  75.654  1.00 40.06           O
ATOM    304  N   ALA A  42      34.762   9.767  77.908  1.00 40.91           N
ATOM    305  CA  ALA A  42      33.739   8.763  78.054  1.00 40.91           C
ATOM    306  CB  ALA A  42      33.776   8.041  79.411  1.00 40.91           C
ATOM    307  C   ALA A  42      32.396   9.419  77.918  1.00 40.91           C
ATOM    308  O   ALA A  42      32.254  10.623  78.126  1.00 40.91           O
ATOM    309  N   GLU A  43      31.368   8.625  77.545  1.00 91.51           N
ATOM    310  CA  GLU A  43      30.023   9.116  77.397  1.00 91.51           C
ATOM    311  CB  GLU A  43      29.269   8.442  76.236  1.00 91.51           C
ATOM    312  CG  GLU A  43      29.920   8.608  74.863  1.00 91.51           C
ATOM    313  CD  GLU A  43      29.238   7.635  73.906  1.00 91.51           C
ATOM    314  OE1 GLU A  43      28.086   7.220  74.199  1.00 91.51           O
ATOM    315  OE2 GLU A  43      29.868   7.290  72.870  1.00 91.51           O
ATOM    316  C   GLU A  43      29.283   8.676  78.613  1.00 91.51           C
ATOM    317  O   GLU A  43      29.350   7.506  78.963  1.00 91.51           O
ATOM    318  N   ILE A  44      28.558   9.592  79.290  1.00168.35           N
ATOM    319  CA  ILE A  44      27.793   9.157  80.426  1.00168.35           C
ATOM    320  CB  ILE A  44      28.024   9.944  81.687  1.00168.35           C
ATOM    321  CG1 ILE A  44      27.724  11.434  81.485  1.00168.35           C
ATOM    322  CG2 ILE A  44      29.463   9.656  82.145  1.00168.35           C
ATOM    323  CD1 ILE A  44      28.746  12.107  80.571  1.00168.35           C
ATOM    324  C   ILE A  44      26.354   9.216  80.045  1.00168.35           C
ATOM    325  O   ILE A  44      25.841  10.207  79.537  1.00168.35           O
ATOM    326  N   THR A  45      25.677   8.091  80.275  1.00 80.68           N
ATOM    327  CA  THR A  45      24.324   7.831  79.929  1.00 80.68           C
ATOM    328  CB  THR A  45      24.174   6.527  79.201  1.00 80.68           C
ATOM    329  OG1 THR A  45      24.940   6.542  78.006  1.00 80.68           O
ATOM    330  CG2 THR A  45      22.689   6.286  78.893  1.00 80.68           C
ATOM    331  C   THR A  45      23.494   7.739  81.171  1.00 80.68           C
ATOM    332  O   THR A  45      23.903   7.249  82.220  1.00 80.68           O
ATOM    333  N   LEU A  46      22.285   8.298  81.088  1.00104.64           N
ATOM    334  CA  LEU A  46      21.313   8.138  82.126  1.00104.64           C
ATOM    335  CB  LEU A  46      21.108   9.396  82.986  1.00104.64           C
ATOM    336  CG  LEU A  46      22.361   9.784  83.795  1.00104.64           C
ATOM    337  CD1 LEU A  46      22.100  11.013  84.678  1.00104.64           C
ATOM    338  CD2 LEU A  46      22.904   8.586  84.590  1.00104.64           C
ATOM    339  C   LEU A  46      20.053   7.894  81.361  1.00104.64           C
ATOM    340  O   LEU A  46      19.574   8.782  80.656  1.00104.64           O
ATOM    341  N   PRO A  47      19.462   6.748  81.503  1.00206.71           N
ATOM    342  CA  PRO A  47      18.419   6.352  80.602  1.00206.71           C
ATOM    343  CD  PRO A  47      20.060   5.618  82.191  1.00206.71           C
ATOM    344  CB  PRO A  47      18.004   4.953  81.047  1.00206.71           C
ATOM    345  CG  PRO A  47      19.302   4.383  81.661  1.00206.71           C
ATOM    346  C   PRO A  47      17.309   7.291  80.257  1.00206.71           C
ATOM    347  O   PRO A  47      17.233   7.636  79.092  1.00206.71           O
ATOM    348  N   GLY A  48      16.425   7.718  81.168  1.00135.71           N
ATOM    349  CA  GLY A  48      15.361   8.622  80.802  1.00135.71           C
ATOM    350  C   GLY A  48      15.847  10.036  80.666  1.00135.71           C
ATOM    351  O   GLY A  48      15.232  10.849  79.976  1.00135.71           O
ATOM    352  N   ILE A  49      16.874  10.391  81.462  1.00130.74           N
ATOM    353  CA  ILE A  49      17.345  11.748  81.557  1.00130.74           C
ATOM    354  CB  ILE A  49      18.248  11.958  82.736  1.00130.74           C
ATOM    355  CG1 ILE A  49      17.533  11.602  84.054  1.00130.74           C
ATOM    356  CG2 ILE A  49      18.745  13.412  82.676  1.00130.74           C
ATOM    357  CD1 ILE A  49      16.298  12.453  84.345  1.00130.74           C
ATOM    358  C   ILE A  49      18.097  12.231  80.350  1.00130.74           C
ATOM    359  O   ILE A  49      17.730  13.253  79.771  1.00130.74           O
ATOM    360  N   GLY A  50      19.160  11.512  79.922  1.00 39.15           N
ATOM    361  CA  GLY A  50      19.914  12.002  78.800  1.00 39.15           C
ATOM    362  C   GLY A  50      21.348  11.567  78.932  1.00 39.15           C
ATOM    363  O   GLY A  50      21.705  10.822  79.844  1.00 39.15           O
ATOM    364  N   LYS A  51      22.210  12.017  77.991  1.00 92.12           N
ATOM    365  CA  LYS A  51      23.587  11.617  78.025  1.00 92.12           C
ATOM    366  CB  LYS A  51      23.968  10.648  76.894  1.00 92.12           C
ATOM    367  CG  LYS A  51      23.284   9.290  77.036  1.00 92.12           C
ATOM    368  CD  LYS A  51      21.759   9.387  77.004  1.00 92.12           C
ATOM    369  CE  LYS A  51      21.059   8.042  77.180  1.00 92.12           C
ATOM    370  NZ  LYS A  51      19.771   8.223  77.885  1.00 92.12           N
ATOM    371  C   LYS A  51      24.451  12.827  77.870  1.00 92.12           C
ATOM    372  O   LYS A  51      24.037  13.849  77.321  1.00 92.12           O
ATOM    373  N   LEU A  52      25.685  12.726  78.398  1.00 60.56           N
ATOM    374  CA  LEU A  52      26.651  13.773  78.291  1.00 60.56           C
ATOM    375  CB  LEU A  52      27.092  14.358  79.646  1.00 60.56           C
ATOM    376  CG  LEU A  52      26.010  15.203  80.345  1.00 60.56           C
ATOM    377  CD1 LEU A  52      26.513  15.753  81.688  1.00 60.56           C
ATOM    378  CD2 LEU A  52      25.510  16.323  79.419  1.00 60.56           C
ATOM    379  C   LEU A  52      27.861  13.204  77.616  1.00 60.56           C
ATOM    380  O   LEU A  52      28.250  12.062  77.875  1.00 60.56           O
ATOM    381  N   LYS A  53      28.465  13.989  76.697  1.00 75.88           N
ATOM    382  CA  LYS A  53      29.647  13.540  76.018  1.00 75.88           C
ATOM    383  CB  LYS A  53      29.375  12.733  74.737  1.00 75.88           C
ATOM    384  CG  LYS A  53      28.710  11.377  74.980  1.00 75.88           C
ATOM    385  CD  LYS A  53      28.216  10.710  73.695  1.00 75.88           C
ATOM    386  CE  LYS A  53      27.058  11.451  73.026  1.00 75.88           C
ATOM    387  NZ  LYS A  53      26.767  10.852  71.704  1.00 75.88           N
ATOM    388  C   LYS A  53      30.429  14.743  75.592  1.00 75.88           C
ATOM    389  O   LYS A  53      29.967  15.879  75.698  1.00 75.88           O
ATOM    390  N   VAL A  54      31.670  14.516  75.118  1.00 42.08           N
ATOM    391  CA  VAL A  54      32.468  15.601  74.634  1.00 42.08           C
ATOM    392  CB  VAL A  54      33.928  15.490  74.960  1.00 42.08           C
ATOM    393  CG1 VAL A  54      34.690  16.602  74.218  1.00 42.08           C
ATOM    394  CG2 VAL A  54      34.078  15.574  76.485  1.00 42.08           C
ATOM    395  C   VAL A  54      32.332  15.594  73.147  1.00 42.08           C
ATOM    396  O   VAL A  54      32.327  14.533  72.524  1.00 42.08           O
ATOM    397  N   THR A  55      32.183  16.788  72.539  1.00 46.09           N
ATOM    398  CA  THR A  55      32.042  16.838  71.113  1.00 46.09           C
ATOM    399  CB  THR A  55      30.784  17.506  70.641  1.00 46.09           C
ATOM    400  OG1 THR A  55      29.647  16.841  71.175  1.00 46.09           O
ATOM    401  CG2 THR A  55      30.749  17.443  69.104  1.00 46.09           C
ATOM    402  C   THR A  55      33.181  17.631  70.578  1.00 46.09           C
ATOM    403  O   THR A  55      33.693  18.544  71.224  1.00 46.09           O
ATOM    404  N   GLU A  56      33.626  17.291  69.361  1.00116.96           N
ATOM    405  CA  GLU A  56      34.756  17.990  68.851  1.00116.96           C
ATOM    406  CB  GLU A  56      35.680  17.063  68.053  1.00116.96           C
ATOM    407  CG  GLU A  56      37.114  17.565  67.943  1.00116.96           C
ATOM    408  CD  GLU A  56      37.965  16.316  67.798  1.00116.96           C
ATOM    409  OE1 GLU A  56      38.072  15.575  68.811  1.00116.96           O
ATOM    410  OE2 GLU A  56      38.502  16.076  66.685  1.00116.96           O
ATOM    411  C   GLU A  56      34.277  19.116  67.996  1.00116.96           C
ATOM    412  O   GLU A  56      33.261  19.005  67.310  1.00116.96           O
ATOM    413  N   ARG A  57      34.991  20.259  68.061  1.00143.75           N
ATOM    414  CA  ARG A  57      34.666  21.390  67.245  1.00143.75           C
ATOM    415  CB  ARG A  57      34.428  22.692  68.036  1.00143.75           C
ATOM    416  CG  ARG A  57      33.205  22.678  68.961  1.00143.75           C
ATOM    417  CD  ARG A  57      31.935  23.277  68.342  1.00143.75           C
ATOM    418  NE  ARG A  57      31.043  22.146  67.962  1.00143.75           N
ATOM    419  CZ  ARG A  57      30.150  21.656  68.870  1.00143.75           C
ATOM    420  NH1 ARG A  57      29.998  22.276  70.076  1.00143.75           N
ATOM    421  NH2 ARG A  57      29.422  20.537  68.582  1.00143.75           N
ATOM    422  C   ARG A  57      35.865  21.618  66.382  1.00143.75           C
ATOM    423  O   ARG A  57      36.994  21.694  66.866  1.00143.75           O
ATOM    424  N   PRO A  58      35.646  21.712  65.105  1.00 64.79           N
ATOM    425  CA  PRO A  58      36.745  21.913  64.206  1.00 64.79           C
ATOM    426  CD  PRO A  58      34.557  20.987  64.475  1.00 64.79           C
ATOM    427  CB  PRO A  58      36.269  21.436  62.831  1.00 64.79           C
ATOM    428  CG  PRO A  58      34.745  21.274  62.979  1.00 64.79           C
ATOM    429  C   PRO A  58      37.206  23.331  64.229  1.00 64.79           C
ATOM    430  O   PRO A  58      36.452  24.201  64.664  1.00 64.79           O
ATOM    431  N   ALA A  59      38.451  23.582  63.782  1.00 29.63           N
ATOM    432  CA  ALA A  59      38.945  24.926  63.745  1.00 29.63           C
ATOM    433  CB  ALA A  59      40.435  25.030  63.368  1.00 29.63           C
ATOM    434  C   ALA A  59      38.159  25.637  62.694  1.00 29.63           C
ATOM    435  O   ALA A  59      37.699  25.018  61.734  1.00 29.63           O
ATOM    436  N   ARG A  60      37.961  26.960  62.870  1.00153.56           N
ATOM    437  CA  ARG A  60      37.210  27.723  61.915  1.00153.56           C
ATOM    438  CB  ARG A  60      35.895  28.303  62.460  1.00153.56           C
ATOM    439  CG  ARG A  60      34.925  27.274  63.035  1.00153.56           C
ATOM    440  CD  ARG A  60      33.598  27.889  63.488  1.00153.56           C
ATOM    441  NE  ARG A  60      33.914  29.059  64.358  1.00153.56           N
ATOM    442  CZ  ARG A  60      33.884  28.956  65.719  1.00153.56           C
ATOM    443  NH1 ARG A  60      33.536  27.779  66.316  1.00153.56           N
ATOM    444  NH2 ARG A  60      34.199  30.043  66.482  1.00153.56           N
ATOM    445  C   ARG A  60      38.015  28.934  61.584  1.00153.56           C
ATOM    446  O   ARG A  60      38.833  29.383  62.381  1.00153.56           O
ATOM    447  N   THR A  61      37.813  29.486  60.375  1.00103.64           N
ATOM    448  CA  THR A  61      38.454  30.720  60.049  1.00103.64           C
ATOM    449  CB  THR A  61      38.558  30.964  58.570  1.00103.64           C
ATOM    450  OG1 THR A  61      39.369  32.100  58.310  1.00103.64           O
ATOM    451  CG2 THR A  61      37.144  31.177  58.000  1.00103.64           C
ATOM    452  C   THR A  61      37.560  31.763  60.626  1.00103.64           C
ATOM    453  O   THR A  61      36.350  31.566  60.726  1.00103.64           O
ATOM    454  N   GLY A  62      38.134  32.901  61.047  1.00 48.51           N
ATOM    455  CA  GLY A  62      37.317  33.932  61.611  1.00 48.51           C
ATOM    456  C   GLY A  62      37.997  35.216  61.297  1.00 48.51           C
ATOM    457  O   GLY A  62      39.142  35.227  60.849  1.00 48.51           O
ATOM    458  N   ARG A  63      37.296  36.344  61.508  1.00114.52           N
ATOM    459  CA  ARG A  63      37.915  37.601  61.233  1.00114.52           C
ATOM    460  CB  ARG A  63      37.440  38.275  59.936  1.00114.52           C
ATOM    461  CG  ARG A  63      37.919  37.585  58.664  1.00114.52           C
ATOM    462  CD  ARG A  63      37.480  38.305  57.389  1.00114.52           C
ATOM    463  NE  ARG A  63      38.012  37.525  56.237  1.00114.52           N
ATOM    464  CZ  ARG A  63      39.230  37.832  55.705  1.00114.52           C
ATOM    465  NH1 ARG A  63      39.940  38.890  56.196  1.00114.52           N
ATOM    466  NH2 ARG A  63      39.737  37.080  54.684  1.00114.52           N
ATOM    467  C   ARG A  63      37.561  38.538  62.332  1.00114.52           C
ATOM    468  O   ARG A  63      36.576  38.349  63.044  1.00114.52           O
ATOM    469  N   ASN A  64      38.387  39.583  62.506  1.00 78.90           N
ATOM    470  CA  ASN A  64      38.082  40.563  63.500  1.00 78.90           C
ATOM    471  CB  ASN A  64      39.341  41.178  64.144  1.00 78.90           C
ATOM    472  CG  ASN A  64      38.940  42.111  65.282  1.00 78.90           C
ATOM    473  OD1 ASN A  64      37.940  42.823  65.208  1.00 78.90           O
ATOM    474  ND2 ASN A  64      39.750  42.110  66.375  1.00 78.90           N
ATOM    475  C   ASN A  64      37.378  41.669  62.787  1.00 78.90           C
ATOM    476  O   ASN A  64      38.024  42.448  62.087  1.00 78.90           O
ATOM    477  N   PRO A  65      36.077  41.763  62.912  1.00176.79           N
ATOM    478  CA  PRO A  65      35.347  42.828  62.284  1.00176.79           C
ATOM    479  CD  PRO A  65      35.353  41.197  64.038  1.00176.79           C
ATOM    480  CB  PRO A  65      33.900  42.649  62.734  1.00176.79           C
ATOM    481  CG  PRO A  65      34.059  42.026  64.135  1.00176.79           C
ATOM    482  C   PRO A  65      35.939  44.090  62.818  1.00176.79           C
ATOM    483  O   PRO A  65      35.974  44.232  64.039  1.00176.79           O
ATOM    484  N   SER A  66      36.384  44.997  61.923  1.00254.18           N
ATOM    485  CA  SER A  66      37.022  46.251  62.229  1.00254.18           C
ATOM    486  CB  SER A  66      37.289  46.587  63.712  1.00254.18           C
ATOM    487  OG  SER A  66      36.066  46.850  64.387  1.00254.18           O
ATOM    488  C   SER A  66      38.343  46.194  61.545  1.00254.18           C
ATOM    489  O   SER A  66      38.530  46.751  60.463  1.00254.18           O
ATOM    490  N   THR A  67      39.302  45.514  62.203  1.00 50.55           N
ATOM    491  CA  THR A  67      40.627  45.340  61.695  1.00 50.55           C
ATOM    492  CB  THR A  67      41.478  44.519  62.617  1.00 50.55           C
ATOM    493  OG1 THR A  67      40.948  43.206  62.742  1.00 50.55           O
ATOM    494  CG2 THR A  67      41.497  45.208  63.992  1.00 50.55           C
ATOM    495  C   THR A  67      40.516  44.604  60.399  1.00 50.55           C
ATOM    496  O   THR A  67      41.173  44.948  59.419  1.00 50.55           O
ATOM    497  N   GLY A  68      39.667  43.562  60.359  1.00 15.79           N
ATOM    498  CA  GLY A  68      39.491  42.837  59.136  1.00 15.79           C
ATOM    499  C   GLY A  68      40.558  41.797  59.049  1.00 15.79           C
ATOM    500  O   GLY A  68      40.662  41.084  58.052  1.00 15.79           O
ATOM    501  N   ALA A  69      41.387  41.684  60.101  1.00 24.35           N
ATOM    502  CA  ALA A  69      42.438  40.713  60.063  1.00 24.35           C
ATOM    503  CB  ALA A  69      43.452  40.860  61.207  1.00 24.35           C
ATOM    504  C   ALA A  69      41.826  39.357  60.175  1.00 24.35           C
ATOM    505  O   ALA A  69      40.869  39.151  60.919  1.00 24.35           O
ATOM    506  N   ALA A  70      42.369  38.396  59.407  1.00 32.00           N
ATOM    507  CA  ALA A  70      41.866  37.056  59.463  1.00 32.00           C
ATOM    508  CB  ALA A  70      42.212  36.212  58.226  1.00 32.00           C
ATOM    509  C   ALA A  70      42.480  36.385  60.646  1.00 32.00           C
ATOM    510  O   ALA A  70      43.608  36.688  61.031  1.00 32.00           O
ATOM    511  N   ILE A  71      41.725  35.468  61.277  1.00125.96           N
ATOM    512  CA  ILE A  71      42.267  34.730  62.378  1.00125.96           C
ATOM    513  CB  ILE A  71      41.910  35.286  63.725  1.00125.96           C
ATOM    514  CG1 ILE A  71      42.730  34.582  64.820  1.00125.96           C
ATOM    515  CG2 ILE A  71      40.388  35.167  63.908  1.00125.96           C
ATOM    516  CD1 ILE A  71      44.228  34.873  64.744  1.00125.96           C
ATOM    517  C   ILE A  71      41.733  33.336  62.298  1.00125.96           C
ATOM    518  O   ILE A  71      40.646  33.104  61.772  1.00125.96           O
ATOM    519  N   GLU A  72      42.497  32.350  62.802  1.00 79.86           N
ATOM    520  CA  GLU A  72      41.982  31.015  62.761  1.00 79.86           C
ATOM    521  CB  GLU A  72      42.990  29.945  62.311  1.00 79.86           C
ATOM    522  CG  GLU A  72      44.097  29.689  63.333  1.00 79.86           C
ATOM    523  CD  GLU A  72      44.917  28.506  62.840  1.00 79.86           C
ATOM    524  OE1 GLU A  72      44.529  27.347  63.135  1.00 79.86           O
ATOM    525  OE2 GLU A  72      45.945  28.752  62.152  1.00 79.86           O
ATOM    526  C   GLU A  72      41.611  30.671  64.159  1.00 79.86           C
ATOM    527  O   GLU A  72      42.346  30.961  65.101  1.00 79.86           O
ATOM    528  N   ILE A  73      40.442  30.038  64.336  1.00152.86           N
ATOM    529  CA  ILE A  73      40.062  29.665  65.658  1.00152.86           C
ATOM    530  CB  ILE A  73      38.593  29.844  65.956  1.00152.86           C
ATOM    531  CG1 ILE A  73      37.696  28.921  65.113  1.00152.86           C
ATOM    532  CG2 ILE A  73      38.272  31.333  65.773  1.00152.86           C
ATOM    533  CD1 ILE A  73      37.560  27.508  65.680  1.00152.86           C
ATOM    534  C   ILE A  73      40.444  28.230  65.768  1.00152.86           C
ATOM    535  O   ILE A  73      40.171  27.424  64.880  1.00152.86           O
ATOM    536  N   ALA A  74      41.162  27.893  66.852  1.00 33.39           N
ATOM    537  CA  ALA A  74      41.650  26.560  67.022  1.00 33.39           C
ATOM    538  CB  ALA A  74      42.669  26.423  68.167  1.00 33.39           C
ATOM    539  C   ALA A  74      40.506  25.654  67.324  1.00 33.39           C
ATOM    540  O   ALA A  74      39.457  26.079  67.803  1.00 33.39           O
ATOM    541  N   ALA A  75      40.683  24.358  67.004  1.00 24.85           N
ATOM    542  CA  ALA A  75      39.660  23.400  67.283  1.00 24.85           C
ATOM    543  CB  ALA A  75      39.857  22.058  66.557  1.00 24.85           C
ATOM    544  C   ALA A  75      39.690  23.140  68.750  1.00 24.85           C
ATOM    545  O   ALA A  75      40.734  23.263  69.392  1.00 24.85           O
ATOM    546  N   LYS A  76      38.523  22.807  69.331  1.00114.55           N
ATOM    547  CA  LYS A  76      38.483  22.512  70.732  1.00114.55           C
ATOM    548  CB  LYS A  76      38.172  23.727  71.620  1.00114.55           C
ATOM    549  CG  LYS A  76      36.734  24.231  71.489  1.00114.55           C
ATOM    550  CD  LYS A  76      36.346  25.225  72.584  1.00114.55           C
ATOM    551  CE  LYS A  76      37.073  26.564  72.465  1.00114.55           C
ATOM    552  NZ  LYS A  76      36.856  27.368  73.687  1.00114.55           N
ATOM    553  C   LYS A  76      37.379  21.532  70.938  1.00114.55           C
ATOM    554  O   LYS A  76      36.660  21.194  69.998  1.00114.55           O
ATOM    555  N   LYS A  77      37.237  21.022  72.178  1.00124.01           N
ATOM    556  CA  LYS A  77      36.165  20.111  72.465  1.00124.01           C
ATOM    557  CB  LYS A  77      36.608  18.751  73.040  1.00124.01           C
ATOM    558  CG  LYS A  77      37.262  17.823  72.010  1.00124.01           C
ATOM    559  CD  LYS A  77      38.706  18.176  71.652  1.00124.01           C
ATOM    560  CE  LYS A  77      39.717  17.155  72.179  1.00124.01           C
ATOM    561  NZ  LYS A  77      39.514  15.854  71.503  1.00124.01           N
ATOM    562  C   LYS A  77      35.263  20.765  73.463  1.00124.01           C
ATOM    563  O   LYS A  77      35.688  21.627  74.233  1.00124.01           O
ATOM    564  N   VAL A  78      33.967  20.389  73.447  1.00 94.94           N
ATOM    565  CA  VAL A  78      33.026  20.969  74.362  1.00 94.94           C
ATOM    566  CB  VAL A  78      32.143  22.000  73.718  1.00 94.94           C
ATOM    567  CG1 VAL A  78      33.022  23.173  73.248  1.00 94.94           C
ATOM    568  CG2 VAL A  78      31.348  21.329  72.584  1.00 94.94           C
ATOM    569  C   VAL A  78      32.142  19.876  74.882  1.00 94.94           C
ATOM    570  O   VAL A  78      31.941  18.854  74.227  1.00 94.94           O
ATOM    571  N   VAL A  79      31.600  20.053  76.106  1.00106.03           N
ATOM    572  CA  VAL A  79      30.714  19.059  76.643  1.00106.03           C
ATOM    573  CB  VAL A  79      30.587  19.101  78.138  1.00106.03           C
ATOM    574  CG1 VAL A  79      30.171  20.514  78.568  1.00106.03           C
ATOM    575  CG2 VAL A  79      29.590  18.007  78.560  1.00106.03           C
ATOM    576  C   VAL A  79      29.364  19.248  76.017  1.00106.03           C
ATOM    577  O   VAL A  79      28.971  20.368  75.694  1.00106.03           O
ATOM    578  N   LYS A  80      28.631  18.139  75.781  1.00101.37           N
ATOM    579  CA  LYS A  80      27.327  18.251  75.178  1.00101.37           C
ATOM    580  CB  LYS A  80      27.273  17.852  73.695  1.00101.37           C
ATOM    581  CG  LYS A  80      25.857  17.947  73.119  1.00101.37           C
ATOM    582  CD  LYS A  80      25.770  17.845  71.597  1.00101.37           C
ATOM    583  CE  LYS A  80      25.514  19.195  70.926  1.00101.37           C
ATOM    584  NZ  LYS A  80      25.154  18.999  69.505  1.00101.37           N
ATOM    585  C   LYS A  80      26.362  17.367  75.904  1.00101.37           C
ATOM    586  O   LYS A  80      26.729  16.331  76.458  1.00101.37           O
ATOM    587  N   PHE A  81      25.076  17.778  75.916  1.00 62.52           N
ATOM    588  CA  PHE A  81      24.048  17.031  76.580  1.00 62.52           C
ATOM    589  CB  PHE A  81      23.460  17.808  77.770  1.00 62.52           C
ATOM    590  CG  PHE A  81      22.347  17.031  78.387  1.00 62.52           C
ATOM    591  CD1 PHE A  81      22.604  15.921  79.157  1.00 62.52           C
ATOM    592  CD2 PHE A  81      21.046  17.433  78.212  1.00 62.52           C
ATOM    593  CE1 PHE A  81      21.570  15.213  79.729  1.00 62.52           C
ATOM    594  CE2 PHE A  81      20.008  16.731  78.783  1.00 62.52           C
ATOM    595  CZ  PHE A  81      20.271  15.615  79.540  1.00 62.52           C
ATOM    596  C   PHE A  81      22.951  16.772  75.599  1.00 62.52           C
ATOM    597  O   PHE A  81      22.575  17.652  74.829  1.00 62.52           O
ATOM    598  N   VAL A  82      22.437  15.526  75.570  1.00 50.06           N
ATOM    599  CA  VAL A  82      21.298  15.249  74.742  1.00 50.06           C
ATOM    600  CB  VAL A  82      21.534  14.245  73.654  1.00 50.06           C
ATOM    601  CG1 VAL A  82      20.186  13.971  72.962  1.00 50.06           C
ATOM    602  CG2 VAL A  82      22.603  14.801  72.697  1.00 50.06           C
ATOM    603  C   VAL A  82      20.258  14.701  75.659  1.00 50.06           C
ATOM    604  O   VAL A  82      20.485  13.727  76.376  1.00 50.06           O
ATOM    605  N   PRO A  83      19.112  15.322  75.654  1.00 87.59           N
ATOM    606  CA  PRO A  83      18.071  14.897  76.550  1.00 87.59           C
ATOM    607  CD  PRO A  83      19.029  16.744  75.373  1.00 87.59           C
ATOM    608  CB  PRO A  83      17.093  16.072  76.661  1.00 87.59           C
ATOM    609  CG  PRO A  83      17.541  17.065  75.572  1.00 87.59           C
ATOM    610  C   PRO A  83      17.454  13.607  76.130  1.00 87.59           C
ATOM    611  O   PRO A  83      17.340  13.350  74.934  1.00 87.59           O
ATOM    612  N   ALA A  84      17.057  12.775  77.106  1.00 46.24           N
ATOM    613  CA  ALA A  84      16.455  11.520  76.771  1.00 46.24           C
ATOM    614  CB  ALA A  84      16.733  10.385  77.767  1.00 46.24           C
ATOM    615  C   ALA A  84      14.986  11.733  76.602  1.00 46.24           C
ATOM    616  O   ALA A  84      14.460  12.806  76.890  1.00 46.24           O
ATOM    617  N   LYS A  85      14.289  10.686  76.127  1.00 49.01           N
ATOM    618  CA  LYS A  85      12.908  10.738  75.749  1.00 49.01           C
ATOM    619  CB  LYS A  85      12.404   9.362  75.280  1.00 49.01           C
ATOM    620  CG  LYS A  85      10.975   9.358  74.739  1.00 49.01           C
ATOM    621  CD  LYS A  85      10.624   8.069  73.994  1.00 49.01           C
ATOM    622  CE  LYS A  85       9.188   8.030  73.471  1.00 49.01           C
ATOM    623  NZ  LYS A  85       8.984   6.811  72.657  1.00 49.01           N
ATOM    624  C   LYS A  85      12.026  11.184  76.877  1.00 49.01           C
ATOM    625  O   LYS A  85      11.146  12.018  76.671  1.00 49.01           O
ATOM    626  N   VAL A  86      12.217  10.663  78.102  1.00 85.48           N
ATOM    627  CA  VAL A  86      11.294  11.045  79.131  1.00 85.48           C
ATOM    628  CB  VAL A  86      11.462  10.297  80.424  1.00 85.48           C
ATOM    629  CG1 VAL A  86      12.748  10.755  81.124  1.00 85.48           C
ATOM    630  CG2 VAL A  86      10.186  10.503  81.257  1.00 85.48           C
ATOM    631  C   VAL A  86      11.412  12.511  79.407  1.00 85.48           C
ATOM    632  O   VAL A  86      10.405  13.198  79.564  1.00 85.48           O
ATOM    633  N   LEU A  87      12.648  13.043  79.464  1.00146.85           N
ATOM    634  CA  LEU A  87      12.792  14.439  79.762  1.00146.85           C
ATOM    635  CB  LEU A  87      14.260  14.900  79.849  1.00146.85           C
ATOM    636  CG  LEU A  87      14.959  14.534  81.170  1.00146.85           C
ATOM    637  CD1 LEU A  87      14.546  15.477  82.311  1.00146.85           C
ATOM    638  CD2 LEU A  87      14.708  13.062  81.531  1.00146.85           C
ATOM    639  C   LEU A  87      12.136  15.256  78.698  1.00146.85           C
ATOM    640  O   LEU A  87      11.404  16.199  78.988  1.00146.85           O
ATOM    641  N   THR A  88      12.378  14.904  77.427  1.00137.34           N
ATOM    642  CA  THR A  88      11.891  15.677  76.325  1.00137.34           C
ATOM    643  CB  THR A  88      12.450  15.208  75.018  1.00137.34           C
ATOM    644  OG1 THR A  88      12.056  13.865  74.779  1.00137.34           O
ATOM    645  CG2 THR A  88      13.984  15.314  75.069  1.00137.34           C
ATOM    646  C   THR A  88      10.400  15.636  76.191  1.00137.34           C
ATOM    647  O   THR A  88       9.774  16.662  75.933  1.00137.34           O
ATOM    648  N   ASP A  89       9.784  14.459  76.383  1.00213.28           N
ATOM    649  CA  ASP A  89       8.422  14.336  75.955  1.00213.28           C
ATOM    650  CB  ASP A  89       8.013  12.896  75.594  1.00213.28           C
ATOM    651  CG  ASP A  89       8.742  12.562  74.297  1.00213.28           C
ATOM    652  OD1 ASP A  89       9.567  13.408  73.862  1.00213.28           O
ATOM    653  OD2 ASP A  89       8.484  11.470  73.721  1.00213.28           O
ATOM    654  C   ASP A  89       7.379  14.928  76.844  1.00213.28           C
ATOM    655  O   ASP A  89       7.537  15.077  78.054  1.00213.28           O
ATOM    656  N   SER A  90       6.256  15.284  76.180  1.00180.18           N
ATOM    657  CA  SER A  90       5.057  15.815  76.752  1.00180.18           C
ATOM    658  CB  SER A  90       4.883  17.326  76.526  1.00180.18           C
ATOM    659  OG  SER A  90       4.772  17.602  75.136  1.00180.18           O
ATOM    660  C   SER A  90       3.942  15.136  76.040  1.00180.18           C
ATOM    661  O   SER A  90       4.157  14.464  75.034  1.00180.18           O
ATOM    662  N   ILE A  91       2.711  15.302  76.550  1.00 70.61           N
ATOM    663  CA  ILE A  91       1.603  14.623  75.957  1.00 70.61           C
ATOM    664  CB  ILE A  91       0.354  14.687  76.789  1.00 70.61           C
ATOM    665  CG1 ILE A  91       0.597  14.002  78.149  1.00 70.61           C
ATOM    666  CG2 ILE A  91      -0.803  14.069  75.988  1.00 70.61           C
ATOM    667  CD1 ILE A  91      -0.502  14.266  79.176  1.00 70.61           C
ATOM    668  C   ILE A  91       1.324  15.237  74.629  1.00 70.61           C
ATOM    669  O   ILE A  91       1.228  16.455  74.491  1.00 70.61           O
ATOM    670  N   ASN A  92       1.219  14.372  73.603  1.00 33.40           N
ATOM    671  CA  ASN A  92       0.968  14.801  72.265  1.00 33.40           C
ATOM    672  CB  ASN A  92       1.000  13.626  71.270  1.00 33.40           C
ATOM    673  CG  ASN A  92       1.164  14.187  69.866  1.00 33.40           C
ATOM    674  OD1 ASN A  92       0.391  15.036  69.427  1.00 33.40           O
ATOM    675  ND2 ASN A  92       2.212  13.707  69.144  1.00 33.40           N
ATOM    676  C   ASN A  92      -0.392  15.421  72.227  1.00 33.40           C
ATOM    677  O   ASN A  92      -0.577  16.506  71.678  1.00 33.40           O
ATOM    678  N   LYS A  93      -1.383  14.749  72.843  1.00 73.56           N
ATOM    679  CA  LYS A  93      -2.719  15.264  72.836  1.00 73.56           C
ATOM    680  CB  LYS A  93      -3.774  14.197  72.478  1.00 73.56           C
ATOM    681  CG  LYS A  93      -3.772  12.984  73.415  1.00 73.56           C
ATOM    682  CD  LYS A  93      -4.960  12.038  73.206  1.00 73.56           C
ATOM    683  CE  LYS A  93      -4.896  10.754  74.042  1.00 73.56           C
ATOM    684  NZ  LYS A  93      -5.434  10.992  75.401  1.00 73.56           N
ATOM    685  C   LYS A  93      -3.032  15.776  74.236  1.00 73.56           C
ATOM    686  O   LYS A  93      -4.091  15.377  74.789  1.00 73.56           O
ATOM    687  OXT LYS A  93      -2.219  16.577  74.769  1.00 73.56           O
TER     688      LYS A  93
ATOM    689  N   MET B  94      31.761   4.953  80.722  1.00164.47           N
ATOM    690  CA  MET B  94      30.717   5.129  81.724  1.00164.47           C
ATOM    691  CB  MET B  94      31.105   6.263  82.688  1.00164.47           C
ATOM    692  CG  MET B  94      30.227   6.310  83.935  1.00164.47           C
ATOM    693  SD  MET B  94      30.667   7.560  85.178  1.00164.47           S
ATOM    694  CE  MET B  94      32.129   6.666  85.777  1.00164.47           C
ATOM    695  C   MET B  94      29.627   5.555  80.871  1.00164.47           C
ATOM    696  O   MET B  94      28.972   6.535  81.241  1.00164.47           O
ATOM    697  N   ALA B  95      29.551   4.866  79.681  1.00236.02           N
ATOM    698  CA  ALA B  95      28.404   4.942  78.829  1.00236.02           C
ATOM    699  CB  ALA B  95      28.285   3.797  77.808  1.00236.02           C
ATOM    700  C   ALA B  95      27.525   4.657  79.937  1.00236.02           C
ATOM    701  O   ALA B  95      27.526   3.565  80.505  1.00236.02           O
ATOM    702  N   LEU B  96      26.755   5.663  80.302  1.00328.40           N
ATOM    703  CA  LEU B  96      26.535   5.494  81.680  1.00328.40           C
ATOM    704  CB  LEU B  96      26.562   6.779  82.546  1.00328.40           C
ATOM    705  CG  LEU B  96      26.276   6.643  84.052  1.00328.40           C
ATOM    706  CD1 LEU B  96      27.445   6.007  84.814  1.00328.40           C
ATOM    707  CD2 LEU B  96      25.835   7.990  84.648  1.00328.40           C
ATOM    708  C   LEU B  96      25.398   4.698  81.901  1.00328.40           C
ATOM    709  O   LEU B  96      24.292   4.908  81.413  1.00328.40           O
ATOM    710  N   THR B  97      25.709   3.609  82.554  1.00143.05           N
ATOM    711  CA  THR B  97      24.481   3.164  82.996  1.00143.05           C
ATOM    712  CB  THR B  97      24.408   1.695  83.289  1.00143.05           C
ATOM    713  OG1 THR B  97      25.363   1.339  84.277  1.00143.05           O
ATOM    714  CG2 THR B  97      24.653   0.914  81.986  1.00143.05           C
ATOM    715  C   THR B  97      24.394   3.923  84.253  1.00143.05           C
ATOM    716  O   THR B  97      25.427   4.176  84.868  1.00143.05           O
ATOM    717  N   LYS B  98      23.184   4.316  84.658  1.00145.33           N
ATOM    718  CA  LYS B  98      23.066   5.051  85.881  1.00145.33           C
ATOM    719  CB  LYS B  98      21.614   5.285  86.326  0.00145.33           C
ATOM    720  CG  LYS B  98      20.811   6.227  85.432  0.00145.33           C
ATOM    721  CD  LYS B  98      19.305   6.164  85.700  0.00145.33           C
ATOM    722  CE  LYS B  98      18.924   6.386  87.166  0.00145.33           C
ATOM    723  NZ  LYS B  98      18.800   7.834  87.450  0.00145.33           N
ATOM    724  C   LYS B  98      23.663   4.176  86.933  1.00145.33           C
ATOM    725  O   LYS B  98      24.260   4.652  87.896  1.00145.33           O
ATOM    726  N   ASP B  99      23.546   2.858  86.723  1.00 78.07           N
ATOM    727  CA  ASP B  99      23.998   1.873  87.656  1.00 78.07           C
ATOM    728  CB  ASP B  99      23.787   0.455  87.098  1.00 78.07           C
ATOM    729  CG  ASP B  99      23.792  -0.535  88.249  1.00 78.07           C
ATOM    730  OD1 ASP B  99      24.254  -0.156  89.357  1.00 78.07           O
ATOM    731  OD2 ASP B  99      23.322  -1.683  88.033  1.00 78.07           O
ATOM    732  C   ASP B  99      25.467   2.064  87.929  1.00 78.07           C
ATOM    733  O   ASP B  99      25.898   1.973  89.076  1.00 78.07           O
ATOM    734  N   GLN B 100      26.290   2.317  86.893  1.00 48.09           N
ATOM    735  CA  GLN B 100      27.702   2.494  87.116  1.00 48.09           C
ATOM    736  CB  GLN B 100      28.539   2.467  85.828  1.00 48.09           C
ATOM    737  CG  GLN B 100      28.633   1.070  85.210  1.00 48.09           C
ATOM    738  CD  GLN B 100      29.647   1.123  84.076  1.00 48.09           C
ATOM    739  OE1 GLN B 100      29.527   1.925  83.152  1.00 48.09           O
ATOM    740  NE2 GLN B 100      30.685   0.248  84.154  1.00 48.09           N
ATOM    741  C   GLN B 100      27.991   3.778  87.839  1.00 48.09           C
ATOM    742  O   GLN B 100      28.892   3.839  88.674  1.00 48.09           O
ATOM    743  N   LEU B 101      27.241   4.847  87.519  1.00 65.00           N
ATOM    744  CA  LEU B 101      27.445   6.151  88.086  1.00 65.00           C
ATOM    745  CB  LEU B 101      26.436   7.145  87.477  1.00 65.00           C
ATOM    746  CG  LEU B 101      26.681   8.631  87.783  1.00 65.00           C
ATOM    747  CD1 LEU B 101      27.893   9.159  87.002  1.00 65.00           C
ATOM    748  CD2 LEU B 101      25.410   9.464  87.538  1.00 65.00           C
ATOM    749  C   LEU B 101      27.186   6.071  89.565  1.00 65.00           C
ATOM    750  O   LEU B 101      27.932   6.621  90.376  1.00 65.00           O
ATOM    751  N   ILE B 102      26.112   5.360  89.958  1.00 99.83           N
ATOM    752  CA  ILE B 102      25.737   5.259  91.342  1.00 99.83           C
ATOM    753  CB  ILE B 102      24.423   4.575  91.579  1.00 99.83           C
ATOM    754  CG1 ILE B 102      24.473   3.112  91.116  1.00 99.83           C
ATOM    755  CG2 ILE B 102      23.331   5.418  90.901  1.00 99.83           C
ATOM    756  CD1 ILE B 102      23.298   2.264  91.599  1.00 99.83           C
ATOM    757  C   ILE B 102      26.792   4.533  92.112  1.00 99.83           C
ATOM    758  O   ILE B 102      27.068   4.871  93.261  1.00 99.83           O
ATOM    759  N   ALA B 103      27.394   3.489  91.514  1.00 28.52           N
ATOM    760  CA  ALA B 103      28.388   2.744  92.229  1.00 28.52           C
ATOM    761  CB  ALA B 103      28.960   1.568  91.420  1.00 28.52           C
ATOM    762  C   ALA B 103      29.528   3.657  92.561  1.00 28.52           C
ATOM    763  O   ALA B 103      30.052   3.617  93.673  1.00 28.52           O
ATOM    764  N   ASP B 104      29.935   4.513  91.603  1.00 85.27           N
ATOM    765  CA  ASP B 104      31.062   5.377  91.810  1.00 85.27           C
ATOM    766  CB  ASP B 104      31.440   6.187  90.552  1.00 85.27           C
ATOM    767  CG  ASP B 104      32.748   6.942  90.794  1.00 85.27           C
ATOM    768  OD1 ASP B 104      32.808   7.768  91.745  1.00 85.27           O
ATOM    769  OD2 ASP B 104      33.706   6.713  90.010  1.00 85.27           O
ATOM    770  C   ASP B 104      30.773   6.358  92.905  1.00 85.27           C
ATOM    771  O   ASP B 104      31.634   6.626  93.740  1.00 85.27           O
ATOM    772  N   ILE B 105      29.568   6.955  92.905  1.00169.05           N
ATOM    773  CA  ILE B 105      29.225   7.955  93.879  1.00169.05           C
ATOM    774  CB  ILE B 105      28.201   8.963  93.421  1.00169.05           C
ATOM    775  CG1 ILE B 105      26.856   8.347  93.037  1.00169.05           C
ATOM    776  CG2 ILE B 105      28.852   9.792  92.305  1.00169.05           C
ATOM    777  CD1 ILE B 105      25.950   8.160  94.238  1.00169.05           C
ATOM    778  C   ILE B 105      28.993   7.403  95.256  1.00169.05           C
ATOM    779  O   ILE B 105      29.189   8.105  96.246  1.00169.05           O
ATOM    780  N   ALA B 106      28.515   6.152  95.375  1.00 42.17           N
ATOM    781  CA  ALA B 106      28.327   5.594  96.685  1.00 42.17           C
ATOM    782  CB  ALA B 106      27.787   4.154  96.651  1.00 42.17           C
ATOM    783  C   ALA B 106      29.664   5.576  97.367  1.00 42.17           C
ATOM    784  O   ALA B 106      29.757   5.804  98.572  1.00 42.17           O
ATOM    785  N   GLU B 107      30.741   5.282  96.611  1.00 85.13           N
ATOM    786  CA  GLU B 107      32.053   5.172  97.186  1.00 85.13           C
ATOM    787  CB  GLU B 107      33.094   4.655  96.179  1.00 85.13           C
ATOM    788  CG  GLU B 107      32.756   3.284  95.584  1.00 85.13           C
ATOM    789  CD  GLU B 107      32.661   2.251  96.700  0.00 85.13           C
ATOM    790  OE1 GLU B 107      32.800   2.636  97.892  0.00 85.13           O
ATOM    791  OE2 GLU B 107      32.440   1.056  96.371  0.00 85.13           O
ATOM    792  C   GLU B 107      32.570   6.488  97.707  1.00 85.13           C
ATOM    793  O   GLU B 107      33.035   6.566  98.843  1.00 85.13           O
ATOM    794  N   ALA B 108      32.496   7.565  96.896  1.00 39.49           N
ATOM    795  CA  ALA B 108      33.065   8.839  97.267  1.00 39.49           C
ATOM    796  CB  ALA B 108      32.957   9.883  96.144  1.00 39.49           C
ATOM    797  C   ALA B 108      32.371   9.407  98.471  1.00 39.49           C
ATOM    798  O   ALA B 108      33.006   9.957  99.369  1.00 39.49           O
ATOM    799  N   ILE B 109      31.032   9.306  98.484  1.00107.56           N
ATOM    800  CA  ILE B 109      30.132   9.784  99.498  1.00107.56           C
ATOM    801  CB  ILE B 109      28.691   9.681  99.079  1.00107.56           C
ATOM    802  CG1 ILE B 109      27.780  10.457 100.046  1.00107.56           C
ATOM    803  CG2 ILE B 109      28.340   8.190  98.958  1.00107.56           C
ATOM    804  CD1 ILE B 109      26.354  10.643  99.527  1.00107.56           C
ATOM    805  C   ILE B 109      30.292   8.996 100.762  1.00107.56           C
ATOM    806  O   ILE B 109      30.092   9.531 101.851  1.00107.56           O
ATOM    807  N   ASP B 110      30.668   7.706 100.643  1.00111.28           N
ATOM    808  CA  ASP B 110      30.735   6.792 101.753  1.00111.28           C
ATOM    809  CB  ASP B 110      31.572   7.307 102.939  1.00111.28           C
ATOM    810  CG  ASP B 110      31.750   6.134 103.895  1.00111.28           C
ATOM    811  OD1 ASP B 110      31.864   4.983 103.396  1.00111.28           O
ATOM    812  OD2 ASP B 110      31.775   6.371 105.132  1.00111.28           O
ATOM    813  C   ASP B 110      29.358   6.484 102.260  1.00111.28           C
ATOM    814  O   ASP B 110      29.079   6.563 103.456  1.00111.28           O
ATOM    815  N   ALA B 111      28.455   6.117 101.327  1.00 67.15           N
ATOM    816  CA  ALA B 111      27.108   5.738 101.651  1.00 67.15           C
ATOM    817  CB  ALA B 111      26.051   6.717 101.116  1.00 67.15           C
ATOM    818  C   ALA B 111      26.858   4.406 101.007  1.00 67.15           C
ATOM    819  O   ALA B 111      27.761   3.807 100.424  1.00 67.15           O
ATOM    820  N   PRO B 112      25.665   3.899 101.194  1.00156.42           N
ATOM    821  CA  PRO B 112      25.277   2.659 100.569  1.00156.42           C
ATOM    822  CD  PRO B 112      25.011   4.081 102.482  1.00156.42           C
ATOM    823  CB  PRO B 112      24.078   2.139 101.364  1.00156.42           C
ATOM    824  CG  PRO B 112      24.257   2.769 102.755  1.00156.42           C
ATOM    825  C   PRO B 112      24.955   2.889  99.121  1.00156.42           C
ATOM    826  O   PRO B 112      24.803   4.039  98.712  1.00156.42           O
ATOM    827  N   LYS B 113      24.890   1.803  98.328  1.00 42.28           N
ATOM    828  CA  LYS B 113      24.564   1.855  96.932  1.00 42.28           C
ATOM    829  CB  LYS B 113      24.734   0.480  96.266  1.00 42.28           C
ATOM    830  CG  LYS B 113      26.186   0.000  96.307  1.00 42.28           C
ATOM    831  CD  LYS B 113      26.369  -1.496  96.055  0.00 42.28           C
ATOM    832  CE  LYS B 113      27.816  -1.960  96.236  0.00 42.28           C
ATOM    833  NZ  LYS B 113      27.887  -3.432  96.136  0.00 42.28           N
ATOM    834  C   LYS B 113      23.135   2.284  96.801  1.00 42.28           C
ATOM    835  O   LYS B 113      22.773   3.019  95.883  1.00 42.28           O
ATOM    836  N   THR B 114      22.285   1.824  97.738  1.00 36.27           N
ATOM    837  CA  THR B 114      20.878   2.100  97.718  1.00 36.27           C
ATOM    838  CB  THR B 114      20.137   1.408  98.825  1.00 36.27           C
ATOM    839  OG1 THR B 114      20.326   0.003  98.738  1.00 36.27           O
ATOM    840  CG2 THR B 114      18.642   1.746  98.700  1.00 36.27           C
ATOM    841  C   THR B 114      20.634   3.572  97.874  1.00 36.27           C
ATOM    842  O   THR B 114      19.730   4.112  97.239  1.00 36.27           O
ATOM    843  N   THR B 115      21.393   4.252  98.759  1.00105.93           N
ATOM    844  CA  THR B 115      21.192   5.660  98.983  1.00105.93           C
ATOM    845  CB  THR B 115      21.885   6.186 100.203  1.00105.93           C
ATOM    846  OG1 THR B 115      21.428   7.501 100.491  1.00105.93           O
ATOM    847  CG2 THR B 115      23.397   6.192  99.947  1.00105.93           C
ATOM    848  C   THR B 115      21.662   6.457  97.808  1.00105.93           C
ATOM    849  O   THR B 115      21.056   7.461  97.438  1.00105.93           O
ATOM    850  N   ALA B 116      22.775   6.028  97.191  1.00 48.95           N
ATOM    851  CA  ALA B 116      23.322   6.737  96.078  1.00 48.95           C
ATOM    852  CB  ALA B 116      24.505   5.951  95.498  1.00 48.95           C
ATOM    853  C   ALA B 116      22.260   6.773  95.025  1.00 48.95           C
ATOM    854  O   ALA B 116      21.937   7.830  94.483  1.00 48.95           O
ATOM    855  N   ARG B 117      21.651   5.600  94.761  1.00138.66           N
ATOM    856  CA  ARG B 117      20.655   5.443  93.740  1.00138.66           C
ATOM    857  CB  ARG B 117      20.184   3.984  93.591  1.00138.66           C
ATOM    858  CG  ARG B 117      19.097   3.796  92.529  1.00138.66           C
ATOM    859  CD  ARG B 117      18.706   2.335  92.281  1.00138.66           C
ATOM    860  NE  ARG B 117      18.369   1.713  93.593  1.00138.66           N
ATOM    861  CZ  ARG B 117      17.695   0.526  93.637  1.00138.66           C
ATOM    862  NH1 ARG B 117      17.261  -0.065  92.485  1.00138.66           N
ATOM    863  NH2 ARG B 117      17.453  -0.072  94.839  1.00138.66           N
ATOM    864  C   ARG B 117      19.443   6.263  94.050  1.00138.66           C
ATOM    865  O   ARG B 117      18.918   6.950  93.176  1.00138.66           O
ATOM    866  N   ASN B 118      18.972   6.223  95.308  1.00 37.55           N
ATOM    867  CA  ASN B 118      17.771   6.920  95.668  1.00 37.55           C
ATOM    868  CB  ASN B 118      17.385   6.729  97.147  1.00 37.55           C
ATOM    869  CG  ASN B 118      16.956   5.285  97.349  1.00 37.55           C
ATOM    870  OD1 ASN B 118      16.848   4.516  96.395  1.00 37.55           O
ATOM    871  ND2 ASN B 118      16.691   4.907  98.628  1.00 37.55           N
ATOM    872  C   ASN B 118      17.989   8.384  95.480  1.00 37.55           C
ATOM    873  O   ASN B 118      17.114   9.093  94.987  1.00 37.55           O
ATOM    874  N   ALA B 119      19.163   8.879  95.908  1.00 36.06           N
ATOM    875  CA  ALA B 119      19.458  10.277  95.804  1.00 36.06           C
ATOM    876  CB  ALA B 119      20.787  10.649  96.483  1.00 36.06           C
ATOM    877  C   ALA B 119      19.555  10.684  94.365  1.00 36.06           C
ATOM    878  O   ALA B 119      18.999  11.706  93.968  1.00 36.06           O
ATOM    879  N   LEU B 120      20.256   9.881  93.541  1.00 53.52           N
ATOM    880  CA  LEU B 120      20.460  10.225  92.160  1.00 53.52           C
ATOM    881  CB  LEU B 120      21.339   9.191  91.425  1.00 53.52           C
ATOM    882  CG  LEU B 120      21.594   9.513  89.939  1.00 53.52           C
ATOM    883  CD1 LEU B 120      22.407  10.805  89.777  1.00 53.52           C
ATOM    884  CD2 LEU B 120      22.228   8.319  89.204  1.00 53.52           C
ATOM    885  C   LEU B 120      19.149  10.269  91.448  1.00 53.52           C
ATOM    886  O   LEU B 120      18.837  11.238  90.759  1.00 53.52           O
ATOM    887  N   GLU B 121      18.325   9.228  91.635  1.00 45.36           N
ATOM    888  CA  GLU B 121      17.087   9.138  90.925  1.00 45.36           C
ATOM    889  CB  GLU B 121      16.353   7.817  91.196  1.00 45.36           C
ATOM    890  CG  GLU B 121      17.143   6.612  90.680  1.00 45.36           C
ATOM    891  CD  GLU B 121      16.360   5.342  90.977  1.00 45.36           C
ATOM    892  OE1 GLU B 121      15.220   5.463  91.501  1.00 45.36           O
ATOM    893  OE2 GLU B 121      16.885   4.238  90.679  1.00 45.36           O
ATOM    894  C   GLU B 121      16.215  10.288  91.301  1.00 45.36           C
ATOM    895  O   GLU B 121      15.568  10.887  90.444  1.00 45.36           O
ATOM    896  N   GLN B 122      16.177  10.652  92.593  1.00139.79           N
ATOM    897  CA  GLN B 122      15.301  11.725  92.953  1.00139.79           C
ATOM    898  CB  GLN B 122      15.121  11.971  94.447  1.00139.79           C
ATOM    899  CG  GLN B 122      13.942  12.920  94.612  1.00139.79           C
ATOM    900  CD  GLN B 122      12.817  12.341  93.756  1.00139.79           C
ATOM    901  OE1 GLN B 122      12.702  12.660  92.573  1.00139.79           O
ATOM    902  NE2 GLN B 122      11.978  11.449  94.349  1.00139.79           N
ATOM    903  C   GLN B 122      15.773  12.998  92.327  1.00139.79           C
ATOM    904  O   GLN B 122      14.968  13.816  91.885  1.00139.79           O
ATOM    905  N   LEU B 123      17.100  13.192  92.264  1.00155.64           N
ATOM    906  CA  LEU B 123      17.674  14.384  91.711  1.00155.64           C
ATOM    907  CB  LEU B 123      19.199  14.298  91.644  1.00155.64           C
ATOM    908  CG  LEU B 123      19.777  15.378  90.722  1.00155.64           C
ATOM    909  CD1 LEU B 123      19.547  16.775  91.301  1.00155.64           C
ATOM    910  CD2 LEU B 123      21.229  15.075  90.338  1.00155.64           C
ATOM    911  C   LEU B 123      17.259  14.569  90.282  1.00155.64           C
ATOM    912  O   LEU B 123      16.886  15.673  89.886  1.00155.64           O
ATOM    913  N   GLY B 124      17.345  13.497  89.468  1.00 34.11           N
ATOM    914  CA  GLY B 124      17.040  13.592  88.069  1.00 34.11           C
ATOM    915  C   GLY B 124      15.590  13.898  87.883  1.00 34.11           C
ATOM    916  O   GLY B 124      15.219  14.697  87.025  1.00 34.11           O
ATOM    917  N   GLN B 125      14.732  13.245  88.687  1.00 84.63           N
ATOM    918  CA  GLN B 125      13.310  13.405  88.584  1.00 84.63           C
ATOM    919  CB  GLN B 125      12.556  12.543  89.615  1.00 84.63           C
ATOM    920  CG  GLN B 125      12.875  11.047  89.545  1.00 84.63           C
ATOM    921  CD  GLN B 125      12.340  10.501  88.231  1.00 84.63           C
ATOM    922  OE1 GLN B 125      11.202  10.767  87.848  1.00 84.63           O
ATOM    923  NE2 GLN B 125      13.188   9.717  87.514  1.00 84.63           N
ATOM    924  C   GLN B 125      12.960  14.829  88.893  1.00 84.63           C
ATOM    925  O   GLN B 125      12.159  15.442  88.191  1.00 84.63           O
ATOM    926  N   ILE B 126      13.557  15.399  89.958  1.00111.33           N
ATOM    927  CA  ILE B 126      13.218  16.742  90.330  1.00111.33           C
ATOM    928  CB  ILE B 126      13.696  17.154  91.695  1.00111.33           C
ATOM    929  CG1 ILE B 126      15.222  17.108  91.826  1.00111.33           C
ATOM    930  CG2 ILE B 126      12.953  16.280  92.717  1.00111.33           C
ATOM    931  CD1 ILE B 126      15.694  17.663  93.170  1.00111.33           C
ATOM    932  C   ILE B 126      13.668  17.711  89.279  1.00111.33           C
ATOM    933  O   ILE B 126      12.944  18.652  88.961  1.00111.33           O
ATOM    934  N   VAL B 127      14.867  17.514  88.701  1.00 41.21           N
ATOM    935  CA  VAL B 127      15.353  18.416  87.690  1.00 41.21           C
ATOM    936  CB  VAL B 127      16.708  18.035  87.168  1.00 41.21           C
ATOM    937  CG1 VAL B 127      17.087  19.011  86.042  1.00 41.21           C
ATOM    938  CG2 VAL B 127      17.706  18.015  88.338  1.00 41.21           C
ATOM    939  C   VAL B 127      14.412  18.402  86.525  1.00 41.21           C
ATOM    940  O   VAL B 127      14.069  19.452  85.983  1.00 41.21           O
ATOM    941  N   ALA B 128      13.961  17.206  86.104  1.00 36.65           N
ATOM    942  CA  ALA B 128      13.092  17.103  84.967  1.00 36.65           C
ATOM    943  CB  ALA B 128      12.721  15.649  84.630  1.00 36.65           C
ATOM    944  C   ALA B 128      11.815  17.818  85.262  1.00 36.65           C
ATOM    945  O   ALA B 128      11.267  18.512  84.406  1.00 36.65           O
ATOM    946  N   ASP B 129      11.296  17.648  86.490  1.00 75.35           N
ATOM    947  CA  ASP B 129      10.039  18.235  86.839  1.00 75.35           C
ATOM    948  CB  ASP B 129       9.518  17.740  88.195  1.00 75.35           C
ATOM    949  CG  ASP B 129       8.025  18.018  88.220  1.00 75.35           C
ATOM    950  OD1 ASP B 129       7.556  18.812  87.363  1.00 75.35           O
ATOM    951  OD2 ASP B 129       7.330  17.433  89.093  1.00 75.35           O
ATOM    952  C   ASP B 129      10.163  19.728  86.887  1.00 75.35           C
ATOM    953  O   ASP B 129       9.283  20.444  86.409  1.00 75.35           O
ATOM    954  N   GLN B 130      11.272  20.239  87.458  1.00 83.19           N
ATOM    955  CA  GLN B 130      11.441  21.658  87.602  1.00 83.19           C
ATOM    956  CB  GLN B 130      12.716  22.038  88.372  1.00 83.19           C
ATOM    957  CG  GLN B 130      12.743  23.508  88.789  1.00 83.19           C
ATOM    958  CD  GLN B 130      11.857  23.644  90.018  1.00 83.19           C
ATOM    959  OE1 GLN B 130      12.145  23.073  91.068  1.00 83.19           O
ATOM    960  NE2 GLN B 130      10.744  24.417  89.887  1.00 83.19           N
ATOM    961  C   GLN B 130      11.530  22.275  86.241  1.00 83.19           C
ATOM    962  O   GLN B 130      10.967  23.339  85.990  1.00 83.19           O
ATOM    963  N   LEU B 131      12.256  21.602  85.330  1.00 66.22           N
ATOM    964  CA  LEU B 131      12.453  22.028  83.974  1.00 66.22           C
ATOM    965  CB  LEU B 131      13.333  21.011  83.234  1.00 66.22           C
ATOM    966  CG  LEU B 131      13.393  21.195  81.716  1.00 66.22           C
ATOM    967  CD1 LEU B 131      13.968  22.560  81.345  1.00 66.22           C
ATOM    968  CD2 LEU B 131      14.152  20.030  81.071  1.00 66.22           C
ATOM    969  C   LEU B 131      11.135  22.063  83.270  1.00 66.22           C
ATOM    970  O   LEU B 131      10.796  23.049  82.621  1.00 66.22           O
ATOM    971  N   GLU B 132      10.329  20.999  83.425  1.00 85.63           N
ATOM    972  CA  GLU B 132       9.076  20.894  82.733  1.00 85.63           C
ATOM    973  CB  GLU B 132       8.331  19.581  83.027  1.00 85.63           C
ATOM    974  CG  GLU B 132       8.997  18.345  82.420  1.00 85.63           C
ATOM    975  CD  GLU B 132       8.846  18.438  80.908  1.00 85.63           C
ATOM    976  OE1 GLU B 132       9.378  19.415  80.320  1.00 85.63           O
ATOM    977  OE2 GLU B 132       8.190  17.534  80.321  1.00 85.63           O
ATOM    978  C   GLU B 132       8.197  22.019  83.169  1.00 85.63           C
ATOM    979  O   GLU B 132       7.390  22.523  82.389  1.00 85.63           O
ATOM    980  N   ASN B 133       8.325  22.412  84.449  1.00 90.22           N
ATOM    981  CA  ASN B 133       7.570  23.471  85.056  1.00 90.22           C
ATOM    982  CB  ASN B 133       7.831  23.615  86.565  1.00 90.22           C
ATOM    983  CG  ASN B 133       6.860  24.658  87.098  1.00 90.22           C
ATOM    984  OD1 ASN B 133       5.779  24.855  86.545  1.00 90.22           O
ATOM    985  ND2 ASN B 133       7.257  25.358  88.195  1.00 90.22           N
ATOM    986  C   ASN B 133       7.941  24.779  84.424  1.00 90.22           C
ATOM    987  O   ASN B 133       7.119  25.690  84.371  1.00 90.22           O
ATOM    988  N   GLY B 134       9.185  24.921  83.925  1.00 37.09           N
ATOM    989  CA  GLY B 134       9.576  26.186  83.366  1.00 37.09           C
ATOM    990  C   GLY B 134      10.585  26.818  84.272  1.00 37.09           C
ATOM    991  O   GLY B 134      10.962  27.975  84.092  1.00 37.09           O
ATOM    992  N   ALA B 135      11.051  26.068  85.285  1.00 39.80           N
ATOM    993  CA  ALA B 135      12.035  26.610  86.169  1.00 39.80           C
ATOM    994  CB  ALA B 135      11.911  26.096  87.615  1.00 39.80           C
ATOM    995  C   ALA B 135      13.387  26.219  85.660  1.00 39.80           C
ATOM    996  O   ALA B 135      13.553  25.190  85.007  1.00 39.80           O
ATOM    997  N   GLU B 136      14.397  27.073  85.915  1.00105.72           N
ATOM    998  CA  GLU B 136      15.729  26.750  85.499  1.00105.72           C
ATOM    999  CB  GLU B 136      16.524  27.938  84.926  1.00105.72           C
ATOM   1000  CG  GLU B 136      16.561  29.173  85.827  1.00105.72           C
ATOM   1001  CD  GLU B 136      15.424  30.094  85.401  1.00105.72           C
ATOM   1002  OE1 GLU B 136      14.251  29.635  85.391  1.00105.72           O
ATOM   1003  OE2 GLU B 136      15.718  31.273  85.070  1.00105.72           O
ATOM   1004  C   GLU B 136      16.457  26.206  86.685  1.00105.72           C
ATOM   1005  O   GLU B 136      16.336  26.701  87.807  1.00105.72           O
ATOM   1006  N   ILE B 137      17.227  25.124  86.465  1.00 96.24           N
ATOM   1007  CA  ILE B 137      17.945  24.568  87.565  1.00 96.24           C
ATOM   1008  CB  ILE B 137      17.729  23.092  87.771  1.00 96.24           C
ATOM   1009  CG1 ILE B 137      18.264  22.667  89.151  1.00 96.24           C
ATOM   1010  CG2 ILE B 137      18.339  22.325  86.585  1.00 96.24           C
ATOM   1011  CD1 ILE B 137      17.771  21.296  89.612  1.00 96.24           C
ATOM   1012  C   ILE B 137      19.390  24.854  87.348  1.00 96.24           C
ATOM   1013  O   ILE B 137      19.969  24.518  86.314  1.00 96.24           O
ATOM   1014  N   THR B 138      20.010  25.529  88.335  1.00 46.41           N
ATOM   1015  CA  THR B 138      21.388  25.883  88.198  1.00 46.41           C
ATOM   1016  CB  THR B 138      21.651  27.335  88.478  1.00 46.41           C
ATOM   1017  OG1 THR B 138      20.856  28.147  87.626  1.00 46.41           O
ATOM   1018  CG2 THR B 138      23.139  27.622  88.226  1.00 46.41           C
ATOM   1019  C   THR B 138      22.136  25.097  89.223  1.00 46.41           C
ATOM   1020  O   THR B 138      21.709  24.998  90.369  1.00 46.41           O
ATOM   1021  N   LEU B 139      23.260  24.474  88.826  1.00 89.78           N
ATOM   1022  CA  LEU B 139      24.060  23.742  89.765  1.00 89.78           C
ATOM   1023  CB  LEU B 139      24.154  22.240  89.440  1.00 89.78           C
ATOM   1024  CG  LEU B 139      22.801  21.506  89.465  1.00 89.78           C
ATOM   1025  CD1 LEU B 139      22.976  20.012  89.144  1.00 89.78           C
ATOM   1026  CD2 LEU B 139      22.054  21.753  90.785  1.00 89.78           C
ATOM   1027  C   LEU B 139      25.442  24.293  89.659  1.00 89.78           C
ATOM   1028  O   LEU B 139      26.077  24.175  88.612  1.00 89.78           O
ATOM   1029  N   PRO B 140      25.942  24.847  90.738  1.00234.22           N
ATOM   1030  CA  PRO B 140      27.192  25.554  90.756  1.00234.22           C
ATOM   1031  CD  PRO B 140      25.373  24.677  92.064  1.00234.22           C
ATOM   1032  CB  PRO B 140      27.531  25.778  92.232  1.00234.22           C
ATOM   1033  CG  PRO B 140      26.177  25.640  92.956  1.00234.22           C
ATOM   1034  C   PRO B 140      28.305  24.905  89.997  1.00234.22           C
ATOM   1035  O   PRO B 140      28.698  25.450  88.986  1.00234.22           O
ATOM   1036  N   GLY B 141      28.834  23.748  90.375  1.00172.47           N
ATOM   1037  CA  GLY B 141      29.937  23.224  89.620  1.00172.47           C
ATOM   1038  C   GLY B 141      29.538  22.696  88.268  1.00172.47           C
ATOM   1039  O   GLY B 141      30.386  22.582  87.396  1.00172.47           O
ATOM   1040  N   ILE B 142      28.320  22.160  88.086  1.00196.05           N
ATOM   1041  CA  ILE B 142      28.051  21.527  86.817  1.00196.05           C
ATOM   1042  CB  ILE B 142      27.088  20.379  86.958  1.00196.05           C
ATOM   1043  CG1 ILE B 142      27.145  19.488  85.707  1.00196.05           C
ATOM   1044  CG2 ILE B 142      25.689  20.925  87.292  1.00196.05           C
ATOM   1045  CD1 ILE B 142      28.461  18.719  85.581  1.00196.05           C
ATOM   1046  C   ILE B 142      27.595  22.386  85.659  1.00196.05           C
ATOM   1047  O   ILE B 142      28.205  22.354  84.591  1.00196.05           O
ATOM   1048  N   GLY B 143      26.521  23.192  85.834  1.00 40.13           N
ATOM   1049  CA  GLY B 143      25.937  23.911  84.724  1.00 40.13           C
ATOM   1050  C   GLY B 143      24.462  24.060  85.016  1.00 40.13           C
ATOM   1051  O   GLY B 143      24.041  23.817  86.145  1.00 40.13           O
ATOM   1052  N   LYS B 144      23.632  24.458  84.015  1.00112.88           N
ATOM   1053  CA  LYS B 144      22.227  24.669  84.280  1.00112.88           C
ATOM   1054  CB  LYS B 144      21.848  26.160  84.381  1.00112.88           C
ATOM   1055  CG  LYS B 144      22.294  27.004  83.182  1.00112.88           C
ATOM   1056  CD  LYS B 144      21.699  28.416  83.158  1.00112.88           C
ATOM   1057  CE  LYS B 144      22.414  29.365  82.192  1.00112.88           C
ATOM   1058  NZ  LYS B 144      22.242  28.896  80.799  1.00112.88           N
ATOM   1059  C   LYS B 144      21.360  24.028  83.227  1.00112.88           C
ATOM   1060  O   LYS B 144      21.807  23.757  82.112  1.00112.88           O
ATOM   1061  N   LEU B 145      20.078  23.753  83.585  1.00101.04           N
ATOM   1062  CA  LEU B 145      19.132  23.126  82.696  1.00101.04           C
ATOM   1063  CB  LEU B 145      18.679  21.742  83.221  1.00101.04           C
ATOM   1064  CG  LEU B 145      17.903  20.832  82.237  1.00101.04           C
ATOM   1065  CD1 LEU B 145      17.462  19.534  82.937  1.00101.04           C
ATOM   1066  CD2 LEU B 145      16.736  21.549  81.544  1.00101.04           C
ATOM   1067  C   LEU B 145      17.921  24.019  82.626  1.00101.04           C
ATOM   1068  O   LEU B 145      17.437  24.499  83.653  1.00101.04           O
ATOM   1069  N   LYS B 146      17.413  24.287  81.401  1.00140.47           N
ATOM   1070  CA  LYS B 146      16.238  25.106  81.267  1.00140.47           C
ATOM   1071  CB  LYS B 146      16.512  26.618  81.173  1.00140.47           C
ATOM   1072  CG  LYS B 146      17.359  27.026  79.969  1.00140.47           C
ATOM   1073  CD  LYS B 146      17.295  28.524  79.660  1.00140.47           C
ATOM   1074  CE  LYS B 146      17.842  29.413  80.779  1.00140.47           C
ATOM   1075  NZ  LYS B 146      16.876  29.475  81.898  1.00140.47           N
ATOM   1076  C   LYS B 146      15.481  24.705  80.039  1.00140.47           C
ATOM   1077  O   LYS B 146      15.930  23.881  79.244  1.00140.47           O
ATOM   1078  N   VAL B 147      14.264  25.267  79.891  1.00 50.47           N
ATOM   1079  CA  VAL B 147      13.395  24.961  78.790  1.00 50.47           C
ATOM   1080  CB  VAL B 147      11.946  25.085  79.146  1.00 50.47           C
ATOM   1081  CG1 VAL B 147      11.122  24.975  77.858  1.00 50.47           C
ATOM   1082  CG2 VAL B 147      11.605  24.026  80.197  1.00 50.47           C
ATOM   1083  C   VAL B 147      13.627  25.969  77.707  1.00 50.47           C
ATOM   1084  O   VAL B 147      13.800  27.152  77.988  1.00 50.47           O
ATOM   1085  N   THR B 148      13.637  25.514  76.432  1.00 41.48           N
ATOM   1086  CA  THR B 148      13.819  26.402  75.315  1.00 41.48           C
ATOM   1087  CB  THR B 148      15.051  26.119  74.499  1.00 41.48           C
ATOM   1088  OG1 THR B 148      16.206  26.206  75.321  1.00 41.48           O
ATOM   1089  CG2 THR B 148      15.144  27.157  73.366  1.00 41.48           C
ATOM   1090  C   THR B 148      12.633  26.264  74.408  1.00 41.48           C
ATOM   1091  O   THR B 148      11.976  25.224  74.360  1.00 41.48           O
ATOM   1092  N   GLU B 149      12.318  27.348  73.668  1.00 89.50           N
ATOM   1093  CA  GLU B 149      11.166  27.383  72.816  1.00 89.50           C
ATOM   1094  CB  GLU B 149      10.658  28.807  72.541  1.00 89.50           C
ATOM   1095  CG  GLU B 149      10.065  29.478  73.781  1.00 89.50           C
ATOM   1096  CD  GLU B 149       8.826  28.685  74.165  1.00 89.50           C
ATOM   1097  OE1 GLU B 149       8.182  28.111  73.250  1.00 89.50           O
ATOM   1098  OE2 GLU B 149       8.513  28.636  75.386  1.00 89.50           O
ATOM   1099  C   GLU B 149      11.453  26.752  71.489  1.00 89.50           C
ATOM   1100  O   GLU B 149      12.573  26.785  70.978  1.00 89.50           O
ATOM   1101  N   ARG B 150      10.401  26.150  70.903  1.00145.59           N
ATOM   1102  CA  ARG B 150      10.478  25.547  69.608  1.00145.59           C
ATOM   1103  CB  ARG B 150      10.350  24.013  69.667  1.00145.59           C
ATOM   1104  CG  ARG B 150      10.676  23.292  68.358  1.00145.59           C
ATOM   1105  CD  ARG B 150      12.140  23.440  67.939  1.00145.59           C
ATOM   1106  NE  ARG B 150      12.952  23.461  69.187  1.00145.59           N
ATOM   1107  CZ  ARG B 150      14.302  23.266  69.139  1.00145.59           C
ATOM   1108  NH1 ARG B 150      14.915  23.014  67.945  1.00145.59           N
ATOM   1109  NH2 ARG B 150      15.032  23.314  70.291  1.00145.59           N
ATOM   1110  C   ARG B 150       9.308  26.093  68.856  1.00145.59           C
ATOM   1111  O   ARG B 150       8.201  26.180  69.388  1.00145.59           O
ATOM   1112  N   PRO B 151       9.536  26.489  67.638  1.00 70.37           N
ATOM   1113  CA  PRO B 151       8.491  27.050  66.831  1.00 70.37           C
ATOM   1114  CD  PRO B 151      10.842  27.001  67.259  1.00 70.37           C
ATOM   1115  CB  PRO B 151       9.179  27.886  65.751  1.00 70.37           C
ATOM   1116  CG  PRO B 151      10.654  27.453  65.804  1.00 70.37           C
ATOM   1117  C   PRO B 151       7.604  25.987  66.278  1.00 70.37           C
ATOM   1118  O   PRO B 151       7.957  24.810  66.339  1.00 70.37           O
ATOM   1119  N   ALA B 152       6.445  26.391  65.729  1.00 37.02           N
ATOM   1120  CA  ALA B 152       5.525  25.445  65.178  1.00 37.02           C
ATOM   1121  CB  ALA B 152       4.256  26.087  64.585  1.00 37.02           C
ATOM   1122  C   ALA B 152       6.235  24.718  64.081  1.00 37.02           C
ATOM   1123  O   ALA B 152       7.181  25.232  63.487  1.00 37.02           O
ATOM   1124  N   ARG B 153       5.797  23.471  63.812  1.00188.48           N
ATOM   1125  CA  ARG B 153       6.433  22.631  62.840  1.00188.48           C
ATOM   1126  CB  ARG B 153       7.112  21.407  63.479  1.00188.48           C
ATOM   1127  CG  ARG B 153       8.266  21.734  64.429  1.00188.48           C
ATOM   1128  CD  ARG B 153       8.694  20.543  65.290  1.00188.48           C
ATOM   1129  NE  ARG B 153       8.983  19.404  64.375  1.00188.48           N
ATOM   1130  CZ  ARG B 153       9.297  18.178  64.888  1.00188.48           C
ATOM   1131  NH1 ARG B 153       9.390  18.006  66.239  1.00188.48           N
ATOM   1132  NH2 ARG B 153       9.504  17.120  64.051  1.00188.48           N
ATOM   1133  C   ARG B 153       5.363  22.078  61.955  1.00188.48           C
ATOM   1134  O   ARG B 153       4.174  22.293  62.182  1.00188.48           O
ATOM   1135  N   THR B 154       5.778  21.358  60.897  1.00102.74           N
ATOM   1136  CA  THR B 154       4.837  20.727  60.023  1.00102.74           C
ATOM   1137  CB  THR B 154       5.143  20.901  58.560  1.00102.74           C
ATOM   1138  OG1 THR B 154       4.053  20.443  57.778  1.00102.74           O
ATOM   1139  CG2 THR B 154       6.412  20.101  58.212  1.00102.74           C
ATOM   1140  C   THR B 154       4.938  19.272  60.324  1.00102.74           C
ATOM   1141  O   THR B 154       6.001  18.775  60.693  1.00102.74           O
ATOM   1142  N   GLY B 155       3.812  18.549  60.206  1.00 17.98           N
ATOM   1143  CA  GLY B 155       3.855  17.150  60.499  1.00 17.98           C
ATOM   1144  C   GLY B 155       2.596  16.551  59.981  1.00 17.98           C
ATOM   1145  O   GLY B 155       1.793  17.230  59.344  1.00 17.98           O
ATOM   1146  N   ARG B 156       2.396  15.244  60.233  1.00 50.70           N
ATOM   1147  CA  ARG B 156       1.200  14.625  59.753  1.00 50.70           C
ATOM   1148  CB  ARG B 156       1.459  13.677  58.566  1.00 50.70           C
ATOM   1149  CG  ARG B 156       0.226  13.386  57.710  1.00 50.70           C
ATOM   1150  CD  ARG B 156       0.582  12.801  56.340  1.00 50.70           C
ATOM   1151  NE  ARG B 156       1.391  13.823  55.612  1.00 50.70           N
ATOM   1152  CZ  ARG B 156       0.799  14.679  54.728  1.00 50.70           C
ATOM   1153  NH1 ARG B 156      -0.539  14.582  54.473  1.00 50.70           N
ATOM   1154  NH2 ARG B 156       1.548  15.628  54.091  1.00 50.70           N
ATOM   1155  C   ARG B 156       0.611  13.860  60.895  1.00 50.70           C
ATOM   1156  O   ARG B 156       1.322  13.414  61.794  1.00 50.70           O
ATOM   1157  N   ASN B 157      -0.726  13.701  60.892  1.00 77.17           N
ATOM   1158  CA  ASN B 157      -1.394  13.058  61.985  1.00 77.17           C
ATOM   1159  CB  ASN B 157      -2.826  13.595  62.163  1.00 77.17           C
ATOM   1160  CG  ASN B 157      -3.361  13.253  63.543  1.00 77.17           C
ATOM   1161  OD1 ASN B 157      -3.979  14.088  64.202  1.00 77.17           O
ATOM   1162  ND2 ASN B 157      -3.134  11.990  63.992  1.00 77.17           N
ATOM   1163  C   ASN B 157      -1.450  11.600  61.667  1.00 77.17           C
ATOM   1164  O   ASN B 157      -1.890  11.199  60.591  1.00 77.17           O
ATOM   1165  N   PRO B 158      -0.967  10.793  62.568  1.00153.00           N
ATOM   1166  CA  PRO B 158      -0.975   9.380  62.332  1.00153.00           C
ATOM   1167  CD  PRO B 158       0.100  11.198  63.470  1.00153.00           C
ATOM   1168  CB  PRO B 158      -0.110   8.775  63.438  1.00153.00           C
ATOM   1169  CG  PRO B 158       0.873   9.908  63.792  1.00153.00           C
ATOM   1170  C   PRO B 158      -2.366   8.840  62.263  1.00153.00           C
ATOM   1171  O   PRO B 158      -2.602   7.897  61.508  1.00153.00           O
ATOM   1172  N   SER B 159      -3.291   9.392  63.073  1.00 48.54           N
ATOM   1173  CA  SER B 159      -4.638   8.906  63.078  1.00 48.54           C
ATOM   1174  CB  SER B 159      -5.473   9.444  64.261  1.00 48.54           C
ATOM   1175  OG  SER B 159      -5.589  10.860  64.217  1.00 48.54           O
ATOM   1176  C   SER B 159      -5.321   9.269  61.795  1.00 48.54           C
ATOM   1177  O   SER B 159      -5.684   8.401  61.002  1.00 48.54           O
ATOM   1178  N   THR B 160      -5.505  10.584  61.574  1.00111.80           N
ATOM   1179  CA  THR B 160      -6.212  11.098  60.437  1.00111.80           C
ATOM   1180  CB  THR B 160      -6.549  12.552  60.584  1.00111.80           C
ATOM   1181  OG1 THR B 160      -7.427  12.950  59.544  1.00111.80           O
ATOM   1182  CG2 THR B 160      -5.268  13.399  60.534  1.00111.80           C
ATOM   1183  C   THR B 160      -5.433  10.912  59.171  1.00111.80           C
ATOM   1184  O   THR B 160      -5.981  10.515  58.145  1.00111.80           O
ATOM   1185  N   GLY B 161      -4.117  11.185  59.213  1.00 21.58           N
ATOM   1186  CA  GLY B 161      -3.317  11.077  58.030  1.00 21.58           C
ATOM   1187  C   GLY B 161      -3.214  12.433  57.400  1.00 21.58           C
ATOM   1188  O   GLY B 161      -2.503  12.603  56.410  1.00 21.58           O
ATOM   1189  N   ALA B 162      -3.927  13.437  57.950  1.00 30.14           N
ATOM   1190  CA  ALA B 162      -3.880  14.762  57.393  1.00 30.14           C
ATOM   1191  CB  ALA B 162      -5.072  15.644  57.808  1.00 30.14           C
ATOM   1192  C   ALA B 162      -2.634  15.460  57.846  1.00 30.14           C
ATOM   1193  O   ALA B 162      -2.126  15.209  58.938  1.00 30.14           O
ATOM   1194  N   ALA B 163      -2.094  16.357  56.991  1.00 34.82           N
ATOM   1195  CA  ALA B 163      -0.943  17.120  57.382  1.00 34.82           C
ATOM   1196  CB  ALA B 163      -0.236  17.845  56.223  1.00 34.82           C
ATOM   1197  C   ALA B 163      -1.443  18.166  58.317  1.00 34.82           C
ATOM   1198  O   ALA B 163      -2.566  18.643  58.172  1.00 34.82           O
ATOM   1199  N   ILE B 164      -0.635  18.543  59.325  1.00101.91           N
ATOM   1200  CA  ILE B 164      -1.139  19.537  60.221  1.00101.91           C
ATOM   1201  CB  ILE B 164      -1.841  18.975  61.424  1.00101.91           C
ATOM   1202  CG1 ILE B 164      -0.866  18.165  62.294  1.00101.91           C
ATOM   1203  CG2 ILE B 164      -3.050  18.163  60.929  1.00101.91           C
ATOM   1204  CD1 ILE B 164      -1.417  17.836  63.682  1.00101.91           C
ATOM   1205  C   ILE B 164      -0.021  20.397  60.704  1.00101.91           C
ATOM   1206  O   ILE B 164       1.155  20.132  60.453  1.00101.91           O
ATOM   1207  N   GLU B 165      -0.405  21.492  61.391  1.00 57.24           N
ATOM   1208  CA  GLU B 165       0.501  22.425  61.988  1.00 57.24           C
ATOM   1209  CB  GLU B 165      -0.132  23.810  62.201  1.00 57.24           C
ATOM   1210  CG  GLU B 165       0.776  24.802  62.933  1.00 57.24           C
ATOM   1211  CD  GLU B 165      -0.110  25.898  63.509  1.00 57.24           C
ATOM   1212  OE1 GLU B 165      -0.965  25.562  64.372  1.00 57.24           O
ATOM   1213  OE2 GLU B 165       0.052  27.079  63.103  1.00 57.24           O
ATOM   1214  C   GLU B 165       0.805  21.901  63.349  1.00 57.24           C
ATOM   1215  O   GLU B 165      -0.080  21.456  64.078  1.00 57.24           O
ATOM   1216  N   ILE B 166       2.089  21.955  63.731  1.00 54.38           N
ATOM   1217  CA  ILE B 166       2.480  21.471  65.014  1.00 54.38           C
ATOM   1218  CB  ILE B 166       3.792  20.738  64.989  1.00 54.38           C
ATOM   1219  CG1 ILE B 166       3.696  19.489  64.093  1.00 54.38           C
ATOM   1220  CG2 ILE B 166       4.195  20.429  66.440  1.00 54.38           C
ATOM   1221  CD1 ILE B 166       5.043  18.834  63.784  1.00 54.38           C
ATOM   1222  C   ILE B 166       2.651  22.683  65.855  1.00 54.38           C
ATOM   1223  O   ILE B 166       3.379  23.604  65.489  1.00 54.38           O
ATOM   1224  N   ALA B 167       1.953  22.712  67.004  1.00 36.97           N
ATOM   1225  CA  ALA B 167       2.011  23.846  67.872  1.00 36.97           C
ATOM   1226  CB  ALA B 167       1.034  23.767  69.056  1.00 36.97           C
ATOM   1227  C   ALA B 167       3.385  23.917  68.433  1.00 36.97           C
ATOM   1228  O   ALA B 167       4.124  22.935  68.446  1.00 36.97           O
ATOM   1229  N   ALA B 168       3.774  25.113  68.900  1.00 37.51           N
ATOM   1230  CA  ALA B 168       5.086  25.266  69.442  1.00 37.51           C
ATOM   1231  CB  ALA B 168       5.421  26.708  69.854  1.00 37.51           C
ATOM   1232  C   ALA B 168       5.179  24.403  70.659  1.00 37.51           C
ATOM   1233  O   ALA B 168       4.189  24.142  71.342  1.00 37.51           O
ATOM   1234  N   LYS B 169       6.394  23.892  70.928  1.00 89.51           N
ATOM   1235  CA  LYS B 169       6.595  23.086  72.089  1.00 89.51           C
ATOM   1236  CB  LYS B 169       6.572  21.569  71.818  1.00 89.51           C
ATOM   1237  CG  LYS B 169       5.168  21.076  71.442  1.00 89.51           C
ATOM   1238  CD  LYS B 169       5.095  19.624  70.960  1.00 89.51           C
ATOM   1239  CE  LYS B 169       3.700  19.220  70.475  1.00 89.51           C
ATOM   1240  NZ  LYS B 169       2.686  19.550  71.502  1.00 89.51           N
ATOM   1241  C   LYS B 169       7.913  23.481  72.666  1.00 89.51           C
ATOM   1242  O   LYS B 169       8.621  24.312  72.100  1.00 89.51           O
ATOM   1243  N   LYS B 170       8.268  22.916  73.835  1.00 57.75           N
ATOM   1244  CA  LYS B 170       9.478  23.325  74.492  1.00 57.75           C
ATOM   1245  CB  LYS B 170       9.245  23.740  75.957  1.00 57.75           C
ATOM   1246  CG  LYS B 170       8.349  24.969  76.137  1.00 57.75           C
ATOM   1247  CD  LYS B 170       7.897  25.185  77.586  1.00 57.75           C
ATOM   1248  CE  LYS B 170       7.005  26.411  77.782  1.00 57.75           C
ATOM   1249  NZ  LYS B 170       6.520  26.462  79.179  1.00 57.75           N
ATOM   1250  C   LYS B 170      10.436  22.172  74.515  1.00 57.75           C
ATOM   1251  O   LYS B 170      10.025  21.014  74.448  1.00 57.75           O
ATOM   1252  N   VAL B 171      11.755  22.475  74.588  1.00103.93           N
ATOM   1253  CA  VAL B 171      12.766  21.451  74.638  1.00103.93           C
ATOM   1254  CB  VAL B 171      13.545  21.314  73.362  1.00103.93           C
ATOM   1255  CG1 VAL B 171      12.588  20.815  72.267  1.00103.93           C
ATOM   1256  CG2 VAL B 171      14.205  22.664  73.037  1.00103.93           C
ATOM   1257  C   VAL B 171      13.742  21.778  75.739  1.00103.93           C
ATOM   1258  O   VAL B 171      13.955  22.938  76.081  1.00103.93           O
ATOM   1259  N   VAL B 172      14.367  20.733  76.326  1.00 60.86           N
ATOM   1260  CA  VAL B 172      15.290  20.859  77.425  1.00 60.86           C
ATOM   1261  CB  VAL B 172      15.571  19.528  78.063  1.00 60.86           C
ATOM   1262  CG1 VAL B 172      16.563  19.718  79.221  1.00 60.86           C
ATOM   1263  CG2 VAL B 172      14.245  18.828  78.390  1.00 60.86           C
ATOM   1264  C   VAL B 172      16.616  21.299  76.876  1.00 60.86           C
ATOM   1265  O   VAL B 172      17.022  20.858  75.801  1.00 60.86           O
ATOM   1266  N   LYS B 173      17.336  22.191  77.594  1.00 61.52           N
ATOM   1267  CA  LYS B 173      18.652  22.549  77.140  1.00 61.52           C
ATOM   1268  CB  LYS B 173      18.748  23.854  76.330  1.00 61.52           C
ATOM   1269  CG  LYS B 173      18.351  23.654  74.865  1.00 61.52           C
ATOM   1270  CD  LYS B 173      18.371  24.928  74.023  1.00 61.52           C
ATOM   1271  CE  LYS B 173      18.168  24.658  72.530  1.00 61.52           C
ATOM   1272  NZ  LYS B 173      18.201  25.928  71.774  1.00 61.52           N
ATOM   1273  C   LYS B 173      19.576  22.625  78.314  1.00 61.52           C
ATOM   1274  O   LYS B 173      19.173  22.936  79.433  1.00 61.52           O
ATOM   1275  N   PHE B 174      20.862  22.319  78.058  1.00 69.09           N
ATOM   1276  CA  PHE B 174      21.882  22.237  79.063  1.00 69.09           C
ATOM   1277  CB  PHE B 174      22.458  20.808  79.073  1.00 69.09           C
ATOM   1278  CG  PHE B 174      23.715  20.683  79.860  1.00 69.09           C
ATOM   1279  CD1 PHE B 174      23.698  20.576  81.231  1.00 69.09           C
ATOM   1280  CD2 PHE B 174      24.922  20.635  79.201  1.00 69.09           C
ATOM   1281  CE1 PHE B 174      24.875  20.444  81.932  1.00 69.09           C
ATOM   1282  CE2 PHE B 174      26.099  20.505  79.895  1.00 69.09           C
ATOM   1283  CZ  PHE B 174      26.076  20.412  81.267  1.00 69.09           C
ATOM   1284  C   PHE B 174      22.970  23.213  78.726  1.00 69.09           C
ATOM   1285  O   PHE B 174      23.376  23.331  77.571  1.00 69.09           O
ATOM   1286  N   VAL B 175      23.443  23.969  79.741  1.00 42.93           N
ATOM   1287  CA  VAL B 175      24.547  24.866  79.547  1.00 42.93           C
ATOM   1288  CB  VAL B 175      24.232  26.302  79.849  1.00 42.93           C
ATOM   1289  CG1 VAL B 175      25.527  27.124  79.721  1.00 42.93           C
ATOM   1290  CG2 VAL B 175      23.116  26.765  78.899  1.00 42.93           C
ATOM   1291  C   VAL B 175      25.604  24.428  80.509  1.00 42.93           C
ATOM   1292  O   VAL B 175      25.382  24.347  81.719  1.00 42.93           O
ATOM   1293  N   PRO B 176      26.755  24.134  79.979  1.00132.52           N
ATOM   1294  CA  PRO B 176      27.829  23.657  80.808  1.00132.52           C
ATOM   1295  CD  PRO B 176      26.816  23.590  78.632  1.00132.52           C
ATOM   1296  CB  PRO B 176      28.826  22.994  79.860  1.00132.52           C
ATOM   1297  CG  PRO B 176      27.960  22.572  78.657  1.00132.52           C
ATOM   1298  C   PRO B 176      28.433  24.761  81.611  1.00132.52           C
ATOM   1299  O   PRO B 176      28.518  25.886  81.124  1.00132.52           O
ATOM   1300  N   ALA B 177      28.882  24.446  82.838  1.00 41.42           N
ATOM   1301  CA  ALA B 177      29.488  25.403  83.724  1.00 41.42           C
ATOM   1302  CB  ALA B 177      29.485  24.956  85.196  1.00 41.42           C
ATOM   1303  C   ALA B 177      30.915  25.602  83.311  1.00 41.42           C
ATOM   1304  O   ALA B 177      31.455  24.838  82.515  1.00 41.42           O
ATOM   1305  N   LYS B 178      31.554  26.659  83.856  1.00 67.13           N
ATOM   1306  CA  LYS B 178      32.904  27.035  83.539  1.00 67.13           C
ATOM   1307  CB  LYS B 178      33.376  28.265  84.339  1.00 67.13           C
ATOM   1308  CG  LYS B 178      32.545  29.524  84.084  0.00 67.13           C
ATOM   1309  CD  LYS B 178      32.777  30.638  85.108  0.00 67.13           C
ATOM   1310  CE  LYS B 178      34.084  31.403  84.898  0.00 67.13           C
ATOM   1311  NZ  LYS B 178      34.126  32.579  85.795  0.00 67.13           N
ATOM   1312  C   LYS B 178      33.840  25.920  83.889  1.00 67.13           C
ATOM   1313  O   LYS B 178      34.761  25.615  83.134  1.00 67.13           O
ATOM   1314  N   VAL B 179      33.650  25.271  85.050  1.00 99.25           N
ATOM   1315  CA  VAL B 179      34.572  24.232  85.407  1.00 99.25           C
ATOM   1316  CB  VAL B 179      34.357  23.626  86.767  1.00 99.25           C
ATOM   1317  CG1 VAL B 179      34.508  24.714  87.841  1.00 99.25           C
ATOM   1318  CG2 VAL B 179      33.017  22.893  86.778  1.00 99.25           C
ATOM   1319  C   VAL B 179      34.469  23.124  84.405  1.00 99.25           C
ATOM   1320  O   VAL B 179      35.487  22.571  83.996  1.00 99.25           O
ATOM   1321  N   LEU B 180      33.239  22.772  83.971  1.00148.22           N
ATOM   1322  CA  LEU B 180      33.067  21.676  83.062  1.00148.22           C
ATOM   1323  CB  LEU B 180      31.608  21.386  82.657  1.00148.22           C
ATOM   1324  CG  LEU B 180      30.719  20.769  83.750  1.00148.22           C
ATOM   1325  CD1 LEU B 180      29.369  20.327  83.162  1.00148.22           C
ATOM   1326  CD2 LEU B 180      31.438  19.628  84.488  1.00148.22           C
ATOM   1327  C   LEU B 180      33.761  21.982  81.777  1.00148.22           C
ATOM   1328  O   LEU B 180      34.442  21.126  81.216  1.00148.22           O
ATOM   1329  N   THR B 181      33.594  23.217  81.275  1.00 96.47           N
ATOM   1330  CA  THR B 181      34.180  23.572  80.019  1.00 96.47           C
ATOM   1331  CB  THR B 181      33.782  24.939  79.534  1.00 96.47           C
ATOM   1332  OG1 THR B 181      34.240  25.126  78.204  1.00 96.47           O
ATOM   1333  CG2 THR B 181      34.384  26.013  80.453  1.00 96.47           C
ATOM   1334  C   THR B 181      35.669  23.537  80.140  1.00 96.47           C
ATOM   1335  O   THR B 181      36.360  23.080  79.233  1.00 96.47           O
ATOM   1336  N   ASP B 182      36.210  24.019  81.272  1.00 30.69           N
ATOM   1337  CA  ASP B 182      37.633  24.086  81.436  1.00 30.69           C
ATOM   1338  CB  ASP B 182      38.044  24.773  82.749  1.00 30.69           C
ATOM   1339  CG  ASP B 182      37.684  26.249  82.646  1.00 30.69           C
ATOM   1340  OD1 ASP B 182      37.225  26.677  81.554  1.00 30.69           O
ATOM   1341  OD2 ASP B 182      37.868  26.970  83.663  1.00 30.69           O
ATOM   1342  C   ASP B 182      38.221  22.708  81.448  1.00 30.69           C
ATOM   1343  O   ASP B 182      39.277  22.475  80.862  1.00 30.69           O
ATOM   1344  N   SER B 183      37.553  21.756  82.125  1.00 67.92           N
ATOM   1345  CA  SER B 183      38.084  20.429  82.234  1.00 67.92           C
ATOM   1346  CB  SER B 183      37.234  19.521  83.142  1.00 67.92           C
ATOM   1347  OG  SER B 183      35.951  19.328  82.570  1.00 67.92           O
ATOM   1348  C   SER B 183      38.140  19.797  80.878  1.00 67.92           C
ATOM   1349  O   SER B 183      39.127  19.153  80.525  1.00 67.92           O
ATOM   1350  N   ILE B 184      37.076  19.965  80.074  1.00102.08           N
ATOM   1351  CA  ILE B 184      37.038  19.349  78.780  1.00102.08           C
ATOM   1352  CB  ILE B 184      35.693  19.468  78.130  1.00102.08           C
ATOM   1353  CG1 ILE B 184      35.333  20.937  77.878  1.00102.08           C
ATOM   1354  CG2 ILE B 184      34.687  18.730  79.029  1.00102.08           C
ATOM   1355  CD1 ILE B 184      34.014  21.120  77.132  1.00102.08           C
ATOM   1356  C   ILE B 184      38.096  19.942  77.905  1.00102.08           C
ATOM   1357  O   ILE B 184      38.773  19.221  77.174  1.00102.08           O
ATOM   1358  N   ASN B 185      38.259  21.279  77.913  1.00 89.35           N
ATOM   1359  CA  ASN B 185      39.350  21.807  77.147  1.00 89.35           C
ATOM   1360  CB  ASN B 185      38.924  22.567  75.878  1.00 89.35           C
ATOM   1361  CG  ASN B 185      40.168  22.768  75.019  1.00 89.35           C
ATOM   1362  OD1 ASN B 185      40.212  23.652  74.165  1.00 89.35           O
ATOM   1363  ND2 ASN B 185      41.207  21.922  75.250  1.00 89.35           N
ATOM   1364  C   ASN B 185      40.075  22.764  78.032  1.00 89.35           C
ATOM   1365  O   ASN B 185      39.584  23.857  78.313  1.00 89.35           O
ATOM   1366  N   LYS B 186      41.280  22.381  78.497  1.00111.73           N
ATOM   1367  CA  LYS B 186      42.013  23.252  79.368  1.00111.73           C
ATOM   1368  CB  LYS B 186      42.366  22.605  80.720  1.00111.73           C
ATOM   1369  CG  LYS B 186      42.960  23.581  81.739  1.00111.73           C
ATOM   1370  CD  LYS B 186      41.950  24.605  82.263  1.00111.73           C
ATOM   1371  CE  LYS B 186      41.539  25.649  81.222  1.00111.73           C
ATOM   1372  NZ  LYS B 186      40.509  26.551  81.787  1.00111.73           N
ATOM   1373  C   LYS B 186      43.325  23.583  78.670  1.00111.73           C
ATOM   1374  O   LYS B 186      43.573  23.018  77.575  1.00111.73           O
ATOM   1375  OXT LYS B 186      44.098  24.407  79.232  1.00111.73           O
TER    1376      LYS B 186
END
