# Supplementary material for: Comparison of histone-like HU protein DNA-binding properties and HU/IHF protein sequence alignment
Source: PLoS One. 2017 Nov 13;12(11):e0188037. doi: 10.1371/journal.pone.0188037 (PMC5683647; doi:10.1371/journal.pone.0188037)
Supplement: S3 File — (ZIP) [file pone.0188037.s003.zip › B_4.pdb]

EXPDTA    THEORETICAL MODEL, MODELLER 9.17 2017/01/17 18:51:13
REMARK   6 MODELLER OBJECTIVE FUNCTION:       905.1270
REMARK   6 MODELLER BEST TEMPLATE % SEQ ID:  29.032
REMARK   6 SEQUENCE: B_4
REMARK   6 DOPE score: -17312.56445
REMARK   6 GA341 score: 0.76885
REMARK   6 TEMPLATE: 1p71 1:A - 91:B MODELS 1:A - 186:B AT 29.0%
ATOM      1  N   MET A   1      15.823  24.547  90.879  1.00157.53           N
ATOM      2  CA  MET A   1      14.848  25.576  91.224  1.00157.53           C
ATOM      3  CB  MET A   1      14.307  25.303  92.634  1.00157.53           C
ATOM      4  CG  MET A   1      13.584  23.948  92.655  1.00157.53           C
ATOM      5  SD  MET A   1      12.962  23.371  94.259  1.00157.53           S
ATOM      6  CE  MET A   1      12.395  21.774  93.612  1.00157.53           C
ATOM      7  C   MET A   1      15.487  26.901  91.092  1.00157.53           C
ATOM      8  O   MET A   1      16.639  26.978  90.646  1.00157.53           O
ATOM      9  N   ALA A   2      14.702  27.957  91.412  1.00 47.44           N
ATOM     10  CA  ALA A   2      15.203  29.295  91.416  1.00 47.44           C
ATOM     11  CB  ALA A   2      14.169  30.331  91.887  1.00 47.44           C
ATOM     12  C   ALA A   2      16.258  29.214  92.440  1.00 47.44           C
ATOM     13  O   ALA A   2      17.367  29.721  92.268  1.00 47.44           O
ATOM     14  N   LEU A   3      15.927  28.544  93.553  1.00266.06           N
ATOM     15  CA  LEU A   3      17.010  28.254  94.415  1.00266.06           C
ATOM     16  CB  LEU A   3      16.674  28.063  95.904  1.00266.06           C
ATOM     17  CG  LEU A   3      17.915  27.762  96.769  1.00266.06           C
ATOM     18  CD1 LEU A   3      18.901  28.940  96.776  1.00266.06           C
ATOM     19  CD2 LEU A   3      17.508  27.320  98.183  1.00266.06           C
ATOM     20  C   LEU A   3      17.540  26.996  93.827  1.00266.06           C
ATOM     21  O   LEU A   3      16.873  25.967  93.726  1.00266.06           O
ATOM     22  N   THR A   4      18.793  27.118  93.409  1.00182.39           N
ATOM     23  CA  THR A   4      19.667  26.256  92.703  1.00182.39           C
ATOM     24  CB  THR A   4      21.006  26.979  92.654  1.00182.39           C
ATOM     25  OG1 THR A   4      22.030  26.275  91.970  1.00182.39           O
ATOM     26  CG2 THR A   4      21.429  27.289  94.101  1.00182.39           C
ATOM     27  C   THR A   4      19.772  24.934  93.410  1.00182.39           C
ATOM     28  O   THR A   4      18.777  24.270  93.701  1.00182.39           O
ATOM     29  N   LYS A   5      21.019  24.524  93.675  1.00133.54           N
ATOM     30  CA  LYS A   5      21.395  23.258  94.220  1.00133.54           C
ATOM     31  CB  LYS A   5      22.930  23.175  94.364  1.00133.54           C
ATOM     32  CG  LYS A   5      23.519  21.869  94.908  0.00133.54           C
ATOM     33  CD  LYS A   5      23.255  21.606  96.391  0.00133.54           C
ATOM     34  CE  LYS A   5      24.199  20.550  96.969  0.00133.54           C
ATOM     35  NZ  LYS A   5      25.597  21.023  96.853  0.00133.54           N
ATOM     36  C   LYS A   5      20.751  23.068  95.559  1.00133.54           C
ATOM     37  O   LYS A   5      20.340  21.959  95.895  1.00133.54           O
ATOM     38  N   ASP A   6      20.623  24.142  96.360  1.00 42.81           N
ATOM     39  CA  ASP A   6      20.081  24.000  97.683  1.00 42.81           C
ATOM     40  CB  ASP A   6      20.005  25.335  98.442  1.00 42.81           C
ATOM     41  CG  ASP A   6      21.429  25.779  98.733  1.00 42.81           C
ATOM     42  OD1 ASP A   6      22.125  26.196  97.769  1.00 42.81           O
ATOM     43  OD2 ASP A   6      21.839  25.705  99.921  1.00 42.81           O
ATOM     44  C   ASP A   6      18.684  23.452  97.615  1.00 42.81           C
ATOM     45  O   ASP A   6      18.336  22.550  98.375  1.00 42.81           O
ATOM     46  N   GLN A   7      17.836  23.968  96.705  1.00 77.92           N
ATOM     47  CA  GLN A   7      16.484  23.478  96.633  1.00 77.92           C
ATOM     48  CB  GLN A   7      15.609  24.186  95.585  1.00 77.92           C
ATOM     49  CG  GLN A   7      15.122  25.577  95.978  1.00 77.92           C
ATOM     50  CD  GLN A   7      13.999  25.446  96.996  1.00 77.92           C
ATOM     51  OE1 GLN A   7      12.997  24.774  96.757  1.00 77.92           O
ATOM     52  NE2 GLN A   7      14.168  26.108  98.171  1.00 77.92           N
ATOM     53  C   GLN A   7      16.501  22.046  96.217  1.00 77.92           C
ATOM     54  O   GLN A   7      15.720  21.237  96.711  1.00 77.92           O
ATOM     55  N   LEU A   8      17.402  21.709  95.281  1.00 66.68           N
ATOM     56  CA  LEU A   8      17.498  20.399  94.709  1.00 66.68           C
ATOM     57  CB  LEU A   8      18.655  20.359  93.687  1.00 66.68           C
ATOM     58  CG  LEU A   8      18.784  19.085  92.835  1.00 66.68           C
ATOM     59  CD1 LEU A   8      17.650  18.990  91.803  1.00 66.68           C
ATOM     60  CD2 LEU A   8      20.171  19.000  92.179  1.00 66.68           C
ATOM     61  C   LEU A   8      17.816  19.426  95.804  1.00 66.68           C
ATOM     62  O   LEU A   8      17.205  18.363  95.904  1.00 66.68           O
ATOM     63  N   ILE A   9      18.780  19.776  96.675  1.00 94.37           N
ATOM     64  CA  ILE A   9      19.169  18.881  97.724  1.00 94.37           C
ATOM     65  CB  ILE A   9      20.355  19.345  98.518  1.00 94.37           C
ATOM     66  CG1 ILE A   9      20.066  20.638  99.300  1.00 94.37           C
ATOM     67  CG2 ILE A   9      21.523  19.455  97.528  1.00 94.37           C
ATOM     68  CD1 ILE A   9      21.159  20.992 100.308  1.00 94.37           C
ATOM     69  C   ILE A   9      18.021  18.703  98.657  1.00 94.37           C
ATOM     70  O   ILE A   9      17.761  17.599  99.132  1.00 94.37           O
ATOM     71  N   ALA A  10      17.292  19.794  98.942  1.00 28.97           N
ATOM     72  CA  ALA A  10      16.219  19.705  99.886  1.00 28.97           C
ATOM     73  CB  ALA A  10      15.483  21.043 100.076  1.00 28.97           C
ATOM     74  C   ALA A  10      15.215  18.707  99.398  1.00 28.97           C
ATOM     75  O   ALA A  10      14.761  17.859 100.165  1.00 28.97           O
ATOM     76  N   ASP A  11      14.845  18.768  98.103  1.00 40.46           N
ATOM     77  CA  ASP A  11      13.859  17.857  97.588  1.00 40.46           C
ATOM     78  CB  ASP A  11      13.393  18.186  96.157  1.00 40.46           C
ATOM     79  CG  ASP A  11      12.474  19.399  96.220  1.00 40.46           C
ATOM     80  OD1 ASP A  11      12.462  20.086  97.276  1.00 40.46           O
ATOM     81  OD2 ASP A  11      11.761  19.652  95.214  1.00 40.46           O
ATOM     82  C   ASP A  11      14.396  16.459  97.574  1.00 40.46           C
ATOM     83  O   ASP A  11      13.677  15.510  97.888  1.00 40.46           O
ATOM     84  N   ILE A  12      15.677  16.295  97.189  1.00101.13           N
ATOM     85  CA  ILE A  12      16.275  14.993  97.069  1.00101.13           C
ATOM     86  CB  ILE A  12      17.618  15.034  96.387  1.00101.13           C
ATOM     87  CG1 ILE A  12      18.621  15.895  97.167  1.00101.13           C
ATOM     88  CG2 ILE A  12      17.392  15.523  94.949  1.00101.13           C
ATOM     89  CD1 ILE A  12      20.012  15.946  96.538  1.00101.13           C
ATOM     90  C   ILE A  12      16.396  14.336  98.409  1.00101.13           C
ATOM     91  O   ILE A  12      16.052  13.164  98.559  1.00101.13           O
ATOM     92  N   ALA A  13      16.837  15.087  99.436  1.00 34.20           N
ATOM     93  CA  ALA A  13      17.028  14.510 100.736  1.00 34.20           C
ATOM     94  CB  ALA A  13      17.462  15.547 101.789  1.00 34.20           C
ATOM     95  C   ALA A  13      15.714  13.942 101.167  1.00 34.20           C
ATOM     96  O   ALA A  13      15.659  12.875 101.773  1.00 34.20           O
ATOM     97  N   GLU A  14      14.614  14.653 100.872  1.00 42.76           N
ATOM     98  CA  GLU A  14      13.309  14.195 101.249  1.00 42.76           C
ATOM     99  CB  GLU A  14      12.242  15.260 100.962  1.00 42.76           C
ATOM    100  CG  GLU A  14      12.468  16.537 101.773  0.00 42.76           C
ATOM    101  CD  GLU A  14      11.486  17.591 101.291  0.00 42.76           C
ATOM    102  OE1 GLU A  14      11.423  17.825 100.054  0.00 42.76           O
ATOM    103  OE2 GLU A  14      10.785  18.180 102.156  0.00 42.76           O
ATOM    104  C   GLU A  14      12.943  12.946 100.493  1.00 42.76           C
ATOM    105  O   GLU A  14      12.480  11.974 101.087  1.00 42.76           O
ATOM    106  N   ALA A  15      13.141  12.938  99.159  1.00 44.66           N
ATOM    107  CA  ALA A  15      12.733  11.819  98.349  1.00 44.66           C
ATOM    108  CB  ALA A  15      12.874  12.112  96.848  1.00 44.66           C
ATOM    109  C   ALA A  15      13.534  10.583  98.656  1.00 44.66           C
ATOM    110  O   ALA A  15      12.983   9.492  98.792  1.00 44.66           O
ATOM    111  N   ILE A  16      14.867  10.739  98.733  1.00134.50           N
ATOM    112  CA  ILE A  16      15.848   9.717  98.991  1.00134.50           C
ATOM    113  CB  ILE A  16      17.256  10.123  98.653  1.00134.50           C
ATOM    114  CG1 ILE A  16      17.750  11.253  99.555  1.00134.50           C
ATOM    115  CG2 ILE A  16      17.310  10.501  97.169  1.00134.50           C
ATOM    116  CD1 ILE A  16      19.233  11.528  99.341  1.00134.50           C
ATOM    117  C   ILE A  16      15.834   9.292 100.426  1.00134.50           C
ATOM    118  O   ILE A  16      16.285   8.192 100.738  1.00134.50           O
ATOM    119  N   ASP A  17      15.384  10.192 101.327  1.00141.98           N
ATOM    120  CA  ASP A  17      15.393  10.062 102.762  1.00141.98           C
ATOM    121  CB  ASP A  17      14.490   8.953 103.369  1.00141.98           C
ATOM    122  CG  ASP A  17      14.938   7.541 103.015  1.00141.98           C
ATOM    123  OD1 ASP A  17      15.768   6.971 103.774  1.00141.98           O
ATOM    124  OD2 ASP A  17      14.435   7.001 101.993  1.00141.98           O
ATOM    125  C   ASP A  17      16.800   9.950 103.269  1.00141.98           C
ATOM    126  O   ASP A  17      17.119   9.104 104.105  1.00141.98           O
ATOM    127  N   ALA A  18      17.677  10.839 102.747  1.00 45.50           N
ATOM    128  CA  ALA A  18      19.042  10.974 103.177  1.00 45.50           C
ATOM    129  CB  ALA A  18      20.079  10.776 102.060  1.00 45.50           C
ATOM    130  C   ALA A  18      19.185  12.380 103.672  1.00 45.50           C
ATOM    131  O   ALA A  18      18.391  13.259 103.331  1.00 45.50           O
ATOM    132  N   PRO A  19      20.192  12.612 104.472  1.00146.26           N
ATOM    133  CA  PRO A  19      20.381  13.910 105.060  1.00146.26           C
ATOM    134  CD  PRO A  19      20.756  11.553 105.294  1.00146.26           C
ATOM    135  CB  PRO A  19      21.469  13.732 106.115  1.00146.26           C
ATOM    136  CG  PRO A  19      21.318  12.259 106.539  1.00146.26           C
ATOM    137  C   PRO A  19      20.684  14.943 104.029  1.00146.26           C
ATOM    138  O   PRO A  19      21.126  14.596 102.934  1.00146.26           O
ATOM    139  N   LYS A  20      20.432  16.222 104.367  1.00 95.93           N
ATOM    140  CA  LYS A  20      20.656  17.318 103.472  1.00 95.93           C
ATOM    141  CB  LYS A  20      20.360  18.686 104.107  1.00 95.93           C
ATOM    142  CG  LYS A  20      20.601  19.856 103.148  1.00 95.93           C
ATOM    143  CD  LYS A  20      20.209  21.219 103.721  1.00 95.93           C
ATOM    144  CE  LYS A  20      18.751  21.602 103.473  0.00 95.93           C
ATOM    145  NZ  LYS A  20      18.449  22.887 104.141  0.00 95.93           N
ATOM    146  C   LYS A  20      22.104  17.322 103.115  1.00 95.93           C
ATOM    147  O   LYS A  20      22.471  17.629 101.982  1.00 95.93           O
ATOM    148  N   THR A  21      22.973  17.003 104.090  1.00 26.83           N
ATOM    149  CA  THR A  21      24.380  16.988 103.824  1.00 26.83           C
ATOM    150  CB  THR A  21      25.191  16.665 105.046  1.00 26.83           C
ATOM    151  OG1 THR A  21      24.948  17.622 106.065  1.00 26.83           O
ATOM    152  CG2 THR A  21      26.682  16.667 104.674  1.00 26.83           C
ATOM    153  C   THR A  21      24.669  15.924 102.812  1.00 26.83           C
ATOM    154  O   THR A  21      25.390  16.158 101.845  1.00 26.83           O
ATOM    155  N   THR A  22      24.090  14.723 103.005  1.00 31.84           N
ATOM    156  CA  THR A  22      24.365  13.592 102.165  1.00 31.84           C
ATOM    157  CB  THR A  22      23.690  12.336 102.640  1.00 31.84           C
ATOM    158  OG1 THR A  22      24.114  12.022 103.958  1.00 31.84           O
ATOM    159  CG2 THR A  22      24.052  11.188 101.681  1.00 31.84           C
ATOM    160  C   THR A  22      23.896  13.849 100.772  1.00 31.84           C
ATOM    161  O   THR A  22      24.589  13.526  99.809  1.00 31.84           O
ATOM    162  N   VAL A  23      22.696  14.435 100.622  1.00 90.83           N
ATOM    163  CA  VAL A  23      22.201  14.683  99.303  1.00 90.83           C
ATOM    164  CB  VAL A  23      20.834  15.313  99.295  1.00 90.83           C
ATOM    165  CG1 VAL A  23      19.866  14.332  99.965  1.00 90.83           C
ATOM    166  CG2 VAL A  23      20.869  16.693  99.967  1.00 90.83           C
ATOM    167  C   VAL A  23      23.171  15.608  98.644  1.00 90.83           C
ATOM    168  O   VAL A  23      23.555  15.408  97.494  1.00 90.83           O
ATOM    169  N   ARG A  24      23.621  16.636  99.385  1.00105.15           N
ATOM    170  CA  ARG A  24      24.538  17.596  98.854  1.00105.15           C
ATOM    171  CB  ARG A  24      24.874  18.719  99.851  1.00105.15           C
ATOM    172  CG  ARG A  24      26.030  19.599  99.364  1.00105.15           C
ATOM    173  CD  ARG A  24      26.451  20.707 100.332  1.00105.15           C
ATOM    174  NE  ARG A  24      27.713  21.285  99.791  1.00105.15           N
ATOM    175  CZ  ARG A  24      27.911  22.634  99.803  1.00105.15           C
ATOM    176  NH1 ARG A  24      26.944  23.458 100.301  1.00105.15           N
ATOM    177  NH2 ARG A  24      29.071  23.158  99.308  1.00105.15           N
ATOM    178  C   ARG A  24      25.826  16.915  98.512  1.00105.15           C
ATOM    179  O   ARG A  24      26.397  17.156  97.450  1.00105.15           O
ATOM    180  N   ASN A  25      26.319  16.037  99.403  1.00 50.08           N
ATOM    181  CA  ASN A  25      27.588  15.413  99.165  1.00 50.08           C
ATOM    182  CB  ASN A  25      28.063  14.535 100.335  1.00 50.08           C
ATOM    183  CG  ASN A  25      28.572  15.464 101.430  1.00 50.08           C
ATOM    184  OD1 ASN A  25      27.946  15.607 102.480  1.00 50.08           O
ATOM    185  ND2 ASN A  25      29.739  16.118 101.182  1.00 50.08           N
ATOM    186  C   ASN A  25      27.519  14.552  97.944  1.00 50.08           C
ATOM    187  O   ASN A  25      28.387  14.632  97.077  1.00 50.08           O
ATOM    188  N   ALA A  26      26.476  13.710  97.839  1.00 33.63           N
ATOM    189  CA  ALA A  26      26.344  12.808  96.730  1.00 33.63           C
ATOM    190  CB  ALA A  26      25.145  11.856  96.883  1.00 33.63           C
ATOM    191  C   ALA A  26      26.153  13.582  95.461  1.00 33.63           C
ATOM    192  O   ALA A  26      26.717  13.241  94.422  1.00 33.63           O
ATOM    193  N   LEU A  27      25.340  14.650  95.516  1.00107.16           N
ATOM    194  CA  LEU A  27      25.024  15.438  94.358  1.00107.16           C
ATOM    195  CB  LEU A  27      24.012  16.543  94.735  1.00107.16           C
ATOM    196  CG  LEU A  27      23.519  17.509  93.632  1.00107.16           C
ATOM    197  CD1 LEU A  27      22.413  18.406  94.206  1.00107.16           C
ATOM    198  CD2 LEU A  27      24.623  18.352  92.976  1.00107.16           C
ATOM    199  C   LEU A  27      26.272  16.081  93.826  1.00107.16           C
ATOM    200  O   LEU A  27      26.538  16.028  92.626  1.00107.16           O
ATOM    201  N   GLU A  28      27.085  16.686  94.713  1.00 79.11           N
ATOM    202  CA  GLU A  28      28.239  17.416  94.267  1.00 79.11           C
ATOM    203  CB  GLU A  28      28.991  18.125  95.407  1.00 79.11           C
ATOM    204  CG  GLU A  28      29.619  17.176  96.430  1.00 79.11           C
ATOM    205  CD  GLU A  28      30.324  18.038  97.467  1.00 79.11           C
ATOM    206  OE1 GLU A  28      29.855  19.182  97.704  1.00 79.11           O
ATOM    207  OE2 GLU A  28      31.346  17.565  98.033  1.00 79.11           O
ATOM    208  C   GLU A  28      29.196  16.484  93.595  1.00 79.11           C
ATOM    209  O   GLU A  28      29.782  16.814  92.566  1.00 79.11           O
ATOM    210  N   GLN A  29      29.370  15.279  94.159  1.00 72.87           N
ATOM    211  CA  GLN A  29      30.293  14.317  93.629  1.00 72.87           C
ATOM    212  CB  GLN A  29      30.356  13.037  94.482  1.00 72.87           C
ATOM    213  CG  GLN A  29      30.806  13.287  95.923  1.00 72.87           C
ATOM    214  CD  GLN A  29      32.234  13.809  95.888  1.00 72.87           C
ATOM    215  OE1 GLN A  29      32.784  14.074  94.820  1.00 72.87           O
ATOM    216  NE2 GLN A  29      32.852  13.964  97.089  1.00 72.87           N
ATOM    217  C   GLN A  29      29.838  13.912  92.260  1.00 72.87           C
ATOM    218  O   GLN A  29      30.653  13.692  91.365  1.00 72.87           O
ATOM    219  N   LEU A  30      28.511  13.787  92.072  1.00135.49           N
ATOM    220  CA  LEU A  30      27.942  13.349  90.828  1.00135.49           C
ATOM    221  CB  LEU A  30      26.412  13.278  90.891  1.00135.49           C
ATOM    222  CG  LEU A  30      25.789  12.820  89.568  1.00135.49           C
ATOM    223  CD1 LEU A  30      26.100  11.336  89.321  1.00135.49           C
ATOM    224  CD2 LEU A  30      24.296  13.166  89.495  1.00135.49           C
ATOM    225  C   LEU A  30      28.244  14.340  89.744  1.00135.49           C
ATOM    226  O   LEU A  30      28.613  13.970  88.630  1.00135.49           O
ATOM    227  N   GLY A  31      28.053  15.640  90.028  1.00 33.31           N
ATOM    228  CA  GLY A  31      28.290  16.644  89.032  1.00 33.31           C
ATOM    229  C   GLY A  31      29.749  16.725  88.714  1.00 33.31           C
ATOM    230  O   GLY A  31      30.131  16.920  87.561  1.00 33.31           O
ATOM    231  N   GLN A  32      30.612  16.618  89.741  1.00 86.58           N
ATOM    232  CA  GLN A  32      32.014  16.746  89.474  1.00 86.58           C
ATOM    233  CB  GLN A  32      32.908  16.768  90.727  1.00 86.58           C
ATOM    234  CG  GLN A  32      32.947  15.454  91.505  1.00 86.58           C
ATOM    235  CD  GLN A  32      34.040  15.589  92.557  1.00 86.58           C
ATOM    236  OE1 GLN A  32      34.268  16.671  93.098  1.00 86.58           O
ATOM    237  NE2 GLN A  32      34.745  14.465  92.849  1.00 86.58           N
ATOM    238  C   GLN A  32      32.460  15.598  88.626  1.00 86.58           C
ATOM    239  O   GLN A  32      33.273  15.769  87.719  1.00 86.58           O
ATOM    240  N   ILE A  33      31.938  14.387  88.898  1.00101.22           N
ATOM    241  CA  ILE A  33      32.375  13.231  88.169  1.00101.22           C
ATOM    242  CB  ILE A  33      31.831  11.930  88.693  1.00101.22           C
ATOM    243  CG1 ILE A  33      30.312  11.849  88.506  1.00101.22           C
ATOM    244  CG2 ILE A  33      32.282  11.795  90.157  1.00101.22           C
ATOM    245  CD1 ILE A  33      29.703  10.501  88.869  1.00101.22           C
ATOM    246  C   ILE A  33      31.983  13.359  86.731  1.00101.22           C
ATOM    247  O   ILE A  33      32.764  13.006  85.849  1.00101.22           O
ATOM    248  N   VAL A  34      30.761  13.855  86.450  1.00101.65           N
ATOM    249  CA  VAL A  34      30.326  13.948  85.085  1.00101.65           C
ATOM    250  CB  VAL A  34      28.909  14.426  84.919  1.00101.65           C
ATOM    251  CG1 VAL A  34      27.969  13.438  85.634  1.00101.65           C
ATOM    252  CG2 VAL A  34      28.798  15.879  85.405  1.00101.65           C
ATOM    253  C   VAL A  34      31.230  14.876  84.334  1.00101.65           C
ATOM    254  O   VAL A  34      31.627  14.578  83.210  1.00101.65           O
ATOM    255  N   ALA A  35      31.606  16.019  84.937  1.00 32.27           N
ATOM    256  CA  ALA A  35      32.444  16.973  84.265  1.00 32.27           C
ATOM    257  CB  ALA A  35      32.747  18.212  85.126  1.00 32.27           C
ATOM    258  C   ALA A  35      33.755  16.325  83.946  1.00 32.27           C
ATOM    259  O   ALA A  35      34.314  16.544  82.872  1.00 32.27           O
ATOM    260  N   ASP A  36      34.284  15.521  84.889  1.00 78.76           N
ATOM    261  CA  ASP A  36      35.559  14.878  84.732  1.00 78.76           C
ATOM    262  CB  ASP A  36      36.011  14.157  86.015  1.00 78.76           C
ATOM    263  CG  ASP A  36      37.480  13.775  85.884  1.00 78.76           C
ATOM    264  OD1 ASP A  36      37.844  13.112  84.876  1.00 78.76           O
ATOM    265  OD2 ASP A  36      38.261  14.136  86.805  1.00 78.76           O
ATOM    266  C   ASP A  36      35.521  13.866  83.622  1.00 78.76           C
ATOM    267  O   ASP A  36      36.440  13.807  82.806  1.00 78.76           O
ATOM    268  N   GLN A  37      34.460  13.037  83.558  1.00 93.06           N
ATOM    269  CA  GLN A  37      34.390  12.007  82.560  1.00 93.06           C
ATOM    270  CB  GLN A  37      33.220  11.029  82.787  1.00 93.06           C
ATOM    271  CG  GLN A  37      31.839  11.674  82.684  1.00 93.06           C
ATOM    272  CD  GLN A  37      30.805  10.623  83.062  1.00 93.06           C
ATOM    273  OE1 GLN A  37      30.618   9.631  82.360  1.00 93.06           O
ATOM    274  NE2 GLN A  37      30.119  10.846  84.215  1.00 93.06           N
ATOM    275  C   GLN A  37      34.268  12.617  81.197  1.00 93.06           C
ATOM    276  O   GLN A  37      34.866  12.128  80.239  1.00 93.06           O
ATOM    277  N   LEU A  38      33.472  13.694  81.064  1.00100.11           N
ATOM    278  CA  LEU A  38      33.316  14.332  79.787  1.00100.11           C
ATOM    279  CB  LEU A  38      32.182  15.372  79.746  1.00100.11           C
ATOM    280  CG  LEU A  38      30.783  14.722  79.658  1.00100.11           C
ATOM    281  CD1 LEU A  38      30.488  13.791  80.844  1.00100.11           C
ATOM    282  CD2 LEU A  38      29.689  15.774  79.453  1.00100.11           C
ATOM    283  C   LEU A  38      34.600  14.970  79.350  1.00100.11           C
ATOM    284  O   LEU A  38      34.963  14.870  78.181  1.00100.11           O
ATOM    285  N   GLU A  39      35.342  15.612  80.273  1.00 92.94           N
ATOM    286  CA  GLU A  39      36.546  16.309  79.896  1.00 92.94           C
ATOM    287  CB  GLU A  39      37.276  16.991  81.067  1.00 92.94           C
ATOM    288  CG  GLU A  39      37.899  16.005  82.059  1.00 92.94           C
ATOM    289  CD  GLU A  39      38.876  16.764  82.948  1.00 92.94           C
ATOM    290  OE1 GLU A  39      39.013  18.002  82.762  1.00 92.94           O
ATOM    291  OE2 GLU A  39      39.505  16.113  83.825  1.00 92.94           O
ATOM    292  C   GLU A  39      37.513  15.320  79.319  1.00 92.94           C
ATOM    293  O   GLU A  39      38.276  15.646  78.410  1.00 92.94           O
ATOM    294  N   ASN A  40      37.523  14.095  79.876  1.00 50.99           N
ATOM    295  CA  ASN A  40      38.376  13.018  79.454  1.00 50.99           C
ATOM    296  CB  ASN A  40      38.302  11.791  80.378  1.00 50.99           C
ATOM    297  CG  ASN A  40      38.893  12.170  81.728  1.00 50.99           C
ATOM    298  OD1 ASN A  40      39.749  13.048  81.823  1.00 50.99           O
ATOM    299  ND2 ASN A  40      38.425  11.485  82.805  1.00 50.99           N
ATOM    300  C   ASN A  40      37.951  12.561  78.093  1.00 50.99           C
ATOM    301  O   ASN A  40      38.762  12.037  77.333  1.00 50.99           O
ATOM    302  N   GLY A  41      36.660  12.729  77.741  1.00 36.48           N
ATOM    303  CA  GLY A  41      36.219  12.261  76.457  1.00 36.48           C
ATOM    304  C   GLY A  41      35.322  11.072  76.637  1.00 36.48           C
ATOM    305  O   GLY A  41      34.949  10.413  75.669  1.00 36.48           O
ATOM    306  N   VAL A  42      34.969  10.745  77.893  1.00 39.51           N
ATOM    307  CA  VAL A  42      34.064   9.658  78.134  1.00 39.51           C
ATOM    308  CB  VAL A  42      34.206   9.058  79.504  1.00 39.51           C
ATOM    309  CG1 VAL A  42      33.120   7.985  79.694  1.00 39.51           C
ATOM    310  CG2 VAL A  42      35.636   8.517  79.652  1.00 39.51           C
ATOM    311  C   VAL A  42      32.659  10.177  78.005  1.00 39.51           C
ATOM    312  O   VAL A  42      32.393  11.359  78.218  1.00 39.51           O
ATOM    313  N   GLU A  43      31.716   9.292  77.619  1.00 47.93           N
ATOM    314  CA  GLU A  43      30.333   9.663  77.477  1.00 47.93           C
ATOM    315  CB  GLU A  43      29.639   8.917  76.326  1.00 47.93           C
ATOM    316  CG  GLU A  43      28.166   9.275  76.133  1.00 47.93           C
ATOM    317  CD  GLU A  43      27.630   8.388  75.018  1.00 47.93           C
ATOM    318  OE1 GLU A  43      27.871   7.152  75.073  1.00 47.93           O
ATOM    319  OE2 GLU A  43      26.975   8.937  74.093  1.00 47.93           O
ATOM    320  C   GLU A  43      29.626   9.255  78.738  1.00 47.93           C
ATOM    321  O   GLU A  43      29.820   8.151  79.251  1.00 47.93           O
ATOM    322  N   ILE A  44      28.776  10.151  79.282  1.00145.23           N
ATOM    323  CA  ILE A  44      28.057   9.783  80.465  1.00145.23           C
ATOM    324  CB  ILE A  44      28.108  10.807  81.573  1.00145.23           C
ATOM    325  CG1 ILE A  44      27.648  10.201  82.913  1.00145.23           C
ATOM    326  CG2 ILE A  44      27.319  12.051  81.145  1.00145.23           C
ATOM    327  CD1 ILE A  44      26.185   9.761  82.955  1.00145.23           C
ATOM    328  C   ILE A  44      26.645   9.529  80.058  1.00145.23           C
ATOM    329  O   ILE A  44      25.978  10.368  79.452  1.00145.23           O
ATOM    330  N   THR A  45      26.154   8.320  80.373  1.00 53.05           N
ATOM    331  CA  THR A  45      24.831   7.996  79.948  1.00 53.05           C
ATOM    332  CB  THR A  45      24.781   6.736  79.133  1.00 53.05           C
ATOM    333  OG1 THR A  45      25.624   6.856  77.997  1.00 53.05           O
ATOM    334  CG2 THR A  45      23.333   6.494  78.679  1.00 53.05           C
ATOM    335  C   THR A  45      23.985   7.784  81.162  1.00 53.05           C
ATOM    336  O   THR A  45      24.437   7.273  82.184  1.00 53.05           O
ATOM    337  N   LEU A  46      22.730   8.254  81.096  1.00 96.24           N
ATOM    338  CA  LEU A  46      21.772   7.988  82.129  1.00 96.24           C
ATOM    339  CB  LEU A  46      21.525   9.166  83.079  1.00 96.24           C
ATOM    340  CG  LEU A  46      22.764   9.556  83.904  1.00 96.24           C
ATOM    341  CD1 LEU A  46      22.438  10.691  84.887  1.00 96.24           C
ATOM    342  CD2 LEU A  46      23.391   8.331  84.590  1.00 96.24           C
ATOM    343  C   LEU A  46      20.511   7.705  81.385  1.00 96.24           C
ATOM    344  O   LEU A  46      19.976   8.582  80.710  1.00 96.24           O
ATOM    345  N   PRO A  47      19.984   6.524  81.520  1.00196.97           N
ATOM    346  CA  PRO A  47      18.935   6.072  80.659  1.00196.97           C
ATOM    347  CD  PRO A  47      20.582   5.449  82.292  1.00196.97           C
ATOM    348  CB  PRO A  47      18.555   4.683  81.166  1.00196.97           C
ATOM    349  CG  PRO A  47      19.861   4.174  81.811  1.00196.97           C
ATOM    350  C   PRO A  47      17.789   6.977  80.350  1.00196.97           C
ATOM    351  O   PRO A  47      17.716   7.387  79.206  1.00196.97           O
ATOM    352  N   GLY A  48      16.892   7.320  81.281  1.00135.32           N
ATOM    353  CA  GLY A  48      15.765   8.162  80.956  1.00135.32           C
ATOM    354  C   GLY A  48      16.130   9.610  80.806  1.00135.32           C
ATOM    355  O   GLY A  48      15.453  10.355  80.096  1.00135.32           O
ATOM    356  N   ILE A  49      17.118  10.077  81.596  1.00120.76           N
ATOM    357  CA  ILE A  49      17.414  11.485  81.622  1.00120.76           C
ATOM    358  CB  ILE A  49      18.162  11.916  82.854  1.00120.76           C
ATOM    359  CG1 ILE A  49      18.101  13.445  83.005  1.00120.76           C
ATOM    360  CG2 ILE A  49      19.588  11.360  82.795  1.00120.76           C
ATOM    361  CD1 ILE A  49      18.548  13.939  84.380  1.00120.76           C
ATOM    362  C   ILE A  49      18.132  11.999  80.409  1.00120.76           C
ATOM    363  O   ILE A  49      17.690  12.980  79.811  1.00120.76           O
ATOM    364  N   GLY A  50      19.248  11.360  79.993  1.00 32.56           N
ATOM    365  CA  GLY A  50      19.941  11.895  78.852  1.00 32.56           C
ATOM    366  C   GLY A  50      21.388  11.519  78.936  1.00 32.56           C
ATOM    367  O   GLY A  50      21.790  10.740  79.799  1.00 32.56           O
ATOM    368  N   LYS A  51      22.213  12.074  78.017  1.00 38.80           N
ATOM    369  CA  LYS A  51      23.610  11.756  77.995  1.00 38.80           C
ATOM    370  CB  LYS A  51      24.006  10.858  76.812  1.00 38.80           C
ATOM    371  CG  LYS A  51      23.401   9.454  76.896  1.00 38.80           C
ATOM    372  CD  LYS A  51      23.502   8.652  75.596  1.00 38.80           C
ATOM    373  CE  LYS A  51      22.902   7.248  75.698  1.00 38.80           C
ATOM    374  NZ  LYS A  51      23.029   6.548  74.401  1.00 38.80           N
ATOM    375  C   LYS A  51      24.393  13.026  77.882  1.00 38.80           C
ATOM    376  O   LYS A  51      23.889  14.050  77.422  1.00 38.80           O
ATOM    377  N   LEU A  52      25.662  12.983  78.344  1.00 53.08           N
ATOM    378  CA  LEU A  52      26.541  14.114  78.284  1.00 53.08           C
ATOM    379  CB  LEU A  52      26.999  14.583  79.674  1.00 53.08           C
ATOM    380  CG  LEU A  52      25.852  15.046  80.591  1.00 53.08           C
ATOM    381  CD1 LEU A  52      26.379  15.500  81.960  1.00 53.08           C
ATOM    382  CD2 LEU A  52      24.998  16.119  79.904  1.00 53.08           C
ATOM    383  C   LEU A  52      27.770  13.649  77.567  1.00 53.08           C
ATOM    384  O   LEU A  52      28.244  12.536  77.804  1.00 53.08           O
ATOM    385  N   LYS A  53      28.313  14.482  76.656  1.00 83.78           N
ATOM    386  CA  LYS A  53      29.492  14.077  75.944  1.00 83.78           C
ATOM    387  CB  LYS A  53      29.186  13.230  74.699  1.00 83.78           C
ATOM    388  CG  LYS A  53      28.390  13.988  73.633  1.00 83.78           C
ATOM    389  CD  LYS A  53      28.374  13.291  72.272  1.00 83.78           C
ATOM    390  CE  LYS A  53      27.541  14.024  71.220  1.00 83.78           C
ATOM    391  NZ  LYS A  53      27.627  13.314  69.925  1.00 83.78           N
ATOM    392  C   LYS A  53      30.210  15.298  75.463  1.00 83.78           C
ATOM    393  O   LYS A  53      29.696  16.412  75.539  1.00 83.78           O
ATOM    394  N   VAL A  54      31.452  15.109  74.973  1.00 42.86           N
ATOM    395  CA  VAL A  54      32.183  16.205  74.407  1.00 42.86           C
ATOM    396  CB  VAL A  54      33.657  16.168  74.673  1.00 42.86           C
ATOM    397  CG1 VAL A  54      34.341  17.246  73.812  1.00 42.86           C
ATOM    398  CG2 VAL A  54      33.865  16.376  76.178  1.00 42.86           C
ATOM    399  C   VAL A  54      31.992  16.121  72.931  1.00 42.86           C
ATOM    400  O   VAL A  54      32.041  15.039  72.346  1.00 42.86           O
ATOM    401  N   ALA A  55      31.734  17.280  72.296  1.00 34.96           N
ATOM    402  CA  ALA A  55      31.533  17.300  70.879  1.00 34.96           C
ATOM    403  CB  ALA A  55      30.188  17.923  70.461  1.00 34.96           C
ATOM    404  C   ALA A  55      32.611  18.141  70.289  1.00 34.96           C
ATOM    405  O   ALA A  55      32.967  19.190  70.823  1.00 34.96           O
ATOM    406  N   GLU A  56      33.175  17.678  69.162  1.00 84.48           N
ATOM    407  CA  GLU A  56      34.222  18.420  68.537  1.00 84.48           C
ATOM    408  CB  GLU A  56      35.125  17.570  67.628  1.00 84.48           C
ATOM    409  CG  GLU A  56      36.066  16.649  68.404  1.00 84.48           C
ATOM    410  CD  GLU A  56      37.065  17.538  69.127  1.00 84.48           C
ATOM    411  OE1 GLU A  56      37.317  18.669  68.632  1.00 84.48           O
ATOM    412  OE2 GLU A  56      37.586  17.103  70.188  1.00 84.48           O
ATOM    413  C   GLU A  56      33.626  19.500  67.698  1.00 84.48           C
ATOM    414  O   GLU A  56      32.510  19.376  67.194  1.00 84.48           O
ATOM    415  N   ARG A  57      34.374  20.615  67.582  1.00104.57           N
ATOM    416  CA  ARG A  57      34.040  21.711  66.718  1.00104.57           C
ATOM    417  CB  ARG A  57      33.964  23.063  67.454  1.00104.57           C
ATOM    418  CG  ARG A  57      32.856  23.144  68.509  1.00104.57           C
ATOM    419  CD  ARG A  57      31.576  23.809  68.001  1.00104.57           C
ATOM    420  NE  ARG A  57      30.589  23.818  69.117  1.00104.57           N
ATOM    421  CZ  ARG A  57      29.799  22.723  69.327  1.00104.57           C
ATOM    422  NH1 ARG A  57      29.982  21.591  68.586  1.00104.57           N
ATOM    423  NH2 ARG A  57      28.808  22.768  70.264  1.00104.57           N
ATOM    424  C   ARG A  57      35.223  21.800  65.797  1.00104.57           C
ATOM    425  O   ARG A  57      36.330  22.071  66.258  1.00104.57           O
ATOM    426  N   PRO A  58      35.045  21.544  64.527  1.00183.12           N
ATOM    427  CA  PRO A  58      36.122  21.514  63.571  1.00183.12           C
ATOM    428  CD  PRO A  58      33.804  21.011  63.996  1.00183.12           C
ATOM    429  CB  PRO A  58      35.517  20.945  62.284  1.00183.12           C
ATOM    430  CG  PRO A  58      33.993  21.081  62.473  1.00183.12           C
ATOM    431  C   PRO A  58      36.928  22.755  63.352  1.00183.12           C
ATOM    432  O   PRO A  58      38.148  22.708  63.460  1.00183.12           O
ATOM    433  N   ALA A  59      36.290  23.889  63.059  1.00126.12           N
ATOM    434  CA  ALA A  59      37.038  25.070  62.763  1.00126.12           C
ATOM    435  CB  ALA A  59      38.201  24.866  61.774  1.00126.12           C
ATOM    436  C   ALA A  59      36.050  25.925  62.075  1.00126.12           C
ATOM    437  O   ALA A  59      34.970  25.468  61.704  1.00126.12           O
ATOM    438  N   ARG A  60      36.386  27.203  61.891  1.00117.50           N
ATOM    439  CA  ARG A  60      35.411  28.024  61.259  1.00117.50           C
ATOM    440  CB  ARG A  60      34.340  28.450  62.265  1.00117.50           C
ATOM    441  CG  ARG A  60      34.984  29.110  63.484  1.00117.50           C
ATOM    442  CD  ARG A  60      34.054  29.239  64.688  1.00117.50           C
ATOM    443  NE  ARG A  60      33.134  30.375  64.413  1.00117.50           N
ATOM    444  CZ  ARG A  60      33.407  31.611  64.930  1.00117.50           C
ATOM    445  NH1 ARG A  60      34.505  31.794  65.719  1.00117.50           N
ATOM    446  NH2 ARG A  60      32.574  32.661  64.673  1.00117.50           N
ATOM    447  C   ARG A  60      36.101  29.242  60.763  1.00117.50           C
ATOM    448  O   ARG A  60      37.090  29.682  61.343  1.00117.50           O
ATOM    449  N   THR A  61      35.611  29.810  59.651  1.00 36.18           N
ATOM    450  CA  THR A  61      36.189  31.033  59.195  1.00 36.18           C
ATOM    451  CB  THR A  61      35.959  31.295  57.734  1.00 36.18           C
ATOM    452  OG1 THR A  61      36.509  30.248  56.948  1.00 36.18           O
ATOM    453  CG2 THR A  61      36.619  32.633  57.369  1.00 36.18           C
ATOM    454  C   THR A  61      35.484  32.103  59.954  1.00 36.18           C
ATOM    455  O   THR A  61      34.318  31.955  60.318  1.00 36.18           O
ATOM    456  N   GLY A  62      36.181  33.216  60.229  1.00 51.75           N
ATOM    457  CA  GLY A  62      35.547  34.285  60.940  1.00 51.75           C
ATOM    458  C   GLY A  62      36.273  35.530  60.567  1.00 51.75           C
ATOM    459  O   GLY A  62      37.302  35.473  59.897  1.00 51.75           O
ATOM    460  N   ARG A  63      35.744  36.701  60.969  1.00120.17           N
ATOM    461  CA  ARG A  63      36.455  37.905  60.665  1.00120.17           C
ATOM    462  CB  ARG A  63      35.828  38.770  59.557  1.00120.17           C
ATOM    463  CG  ARG A  63      34.417  39.279  59.848  1.00120.17           C
ATOM    464  CD  ARG A  63      33.845  40.132  58.710  1.00120.17           C
ATOM    465  NE  ARG A  63      33.583  39.230  57.552  1.00120.17           N
ATOM    466  CZ  ARG A  63      34.533  39.058  56.586  1.00120.17           C
ATOM    467  NH1 ARG A  63      35.717  39.734  56.665  1.00120.17           N
ATOM    468  NH2 ARG A  63      34.298  38.206  55.546  1.00120.17           N
ATOM    469  C   ARG A  63      36.534  38.715  61.914  1.00120.17           C
ATOM    470  O   ARG A  63      35.701  38.592  62.812  1.00120.17           O
ATOM    471  N   ASN A  64      37.568  39.570  62.002  1.00 75.05           N
ATOM    472  CA  ASN A  64      37.776  40.351  63.182  1.00 75.05           C
ATOM    473  CB  ASN A  64      39.269  40.674  63.402  1.00 75.05           C
ATOM    474  CG  ASN A  64      39.440  41.498  64.667  1.00 75.05           C
ATOM    475  OD1 ASN A  64      38.968  42.631  64.756  1.00 75.05           O
ATOM    476  ND2 ASN A  64      40.148  40.925  65.674  1.00 75.05           N
ATOM    477  C   ASN A  64      37.048  41.644  63.020  1.00 75.05           C
ATOM    478  O   ASN A  64      37.457  42.491  62.230  1.00 75.05           O
ATOM    479  N   PRO A  65      35.960  41.805  63.732  1.00179.07           N
ATOM    480  CA  PRO A  65      35.243  43.045  63.698  1.00179.07           C
ATOM    481  CD  PRO A  65      35.707  41.062  64.954  1.00179.07           C
ATOM    482  CB  PRO A  65      34.131  42.899  64.729  1.00179.07           C
ATOM    483  CG  PRO A  65      34.766  41.964  65.776  1.00179.07           C
ATOM    484  C   PRO A  65      36.249  44.047  64.142  1.00179.07           C
ATOM    485  O   PRO A  65      36.789  43.863  65.231  1.00179.07           O
ATOM    486  N   SER A  66      36.482  45.096  63.330  1.00249.03           N
ATOM    487  CA  SER A  66      37.447  46.138  63.555  1.00249.03           C
ATOM    488  CB  SER A  66      38.434  45.962  64.727  1.00249.03           C
ATOM    489  OG  SER A  66      37.759  46.136  65.962  1.00249.03           O
ATOM    490  C   SER A  66      38.262  46.175  62.314  1.00249.03           C
ATOM    491  O   SER A  66      37.938  46.875  61.356  1.00249.03           O
ATOM    492  N   THR A  67      39.367  45.406  62.332  1.00 53.37           N
ATOM    493  CA  THR A  67      40.272  45.325  61.227  1.00 53.37           C
ATOM    494  CB  THR A  67      41.431  44.409  61.498  1.00 53.37           C
ATOM    495  OG1 THR A  67      40.976  43.076  61.681  1.00 53.37           O
ATOM    496  CG2 THR A  67      42.147  44.894  62.771  1.00 53.37           C
ATOM    497  C   THR A  67      39.513  44.789  60.056  1.00 53.37           C
ATOM    498  O   THR A  67      39.661  45.278  58.938  1.00 53.37           O
ATOM    499  N   GLY A  68      38.662  43.771  60.281  1.00 16.98           N
ATOM    500  CA  GLY A  68      37.893  43.245  59.190  1.00 16.98           C
ATOM    501  C   GLY A  68      38.690  42.174  58.524  1.00 16.98           C
ATOM    502  O   GLY A  68      38.291  41.644  57.487  1.00 16.98           O
ATOM    503  N   ALA A  69      39.851  41.828  59.108  1.00 22.50           N
ATOM    504  CA  ALA A  69      40.679  40.813  58.530  1.00 22.50           C
ATOM    505  CB  ALA A  69      42.079  40.738  59.161  1.00 22.50           C
ATOM    506  C   ALA A  69      40.021  39.488  58.731  1.00 22.50           C
ATOM    507  O   ALA A  69      39.388  39.239  59.756  1.00 22.50           O
ATOM    508  N   ALA A  70      40.152  38.600  57.724  1.00 28.14           N
ATOM    509  CA  ALA A  70      39.584  37.287  57.815  1.00 28.14           C
ATOM    510  CB  ALA A  70      39.476  36.570  56.458  1.00 28.14           C
ATOM    511  C   ALA A  70      40.472  36.474  58.697  1.00 28.14           C
ATOM    512  O   ALA A  70      41.683  36.685  58.738  1.00 28.14           O
ATOM    513  N   ILE A  71      39.883  35.530  59.456  1.00 85.29           N
ATOM    514  CA  ILE A  71      40.683  34.710  60.315  1.00 85.29           C
ATOM    515  CB  ILE A  71      40.786  35.228  61.718  1.00 85.29           C
ATOM    516  CG1 ILE A  71      41.886  34.465  62.476  1.00 85.29           C
ATOM    517  CG2 ILE A  71      39.392  35.146  62.363  1.00 85.29           C
ATOM    518  CD1 ILE A  71      42.303  35.128  63.787  1.00 85.29           C
ATOM    519  C   ILE A  71      40.083  33.341  60.385  1.00 85.29           C
ATOM    520  O   ILE A  71      38.923  33.131  60.029  1.00 85.29           O
ATOM    521  N   GLU A  72      40.890  32.357  60.831  1.00 39.05           N
ATOM    522  CA  GLU A  72      40.413  31.014  60.985  1.00 39.05           C
ATOM    523  CB  GLU A  72      41.378  29.942  60.446  1.00 39.05           C
ATOM    524  CG  GLU A  72      40.851  28.514  60.611  1.00 39.05           C
ATOM    525  CD  GLU A  72      41.950  27.551  60.188  1.00 39.05           C
ATOM    526  OE1 GLU A  72      43.090  27.702  60.704  1.00 39.05           O
ATOM    527  OE2 GLU A  72      41.671  26.656  59.346  1.00 39.05           O
ATOM    528  C   GLU A  72      40.282  30.767  62.452  1.00 39.05           C
ATOM    529  O   GLU A  72      41.163  31.108  63.239  1.00 39.05           O
ATOM    530  N   ILE A  73      39.157  30.159  62.860  1.00 97.42           N
ATOM    531  CA  ILE A  73      38.948  29.868  64.242  1.00 97.42           C
ATOM    532  CB  ILE A  73      37.526  30.056  64.686  1.00 97.42           C
ATOM    533  CG1 ILE A  73      37.092  31.520  64.504  1.00 97.42           C
ATOM    534  CG2 ILE A  73      37.424  29.569  66.141  1.00 97.42           C
ATOM    535  CD1 ILE A  73      37.888  32.498  65.365  1.00 97.42           C
ATOM    536  C   ILE A  73      39.287  28.427  64.390  1.00 97.42           C
ATOM    537  O   ILE A  73      38.750  27.570  63.689  1.00 97.42           O
ATOM    538  N   ALA A  74      40.220  28.139  65.311  1.00 36.75           N
ATOM    539  CA  ALA A  74      40.685  26.803  65.504  1.00 36.75           C
ATOM    540  CB  ALA A  74      41.912  26.700  66.426  1.00 36.75           C
ATOM    541  C   ALA A  74      39.595  25.983  66.102  1.00 36.75           C
ATOM    542  O   ALA A  74      38.624  26.491  66.662  1.00 36.75           O
ATOM    543  N   ALA A  75      39.739  24.657  65.957  1.00 32.10           N
ATOM    544  CA  ALA A  75      38.771  23.725  66.446  1.00 32.10           C
ATOM    545  CB  ALA A  75      39.055  22.279  66.008  1.00 32.10           C
ATOM    546  C   ALA A  75      38.794  23.749  67.942  1.00 32.10           C
ATOM    547  O   ALA A  75      39.817  24.051  68.554  1.00 32.10           O
ATOM    548  N   LYS A  76      37.634  23.453  68.566  1.00 70.63           N
ATOM    549  CA  LYS A  76      37.535  23.424  69.997  1.00 70.63           C
ATOM    550  CB  LYS A  76      36.952  24.715  70.600  1.00 70.63           C
ATOM    551  CG  LYS A  76      37.098  24.803  72.122  1.00 70.63           C
ATOM    552  CD  LYS A  76      36.841  26.204  72.681  1.00 70.63           C
ATOM    553  CE  LYS A  76      36.991  26.306  74.200  1.00 70.63           C
ATOM    554  NZ  LYS A  76      36.870  27.720  74.627  1.00 70.63           N
ATOM    555  C   LYS A  76      36.613  22.299  70.360  1.00 70.63           C
ATOM    556  O   LYS A  76      36.054  21.641  69.484  1.00 70.63           O
ATOM    557  N   LYS A  77      36.461  22.033  71.675  1.00 47.30           N
ATOM    558  CA  LYS A  77      35.593  20.988  72.148  1.00 47.30           C
ATOM    559  CB  LYS A  77      36.280  19.968  73.069  1.00 47.30           C
ATOM    560  CG  LYS A  77      37.340  19.093  72.401  1.00 47.30           C
ATOM    561  CD  LYS A  77      38.179  18.318  73.422  1.00 47.30           C
ATOM    562  CE  LYS A  77      39.098  17.254  72.817  1.00 47.30           C
ATOM    563  NZ  LYS A  77      39.883  16.604  73.890  1.00 47.30           N
ATOM    564  C   LYS A  77      34.552  21.626  73.011  1.00 47.30           C
ATOM    565  O   LYS A  77      34.802  22.643  73.655  1.00 47.30           O
ATOM    566  N   VAL A  78      33.342  21.037  73.047  1.00113.51           N
ATOM    567  CA  VAL A  78      32.300  21.598  73.859  1.00113.51           C
ATOM    568  CB  VAL A  78      31.363  22.432  73.036  1.00113.51           C
ATOM    569  CG1 VAL A  78      30.817  21.549  71.905  1.00113.51           C
ATOM    570  CG2 VAL A  78      30.275  23.024  73.941  1.00113.51           C
ATOM    571  C   VAL A  78      31.521  20.466  74.469  1.00113.51           C
ATOM    572  O   VAL A  78      31.425  19.388  73.888  1.00113.51           O
ATOM    573  N   ILE A  79      30.948  20.679  75.674  1.00111.83           N
ATOM    574  CA  ILE A  79      30.147  19.671  76.320  1.00111.83           C
ATOM    575  CB  ILE A  79      29.990  19.864  77.797  1.00111.83           C
ATOM    576  CG1 ILE A  79      29.280  18.650  78.420  1.00111.83           C
ATOM    577  CG2 ILE A  79      29.264  21.196  78.024  1.00111.83           C
ATOM    578  CD1 ILE A  79      29.297  18.646  79.949  1.00111.83           C
ATOM    579  C   ILE A  79      28.769  19.712  75.720  1.00111.83           C
ATOM    580  O   ILE A  79      28.248  20.784  75.412  1.00111.83           O
ATOM    581  N   LYS A  80      28.155  18.528  75.503  1.00 81.69           N
ATOM    582  CA  LYS A  80      26.847  18.476  74.909  1.00 81.69           C
ATOM    583  CB  LYS A  80      26.874  17.881  73.490  1.00 81.69           C
ATOM    584  CG  LYS A  80      25.511  17.803  72.806  1.00 81.69           C
ATOM    585  CD  LYS A  80      25.627  17.529  71.305  1.00 81.69           C
ATOM    586  CE  LYS A  80      24.283  17.316  70.610  1.00 81.69           C
ATOM    587  NZ  LYS A  80      24.500  17.096  69.165  1.00 81.69           N
ATOM    588  C   LYS A  80      25.963  17.593  75.739  1.00 81.69           C
ATOM    589  O   LYS A  80      26.423  16.653  76.388  1.00 81.69           O
ATOM    590  N   PHE A  81      24.647  17.897  75.736  1.00 62.29           N
ATOM    591  CA  PHE A  81      23.673  17.144  76.475  1.00 62.29           C
ATOM    592  CB  PHE A  81      23.036  17.978  77.606  1.00 62.29           C
ATOM    593  CG  PHE A  81      21.916  17.232  78.249  1.00 62.29           C
ATOM    594  CD1 PHE A  81      22.152  16.216  79.145  1.00 62.29           C
ATOM    595  CD2 PHE A  81      20.613  17.575  77.969  1.00 62.29           C
ATOM    596  CE1 PHE A  81      21.109  15.541  79.741  1.00 62.29           C
ATOM    597  CE2 PHE A  81      19.567  16.907  78.559  1.00 62.29           C
ATOM    598  CZ  PHE A  81      19.812  15.886  79.447  1.00 62.29           C
ATOM    599  C   PHE A  81      22.590  16.753  75.521  1.00 62.29           C
ATOM    600  O   PHE A  81      22.136  17.567  74.718  1.00 62.29           O
ATOM    601  N   VAL A  82      22.171  15.472  75.560  1.00107.15           N
ATOM    602  CA  VAL A  82      21.071  15.053  74.739  1.00107.15           C
ATOM    603  CB  VAL A  82      21.454  14.043  73.688  1.00107.15           C
ATOM    604  CG1 VAL A  82      22.398  14.730  72.688  1.00107.15           C
ATOM    605  CG2 VAL A  82      22.085  12.813  74.363  1.00107.15           C
ATOM    606  C   VAL A  82      20.055  14.447  75.657  1.00107.15           C
ATOM    607  O   VAL A  82      20.319  13.465  76.351  1.00107.15           O
ATOM    608  N   PRO A  83      18.892  15.036  75.690  1.00101.31           N
ATOM    609  CA  PRO A  83      17.817  14.611  76.546  1.00101.31           C
ATOM    610  CD  PRO A  83      18.479  16.036  74.722  1.00101.31           C
ATOM    611  CB  PRO A  83      16.711  15.643  76.339  1.00101.31           C
ATOM    612  CG  PRO A  83      16.954  16.141  74.901  1.00101.31           C
ATOM    613  C   PRO A  83      17.347  13.244  76.167  1.00101.31           C
ATOM    614  O   PRO A  83      17.280  12.940  74.979  1.00101.31           O
ATOM    615  N   ALA A  84      17.009  12.400  77.158  1.00 50.61           N
ATOM    616  CA  ALA A  84      16.499  11.104  76.827  1.00 50.61           C
ATOM    617  CB  ALA A  84      16.879   9.986  77.810  1.00 50.61           C
ATOM    618  C   ALA A  84      15.011  11.227  76.697  1.00 50.61           C
ATOM    619  O   ALA A  84      14.444  12.276  76.995  1.00 50.61           O
ATOM    620  N   LYS A  85      14.340  10.151  76.237  1.00132.10           N
ATOM    621  CA  LYS A  85      12.932  10.172  75.946  1.00132.10           C
ATOM    622  CB  LYS A  85      12.398   8.845  75.373  1.00132.10           C
ATOM    623  CG  LYS A  85      12.556   7.629  76.290  1.00132.10           C
ATOM    624  CD  LYS A  85      14.007   7.214  76.535  1.00132.10           C
ATOM    625  CE  LYS A  85      14.139   5.921  77.343  1.00132.10           C
ATOM    626  NZ  LYS A  85      15.532   5.424  77.281  1.00132.10           N
ATOM    627  C   LYS A  85      12.116  10.507  77.158  1.00132.10           C
ATOM    628  O   LYS A  85      11.125  11.226  77.059  1.00132.10           O
ATOM    629  N   VAL A  86      12.492  10.003  78.342  1.00 33.21           N
ATOM    630  CA  VAL A  86      11.693  10.275  79.502  1.00 33.21           C
ATOM    631  CB  VAL A  86      12.257   9.656  80.747  1.00 33.21           C
ATOM    632  CG1 VAL A  86      11.442  10.153  81.953  1.00 33.21           C
ATOM    633  CG2 VAL A  86      12.256   8.126  80.578  1.00 33.21           C
ATOM    634  C   VAL A  86      11.660  11.756  79.714  1.00 33.21           C
ATOM    635  O   VAL A  86      10.620  12.335  80.005  1.00 33.21           O
ATOM    636  N   LEU A  87      12.817  12.413  79.551  1.00108.36           N
ATOM    637  CA  LEU A  87      12.930  13.827  79.752  1.00108.36           C
ATOM    638  CB  LEU A  87      14.391  14.282  79.557  1.00108.36           C
ATOM    639  CG  LEU A  87      14.644  15.802  79.535  1.00108.36           C
ATOM    640  CD1 LEU A  87      14.223  16.439  78.201  1.00108.36           C
ATOM    641  CD2 LEU A  87      14.003  16.489  80.747  1.00108.36           C
ATOM    642  C   LEU A  87      12.044  14.547  78.781  1.00108.36           C
ATOM    643  O   LEU A  87      11.366  15.505  79.148  1.00108.36           O
ATOM    644  N   THR A  88      12.006  14.101  77.512  1.00139.86           N
ATOM    645  CA  THR A  88      11.221  14.802  76.535  1.00139.86           C
ATOM    646  CB  THR A  88      11.314  14.214  75.159  1.00139.86           C
ATOM    647  OG1 THR A  88      10.766  12.904  75.136  1.00139.86           O
ATOM    648  CG2 THR A  88      12.796  14.176  74.755  1.00139.86           C
ATOM    649  C   THR A  88       9.774  14.779  76.936  1.00139.86           C
ATOM    650  O   THR A  88       9.102  15.807  76.857  1.00139.86           O
ATOM    651  N   ASP A  89       9.258  13.609  77.374  1.00214.25           N
ATOM    652  CA  ASP A  89       7.884  13.484  77.804  1.00214.25           C
ATOM    653  CB  ASP A  89       7.579  14.171  79.147  1.00214.25           C
ATOM    654  CG  ASP A  89       8.068  13.275  80.272  1.00214.25           C
ATOM    655  OD1 ASP A  89       7.980  12.028  80.113  1.00214.25           O
ATOM    656  OD2 ASP A  89       8.545  13.820  81.304  1.00214.25           O
ATOM    657  C   ASP A  89       6.975  14.082  76.790  1.00214.25           C
ATOM    658  O   ASP A  89       6.097  14.880  77.112  1.00214.25           O
ATOM    659  N   SER A  90       7.182  13.687  75.529  1.00141.02           N
ATOM    660  CA  SER A  90       6.447  14.148  74.394  1.00141.02           C
ATOM    661  CB  SER A  90       7.128  13.777  73.063  1.00141.02           C
ATOM    662  OG  SER A  90       6.367  14.256  71.965  1.00141.02           O
ATOM    663  C   SER A  90       5.070  13.563  74.379  1.00141.02           C
ATOM    664  O   SER A  90       4.294  13.881  73.478  1.00141.02           O
ATOM    665  N   ILE A  91       4.739  12.678  75.344  1.00175.21           N
ATOM    666  CA  ILE A  91       3.437  12.067  75.354  1.00175.21           C
ATOM    667  CB  ILE A  91       3.161  11.232  76.570  1.00175.21           C
ATOM    668  CG1 ILE A  91       1.813  10.505  76.425  1.00175.21           C
ATOM    669  CG2 ILE A  91       3.239  12.148  77.802  1.00175.21           C
ATOM    670  CD1 ILE A  91       1.792   9.471  75.300  1.00175.21           C
ATOM    671  C   ILE A  91       2.412  13.147  75.304  1.00175.21           C
ATOM    672  O   ILE A  91       2.462  14.116  76.059  1.00175.21           O
ATOM    673  N   ASN A  92       1.457  13.000  74.369  1.00199.73           N
ATOM    674  CA  ASN A  92       0.491  14.032  74.176  1.00199.73           C
ATOM    675  CB  ASN A  92       0.455  14.537  72.722  1.00199.73           C
ATOM    676  CG  ASN A  92      -0.027  15.984  72.691  1.00199.73           C
ATOM    677  OD1 ASN A  92       0.764  16.891  72.445  1.00199.73           O
ATOM    678  ND2 ASN A  92      -1.342  16.227  72.941  1.00199.73           N
ATOM    679  C   ASN A  92      -0.841  13.457  74.504  1.00199.73           C
ATOM    680  O   ASN A  92      -1.035  12.243  74.466  1.00199.73           O
ATOM    681  N   LYS A  93      -1.789  14.336  74.863  1.00 47.68           N
ATOM    682  CA  LYS A  93      -3.101  13.905  75.208  1.00 47.68           C
ATOM    683  CB  LYS A  93      -3.985  15.072  75.672  1.00 47.68           C
ATOM    684  CG  LYS A  93      -5.296  14.620  76.307  1.00 47.68           C
ATOM    685  CD  LYS A  93      -5.967  15.704  77.153  1.00 47.68           C
ATOM    686  CE  LYS A  93      -7.206  15.200  77.893  1.00 47.68           C
ATOM    687  NZ  LYS A  93      -7.700  16.240  78.821  1.00 47.68           N
ATOM    688  C   LYS A  93      -3.717  13.270  73.970  1.00 47.68           C
ATOM    689  O   LYS A  93      -3.085  13.356  72.883  1.00 47.68           O
ATOM    690  OXT LYS A  93      -4.825  12.684  74.097  1.00 47.68           O
TER     691      LYS A  93
ATOM    692  N   MET B  94      29.620   7.130  82.695  1.00140.11           N
ATOM    693  CA  MET B  94      30.507   6.561  81.685  1.00140.11           C
ATOM    694  CB  MET B  94      31.583   5.715  82.379  1.00140.11           C
ATOM    695  CG  MET B  94      32.784   5.384  81.499  1.00140.11           C
ATOM    696  SD  MET B  94      34.353   5.376  82.416  1.00140.11           S
ATOM    697  CE  MET B  94      33.808   4.211  83.697  1.00140.11           C
ATOM    698  C   MET B  94      29.719   5.800  80.693  1.00140.11           C
ATOM    699  O   MET B  94      28.494   5.945  80.638  1.00140.11           O
ATOM    700  N   ALA B  95      30.434   5.033  79.840  1.00 50.01           N
ATOM    701  CA  ALA B  95      29.758   4.105  78.993  1.00 50.01           C
ATOM    702  CB  ALA B  95      30.715   3.232  78.159  1.00 50.01           C
ATOM    703  C   ALA B  95      29.160   3.262  80.047  1.00 50.01           C
ATOM    704  O   ALA B  95      28.008   2.837  79.981  1.00 50.01           O
ATOM    705  N   LEU B  96      29.988   3.029  81.082  1.00167.40           N
ATOM    706  CA  LEU B  96      29.463   2.477  82.275  1.00167.40           C
ATOM    707  CB  LEU B  96      30.559   2.138  83.295  1.00167.40           C
ATOM    708  CG  LEU B  96      31.610   1.136  82.778  1.00167.40           C
ATOM    709  CD1 LEU B  96      32.647   0.813  83.865  1.00167.40           C
ATOM    710  CD2 LEU B  96      30.956  -0.120  82.183  1.00167.40           C
ATOM    711  C   LEU B  96      28.660   3.639  82.770  1.00167.40           C
ATOM    712  O   LEU B  96      29.163   4.565  83.404  1.00167.40           O
ATOM    713  N   THR B  97      27.359   3.556  82.460  1.00161.99           N
ATOM    714  CA  THR B  97      26.259   4.462  82.560  1.00161.99           C
ATOM    715  CB  THR B  97      25.082   3.769  81.890  1.00161.99           C
ATOM    716  OG1 THR B  97      25.496   3.359  80.595  1.00161.99           O
ATOM    717  CG2 THR B  97      23.839   4.660  81.720  1.00161.99           C
ATOM    718  C   THR B  97      25.983   4.774  84.009  1.00161.99           C
ATOM    719  O   THR B  97      26.900   4.994  84.800  1.00161.99           O
ATOM    720  N   LYS B  98      24.690   4.811  84.380  1.00 56.86           N
ATOM    721  CA  LYS B  98      24.206   5.200  85.673  1.00 56.86           C
ATOM    722  CB  LYS B  98      22.689   4.977  85.791  0.00 56.86           C
ATOM    723  CG  LYS B  98      22.117   5.254  87.182  0.00 56.86           C
ATOM    724  CD  LYS B  98      20.597   5.090  87.247  0.00 56.86           C
ATOM    725  CE  LYS B  98      20.038   5.068  88.671  0.00 56.86           C
ATOM    726  NZ  LYS B  98      18.604   4.701  88.645  0.00 56.86           N
ATOM    727  C   LYS B  98      24.837   4.356  86.730  1.00 56.86           C
ATOM    728  O   LYS B  98      25.235   4.867  87.775  1.00 56.86           O
ATOM    729  N   ASP B  99      24.958   3.041  86.489  1.00 36.14           N
ATOM    730  CA  ASP B  99      25.470   2.163  87.502  1.00 36.14           C
ATOM    731  CB  ASP B  99      25.517   0.703  87.026  1.00 36.14           C
ATOM    732  CG  ASP B  99      24.083   0.236  86.833  1.00 36.14           C
ATOM    733  OD1 ASP B  99      23.182   0.817  87.495  1.00 36.14           O
ATOM    734  OD2 ASP B  99      23.864  -0.705  86.023  1.00 36.14           O
ATOM    735  C   ASP B  99      26.870   2.560  87.868  1.00 36.14           C
ATOM    736  O   ASP B  99      27.224   2.574  89.047  1.00 36.14           O
ATOM    737  N   GLN B 100      27.710   2.877  86.867  1.00128.30           N
ATOM    738  CA  GLN B 100      29.078   3.226  87.139  1.00128.30           C
ATOM    739  CB  GLN B 100      29.940   3.371  85.885  1.00128.30           C
ATOM    740  CG  GLN B 100      31.404   3.676  86.205  1.00128.30           C
ATOM    741  CD  GLN B 100      31.948   2.513  87.027  1.00128.30           C
ATOM    742  OE1 GLN B 100      32.567   2.709  88.071  1.00128.30           O
ATOM    743  NE2 GLN B 100      31.711   1.264  86.542  1.00128.30           N
ATOM    744  C   GLN B 100      29.151   4.540  87.845  1.00128.30           C
ATOM    745  O   GLN B 100      30.007   4.753  88.700  1.00128.30           O
ATOM    746  N   LEU B 101      28.260   5.470  87.471  1.00 80.26           N
ATOM    747  CA  LEU B 101      28.232   6.809  87.977  1.00 80.26           C
ATOM    748  CB  LEU B 101      27.046   7.538  87.317  1.00 80.26           C
ATOM    749  CG  LEU B 101      27.012   9.069  87.397  1.00 80.26           C
ATOM    750  CD1 LEU B 101      28.126   9.678  86.532  1.00 80.26           C
ATOM    751  CD2 LEU B 101      25.627   9.601  86.992  1.00 80.26           C
ATOM    752  C   LEU B 101      27.987   6.727  89.454  1.00 80.26           C
ATOM    753  O   LEU B 101      28.665   7.370  90.256  1.00 80.26           O
ATOM    754  N   ILE B 102      27.014   5.889  89.851  1.00136.21           N
ATOM    755  CA  ILE B 102      26.657   5.746  91.232  1.00136.21           C
ATOM    756  CB  ILE B 102      25.393   4.950  91.452  1.00136.21           C
ATOM    757  CG1 ILE B 102      25.522   3.486  91.002  1.00136.21           C
ATOM    758  CG2 ILE B 102      24.265   5.701  90.725  1.00136.21           C
ATOM    759  CD1 ILE B 102      26.281   2.591  91.981  1.00136.21           C
ATOM    760  C   ILE B 102      27.802   5.145  91.988  1.00136.21           C
ATOM    761  O   ILE B 102      28.058   5.513  93.133  1.00136.21           O
ATOM    762  N   ALA B 103      28.519   4.188  91.374  1.00 31.91           N
ATOM    763  CA  ALA B 103      29.605   3.532  92.045  1.00 31.91           C
ATOM    764  CB  ALA B 103      30.261   2.441  91.182  1.00 31.91           C
ATOM    765  C   ALA B 103      30.675   4.527  92.384  1.00 31.91           C
ATOM    766  O   ALA B 103      31.210   4.510  93.491  1.00 31.91           O
ATOM    767  N   ASP B 104      31.018   5.427  91.439  1.00107.04           N
ATOM    768  CA  ASP B 104      32.082   6.362  91.684  1.00107.04           C
ATOM    769  CB  ASP B 104      32.544   7.136  90.432  1.00107.04           C
ATOM    770  CG  ASP B 104      31.425   8.048  89.970  1.00107.04           C
ATOM    771  OD1 ASP B 104      31.198   9.077  90.660  1.00107.04           O
ATOM    772  OD2 ASP B 104      30.795   7.735  88.925  1.00107.04           O
ATOM    773  C   ASP B 104      31.674   7.345  92.743  1.00107.04           C
ATOM    774  O   ASP B 104      32.499   7.785  93.541  1.00107.04           O
ATOM    775  N   ILE B 105      30.383   7.729  92.748  1.00102.90           N
ATOM    776  CA  ILE B 105      29.808   8.686  93.655  1.00102.90           C
ATOM    777  CB  ILE B 105      28.421   9.073  93.248  1.00102.90           C
ATOM    778  CG1 ILE B 105      28.470   9.731  91.860  1.00102.90           C
ATOM    779  CG2 ILE B 105      27.825   9.973  94.340  1.00102.90           C
ATOM    780  CD1 ILE B 105      29.376  10.962  91.809  1.00102.90           C
ATOM    781  C   ILE B 105      29.768   8.161  95.059  1.00102.90           C
ATOM    782  O   ILE B 105      29.921   8.918  96.018  1.00102.90           O
ATOM    783  N   ALA B 106      29.504   6.855  95.225  1.00 41.68           N
ATOM    784  CA  ALA B 106      29.431   6.294  96.543  1.00 41.68           C
ATOM    785  CB  ALA B 106      29.121   4.786  96.528  1.00 41.68           C
ATOM    786  C   ALA B 106      30.760   6.476  97.209  1.00 41.68           C
ATOM    787  O   ALA B 106      30.828   6.760  98.403  1.00 41.68           O
ATOM    788  N   GLU B 107      31.858   6.292  96.455  1.00 94.17           N
ATOM    789  CA  GLU B 107      33.169   6.376  97.035  1.00 94.17           C
ATOM    790  CB  GLU B 107      34.271   5.847  96.106  1.00 94.17           C
ATOM    791  CG  GLU B 107      34.216   4.326  95.955  1.00 94.17           C
ATOM    792  CD  GLU B 107      34.275   3.738  97.359  0.00 94.17           C
ATOM    793  OE1 GLU B 107      35.353   3.850  98.001  0.00 94.17           O
ATOM    794  OE2 GLU B 107      33.239   3.183  97.814  0.00 94.17           O
ATOM    795  C   GLU B 107      33.546   7.766  97.464  1.00 94.17           C
ATOM    796  O   GLU B 107      34.049   7.950  98.572  1.00 94.17           O
ATOM    797  N   ALA B 108      33.316   8.787  96.615  1.00 36.71           N
ATOM    798  CA  ALA B 108      33.756  10.118  96.943  1.00 36.71           C
ATOM    799  CB  ALA B 108      33.482  11.128  95.814  1.00 36.71           C
ATOM    800  C   ALA B 108      33.049  10.615  98.171  1.00 36.71           C
ATOM    801  O   ALA B 108      33.660  11.213  99.055  1.00 36.71           O
ATOM    802  N   ILE B 109      31.724  10.393  98.228  1.00118.02           N
ATOM    803  CA  ILE B 109      30.850  10.794  99.298  1.00118.02           C
ATOM    804  CB  ILE B 109      29.386  10.709  98.957  1.00118.02           C
ATOM    805  CG1 ILE B 109      28.954   9.265  98.657  1.00118.02           C
ATOM    806  CG2 ILE B 109      29.119  11.691  97.805  1.00118.02           C
ATOM    807  CD1 ILE B 109      27.437   9.096  98.580  1.00118.02           C
ATOM    808  C   ILE B 109      31.107   9.983 100.530  1.00118.02           C
ATOM    809  O   ILE B 109      30.902  10.468 101.642  1.00118.02           O
ATOM    810  N   ASP B 110      31.571   8.725 100.360  1.00 74.18           N
ATOM    811  CA  ASP B 110      31.745   7.804 101.450  1.00 74.18           C
ATOM    812  CB  ASP B 110      32.636   8.350 102.579  1.00 74.18           C
ATOM    813  CG  ASP B 110      34.065   8.412 102.057  1.00 74.18           C
ATOM    814  OD1 ASP B 110      34.576   7.353 101.603  1.00 74.18           O
ATOM    815  OD2 ASP B 110      34.668   9.517 102.112  1.00 74.18           O
ATOM    816  C   ASP B 110      30.415   7.421 102.024  1.00 74.18           C
ATOM    817  O   ASP B 110      30.172   7.533 103.225  1.00 74.18           O
ATOM    818  N   ALA B 111      29.515   6.957 101.128  1.00 69.38           N
ATOM    819  CA  ALA B 111      28.208   6.462 101.464  1.00 69.38           C
ATOM    820  CB  ALA B 111      27.061   7.315 100.898  1.00 69.38           C
ATOM    821  C   ALA B 111      28.096   5.103 100.834  1.00 69.38           C
ATOM    822  O   ALA B 111      29.058   4.587 100.268  1.00 69.38           O
ATOM    823  N   PRO B 112      26.960   4.477 101.016  1.00 78.49           N
ATOM    824  CA  PRO B 112      26.684   3.201 100.401  1.00 78.49           C
ATOM    825  CD  PRO B 112      26.233   4.641 102.261  1.00 78.49           C
ATOM    826  CB  PRO B 112      25.599   2.538 101.254  1.00 78.49           C
ATOM    827  CG  PRO B 112      25.051   3.669 102.140  1.00 78.49           C
ATOM    828  C   PRO B 112      26.270   3.399  98.970  1.00 78.49           C
ATOM    829  O   PRO B 112      25.987   4.529  98.575  1.00 78.49           O
ATOM    830  N   LYS B 113      26.261   2.310  98.175  1.00124.58           N
ATOM    831  CA  LYS B 113      25.861   2.336  96.794  1.00124.58           C
ATOM    832  CB  LYS B 113      26.040   0.976  96.100  1.00124.58           C
ATOM    833  CG  LYS B 113      25.817   1.029  94.588  1.00124.58           C
ATOM    834  CD  LYS B 113      26.192  -0.269  93.867  0.00124.58           C
ATOM    835  CE  LYS B 113      27.639  -0.712  94.094  0.00124.58           C
ATOM    836  NZ  LYS B 113      28.571   0.217  93.419  0.00124.58           N
ATOM    837  C   LYS B 113      24.402   2.661  96.731  1.00124.58           C
ATOM    838  O   LYS B 113      23.945   3.366  95.832  1.00124.58           O
ATOM    839  N   THR B 114      23.634   2.134  97.701  1.00102.23           N
ATOM    840  CA  THR B 114      22.211   2.293  97.739  1.00102.23           C
ATOM    841  CB  THR B 114      21.582   1.552  98.886  1.00102.23           C
ATOM    842  OG1 THR B 114      20.167   1.632  98.804  1.00102.23           O
ATOM    843  CG2 THR B 114      22.081   2.153 100.212  1.00102.23           C
ATOM    844  C   THR B 114      21.869   3.743  97.882  1.00102.23           C
ATOM    845  O   THR B 114      20.900   4.209  97.285  1.00102.23           O
ATOM    846  N   THR B 115      22.633   4.481  98.711  1.00 39.09           N
ATOM    847  CA  THR B 115      22.385   5.876  98.951  1.00 39.09           C
ATOM    848  CB  THR B 115      23.229   6.422 100.067  1.00 39.09           C
ATOM    849  OG1 THR B 115      22.972   5.711 101.269  1.00 39.09           O
ATOM    850  CG2 THR B 115      22.906   7.914 100.253  1.00 39.09           C
ATOM    851  C   THR B 115      22.681   6.693  97.731  1.00 39.09           C
ATOM    852  O   THR B 115      21.915   7.584  97.365  1.00 39.09           O
ATOM    853  N   VAL B 116      23.810   6.408  97.062  1.00 40.01           N
ATOM    854  CA  VAL B 116      24.186   7.196  95.928  1.00 40.01           C
ATOM    855  CB  VAL B 116      25.474   6.742  95.323  1.00 40.01           C
ATOM    856  CG1 VAL B 116      25.717   7.517  94.017  1.00 40.01           C
ATOM    857  CG2 VAL B 116      26.568   6.949  96.380  1.00 40.01           C
ATOM    858  C   VAL B 116      23.111   7.076  94.899  1.00 40.01           C
ATOM    859  O   VAL B 116      22.663   8.077  94.341  1.00 40.01           O
ATOM    860  N   ARG B 117      22.645   5.837  94.655  1.00117.43           N
ATOM    861  CA  ARG B 117      21.656   5.573  93.649  1.00117.43           C
ATOM    862  CB  ARG B 117      21.272   4.088  93.570  1.00117.43           C
ATOM    863  CG  ARG B 117      20.180   3.815  92.538  1.00117.43           C
ATOM    864  CD  ARG B 117      19.593   2.408  92.635  1.00117.43           C
ATOM    865  NE  ARG B 117      20.738   1.460  92.564  1.00117.43           N
ATOM    866  CZ  ARG B 117      21.331   1.212  91.361  1.00117.43           C
ATOM    867  NH1 ARG B 117      20.878   1.839  90.237  1.00117.43           N
ATOM    868  NH2 ARG B 117      22.393   0.355  91.291  1.00117.43           N
ATOM    869  C   ARG B 117      20.384   6.296  93.960  1.00117.43           C
ATOM    870  O   ARG B 117      19.807   6.947  93.092  1.00117.43           O
ATOM    871  N   ASN B 118      19.916   6.202  95.218  1.00 45.87           N
ATOM    872  CA  ASN B 118      18.665   6.798  95.588  1.00 45.87           C
ATOM    873  CB  ASN B 118      18.261   6.509  97.042  1.00 45.87           C
ATOM    874  CG  ASN B 118      17.855   5.047  97.135  1.00 45.87           C
ATOM    875  OD1 ASN B 118      17.353   4.597  98.164  1.00 45.87           O
ATOM    876  ND2 ASN B 118      18.070   4.282  96.031  1.00 45.87           N
ATOM    877  C   ASN B 118      18.767   8.280  95.441  1.00 45.87           C
ATOM    878  O   ASN B 118      17.829   8.930  94.983  1.00 45.87           O
ATOM    879  N   ALA B 119      19.904   8.863  95.859  1.00 35.08           N
ATOM    880  CA  ALA B 119      20.059  10.282  95.743  1.00 35.08           C
ATOM    881  CB  ALA B 119      21.371  10.794  96.365  1.00 35.08           C
ATOM    882  C   ALA B 119      20.069  10.658  94.295  1.00 35.08           C
ATOM    883  O   ALA B 119      19.374  11.584  93.887  1.00 35.08           O
ATOM    884  N   LEU B 120      20.825   9.915  93.467  1.00 59.15           N
ATOM    885  CA  LEU B 120      20.969  10.244  92.077  1.00 59.15           C
ATOM    886  CB  LEU B 120      21.893   9.243  91.359  1.00 59.15           C
ATOM    887  CG  LEU B 120      21.980   9.434  89.835  1.00 59.15           C
ATOM    888  CD1 LEU B 120      22.521  10.821  89.474  1.00 59.15           C
ATOM    889  CD2 LEU B 120      22.779   8.296  89.181  1.00 59.15           C
ATOM    890  C   LEU B 120      19.639  10.197  91.394  1.00 59.15           C
ATOM    891  O   LEU B 120      19.256  11.142  90.705  1.00 59.15           O
ATOM    892  N   GLU B 121      18.876   9.111  91.610  1.00 84.44           N
ATOM    893  CA  GLU B 121      17.625   8.948  90.934  1.00 84.44           C
ATOM    894  CB  GLU B 121      16.896   7.647  91.309  1.00 84.44           C
ATOM    895  CG  GLU B 121      16.493   7.578  92.783  1.00 84.44           C
ATOM    896  CD  GLU B 121      15.637   6.335  92.974  1.00 84.44           C
ATOM    897  OE1 GLU B 121      15.320   5.677  91.948  1.00 84.44           O
ATOM    898  OE2 GLU B 121      15.288   6.027  94.145  1.00 84.44           O
ATOM    899  C   GLU B 121      16.717  10.072  91.311  1.00 84.44           C
ATOM    900  O   GLU B 121      16.037  10.648  90.464  1.00 84.44           O
ATOM    901  N   GLN B 122      16.686  10.429  92.602  1.00 82.19           N
ATOM    902  CA  GLN B 122      15.778  11.455  93.016  1.00 82.19           C
ATOM    903  CB  GLN B 122      15.698  11.628  94.539  1.00 82.19           C
ATOM    904  CG  GLN B 122      15.104  10.397  95.232  1.00 82.19           C
ATOM    905  CD  GLN B 122      13.669  10.198  94.758  1.00 82.19           C
ATOM    906  OE1 GLN B 122      13.229  10.792  93.775  1.00 82.19           O
ATOM    907  NE2 GLN B 122      12.909   9.339  95.488  1.00 82.19           N
ATOM    908  C   GLN B 122      16.154  12.756  92.379  1.00 82.19           C
ATOM    909  O   GLN B 122      15.280  13.499  91.935  1.00 82.19           O
ATOM    910  N   LEU B 123      17.460  13.072  92.283  1.00102.57           N
ATOM    911  CA  LEU B 123      17.817  14.335  91.699  1.00102.57           C
ATOM    912  CB  LEU B 123      19.316  14.673  91.689  1.00102.57           C
ATOM    913  CG  LEU B 123      19.872  15.259  92.994  1.00102.57           C
ATOM    914  CD1 LEU B 123      19.924  14.243  94.137  1.00102.57           C
ATOM    915  CD2 LEU B 123      21.220  15.925  92.724  1.00102.57           C
ATOM    916  C   LEU B 123      17.385  14.420  90.267  1.00102.57           C
ATOM    917  O   LEU B 123      16.907  15.469  89.839  1.00102.57           O
ATOM    918  N   GLY B 124      17.569  13.339  89.482  1.00 29.76           N
ATOM    919  CA  GLY B 124      17.238  13.378  88.085  1.00 29.76           C
ATOM    920  C   GLY B 124      15.761  13.556  87.918  1.00 29.76           C
ATOM    921  O   GLY B 124      15.303  14.305  87.057  1.00 29.76           O
ATOM    922  N   GLN B 125      14.969  12.846  88.736  1.00 32.97           N
ATOM    923  CA  GLN B 125      13.544  12.924  88.628  1.00 32.97           C
ATOM    924  CB  GLN B 125      12.832  11.959  89.591  1.00 32.97           C
ATOM    925  CG  GLN B 125      13.093  10.485  89.273  1.00 32.97           C
ATOM    926  CD  GLN B 125      12.345   9.635  90.289  1.00 32.97           C
ATOM    927  OE1 GLN B 125      11.574  10.147  91.100  1.00 32.97           O
ATOM    928  NE2 GLN B 125      12.581   8.297  90.248  1.00 32.97           N
ATOM    929  C   GLN B 125      13.099  14.316  88.956  1.00 32.97           C
ATOM    930  O   GLN B 125      12.236  14.869  88.277  1.00 32.97           O
ATOM    931  N   ILE B 126      13.679  14.925  90.009  1.00110.10           N
ATOM    932  CA  ILE B 126      13.262  16.242  90.400  1.00110.10           C
ATOM    933  CB  ILE B 126      13.756  16.665  91.757  1.00110.10           C
ATOM    934  CG1 ILE B 126      15.284  16.712  91.848  1.00110.10           C
ATOM    935  CG2 ILE B 126      13.109  15.722  92.785  1.00110.10           C
ATOM    936  CD1 ILE B 126      15.749  17.238  93.205  1.00110.10           C
ATOM    937  C   ILE B 126      13.614  17.250  89.346  1.00110.10           C
ATOM    938  O   ILE B 126      12.810  18.133  89.053  1.00110.10           O
ATOM    939  N   VAL B 127      14.812  17.162  88.735  1.00108.94           N
ATOM    940  CA  VAL B 127      15.139  18.124  87.718  1.00108.94           C
ATOM    941  CB  VAL B 127      16.522  18.005  87.150  1.00108.94           C
ATOM    942  CG1 VAL B 127      16.768  16.578  86.642  1.00108.94           C
ATOM    943  CG2 VAL B 127      16.612  19.039  86.019  1.00108.94           C
ATOM    944  C   VAL B 127      14.178  18.006  86.576  1.00108.94           C
ATOM    945  O   VAL B 127      13.735  19.013  86.025  1.00108.94           O
ATOM    946  N   ALA B 128      13.825  16.770  86.182  1.00 34.61           N
ATOM    947  CA  ALA B 128      12.946  16.596  85.061  1.00 34.61           C
ATOM    948  CB  ALA B 128      12.693  15.116  84.727  1.00 34.61           C
ATOM    949  C   ALA B 128      11.624  17.224  85.378  1.00 34.61           C
ATOM    950  O   ALA B 128      11.025  17.883  84.529  1.00 34.61           O
ATOM    951  N   ASP B 129      11.129  17.024  86.614  1.00 79.05           N
ATOM    952  CA  ASP B 129       9.853  17.556  86.996  1.00 79.05           C
ATOM    953  CB  ASP B 129       9.395  17.106  88.390  1.00 79.05           C
ATOM    954  CG  ASP B 129       7.941  17.527  88.533  1.00 79.05           C
ATOM    955  OD1 ASP B 129       7.285  17.759  87.482  1.00 79.05           O
ATOM    956  OD2 ASP B 129       7.464  17.620  89.695  1.00 79.05           O
ATOM    957  C   ASP B 129       9.920  19.050  87.027  1.00 79.05           C
ATOM    958  O   ASP B 129       8.997  19.734  86.590  1.00 79.05           O
ATOM    959  N   GLN B 130      11.026  19.603  87.551  1.00 83.92           N
ATOM    960  CA  GLN B 130      11.138  21.025  87.673  1.00 83.92           C
ATOM    961  CB  GLN B 130      12.467  21.442  88.334  1.00 83.92           C
ATOM    962  CG  GLN B 130      12.667  20.871  89.742  1.00 83.92           C
ATOM    963  CD  GLN B 130      11.620  21.474  90.667  1.00 83.92           C
ATOM    964  OE1 GLN B 130      11.424  22.688  90.702  1.00 83.92           O
ATOM    965  NE2 GLN B 130      10.924  20.597  91.438  1.00 83.92           N
ATOM    966  C   GLN B 130      11.102  21.618  86.294  1.00 83.92           C
ATOM    967  O   GLN B 130      10.407  22.602  86.048  1.00 83.92           O
ATOM    968  N   LEU B 131      11.842  21.008  85.351  1.00151.14           N
ATOM    969  CA  LEU B 131      11.927  21.501  84.007  1.00151.14           C
ATOM    970  CB  LEU B 131      12.851  20.655  83.112  1.00151.14           C
ATOM    971  CG  LEU B 131      14.314  20.575  83.581  1.00151.14           C
ATOM    972  CD1 LEU B 131      15.147  19.709  82.621  1.00151.14           C
ATOM    973  CD2 LEU B 131      14.917  21.969  83.807  1.00151.14           C
ATOM    974  C   LEU B 131      10.578  21.426  83.363  1.00151.14           C
ATOM    975  O   LEU B 131      10.139  22.373  82.714  1.00151.14           O
ATOM    976  N   GLU B 132       9.870  20.297  83.554  1.00 98.97           N
ATOM    977  CA  GLU B 132       8.605  20.089  82.905  1.00 98.97           C
ATOM    978  CB  GLU B 132       8.001  18.694  83.165  1.00 98.97           C
ATOM    979  CG  GLU B 132       7.632  18.410  84.621  1.00 98.97           C
ATOM    980  CD  GLU B 132       7.112  16.983  84.712  1.00 98.97           C
ATOM    981  OE1 GLU B 132       7.889  16.049  84.379  1.00 98.97           O
ATOM    982  OE2 GLU B 132       5.932  16.807  85.116  1.00 98.97           O
ATOM    983  C   GLU B 132       7.645  21.139  83.370  1.00 98.97           C
ATOM    984  O   GLU B 132       6.771  21.564  82.615  1.00 98.97           O
ATOM    985  N   ASN B 133       7.778  21.561  84.642  1.00 51.31           N
ATOM    986  CA  ASN B 133       6.966  22.581  85.247  1.00 51.31           C
ATOM    987  CB  ASN B 133       7.252  22.773  86.749  1.00 51.31           C
ATOM    988  CG  ASN B 133       6.703  21.581  87.518  1.00 51.31           C
ATOM    989  OD1 ASN B 133       5.558  21.176  87.321  1.00 51.31           O
ATOM    990  ND2 ASN B 133       7.540  21.007  88.424  1.00 51.31           N
ATOM    991  C   ASN B 133       7.254  23.893  84.583  1.00 51.31           C
ATOM    992  O   ASN B 133       6.382  24.756  84.506  1.00 51.31           O
ATOM    993  N   GLY B 134       8.486  24.092  84.077  1.00 38.52           N
ATOM    994  CA  GLY B 134       8.802  25.363  83.493  1.00 38.52           C
ATOM    995  C   GLY B 134       9.741  26.096  84.401  1.00 38.52           C
ATOM    996  O   GLY B 134       9.981  27.289  84.227  1.00 38.52           O
ATOM    997  N   VAL B 135      10.301  25.406  85.409  1.00 95.14           N
ATOM    998  CA  VAL B 135      11.226  26.088  86.264  1.00 95.14           C
ATOM    999  CB  VAL B 135      11.158  25.673  87.706  1.00 95.14           C
ATOM   1000  CG1 VAL B 135      11.684  24.238  87.830  1.00 95.14           C
ATOM   1001  CG2 VAL B 135      11.953  26.687  88.546  1.00 95.14           C
ATOM   1002  C   VAL B 135      12.609  25.806  85.765  1.00 95.14           C
ATOM   1003  O   VAL B 135      12.860  24.786  85.125  1.00 95.14           O
ATOM   1004  N   GLU B 136      13.541  26.743  86.022  1.00 44.48           N
ATOM   1005  CA  GLU B 136      14.900  26.602  85.585  1.00 44.48           C
ATOM   1006  CB  GLU B 136      15.538  27.956  85.217  1.00 44.48           C
ATOM   1007  CG  GLU B 136      16.972  27.885  84.691  1.00 44.48           C
ATOM   1008  CD  GLU B 136      17.408  29.316  84.389  1.00 44.48           C
ATOM   1009  OE1 GLU B 136      16.608  30.248  84.669  1.00 44.48           O
ATOM   1010  OE2 GLU B 136      18.546  29.495  83.879  1.00 44.48           O
ATOM   1011  C   GLU B 136      15.685  26.025  86.722  1.00 44.48           C
ATOM   1012  O   GLU B 136      15.559  26.454  87.869  1.00 44.48           O
ATOM   1013  N   ILE B 137      16.519  25.009  86.429  1.00119.42           N
ATOM   1014  CA  ILE B 137      17.318  24.455  87.475  1.00119.42           C
ATOM   1015  CB  ILE B 137      17.401  22.953  87.512  1.00119.42           C
ATOM   1016  CG1 ILE B 137      18.093  22.398  86.255  1.00119.42           C
ATOM   1017  CG2 ILE B 137      15.977  22.415  87.733  1.00119.42           C
ATOM   1018  CD1 ILE B 137      18.726  21.024  86.463  1.00119.42           C
ATOM   1019  C   ILE B 137      18.702  24.965  87.255  1.00119.42           C
ATOM   1020  O   ILE B 137      19.270  24.858  86.168  1.00119.42           O
ATOM   1021  N   THR B 138      19.269  25.594  88.294  1.00138.40           N
ATOM   1022  CA  THR B 138      20.606  26.071  88.152  1.00138.40           C
ATOM   1023  CB  THR B 138      20.776  27.517  88.505  1.00138.40           C
ATOM   1024  OG1 THR B 138      20.299  27.745  89.821  1.00138.40           O
ATOM   1025  CG2 THR B 138      20.003  28.380  87.500  1.00138.40           C
ATOM   1026  C   THR B 138      21.421  25.280  89.105  1.00138.40           C
ATOM   1027  O   THR B 138      20.940  24.860  90.152  1.00138.40           O
ATOM   1028  N   LEU B 139      22.667  24.975  88.729  1.00124.77           N
ATOM   1029  CA  LEU B 139      23.494  24.280  89.662  1.00124.77           C
ATOM   1030  CB  LEU B 139      23.573  22.769  89.403  1.00124.77           C
ATOM   1031  CG  LEU B 139      22.200  22.074  89.492  1.00124.77           C
ATOM   1032  CD1 LEU B 139      21.303  22.443  88.303  1.00124.77           C
ATOM   1033  CD2 LEU B 139      22.337  20.560  89.680  1.00124.77           C
ATOM   1034  C   LEU B 139      24.858  24.861  89.540  1.00124.77           C
ATOM   1035  O   LEU B 139      25.542  24.696  88.529  1.00124.77           O
ATOM   1036  N   PRO B 140      25.257  25.544  90.576  1.00120.75           N
ATOM   1037  CA  PRO B 140      26.537  26.193  90.587  1.00120.75           C
ATOM   1038  CD  PRO B 140      24.785  25.253  91.919  1.00120.75           C
ATOM   1039  CB  PRO B 140      26.706  26.734  92.005  1.00120.75           C
ATOM   1040  CG  PRO B 140      25.923  25.711  92.848  1.00120.75           C
ATOM   1041  C   PRO B 140      27.600  25.193  90.270  1.00120.75           C
ATOM   1042  O   PRO B 140      27.649  24.140  90.902  1.00120.75           O
ATOM   1043  N   GLY B 141      28.455  25.504  89.283  1.00 67.23           N
ATOM   1044  CA  GLY B 141      29.559  24.657  88.946  1.00 67.23           C
ATOM   1045  C   GLY B 141      29.181  23.670  87.871  1.00 67.23           C
ATOM   1046  O   GLY B 141      30.059  23.183  87.163  1.00 67.23           O
ATOM   1047  N   ILE B 142      27.920  23.191  87.804  1.00157.46           N
ATOM   1048  CA  ILE B 142      27.612  22.327  86.681  1.00157.46           C
ATOM   1049  CB  ILE B 142      26.721  21.160  87.033  1.00157.46           C
ATOM   1050  CG1 ILE B 142      26.816  20.103  85.920  1.00157.46           C
ATOM   1051  CG2 ILE B 142      25.285  21.651  87.279  1.00157.46           C
ATOM   1052  CD1 ILE B 142      26.234  18.748  86.312  1.00157.46           C
ATOM   1053  C   ILE B 142      27.049  23.009  85.452  1.00157.46           C
ATOM   1054  O   ILE B 142      27.565  22.833  84.347  1.00157.46           O
ATOM   1055  N   GLY B 143      25.979  23.829  85.624  1.00 44.64           N
ATOM   1056  CA  GLY B 143      25.284  24.391  84.488  1.00 44.64           C
ATOM   1057  C   GLY B 143      23.818  24.429  84.845  1.00 44.64           C
ATOM   1058  O   GLY B 143      23.464  24.210  86.001  1.00 44.64           O
ATOM   1059  N   LYS B 144      22.920  24.703  83.864  1.00115.00           N
ATOM   1060  CA  LYS B 144      21.515  24.793  84.181  1.00115.00           C
ATOM   1061  CB  LYS B 144      20.959  26.229  84.137  1.00115.00           C
ATOM   1062  CG  LYS B 144      21.703  27.255  84.995  1.00115.00           C
ATOM   1063  CD  LYS B 144      23.049  27.684  84.405  1.00115.00           C
ATOM   1064  CE  LYS B 144      23.601  28.982  85.003  1.00115.00           C
ATOM   1065  NZ  LYS B 144      24.263  28.715  86.298  1.00115.00           N
ATOM   1066  C   LYS B 144      20.689  24.022  83.183  1.00115.00           C
ATOM   1067  O   LYS B 144      21.146  23.694  82.088  1.00115.00           O
ATOM   1068  N   LEU B 145      19.430  23.696  83.566  1.00 95.45           N
ATOM   1069  CA  LEU B 145      18.516  23.028  82.673  1.00 95.45           C
ATOM   1070  CB  LEU B 145      18.151  21.594  83.091  1.00 95.45           C
ATOM   1071  CG  LEU B 145      19.324  20.604  82.981  1.00 95.45           C
ATOM   1072  CD1 LEU B 145      20.460  20.967  83.950  1.00 95.45           C
ATOM   1073  CD2 LEU B 145      18.843  19.153  83.139  1.00 95.45           C
ATOM   1074  C   LEU B 145      17.245  23.823  82.619  1.00 95.45           C
ATOM   1075  O   LEU B 145      16.752  24.292  83.646  1.00 95.45           O
ATOM   1076  N   LYS B 146      16.686  24.008  81.401  1.00112.09           N
ATOM   1077  CA  LYS B 146      15.471  24.763  81.260  1.00112.09           C
ATOM   1078  CB  LYS B 146      15.697  26.262  80.993  1.00112.09           C
ATOM   1079  CG  LYS B 146      16.294  26.559  79.614  1.00112.09           C
ATOM   1080  CD  LYS B 146      16.208  28.034  79.213  1.00112.09           C
ATOM   1081  CE  LYS B 146      16.688  28.319  77.787  1.00112.09           C
ATOM   1082  NZ  LYS B 146      18.124  27.987  77.652  1.00112.09           N
ATOM   1083  C   LYS B 146      14.700  24.238  80.090  1.00112.09           C
ATOM   1084  O   LYS B 146      15.186  23.423  79.307  1.00112.09           O
ATOM   1085  N   VAL B 147      13.446  24.709  79.956  1.00 44.41           N
ATOM   1086  CA  VAL B 147      12.595  24.307  78.875  1.00 44.41           C
ATOM   1087  CB  VAL B 147      11.174  24.133  79.299  1.00 44.41           C
ATOM   1088  CG1 VAL B 147      10.299  24.025  78.048  1.00 44.41           C
ATOM   1089  CG2 VAL B 147      11.100  22.896  80.206  1.00 44.41           C
ATOM   1090  C   VAL B 147      12.621  25.368  77.820  1.00 44.41           C
ATOM   1091  O   VAL B 147      12.612  26.560  78.126  1.00 44.41           O
ATOM   1092  N   ALA B 148      12.671  24.941  76.535  1.00 34.17           N
ATOM   1093  CA  ALA B 148      12.681  25.854  75.423  1.00 34.17           C
ATOM   1094  CB  ALA B 148      13.861  25.649  74.458  1.00 34.17           C
ATOM   1095  C   ALA B 148      11.430  25.621  74.632  1.00 34.17           C
ATOM   1096  O   ALA B 148      10.965  24.491  74.491  1.00 34.17           O
ATOM   1097  N   GLU B 149      10.843  26.710  74.097  1.00 91.73           N
ATOM   1098  CA  GLU B 149       9.611  26.603  73.369  1.00 91.73           C
ATOM   1099  CB  GLU B 149       8.748  27.875  73.414  1.00 91.73           C
ATOM   1100  CG  GLU B 149       7.993  28.038  74.734  1.00 91.73           C
ATOM   1101  CD  GLU B 149       9.007  28.229  75.850  1.00 91.73           C
ATOM   1102  OE1 GLU B 149       9.883  29.122  75.707  1.00 91.73           O
ATOM   1103  OE2 GLU B 149       8.922  27.479  76.860  1.00 91.73           O
ATOM   1104  C   GLU B 149       9.848  26.254  71.937  1.00 91.73           C
ATOM   1105  O   GLU B 149      10.870  26.595  71.343  1.00 91.73           O
ATOM   1106  N   ARG B 150       8.867  25.533  71.358  1.00136.80           N
ATOM   1107  CA  ARG B 150       8.880  25.149  69.979  1.00136.80           C
ATOM   1108  CB  ARG B 150       8.929  23.623  69.787  1.00136.80           C
ATOM   1109  CG  ARG B 150       9.392  23.168  68.401  1.00136.80           C
ATOM   1110  CD  ARG B 150      10.868  23.479  68.135  1.00136.80           C
ATOM   1111  NE  ARG B 150      11.590  23.371  69.436  1.00136.80           N
ATOM   1112  CZ  ARG B 150      12.907  23.718  69.525  1.00136.80           C
ATOM   1113  NH1 ARG B 150      13.597  24.099  68.411  1.00136.80           N
ATOM   1114  NH2 ARG B 150      13.540  23.692  70.735  1.00136.80           N
ATOM   1115  C   ARG B 150       7.579  25.650  69.434  1.00136.80           C
ATOM   1116  O   ARG B 150       6.555  25.605  70.115  1.00136.80           O
ATOM   1117  N   PRO B 151       7.607  26.143  68.228  1.00149.67           N
ATOM   1118  CA  PRO B 151       6.416  26.708  67.647  1.00149.67           C
ATOM   1119  CD  PRO B 151       8.805  26.835  67.776  1.00149.67           C
ATOM   1120  CB  PRO B 151       6.891  27.572  66.481  1.00149.67           C
ATOM   1121  CG  PRO B 151       8.311  27.993  66.896  1.00149.67           C
ATOM   1122  C   PRO B 151       5.391  25.697  67.248  1.00149.67           C
ATOM   1123  O   PRO B 151       5.716  24.520  67.104  1.00149.67           O
ATOM   1124  N   ALA B 152       4.134  26.155  67.071  1.00 31.93           N
ATOM   1125  CA  ALA B 152       3.058  25.302  66.670  1.00 31.93           C
ATOM   1126  CB  ALA B 152       1.685  25.996  66.673  1.00 31.93           C
ATOM   1127  C   ALA B 152       3.350  24.855  65.274  1.00 31.93           C
ATOM   1128  O   ALA B 152       4.080  25.518  64.538  1.00 31.93           O
ATOM   1129  N   ARG B 153       2.793  23.693  64.885  1.00199.53           N
ATOM   1130  CA  ARG B 153       3.104  23.139  63.601  1.00199.53           C
ATOM   1131  CB  ARG B 153       4.016  21.912  63.714  1.00199.53           C
ATOM   1132  CG  ARG B 153       5.389  22.242  64.295  1.00199.53           C
ATOM   1133  CD  ARG B 153       6.164  21.007  64.743  1.00199.53           C
ATOM   1134  NE  ARG B 153       5.977  19.982  63.682  1.00199.53           N
ATOM   1135  CZ  ARG B 153       6.702  18.827  63.706  1.00199.53           C
ATOM   1136  NH1 ARG B 153       7.625  18.627  64.689  1.00199.53           N
ATOM   1137  NH2 ARG B 153       6.502  17.876  62.748  1.00199.53           N
ATOM   1138  C   ARG B 153       1.844  22.677  62.946  1.00199.53           C
ATOM   1139  O   ARG B 153       0.759  22.721  63.522  1.00199.53           O
ATOM   1140  N   THR B 154       1.981  22.227  61.686  1.00 37.71           N
ATOM   1141  CA  THR B 154       0.873  21.755  60.916  1.00 37.71           C
ATOM   1142  CB  THR B 154       0.907  22.229  59.493  1.00 37.71           C
ATOM   1143  OG1 THR B 154       0.904  23.648  59.448  1.00 37.71           O
ATOM   1144  CG2 THR B 154      -0.312  21.665  58.745  1.00 37.71           C
ATOM   1145  C   THR B 154       0.994  20.272  60.861  1.00 37.71           C
ATOM   1146  O   THR B 154       2.095  19.721  60.840  1.00 37.71           O
ATOM   1147  N   GLY B 155      -0.160  19.587  60.860  1.00 15.83           N
ATOM   1148  CA  GLY B 155      -0.153  18.161  60.788  1.00 15.83           C
ATOM   1149  C   GLY B 155      -1.458  17.760  60.192  1.00 15.83           C
ATOM   1150  O   GLY B 155      -2.383  18.562  60.083  1.00 15.83           O
ATOM   1151  N   ARG B 156      -1.557  16.488  59.776  1.00132.68           N
ATOM   1152  CA  ARG B 156      -2.771  16.006  59.196  1.00132.68           C
ATOM   1153  CB  ARG B 156      -2.629  15.692  57.695  1.00132.68           C
ATOM   1154  CG  ARG B 156      -3.939  15.319  56.999  1.00132.68           C
ATOM   1155  CD  ARG B 156      -4.861  16.510  56.732  1.00132.68           C
ATOM   1156  NE  ARG B 156      -4.383  17.175  55.487  1.00132.68           N
ATOM   1157  CZ  ARG B 156      -5.285  17.736  54.630  1.00132.68           C
ATOM   1158  NH1 ARG B 156      -6.620  17.667  54.905  1.00132.68           N
ATOM   1159  NH2 ARG B 156      -4.853  18.361  53.497  1.00132.68           N
ATOM   1160  C   ARG B 156      -3.070  14.722  59.894  1.00132.68           C
ATOM   1161  O   ARG B 156      -2.161  14.011  60.319  1.00132.68           O
ATOM   1162  N   ASN B 157      -4.365  14.394  60.050  1.00 62.22           N
ATOM   1163  CA  ASN B 157      -4.709  13.169  60.707  1.00 62.22           C
ATOM   1164  CB  ASN B 157      -5.963  13.323  61.590  1.00 62.22           C
ATOM   1165  CG  ASN B 157      -6.049  12.163  62.571  1.00 62.22           C
ATOM   1166  OD1 ASN B 157      -5.963  12.348  63.783  1.00 62.22           O
ATOM   1167  ND2 ASN B 157      -6.225  10.927  62.041  1.00 62.22           N
ATOM   1168  C   ASN B 157      -5.003  12.186  59.614  1.00 62.22           C
ATOM   1169  O   ASN B 157      -5.865  12.428  58.773  1.00 62.22           O
ATOM   1170  N   PRO B 158      -4.287  11.096  59.555  1.00154.16           N
ATOM   1171  CA  PRO B 158      -4.548  10.151  58.506  1.00154.16           C
ATOM   1172  CD  PRO B 158      -2.896  11.068  59.979  1.00154.16           C
ATOM   1173  CB  PRO B 158      -3.372   9.179  58.517  1.00154.16           C
ATOM   1174  CG  PRO B 158      -2.213  10.029  59.070  1.00154.16           C
ATOM   1175  C   PRO B 158      -5.886   9.500  58.634  1.00154.16           C
ATOM   1176  O   PRO B 158      -6.491   9.170  57.615  1.00154.16           O
ATOM   1177  N   SER B 159      -6.351   9.268  59.872  1.00 81.21           N
ATOM   1178  CA  SER B 159      -7.620   8.634  60.059  1.00 81.21           C
ATOM   1179  CB  SER B 159      -7.892   8.297  61.532  1.00 81.21           C
ATOM   1180  OG  SER B 159      -6.925   7.370  62.001  1.00 81.21           O
ATOM   1181  C   SER B 159      -8.711   9.551  59.606  1.00 81.21           C
ATOM   1182  O   SER B 159      -9.420   9.265  58.643  1.00 81.21           O
ATOM   1183  N   THR B 160      -8.861  10.685  60.320  1.00 42.17           N
ATOM   1184  CA  THR B 160      -9.905  11.642  60.080  1.00 42.17           C
ATOM   1185  CB  THR B 160     -10.009  12.644  61.190  1.00 42.17           C
ATOM   1186  OG1 THR B 160      -8.809  13.395  61.295  1.00 42.17           O
ATOM   1187  CG2 THR B 160     -10.260  11.875  62.497  1.00 42.17           C
ATOM   1188  C   THR B 160      -9.688  12.374  58.793  1.00 42.17           C
ATOM   1189  O   THR B 160     -10.619  12.568  58.014  1.00 42.17           O
ATOM   1190  N   GLY B 161      -8.440  12.797  58.528  1.00 20.05           N
ATOM   1191  CA  GLY B 161      -8.148  13.518  57.323  1.00 20.05           C
ATOM   1192  C   GLY B 161      -8.211  14.984  57.613  1.00 20.05           C
ATOM   1193  O   GLY B 161      -7.934  15.806  56.740  1.00 20.05           O
ATOM   1194  N   ALA B 162      -8.587  15.355  58.851  1.00 29.72           N
ATOM   1195  CA  ALA B 162      -8.661  16.748  59.177  1.00 29.72           C
ATOM   1196  CB  ALA B 162      -9.510  17.040  60.425  1.00 29.72           C
ATOM   1197  C   ALA B 162      -7.282  17.263  59.438  1.00 29.72           C
ATOM   1198  O   ALA B 162      -6.420  16.547  59.946  1.00 29.72           O
ATOM   1199  N   ALA B 163      -7.032  18.536  59.071  1.00 32.64           N
ATOM   1200  CA  ALA B 163      -5.758  19.115  59.369  1.00 32.64           C
ATOM   1201  CB  ALA B 163      -5.485  20.433  58.624  1.00 32.64           C
ATOM   1202  C   ALA B 163      -5.791  19.419  60.827  1.00 32.64           C
ATOM   1203  O   ALA B 163      -6.842  19.755  61.370  1.00 32.64           O
ATOM   1204  N   ILE B 164      -4.647  19.277  61.518  1.00 84.92           N
ATOM   1205  CA  ILE B 164      -4.652  19.601  62.911  1.00 84.92           C
ATOM   1206  CB  ILE B 164      -4.572  18.417  63.835  1.00 84.92           C
ATOM   1207  CG1 ILE B 164      -4.878  18.863  65.277  1.00 84.92           C
ATOM   1208  CG2 ILE B 164      -3.193  17.758  63.667  1.00 84.92           C
ATOM   1209  CD1 ILE B 164      -5.136  17.712  66.249  1.00 84.92           C
ATOM   1210  C   ILE B 164      -3.464  20.452  63.173  1.00 84.92           C
ATOM   1211  O   ILE B 164      -2.447  20.346  62.488  1.00 84.92           O
ATOM   1212  N   GLU B 165      -3.576  21.355  64.162  1.00 44.49           N
ATOM   1213  CA  GLU B 165      -2.444  22.162  64.479  1.00 44.49           C
ATOM   1214  CB  GLU B 165      -2.792  23.578  64.974  1.00 44.49           C
ATOM   1215  CG  GLU B 165      -1.552  24.416  65.300  1.00 44.49           C
ATOM   1216  CD  GLU B 165      -2.004  25.799  65.744  1.00 44.49           C
ATOM   1217  OE1 GLU B 165      -2.147  26.682  64.859  1.00 44.49           O
ATOM   1218  OE2 GLU B 165      -2.213  25.991  66.973  1.00 44.49           O
ATOM   1219  C   GLU B 165      -1.729  21.455  65.574  1.00 44.49           C
ATOM   1220  O   GLU B 165      -2.345  20.911  66.489  1.00 44.49           O
ATOM   1221  N   ILE B 166      -0.391  21.425  65.483  1.00116.66           N
ATOM   1222  CA  ILE B 166       0.398  20.796  66.493  1.00116.66           C
ATOM   1223  CB  ILE B 166       1.760  20.381  66.006  1.00116.66           C
ATOM   1224  CG1 ILE B 166       1.656  19.385  64.840  1.00116.66           C
ATOM   1225  CG2 ILE B 166       2.543  19.824  67.208  1.00116.66           C
ATOM   1226  CD1 ILE B 166       1.041  18.041  65.227  1.00116.66           C
ATOM   1227  C   ILE B 166       0.633  21.891  67.473  1.00116.66           C
ATOM   1228  O   ILE B 166       1.124  22.957  67.106  1.00116.66           O
ATOM   1229  N   ALA B 167       0.268  21.664  68.747  1.00 38.26           N
ATOM   1230  CA  ALA B 167       0.414  22.695  69.728  1.00 38.26           C
ATOM   1231  CB  ALA B 167      -0.193  22.343  71.098  1.00 38.26           C
ATOM   1232  C   ALA B 167       1.868  22.920  69.928  1.00 38.26           C
ATOM   1233  O   ALA B 167       2.695  22.065  69.614  1.00 38.26           O
ATOM   1234  N   ALA B 168       2.224  24.111  70.436  1.00 40.66           N
ATOM   1235  CA  ALA B 168       3.609  24.361  70.654  1.00 40.66           C
ATOM   1236  CB  ALA B 168       3.909  25.744  71.256  1.00 40.66           C
ATOM   1237  C   ALA B 168       4.066  23.328  71.625  1.00 40.66           C
ATOM   1238  O   ALA B 168       3.310  22.887  72.491  1.00 40.66           O
ATOM   1239  N   LYS B 169       5.321  22.876  71.464  1.00154.43           N
ATOM   1240  CA  LYS B 169       5.828  21.894  72.364  1.00154.43           C
ATOM   1241  CB  LYS B 169       6.038  20.505  71.739  1.00154.43           C
ATOM   1242  CG  LYS B 169       6.345  19.423  72.778  1.00154.43           C
ATOM   1243  CD  LYS B 169       5.201  19.171  73.767  1.00154.43           C
ATOM   1244  CE  LYS B 169       4.021  18.393  73.179  1.00154.43           C
ATOM   1245  NZ  LYS B 169       2.971  18.201  74.206  1.00154.43           N
ATOM   1246  C   LYS B 169       7.134  22.406  72.852  1.00154.43           C
ATOM   1247  O   LYS B 169       7.696  23.342  72.287  1.00154.43           O
ATOM   1248  N   LYS B 170       7.649  21.812  73.937  1.00 58.25           N
ATOM   1249  CA  LYS B 170       8.855  22.332  74.494  1.00 58.25           C
ATOM   1250  CB  LYS B 170       8.657  22.842  75.923  1.00 58.25           C
ATOM   1251  CG  LYS B 170       7.779  24.095  75.983  1.00 58.25           C
ATOM   1252  CD  LYS B 170       7.275  24.435  77.386  1.00 58.25           C
ATOM   1253  CE  LYS B 170       6.395  25.685  77.426  1.00 58.25           C
ATOM   1254  NZ  LYS B 170       5.950  25.938  78.815  1.00 58.25           N
ATOM   1255  C   LYS B 170       9.890  21.260  74.513  1.00 58.25           C
ATOM   1256  O   LYS B 170       9.583  20.074  74.401  1.00 58.25           O
ATOM   1257  N   VAL B 171      11.167  21.681  74.614  1.00101.84           N
ATOM   1258  CA  VAL B 171      12.262  20.762  74.664  1.00101.84           C
ATOM   1259  CB  VAL B 171      13.105  20.773  73.421  1.00101.84           C
ATOM   1260  CG1 VAL B 171      12.250  20.264  72.250  1.00101.84           C
ATOM   1261  CG2 VAL B 171      13.648  22.197  73.207  1.00101.84           C
ATOM   1262  C   VAL B 171      13.138  21.177  75.809  1.00101.84           C
ATOM   1263  O   VAL B 171      13.203  22.355  76.159  1.00101.84           O
ATOM   1264  N   ILE B 172      13.830  20.206  76.439  1.00107.85           N
ATOM   1265  CA  ILE B 172      14.692  20.531  77.540  1.00107.85           C
ATOM   1266  CB  ILE B 172      14.865  19.418  78.535  1.00107.85           C
ATOM   1267  CG1 ILE B 172      13.526  19.108  79.233  1.00107.85           C
ATOM   1268  CG2 ILE B 172      15.984  19.822  79.506  1.00107.85           C
ATOM   1269  CD1 ILE B 172      12.958  20.281  80.030  1.00107.85           C
ATOM   1270  C   ILE B 172      16.029  20.912  76.987  1.00107.85           C
ATOM   1271  O   ILE B 172      16.483  20.351  75.991  1.00107.85           O
ATOM   1272  N   LYS B 173      16.666  21.936  77.594  1.00112.07           N
ATOM   1273  CA  LYS B 173      17.941  22.405  77.133  1.00112.07           C
ATOM   1274  CB  LYS B 173      17.883  23.837  76.574  1.00112.07           C
ATOM   1275  CG  LYS B 173      19.222  24.357  76.049  1.00112.07           C
ATOM   1276  CD  LYS B 173      19.705  23.653  74.779  1.00112.07           C
ATOM   1277  CE  LYS B 173      21.008  24.230  74.223  1.00112.07           C
ATOM   1278  NZ  LYS B 173      21.423  23.479  73.016  1.00112.07           N
ATOM   1279  C   LYS B 173      18.881  22.425  78.297  1.00112.07           C
ATOM   1280  O   LYS B 173      18.475  22.609  79.445  1.00112.07           O
ATOM   1281  N   PHE B 174      20.181  22.225  78.007  1.00 69.72           N
ATOM   1282  CA  PHE B 174      21.210  22.189  79.004  1.00 69.72           C
ATOM   1283  CB  PHE B 174      21.909  20.814  79.004  1.00 69.72           C
ATOM   1284  CG  PHE B 174      23.116  20.786  79.877  1.00 69.72           C
ATOM   1285  CD1 PHE B 174      23.013  20.687  81.246  1.00 69.72           C
ATOM   1286  CD2 PHE B 174      24.368  20.812  79.308  1.00 69.72           C
ATOM   1287  CE1 PHE B 174      24.141  20.651  82.033  1.00 69.72           C
ATOM   1288  CE2 PHE B 174      25.501  20.775  80.085  1.00 69.72           C
ATOM   1289  CZ  PHE B 174      25.387  20.688  81.452  1.00 69.72           C
ATOM   1290  C   PHE B 174      22.212  23.243  78.658  1.00 69.72           C
ATOM   1291  O   PHE B 174      22.621  23.364  77.504  1.00 69.72           O
ATOM   1292  N   VAL B 175      22.602  24.056  79.663  1.00 66.30           N
ATOM   1293  CA  VAL B 175      23.613  25.060  79.490  1.00 66.30           C
ATOM   1294  CB  VAL B 175      23.219  26.413  80.002  1.00 66.30           C
ATOM   1295  CG1 VAL B 175      24.402  27.373  79.786  1.00 66.30           C
ATOM   1296  CG2 VAL B 175      21.915  26.843  79.306  1.00 66.30           C
ATOM   1297  C   VAL B 175      24.748  24.587  80.337  1.00 66.30           C
ATOM   1298  O   VAL B 175      24.590  24.254  81.512  1.00 66.30           O
ATOM   1299  N   PRO B 176      25.887  24.551  79.726  1.00270.78           N
ATOM   1300  CA  PRO B 176      27.042  23.957  80.343  1.00270.78           C
ATOM   1301  CD  PRO B 176      25.888  24.353  78.284  1.00270.78           C
ATOM   1302  CB  PRO B 176      28.025  23.692  79.206  1.00270.78           C
ATOM   1303  CG  PRO B 176      27.122  23.492  77.980  1.00270.78           C
ATOM   1304  C   PRO B 176      27.741  24.500  81.536  1.00270.78           C
ATOM   1305  O   PRO B 176      28.425  23.687  82.133  1.00270.78           O
ATOM   1306  N   ALA B 177      27.660  25.793  81.899  1.00139.78           N
ATOM   1307  CA  ALA B 177      28.417  26.325  83.006  1.00139.78           C
ATOM   1308  CB  ALA B 177      28.437  25.431  84.256  1.00139.78           C
ATOM   1309  C   ALA B 177      29.829  26.539  82.547  1.00139.78           C
ATOM   1310  O   ALA B 177      30.388  25.723  81.816  1.00139.78           O
ATOM   1311  N   LYS B 178      30.443  27.651  83.000  1.00121.87           N
ATOM   1312  CA  LYS B 178      31.760  28.057  82.589  1.00121.87           C
ATOM   1313  CB  LYS B 178      32.154  29.450  83.116  1.00121.87           C
ATOM   1314  CG  LYS B 178      31.429  30.598  82.408  0.00121.87           C
ATOM   1315  CD  LYS B 178      31.720  30.661  80.906  0.00121.87           C
ATOM   1316  CE  LYS B 178      30.987  31.784  80.169  0.00121.87           C
ATOM   1317  NZ  LYS B 178      31.647  33.080  80.434  0.00121.87           N
ATOM   1318  C   LYS B 178      32.815  27.088  83.031  1.00121.87           C
ATOM   1319  O   LYS B 178      33.738  26.794  82.275  1.00121.87           O
ATOM   1320  N   VAL B 179      32.728  26.562  84.265  1.00 86.27           N
ATOM   1321  CA  VAL B 179      33.775  25.688  84.717  1.00 86.27           C
ATOM   1322  CB  VAL B 179      33.618  25.265  86.149  1.00 86.27           C
ATOM   1323  CG1 VAL B 179      32.350  24.412  86.293  1.00 86.27           C
ATOM   1324  CG2 VAL B 179      34.913  24.552  86.578  1.00 86.27           C
ATOM   1325  C   VAL B 179      33.825  24.464  83.853  1.00 86.27           C
ATOM   1326  O   VAL B 179      34.897  24.009  83.458  1.00 86.27           O
ATOM   1327  N   LEU B 180      32.645  23.912  83.529  1.00 99.81           N
ATOM   1328  CA  LEU B 180      32.490  22.713  82.753  1.00 99.81           C
ATOM   1329  CB  LEU B 180      31.003  22.310  82.648  1.00 99.81           C
ATOM   1330  CG  LEU B 180      30.674  20.927  82.045  1.00 99.81           C
ATOM   1331  CD1 LEU B 180      29.150  20.715  82.038  1.00 99.81           C
ATOM   1332  CD2 LEU B 180      31.301  20.705  80.657  1.00 99.81           C
ATOM   1333  C   LEU B 180      33.043  22.961  81.382  1.00 99.81           C
ATOM   1334  O   LEU B 180      33.724  22.103  80.821  1.00 99.81           O
ATOM   1335  N   THR B 181      32.770  24.142  80.796  1.00 97.06           N
ATOM   1336  CA  THR B 181      33.245  24.412  79.468  1.00 97.06           C
ATOM   1337  CB  THR B 181      32.698  25.677  78.865  1.00 97.06           C
ATOM   1338  OG1 THR B 181      32.994  25.719  77.477  1.00 97.06           O
ATOM   1339  CG2 THR B 181      33.325  26.891  79.569  1.00 97.06           C
ATOM   1340  C   THR B 181      34.737  24.513  79.492  1.00 97.06           C
ATOM   1341  O   THR B 181      35.414  24.063  78.570  1.00 97.06           O
ATOM   1342  N   ASP B 182      35.283  25.114  80.565  1.00 32.18           N
ATOM   1343  CA  ASP B 182      36.691  25.350  80.710  1.00 32.18           C
ATOM   1344  CB  ASP B 182      37.018  26.084  82.022  1.00 32.18           C
ATOM   1345  CG  ASP B 182      36.421  27.480  81.945  1.00 32.18           C
ATOM   1346  OD1 ASP B 182      36.107  27.928  80.809  1.00 32.18           O
ATOM   1347  OD2 ASP B 182      36.266  28.119  83.021  1.00 32.18           O
ATOM   1348  C   ASP B 182      37.418  24.045  80.756  1.00 32.18           C
ATOM   1349  O   ASP B 182      38.481  23.901  80.154  1.00 32.18           O
ATOM   1350  N   SER B 183      36.862  23.058  81.483  1.00 27.97           N
ATOM   1351  CA  SER B 183      37.511  21.788  81.642  1.00 27.97           C
ATOM   1352  CB  SER B 183      36.754  20.848  82.596  1.00 27.97           C
ATOM   1353  OG  SER B 183      36.717  21.407  83.900  1.00 27.97           O
ATOM   1354  C   SER B 183      37.607  21.105  80.313  1.00 27.97           C
ATOM   1355  O   SER B 183      38.638  20.524  79.978  1.00 27.97           O
ATOM   1356  N   ILE B 184      36.527  21.162  79.514  1.00 89.96           N
ATOM   1357  CA  ILE B 184      36.517  20.501  78.241  1.00 89.96           C
ATOM   1358  CB  ILE B 184      35.200  20.605  77.530  1.00 89.96           C
ATOM   1359  CG1 ILE B 184      34.089  19.960  78.375  1.00 89.96           C
ATOM   1360  CG2 ILE B 184      35.364  19.971  76.138  1.00 89.96           C
ATOM   1361  CD1 ILE B 184      34.334  18.484  78.691  1.00 89.96           C
ATOM   1362  C   ILE B 184      37.549  21.137  77.369  1.00 89.96           C
ATOM   1363  O   ILE B 184      38.295  20.442  76.680  1.00 89.96           O
ATOM   1364  N   ASN B 185      37.596  22.484  77.341  1.00 83.97           N
ATOM   1365  CA  ASN B 185      38.629  23.126  76.582  1.00 83.97           C
ATOM   1366  CB  ASN B 185      38.119  23.808  75.303  1.00 83.97           C
ATOM   1367  CG  ASN B 185      39.326  24.089  74.423  1.00 83.97           C
ATOM   1368  OD1 ASN B 185      39.714  25.240  74.228  1.00 83.97           O
ATOM   1369  ND2 ASN B 185      39.945  23.004  73.884  1.00 83.97           N
ATOM   1370  C   ASN B 185      39.220  24.180  77.467  1.00 83.97           C
ATOM   1371  O   ASN B 185      38.602  25.217  77.703  1.00 83.97           O
ATOM   1372  N   LYS B 186      40.452  23.954  77.964  1.00137.50           N
ATOM   1373  CA  LYS B 186      41.042  24.909  78.858  1.00137.50           C
ATOM   1374  CB  LYS B 186      42.268  24.373  79.621  1.00137.50           C
ATOM   1375  CG  LYS B 186      43.500  24.183  78.736  1.00137.50           C
ATOM   1376  CD  LYS B 186      43.264  23.225  77.570  1.00137.50           C
ATOM   1377  CE  LYS B 186      44.457  23.111  76.620  1.00137.50           C
ATOM   1378  NZ  LYS B 186      44.723  24.422  75.985  1.00137.50           N
ATOM   1379  C   LYS B 186      41.503  26.106  78.043  1.00137.50           C
ATOM   1380  O   LYS B 186      41.383  26.055  76.789  1.00137.50           O
ATOM   1381  OXT LYS B 186      41.988  27.088  78.663  1.00137.50           O
TER    1382      LYS B 186
END
