# Supplementary material for: Comparison of histone-like HU protein DNA-binding properties and HU/IHF protein sequence alignment
Source: PLoS One. 2017 Nov 13;12(11):e0188037. doi: 10.1371/journal.pone.0188037 (PMC5683647; doi:10.1371/journal.pone.0188037)
Supplement: S3 File — (ZIP) [file pone.0188037.s003.zip › C2_1.pdb]

EXPDTA    THEORETICAL MODEL, MODELLER 9.17 2017/01/19 00:59:01
REMARK   6 MODELLER OBJECTIVE FUNCTION:       749.0576
REMARK   6 MODELLER BEST TEMPLATE % SEQ ID:  36.898
REMARK   6 SEQUENCE: C2_1
REMARK   6 DOPE score: -18800.29297
REMARK   6 GA341 score: 0.79634
REMARK   6 TEMPLATE: 1p71 1:A - 93:B MODELS 1:A - 192:B AT 36.9%
ATOM      1  N   MET A   1       7.494  25.603  94.875  1.00 68.73           N
ATOM      2  CA  MET A   1       8.455  24.900  95.757  1.00 68.73           C
ATOM      3  CB  MET A   1       8.363  23.377  95.548  1.00 68.73           C
ATOM      4  CG  MET A   1       9.334  22.581  96.423  1.00 68.73           C
ATOM      5  SD  MET A   1       9.278  20.780  96.176  1.00 68.73           S
ATOM      6  CE  MET A   1       7.726  20.538  97.084  1.00 68.73           C
ATOM      7  C   MET A   1       9.856  25.302  95.456  1.00 68.73           C
ATOM      8  O   MET A   1      10.312  25.189  94.319  1.00 68.73           O
ATOM      9  N   THR A   2      10.565  25.816  96.478  1.00 81.06           N
ATOM     10  CA  THR A   2      11.938  26.190  96.323  1.00 81.06           C
ATOM     11  CB  THR A   2      12.303  27.446  97.061  1.00 81.06           C
ATOM     12  OG1 THR A   2      13.616  27.859  96.711  1.00 81.06           O
ATOM     13  CG2 THR A   2      12.207  27.179  98.574  1.00 81.06           C
ATOM     14  C   THR A   2      12.752  25.079  96.897  1.00 81.06           C
ATOM     15  O   THR A   2      12.218  24.059  97.328  1.00 81.06           O
ATOM     16  N   LYS A   3      14.087  25.246  96.898  1.00101.37           N
ATOM     17  CA  LYS A   3      14.963  24.239  97.419  1.00101.37           C
ATOM     18  CB  LYS A   3      16.448  24.592  97.210  1.00101.37           C
ATOM     19  CG  LYS A   3      16.907  25.861  97.929  0.00101.37           C
ATOM     20  CD  LYS A   3      18.392  26.172  97.718  0.00101.37           C
ATOM     21  CE  LYS A   3      19.333  25.036  98.128  0.00101.37           C
ATOM     22  NZ  LYS A   3      20.724  25.367  97.746  0.00101.37           N
ATOM     23  C   LYS A   3      14.699  24.064  98.886  1.00101.37           C
ATOM     24  O   LYS A   3      14.644  22.941  99.383  1.00101.37           O
ATOM     25  N   ALA A   4      14.502  25.176  99.620  1.00 24.12           N
ATOM     26  CA  ALA A   4      14.298  25.098 101.039  1.00 24.12           C
ATOM     27  CB  ALA A   4      14.144  26.479 101.697  1.00 24.12           C
ATOM     28  C   ALA A   4      13.046  24.325 101.322  1.00 24.12           C
ATOM     29  O   ALA A   4      13.018  23.491 102.225  1.00 24.12           O
ATOM     30  N   ASP A   5      11.977  24.585 100.548  1.00 29.63           N
ATOM     31  CA  ASP A   5      10.706  23.951 100.762  1.00 29.63           C
ATOM     32  CB  ASP A   5       9.611  24.493  99.826  1.00 29.63           C
ATOM     33  CG  ASP A   5       9.317  25.936 100.213  1.00 29.63           C
ATOM     34  OD1 ASP A   5       9.925  26.419 101.206  1.00 29.63           O
ATOM     35  OD2 ASP A   5       8.479  26.576  99.523  1.00 29.63           O
ATOM     36  C   ASP A   5      10.821  22.482 100.499  1.00 29.63           C
ATOM     37  O   ASP A   5      10.220  21.668 101.196  1.00 29.63           O
ATOM     38  N   LEU A   6      11.580  22.095  99.462  1.00 49.84           N
ATOM     39  CA  LEU A   6      11.712  20.707  99.121  1.00 49.84           C
ATOM     40  CB  LEU A   6      12.457  20.519  97.792  1.00 49.84           C
ATOM     41  CG  LEU A   6      12.629  19.056  97.363  1.00 49.84           C
ATOM     42  CD1 LEU A   6      11.279  18.328  97.252  1.00 49.84           C
ATOM     43  CD2 LEU A   6      13.409  18.992  96.046  1.00 49.84           C
ATOM     44  C   LEU A   6      12.443  19.997 100.220  1.00 49.84           C
ATOM     45  O   LEU A   6      12.113  18.867 100.575  1.00 49.84           O
ATOM     46  N   VAL A   7      13.461  20.661 100.792  1.00 47.47           N
ATOM     47  CA  VAL A   7      14.258  20.125 101.856  1.00 47.47           C
ATOM     48  CB  VAL A   7      15.259  21.155 102.305  1.00 47.47           C
ATOM     49  CG1 VAL A   7      15.929  20.714 103.609  1.00 47.47           C
ATOM     50  CG2 VAL A   7      16.248  21.390 101.152  1.00 47.47           C
ATOM     51  C   VAL A   7      13.350  19.809 103.006  1.00 47.47           C
ATOM     52  O   VAL A   7      13.420  18.723 103.582  1.00 47.47           O
ATOM     53  N   THR A   8      12.437  20.741 103.347  1.00 97.44           N
ATOM     54  CA  THR A   8      11.608  20.527 104.497  1.00 97.44           C
ATOM     55  CB  THR A   8      10.722  21.693 104.852  1.00 97.44           C
ATOM     56  OG1 THR A   8      10.192  21.507 106.156  1.00 97.44           O
ATOM     57  CG2 THR A   8       9.569  21.810 103.846  1.00 97.44           C
ATOM     58  C   THR A   8      10.758  19.313 104.294  1.00 97.44           C
ATOM     59  O   THR A   8      10.614  18.498 105.203  1.00 97.44           O
ATOM     60  N   LYS A   9      10.168  19.153 103.095  1.00 61.14           N
ATOM     61  CA  LYS A   9       9.322  18.022 102.840  1.00 61.14           C
ATOM     62  CB  LYS A   9       8.566  18.118 101.505  1.00 61.14           C
ATOM     63  CG  LYS A   9       7.413  19.121 101.580  1.00 61.14           C
ATOM     64  CD  LYS A   9       6.827  19.520 100.223  1.00 61.14           C
ATOM     65  CE  LYS A   9       5.600  20.429 100.329  1.00 61.14           C
ATOM     66  NZ  LYS A   9       6.010  21.776 100.772  1.00 61.14           N
ATOM     67  C   LYS A   9      10.120  16.756 102.852  1.00 61.14           C
ATOM     68  O   LYS A   9       9.645  15.730 103.336  1.00 61.14           O
ATOM     69  N   ILE A  10      11.344  16.784 102.290  1.00101.36           N
ATOM     70  CA  ILE A  10      12.152  15.600 102.216  1.00101.36           C
ATOM     71  CB  ILE A  10      13.343  15.759 101.308  1.00101.36           C
ATOM     72  CG1 ILE A  10      14.318  16.836 101.804  1.00101.36           C
ATOM     73  CG2 ILE A  10      12.803  16.039  99.896  1.00101.36           C
ATOM     74  CD1 ILE A  10      15.580  16.918 100.946  1.00101.36           C
ATOM     75  C   ILE A  10      12.588  15.168 103.583  1.00101.36           C
ATOM     76  O   ILE A  10      12.499  13.987 103.919  1.00101.36           O
ATOM     77  N   SER A  11      13.034  16.116 104.428  1.00 34.52           N
ATOM     78  CA  SER A  11      13.512  15.756 105.732  1.00 34.52           C
ATOM     79  CB  SER A  11      13.899  16.972 106.590  1.00 34.52           C
ATOM     80  OG  SER A  11      12.742  17.732 106.905  1.00 34.52           O
ATOM     81  C   SER A  11      12.401  15.053 106.441  1.00 34.52           C
ATOM     82  O   SER A  11      12.629  14.099 107.182  1.00 34.52           O
ATOM     83  N   GLU A  12      11.159  15.522 106.235  1.00102.73           N
ATOM     84  CA  GLU A  12      10.031  14.921 106.879  1.00102.73           C
ATOM     85  CB  GLU A  12       8.737  15.715 106.635  1.00102.73           C
ATOM     86  CG  GLU A  12       7.568  15.249 107.500  0.00102.73           C
ATOM     87  CD  GLU A  12       7.701  15.913 108.863  0.00102.73           C
ATOM     88  OE1 GLU A  12       8.559  16.826 108.994  0.00102.73           O
ATOM     89  OE2 GLU A  12       6.943  15.521 109.791  0.00102.73           O
ATOM     90  C   GLU A  12       9.798  13.531 106.359  1.00102.73           C
ATOM     91  O   GLU A  12       9.616  12.594 107.136  1.00102.73           O
ATOM     92  N   LYS A  13       9.792  13.357 105.021  1.00 53.57           N
ATOM     93  CA  LYS A  13       9.471  12.075 104.455  1.00 53.57           C
ATOM     94  CB  LYS A  13       9.236  12.126 102.935  1.00 53.57           C
ATOM     95  CG  LYS A  13       7.918  12.808 102.560  1.00 53.57           C
ATOM     96  CD  LYS A  13       7.772  13.121 101.069  0.00 53.57           C
ATOM     97  CE  LYS A  13       6.446  13.803 100.724  0.00 53.57           C
ATOM     98  NZ  LYS A  13       6.394  14.115  99.278  0.00 53.57           N
ATOM     99  C   LYS A  13      10.525  11.049 104.732  1.00 53.57           C
ATOM    100  O   LYS A  13      10.220   9.915 105.096  1.00 53.57           O
ATOM    101  N   LEU A  14      11.797  11.408 104.505  1.00162.99           N
ATOM    102  CA  LEU A  14      12.915  10.526 104.673  1.00162.99           C
ATOM    103  CB  LEU A  14      14.083  10.942 103.771  1.00162.99           C
ATOM    104  CG  LEU A  14      14.879  12.123 104.298  1.00162.99           C
ATOM    105  CD1 LEU A  14      15.853  11.606 105.352  1.00162.99           C
ATOM    106  CD2 LEU A  14      15.516  12.945 103.169  1.00162.99           C
ATOM    107  C   LEU A  14      13.292  10.362 106.120  1.00162.99           C
ATOM    108  O   LEU A  14      13.896   9.359 106.493  1.00162.99           O
ATOM    109  N   GLY A  15      12.995  11.362 106.976  1.00 40.06           N
ATOM    110  CA  GLY A  15      13.287  11.216 108.376  1.00 40.06           C
ATOM    111  C   GLY A  15      14.680  11.669 108.694  1.00 40.06           C
ATOM    112  O   GLY A  15      15.282  11.170 109.645  1.00 40.06           O
ATOM    113  N   ILE A  16      15.246  12.618 107.914  1.00 98.47           N
ATOM    114  CA  ILE A  16      16.553  13.101 108.270  1.00 98.47           C
ATOM    115  CB  ILE A  16      17.662  12.856 107.289  1.00 98.47           C
ATOM    116  CG1 ILE A  16      19.019  12.936 108.007  1.00 98.47           C
ATOM    117  CG2 ILE A  16      17.537  13.882 106.153  1.00 98.47           C
ATOM    118  CD1 ILE A  16      20.162  12.313 107.206  1.00 98.47           C
ATOM    119  C   ILE A  16      16.463  14.579 108.479  1.00 98.47           C
ATOM    120  O   ILE A  16      15.497  15.226 108.071  1.00 98.47           O
ATOM    121  N   GLU A  17      17.494  15.140 109.141  1.00 75.99           N
ATOM    122  CA  GLU A  17      17.529  16.524 109.514  1.00 75.99           C
ATOM    123  CB  GLU A  17      18.805  16.917 110.278  1.00 75.99           C
ATOM    124  CG  GLU A  17      18.780  18.339 110.839  1.00 75.99           C
ATOM    125  CD  GLU A  17      20.103  18.566 111.557  1.00 75.99           C
ATOM    126  OE1 GLU A  17      21.063  17.800 111.276  1.00 75.99           O
ATOM    127  OE2 GLU A  17      20.174  19.507 112.391  1.00 75.99           O
ATOM    128  C   GLU A  17      17.442  17.375 108.291  1.00 75.99           C
ATOM    129  O   GLU A  17      17.769  16.947 107.184  1.00 75.99           O
ATOM    130  N   LYS A  18      16.961  18.619 108.483  1.00 43.51           N
ATOM    131  CA  LYS A  18      16.810  19.553 107.409  1.00 43.51           C
ATOM    132  CB  LYS A  18      16.265  20.925 107.844  1.00 43.51           C
ATOM    133  CG  LYS A  18      14.778  20.935 108.202  1.00 43.51           C
ATOM    134  CD  LYS A  18      14.301  22.277 108.763  1.00 43.51           C
ATOM    135  CE  LYS A  18      12.779  22.389 108.869  0.00 43.51           C
ATOM    136  NZ  LYS A  18      12.392  23.789 109.150  0.00 43.51           N
ATOM    137  C   LYS A  18      18.162  19.794 106.831  1.00 43.51           C
ATOM    138  O   LYS A  18      18.303  20.011 105.629  1.00 43.51           O
ATOM    139  N   GLY A  19      19.198  19.810 107.689  1.00 21.39           N
ATOM    140  CA  GLY A  19      20.518  20.030 107.186  1.00 21.39           C
ATOM    141  C   GLY A  19      20.903  18.890 106.288  1.00 21.39           C
ATOM    142  O   GLY A  19      21.438  19.110 105.204  1.00 21.39           O
ATOM    143  N   ASP A  20      20.632  17.637 106.713  1.00 38.95           N
ATOM    144  CA  ASP A  20      21.038  16.471 105.972  1.00 38.95           C
ATOM    145  CB  ASP A  20      20.767  15.157 106.722  1.00 38.95           C
ATOM    146  CG  ASP A  20      21.817  15.015 107.817  1.00 38.95           C
ATOM    147  OD1 ASP A  20      22.858  15.719 107.733  1.00 38.95           O
ATOM    148  OD2 ASP A  20      21.594  14.200 108.752  1.00 38.95           O
ATOM    149  C   ASP A  20      20.330  16.391 104.660  1.00 38.95           C
ATOM    150  O   ASP A  20      20.930  16.067 103.636  1.00 38.95           O
ATOM    151  N   VAL A  21      19.019  16.672 104.653  1.00 92.86           N
ATOM    152  CA  VAL A  21      18.303  16.629 103.418  1.00 92.86           C
ATOM    153  CB  VAL A  21      16.836  16.887 103.611  1.00 92.86           C
ATOM    154  CG1 VAL A  21      16.189  15.625 104.198  1.00 92.86           C
ATOM    155  CG2 VAL A  21      16.691  18.058 104.585  1.00 92.86           C
ATOM    156  C   VAL A  21      18.917  17.650 102.513  1.00 92.86           C
ATOM    157  O   VAL A  21      19.153  17.392 101.333  1.00 92.86           O
ATOM    158  N   GLN A  22      19.230  18.837 103.058  1.00108.81           N
ATOM    159  CA  GLN A  22      19.799  19.868 102.244  1.00108.81           C
ATOM    160  CB  GLN A  22      19.970  21.192 103.013  1.00108.81           C
ATOM    161  CG  GLN A  22      20.146  22.423 102.117  1.00108.81           C
ATOM    162  CD  GLN A  22      21.470  22.317 101.380  1.00108.81           C
ATOM    163  OE1 GLN A  22      21.502  22.127 100.165  1.00108.81           O
ATOM    164  NE2 GLN A  22      22.596  22.434 102.133  1.00108.81           N
ATOM    165  C   GLN A  22      21.151  19.417 101.773  1.00108.81           C
ATOM    166  O   GLN A  22      21.513  19.623 100.616  1.00108.81           O
ATOM    167  N   ALA A  23      21.944  18.785 102.661  1.00 38.06           N
ATOM    168  CA  ALA A  23      23.272  18.392 102.291  1.00 38.06           C
ATOM    169  CB  ALA A  23      24.035  17.745 103.460  1.00 38.06           C
ATOM    170  C   ALA A  23      23.206  17.388 101.183  1.00 38.06           C
ATOM    171  O   ALA A  23      23.857  17.558 100.154  1.00 38.06           O
ATOM    172  N   THR A  24      22.362  16.349 101.347  1.00108.99           N
ATOM    173  CA  THR A  24      22.250  15.278 100.396  1.00108.99           C
ATOM    174  CB  THR A  24      21.297  14.198 100.845  1.00108.99           C
ATOM    175  OG1 THR A  24      21.299  13.134  99.904  1.00108.99           O
ATOM    176  CG2 THR A  24      19.880  14.768 101.019  1.00108.99           C
ATOM    177  C   THR A  24      21.745  15.803  99.093  1.00108.99           C
ATOM    178  O   THR A  24      22.233  15.417  98.031  1.00108.99           O
ATOM    179  N   VAL A  25      20.740  16.691  99.140  1.00 91.46           N
ATOM    180  CA  VAL A  25      20.148  17.184  97.933  1.00 91.46           C
ATOM    181  CB  VAL A  25      18.938  18.040  98.175  1.00 91.46           C
ATOM    182  CG1 VAL A  25      19.358  19.295  98.954  1.00 91.46           C
ATOM    183  CG2 VAL A  25      18.282  18.341  96.817  1.00 91.46           C
ATOM    184  C   VAL A  25      21.139  17.987  97.145  1.00 91.46           C
ATOM    185  O   VAL A  25      21.237  17.828  95.930  1.00 91.46           O
ATOM    186  N   GLU A  26      21.912  18.865  97.815  1.00 80.66           N
ATOM    187  CA  GLU A  26      22.819  19.727  97.107  1.00 80.66           C
ATOM    188  CB  GLU A  26      23.531  20.752  98.011  1.00 80.66           C
ATOM    189  CG  GLU A  26      24.413  20.126  99.091  1.00 80.66           C
ATOM    190  CD  GLU A  26      25.077  21.268  99.845  1.00 80.66           C
ATOM    191  OE1 GLU A  26      24.430  22.342  99.972  1.00 80.66           O
ATOM    192  OE2 GLU A  26      26.238  21.087 100.297  1.00 80.66           O
ATOM    193  C   GLU A  26      23.864  18.908  96.414  1.00 80.66           C
ATOM    194  O   GLU A  26      24.220  19.182  95.269  1.00 80.66           O
ATOM    195  N   THR A  27      24.377  17.864  97.086  1.00 31.44           N
ATOM    196  CA  THR A  27      25.403  17.040  96.513  1.00 31.44           C
ATOM    197  CB  THR A  27      25.908  15.991  97.461  1.00 31.44           C
ATOM    198  OG1 THR A  27      26.432  16.603  98.631  1.00 31.44           O
ATOM    199  CG2 THR A  27      27.005  15.173  96.755  1.00 31.44           C
ATOM    200  C   THR A  27      24.850  16.345  95.308  1.00 31.44           C
ATOM    201  O   THR A  27      25.554  16.151  94.319  1.00 31.44           O
ATOM    202  N   PHE A  28      23.569  15.936  95.371  1.00103.58           N
ATOM    203  CA  PHE A  28      22.915  15.242  94.295  1.00103.58           C
ATOM    204  CB  PHE A  28      21.460  14.899  94.654  1.00103.58           C
ATOM    205  CG  PHE A  28      20.696  14.757  93.383  1.00103.58           C
ATOM    206  CD1 PHE A  28      20.724  13.603  92.641  1.00103.58           C
ATOM    207  CD2 PHE A  28      19.937  15.814  92.937  1.00103.58           C
ATOM    208  CE1 PHE A  28      20.003  13.513  91.472  1.00103.58           C
ATOM    209  CE2 PHE A  28      19.216  15.727  91.772  1.00103.58           C
ATOM    210  CZ  PHE A  28      19.249  14.571  91.034  1.00103.58           C
ATOM    211  C   PHE A  28      22.876  16.088  93.058  1.00103.58           C
ATOM    212  O   PHE A  28      23.249  15.627  91.979  1.00103.58           O
ATOM    213  N   MET A  29      22.415  17.348  93.186  1.00 76.35           N
ATOM    214  CA  MET A  29      22.288  18.224  92.053  1.00 76.35           C
ATOM    215  CB  MET A  29      21.627  19.572  92.394  1.00 76.35           C
ATOM    216  CG  MET A  29      20.190  19.456  92.905  1.00 76.35           C
ATOM    217  SD  MET A  29      19.392  21.054  93.249  1.00 76.35           S
ATOM    218  CE  MET A  29      20.563  21.558  94.542  1.00 76.35           C
ATOM    219  C   MET A  29      23.644  18.545  91.509  1.00 76.35           C
ATOM    220  O   MET A  29      23.838  18.643  90.299  1.00 76.35           O
ATOM    221  N   GLU A  30      24.627  18.742  92.401  1.00 93.84           N
ATOM    222  CA  GLU A  30      25.936  19.103  91.950  1.00 93.84           C
ATOM    223  CB  GLU A  30      26.908  19.333  93.120  1.00 93.84           C
ATOM    224  CG  GLU A  30      28.195  20.058  92.727  1.00 93.84           C
ATOM    225  CD  GLU A  30      27.900  21.552  92.710  1.00 93.84           C
ATOM    226  OE1 GLU A  30      26.747  21.933  93.045  1.00 93.84           O
ATOM    227  OE2 GLU A  30      28.827  22.333  92.366  1.00 93.84           O
ATOM    228  C   GLU A  30      26.479  17.980  91.126  1.00 93.84           C
ATOM    229  O   GLU A  30      27.065  18.207  90.068  1.00 93.84           O
ATOM    230  N   GLU A  31      26.287  16.730  91.588  1.00101.15           N
ATOM    231  CA  GLU A  31      26.836  15.603  90.893  1.00101.15           C
ATOM    232  CB  GLU A  31      26.819  14.288  91.696  1.00101.15           C
ATOM    233  CG  GLU A  31      25.446  13.746  92.086  1.00101.15           C
ATOM    234  CD  GLU A  31      25.700  12.391  92.737  1.00101.15           C
ATOM    235  OE1 GLU A  31      26.809  11.834  92.515  1.00101.15           O
ATOM    236  OE2 GLU A  31      24.794  11.890  93.454  1.00101.15           O
ATOM    237  C   GLU A  31      26.178  15.405  89.558  1.00101.15           C
ATOM    238  O   GLU A  31      26.846  15.020  88.600  1.00101.15           O
ATOM    239  N   VAL A  32      24.858  15.653  89.439  1.00 94.37           N
ATOM    240  CA  VAL A  32      24.201  15.443  88.175  1.00 94.37           C
ATOM    241  CB  VAL A  32      22.714  15.656  88.218  1.00 94.37           C
ATOM    242  CG1 VAL A  32      22.112  14.669  89.233  1.00 94.37           C
ATOM    243  CG2 VAL A  32      22.419  17.131  88.513  1.00 94.37           C
ATOM    244  C   VAL A  32      24.774  16.378  87.149  1.00 94.37           C
ATOM    245  O   VAL A  32      25.010  15.989  86.007  1.00 94.37           O
ATOM    246  N   LYS A  33      25.025  17.644  87.534  1.00 75.58           N
ATOM    247  CA  LYS A  33      25.549  18.635  86.633  1.00 75.58           C
ATOM    248  CB  LYS A  33      25.786  19.981  87.339  1.00 75.58           C
ATOM    249  CG  LYS A  33      24.515  20.655  87.860  1.00 75.58           C
ATOM    250  CD  LYS A  33      24.801  21.720  88.921  1.00 75.58           C
ATOM    251  CE  LYS A  33      26.013  22.594  88.595  1.00 75.58           C
ATOM    252  NZ  LYS A  33      26.317  23.485  89.736  1.00 75.58           N
ATOM    253  C   LYS A  33      26.891  18.175  86.150  1.00 75.58           C
ATOM    254  O   LYS A  33      27.228  18.337  84.978  1.00 75.58           O
ATOM    255  N   THR A  34      27.697  17.605  87.067  1.00 30.03           N
ATOM    256  CA  THR A  34      29.028  17.158  86.770  1.00 30.03           C
ATOM    257  CB  THR A  34      29.750  16.672  87.992  1.00 30.03           C
ATOM    258  OG1 THR A  34      29.830  17.708  88.959  1.00 30.03           O
ATOM    259  CG2 THR A  34      31.160  16.213  87.584  1.00 30.03           C
ATOM    260  C   THR A  34      29.000  16.020  85.792  1.00 30.03           C
ATOM    261  O   THR A  34      29.771  15.999  84.836  1.00 30.03           O
ATOM    262  N   SER A  35      28.107  15.037  86.008  1.00 74.85           N
ATOM    263  CA  SER A  35      28.054  13.872  85.170  1.00 74.85           C
ATOM    264  CB  SER A  35      27.034  12.836  85.672  1.00 74.85           C
ATOM    265  OG  SER A  35      27.409  12.369  86.959  1.00 74.85           O
ATOM    266  C   SER A  35      27.650  14.261  83.783  1.00 74.85           C
ATOM    267  O   SER A  35      28.209  13.775  82.802  1.00 74.85           O
ATOM    268  N   LEU A  36      26.648  15.148  83.663  1.00145.27           N
ATOM    269  CA  LEU A  36      26.161  15.549  82.373  1.00145.27           C
ATOM    270  CB  LEU A  36      24.888  16.402  82.448  1.00145.27           C
ATOM    271  CG  LEU A  36      23.685  15.609  82.982  1.00145.27           C
ATOM    272  CD1 LEU A  36      22.397  16.438  82.918  1.00145.27           C
ATOM    273  CD2 LEU A  36      23.554  14.254  82.269  1.00145.27           C
ATOM    274  C   LEU A  36      27.202  16.330  81.625  1.00145.27           C
ATOM    275  O   LEU A  36      27.374  16.145  80.421  1.00145.27           O
ATOM    276  N   GLU A  37      27.936  17.217  82.325  1.00 87.85           N
ATOM    277  CA  GLU A  37      28.899  18.069  81.682  1.00 87.85           C
ATOM    278  CB  GLU A  37      29.568  19.070  82.646  1.00 87.85           C
ATOM    279  CG  GLU A  37      30.425  18.418  83.731  1.00 87.85           C
ATOM    280  CD  GLU A  37      30.997  19.518  84.614  1.00 87.85           C
ATOM    281  OE1 GLU A  37      30.478  20.663  84.542  1.00 87.85           O
ATOM    282  OE2 GLU A  37      31.957  19.224  85.376  1.00 87.85           O
ATOM    283  C   GLU A  37      29.968  17.220  81.069  1.00 87.85           C
ATOM    284  O   GLU A  37      30.525  17.565  80.027  1.00 87.85           O
ATOM    285  N   SER A  38      30.306  16.107  81.745  1.00 87.70           N
ATOM    286  CA  SER A  38      31.289  15.164  81.297  1.00 87.70           C
ATOM    287  CB  SER A  38      31.696  14.175  82.400  1.00 87.70           C
ATOM    288  OG  SER A  38      32.664  13.273  81.891  1.00 87.70           O
ATOM    289  C   SER A  38      30.748  14.358  80.151  1.00 87.70           C
ATOM    290  O   SER A  38      31.516  13.730  79.426  1.00 87.70           O
ATOM    291  N   GLY A  39      29.417  14.341  79.948  1.00 33.76           N
ATOM    292  CA  GLY A  39      28.893  13.577  78.849  1.00 33.76           C
ATOM    293  C   GLY A  39      28.287  12.290  79.328  1.00 33.76           C
ATOM    294  O   GLY A  39      27.927  11.435  78.519  1.00 33.76           O
ATOM    295  N   ASP A  40      28.187  12.094  80.654  1.00 45.65           N
ATOM    296  CA  ASP A  40      27.556  10.908  81.161  1.00 45.65           C
ATOM    297  CB  ASP A  40      27.985  10.580  82.601  1.00 45.65           C
ATOM    298  CG  ASP A  40      27.518   9.174  82.946  1.00 45.65           C
ATOM    299  OD1 ASP A  40      27.264   8.375  82.006  1.00 45.65           O
ATOM    300  OD2 ASP A  40      27.410   8.882  84.166  1.00 45.65           O
ATOM    301  C   ASP A  40      26.075  11.160  81.171  1.00 45.65           C
ATOM    302  O   ASP A  40      25.633  12.308  81.146  1.00 45.65           O
ATOM    303  N   ASN A  41      25.260  10.086  81.203  1.00 80.66           N
ATOM    304  CA  ASN A  41      23.836  10.264  81.248  1.00 80.66           C
ATOM    305  CB  ASN A  41      23.074   9.416  80.216  1.00 80.66           C
ATOM    306  CG  ASN A  41      23.349   7.953  80.529  1.00 80.66           C
ATOM    307  OD1 ASN A  41      24.497   7.551  80.706  1.00 80.66           O
ATOM    308  ND2 ASN A  41      22.266   7.136  80.618  1.00 80.66           N
ATOM    309  C   ASN A  41      23.387   9.838  82.607  1.00 80.66           C
ATOM    310  O   ASN A  41      23.793   8.788  83.102  1.00 80.66           O
ATOM    311  N   VAL A  42      22.546  10.663  83.261  1.00 39.43           N
ATOM    312  CA  VAL A  42      22.080  10.302  84.568  1.00 39.43           C
ATOM    313  CB  VAL A  42      21.977  11.468  85.508  1.00 39.43           C
ATOM    314  CG1 VAL A  42      21.400  10.971  86.844  1.00 39.43           C
ATOM    315  CG2 VAL A  42      23.364  12.120  85.634  1.00 39.43           C
ATOM    316  C   VAL A  42      20.708   9.736  84.400  1.00 39.43           C
ATOM    317  O   VAL A  42      19.825  10.382  83.836  1.00 39.43           O
ATOM    318  N   TYR A  43      20.485   8.498  84.889  1.00 91.31           N
ATOM    319  CA  TYR A  43      19.183   7.940  84.684  1.00 91.31           C
ATOM    320  CB  TYR A  43      19.161   6.684  83.797  1.00 91.31           C
ATOM    321  CG  TYR A  43      17.730   6.451  83.449  1.00 91.31           C
ATOM    322  CD1 TYR A  43      16.877   5.804  84.315  1.00 91.31           C
ATOM    323  CD2 TYR A  43      17.241   6.895  82.241  1.00 91.31           C
ATOM    324  CE1 TYR A  43      15.559   5.602  83.975  1.00 91.31           C
ATOM    325  CE2 TYR A  43      15.925   6.696  81.898  1.00 91.31           C
ATOM    326  CZ  TYR A  43      15.081   6.048  82.766  1.00 91.31           C
ATOM    327  OH  TYR A  43      13.729   5.843  82.415  1.00 91.31           O
ATOM    328  C   TYR A  43      18.594   7.564  86.003  1.00 91.31           C
ATOM    329  O   TYR A  43      19.250   6.958  86.850  1.00 91.31           O
ATOM    330  N   LEU A  44      17.320   7.948  86.208  1.00 64.38           N
ATOM    331  CA  LEU A  44      16.630   7.630  87.419  1.00 64.38           C
ATOM    332  CB  LEU A  44      16.291   8.891  88.228  1.00 64.38           C
ATOM    333  CG  LEU A  44      17.539   9.716  88.599  1.00 64.38           C
ATOM    334  CD1 LEU A  44      17.163  10.972  89.398  1.00 64.38           C
ATOM    335  CD2 LEU A  44      18.588   8.851  89.313  1.00 64.38           C
ATOM    336  C   LEU A  44      15.337   6.996  86.998  1.00 64.38           C
ATOM    337  O   LEU A  44      14.478   7.652  86.412  1.00 64.38           O
ATOM    338  N   ARG A  45      15.142   5.702  87.312  1.00151.89           N
ATOM    339  CA  ARG A  45      13.963   5.045  86.827  1.00151.89           C
ATOM    340  CB  ARG A  45      13.848   3.560  87.211  1.00151.89           C
ATOM    341  CG  ARG A  45      14.568   2.581  86.285  1.00151.89           C
ATOM    342  CD  ARG A  45      14.178   1.132  86.584  1.00151.89           C
ATOM    343  NE  ARG A  45      14.611   0.284  85.440  1.00151.89           N
ATOM    344  CZ  ARG A  45      14.057  -0.954  85.282  1.00151.89           C
ATOM    345  NH1 ARG A  45      13.157  -1.414  86.199  1.00151.89           N
ATOM    346  NH2 ARG A  45      14.397  -1.727  84.210  1.00151.89           N
ATOM    347  C   ARG A  45      12.733   5.697  87.366  1.00151.89           C
ATOM    348  O   ARG A  45      12.598   5.927  88.567  1.00151.89           O
ATOM    349  N   GLY A  46      11.808   6.023  86.442  1.00 39.56           N
ATOM    350  CA  GLY A  46      10.509   6.541  86.754  1.00 39.56           C
ATOM    351  C   GLY A  46      10.541   8.036  86.708  1.00 39.56           C
ATOM    352  O   GLY A  46       9.627   8.663  86.173  1.00 39.56           O
ATOM    353  N   PHE A  47      11.588   8.648  87.291  1.00 66.06           N
ATOM    354  CA  PHE A  47      11.691  10.080  87.311  1.00 66.06           C
ATOM    355  CB  PHE A  47      12.764  10.545  88.314  1.00 66.06           C
ATOM    356  CG  PHE A  47      12.789  12.033  88.363  1.00 66.06           C
ATOM    357  CD1 PHE A  47      11.855  12.723  89.100  1.00 66.06           C
ATOM    358  CD2 PHE A  47      13.758  12.737  87.688  1.00 66.06           C
ATOM    359  CE1 PHE A  47      11.879  14.097  89.151  1.00 66.06           C
ATOM    360  CE2 PHE A  47      13.787  14.110  87.737  1.00 66.06           C
ATOM    361  CZ  PHE A  47      12.846  14.794  88.468  1.00 66.06           C
ATOM    362  C   PHE A  47      12.048  10.620  85.956  1.00 66.06           C
ATOM    363  O   PHE A  47      11.328  11.450  85.402  1.00 66.06           O
ATOM    364  N   GLY A  48      13.157  10.124  85.362  1.00 29.02           N
ATOM    365  CA  GLY A  48      13.575  10.640  84.086  1.00 29.02           C
ATOM    366  C   GLY A  48      15.071  10.592  83.996  1.00 29.02           C
ATOM    367  O   GLY A  48      15.751  10.106  84.899  1.00 29.02           O
ATOM    368  N   SER A  49      15.625  11.116  82.879  1.00 32.40           N
ATOM    369  CA  SER A  49      17.047  11.075  82.693  1.00 32.40           C
ATOM    370  CB  SER A  49      17.487  10.070  81.614  1.00 32.40           C
ATOM    371  OG  SER A  49      16.991  10.472  80.346  1.00 32.40           O
ATOM    372  C   SER A  49      17.526  12.426  82.261  1.00 32.40           C
ATOM    373  O   SER A  49      16.774  13.221  81.698  1.00 32.40           O
ATOM    374  N   PHE A  50      18.814  12.715  82.551  1.00 56.25           N
ATOM    375  CA  PHE A  50      19.440  13.952  82.178  1.00 56.25           C
ATOM    376  CB  PHE A  50      20.037  14.729  83.367  1.00 56.25           C
ATOM    377  CG  PHE A  50      18.953  15.217  84.268  1.00 56.25           C
ATOM    378  CD1 PHE A  50      18.443  14.410  85.260  1.00 56.25           C
ATOM    379  CD2 PHE A  50      18.458  16.493  84.127  1.00 56.25           C
ATOM    380  CE1 PHE A  50      17.449  14.869  86.093  1.00 56.25           C
ATOM    381  CE2 PHE A  50      17.464  16.958  84.956  1.00 56.25           C
ATOM    382  CZ  PHE A  50      16.958  16.144  85.940  1.00 56.25           C
ATOM    383  C   PHE A  50      20.607  13.596  81.309  1.00 56.25           C
ATOM    384  O   PHE A  50      21.341  12.654  81.606  1.00 56.25           O
ATOM    385  N   ILE A  51      20.800  14.332  80.194  1.00 93.12           N
ATOM    386  CA  ILE A  51      21.907  14.036  79.330  1.00 93.12           C
ATOM    387  CB  ILE A  51      21.581  12.992  78.300  1.00 93.12           C
ATOM    388  CG1 ILE A  51      22.851  12.514  77.575  1.00 93.12           C
ATOM    389  CG2 ILE A  51      20.499  13.564  77.370  1.00 93.12           C
ATOM    390  CD1 ILE A  51      22.626  11.280  76.704  1.00 93.12           C
ATOM    391  C   ILE A  51      22.296  15.285  78.600  1.00 93.12           C
ATOM    392  O   ILE A  51      21.588  16.290  78.632  1.00 93.12           O
ATOM    393  N   VAL A  52      23.470  15.247  77.939  1.00 95.62           N
ATOM    394  CA  VAL A  52      23.907  16.346  77.132  1.00 95.62           C
ATOM    395  CB  VAL A  52      25.397  16.530  77.117  1.00 95.62           C
ATOM    396  CG1 VAL A  52      26.049  15.277  76.507  1.00 95.62           C
ATOM    397  CG2 VAL A  52      25.714  17.824  76.347  1.00 95.62           C
ATOM    398  C   VAL A  52      23.478  16.022  75.736  1.00 95.62           C
ATOM    399  O   VAL A  52      23.580  14.877  75.299  1.00 95.62           O
ATOM    400  N   LYS A  53      22.948  17.018  75.001  1.00110.58           N
ATOM    401  CA  LYS A  53      22.510  16.742  73.664  1.00110.58           C
ATOM    402  CB  LYS A  53      20.992  16.907  73.480  1.00110.58           C
ATOM    403  CG  LYS A  53      20.457  18.228  74.027  1.00110.58           C
ATOM    404  CD  LYS A  53      19.004  18.505  73.643  1.00110.58           C
ATOM    405  CE  LYS A  53      18.020  17.444  74.140  1.00110.58           C
ATOM    406  NZ  LYS A  53      16.642  17.806  73.738  1.00110.58           N
ATOM    407  C   LYS A  53      23.218  17.663  72.729  1.00110.58           C
ATOM    408  O   LYS A  53      23.476  18.823  73.045  1.00110.58           O
ATOM    409  N   THR A  54      23.566  17.142  71.537  1.00 34.17           N
ATOM    410  CA  THR A  54      24.290  17.923  70.581  1.00 34.17           C
ATOM    411  CB  THR A  54      24.976  17.093  69.536  1.00 34.17           C
ATOM    412  OG1 THR A  54      25.882  16.185  70.146  1.00 34.17           O
ATOM    413  CG2 THR A  54      25.730  18.030  68.578  1.00 34.17           C
ATOM    414  C   THR A  54      23.331  18.826  69.874  1.00 34.17           C
ATOM    415  O   THR A  54      22.174  18.474  69.647  1.00 34.17           O
ATOM    416  N   ARG A  55      23.810  20.035  69.520  1.00150.77           N
ATOM    417  CA  ARG A  55      23.020  20.998  68.810  1.00150.77           C
ATOM    418  CB  ARG A  55      22.902  22.350  69.534  1.00150.77           C
ATOM    419  CG  ARG A  55      21.992  22.335  70.761  1.00150.77           C
ATOM    420  CD  ARG A  55      20.543  22.673  70.411  1.00150.77           C
ATOM    421  NE  ARG A  55      19.969  21.463  69.764  1.00150.77           N
ATOM    422  CZ  ARG A  55      19.381  20.511  70.541  1.00150.77           C
ATOM    423  NH1 ARG A  55      19.184  20.757  71.870  1.00150.77           N
ATOM    424  NH2 ARG A  55      19.003  19.317  69.998  1.00150.77           N
ATOM    425  C   ARG A  55      23.746  21.286  67.539  1.00150.77           C
ATOM    426  O   ARG A  55      24.960  21.478  67.541  1.00150.77           O
ATOM    427  N   ALA A  56      23.006  21.317  66.414  1.00 26.55           N
ATOM    428  CA  ALA A  56      23.603  21.572  65.137  1.00 26.55           C
ATOM    429  CB  ALA A  56      22.748  21.086  63.952  1.00 26.55           C
ATOM    430  C   ALA A  56      23.800  23.046  64.971  1.00 26.55           C
ATOM    431  O   ALA A  56      23.150  23.854  65.631  1.00 26.55           O
ATOM    432  N   GLU A  57      24.735  23.416  64.072  1.00107.30           N
ATOM    433  CA  GLU A  57      25.027  24.784  63.750  1.00107.30           C
ATOM    434  CB  GLU A  57      26.250  24.909  62.816  1.00107.30           C
ATOM    435  CG  GLU A  57      26.453  26.284  62.176  1.00107.30           C
ATOM    436  CD  GLU A  57      25.612  26.324  60.908  1.00107.30           C
ATOM    437  OE1 GLU A  57      25.527  25.265  60.228  1.00107.30           O
ATOM    438  OE2 GLU A  57      25.050  27.407  60.598  1.00107.30           O
ATOM    439  C   GLU A  57      23.831  25.344  63.048  1.00107.30           C
ATOM    440  O   GLU A  57      23.158  24.639  62.298  1.00107.30           O
ATOM    441  N   LYS A  58      23.515  26.632  63.308  1.00104.65           N
ATOM    442  CA  LYS A  58      22.385  27.241  62.664  1.00104.65           C
ATOM    443  CB  LYS A  58      21.048  26.910  63.353  1.00104.65           C
ATOM    444  CG  LYS A  58      21.004  27.280  64.836  1.00104.65           C
ATOM    445  CD  LYS A  58      19.611  27.144  65.454  1.00104.65           C
ATOM    446  CE  LYS A  58      19.575  27.469  66.947  1.00104.65           C
ATOM    447  NZ  LYS A  58      20.434  26.519  67.689  1.00104.65           N
ATOM    448  C   LYS A  58      22.567  28.730  62.671  1.00104.65           C
ATOM    449  O   LYS A  58      23.445  29.254  63.351  1.00104.65           O
ATOM    450  N   THR A  59      21.749  29.457  61.878  1.00 99.92           N
ATOM    451  CA  THR A  59      21.850  30.890  61.856  1.00 99.92           C
ATOM    452  CB  THR A  59      21.314  31.523  60.603  1.00 99.92           C
ATOM    453  OG1 THR A  59      19.926  31.257  60.471  1.00 99.92           O
ATOM    454  CG2 THR A  59      22.081  30.960  59.393  1.00 99.92           C
ATOM    455  C   THR A  59      21.039  31.414  62.995  1.00 99.92           C
ATOM    456  O   THR A  59      20.052  30.805  63.403  1.00 99.92           O
ATOM    457  N   GLY A  60      21.439  32.576  63.544  1.00 47.82           N
ATOM    458  CA  GLY A  60      20.711  33.128  64.647  1.00 47.82           C
ATOM    459  C   GLY A  60      20.900  34.604  64.600  1.00 47.82           C
ATOM    460  O   GLY A  60      21.593  35.119  63.726  1.00 47.82           O
ATOM    461  N   ARG A  61      20.266  35.330  65.540  1.00126.47           N
ATOM    462  CA  ARG A  61      20.425  36.752  65.534  1.00126.47           C
ATOM    463  CB  ARG A  61      19.148  37.511  65.136  1.00126.47           C
ATOM    464  CG  ARG A  61      19.424  38.948  64.688  1.00126.47           C
ATOM    465  CD  ARG A  61      18.206  39.651  64.089  1.00126.47           C
ATOM    466  NE  ARG A  61      18.669  40.959  63.545  1.00126.47           N
ATOM    467  CZ  ARG A  61      19.162  41.051  62.276  1.00126.47           C
ATOM    468  NH1 ARG A  61      19.200  39.942  61.480  1.00126.47           N
ATOM    469  NH2 ARG A  61      19.613  42.249  61.804  1.00126.47           N
ATOM    470  C   ARG A  61      20.822  37.171  66.916  1.00126.47           C
ATOM    471  O   ARG A  61      20.464  36.531  67.904  1.00126.47           O
ATOM    472  N   ASN A  62      21.589  38.274  67.007  1.00 51.21           N
ATOM    473  CA  ASN A  62      22.095  38.764  68.260  1.00 51.21           C
ATOM    474  CB  ASN A  62      23.346  39.644  68.070  1.00 51.21           C
ATOM    475  CG  ASN A  62      24.023  39.885  69.412  1.00 51.21           C
ATOM    476  OD1 ASN A  62      23.434  39.682  70.471  1.00 51.21           O
ATOM    477  ND2 ASN A  62      25.302  40.346  69.366  1.00 51.21           N
ATOM    478  C   ASN A  62      21.031  39.604  68.892  1.00 51.21           C
ATOM    479  O   ASN A  62      20.547  40.568  68.302  1.00 51.21           O
ATOM    480  N   ILE A  63      20.644  39.242  70.130  1.00 33.48           N
ATOM    481  CA  ILE A  63      19.611  39.930  70.846  1.00 33.48           C
ATOM    482  CB  ILE A  63      19.324  39.299  72.177  1.00 33.48           C
ATOM    483  CG1 ILE A  63      18.873  37.840  71.996  1.00 33.48           C
ATOM    484  CG2 ILE A  63      18.290  40.175  72.903  1.00 33.48           C
ATOM    485  CD1 ILE A  63      18.876  37.037  73.297  1.00 33.48           C
ATOM    486  C   ILE A  63      20.063  41.327  71.126  1.00 33.48           C
ATOM    487  O   ILE A  63      19.301  42.280  70.964  1.00 33.48           O
ATOM    488  N   SER A  64      21.328  41.479  71.561  1.00 50.64           N
ATOM    489  CA  SER A  64      21.827  42.769  71.942  1.00 50.64           C
ATOM    490  CB  SER A  64      23.304  42.726  72.367  1.00 50.64           C
ATOM    491  OG  SER A  64      23.455  41.901  73.512  1.00 50.64           O
ATOM    492  C   SER A  64      21.718  43.709  70.788  1.00 50.64           C
ATOM    493  O   SER A  64      20.863  44.593  70.775  1.00 50.64           O
ATOM    494  N   LYS A  65      22.581  43.531  69.771  1.00229.94           N
ATOM    495  CA  LYS A  65      22.530  44.399  68.632  1.00229.94           C
ATOM    496  CB  LYS A  65      23.876  45.075  68.333  1.00229.94           C
ATOM    497  CG  LYS A  65      23.819  46.096  67.195  1.00229.94           C
ATOM    498  CD  LYS A  65      25.053  46.997  67.128  1.00229.94           C
ATOM    499  CE  LYS A  65      24.971  48.066  66.038  1.00229.94           C
ATOM    500  NZ  LYS A  65      24.031  49.132  66.451  1.00229.94           N
ATOM    501  C   LYS A  65      22.255  43.503  67.496  1.00229.94           C
ATOM    502  O   LYS A  65      23.197  43.015  66.881  1.00229.94           O
ATOM    503  N   ASN A  66      20.962  43.360  67.150  1.00179.39           N
ATOM    504  CA  ASN A  66      20.479  42.372  66.237  1.00179.39           C
ATOM    505  CB  ASN A  66      18.987  42.557  65.900  1.00179.39           C
ATOM    506  CG  ASN A  66      18.771  43.919  65.257  1.00179.39           C
ATOM    507  OD1 ASN A  66      19.174  44.945  65.801  1.00179.39           O
ATOM    508  ND2 ASN A  66      18.114  43.934  64.065  1.00179.39           N
ATOM    509  C   ASN A  66      21.281  42.305  64.982  1.00179.39           C
ATOM    510  O   ASN A  66      20.994  42.952  63.980  1.00179.39           O
ATOM    511  N   THR A  67      22.311  41.450  64.995  1.00125.98           N
ATOM    512  CA  THR A  67      23.092  41.244  63.823  1.00125.98           C
ATOM    513  CB  THR A  67      24.552  41.540  64.004  1.00125.98           C
ATOM    514  OG1 THR A  67      25.220  41.490  62.752  1.00125.98           O
ATOM    515  CG2 THR A  67      25.150  40.504  64.970  1.00125.98           C
ATOM    516  C   THR A  67      22.952  39.788  63.551  1.00125.98           C
ATOM    517  O   THR A  67      22.863  38.991  64.484  1.00125.98           O
ATOM    518  N   THR A  68      22.897  39.396  62.266  1.00 98.73           N
ATOM    519  CA  THR A  68      22.740  38.000  61.985  1.00 98.73           C
ATOM    520  CB  THR A  68      22.407  37.706  60.552  1.00 98.73           C
ATOM    521  OG1 THR A  68      22.084  36.333  60.392  1.00 98.73           O
ATOM    522  CG2 THR A  68      23.620  38.074  59.680  1.00 98.73           C
ATOM    523  C   THR A  68      24.037  37.331  62.301  1.00 98.73           C
ATOM    524  O   THR A  68      25.104  37.920  62.137  1.00 98.73           O
ATOM    525  N   ILE A  69      23.970  36.082  62.809  1.00 95.48           N
ATOM    526  CA  ILE A  69      25.173  35.383  63.154  1.00 95.48           C
ATOM    527  CB  ILE A  69      25.519  35.508  64.615  1.00 95.48           C
ATOM    528  CG1 ILE A  69      25.701  36.989  64.989  1.00 95.48           C
ATOM    529  CG2 ILE A  69      26.776  34.667  64.903  1.00 95.48           C
ATOM    530  CD1 ILE A  69      26.845  37.675  64.245  1.00 95.48           C
ATOM    531  C   ILE A  69      24.973  33.926  62.854  1.00 95.48           C
ATOM    532  O   ILE A  69      23.847  33.430  62.829  1.00 95.48           O
ATOM    533  N   LYS A  70      26.084  33.207  62.591  1.00 46.21           N
ATOM    534  CA  LYS A  70      26.038  31.790  62.368  1.00 46.21           C
ATOM    535  CB  LYS A  70      26.995  31.325  61.257  1.00 46.21           C
ATOM    536  CG  LYS A  70      26.885  29.843  60.892  1.00 46.21           C
ATOM    537  CD  LYS A  70      27.605  29.501  59.585  1.00 46.21           C
ATOM    538  CE  LYS A  70      27.522  28.024  59.194  1.00 46.21           C
ATOM    539  NZ  LYS A  70      28.205  27.804  57.898  1.00 46.21           N
ATOM    540  C   LYS A  70      26.501  31.178  63.644  1.00 46.21           C
ATOM    541  O   LYS A  70      27.560  31.524  64.165  1.00 46.21           O
ATOM    542  N   ILE A  71      25.720  30.237  64.193  1.00115.97           N
ATOM    543  CA  ILE A  71      26.123  29.701  65.452  1.00115.97           C
ATOM    544  CB  ILE A  71      25.020  29.613  66.468  1.00115.97           C
ATOM    545  CG1 ILE A  71      23.920  28.655  65.989  1.00115.97           C
ATOM    546  CG2 ILE A  71      24.525  31.035  66.773  1.00115.97           C
ATOM    547  CD1 ILE A  71      22.956  28.242  67.099  1.00115.97           C
ATOM    548  C   ILE A  71      26.621  28.320  65.236  1.00115.97           C
ATOM    549  O   ILE A  71      25.987  27.487  64.593  1.00115.97           O
ATOM    550  N   PRO A  72      27.779  28.091  65.776  1.00153.30           N
ATOM    551  CA  PRO A  72      28.367  26.791  65.671  1.00153.30           C
ATOM    552  CD  PRO A  72      28.786  29.139  65.823  1.00153.30           C
ATOM    553  CB  PRO A  72      29.838  26.962  66.034  1.00153.30           C
ATOM    554  CG  PRO A  72      30.134  28.421  65.648  1.00153.30           C
ATOM    555  C   PRO A  72      27.636  25.845  66.560  1.00153.30           C
ATOM    556  O   PRO A  72      26.870  26.287  67.414  1.00153.30           O
ATOM    557  N   ALA A  73      27.857  24.535  66.364  1.00 37.97           N
ATOM    558  CA  ALA A  73      27.165  23.544  67.132  1.00 37.97           C
ATOM    559  CB  ALA A  73      27.498  22.104  66.705  1.00 37.97           C
ATOM    560  C   ALA A  73      27.544  23.698  68.574  1.00 37.97           C
ATOM    561  O   ALA A  73      28.647  24.137  68.896  1.00 37.97           O
ATOM    562  N   HIS A  74      26.599  23.362  69.480  1.00 47.51           N
ATOM    563  CA  HIS A  74      26.830  23.450  70.895  1.00 47.51           C
ATOM    564  ND1 HIS A  74      28.090  26.400  71.704  1.00 47.51           N
ATOM    565  CG  HIS A  74      26.895  25.975  71.170  1.00 47.51           C
ATOM    566  CB  HIS A  74      26.217  24.697  71.556  1.00 47.51           C
ATOM    567  NE2 HIS A  74      27.456  27.957  70.252  1.00 47.51           N
ATOM    568  CD2 HIS A  74      26.521  26.938  70.284  1.00 47.51           C
ATOM    569  CE1 HIS A  74      28.379  27.589  71.121  1.00 47.51           C
ATOM    570  C   HIS A  74      26.178  22.271  71.541  1.00 47.51           C
ATOM    571  O   HIS A  74      25.616  21.413  70.861  1.00 47.51           O
ATOM    572  N   ASN A  75      26.271  22.193  72.887  1.00 40.87           N
ATOM    573  CA  ASN A  75      25.676  21.120  73.634  1.00 40.87           C
ATOM    574  CB  ASN A  75      26.709  20.249  74.370  1.00 40.87           C
ATOM    575  CG  ASN A  75      27.553  19.526  73.328  1.00 40.87           C
ATOM    576  OD1 ASN A  75      27.035  18.793  72.487  1.00 40.87           O
ATOM    577  ND2 ASN A  75      28.894  19.743  73.381  1.00 40.87           N
ATOM    578  C   ASN A  75      24.810  21.742  74.685  1.00 40.87           C
ATOM    579  O   ASN A  75      25.120  22.815  75.199  1.00 40.87           O
ATOM    580  N   ILE A  76      23.676  21.087  75.011  1.00167.25           N
ATOM    581  CA  ILE A  76      22.791  21.605  76.017  1.00167.25           C
ATOM    582  CB  ILE A  76      21.556  22.242  75.446  1.00167.25           C
ATOM    583  CG1 ILE A  76      21.933  23.417  74.527  1.00167.25           C
ATOM    584  CG2 ILE A  76      20.647  22.649  76.617  1.00167.25           C
ATOM    585  CD1 ILE A  76      22.702  24.532  75.237  1.00167.25           C
ATOM    586  C   ILE A  76      22.343  20.457  76.875  1.00167.25           C
ATOM    587  O   ILE A  76      22.325  19.310  76.431  1.00167.25           O
ATOM    588  N   PRO A  77      22.009  20.730  78.112  1.00 78.54           N
ATOM    589  CA  PRO A  77      21.509  19.709  78.993  1.00 78.54           C
ATOM    590  CD  PRO A  77      22.556  21.861  78.838  1.00 78.54           C
ATOM    591  CB  PRO A  77      21.636  20.271  80.411  1.00 78.54           C
ATOM    592  CG  PRO A  77      21.874  21.780  80.212  1.00 78.54           C
ATOM    593  C   PRO A  77      20.104  19.369  78.600  1.00 78.54           C
ATOM    594  O   PRO A  77      19.388  20.256  78.136  1.00 78.54           O
ATOM    595  N   ALA A  78      19.681  18.100  78.774  1.00 32.82           N
ATOM    596  CA  ALA A  78      18.343  17.748  78.394  1.00 32.82           C
ATOM    597  CB  ALA A  78      18.258  17.010  77.048  1.00 32.82           C
ATOM    598  C   ALA A  78      17.780  16.829  79.431  1.00 32.82           C
ATOM    599  O   ALA A  78      18.501  16.050  80.054  1.00 32.82           O
ATOM    600  N   PHE A  79      16.451  16.920  79.640  1.00 61.82           N
ATOM    601  CA  PHE A  79      15.767  16.101  80.596  1.00 61.82           C
ATOM    602  CB  PHE A  79      15.119  16.938  81.715  1.00 61.82           C
ATOM    603  CG  PHE A  79      14.333  16.067  82.636  1.00 61.82           C
ATOM    604  CD1 PHE A  79      14.961  15.252  83.549  1.00 61.82           C
ATOM    605  CD2 PHE A  79      12.957  16.089  82.607  1.00 61.82           C
ATOM    606  CE1 PHE A  79      14.229  14.460  84.402  1.00 61.82           C
ATOM    607  CE2 PHE A  79      12.217  15.300  83.458  1.00 61.82           C
ATOM    608  CZ  PHE A  79      12.855  14.480  84.358  1.00 61.82           C
ATOM    609  C   PHE A  79      14.679  15.381  79.869  1.00 61.82           C
ATOM    610  O   PHE A  79      13.985  15.959  79.035  1.00 61.82           O
ATOM    611  N   LYS A  80      14.527  14.073  80.147  1.00 84.20           N
ATOM    612  CA  LYS A  80      13.468  13.330  79.531  1.00 84.20           C
ATOM    613  CB  LYS A  80      13.996  12.220  78.606  1.00 84.20           C
ATOM    614  CG  LYS A  80      13.000  11.754  77.544  1.00 84.20           C
ATOM    615  CD  LYS A  80      13.680  11.019  76.387  1.00 84.20           C
ATOM    616  CE  LYS A  80      12.770  10.787  75.180  1.00 84.20           C
ATOM    617  NZ  LYS A  80      13.581  10.382  74.010  1.00 84.20           N
ATOM    618  C   LYS A  80      12.719  12.707  80.663  1.00 84.20           C
ATOM    619  O   LYS A  80      13.280  11.925  81.431  1.00 84.20           O
ATOM    620  N   PRO A  81      11.467  13.049  80.799  1.00126.34           N
ATOM    621  CA  PRO A  81      10.717  12.525  81.908  1.00126.34           C
ATOM    622  CD  PRO A  81      11.037  14.396  80.453  1.00126.34           C
ATOM    623  CB  PRO A  81       9.483  13.415  82.046  1.00126.34           C
ATOM    624  CG  PRO A  81       9.957  14.767  81.483  1.00126.34           C
ATOM    625  C   PRO A  81      10.410  11.077  81.744  1.00126.34           C
ATOM    626  O   PRO A  81      10.164  10.640  80.621  1.00126.34           O
ATOM    627  N   ALA A  82      10.421  10.315  82.852  1.00 41.82           N
ATOM    628  CA  ALA A  82      10.122   8.920  82.764  1.00 41.82           C
ATOM    629  CB  ALA A  82      10.832   8.038  83.794  1.00 41.82           C
ATOM    630  C   ALA A  82       8.643   8.737  82.858  1.00 41.82           C
ATOM    631  O   ALA A  82       7.895   9.685  83.089  1.00 41.82           O
ATOM    632  N   LYS A  83       8.194   7.484  82.670  1.00 84.22           N
ATOM    633  CA  LYS A  83       6.803   7.152  82.562  1.00 84.22           C
ATOM    634  CB  LYS A  83       6.571   5.655  82.297  1.00 84.22           C
ATOM    635  CG  LYS A  83       5.127   5.324  81.910  1.00 84.22           C
ATOM    636  CD  LYS A  83       4.712   5.901  80.555  1.00 84.22           C
ATOM    637  CE  LYS A  83       3.279   5.547  80.148  1.00 84.22           C
ATOM    638  NZ  LYS A  83       2.961   6.150  78.834  1.00 84.22           N
ATOM    639  C   LYS A  83       6.033   7.521  83.795  1.00 84.22           C
ATOM    640  O   LYS A  83       4.904   7.997  83.688  1.00 84.22           O
ATOM    641  N   VAL A  84       6.585   7.303  85.003  1.00 82.81           N
ATOM    642  CA  VAL A  84       5.800   7.611  86.167  1.00 82.81           C
ATOM    643  CB  VAL A  84       6.409   7.150  87.464  1.00 82.81           C
ATOM    644  CG1 VAL A  84       7.559   8.086  87.864  1.00 82.81           C
ATOM    645  CG2 VAL A  84       5.288   7.062  88.512  1.00 82.81           C
ATOM    646  C   VAL A  84       5.574   9.093  86.251  1.00 82.81           C
ATOM    647  O   VAL A  84       4.485   9.543  86.604  1.00 82.81           O
ATOM    648  N   PHE A  85       6.603   9.895  85.917  1.00109.82           N
ATOM    649  CA  PHE A  85       6.508  11.325  86.023  1.00109.82           C
ATOM    650  CB  PHE A  85       7.800  12.016  85.543  1.00109.82           C
ATOM    651  CG  PHE A  85       7.864  13.397  86.101  1.00109.82           C
ATOM    652  CD1 PHE A  85       6.868  14.312  85.862  1.00109.82           C
ATOM    653  CD2 PHE A  85       8.960  13.787  86.837  1.00109.82           C
ATOM    654  CE1 PHE A  85       6.947  15.585  86.378  1.00109.82           C
ATOM    655  CE2 PHE A  85       9.045  15.059  87.352  1.00109.82           C
ATOM    656  CZ  PHE A  85       8.034  15.961  87.128  1.00109.82           C
ATOM    657  C   PHE A  85       5.419  11.783  85.094  1.00109.82           C
ATOM    658  O   PHE A  85       4.543  12.562  85.468  1.00109.82           O
ATOM    659  N   VAL A  86       5.442  11.288  83.842  1.00 89.58           N
ATOM    660  CA  VAL A  86       4.494  11.721  82.854  1.00 89.58           C
ATOM    661  CB  VAL A  86       4.767  11.155  81.488  1.00 89.58           C
ATOM    662  CG1 VAL A  86       4.539   9.637  81.520  1.00 89.58           C
ATOM    663  CG2 VAL A  86       3.887  11.893  80.466  1.00 89.58           C
ATOM    664  C   VAL A  86       3.099  11.343  83.253  1.00 89.58           C
ATOM    665  O   VAL A  86       2.165  12.121  83.067  1.00 89.58           O
ATOM    666  N   GLU A  87       2.918  10.129  83.803  1.00 47.97           N
ATOM    667  CA  GLU A  87       1.609   9.646  84.153  1.00 47.97           C
ATOM    668  CB  GLU A  87       1.611   8.162  84.557  1.00 47.97           C
ATOM    669  CG  GLU A  87       1.898   7.232  83.377  1.00 47.97           C
ATOM    670  CD  GLU A  87       1.878   5.794  83.873  1.00 47.97           C
ATOM    671  OE1 GLU A  87       1.804   5.596  85.115  1.00 47.97           O
ATOM    672  OE2 GLU A  87       1.931   4.874  83.015  1.00 47.97           O
ATOM    673  C   GLU A  87       1.016  10.439  85.276  1.00 47.97           C
ATOM    674  O   GLU A  87      -0.188  10.692  85.280  1.00 47.97           O
ATOM    675  N   GLY A  88       1.832  10.825  86.276  1.00 19.30           N
ATOM    676  CA  GLY A  88       1.315  11.576  87.386  1.00 19.30           C
ATOM    677  C   GLY A  88       0.834  12.902  86.885  1.00 19.30           C
ATOM    678  O   GLY A  88      -0.213  13.396  87.301  1.00 19.30           O
ATOM    679  N   VAL A  89       1.617  13.526  85.987  1.00 39.02           N
ATOM    680  CA  VAL A  89       1.255  14.792  85.422  1.00 39.02           C
ATOM    681  CB  VAL A  89       2.319  15.351  84.526  1.00 39.02           C
ATOM    682  CG1 VAL A  89       1.781  16.625  83.851  1.00 39.02           C
ATOM    683  CG2 VAL A  89       3.580  15.585  85.374  1.00 39.02           C
ATOM    684  C   VAL A  89       0.016  14.607  84.606  1.00 39.02           C
ATOM    685  O   VAL A  89      -0.875  15.455  84.620  1.00 39.02           O
ATOM    686  N   LYS A  90      -0.064  13.504  83.835  1.00 94.42           N
ATOM    687  CA  LYS A  90      -1.268  13.276  83.090  1.00 94.42           C
ATOM    688  CB  LYS A  90      -1.118  13.575  81.589  1.00 94.42           C
ATOM    689  CG  LYS A  90       0.021  12.813  80.912  1.00 94.42           C
ATOM    690  CD  LYS A  90       0.031  12.978  79.392  1.00 94.42           C
ATOM    691  CE  LYS A  90       1.235  12.327  78.710  1.00 94.42           C
ATOM    692  NZ  LYS A  90       1.181  12.569  77.251  1.00 94.42           N
ATOM    693  C   LYS A  90      -1.671  11.843  83.266  1.00 94.42           C
ATOM    694  O   LYS A  90      -1.103  10.939  82.655  1.00 94.42           O
ATOM    695  N   THR A  91      -2.712  11.605  84.088  1.00 86.38           N
ATOM    696  CA  THR A  91      -3.133  10.260  84.358  1.00 86.38           C
ATOM    697  CB  THR A  91      -4.185  10.169  85.426  1.00 86.38           C
ATOM    698  OG1 THR A  91      -4.426   8.812  85.768  1.00 86.38           O
ATOM    699  CG2 THR A  91      -5.477  10.826  84.910  1.00 86.38           C
ATOM    700  C   THR A  91      -3.701   9.679  83.104  1.00 86.38           C
ATOM    701  O   THR A  91      -4.449  10.333  82.381  1.00 86.38           O
ATOM    702  N   ASN A  92      -3.354   8.409  82.816  1.00 37.21           N
ATOM    703  CA  ASN A  92      -3.828   7.793  81.613  1.00 37.21           C
ATOM    704  CB  ASN A  92      -3.265   6.377  81.395  1.00 37.21           C
ATOM    705  CG  ASN A  92      -1.758   6.471  81.201  1.00 37.21           C
ATOM    706  OD1 ASN A  92      -1.271   7.221  80.357  1.00 37.21           O
ATOM    707  ND2 ASN A  92      -0.997   5.686  82.010  1.00 37.21           N
ATOM    708  C   ASN A  92      -5.308   7.656  81.734  1.00 37.21           C
ATOM    709  O   ASN A  92      -5.811   7.071  82.693  1.00 37.21           O
ATOM    710  N   VAL A  93      -6.053   8.218  80.763  1.00 50.44           N
ATOM    711  CA  VAL A  93      -7.479   8.085  80.797  1.00 50.44           C
ATOM    712  CB  VAL A  93      -8.164   8.836  79.697  1.00 50.44           C
ATOM    713  CG1 VAL A  93      -9.669   8.521  79.749  1.00 50.44           C
ATOM    714  CG2 VAL A  93      -7.834  10.329  79.853  1.00 50.44           C
ATOM    715  C   VAL A  93      -7.780   6.638  80.602  1.00 50.44           C
ATOM    716  O   VAL A  93      -8.567   6.040  81.334  1.00 50.44           O
ATOM    717  N   GLU A  94      -7.115   6.039  79.601  1.00188.04           N
ATOM    718  CA  GLU A  94      -7.288   4.658  79.279  1.00188.04           C
ATOM    719  CB  GLU A  94      -7.890   4.418  77.882  1.00188.04           C
ATOM    720  CG  GLU A  94      -9.334   4.905  77.728  1.00188.04           C
ATOM    721  CD  GLU A  94      -9.786   4.606  76.304  1.00188.04           C
ATOM    722  OE1 GLU A  94      -9.004   3.959  75.557  1.00188.04           O
ATOM    723  OE2 GLU A  94     -10.919   5.022  75.944  1.00188.04           O
ATOM    724  C   GLU A  94      -5.911   4.093  79.251  1.00188.04           C
ATOM    725  O   GLU A  94      -4.956   4.748  79.665  1.00188.04           O
ATOM    726  N   VAL A  95      -5.776   2.841  78.783  1.00158.06           N
ATOM    727  CA  VAL A  95      -4.462   2.286  78.693  1.00158.06           C
ATOM    728  CB  VAL A  95      -4.444   0.893  78.123  1.00158.06           C
ATOM    729  CG1 VAL A  95      -5.183  -0.036  79.101  1.00158.06           C
ATOM    730  CG2 VAL A  95      -5.061   0.906  76.714  1.00158.06           C
ATOM    731  C   VAL A  95      -3.713   3.194  77.776  1.00158.06           C
ATOM    732  O   VAL A  95      -2.551   3.518  78.016  1.00158.06           O
ATOM    733  N   LYS A  96      -4.386   3.645  76.701  1.00 72.46           N
ATOM    734  CA  LYS A  96      -3.779   4.535  75.764  1.00 72.46           C
ATOM    735  CB  LYS A  96      -4.290   4.324  74.328  1.00 72.46           C
ATOM    736  CG  LYS A  96      -5.809   4.456  74.201  1.00 72.46           C
ATOM    737  CD  LYS A  96      -6.308   4.495  72.756  1.00 72.46           C
ATOM    738  CE  LYS A  96      -7.834   4.511  72.641  1.00 72.46           C
ATOM    739  NZ  LYS A  96      -8.235   4.546  71.218  1.00 72.46           N
ATOM    740  C   LYS A  96      -4.161   5.942  76.199  1.00 72.46           C
ATOM    741  O   LYS A  96      -3.902   6.282  77.385  1.00 72.46           O
ATOM    742  OXT LYS A  96      -4.717   6.695  75.356  1.00 72.46           O
TER     743      LYS A  96
ATOM    744  N   MET B  97      25.346   7.288  84.880  1.00 92.37           N
ATOM    745  CA  MET B  97      24.988   7.112  86.305  1.00 92.37           C
ATOM    746  CB  MET B  97      25.211   8.394  87.122  1.00 92.37           C
ATOM    747  CG  MET B  97      26.661   8.691  87.488  1.00 92.37           C
ATOM    748  SD  MET B  97      26.839  10.070  88.661  1.00 92.37           S
ATOM    749  CE  MET B  97      28.634   9.889  88.863  1.00 92.37           C
ATOM    750  C   MET B  97      23.557   6.755  86.505  1.00 92.37           C
ATOM    751  O   MET B  97      22.660   7.417  85.986  1.00 92.37           O
ATOM    752  N   THR B  98      23.318   5.680  87.277  1.00 87.23           N
ATOM    753  CA  THR B  98      21.985   5.271  87.596  1.00 87.23           C
ATOM    754  CB  THR B  98      21.808   3.783  87.638  1.00 87.23           C
ATOM    755  OG1 THR B  98      20.430   3.458  87.746  1.00 87.23           O
ATOM    756  CG2 THR B  98      22.580   3.229  88.847  1.00 87.23           C
ATOM    757  C   THR B  98      21.679   5.795  88.962  1.00 87.23           C
ATOM    758  O   THR B  98      22.498   6.466  89.588  1.00 87.23           O
ATOM    759  N   LYS B  99      20.474   5.493  89.475  1.00 95.62           N
ATOM    760  CA  LYS B  99      20.122   6.009  90.763  1.00 95.62           C
ATOM    761  CB  LYS B  99      18.696   5.654  91.216  0.00 95.62           C
ATOM    762  CG  LYS B  99      18.499   4.186  91.594  0.00 95.62           C
ATOM    763  CD  LYS B  99      17.232   3.951  92.419  0.00 95.62           C
ATOM    764  CE  LYS B  99      17.250   4.681  93.764  0.00 95.62           C
ATOM    765  NZ  LYS B  99      15.961   4.491  94.465  0.00 95.62           N
ATOM    766  C   LYS B  99      21.064   5.453  91.785  1.00 95.62           C
ATOM    767  O   LYS B  99      21.511   6.168  92.681  1.00 95.62           O
ATOM    768  N   ALA B 100      21.410   4.159  91.666  1.00 33.39           N
ATOM    769  CA  ALA B 100      22.229   3.524  92.659  1.00 33.39           C
ATOM    770  CB  ALA B 100      22.473   2.037  92.360  1.00 33.39           C
ATOM    771  C   ALA B 100      23.572   4.182  92.734  1.00 33.39           C
ATOM    772  O   ALA B 100      24.082   4.419  93.828  1.00 33.39           O
ATOM    773  N   ASP B 101      24.197   4.479  91.576  1.00111.27           N
ATOM    774  CA  ASP B 101      25.508   5.067  91.596  1.00111.27           C
ATOM    775  CB  ASP B 101      26.307   4.923  90.279  1.00111.27           C
ATOM    776  CG  ASP B 101      25.641   5.621  89.106  1.00111.27           C
ATOM    777  OD1 ASP B 101      25.007   6.688  89.309  1.00111.27           O
ATOM    778  OD2 ASP B 101      25.769   5.081  87.975  1.00111.27           O
ATOM    779  C   ASP B 101      25.465   6.493  92.059  1.00111.27           C
ATOM    780  O   ASP B 101      26.430   6.992  92.632  1.00111.27           O
ATOM    781  N   LEU B 102      24.355   7.203  91.792  1.00 59.09           N
ATOM    782  CA  LEU B 102      24.190   8.572  92.190  1.00 59.09           C
ATOM    783  CB  LEU B 102      22.846   9.091  91.664  1.00 59.09           C
ATOM    784  CG  LEU B 102      22.515  10.551  91.988  1.00 59.09           C
ATOM    785  CD1 LEU B 102      23.358  11.532  91.152  1.00 59.09           C
ATOM    786  CD2 LEU B 102      21.005  10.775  91.857  1.00 59.09           C
ATOM    787  C   LEU B 102      24.165   8.631  93.694  1.00 59.09           C
ATOM    788  O   LEU B 102      24.794   9.489  94.313  1.00 59.09           O
ATOM    789  N   VAL B 103      23.432   7.689  94.318  1.00 34.96           N
ATOM    790  CA  VAL B 103      23.272   7.622  95.744  1.00 34.96           C
ATOM    791  CB  VAL B 103      22.373   6.492  96.161  1.00 34.96           C
ATOM    792  CG1 VAL B 103      22.394   6.379  97.694  1.00 34.96           C
ATOM    793  CG2 VAL B 103      20.970   6.739  95.574  1.00 34.96           C
ATOM    794  C   VAL B 103      24.608   7.385  96.371  1.00 34.96           C
ATOM    795  O   VAL B 103      24.931   7.978  97.400  1.00 34.96           O
ATOM    796  N   THR B 104      25.421   6.501  95.765  1.00101.17           N
ATOM    797  CA  THR B 104      26.695   6.185  96.339  1.00101.17           C
ATOM    798  CB  THR B 104      27.428   5.101  95.600  1.00101.17           C
ATOM    799  OG1 THR B 104      27.754   5.530  94.287  1.00101.17           O
ATOM    800  CG2 THR B 104      26.534   3.849  95.542  1.00101.17           C
ATOM    801  C   THR B 104      27.553   7.413  96.340  1.00101.17           C
ATOM    802  O   THR B 104      28.235   7.690  97.325  1.00101.17           O
ATOM    803  N   LYS B 105      27.542   8.192  95.240  1.00 74.32           N
ATOM    804  CA  LYS B 105      28.405   9.338  95.166  1.00 74.32           C
ATOM    805  CB  LYS B 105      28.439  10.010  93.784  1.00 74.32           C
ATOM    806  CG  LYS B 105      29.552  11.056  93.694  1.00 74.32           C
ATOM    807  CD  LYS B 105      29.916  11.486  92.273  1.00 74.32           C
ATOM    808  CE  LYS B 105      31.032  12.533  92.236  1.00 74.32           C
ATOM    809  NZ  LYS B 105      31.444  12.794  90.840  1.00 74.32           N
ATOM    810  C   LYS B 105      28.013  10.372  96.178  1.00 74.32           C
ATOM    811  O   LYS B 105      28.874  11.013  96.778  1.00 74.32           O
ATOM    812  N   ILE B 106      26.699  10.594  96.355  1.00125.93           N
ATOM    813  CA  ILE B 106      26.191  11.555  97.294  1.00125.93           C
ATOM    814  CB  ILE B 106      24.814  12.076  96.982  1.00125.93           C
ATOM    815  CG1 ILE B 106      23.838  10.943  96.664  1.00125.93           C
ATOM    816  CG2 ILE B 106      24.950  13.140  95.883  1.00125.93           C
ATOM    817  CD1 ILE B 106      22.381  11.398  96.571  1.00125.93           C
ATOM    818  C   ILE B 106      26.385  11.155  98.723  1.00125.93           C
ATOM    819  O   ILE B 106      26.546  12.019  99.577  1.00125.93           O
ATOM    820  N   SER B 107      26.342   9.855  99.055  1.00 43.96           N
ATOM    821  CA  SER B 107      26.567   9.479 100.424  1.00 43.96           C
ATOM    822  CB  SER B 107      26.512   7.954 100.635  1.00 43.96           C
ATOM    823  OG  SER B 107      27.560   7.320  99.916  1.00 43.96           O
ATOM    824  C   SER B 107      27.932   9.946 100.833  1.00 43.96           C
ATOM    825  O   SER B 107      28.131  10.360 101.974  1.00 43.96           O
ATOM    826  N   GLU B 108      28.913   9.879  99.912  1.00 83.62           N
ATOM    827  CA  GLU B 108      30.267  10.243 100.231  1.00 83.62           C
ATOM    828  CB  GLU B 108      31.254   9.874  99.112  1.00 83.62           C
ATOM    829  CG  GLU B 108      31.422   8.365  98.937  1.00 83.62           C
ATOM    830  CD  GLU B 108      32.060   7.816 100.204  0.00 83.62           C
ATOM    831  OE1 GLU B 108      31.479   8.026 101.303  0.00 83.62           O
ATOM    832  OE2 GLU B 108      33.141   7.181 100.090  0.00 83.62           O
ATOM    833  C   GLU B 108      30.430  11.712 100.495  1.00 83.62           C
ATOM    834  O   GLU B 108      31.042  12.107 101.485  1.00 83.62           O
ATOM    835  N   LYS B 109      29.872  12.559  99.614  1.00156.32           N
ATOM    836  CA  LYS B 109      30.045  13.984  99.666  1.00156.32           C
ATOM    837  CB  LYS B 109      29.365  14.633  98.449  1.00156.32           C
ATOM    838  CG  LYS B 109      29.899  16.001  98.028  1.00156.32           C
ATOM    839  CD  LYS B 109      29.639  17.139  99.009  1.00156.32           C
ATOM    840  CE  LYS B 109      30.047  18.491  98.424  1.00156.32           C
ATOM    841  NZ  LYS B 109      29.429  18.664  97.088  1.00156.32           N
ATOM    842  C   LYS B 109      29.433  14.530 100.930  1.00156.32           C
ATOM    843  O   LYS B 109      30.017  15.385 101.597  1.00156.32           O
ATOM    844  N   LEU B 110      28.226  14.041 101.273  1.00129.76           N
ATOM    845  CA  LEU B 110      27.433  14.430 102.412  1.00129.76           C
ATOM    846  CB  LEU B 110      26.091  13.700 102.475  1.00129.76           C
ATOM    847  CG  LEU B 110      25.279  13.801 101.191  1.00129.76           C
ATOM    848  CD1 LEU B 110      23.953  13.052 101.321  1.00129.76           C
ATOM    849  CD2 LEU B 110      25.178  15.245 100.716  1.00129.76           C
ATOM    850  C   LEU B 110      28.079  13.974 103.671  1.00129.76           C
ATOM    851  O   LEU B 110      28.003  14.658 104.691  1.00129.76           O
ATOM    852  N   GLY B 111      28.697  12.780 103.635  1.00 34.17           N
ATOM    853  CA  GLY B 111      29.246  12.226 104.833  1.00 34.17           C
ATOM    854  C   GLY B 111      28.164  11.504 105.577  1.00 34.17           C
ATOM    855  O   GLY B 111      28.078  11.605 106.800  1.00 34.17           O
ATOM    856  N   ILE B 112      27.296  10.763 104.855  1.00148.25           N
ATOM    857  CA  ILE B 112      26.266  10.029 105.531  1.00148.25           C
ATOM    858  CB  ILE B 112      24.907  10.604 105.347  1.00148.25           C
ATOM    859  CG1 ILE B 112      24.007  10.126 106.497  1.00148.25           C
ATOM    860  CG2 ILE B 112      24.438  10.233 103.929  1.00148.25           C
ATOM    861  CD1 ILE B 112      24.433  10.646 107.870  1.00148.25           C
ATOM    862  C   ILE B 112      26.287   8.618 105.007  1.00148.25           C
ATOM    863  O   ILE B 112      27.220   8.226 104.308  1.00148.25           O
ATOM    864  N   GLU B 113      25.297   7.790 105.412  1.00 93.90           N
ATOM    865  CA  GLU B 113      25.194   6.426 104.957  1.00 93.90           C
ATOM    866  CB  GLU B 113      24.408   5.513 105.914  1.00 93.90           C
ATOM    867  CG  GLU B 113      25.253   5.022 107.092  1.00 93.90           C
ATOM    868  CD  GLU B 113      25.837   6.236 107.797  1.00 93.90           C
ATOM    869  OE1 GLU B 113      25.043   7.090 108.273  1.00 93.90           O
ATOM    870  OE2 GLU B 113      27.093   6.325 107.862  1.00 93.90           O
ATOM    871  C   GLU B 113      24.537   6.392 103.606  1.00 93.90           C
ATOM    872  O   GLU B 113      24.016   7.392 103.116  1.00 93.90           O
ATOM    873  N   LYS B 114      24.630   5.236 102.921  1.00120.29           N
ATOM    874  CA  LYS B 114      24.012   5.093 101.634  1.00120.29           C
ATOM    875  CB  LYS B 114      24.405   3.813 100.876  1.00120.29           C
ATOM    876  CG  LYS B 114      23.759   2.534 101.404  1.00120.29           C
ATOM    877  CD  LYS B 114      23.834   1.385 100.395  0.00120.29           C
ATOM    878  CE  LYS B 114      23.122   1.698  99.076  0.00120.29           C
ATOM    879  NZ  LYS B 114      23.376   0.623  98.092  0.00120.29           N
ATOM    880  C   LYS B 114      22.527   5.078 101.812  1.00120.29           C
ATOM    881  O   LYS B 114      21.781   5.554 100.957  1.00120.29           O
ATOM    882  N   GLY B 115      22.063   4.514 102.941  1.00 32.27           N
ATOM    883  CA  GLY B 115      20.660   4.358 103.181  1.00 32.27           C
ATOM    884  C   GLY B 115      19.974   5.688 103.230  1.00 32.27           C
ATOM    885  O   GLY B 115      18.856   5.812 102.732  1.00 32.27           O
ATOM    886  N   ASP B 116      20.575   6.702 103.891  1.00126.30           N
ATOM    887  CA  ASP B 116      19.887   7.962 103.953  1.00126.30           C
ATOM    888  CB  ASP B 116      20.261   8.887 105.117  1.00126.30           C
ATOM    889  CG  ASP B 116      21.667   9.353 104.905  1.00126.30           C
ATOM    890  OD1 ASP B 116      22.561   8.470 104.868  1.00126.30           O
ATOM    891  OD2 ASP B 116      21.870  10.592 104.805  1.00126.30           O
ATOM    892  C   ASP B 116      19.996   8.708 102.664  1.00126.30           C
ATOM    893  O   ASP B 116      19.093   9.454 102.296  1.00126.30           O
ATOM    894  N   VAL B 117      21.115   8.543 101.942  1.00 58.85           N
ATOM    895  CA  VAL B 117      21.254   9.207 100.684  1.00 58.85           C
ATOM    896  CB  VAL B 117      22.485   8.744 100.002  1.00 58.85           C
ATOM    897  CG1 VAL B 117      22.435   9.210  98.551  1.00 58.85           C
ATOM    898  CG2 VAL B 117      23.670   9.279 100.809  1.00 58.85           C
ATOM    899  C   VAL B 117      20.098   8.795  99.831  1.00 58.85           C
ATOM    900  O   VAL B 117      19.405   9.633  99.256  1.00 58.85           O
ATOM    901  N   GLN B 118      19.846   7.477  99.763  1.00 85.86           N
ATOM    902  CA  GLN B 118      18.800   6.952  98.936  1.00 85.86           C
ATOM    903  CB  GLN B 118      18.819   5.413  98.862  1.00 85.86           C
ATOM    904  CG  GLN B 118      18.581   4.699 100.193  1.00 85.86           C
ATOM    905  CD  GLN B 118      18.776   3.210  99.938  1.00 85.86           C
ATOM    906  OE1 GLN B 118      18.250   2.658  98.973  1.00 85.86           O
ATOM    907  NE2 GLN B 118      19.575   2.542 100.814  1.00 85.86           N
ATOM    908  C   GLN B 118      17.455   7.411  99.421  1.00 85.86           C
ATOM    909  O   GLN B 118      16.599   7.772  98.616  1.00 85.86           O
ATOM    910  N   ALA B 119      17.226   7.416 100.748  1.00 32.01           N
ATOM    911  CA  ALA B 119      15.950   7.811 101.282  1.00 32.01           C
ATOM    912  CB  ALA B 119      15.871   7.654 102.811  1.00 32.01           C
ATOM    913  C   ALA B 119      15.701   9.255 100.967  1.00 32.01           C
ATOM    914  O   ALA B 119      14.577   9.646 100.652  1.00 32.01           O
ATOM    915  N   THR B 120      16.745  10.099 101.086  1.00109.37           N
ATOM    916  CA  THR B 120      16.595  11.499 100.811  1.00109.37           C
ATOM    917  CB  THR B 120      17.826  12.308 101.123  1.00109.37           C
ATOM    918  OG1 THR B 120      18.880  11.956 100.241  1.00109.37           O
ATOM    919  CG2 THR B 120      18.254  12.048 102.577  1.00109.37           C
ATOM    920  C   THR B 120      16.322  11.693  99.349  1.00109.37           C
ATOM    921  O   THR B 120      15.424  12.445  98.974  1.00109.37           O
ATOM    922  N   VAL B 121      17.092  11.008  98.478  1.00 93.83           N
ATOM    923  CA  VAL B 121      16.943  11.203  97.062  1.00 93.83           C
ATOM    924  CB  VAL B 121      17.952  10.455  96.234  1.00 93.83           C
ATOM    925  CG1 VAL B 121      17.770   8.943  96.430  1.00 93.83           C
ATOM    926  CG2 VAL B 121      17.787  10.898  94.772  1.00 93.83           C
ATOM    927  C   VAL B 121      15.576  10.780  96.627  1.00 93.83           C
ATOM    928  O   VAL B 121      14.905  11.503  95.893  1.00 93.83           O
ATOM    929  N   GLU B 122      15.108   9.609  97.095  1.00 72.13           N
ATOM    930  CA  GLU B 122      13.840   9.107  96.655  1.00 72.13           C
ATOM    931  CB  GLU B 122      13.507   7.718  97.227  1.00 72.13           C
ATOM    932  CG  GLU B 122      12.160   7.180  96.738  1.00 72.13           C
ATOM    933  CD  GLU B 122      11.933   5.809  97.361  1.00 72.13           C
ATOM    934  OE1 GLU B 122      12.888   5.272  97.980  1.00 72.13           O
ATOM    935  OE2 GLU B 122      10.795   5.283  97.227  1.00 72.13           O
ATOM    936  C   GLU B 122      12.756  10.054  97.064  1.00 72.13           C
ATOM    937  O   GLU B 122      11.846  10.330  96.283  1.00 72.13           O
ATOM    938  N   THR B 123      12.831  10.596  98.293  1.00 28.73           N
ATOM    939  CA  THR B 123      11.807  11.476  98.784  1.00 28.73           C
ATOM    940  CB  THR B 123      12.076  11.940 100.184  1.00 28.73           C
ATOM    941  OG1 THR B 123      12.179  10.826 101.059  1.00 28.73           O
ATOM    942  CG2 THR B 123      10.927  12.860 100.629  1.00 28.73           C
ATOM    943  C   THR B 123      11.759  12.695  97.912  1.00 28.73           C
ATOM    944  O   THR B 123      10.688  13.171  97.542  1.00 28.73           O
ATOM    945  N   PHE B 124      12.945  13.205  97.544  1.00160.88           N
ATOM    946  CA  PHE B 124      13.143  14.394  96.761  1.00160.88           C
ATOM    947  CB  PHE B 124      14.657  14.524  96.482  1.00160.88           C
ATOM    948  CG  PHE B 124      15.026  15.598  95.514  1.00160.88           C
ATOM    949  CD1 PHE B 124      14.876  15.394  94.161  1.00160.88           C
ATOM    950  CD2 PHE B 124      15.535  16.802  95.947  1.00160.88           C
ATOM    951  CE1 PHE B 124      15.224  16.368  93.255  1.00160.88           C
ATOM    952  CE2 PHE B 124      15.888  17.779  95.045  1.00160.88           C
ATOM    953  CZ  PHE B 124      15.731  17.565  93.697  1.00160.88           C
ATOM    954  C   PHE B 124      12.444  14.250  95.439  1.00160.88           C
ATOM    955  O   PHE B 124      11.708  15.143  95.019  1.00160.88           O
ATOM    956  N   MET B 125      12.671  13.119  94.745  1.00 99.65           N
ATOM    957  CA  MET B 125      12.116  12.900  93.437  1.00 99.65           C
ATOM    958  CB  MET B 125      12.666  11.632  92.765  1.00 99.65           C
ATOM    959  CG  MET B 125      14.166  11.725  92.483  1.00 99.65           C
ATOM    960  SD  MET B 125      14.620  13.040  91.313  1.00 99.65           S
ATOM    961  CE  MET B 125      16.409  12.848  91.557  1.00 99.65           C
ATOM    962  C   MET B 125      10.627  12.779  93.502  1.00 99.65           C
ATOM    963  O   MET B 125       9.915  13.315  92.652  1.00 99.65           O
ATOM    964  N   GLU B 126      10.112  12.061  94.515  1.00 30.39           N
ATOM    965  CA  GLU B 126       8.696  11.866  94.605  1.00 30.39           C
ATOM    966  CB  GLU B 126       8.294  10.916  95.745  1.00 30.39           C
ATOM    967  CG  GLU B 126       8.767   9.478  95.522  1.00 30.39           C
ATOM    968  CD  GLU B 126       8.265   8.639  96.684  1.00 30.39           C
ATOM    969  OE1 GLU B 126       7.021   8.503  96.817  1.00 30.39           O
ATOM    970  OE2 GLU B 126       9.119   8.124  97.457  1.00 30.39           O
ATOM    971  C   GLU B 126       8.044  13.190  94.846  1.00 30.39           C
ATOM    972  O   GLU B 126       6.992  13.484  94.280  1.00 30.39           O
ATOM    973  N   GLU B 127       8.663  14.029  95.697  1.00107.23           N
ATOM    974  CA  GLU B 127       8.090  15.301  96.033  1.00107.23           C
ATOM    975  CB  GLU B 127       8.875  16.050  97.120  1.00107.23           C
ATOM    976  CG  GLU B 127       8.140  17.293  97.618  1.00107.23           C
ATOM    977  CD  GLU B 127       6.855  16.826  98.281  1.00107.23           C
ATOM    978  OE1 GLU B 127       5.914  16.433  97.540  1.00107.23           O
ATOM    979  OE2 GLU B 127       6.798  16.852  99.538  1.00107.23           O
ATOM    980  C   GLU B 127       8.032  16.177  94.819  1.00107.23           C
ATOM    981  O   GLU B 127       7.033  16.859  94.591  1.00107.23           O
ATOM    982  N   VAL B 128       9.097  16.187  93.996  1.00 86.91           N
ATOM    983  CA  VAL B 128       9.079  17.039  92.842  1.00 86.91           C
ATOM    984  CB  VAL B 128      10.368  17.051  92.070  1.00 86.91           C
ATOM    985  CG1 VAL B 128      10.589  15.674  91.424  1.00 86.91           C
ATOM    986  CG2 VAL B 128      10.305  18.208  91.059  1.00 86.91           C
ATOM    987  C   VAL B 128       7.981  16.598  91.922  1.00 86.91           C
ATOM    988  O   VAL B 128       7.251  17.424  91.380  1.00 86.91           O
ATOM    989  N   LYS B 129       7.808  15.275  91.736  1.00 96.14           N
ATOM    990  CA  LYS B 129       6.808  14.792  90.825  1.00 96.14           C
ATOM    991  CB  LYS B 129       6.749  13.260  90.721  1.00 96.14           C
ATOM    992  CG  LYS B 129       5.672  12.787  89.739  1.00 96.14           C
ATOM    993  CD  LYS B 129       5.584  11.269  89.583  1.00 96.14           C
ATOM    994  CE  LYS B 129       4.738  10.602  90.669  1.00 96.14           C
ATOM    995  NZ  LYS B 129       4.696   9.137  90.465  1.00 96.14           N
ATOM    996  C   LYS B 129       5.457  15.228  91.299  1.00 96.14           C
ATOM    997  O   LYS B 129       4.614  15.624  90.495  1.00 96.14           O
ATOM    998  N   THR B 130       5.217  15.143  92.623  1.00 26.45           N
ATOM    999  CA  THR B 130       3.950  15.496  93.192  1.00 26.45           C
ATOM   1000  CB  THR B 130       3.886  15.235  94.666  1.00 26.45           C
ATOM   1001  OG1 THR B 130       4.109  13.859  94.935  1.00 26.45           O
ATOM   1002  CG2 THR B 130       2.501  15.664  95.178  1.00 26.45           C
ATOM   1003  C   THR B 130       3.708  16.958  93.006  1.00 26.45           C
ATOM   1004  O   THR B 130       2.612  17.369  92.629  1.00 26.45           O
ATOM   1005  N   SER B 131       4.739  17.784  93.264  1.00 71.43           N
ATOM   1006  CA  SER B 131       4.587  19.206  93.174  1.00 71.43           C
ATOM   1007  CB  SER B 131       5.880  19.963  93.517  1.00 71.43           C
ATOM   1008  OG  SER B 131       6.237  19.720  94.869  1.00 71.43           O
ATOM   1009  C   SER B 131       4.217  19.571  91.771  1.00 71.43           C
ATOM   1010  O   SER B 131       3.291  20.350  91.551  1.00 71.43           O
ATOM   1011  N   LEU B 132       4.933  19.012  90.777  1.00 93.10           N
ATOM   1012  CA  LEU B 132       4.654  19.331  89.402  1.00 93.10           C
ATOM   1013  CB  LEU B 132       5.667  18.741  88.403  1.00 93.10           C
ATOM   1014  CG  LEU B 132       7.007  19.504  88.339  1.00 93.10           C
ATOM   1015  CD1 LEU B 132       7.733  19.524  89.692  1.00 93.10           C
ATOM   1016  CD2 LEU B 132       7.890  18.968  87.201  1.00 93.10           C
ATOM   1017  C   LEU B 132       3.287  18.852  89.017  1.00 93.10           C
ATOM   1018  O   LEU B 132       2.550  19.563  88.337  1.00 93.10           O
ATOM   1019  N   GLU B 133       2.892  17.649  89.471  1.00 48.64           N
ATOM   1020  CA  GLU B 133       1.626  17.076  89.096  1.00 48.64           C
ATOM   1021  CB  GLU B 133       1.337  15.755  89.831  1.00 48.64           C
ATOM   1022  CG  GLU B 133       2.276  14.600  89.483  1.00 48.64           C
ATOM   1023  CD  GLU B 133       1.981  13.473  90.464  1.00 48.64           C
ATOM   1024  OE1 GLU B 133       1.180  13.710  91.408  1.00 48.64           O
ATOM   1025  OE2 GLU B 133       2.554  12.364  90.289  1.00 48.64           O
ATOM   1026  C   GLU B 133       0.551  18.023  89.531  1.00 48.64           C
ATOM   1027  O   GLU B 133      -0.464  18.177  88.853  1.00 48.64           O
ATOM   1028  N   SER B 134       0.754  18.651  90.705  1.00 84.56           N
ATOM   1029  CA  SER B 134      -0.165  19.576  91.306  1.00 84.56           C
ATOM   1030  CB  SER B 134       0.212  19.914  92.756  1.00 84.56           C
ATOM   1031  OG  SER B 134      -0.726  20.830  93.298  1.00 84.56           O
ATOM   1032  C   SER B 134      -0.201  20.867  90.541  1.00 84.56           C
ATOM   1033  O   SER B 134      -1.148  21.638  90.681  1.00 84.56           O
ATOM   1034  N   GLY B 135       0.815  21.152  89.703  1.00 31.47           N
ATOM   1035  CA  GLY B 135       0.790  22.394  88.981  1.00 31.47           C
ATOM   1036  C   GLY B 135       1.723  23.375  89.625  1.00 31.47           C
ATOM   1037  O   GLY B 135       1.723  24.555  89.274  1.00 31.47           O
ATOM   1038  N   ASP B 136       2.532  22.916  90.600  1.00 55.11           N
ATOM   1039  CA  ASP B 136       3.477  23.783  91.248  1.00 55.11           C
ATOM   1040  CB  ASP B 136       3.798  23.352  92.694  1.00 55.11           C
ATOM   1041  CG  ASP B 136       4.478  24.490  93.454  1.00 55.11           C
ATOM   1042  OD1 ASP B 136       4.643  25.601  92.884  1.00 55.11           O
ATOM   1043  OD2 ASP B 136       4.836  24.257  94.639  1.00 55.11           O
ATOM   1044  C   ASP B 136       4.752  23.746  90.455  1.00 55.11           C
ATOM   1045  O   ASP B 136       5.023  22.787  89.734  1.00 55.11           O
ATOM   1046  N   ASN B 137       5.566  24.817  90.564  1.00 81.24           N
ATOM   1047  CA  ASN B 137       6.822  24.912  89.878  1.00 81.24           C
ATOM   1048  CB  ASN B 137       7.061  26.316  89.287  1.00 81.24           C
ATOM   1049  CG  ASN B 137       8.389  26.356  88.542  1.00 81.24           C
ATOM   1050  OD1 ASN B 137       9.182  25.419  88.598  1.00 81.24           O
ATOM   1051  ND2 ASN B 137       8.646  27.485  87.828  1.00 81.24           N
ATOM   1052  C   ASN B 137       7.888  24.669  90.900  1.00 81.24           C
ATOM   1053  O   ASN B 137       7.876  25.271  91.973  1.00 81.24           O
ATOM   1054  N   VAL B 138       8.835  23.761  90.594  1.00 42.27           N
ATOM   1055  CA  VAL B 138       9.906  23.485  91.509  1.00 42.27           C
ATOM   1056  CB  VAL B 138      10.255  22.023  91.577  1.00 42.27           C
ATOM   1057  CG1 VAL B 138      11.467  21.832  92.504  1.00 42.27           C
ATOM   1058  CG2 VAL B 138       9.008  21.243  92.020  1.00 42.27           C
ATOM   1059  C   VAL B 138      11.114  24.206  90.990  1.00 42.27           C
ATOM   1060  O   VAL B 138      11.557  23.956  89.871  1.00 42.27           O
ATOM   1061  N   TYR B 139      11.681  25.132  91.793  1.00138.43           N
ATOM   1062  CA  TYR B 139      12.829  25.855  91.323  1.00138.43           C
ATOM   1063  CB  TYR B 139      12.621  27.377  91.266  1.00138.43           C
ATOM   1064  CG  TYR B 139      13.849  27.981  90.677  1.00138.43           C
ATOM   1065  CD1 TYR B 139      14.012  28.037  89.311  1.00138.43           C
ATOM   1066  CD2 TYR B 139      14.836  28.495  91.486  1.00138.43           C
ATOM   1067  CE1 TYR B 139      15.141  28.595  88.759  1.00138.43           C
ATOM   1068  CE2 TYR B 139      15.968  29.054  90.940  1.00138.43           C
ATOM   1069  CZ  TYR B 139      16.122  29.106  89.575  1.00138.43           C
ATOM   1070  OH  TYR B 139      17.284  29.681  89.017  1.00138.43           O
ATOM   1071  C   TYR B 139      13.957  25.592  92.270  1.00138.43           C
ATOM   1072  O   TYR B 139      13.834  25.811  93.475  1.00138.43           O
ATOM   1073  N   LEU B 140      15.095  25.109  91.734  1.00 56.61           N
ATOM   1074  CA  LEU B 140      16.216  24.796  92.572  1.00 56.61           C
ATOM   1075  CB  LEU B 140      16.666  23.332  92.417  1.00 56.61           C
ATOM   1076  CG  LEU B 140      15.572  22.314  92.798  1.00 56.61           C
ATOM   1077  CD1 LEU B 140      16.069  20.871  92.627  1.00 56.61           C
ATOM   1078  CD2 LEU B 140      15.025  22.584  94.208  1.00 56.61           C
ATOM   1079  C   LEU B 140      17.358  25.665  92.152  1.00 56.61           C
ATOM   1080  O   LEU B 140      17.852  25.565  91.030  1.00 56.61           O
ATOM   1081  N   ARG B 141      17.832  26.527  93.069  1.00118.33           N
ATOM   1082  CA  ARG B 141      18.901  27.415  92.726  1.00118.33           C
ATOM   1083  CB  ARG B 141      19.318  28.338  93.881  1.00118.33           C
ATOM   1084  CG  ARG B 141      20.624  29.091  93.623  1.00118.33           C
ATOM   1085  CD  ARG B 141      20.538  30.150  92.525  1.00118.33           C
ATOM   1086  NE  ARG B 141      21.887  30.773  92.420  1.00118.33           N
ATOM   1087  CZ  ARG B 141      22.008  32.082  92.052  1.00118.33           C
ATOM   1088  NH1 ARG B 141      20.892  32.815  91.771  1.00118.33           N
ATOM   1089  NH2 ARG B 141      23.243  32.659  91.983  1.00118.33           N
ATOM   1090  C   ARG B 141      20.095  26.599  92.364  1.00118.33           C
ATOM   1091  O   ARG B 141      20.472  25.668  93.073  1.00118.33           O
ATOM   1092  N   GLY B 142      20.695  26.922  91.203  1.00 62.68           N
ATOM   1093  CA  GLY B 142      21.907  26.300  90.765  1.00 62.68           C
ATOM   1094  C   GLY B 142      21.614  25.090  89.924  1.00 62.68           C
ATOM   1095  O   GLY B 142      22.510  24.589  89.251  1.00 62.68           O
ATOM   1096  N   PHE B 143      20.440  24.447  90.076  1.00122.70           N
ATOM   1097  CA  PHE B 143      20.142  23.345  89.195  1.00122.70           C
ATOM   1098  CB  PHE B 143      19.426  22.223  89.968  1.00122.70           C
ATOM   1099  CG  PHE B 143      19.306  21.024  89.099  1.00122.70           C
ATOM   1100  CD1 PHE B 143      20.403  20.231  88.856  1.00122.70           C
ATOM   1101  CD2 PHE B 143      18.093  20.678  88.552  1.00122.70           C
ATOM   1102  CE1 PHE B 143      20.292  19.118  88.058  1.00122.70           C
ATOM   1103  CE2 PHE B 143      17.980  19.564  87.755  1.00122.70           C
ATOM   1104  CZ  PHE B 143      19.082  18.784  87.503  1.00122.70           C
ATOM   1105  C   PHE B 143      19.301  23.694  87.986  1.00122.70           C
ATOM   1106  O   PHE B 143      19.693  23.466  86.840  1.00122.70           O
ATOM   1107  N   GLY B 144      18.120  24.320  88.232  1.00 37.97           N
ATOM   1108  CA  GLY B 144      17.136  24.560  87.199  1.00 37.97           C
ATOM   1109  C   GLY B 144      15.760  24.383  87.802  1.00 37.97           C
ATOM   1110  O   GLY B 144      15.621  24.337  89.023  1.00 37.97           O
ATOM   1111  N   SER B 145      14.694  24.273  86.964  1.00 39.40           N
ATOM   1112  CA  SER B 145      13.362  24.161  87.518  1.00 39.40           C
ATOM   1113  CB  SER B 145      12.605  25.501  87.539  1.00 39.40           C
ATOM   1114  OG  SER B 145      12.419  25.979  86.215  1.00 39.40           O
ATOM   1115  C   SER B 145      12.520  23.178  86.743  1.00 39.40           C
ATOM   1116  O   SER B 145      12.801  22.870  85.586  1.00 39.40           O
ATOM   1117  N   PHE B 146      11.449  22.655  87.398  1.00 54.96           N
ATOM   1118  CA  PHE B 146      10.543  21.697  86.806  1.00 54.96           C
ATOM   1119  CB  PHE B 146      10.463  20.368  87.581  1.00 54.96           C
ATOM   1120  CG  PHE B 146      11.783  19.678  87.516  1.00 54.96           C
ATOM   1121  CD1 PHE B 146      12.798  20.016  88.383  1.00 54.96           C
ATOM   1122  CD2 PHE B 146      12.000  18.682  86.593  1.00 54.96           C
ATOM   1123  CE1 PHE B 146      14.013  19.374  88.324  1.00 54.96           C
ATOM   1124  CE2 PHE B 146      13.213  18.037  86.529  1.00 54.96           C
ATOM   1125  CZ  PHE B 146      14.222  18.384  87.395  1.00 54.96           C
ATOM   1126  C   PHE B 146       9.150  22.269  86.834  1.00 54.96           C
ATOM   1127  O   PHE B 146       8.723  22.830  87.844  1.00 54.96           O
ATOM   1128  N   ILE B 147       8.399  22.139  85.715  1.00103.14           N
ATOM   1129  CA  ILE B 147       7.058  22.664  85.662  1.00103.14           C
ATOM   1130  CB  ILE B 147       6.992  24.052  85.097  1.00103.14           C
ATOM   1131  CG1 ILE B 147       7.456  24.048  83.630  1.00103.14           C
ATOM   1132  CG2 ILE B 147       7.821  24.979  85.999  1.00103.14           C
ATOM   1133  CD1 ILE B 147       7.145  25.345  82.885  1.00103.14           C
ATOM   1134  C   ILE B 147       6.221  21.815  84.747  1.00103.14           C
ATOM   1135  O   ILE B 147       6.738  21.008  83.976  1.00103.14           O
ATOM   1136  N   VAL B 148       4.882  21.982  84.822  1.00 97.96           N
ATOM   1137  CA  VAL B 148       3.991  21.272  83.946  1.00 97.96           C
ATOM   1138  CB  VAL B 148       2.697  20.859  84.577  1.00 97.96           C
ATOM   1139  CG1 VAL B 148       3.003  19.802  85.646  1.00 97.96           C
ATOM   1140  CG2 VAL B 148       1.991  22.113  85.116  1.00 97.96           C
ATOM   1141  C   VAL B 148       3.666  22.180  82.805  1.00 97.96           C
ATOM   1142  O   VAL B 148       3.521  23.390  82.977  1.00 97.96           O
ATOM   1143  N   LYS B 149       3.561  21.603  81.591  1.00109.21           N
ATOM   1144  CA  LYS B 149       3.324  22.403  80.427  1.00109.21           C
ATOM   1145  CB  LYS B 149       4.501  22.265  79.450  1.00109.21           C
ATOM   1146  CG  LYS B 149       4.747  23.473  78.557  1.00109.21           C
ATOM   1147  CD  LYS B 149       6.157  23.461  77.960  1.00109.21           C
ATOM   1148  CE  LYS B 149       6.509  24.710  77.153  1.00109.21           C
ATOM   1149  NZ  LYS B 149       5.769  24.706  75.873  1.00109.21           N
ATOM   1150  C   LYS B 149       2.076  21.886  79.771  1.00109.21           C
ATOM   1151  O   LYS B 149       1.887  20.678  79.643  1.00109.21           O
ATOM   1152  N   THR B 150       1.174  22.799  79.353  1.00 29.82           N
ATOM   1153  CA  THR B 150      -0.047  22.383  78.721  1.00 29.82           C
ATOM   1154  CB  THR B 150      -1.132  23.416  78.768  1.00 29.82           C
ATOM   1155  OG1 THR B 150      -1.432  23.752  80.115  1.00 29.82           O
ATOM   1156  CG2 THR B 150      -2.379  22.847  78.071  1.00 29.82           C
ATOM   1157  C   THR B 150       0.258  22.124  77.288  1.00 29.82           C
ATOM   1158  O   THR B 150       1.095  22.799  76.692  1.00 29.82           O
ATOM   1159  N   ARG B 151      -0.416  21.119  76.698  1.00115.36           N
ATOM   1160  CA  ARG B 151      -0.155  20.816  75.325  1.00115.36           C
ATOM   1161  CB  ARG B 151       0.612  19.495  75.153  1.00115.36           C
ATOM   1162  CG  ARG B 151       1.296  19.337  73.797  1.00115.36           C
ATOM   1163  CD  ARG B 151       2.555  20.197  73.651  1.00115.36           C
ATOM   1164  NE  ARG B 151       2.129  21.624  73.576  1.00115.36           N
ATOM   1165  CZ  ARG B 151       2.869  22.592  74.190  1.00115.36           C
ATOM   1166  NH1 ARG B 151       3.960  22.247  74.935  1.00115.36           N
ATOM   1167  NH2 ARG B 151       2.521  23.905  74.058  1.00115.36           N
ATOM   1168  C   ARG B 151      -1.479  20.657  74.648  1.00115.36           C
ATOM   1169  O   ARG B 151      -2.372  19.983  75.160  1.00115.36           O
ATOM   1170  N   ALA B 152      -1.639  21.294  73.472  1.00 30.76           N
ATOM   1171  CA  ALA B 152      -2.858  21.202  72.724  1.00 30.76           C
ATOM   1172  CB  ALA B 152      -3.052  22.348  71.717  1.00 30.76           C
ATOM   1173  C   ALA B 152      -2.819  19.925  71.948  1.00 30.76           C
ATOM   1174  O   ALA B 152      -1.764  19.310  71.805  1.00 30.76           O
ATOM   1175  N   GLU B 153      -3.986  19.481  71.440  1.00109.55           N
ATOM   1176  CA  GLU B 153      -4.022  18.281  70.657  1.00109.55           C
ATOM   1177  CB  GLU B 153      -5.441  17.883  70.198  1.00109.55           C
ATOM   1178  CG  GLU B 153      -6.122  18.901  69.275  1.00109.55           C
ATOM   1179  CD  GLU B 153      -5.639  18.656  67.851  1.00109.55           C
ATOM   1180  OE1 GLU B 153      -4.995  17.596  67.626  1.00109.55           O
ATOM   1181  OE2 GLU B 153      -5.887  19.528  66.977  1.00109.55           O
ATOM   1182  C   GLU B 153      -3.181  18.544  69.451  1.00109.55           C
ATOM   1183  O   GLU B 153      -3.135  19.668  68.952  1.00109.55           O
ATOM   1184  N   LYS B 154      -2.483  17.504  68.955  1.00112.18           N
ATOM   1185  CA  LYS B 154      -1.591  17.703  67.853  1.00112.18           C
ATOM   1186  CB  LYS B 154      -0.121  17.444  68.209  1.00112.18           C
ATOM   1187  CG  LYS B 154       0.469  18.367  69.270  1.00112.18           C
ATOM   1188  CD  LYS B 154       1.771  17.818  69.857  1.00112.18           C
ATOM   1189  CE  LYS B 154       2.404  18.717  70.917  1.00112.18           C
ATOM   1190  NZ  LYS B 154       2.944  19.939  70.282  1.00112.18           N
ATOM   1191  C   LYS B 154      -1.876  16.683  66.807  1.00112.18           C
ATOM   1192  O   LYS B 154      -2.619  15.724  67.013  1.00112.18           O
ATOM   1193  N   THR B 155      -1.269  16.902  65.629  1.00101.22           N
ATOM   1194  CA  THR B 155      -1.340  15.954  64.569  1.00101.22           C
ATOM   1195  CB  THR B 155      -1.678  16.555  63.236  1.00101.22           C
ATOM   1196  OG1 THR B 155      -1.845  15.532  62.265  1.00101.22           O
ATOM   1197  CG2 THR B 155      -0.547  17.512  62.820  1.00101.22           C
ATOM   1198  C   THR B 155       0.040  15.402  64.479  1.00101.22           C
ATOM   1199  O   THR B 155       1.020  16.135  64.606  1.00101.22           O
ATOM   1200  N   GLY B 156       0.149  14.078  64.297  1.00 19.91           N
ATOM   1201  CA  GLY B 156       1.441  13.471  64.215  1.00 19.91           C
ATOM   1202  C   GLY B 156       1.311  12.346  63.253  1.00 19.91           C
ATOM   1203  O   GLY B 156       0.223  12.071  62.752  1.00 19.91           O
ATOM   1204  N   ARG B 157       2.434  11.669  62.958  1.00119.52           N
ATOM   1205  CA  ARG B 157       2.380  10.579  62.028  1.00119.52           C
ATOM   1206  CB  ARG B 157       3.150  10.836  60.723  1.00119.52           C
ATOM   1207  CG  ARG B 157       2.555  11.944  59.857  1.00119.52           C
ATOM   1208  CD  ARG B 157       3.408  12.287  58.632  1.00119.52           C
ATOM   1209  NE  ARG B 157       2.768  13.442  57.937  1.00119.52           N
ATOM   1210  CZ  ARG B 157       1.976  13.241  56.843  1.00119.52           C
ATOM   1211  NH1 ARG B 157       1.796  11.981  56.352  1.00119.52           N
ATOM   1212  NH2 ARG B 157       1.375  14.303  56.230  1.00119.52           N
ATOM   1213  C   ARG B 157       3.042   9.406  62.663  1.00119.52           C
ATOM   1214  O   ARG B 157       3.922   9.556  63.509  1.00119.52           O
ATOM   1215  N   ASN B 158       2.628   8.187  62.270  1.00 91.50           N
ATOM   1216  CA  ASN B 158       3.279   7.049  62.844  1.00 91.50           C
ATOM   1217  CB  ASN B 158       2.380   5.823  63.091  1.00 91.50           C
ATOM   1218  CG  ASN B 158       2.012   5.192  61.763  1.00 91.50           C
ATOM   1219  OD1 ASN B 158       1.639   5.877  60.812  1.00 91.50           O
ATOM   1220  ND2 ASN B 158       2.139   3.840  61.698  1.00 91.50           N
ATOM   1221  C   ASN B 158       4.368   6.648  61.906  1.00 91.50           C
ATOM   1222  O   ASN B 158       4.174   6.573  60.691  1.00 91.50           O
ATOM   1223  N   ILE B 159       5.559   6.391  62.479  1.00 88.35           N
ATOM   1224  CA  ILE B 159       6.733   6.059  61.726  1.00 88.35           C
ATOM   1225  CB  ILE B 159       7.963   5.943  62.582  1.00 88.35           C
ATOM   1226  CG1 ILE B 159       9.220   5.852  61.699  1.00 88.35           C
ATOM   1227  CG2 ILE B 159       7.781   4.755  63.542  1.00 88.35           C
ATOM   1228  CD1 ILE B 159      10.525   6.049  62.469  1.00 88.35           C
ATOM   1229  C   ILE B 159       6.561   4.759  61.000  1.00 88.35           C
ATOM   1230  O   ILE B 159       6.984   4.636  59.851  1.00 88.35           O
ATOM   1231  N   SER B 160       5.941   3.752  61.649  1.00 46.78           N
ATOM   1232  CA  SER B 160       5.828   2.450  61.048  1.00 46.78           C
ATOM   1233  CB  SER B 160       4.977   1.485  61.890  1.00 46.78           C
ATOM   1234  OG  SER B 160       5.595   1.265  63.149  1.00 46.78           O
ATOM   1235  C   SER B 160       5.157   2.599  59.727  1.00 46.78           C
ATOM   1236  O   SER B 160       5.718   2.258  58.687  1.00 46.78           O
ATOM   1237  N   LYS B 161       3.932   3.143  59.741  1.00221.13           N
ATOM   1238  CA  LYS B 161       3.226   3.406  58.529  1.00221.13           C
ATOM   1239  CB  LYS B 161       1.697   3.374  58.689  1.00221.13           C
ATOM   1240  CG  LYS B 161       1.084   1.973  58.750  1.00221.13           C
ATOM   1241  CD  LYS B 161       1.193   1.205  57.432  1.00221.13           C
ATOM   1242  CE  LYS B 161       0.383  -0.094  57.414  1.00221.13           C
ATOM   1243  NZ  LYS B 161       0.331  -0.638  56.038  1.00221.13           N
ATOM   1244  C   LYS B 161       3.592   4.809  58.214  1.00221.13           C
ATOM   1245  O   LYS B 161       4.691   5.255  58.526  1.00221.13           O
ATOM   1246  N   ASN B 162       2.721   5.517  57.490  1.00184.98           N
ATOM   1247  CA  ASN B 162       2.938   6.914  57.309  1.00184.98           C
ATOM   1248  CB  ASN B 162       3.356   7.268  55.870  1.00184.98           C
ATOM   1249  CG  ASN B 162       3.748   8.740  55.811  1.00184.98           C
ATOM   1250  OD1 ASN B 162       2.949   9.595  55.435  1.00184.98           O
ATOM   1251  ND2 ASN B 162       5.013   9.049  56.202  1.00184.98           N
ATOM   1252  C   ASN B 162       1.595   7.506  57.551  1.00184.98           C
ATOM   1253  O   ASN B 162       1.230   8.524  56.968  1.00184.98           O
ATOM   1254  N   THR B 163       0.824   6.874  58.454  1.00113.40           N
ATOM   1255  CA  THR B 163      -0.511   7.336  58.673  1.00113.40           C
ATOM   1256  CB  THR B 163      -1.454   6.270  59.152  1.00113.40           C
ATOM   1257  OG1 THR B 163      -2.790   6.747  59.094  1.00113.40           O
ATOM   1258  CG2 THR B 163      -1.094   5.891  60.597  1.00113.40           C
ATOM   1259  C   THR B 163      -0.489   8.425  59.687  1.00113.40           C
ATOM   1260  O   THR B 163       0.359   8.459  60.577  1.00113.40           O
ATOM   1261  N   THR B 164      -1.441   9.366  59.556  1.00 89.96           N
ATOM   1262  CA  THR B 164      -1.508  10.447  60.488  1.00 89.96           C
ATOM   1263  CB  THR B 164      -2.240  11.651  59.969  1.00 89.96           C
ATOM   1264  OG1 THR B 164      -2.115  12.733  60.881  1.00 89.96           O
ATOM   1265  CG2 THR B 164      -3.721  11.284  59.774  1.00 89.96           C
ATOM   1266  C   THR B 164      -2.232   9.957  61.697  1.00 89.96           C
ATOM   1267  O   THR B 164      -3.063   9.054  61.616  1.00 89.96           O
ATOM   1268  N   ILE B 165      -1.898  10.533  62.867  1.00 84.83           N
ATOM   1269  CA  ILE B 165      -2.535  10.156  64.092  1.00 84.83           C
ATOM   1270  CB  ILE B 165      -1.682   9.264  64.952  1.00 84.83           C
ATOM   1271  CG1 ILE B 165      -1.381   7.955  64.206  1.00 84.83           C
ATOM   1272  CG2 ILE B 165      -2.403   9.028  66.291  1.00 84.83           C
ATOM   1273  CD1 ILE B 165      -2.638   7.154  63.873  1.00 84.83           C
ATOM   1274  C   ILE B 165      -2.809  11.416  64.848  1.00 84.83           C
ATOM   1275  O   ILE B 165      -2.141  12.430  64.650  1.00 84.83           O
ATOM   1276  N   LYS B 166      -3.836  11.389  65.718  1.00112.77           N
ATOM   1277  CA  LYS B 166      -4.167  12.534  66.509  1.00112.77           C
ATOM   1278  CB  LYS B 166      -5.678  12.688  66.745  1.00112.77           C
ATOM   1279  CG  LYS B 166      -6.300  11.450  67.397  1.00112.77           C
ATOM   1280  CD  LYS B 166      -7.696  11.679  67.979  1.00112.77           C
ATOM   1281  CE  LYS B 166      -7.691  11.974  69.480  1.00112.77           C
ATOM   1282  NZ  LYS B 166      -7.257  10.771  70.227  1.00112.77           N
ATOM   1283  C   LYS B 166      -3.545  12.337  67.847  1.00112.77           C
ATOM   1284  O   LYS B 166      -3.627  11.262  68.440  1.00112.77           O
ATOM   1285  N   ILE B 167      -2.894  13.393  68.356  1.00 52.13           N
ATOM   1286  CA  ILE B 167      -2.305  13.320  69.656  1.00 52.13           C
ATOM   1287  CB  ILE B 167      -0.969  14.008  69.732  1.00 52.13           C
ATOM   1288  CG1 ILE B 167       0.037  13.366  68.762  1.00 52.13           C
ATOM   1289  CG2 ILE B 167      -0.505  13.998  71.199  1.00 52.13           C
ATOM   1290  CD1 ILE B 167       1.294  14.210  68.542  1.00 52.13           C
ATOM   1291  C   ILE B 167      -3.238  14.103  70.523  1.00 52.13           C
ATOM   1292  O   ILE B 167      -3.523  15.267  70.247  1.00 52.13           O
ATOM   1293  N   PRO B 168      -3.746  13.487  71.551  1.00 61.76           N
ATOM   1294  CA  PRO B 168      -4.673  14.186  72.397  1.00 61.76           C
ATOM   1295  CD  PRO B 168      -4.058  12.068  71.471  1.00 61.76           C
ATOM   1296  CB  PRO B 168      -5.385  13.114  73.216  1.00 61.76           C
ATOM   1297  CG  PRO B 168      -5.335  11.875  72.305  1.00 61.76           C
ATOM   1298  C   PRO B 168      -3.973  15.209  73.227  1.00 61.76           C
ATOM   1299  O   PRO B 168      -2.767  15.086  73.431  1.00 61.76           O
ATOM   1300  N   ALA B 169      -4.710  16.232  73.700  1.00 28.65           N
ATOM   1301  CA  ALA B 169      -4.115  17.257  74.506  1.00 28.65           C
ATOM   1302  CB  ALA B 169      -5.053  18.442  74.790  1.00 28.65           C
ATOM   1303  C   ALA B 169      -3.745  16.640  75.813  1.00 28.65           C
ATOM   1304  O   ALA B 169      -4.377  15.684  76.261  1.00 28.65           O
ATOM   1305  N   HIS B 170      -2.672  17.159  76.443  1.00 77.85           N
ATOM   1306  CA  HIS B 170      -2.255  16.636  77.710  1.00 77.85           C
ATOM   1307  ND1 HIS B 170      -2.449  13.755  75.885  1.00 77.85           N
ATOM   1308  CG  HIS B 170      -2.254  14.136  77.192  1.00 77.85           C
ATOM   1309  CB  HIS B 170      -1.448  15.327  77.614  1.00 77.85           C
ATOM   1310  NE2 HIS B 170      -3.532  12.277  77.144  1.00 77.85           N
ATOM   1311  CD2 HIS B 170      -2.923  13.223  77.949  1.00 77.85           C
ATOM   1312  CE1 HIS B 170      -3.219  12.638  75.913  1.00 77.85           C
ATOM   1313  C   HIS B 170      -1.350  17.640  78.350  1.00 77.85           C
ATOM   1314  O   HIS B 170      -1.165  18.745  77.842  1.00 77.85           O
ATOM   1315  N   ASN B 171      -0.793  17.273  79.523  1.00 39.98           N
ATOM   1316  CA  ASN B 171       0.150  18.100  80.221  1.00 39.98           C
ATOM   1317  CB  ASN B 171      -0.281  18.473  81.651  1.00 39.98           C
ATOM   1318  CG  ASN B 171      -1.448  19.447  81.550  1.00 39.98           C
ATOM   1319  OD1 ASN B 171      -1.811  19.889  80.461  1.00 39.98           O
ATOM   1320  ND2 ASN B 171      -2.051  19.798  82.717  1.00 39.98           N
ATOM   1321  C   ASN B 171       1.406  17.294  80.320  1.00 39.98           C
ATOM   1322  O   ASN B 171       1.353  16.071  80.445  1.00 39.98           O
ATOM   1323  N   ILE B 172       2.578  17.958  80.231  1.00 46.63           N
ATOM   1324  CA  ILE B 172       3.816  17.234  80.287  1.00 46.63           C
ATOM   1325  CB  ILE B 172       4.506  17.139  78.956  1.00 46.63           C
ATOM   1326  CG1 ILE B 172       3.602  16.432  77.934  1.00 46.63           C
ATOM   1327  CG2 ILE B 172       5.857  16.432  79.163  1.00 46.63           C
ATOM   1328  CD1 ILE B 172       4.091  16.580  76.495  1.00 46.63           C
ATOM   1329  C   ILE B 172       4.748  17.965  81.205  1.00 46.63           C
ATOM   1330  O   ILE B 172       4.651  19.177  81.384  1.00 46.63           O
ATOM   1331  N   PRO B 173       5.633  17.228  81.824  1.00 78.18           N
ATOM   1332  CA  PRO B 173       6.632  17.813  82.675  1.00 78.18           C
ATOM   1333  CD  PRO B 173       5.378  15.839  82.153  1.00 78.18           C
ATOM   1334  CB  PRO B 173       7.155  16.681  83.560  1.00 78.18           C
ATOM   1335  CG  PRO B 173       6.656  15.393  82.878  1.00 78.18           C
ATOM   1336  C   PRO B 173       7.695  18.447  81.836  1.00 78.18           C
ATOM   1337  O   PRO B 173       7.985  17.936  80.755  1.00 78.18           O
ATOM   1338  N   ALA B 174       8.298  19.555  82.312  1.00 33.13           N
ATOM   1339  CA  ALA B 174       9.324  20.198  81.545  1.00 33.13           C
ATOM   1340  CB  ALA B 174       8.840  21.462  80.810  1.00 33.13           C
ATOM   1341  C   ALA B 174      10.402  20.609  82.493  1.00 33.13           C
ATOM   1342  O   ALA B 174      10.144  20.933  83.652  1.00 33.13           O
ATOM   1343  N   PHE B 175      11.656  20.593  82.003  1.00 65.09           N
ATOM   1344  CA  PHE B 175      12.794  20.943  82.800  1.00 65.09           C
ATOM   1345  CB  PHE B 175      13.777  19.761  82.916  1.00 65.09           C
ATOM   1346  CG  PHE B 175      15.030  20.159  83.620  1.00 65.09           C
ATOM   1347  CD1 PHE B 175      15.036  20.406  84.973  1.00 65.09           C
ATOM   1348  CD2 PHE B 175      16.214  20.245  82.923  1.00 65.09           C
ATOM   1349  CE1 PHE B 175      16.201  20.761  85.612  1.00 65.09           C
ATOM   1350  CE2 PHE B 175      17.383  20.598  83.558  1.00 65.09           C
ATOM   1351  CZ  PHE B 175      17.377  20.859  84.906  1.00 65.09           C
ATOM   1352  C   PHE B 175      13.488  22.082  82.121  1.00 65.09           C
ATOM   1353  O   PHE B 175      13.649  22.088  80.901  1.00 65.09           O
ATOM   1354  N   LYS B 176      13.884  23.102  82.907  1.00 45.25           N
ATOM   1355  CA  LYS B 176      14.613  24.214  82.371  1.00 45.25           C
ATOM   1356  CB  LYS B 176      13.922  25.567  82.613  1.00 45.25           C
ATOM   1357  CG  LYS B 176      12.562  25.691  81.923  1.00 45.25           C
ATOM   1358  CD  LYS B 176      11.716  26.857  82.440  1.00 45.25           C
ATOM   1359  CE  LYS B 176      10.357  26.981  81.748  1.00 45.25           C
ATOM   1360  NZ  LYS B 176       9.563  28.061  82.375  1.00 45.25           N
ATOM   1361  C   LYS B 176      15.896  24.235  83.133  1.00 45.25           C
ATOM   1362  O   LYS B 176      15.894  24.391  84.354  1.00 45.25           O
ATOM   1363  N   PRO B 177      16.994  24.066  82.454  1.00 86.09           N
ATOM   1364  CA  PRO B 177      18.253  24.049  83.144  1.00 86.09           C
ATOM   1365  CD  PRO B 177      17.027  23.246  81.256  1.00 86.09           C
ATOM   1366  CB  PRO B 177      19.249  23.347  82.213  1.00 86.09           C
ATOM   1367  CG  PRO B 177      18.513  23.235  80.864  1.00 86.09           C
ATOM   1368  C   PRO B 177      18.657  25.422  83.567  1.00 86.09           C
ATOM   1369  O   PRO B 177      18.361  26.382  82.857  1.00 86.09           O
ATOM   1370  N   ALA B 178      19.345  25.524  84.719  1.00 33.96           N
ATOM   1371  CA  ALA B 178      19.795  26.776  85.252  1.00 33.96           C
ATOM   1372  CB  ALA B 178      20.223  26.699  86.728  1.00 33.96           C
ATOM   1373  C   ALA B 178      20.985  27.215  84.462  1.00 33.96           C
ATOM   1374  O   ALA B 178      21.549  26.449  83.684  1.00 33.96           O
ATOM   1375  N   LYS B 179      21.380  28.489  84.648  1.00 35.45           N
ATOM   1376  CA  LYS B 179      22.462  29.092  83.926  1.00 35.45           C
ATOM   1377  CB  LYS B 179      22.741  30.535  84.376  1.00 35.45           C
ATOM   1378  CG  LYS B 179      21.587  31.513  84.157  0.00 35.45           C
ATOM   1379  CD  LYS B 179      21.775  32.825  84.922  0.00 35.45           C
ATOM   1380  CE  LYS B 179      20.638  33.830  84.727  0.00 35.45           C
ATOM   1381  NZ  LYS B 179      20.852  35.013  85.590  0.00 35.45           N
ATOM   1382  C   LYS B 179      23.725  28.338  84.196  1.00 35.45           C
ATOM   1383  O   LYS B 179      24.507  28.085  83.281  1.00 35.45           O
ATOM   1384  N   VAL B 180      23.961  27.958  85.465  1.00 85.42           N
ATOM   1385  CA  VAL B 180      25.190  27.300  85.807  1.00 85.42           C
ATOM   1386  CB  VAL B 180      25.332  27.040  87.279  1.00 85.42           C
ATOM   1387  CG1 VAL B 180      25.342  28.389  88.017  1.00 85.42           C
ATOM   1388  CG2 VAL B 180      24.212  26.093  87.722  1.00 85.42           C
ATOM   1389  C   VAL B 180      25.270  25.990  85.085  1.00 85.42           C
ATOM   1390  O   VAL B 180      26.322  25.620  84.566  1.00 85.42           O
ATOM   1391  N   PHE B 181      24.141  25.262  85.022  1.00111.98           N
ATOM   1392  CA  PHE B 181      24.083  23.967  84.410  1.00111.98           C
ATOM   1393  CB  PHE B 181      22.652  23.407  84.427  1.00111.98           C
ATOM   1394  CG  PHE B 181      22.695  21.934  84.228  1.00111.98           C
ATOM   1395  CD1 PHE B 181      23.271  21.375  83.113  1.00111.98           C
ATOM   1396  CD2 PHE B 181      22.107  21.114  85.162  1.00111.98           C
ATOM   1397  CE1 PHE B 181      23.290  20.009  82.951  1.00111.98           C
ATOM   1398  CE2 PHE B 181      22.120  19.750  85.005  1.00111.98           C
ATOM   1399  CZ  PHE B 181      22.716  19.198  83.899  1.00111.98           C
ATOM   1400  C   PHE B 181      24.436  24.130  82.960  1.00111.98           C
ATOM   1401  O   PHE B 181      25.215  23.356  82.406  1.00111.98           O
ATOM   1402  N   VAL B 182      23.850  25.154  82.308  1.00 35.32           N
ATOM   1403  CA  VAL B 182      24.042  25.388  80.906  1.00 35.32           C
ATOM   1404  CB  VAL B 182      23.213  26.532  80.398  1.00 35.32           C
ATOM   1405  CG1 VAL B 182      23.560  26.775  78.919  1.00 35.32           C
ATOM   1406  CG2 VAL B 182      21.729  26.213  80.648  1.00 35.32           C
ATOM   1407  C   VAL B 182      25.476  25.717  80.627  1.00 35.32           C
ATOM   1408  O   VAL B 182      26.052  25.226  79.657  1.00 35.32           O
ATOM   1409  N   GLU B 183      26.091  26.569  81.468  1.00 41.08           N
ATOM   1410  CA  GLU B 183      27.444  26.986  81.231  1.00 41.08           C
ATOM   1411  CB  GLU B 183      27.938  28.093  82.177  1.00 41.08           C
ATOM   1412  CG  GLU B 183      27.351  29.469  81.860  1.00 41.08           C
ATOM   1413  CD  GLU B 183      28.059  30.493  82.736  1.00 41.08           C
ATOM   1414  OE1 GLU B 183      28.820  30.071  83.648  1.00 41.08           O
ATOM   1415  OE2 GLU B 183      27.849  31.713  82.503  1.00 41.08           O
ATOM   1416  C   GLU B 183      28.384  25.834  81.370  1.00 41.08           C
ATOM   1417  O   GLU B 183      29.364  25.744  80.632  1.00 41.08           O
ATOM   1418  N   GLY B 184      28.124  24.930  82.333  1.00 19.24           N
ATOM   1419  CA  GLY B 184      29.021  23.833  82.550  1.00 19.24           C
ATOM   1420  C   GLY B 184      29.068  22.981  81.321  1.00 19.24           C
ATOM   1421  O   GLY B 184      30.135  22.531  80.909  1.00 19.24           O
ATOM   1422  N   VAL B 185      27.892  22.718  80.722  1.00 40.86           N
ATOM   1423  CA  VAL B 185      27.793  21.894  79.551  1.00 40.86           C
ATOM   1424  CB  VAL B 185      26.371  21.610  79.166  1.00 40.86           C
ATOM   1425  CG1 VAL B 185      26.367  20.835  77.838  1.00 40.86           C
ATOM   1426  CG2 VAL B 185      25.696  20.856  80.325  1.00 40.86           C
ATOM   1427  C   VAL B 185      28.451  22.576  78.389  1.00 40.86           C
ATOM   1428  O   VAL B 185      29.142  21.936  77.598  1.00 40.86           O
ATOM   1429  N   LYS B 186      28.229  23.897  78.238  1.00130.98           N
ATOM   1430  CA  LYS B 186      28.806  24.617  77.137  1.00130.98           C
ATOM   1431  CB  LYS B 186      27.742  25.043  76.111  1.00130.98           C
ATOM   1432  CG  LYS B 186      26.533  25.715  76.769  1.00130.98           C
ATOM   1433  CD  LYS B 186      25.606  26.447  75.798  1.00130.98           C
ATOM   1434  CE  LYS B 186      25.793  27.965  75.793  1.00130.98           C
ATOM   1435  NZ  LYS B 186      26.938  28.336  74.934  1.00130.98           N
ATOM   1436  C   LYS B 186      29.425  25.867  77.674  1.00130.98           C
ATOM   1437  O   LYS B 186      28.728  26.830  77.983  1.00130.98           O
ATOM   1438  N   THR B 187      30.768  25.904  77.767  1.00109.16           N
ATOM   1439  CA  THR B 187      31.404  27.076  78.295  1.00109.16           C
ATOM   1440  CB  THR B 187      32.876  26.882  78.556  1.00109.16           C
ATOM   1441  OG1 THR B 187      33.439  28.074  79.083  1.00109.16           O
ATOM   1442  CG2 THR B 187      33.590  26.450  77.264  1.00109.16           C
ATOM   1443  C   THR B 187      31.204  28.218  77.344  1.00109.16           C
ATOM   1444  O   THR B 187      31.829  28.303  76.289  1.00109.16           O
ATOM   1445  N   ASN B 188      30.261  29.113  77.696  1.00157.42           N
ATOM   1446  CA  ASN B 188      29.959  30.278  76.920  1.00157.42           C
ATOM   1447  CB  ASN B 188      28.572  30.866  77.251  1.00157.42           C
ATOM   1448  CG  ASN B 188      28.470  31.156  78.743  1.00157.42           C
ATOM   1449  OD1 ASN B 188      29.326  30.760  79.532  1.00157.42           O
ATOM   1450  ND2 ASN B 188      27.369  31.846  79.146  1.00157.42           N
ATOM   1451  C   ASN B 188      31.010  31.327  77.081  1.00157.42           C
ATOM   1452  O   ASN B 188      31.398  31.980  76.113  1.00157.42           O
ATOM   1453  N   VAL B 189      31.521  31.501  78.312  1.00133.49           N
ATOM   1454  CA  VAL B 189      32.424  32.587  78.544  1.00133.49           C
ATOM   1455  CB  VAL B 189      32.221  33.233  79.881  1.00133.49           C
ATOM   1456  CG1 VAL B 189      30.812  33.852  79.911  1.00133.49           C
ATOM   1457  CG2 VAL B 189      32.457  32.174  80.972  1.00133.49           C
ATOM   1458  C   VAL B 189      33.830  32.092  78.488  1.00133.49           C
ATOM   1459  O   VAL B 189      34.178  31.094  79.117  1.00133.49           O
ATOM   1460  N   GLU B 190      34.664  32.828  77.725  1.00342.27           N
ATOM   1461  CA  GLU B 190      36.055  32.551  77.517  1.00342.27           C
ATOM   1462  CB  GLU B 190      36.889  32.532  78.811  1.00342.27           C
ATOM   1463  CG  GLU B 190      38.399  32.605  78.566  1.00342.27           C
ATOM   1464  CD  GLU B 190      38.740  34.025  78.127  1.00342.27           C
ATOM   1465  OE1 GLU B 190      37.791  34.813  77.868  1.00342.27           O
ATOM   1466  OE2 GLU B 190      39.958  34.341  78.043  1.00342.27           O
ATOM   1467  C   GLU B 190      36.182  31.241  76.813  1.00342.27           C
ATOM   1468  O   GLU B 190      35.517  30.263  77.144  1.00342.27           O
ATOM   1469  N   VAL B 191      37.034  31.194  75.773  1.00 95.88           N
ATOM   1470  CA  VAL B 191      37.196  29.971  75.047  1.00 95.88           C
ATOM   1471  CB  VAL B 191      37.491  28.789  75.930  1.00 95.88           C
ATOM   1472  CG1 VAL B 191      37.563  27.514  75.072  1.00 95.88           C
ATOM   1473  CG2 VAL B 191      38.787  29.080  76.705  1.00 95.88           C
ATOM   1474  C   VAL B 191      35.926  29.711  74.303  1.00 95.88           C
ATOM   1475  O   VAL B 191      34.852  30.184  74.671  1.00 95.88           O
ATOM   1476  N   LYS B 192      36.021  28.958  73.196  1.00 93.64           N
ATOM   1477  CA  LYS B 192      34.837  28.654  72.465  1.00 93.64           C
ATOM   1478  CB  LYS B 192      35.045  28.578  70.942  1.00 93.64           C
ATOM   1479  CG  LYS B 192      35.197  29.946  70.277  1.00 93.64           C
ATOM   1480  CD  LYS B 192      35.666  29.876  68.823  1.00 93.64           C
ATOM   1481  CE  LYS B 192      35.511  31.200  68.074  1.00 93.64           C
ATOM   1482  NZ  LYS B 192      36.351  32.238  68.708  1.00 93.64           N
ATOM   1483  C   LYS B 192      34.382  27.279  72.931  1.00 93.64           C
ATOM   1484  O   LYS B 192      35.079  26.688  73.798  1.00 93.64           O
ATOM   1485  OXT LYS B 192      33.332  26.800  72.426  1.00 93.64           O
TER    1486      LYS B 192
END
