# Supplementary material for: Comparison of histone-like HU protein DNA-binding properties and HU/IHF protein sequence alignment
Source: PLoS One. 2017 Nov 13;12(11):e0188037. doi: 10.1371/journal.pone.0188037 (PMC5683647; doi:10.1371/journal.pone.0188037)
Supplement: S3 File — (ZIP) [file pone.0188037.s003.zip › C2_2.pdb]

EXPDTA    THEORETICAL MODEL, MODELLER 9.17 2017/01/19 00:59:42
REMARK   6 MODELLER OBJECTIVE FUNCTION:       839.1291
REMARK   6 MODELLER BEST TEMPLATE % SEQ ID:  35.829
REMARK   6 SEQUENCE: C2_2
REMARK   6 DOPE score: -18489.98828
REMARK   6 GA341 score: 0.93742
REMARK   6 TEMPLATE: 1p71 1:A - 93:B MODELS 1:A - 192:B AT 35.8%
ATOM      1  N   MET A   1      11.619  32.205  85.621  1.00 36.26           N
ATOM      2  CA  MET A   1      11.941  31.424  86.835  1.00 36.26           C
ATOM      3  CB  MET A   1      11.364  29.998  86.709  1.00 36.26           C
ATOM      4  CG  MET A   1      11.632  29.082  87.904  1.00 36.26           C
ATOM      5  SD  MET A   1      10.804  27.466  87.786  1.00 36.26           S
ATOM      6  CE  MET A   1      11.725  26.946  86.311  1.00 36.26           C
ATOM      7  C   MET A   1      13.416  31.331  87.032  1.00 36.26           C
ATOM      8  O   MET A   1      14.156  30.933  86.134  1.00 36.26           O
ATOM      9  N   THR A   2      13.868  31.745  88.229  1.00 82.81           N
ATOM     10  CA  THR A   2      15.251  31.696  88.597  1.00 82.81           C
ATOM     11  CB  THR A   2      15.667  32.893  89.402  1.00 82.81           C
ATOM     12  OG1 THR A   2      17.068  32.881  89.637  1.00 82.81           O
ATOM     13  CG2 THR A   2      14.892  32.872  90.732  1.00 82.81           C
ATOM     14  C   THR A   2      15.423  30.485  89.457  1.00 82.81           C
ATOM     15  O   THR A   2      14.480  29.725  89.673  1.00 82.81           O
ATOM     16  N   LYS A   3      16.650  30.272  89.967  1.00 33.86           N
ATOM     17  CA  LYS A   3      16.922  29.153  90.821  1.00 33.86           C
ATOM     18  CB  LYS A   3      18.383  29.119  91.299  1.00 33.86           C
ATOM     19  CG  LYS A   3      18.643  27.996  92.303  0.00 33.86           C
ATOM     20  CD  LYS A   3      20.115  27.793  92.665  0.00 33.86           C
ATOM     21  CE  LYS A   3      20.331  26.751  93.768  0.00 33.86           C
ATOM     22  NZ  LYS A   3      21.773  26.621  94.075  0.00 33.86           N
ATOM     23  C   LYS A   3      16.075  29.272  92.049  1.00 33.86           C
ATOM     24  O   LYS A   3      15.460  28.301  92.485  1.00 33.86           O
ATOM     25  N   ALA A   4      16.007  30.485  92.625  1.00 26.06           N
ATOM     26  CA  ALA A   4      15.283  30.682  93.847  1.00 26.06           C
ATOM     27  CB  ALA A   4      15.368  32.129  94.362  1.00 26.06           C
ATOM     28  C   ALA A   4      13.837  30.367  93.625  1.00 26.06           C
ATOM     29  O   ALA A   4      13.211  29.695  94.444  1.00 26.06           O
ATOM     30  N   ASP A   5      13.274  30.826  92.491  1.00 30.05           N
ATOM     31  CA  ASP A   5      11.877  30.635  92.222  1.00 30.05           C
ATOM     32  CB  ASP A   5      11.424  31.282  90.899  1.00 30.05           C
ATOM     33  CG  ASP A   5      11.461  32.797  91.050  1.00 30.05           C
ATOM     34  OD1 ASP A   5      11.882  33.280  92.135  1.00 30.05           O
ATOM     35  OD2 ASP A   5      11.065  33.493  90.077  1.00 30.05           O
ATOM     36  C   ASP A   5      11.587  29.174  92.103  1.00 30.05           C
ATOM     37  O   ASP A   5      10.564  28.700  92.594  1.00 30.05           O
ATOM     38  N   ILE A   6      12.478  28.424  91.429  1.00 84.78           N
ATOM     39  CA  ILE A   6      12.244  27.025  91.218  1.00 84.78           C
ATOM     40  CB  ILE A   6      13.205  26.376  90.257  1.00 84.78           C
ATOM     41  CG1 ILE A   6      12.616  25.037  89.789  1.00 84.78           C
ATOM     42  CG2 ILE A   6      14.579  26.226  90.926  1.00 84.78           C
ATOM     43  CD1 ILE A   6      13.307  24.448  88.563  1.00 84.78           C
ATOM     44  C   ILE A   6      12.277  26.301  92.528  1.00 84.78           C
ATOM     45  O   ILE A   6      11.472  25.402  92.759  1.00 84.78           O
ATOM     46  N   VAL A   7      13.215  26.672  93.421  1.00 34.58           N
ATOM     47  CA  VAL A   7      13.324  26.032  94.699  1.00 34.58           C
ATOM     48  CB  VAL A   7      14.391  26.651  95.557  1.00 34.58           C
ATOM     49  CG1 VAL A   7      14.276  26.070  96.976  1.00 34.58           C
ATOM     50  CG2 VAL A   7      15.762  26.416  94.896  1.00 34.58           C
ATOM     51  C   VAL A   7      12.024  26.207  95.416  1.00 34.58           C
ATOM     52  O   VAL A   7      11.498  25.261  96.001  1.00 34.58           O
ATOM     53  N   ALA A   8      11.457  27.428  95.359  1.00 28.26           N
ATOM     54  CA  ALA A   8      10.251  27.723  96.076  1.00 28.26           C
ATOM     55  CB  ALA A   8       9.777  29.173  95.876  1.00 28.26           C
ATOM     56  C   ALA A   8       9.164  26.827  95.584  1.00 28.26           C
ATOM     57  O   ALA A   8       8.410  26.263  96.375  1.00 28.26           O
ATOM     58  N   LYS A   9       9.061  26.663  94.253  1.00 62.62           N
ATOM     59  CA  LYS A   9       8.025  25.843  93.695  1.00 62.62           C
ATOM     60  CB  LYS A   9       8.004  25.854  92.155  1.00 62.62           C
ATOM     61  CG  LYS A   9       7.665  27.208  91.527  1.00 62.62           C
ATOM     62  CD  LYS A   9       7.873  27.218  90.010  1.00 62.62           C
ATOM     63  CE  LYS A   9       7.390  28.488  89.305  1.00 62.62           C
ATOM     64  NZ  LYS A   9       8.487  29.480  89.248  1.00 62.62           N
ATOM     65  C   LYS A   9       8.230  24.419  94.109  1.00 62.62           C
ATOM     66  O   LYS A   9       7.280  23.743  94.501  1.00 62.62           O
ATOM     67  N   ILE A  10       9.475  23.906  94.018  1.00126.51           N
ATOM     68  CA  ILE A  10       9.675  22.521  94.339  1.00126.51           C
ATOM     69  CB  ILE A  10      10.891  21.873  93.728  1.00126.51           C
ATOM     70  CG1 ILE A  10      12.203  22.506  94.165  1.00126.51           C
ATOM     71  CG2 ILE A  10      10.688  21.895  92.205  1.00126.51           C
ATOM     72  CD1 ILE A  10      13.414  21.729  93.638  1.00126.51           C
ATOM     73  C   ILE A  10       9.519  22.239  95.803  1.00126.51           C
ATOM     74  O   ILE A  10       8.934  21.218  96.157  1.00126.51           O
ATOM     75  N   SER A  11       9.997  23.137  96.691  1.00 81.79           N
ATOM     76  CA  SER A  11       9.873  22.923  98.112  1.00 81.79           C
ATOM     77  CB  SER A  11      10.226  24.167  98.958  1.00 81.79           C
ATOM     78  OG  SER A  11      11.572  24.580  98.767  1.00 81.79           O
ATOM     79  C   SER A  11       8.422  22.683  98.393  1.00 81.79           C
ATOM     80  O   SER A  11       8.060  21.821  99.194  1.00 81.79           O
ATOM     81  N   GLU A  12       7.548  23.461  97.732  1.00 44.07           N
ATOM     82  CA  GLU A  12       6.137  23.315  97.923  1.00 44.07           C
ATOM     83  CB  GLU A  12       5.340  24.428  97.235  1.00 44.07           C
ATOM     84  CG  GLU A  12       5.537  25.775  97.928  0.00 44.07           C
ATOM     85  CD  GLU A  12       4.734  26.834  97.190  0.00 44.07           C
ATOM     86  OE1 GLU A  12       3.545  27.035  97.557  0.00 44.07           O
ATOM     87  OE2 GLU A  12       5.300  27.459  96.255  0.00 44.07           O
ATOM     88  C   GLU A  12       5.651  22.006  97.381  1.00 44.07           C
ATOM     89  O   GLU A  12       4.901  21.301  98.054  1.00 44.07           O
ATOM     90  N   LYS A  13       6.057  21.647  96.145  1.00100.07           N
ATOM     91  CA  LYS A  13       5.546  20.441  95.552  1.00100.07           C
ATOM     92  CB  LYS A  13       5.878  20.283  94.058  1.00100.07           C
ATOM     93  CG  LYS A  13       4.960  21.090  93.132  1.00100.07           C
ATOM     94  CD  LYS A  13       5.128  22.604  93.248  0.00100.07           C
ATOM     95  CE  LYS A  13       4.313  23.408  92.234  0.00100.07           C
ATOM     96  NZ  LYS A  13       4.635  24.847  92.361  0.00100.07           N
ATOM     97  C   LYS A  13       6.035  19.216  96.263  1.00100.07           C
ATOM     98  O   LYS A  13       5.260  18.294  96.508  1.00100.07           O
ATOM     99  N   LEU A  14       7.345  19.144  96.562  1.00188.20           N
ATOM    100  CA  LEU A  14       7.918  17.997  97.211  1.00188.20           C
ATOM    101  CB  LEU A  14       9.427  17.820  97.019  1.00188.20           C
ATOM    102  CG  LEU A  14       9.727  17.810  95.521  1.00188.20           C
ATOM    103  CD1 LEU A  14       8.483  17.269  94.788  1.00188.20           C
ATOM    104  CD2 LEU A  14      10.305  19.142  95.014  1.00188.20           C
ATOM    105  C   LEU A  14       7.610  17.956  98.663  1.00188.20           C
ATOM    106  O   LEU A  14       7.623  16.882  99.260  1.00188.20           O
ATOM    107  N   GLY A  15       7.394  19.125  99.287  1.00 30.31           N
ATOM    108  CA  GLY A  15       7.094  19.130 100.686  1.00 30.31           C
ATOM    109  C   GLY A  15       8.368  19.142 101.469  1.00 30.31           C
ATOM    110  O   GLY A  15       8.392  18.699 102.617  1.00 30.31           O
ATOM    111  N   MET A  16       9.469  19.633 100.868  1.00124.53           N
ATOM    112  CA  MET A  16      10.692  19.726 101.611  1.00124.53           C
ATOM    113  CB  MET A  16      11.816  18.792 101.109  1.00124.53           C
ATOM    114  CG  MET A  16      11.659  18.307  99.666  1.00124.53           C
ATOM    115  SD  MET A  16      12.015  19.523  98.375  1.00124.53           S
ATOM    116  CE  MET A  16      13.817  19.385  98.547  1.00124.53           C
ATOM    117  C   MET A  16      11.115  21.158 101.732  1.00124.53           C
ATOM    118  O   MET A  16      10.643  22.027 100.999  1.00124.53           O
ATOM    119  N   GLU A  17      12.011  21.429 102.708  1.00113.91           N
ATOM    120  CA  GLU A  17      12.440  22.755 103.047  1.00113.91           C
ATOM    121  CB  GLU A  17      13.482  22.791 104.178  1.00113.91           C
ATOM    122  CG  GLU A  17      13.932  24.206 104.545  1.00113.91           C
ATOM    123  CD  GLU A  17      12.828  24.847 105.371  1.00113.91           C
ATOM    124  OE1 GLU A  17      11.998  24.084 105.932  1.00113.91           O
ATOM    125  OE2 GLU A  17      12.800  26.104 105.457  1.00113.91           O
ATOM    126  C   GLU A  17      13.042  23.425 101.856  1.00113.91           C
ATOM    127  O   GLU A  17      13.554  22.781 100.941  1.00113.91           O
ATOM    128  N   LYS A  18      12.960  24.768 101.862  1.00130.56           N
ATOM    129  CA  LYS A  18      13.475  25.602 100.818  1.00130.56           C
ATOM    130  CB  LYS A  18      13.294  27.101 101.123  1.00130.56           C
ATOM    131  CG  LYS A  18      11.839  27.574 101.068  1.00130.56           C
ATOM    132  CD  LYS A  18      11.226  27.554  99.667  1.00130.56           C
ATOM    133  CE  LYS A  18      11.501  28.836  98.880  0.00130.56           C
ATOM    134  NZ  LYS A  18      12.955  28.970  98.644  0.00130.56           N
ATOM    135  C   LYS A  18      14.940  25.333 100.737  1.00130.56           C
ATOM    136  O   LYS A  18      15.513  25.298  99.650  1.00130.56           O
ATOM    137  N   GLY A  19      15.594  25.155 101.899  1.00 20.19           N
ATOM    138  CA  GLY A  19      16.999  24.879 101.899  1.00 20.19           C
ATOM    139  C   GLY A  19      17.246  23.546 101.255  1.00 20.19           C
ATOM    140  O   GLY A  19      18.173  23.400 100.460  1.00 20.19           O
ATOM    141  N   ASP A  20      16.419  22.532 101.590  1.00 39.97           N
ATOM    142  CA  ASP A  20      16.612  21.195 101.091  1.00 39.97           C
ATOM    143  CB  ASP A  20      15.659  20.161 101.718  1.00 39.97           C
ATOM    144  CG  ASP A  20      16.166  19.826 103.115  1.00 39.97           C
ATOM    145  OD1 ASP A  20      17.412  19.824 103.307  1.00 39.97           O
ATOM    146  OD2 ASP A  20      15.316  19.571 104.009  1.00 39.97           O
ATOM    147  C   ASP A  20      16.412  21.164  99.613  1.00 39.97           C
ATOM    148  O   ASP A  20      17.155  20.507  98.884  1.00 39.97           O
ATOM    149  N   VAL A  21      15.389  21.881  99.127  1.00 59.37           N
ATOM    150  CA  VAL A  21      15.174  21.948  97.714  1.00 59.37           C
ATOM    151  CB  VAL A  21      14.152  22.964  97.344  1.00 59.37           C
ATOM    152  CG1 VAL A  21      14.421  23.335  95.886  1.00 59.37           C
ATOM    153  CG2 VAL A  21      12.754  22.379  97.554  1.00 59.37           C
ATOM    154  C   VAL A  21      16.416  22.470  97.089  1.00 59.37           C
ATOM    155  O   VAL A  21      16.926  21.910  96.121  1.00 59.37           O
ATOM    156  N   GLN A  22      16.935  23.571  97.648  1.00 78.21           N
ATOM    157  CA  GLN A  22      18.083  24.189  97.070  1.00 78.21           C
ATOM    158  CB  GLN A  22      18.469  25.513  97.758  1.00 78.21           C
ATOM    159  CG  GLN A  22      19.626  26.234  97.059  1.00 78.21           C
ATOM    160  CD  GLN A  22      19.923  27.525  97.809  1.00 78.21           C
ATOM    161  OE1 GLN A  22      19.910  28.609  97.228  1.00 78.21           O
ATOM    162  NE2 GLN A  22      20.202  27.409  99.135  1.00 78.21           N
ATOM    163  C   GLN A  22      19.242  23.244  97.162  1.00 78.21           C
ATOM    164  O   GLN A  22      20.014  23.110  96.215  1.00 78.21           O
ATOM    165  N   ALA A  23      19.392  22.546  98.304  1.00 31.14           N
ATOM    166  CA  ALA A  23      20.523  21.681  98.475  1.00 31.14           C
ATOM    167  CB  ALA A  23      20.569  21.028  99.865  1.00 31.14           C
ATOM    168  C   ALA A  23      20.481  20.573  97.470  1.00 31.14           C
ATOM    169  O   ALA A  23      21.481  20.274  96.819  1.00 31.14           O
ATOM    170  N   THR A  24      19.308  19.936  97.314  1.00106.16           N
ATOM    171  CA  THR A  24      19.174  18.831  96.411  1.00106.16           C
ATOM    172  CB  THR A  24      17.847  18.150  96.523  1.00106.16           C
ATOM    173  OG1 THR A  24      17.830  17.017  95.670  1.00106.16           O
ATOM    174  CG2 THR A  24      16.727  19.139  96.146  1.00106.16           C
ATOM    175  C   THR A  24      19.335  19.285  94.994  1.00106.16           C
ATOM    176  O   THR A  24      19.987  18.619  94.192  1.00106.16           O
ATOM    177  N   VAL A  25      18.737  20.438  94.642  1.00 36.49           N
ATOM    178  CA  VAL A  25      18.783  20.925  93.292  1.00 36.49           C
ATOM    179  CB  VAL A  25      17.957  22.168  93.087  1.00 36.49           C
ATOM    180  CG1 VAL A  25      18.162  22.664  91.644  1.00 36.49           C
ATOM    181  CG2 VAL A  25      16.488  21.846  93.416  1.00 36.49           C
ATOM    182  C   VAL A  25      20.197  21.252  92.906  1.00 36.49           C
ATOM    183  O   VAL A  25      20.638  20.906  91.811  1.00 36.49           O
ATOM    184  N   GLU A  26      20.954  21.919  93.799  1.00 82.52           N
ATOM    185  CA  GLU A  26      22.290  22.349  93.486  1.00 82.52           C
ATOM    186  CB  GLU A  26      22.926  23.153  94.633  1.00 82.52           C
ATOM    187  CG  GLU A  26      23.021  22.361  95.935  1.00 82.52           C
ATOM    188  CD  GLU A  26      23.543  23.280  97.028  1.00 82.52           C
ATOM    189  OE1 GLU A  26      22.714  24.010  97.632  1.00 82.52           O
ATOM    190  OE2 GLU A  26      24.779  23.270  97.267  1.00 82.52           O
ATOM    191  C   GLU A  26      23.160  21.156  93.220  1.00 82.52           C
ATOM    192  O   GLU A  26      23.945  21.151  92.274  1.00 82.52           O
ATOM    193  N   SER A  27      23.037  20.101  94.046  1.00 66.71           N
ATOM    194  CA  SER A  27      23.857  18.928  93.896  1.00 66.71           C
ATOM    195  CB  SER A  27      23.613  17.881  94.994  1.00 66.71           C
ATOM    196  OG  SER A  27      24.453  16.753  94.793  1.00 66.71           O
ATOM    197  C   SER A  27      23.525  18.266  92.595  1.00 66.71           C
ATOM    198  O   SER A  27      24.390  17.678  91.948  1.00 66.71           O
ATOM    199  N   PHE A  28      22.246  18.342  92.191  1.00153.13           N
ATOM    200  CA  PHE A  28      21.739  17.736  90.990  1.00153.13           C
ATOM    201  CB  PHE A  28      20.237  18.060  90.875  1.00153.13           C
ATOM    202  CG  PHE A  28      19.615  17.488  89.651  1.00153.13           C
ATOM    203  CD1 PHE A  28      19.663  18.180  88.461  1.00153.13           C
ATOM    204  CD2 PHE A  28      18.967  16.278  89.693  1.00153.13           C
ATOM    205  CE1 PHE A  28      19.086  17.661  87.326  1.00153.13           C
ATOM    206  CE2 PHE A  28      18.386  15.754  88.561  1.00153.13           C
ATOM    207  CZ  PHE A  28      18.442  16.449  87.378  1.00153.13           C
ATOM    208  C   PHE A  28      22.439  18.335  89.801  1.00153.13           C
ATOM    209  O   PHE A  28      22.953  17.616  88.941  1.00153.13           O
ATOM    210  N   MET A  29      22.475  19.683  89.739  1.00 79.22           N
ATOM    211  CA  MET A  29      23.064  20.408  88.646  1.00 79.22           C
ATOM    212  CB  MET A  29      22.909  21.937  88.786  1.00 79.22           C
ATOM    213  CG  MET A  29      21.469  22.455  88.815  1.00 79.22           C
ATOM    214  SD  MET A  29      21.346  24.265  88.980  1.00 79.22           S
ATOM    215  CE  MET A  29      19.562  24.308  89.320  1.00 79.22           C
ATOM    216  C   MET A  29      24.541  20.167  88.616  1.00 79.22           C
ATOM    217  O   MET A  29      25.136  20.008  87.551  1.00 79.22           O
ATOM    218  N   GLU A  30      25.184  20.159  89.796  1.00 31.22           N
ATOM    219  CA  GLU A  30      26.608  19.990  89.821  1.00 31.22           C
ATOM    220  CB  GLU A  30      27.220  20.122  91.226  1.00 31.22           C
ATOM    221  CG  GLU A  30      27.195  21.554  91.761  1.00 31.22           C
ATOM    222  CD  GLU A  30      27.977  21.592  93.065  1.00 31.22           C
ATOM    223  OE1 GLU A  30      28.504  20.524  93.477  1.00 31.22           O
ATOM    224  OE2 GLU A  30      28.060  22.696  93.667  1.00 31.22           O
ATOM    225  C   GLU A  30      26.946  18.631  89.299  1.00 31.22           C
ATOM    226  O   GLU A  30      27.912  18.466  88.555  1.00 31.22           O
ATOM    227  N   GLU A  31      26.148  17.619  89.679  1.00113.62           N
ATOM    228  CA  GLU A  31      26.396  16.267  89.268  1.00113.62           C
ATOM    229  CB  GLU A  31      25.425  15.262  89.914  1.00113.62           C
ATOM    230  CG  GLU A  31      25.502  13.856  89.305  1.00113.62           C
ATOM    231  CD  GLU A  31      26.879  13.260  89.571  1.00113.62           C
ATOM    232  OE1 GLU A  31      27.665  13.883  90.332  1.00113.62           O
ATOM    233  OE2 GLU A  31      27.164  12.170  89.008  1.00113.62           O
ATOM    234  C   GLU A  31      26.270  16.133  87.781  1.00113.62           C
ATOM    235  O   GLU A  31      27.079  15.449  87.155  1.00113.62           O
ATOM    236  N   VAL A  32      25.259  16.773  87.163  1.00 95.11           N
ATOM    237  CA  VAL A  32      25.085  16.612  85.746  1.00 95.11           C
ATOM    238  CB  VAL A  32      23.836  17.248  85.209  1.00 95.11           C
ATOM    239  CG1 VAL A  32      22.620  16.568  85.862  1.00 95.11           C
ATOM    240  CG2 VAL A  32      23.904  18.757  85.449  1.00 95.11           C
ATOM    241  C   VAL A  32      26.262  17.177  85.008  1.00 95.11           C
ATOM    242  O   VAL A  32      26.747  16.571  84.054  1.00 95.11           O
ATOM    243  N   LYS A  33      26.766  18.351  85.435  1.00 91.34           N
ATOM    244  CA  LYS A  33      27.873  18.968  84.758  1.00 91.34           C
ATOM    245  CB  LYS A  33      28.287  20.318  85.368  1.00 91.34           C
ATOM    246  CG  LYS A  33      27.211  21.399  85.252  1.00 91.34           C
ATOM    247  CD  LYS A  33      27.501  22.658  86.075  1.00 91.34           C
ATOM    248  CE  LYS A  33      27.726  22.386  87.563  1.00 91.34           C
ATOM    249  NZ  LYS A  33      29.086  21.845  87.770  1.00 91.34           N
ATOM    250  C   LYS A  33      29.067  18.068  84.851  1.00 91.34           C
ATOM    251  O   LYS A  33      29.838  17.962  83.897  1.00 91.34           O
ATOM    252  N   ASN A  34      29.253  17.422  86.019  1.00 52.55           N
ATOM    253  CA  ASN A  34      30.380  16.569  86.276  1.00 52.55           C
ATOM    254  CB  ASN A  34      30.375  16.025  87.715  1.00 52.55           C
ATOM    255  CG  ASN A  34      30.465  17.207  88.665  1.00 52.55           C
ATOM    256  OD1 ASN A  34      30.258  17.066  89.868  1.00 52.55           O
ATOM    257  ND2 ASN A  34      30.765  18.411  88.109  1.00 52.55           N
ATOM    258  C   ASN A  34      30.341  15.377  85.367  1.00 52.55           C
ATOM    259  O   ASN A  34      31.349  15.017  84.762  1.00 52.55           O
ATOM    260  N   SER A  35      29.166  14.733  85.249  1.00 77.37           N
ATOM    261  CA  SER A  35      29.039  13.535  84.468  1.00 77.37           C
ATOM    262  CB  SER A  35      27.654  12.891  84.606  1.00 77.37           C
ATOM    263  OG  SER A  35      27.441  12.513  85.955  1.00 77.37           O
ATOM    264  C   SER A  35      29.252  13.837  83.020  1.00 77.37           C
ATOM    265  O   SER A  35      29.865  13.049  82.302  1.00 77.37           O
ATOM    266  N   LEU A  36      28.725  14.978  82.543  1.00150.65           N
ATOM    267  CA  LEU A  36      28.851  15.320  81.155  1.00150.65           C
ATOM    268  CB  LEU A  36      28.026  16.550  80.750  1.00150.65           C
ATOM    269  CG  LEU A  36      26.510  16.350  80.953  1.00150.65           C
ATOM    270  CD1 LEU A  36      25.711  17.437  80.224  1.00150.65           C
ATOM    271  CD2 LEU A  36      26.058  14.927  80.587  1.00150.65           C
ATOM    272  C   LEU A  36      30.284  15.607  80.816  1.00150.65           C
ATOM    273  O   LEU A  36      30.768  15.203  79.760  1.00150.65           O
ATOM    274  N   GLU A  37      31.004  16.305  81.715  1.00 85.35           N
ATOM    275  CA  GLU A  37      32.358  16.714  81.454  1.00 85.35           C
ATOM    276  CB  GLU A  37      32.946  17.585  82.580  1.00 85.35           C
ATOM    277  CG  GLU A  37      34.381  18.058  82.328  1.00 85.35           C
ATOM    278  CD  GLU A  37      34.735  19.060  83.422  1.00 85.35           C
ATOM    279  OE1 GLU A  37      33.827  19.409  84.223  1.00 85.35           O
ATOM    280  OE2 GLU A  37      35.919  19.491  83.468  1.00 85.35           O
ATOM    281  C   GLU A  37      33.223  15.501  81.287  1.00 85.35           C
ATOM    282  O   GLU A  37      34.165  15.515  80.496  1.00 85.35           O
ATOM    283  N   SER A  38      32.946  14.442  82.072  1.00 49.08           N
ATOM    284  CA  SER A  38      33.675  13.203  82.028  1.00 49.08           C
ATOM    285  CB  SER A  38      33.430  12.315  83.262  1.00 49.08           C
ATOM    286  OG  SER A  38      32.065  11.938  83.347  1.00 49.08           O
ATOM    287  C   SER A  38      33.286  12.422  80.806  1.00 49.08           C
ATOM    288  O   SER A  38      33.957  11.451  80.453  1.00 49.08           O
ATOM    289  N   GLY A  39      32.193  12.810  80.122  1.00 37.61           N
ATOM    290  CA  GLY A  39      31.818  12.085  78.939  1.00 37.61           C
ATOM    291  C   GLY A  39      30.698  11.125  79.215  1.00 37.61           C
ATOM    292  O   GLY A  39      30.381  10.287  78.370  1.00 37.61           O
ATOM    293  N   ASP A  40      30.090  11.180  80.415  1.00 49.77           N
ATOM    294  CA  ASP A  40      28.978  10.311  80.671  1.00 49.77           C
ATOM    295  CB  ASP A  40      28.761  10.034  82.169  1.00 49.77           C
ATOM    296  CG  ASP A  40      27.949   8.755  82.293  1.00 49.77           C
ATOM    297  OD1 ASP A  40      27.677   8.121  81.240  1.00 49.77           O
ATOM    298  OD2 ASP A  40      27.594   8.392  83.444  1.00 49.77           O
ATOM    299  C   ASP A  40      27.756  10.996  80.132  1.00 49.77           C
ATOM    300  O   ASP A  40      27.745  12.210  79.938  1.00 49.77           O
ATOM    301  N   ASN A  41      26.680  10.231  79.864  1.00 45.15           N
ATOM    302  CA  ASN A  41      25.488  10.846  79.355  1.00 45.15           C
ATOM    303  CB  ASN A  41      24.965  10.165  78.081  1.00 45.15           C
ATOM    304  CG  ASN A  41      25.980  10.480  76.987  1.00 45.15           C
ATOM    305  OD1 ASN A  41      26.713  11.464  77.078  1.00 45.15           O
ATOM    306  ND2 ASN A  41      26.033   9.631  75.925  1.00 45.15           N
ATOM    307  C   ASN A  41      24.457  10.766  80.431  1.00 45.15           C
ATOM    308  O   ASN A  41      24.309   9.735  81.085  1.00 45.15           O
ATOM    309  N   VAL A  42      23.732  11.880  80.663  1.00 39.65           N
ATOM    310  CA  VAL A  42      22.733  11.881  81.690  1.00 39.65           C
ATOM    311  CB  VAL A  42      22.718  13.152  82.492  1.00 39.65           C
ATOM    312  CG1 VAL A  42      21.546  13.098  83.485  1.00 39.65           C
ATOM    313  CG2 VAL A  42      24.096  13.330  83.156  1.00 39.65           C
ATOM    314  C   VAL A  42      21.407  11.745  81.010  1.00 39.65           C
ATOM    315  O   VAL A  42      21.073  12.527  80.121  1.00 39.65           O
ATOM    316  N   TYR A  43      20.614  10.728  81.409  1.00 60.81           N
ATOM    317  CA  TYR A  43      19.327  10.545  80.798  1.00 60.81           C
ATOM    318  CB  TYR A  43      19.102   9.178  80.122  1.00 60.81           C
ATOM    319  CG  TYR A  43      19.806   9.098  78.807  1.00 60.81           C
ATOM    320  CD1 TYR A  43      19.321   9.794  77.720  1.00 60.81           C
ATOM    321  CD2 TYR A  43      20.919   8.305  78.646  1.00 60.81           C
ATOM    322  CE1 TYR A  43      19.946   9.717  76.498  1.00 60.81           C
ATOM    323  CE2 TYR A  43      21.550   8.223  77.427  1.00 60.81           C
ATOM    324  CZ  TYR A  43      21.066   8.932  76.354  1.00 60.81           C
ATOM    325  OH  TYR A  43      21.710   8.848  75.102  1.00 60.81           O
ATOM    326  C   TYR A  43      18.261  10.640  81.841  1.00 60.81           C
ATOM    327  O   TYR A  43      18.337   9.997  82.888  1.00 60.81           O
ATOM    328  N   LEU A  44      17.233  11.472  81.580  1.00 65.42           N
ATOM    329  CA  LEU A  44      16.119  11.568  82.477  1.00 65.42           C
ATOM    330  CB  LEU A  44      16.060  12.929  83.190  1.00 65.42           C
ATOM    331  CG  LEU A  44      17.321  13.196  84.043  1.00 65.42           C
ATOM    332  CD1 LEU A  44      17.249  14.561  84.744  1.00 65.42           C
ATOM    333  CD2 LEU A  44      17.598  12.043  85.024  1.00 65.42           C
ATOM    334  C   LEU A  44      14.902  11.385  81.623  1.00 65.42           C
ATOM    335  O   LEU A  44      14.581  12.222  80.782  1.00 65.42           O
ATOM    336  N   ARG A  45      14.169  10.281  81.846  1.00200.51           N
ATOM    337  CA  ARG A  45      13.092   9.926  80.968  1.00200.51           C
ATOM    338  CB  ARG A  45      12.423   8.599  81.366  1.00200.51           C
ATOM    339  CG  ARG A  45      13.417   7.438  81.457  1.00200.51           C
ATOM    340  CD  ARG A  45      13.843   6.879  80.101  1.00200.51           C
ATOM    341  NE  ARG A  45      12.655   6.214  79.501  1.00200.51           N
ATOM    342  CZ  ARG A  45      12.444   6.300  78.156  1.00200.51           C
ATOM    343  NH1 ARG A  45      13.303   7.031  77.388  1.00200.51           N
ATOM    344  NH2 ARG A  45      11.376   5.671  77.584  1.00200.51           N
ATOM    345  C   ARG A  45      12.035  10.987  80.966  1.00200.51           C
ATOM    346  O   ARG A  45      11.552  11.417  82.012  1.00200.51           O
ATOM    347  N   GLY A  46      11.671  11.443  79.750  1.00 38.86           N
ATOM    348  CA  GLY A  46      10.600  12.372  79.540  1.00 38.86           C
ATOM    349  C   GLY A  46      11.152  13.761  79.474  1.00 38.86           C
ATOM    350  O   GLY A  46      10.746  14.556  78.628  1.00 38.86           O
ATOM    351  N   PHE A  47      12.076  14.097  80.392  1.00 74.11           N
ATOM    352  CA  PHE A  47      12.681  15.398  80.423  1.00 74.11           C
ATOM    353  CB  PHE A  47      13.443  15.613  81.745  1.00 74.11           C
ATOM    354  CG  PHE A  47      14.093  16.951  81.743  1.00 74.11           C
ATOM    355  CD1 PHE A  47      13.363  18.094  81.969  1.00 74.11           C
ATOM    356  CD2 PHE A  47      15.448  17.055  81.537  1.00 74.11           C
ATOM    357  CE1 PHE A  47      13.975  19.325  81.972  1.00 74.11           C
ATOM    358  CE2 PHE A  47      16.066  18.282  81.539  1.00 74.11           C
ATOM    359  CZ  PHE A  47      15.328  19.419  81.756  1.00 74.11           C
ATOM    360  C   PHE A  47      13.645  15.585  79.288  1.00 74.11           C
ATOM    361  O   PHE A  47      13.503  16.513  78.492  1.00 74.11           O
ATOM    362  N   GLY A  48      14.632  14.672  79.155  1.00 30.38           N
ATOM    363  CA  GLY A  48      15.608  14.835  78.114  1.00 30.38           C
ATOM    364  C   GLY A  48      16.925  14.285  78.577  1.00 30.38           C
ATOM    365  O   GLY A  48      17.029  13.692  79.651  1.00 30.38           O
ATOM    366  N   SER A  49      17.981  14.477  77.754  1.00 33.71           N
ATOM    367  CA  SER A  49      19.277  13.967  78.100  1.00 33.71           C
ATOM    368  CB  SER A  49      19.706  12.750  77.263  1.00 33.71           C
ATOM    369  OG  SER A  49      19.828  13.127  75.900  1.00 33.71           O
ATOM    370  C   SER A  49      20.307  15.027  77.854  1.00 33.71           C
ATOM    371  O   SER A  49      20.128  15.916  77.021  1.00 33.71           O
ATOM    372  N   PHE A  50      21.423  14.944  78.608  1.00 56.89           N
ATOM    373  CA  PHE A  50      22.528  15.847  78.469  1.00 56.89           C
ATOM    374  CB  PHE A  50      22.935  16.556  79.774  1.00 56.89           C
ATOM    375  CG  PHE A  50      21.866  17.492  80.226  1.00 56.89           C
ATOM    376  CD1 PHE A  50      20.781  17.031  80.937  1.00 56.89           C
ATOM    377  CD2 PHE A  50      21.960  18.838  79.954  1.00 56.89           C
ATOM    378  CE1 PHE A  50      19.802  17.900  81.358  1.00 56.89           C
ATOM    379  CE2 PHE A  50      20.982  19.710  80.374  1.00 56.89           C
ATOM    380  CZ  PHE A  50      19.900  19.242  81.078  1.00 56.89           C
ATOM    381  C   PHE A  50      23.712  15.010  78.102  1.00 56.89           C
ATOM    382  O   PHE A  50      23.919  13.932  78.660  1.00 56.89           O
ATOM    383  N   ILE A  51      24.515  15.485  77.129  1.00102.85           N
ATOM    384  CA  ILE A  51      25.669  14.742  76.719  1.00102.85           C
ATOM    385  CB  ILE A  51      25.389  13.819  75.574  1.00102.85           C
ATOM    386  CG1 ILE A  51      24.987  14.640  74.338  1.00102.85           C
ATOM    387  CG2 ILE A  51      24.318  12.808  76.013  1.00102.85           C
ATOM    388  CD1 ILE A  51      24.943  13.826  73.045  1.00102.85           C
ATOM    389  C   ILE A  51      26.696  15.704  76.220  1.00102.85           C
ATOM    390  O   ILE A  51      26.426  16.889  76.032  1.00102.85           O
ATOM    391  N   ILE A  52      27.919  15.189  75.998  1.00 98.99           N
ATOM    392  CA  ILE A  52      28.976  15.968  75.433  1.00 98.99           C
ATOM    393  CB  ILE A  52      30.325  15.693  76.042  1.00 98.99           C
ATOM    394  CG1 ILE A  52      31.392  16.632  75.456  1.00 98.99           C
ATOM    395  CG2 ILE A  52      30.642  14.199  75.865  1.00 98.99           C
ATOM    396  CD1 ILE A  52      32.715  16.593  76.217  1.00 98.99           C
ATOM    397  C   ILE A  52      29.037  15.546  74.002  1.00 98.99           C
ATOM    398  O   ILE A  52      28.976  14.356  73.692  1.00 98.99           O
ATOM    399  N   LYS A  53      29.089  16.520  73.074  1.00 49.75           N
ATOM    400  CA  LYS A  53      29.167  16.125  71.701  1.00 49.75           C
ATOM    401  CB  LYS A  53      28.110  16.769  70.786  1.00 49.75           C
ATOM    402  CG  LYS A  53      26.702  16.201  70.989  1.00 49.75           C
ATOM    403  CD  LYS A  53      25.628  16.959  70.211  1.00 49.75           C
ATOM    404  CE  LYS A  53      24.275  16.244  70.172  1.00 49.75           C
ATOM    405  NZ  LYS A  53      23.316  17.023  69.356  1.00 49.75           N
ATOM    406  C   LYS A  53      30.519  16.489  71.199  1.00 49.75           C
ATOM    407  O   LYS A  53      31.034  17.572  71.480  1.00 49.75           O
ATOM    408  N   THR A  54      31.140  15.558  70.453  1.00113.87           N
ATOM    409  CA  THR A  54      32.451  15.792  69.938  1.00113.87           C
ATOM    410  CB  THR A  54      33.170  14.541  69.506  1.00113.87           C
ATOM    411  OG1 THR A  54      34.501  14.847  69.113  1.00113.87           O
ATOM    412  CG2 THR A  54      32.400  13.899  68.334  1.00113.87           C
ATOM    413  C   THR A  54      32.316  16.661  68.744  1.00113.87           C
ATOM    414  O   THR A  54      31.348  16.562  67.990  1.00113.87           O
ATOM    415  N   ARG A  55      33.287  17.577  68.590  1.00161.28           N
ATOM    416  CA  ARG A  55      33.362  18.425  67.445  1.00161.28           C
ATOM    417  CB  ARG A  55      33.454  19.919  67.804  1.00161.28           C
ATOM    418  CG  ARG A  55      32.163  20.525  68.354  1.00161.28           C
ATOM    419  CD  ARG A  55      31.180  20.922  67.251  1.00161.28           C
ATOM    420  NE  ARG A  55      30.294  19.751  67.010  1.00161.28           N
ATOM    421  CZ  ARG A  55      29.120  19.638  67.698  1.00161.28           C
ATOM    422  NH1 ARG A  55      28.709  20.646  68.524  1.00161.28           N
ATOM    423  NH2 ARG A  55      28.364  18.510  67.566  1.00161.28           N
ATOM    424  C   ARG A  55      34.672  18.070  66.825  1.00161.28           C
ATOM    425  O   ARG A  55      35.722  18.269  67.437  1.00161.28           O
ATOM    426  N   ALA A  56      34.645  17.512  65.601  1.00 29.30           N
ATOM    427  CA  ALA A  56      35.870  17.132  64.967  1.00 29.30           C
ATOM    428  CB  ALA A  56      35.675  16.141  63.804  1.00 29.30           C
ATOM    429  C   ALA A  56      36.507  18.366  64.419  1.00 29.30           C
ATOM    430  O   ALA A  56      35.821  19.334  64.090  1.00 29.30           O
ATOM    431  N   GLU A  57      37.852  18.367  64.337  1.00 40.15           N
ATOM    432  CA  GLU A  57      38.536  19.476  63.746  1.00 40.15           C
ATOM    433  CB  GLU A  57      40.065  19.377  63.859  1.00 40.15           C
ATOM    434  CG  GLU A  57      40.599  19.453  65.290  1.00 40.15           C
ATOM    435  CD  GLU A  57      42.093  19.163  65.221  1.00 40.15           C
ATOM    436  OE1 GLU A  57      42.463  18.145  64.577  1.00 40.15           O
ATOM    437  OE2 GLU A  57      42.882  19.950  65.808  1.00 40.15           O
ATOM    438  C   GLU A  57      38.207  19.389  62.296  1.00 40.15           C
ATOM    439  O   GLU A  57      38.148  18.294  61.737  1.00 40.15           O
ATOM    440  N   LYS A  58      37.954  20.540  61.652  1.00 97.30           N
ATOM    441  CA  LYS A  58      37.644  20.468  60.261  1.00 97.30           C
ATOM    442  CB  LYS A  58      36.134  20.486  59.977  1.00 97.30           C
ATOM    443  CG  LYS A  58      35.397  21.689  60.570  1.00 97.30           C
ATOM    444  CD  LYS A  58      33.902  21.674  60.248  1.00 97.30           C
ATOM    445  CE  LYS A  58      33.103  22.818  60.879  1.00 97.30           C
ATOM    446  NZ  LYS A  58      33.047  23.974  59.956  1.00 97.30           N
ATOM    447  C   LYS A  58      38.280  21.626  59.585  1.00 97.30           C
ATOM    448  O   LYS A  58      38.452  22.697  60.171  1.00 97.30           O
ATOM    449  N   THR A  59      38.682  21.411  58.320  1.00 92.88           N
ATOM    450  CA  THR A  59      39.289  22.471  57.588  1.00 92.88           C
ATOM    451  CB  THR A  59      40.086  22.014  56.403  1.00 92.88           C
ATOM    452  OG1 THR A  59      40.818  23.102  55.857  1.00 92.88           O
ATOM    453  CG2 THR A  59      39.120  21.444  55.349  1.00 92.88           C
ATOM    454  C   THR A  59      38.186  23.323  57.076  1.00 92.88           C
ATOM    455  O   THR A  59      37.101  22.838  56.756  1.00 92.88           O
ATOM    456  N   GLY A  60      38.446  24.637  57.008  1.00 42.81           N
ATOM    457  CA  GLY A  60      37.488  25.562  56.496  1.00 42.81           C
ATOM    458  C   GLY A  60      38.251  26.400  55.534  1.00 42.81           C
ATOM    459  O   GLY A  60      39.480  26.358  55.513  1.00 42.81           O
ATOM    460  N   ARG A  61      37.542  27.171  54.695  1.00 54.43           N
ATOM    461  CA  ARG A  61      38.230  28.000  53.756  1.00 54.43           C
ATOM    462  CB  ARG A  61      37.976  27.570  52.298  1.00 54.43           C
ATOM    463  CG  ARG A  61      38.965  28.133  51.274  1.00 54.43           C
ATOM    464  CD  ARG A  61      38.679  27.666  49.843  1.00 54.43           C
ATOM    465  NE  ARG A  61      38.686  26.174  49.839  1.00 54.43           N
ATOM    466  CZ  ARG A  61      39.785  25.489  49.405  1.00 54.43           C
ATOM    467  NH1 ARG A  61      40.863  26.172  48.923  1.00 54.43           N
ATOM    468  NH2 ARG A  61      39.793  24.124  49.433  1.00 54.43           N
ATOM    469  C   ARG A  61      37.667  29.367  53.946  1.00 54.43           C
ATOM    470  O   ARG A  61      36.463  29.516  54.150  1.00 54.43           O
ATOM    471  N   ASN A  62      38.512  30.413  53.906  1.00 99.86           N
ATOM    472  CA  ASN A  62      37.949  31.714  54.108  1.00 99.86           C
ATOM    473  CB  ASN A  62      38.893  32.717  54.796  1.00 99.86           C
ATOM    474  CG  ASN A  62      40.080  32.965  53.891  1.00 99.86           C
ATOM    475  OD1 ASN A  62      40.098  33.941  53.142  1.00 99.86           O
ATOM    476  ND2 ASN A  62      41.102  32.072  53.955  1.00 99.86           N
ATOM    477  C   ASN A  62      37.511  32.233  52.775  1.00 99.86           C
ATOM    478  O   ASN A  62      38.203  32.095  51.768  1.00 99.86           O
ATOM    479  N   ILE A  63      36.316  32.845  52.745  1.00121.91           N
ATOM    480  CA  ILE A  63      35.696  33.268  51.525  1.00121.91           C
ATOM    481  CB  ILE A  63      34.305  33.801  51.743  1.00121.91           C
ATOM    482  CG1 ILE A  63      33.594  33.995  50.394  1.00121.91           C
ATOM    483  CG2 ILE A  63      34.385  35.077  52.602  1.00121.91           C
ATOM    484  CD1 ILE A  63      33.306  32.682  49.669  1.00121.91           C
ATOM    485  C   ILE A  63      36.495  34.323  50.823  1.00121.91           C
ATOM    486  O   ILE A  63      36.654  34.267  49.604  1.00121.91           O
ATOM    487  N   SER A  64      36.996  35.330  51.562  1.00 41.89           N
ATOM    488  CA  SER A  64      37.683  36.415  50.920  1.00 41.89           C
ATOM    489  CB  SER A  64      38.049  37.542  51.903  1.00 41.89           C
ATOM    490  OG  SER A  64      36.866  38.114  52.444  1.00 41.89           O
ATOM    491  C   SER A  64      38.948  35.951  50.259  1.00 41.89           C
ATOM    492  O   SER A  64      39.063  35.965  49.034  1.00 41.89           O
ATOM    493  N   LYS A  65      39.934  35.540  51.083  1.00117.63           N
ATOM    494  CA  LYS A  65      41.243  35.116  50.660  1.00117.63           C
ATOM    495  CB  LYS A  65      42.251  34.984  51.813  1.00117.63           C
ATOM    496  CG  LYS A  65      42.791  36.324  52.312  1.00117.63           C
ATOM    497  CD  LYS A  65      41.725  37.250  52.898  1.00117.63           C
ATOM    498  CE  LYS A  65      42.310  38.527  53.501  1.00117.63           C
ATOM    499  NZ  LYS A  65      43.256  39.141  52.544  1.00117.63           N
ATOM    500  C   LYS A  65      41.184  33.805  49.951  1.00117.63           C
ATOM    501  O   LYS A  65      41.986  33.545  49.054  1.00117.63           O
ATOM    502  N   ASN A  66      40.230  32.941  50.340  1.00 71.60           N
ATOM    503  CA  ASN A  66      40.111  31.638  49.755  1.00 71.60           C
ATOM    504  CB  ASN A  66      40.167  31.679  48.212  1.00 71.60           C
ATOM    505  CG  ASN A  66      39.725  30.335  47.652  1.00 71.60           C
ATOM    506  OD1 ASN A  66      38.533  30.032  47.619  1.00 71.60           O
ATOM    507  ND2 ASN A  66      40.697  29.508  47.182  1.00 71.60           N
ATOM    508  C   ASN A  66      41.236  30.789  50.261  1.00 71.60           C
ATOM    509  O   ASN A  66      41.542  29.742  49.694  1.00 71.60           O
ATOM    510  N   THR A  67      41.861  31.197  51.383  1.00 26.75           N
ATOM    511  CA  THR A  67      42.930  30.416  51.932  1.00 26.75           C
ATOM    512  CB  THR A  67      43.868  31.209  52.792  1.00 26.75           C
ATOM    513  OG1 THR A  67      44.407  32.295  52.056  1.00 26.75           O
ATOM    514  CG2 THR A  67      45.007  30.282  53.247  1.00 26.75           C
ATOM    515  C   THR A  67      42.332  29.348  52.788  1.00 26.75           C
ATOM    516  O   THR A  67      41.223  29.489  53.302  1.00 26.75           O
ATOM    517  N   THR A  68      43.062  28.230  52.952  1.00 95.43           N
ATOM    518  CA  THR A  68      42.577  27.146  53.756  1.00 95.43           C
ATOM    519  CB  THR A  68      43.245  25.849  53.422  1.00 95.43           C
ATOM    520  OG1 THR A  68      42.648  24.786  54.148  1.00 95.43           O
ATOM    521  CG2 THR A  68      44.736  25.968  53.780  1.00 95.43           C
ATOM    522  C   THR A  68      42.883  27.446  55.191  1.00 95.43           C
ATOM    523  O   THR A  68      43.886  28.088  55.496  1.00 95.43           O
ATOM    524  N   ILE A  69      41.997  27.011  56.113  1.00 85.78           N
ATOM    525  CA  ILE A  69      42.242  27.215  57.513  1.00 85.78           C
ATOM    526  CB  ILE A  69      41.615  28.459  58.073  1.00 85.78           C
ATOM    527  CG1 ILE A  69      42.195  28.757  59.468  1.00 85.78           C
ATOM    528  CG2 ILE A  69      40.087  28.290  58.029  1.00 85.78           C
ATOM    529  CD1 ILE A  69      41.922  30.177  59.960  1.00 85.78           C
ATOM    530  C   ILE A  69      41.698  26.033  58.259  1.00 85.78           C
ATOM    531  O   ILE A  69      40.884  25.275  57.736  1.00 85.78           O
ATOM    532  N   LYS A  70      42.163  25.823  59.507  1.00109.71           N
ATOM    533  CA  LYS A  70      41.673  24.702  60.262  1.00109.71           C
ATOM    534  CB  LYS A  70      42.759  23.818  60.898  1.00109.71           C
ATOM    535  CG  LYS A  70      43.521  22.902  59.943  1.00109.71           C
ATOM    536  CD  LYS A  70      44.592  22.084  60.671  1.00109.71           C
ATOM    537  CE  LYS A  70      44.142  21.605  62.056  1.00109.71           C
ATOM    538  NZ  LYS A  70      45.241  20.870  62.723  1.00109.71           N
ATOM    539  C   LYS A  70      40.886  25.201  61.426  1.00109.71           C
ATOM    540  O   LYS A  70      41.278  26.148  62.104  1.00109.71           O
ATOM    541  N   ILE A  71      39.741  24.552  61.695  1.00 58.75           N
ATOM    542  CA  ILE A  71      38.973  24.906  62.850  1.00 58.75           C
ATOM    543  CB  ILE A  71      37.511  25.049  62.547  1.00 58.75           C
ATOM    544  CG1 ILE A  71      37.296  26.185  61.529  1.00 58.75           C
ATOM    545  CG2 ILE A  71      36.768  25.267  63.872  1.00 58.75           C
ATOM    546  CD1 ILE A  71      35.893  26.220  60.927  1.00 58.75           C
ATOM    547  C   ILE A  71      39.158  23.778  63.812  1.00 58.75           C
ATOM    548  O   ILE A  71      38.784  22.636  63.550  1.00 58.75           O
ATOM    549  N   PRO A  72      39.749  24.103  64.924  1.00 71.03           N
ATOM    550  CA  PRO A  72      40.086  23.160  65.956  1.00 71.03           C
ATOM    551  CD  PRO A  72      39.871  25.484  65.361  1.00 71.03           C
ATOM    552  CB  PRO A  72      40.767  23.991  67.043  1.00 71.03           C
ATOM    553  CG  PRO A  72      40.160  25.396  66.868  1.00 71.03           C
ATOM    554  C   PRO A  72      38.877  22.444  66.467  1.00 71.03           C
ATOM    555  O   PRO A  72      37.781  23.000  66.440  1.00 71.03           O
ATOM    556  N   ALA A  73      39.066  21.195  66.932  1.00 33.82           N
ATOM    557  CA  ALA A  73      37.986  20.402  67.438  1.00 33.82           C
ATOM    558  CB  ALA A  73      38.382  18.942  67.713  1.00 33.82           C
ATOM    559  C   ALA A  73      37.537  21.003  68.728  1.00 33.82           C
ATOM    560  O   ALA A  73      38.305  21.688  69.402  1.00 33.82           O
ATOM    561  N   HIS A  74      36.251  20.780  69.077  1.00 69.08           N
ATOM    562  CA  HIS A  74      35.703  21.296  70.298  1.00 69.08           C
ATOM    563  ND1 HIS A  74      36.026  24.488  69.310  1.00 69.08           N
ATOM    564  CG  HIS A  74      35.083  23.506  69.108  1.00 69.08           C
ATOM    565  CB  HIS A  74      34.704  22.455  70.109  1.00 69.08           C
ATOM    566  NE2 HIS A  74      35.174  24.833  67.285  1.00 69.08           N
ATOM    567  CD2 HIS A  74      34.575  23.732  67.864  1.00 69.08           C
ATOM    568  CE1 HIS A  74      36.040  25.254  68.191  1.00 69.08           C
ATOM    569  C   HIS A  74      34.838  20.208  70.854  1.00 69.08           C
ATOM    570  O   HIS A  74      34.601  19.193  70.201  1.00 69.08           O
ATOM    571  N   ASN A  75      34.378  20.396  72.108  1.00 68.35           N
ATOM    572  CA  ASN A  75      33.410  19.535  72.723  1.00 68.35           C
ATOM    573  CB  ASN A  75      33.977  18.635  73.836  1.00 68.35           C
ATOM    574  CG  ASN A  75      34.780  17.522  73.175  1.00 68.35           C
ATOM    575  OD1 ASN A  75      36.008  17.510  73.229  1.00 68.35           O
ATOM    576  ND2 ASN A  75      34.070  16.551  72.537  1.00 68.35           N
ATOM    577  C   ASN A  75      32.432  20.465  73.359  1.00 68.35           C
ATOM    578  O   ASN A  75      32.829  21.450  73.979  1.00 68.35           O
ATOM    579  N   ILE A  76      31.124  20.203  73.195  1.00 52.15           N
ATOM    580  CA  ILE A  76      30.180  21.084  73.815  1.00 52.15           C
ATOM    581  CB  ILE A  76      29.489  22.021  72.867  1.00 52.15           C
ATOM    582  CG1 ILE A  76      28.651  21.241  71.843  1.00 52.15           C
ATOM    583  CG2 ILE A  76      30.561  22.922  72.237  1.00 52.15           C
ATOM    584  CD1 ILE A  76      27.694  22.123  71.042  1.00 52.15           C
ATOM    585  C   ILE A  76      29.115  20.253  74.453  1.00 52.15           C
ATOM    586  O   ILE A  76      28.865  19.115  74.057  1.00 52.15           O
ATOM    587  N   PRO A  77      28.501  20.799  75.467  1.00 82.58           N
ATOM    588  CA  PRO A  77      27.415  20.138  76.138  1.00 82.58           C
ATOM    589  CD  PRO A  77      29.110  21.837  76.279  1.00 82.58           C
ATOM    590  CB  PRO A  77      27.239  20.874  77.468  1.00 82.58           C
ATOM    591  CG  PRO A  77      28.016  22.193  77.296  1.00 82.58           C
ATOM    592  C   PRO A  77      26.217  20.184  75.237  1.00 82.58           C
ATOM    593  O   PRO A  77      26.077  21.149  74.486  1.00 82.58           O
ATOM    594  N   ALA A  78      25.341  19.160  75.287  1.00 34.09           N
ATOM    595  CA  ALA A  78      24.197  19.152  74.423  1.00 34.09           C
ATOM    596  CB  ALA A  78      24.343  18.198  73.219  1.00 34.09           C
ATOM    597  C   ALA A  78      23.022  18.675  75.219  1.00 34.09           C
ATOM    598  O   ALA A  78      23.156  17.862  76.136  1.00 34.09           O
ATOM    599  N   PHE A  79      21.829  19.193  74.877  1.00 62.39           N
ATOM    600  CA  PHE A  79      20.613  18.839  75.545  1.00 62.39           C
ATOM    601  CB  PHE A  79      19.995  20.056  76.260  1.00 62.39           C
ATOM    602  CG  PHE A  79      18.691  19.685  76.881  1.00 62.39           C
ATOM    603  CD1 PHE A  79      18.635  18.916  78.020  1.00 62.39           C
ATOM    604  CD2 PHE A  79      17.512  20.138  76.332  1.00 62.39           C
ATOM    605  CE1 PHE A  79      17.424  18.590  78.586  1.00 62.39           C
ATOM    606  CE2 PHE A  79      16.297  19.817  76.893  1.00 62.39           C
ATOM    607  CZ  PHE A  79      16.252  19.038  78.024  1.00 62.39           C
ATOM    608  C   PHE A  79      19.656  18.369  74.498  1.00 62.39           C
ATOM    609  O   PHE A  79      19.517  18.992  73.448  1.00 62.39           O
ATOM    610  N   LYS A  80      18.990  17.228  74.756  1.00 74.53           N
ATOM    611  CA  LYS A  80      18.011  16.713  73.842  1.00 74.53           C
ATOM    612  CB  LYS A  80      18.303  15.273  73.383  1.00 74.53           C
ATOM    613  CG  LYS A  80      19.601  15.089  72.597  1.00 74.53           C
ATOM    614  CD  LYS A  80      20.035  13.623  72.510  1.00 74.53           C
ATOM    615  CE  LYS A  80      21.339  13.407  71.740  1.00 74.53           C
ATOM    616  NZ  LYS A  80      21.105  13.593  70.290  1.00 74.53           N
ATOM    617  C   LYS A  80      16.750  16.622  74.637  1.00 74.53           C
ATOM    618  O   LYS A  80      16.698  15.896  75.628  1.00 74.53           O
ATOM    619  N   PRO A  81      15.734  17.343  74.252  1.00125.66           N
ATOM    620  CA  PRO A  81      14.518  17.268  75.012  1.00125.66           C
ATOM    621  CD  PRO A  81      15.946  18.675  73.707  1.00125.66           C
ATOM    622  CB  PRO A  81      13.707  18.507  74.636  1.00125.66           C
ATOM    623  CG  PRO A  81      14.783  19.531  74.235  1.00125.66           C
ATOM    624  C   PRO A  81      13.811  15.976  74.769  1.00125.66           C
ATOM    625  O   PRO A  81      13.838  15.482  73.643  1.00125.66           O
ATOM    626  N   ALA A  82      13.168  15.412  75.806  1.00 42.42           N
ATOM    627  CA  ALA A  82      12.464  14.182  75.626  1.00 42.42           C
ATOM    628  CB  ALA A  82      12.402  13.281  76.863  1.00 42.42           C
ATOM    629  C   ALA A  82      11.085  14.492  75.149  1.00 42.42           C
ATOM    630  O   ALA A  82      10.693  15.653  75.051  1.00 42.42           O
ATOM    631  N   LYS A  83      10.314  13.433  74.839  1.00104.11           N
ATOM    632  CA  LYS A  83       9.022  13.564  74.228  1.00104.11           C
ATOM    633  CB  LYS A  83       8.325  12.223  73.945  1.00104.11           C
ATOM    634  CG  LYS A  83       7.777  11.538  75.200  1.00104.11           C
ATOM    635  CD  LYS A  83       6.725  10.468  74.898  1.00104.11           C
ATOM    636  CE  LYS A  83       5.375  11.051  74.471  1.00104.11           C
ATOM    637  NZ  LYS A  83       4.414   9.964  74.176  1.00104.11           N
ATOM    638  C   LYS A  83       8.066  14.347  75.074  1.00104.11           C
ATOM    639  O   LYS A  83       7.315  15.162  74.543  1.00104.11           O
ATOM    640  N   VAL A  84       8.033  14.124  76.402  1.00 87.38           N
ATOM    641  CA  VAL A  84       7.044  14.832  77.167  1.00 87.38           C
ATOM    642  CB  VAL A  84       6.929  14.417  78.606  1.00 87.38           C
ATOM    643  CG1 VAL A  84       8.146  14.930  79.383  1.00 87.38           C
ATOM    644  CG2 VAL A  84       5.596  14.965  79.145  1.00 87.38           C
ATOM    645  C   VAL A  84       7.343  16.295  77.134  1.00 87.38           C
ATOM    646  O   VAL A  84       6.431  17.115  77.050  1.00 87.38           O
ATOM    647  N   PHE A  85       8.637  16.664  77.200  1.00115.73           N
ATOM    648  CA  PHE A  85       9.001  18.051  77.228  1.00115.73           C
ATOM    649  CB  PHE A  85      10.528  18.252  77.286  1.00115.73           C
ATOM    650  CG  PHE A  85      10.822  19.641  77.753  1.00115.73           C
ATOM    651  CD1 PHE A  85      10.308  20.736  77.099  1.00115.73           C
ATOM    652  CD2 PHE A  85      11.659  19.851  78.826  1.00115.73           C
ATOM    653  CE1 PHE A  85      10.586  22.012  77.529  1.00115.73           C
ATOM    654  CE2 PHE A  85      11.945  21.125  79.259  1.00115.73           C
ATOM    655  CZ  PHE A  85      11.402  22.210  78.615  1.00115.73           C
ATOM    656  C   PHE A  85       8.538  18.685  75.944  1.00115.73           C
ATOM    657  O   PHE A  85       7.904  19.740  75.947  1.00115.73           O
ATOM    658  N   VAL A  86       8.836  18.045  74.797  1.00105.09           N
ATOM    659  CA  VAL A  86       8.497  18.622  73.522  1.00105.09           C
ATOM    660  CB  VAL A  86       9.027  17.837  72.361  1.00105.09           C
ATOM    661  CG1 VAL A  86      10.563  17.808  72.446  1.00105.09           C
ATOM    662  CG2 VAL A  86       8.370  16.450  72.364  1.00105.09           C
ATOM    663  C   VAL A  86       7.009  18.724  73.352  1.00105.09           C
ATOM    664  O   VAL A  86       6.513  19.684  72.761  1.00105.09           O
ATOM    665  N   GLU A  87       6.259  17.717  73.831  1.00 52.43           N
ATOM    666  CA  GLU A  87       4.834  17.702  73.658  1.00 52.43           C
ATOM    667  CB  GLU A  87       4.191  16.413  74.187  1.00 52.43           C
ATOM    668  CG  GLU A  87       4.542  15.163  73.384  1.00 52.43           C
ATOM    669  CD  GLU A  87       3.840  13.997  74.064  1.00 52.43           C
ATOM    670  OE1 GLU A  87       3.942  13.908  75.317  1.00 52.43           O
ATOM    671  OE2 GLU A  87       3.185  13.191  73.352  1.00 52.43           O
ATOM    672  C   GLU A  87       4.201  18.820  74.418  1.00 52.43           C
ATOM    673  O   GLU A  87       3.261  19.446  73.931  1.00 52.43           O
ATOM    674  N   GLY A  88       4.678  19.072  75.652  1.00 23.94           N
ATOM    675  CA  GLY A  88       4.100  20.099  76.469  1.00 23.94           C
ATOM    676  C   GLY A  88       4.329  21.421  75.813  1.00 23.94           C
ATOM    677  O   GLY A  88       3.451  22.283  75.802  1.00 23.94           O
ATOM    678  N   VAL A  89       5.547  21.629  75.280  1.00127.49           N
ATOM    679  CA  VAL A  89       5.828  22.878  74.629  1.00127.49           C
ATOM    680  CB  VAL A  89       7.287  23.115  74.348  1.00127.49           C
ATOM    681  CG1 VAL A  89       7.977  23.367  75.697  1.00127.49           C
ATOM    682  CG2 VAL A  89       7.877  21.909  73.600  1.00127.49           C
ATOM    683  C   VAL A  89       5.012  22.979  73.379  1.00127.49           C
ATOM    684  O   VAL A  89       4.484  24.047  73.076  1.00127.49           O
ATOM    685  N   LYS A  90       4.892  21.884  72.597  1.00104.75           N
ATOM    686  CA  LYS A  90       4.028  21.988  71.455  1.00104.75           C
ATOM    687  CB  LYS A  90       4.765  22.059  70.100  1.00104.75           C
ATOM    688  CG  LYS A  90       5.621  20.837  69.760  1.00104.75           C
ATOM    689  CD  LYS A  90       6.009  20.759  68.283  1.00104.75           C
ATOM    690  CE  LYS A  90       6.715  19.458  67.897  1.00104.75           C
ATOM    691  NZ  LYS A  90       6.936  19.418  66.433  1.00104.75           N
ATOM    692  C   LYS A  90       3.118  20.795  71.437  1.00104.75           C
ATOM    693  O   LYS A  90       3.520  19.687  71.086  1.00104.75           O
ATOM    694  N   THR A  91       1.834  20.993  71.790  1.00 88.08           N
ATOM    695  CA  THR A  91       0.947  19.870  71.809  1.00 88.08           C
ATOM    696  CB  THR A  91      -0.419  20.184  72.340  1.00 88.08           C
ATOM    697  OG1 THR A  91      -1.181  18.992  72.449  1.00 88.08           O
ATOM    698  CG2 THR A  91      -1.107  21.166  71.378  1.00 88.08           C
ATOM    699  C   THR A  91       0.788  19.401  70.400  1.00 88.08           C
ATOM    700  O   THR A  91       0.624  20.199  69.479  1.00 88.08           O
ATOM    701  N   SER A  92       0.823  18.071  70.199  1.00 96.01           N
ATOM    702  CA  SER A  92       0.749  17.538  68.872  1.00 96.01           C
ATOM    703  CB  SER A  92       1.184  16.064  68.760  1.00 96.01           C
ATOM    704  OG  SER A  92       2.585  15.951  68.965  1.00 96.01           O
ATOM    705  C   SER A  92      -0.648  17.643  68.359  1.00 96.01           C
ATOM    706  O   SER A  92      -1.595  17.942  69.086  1.00 96.01           O
ATOM    707  N   VAL A  93      -0.774  17.411  67.041  1.00201.09           N
ATOM    708  CA  VAL A  93      -2.020  17.417  66.343  1.00201.09           C
ATOM    709  CB  VAL A  93      -2.176  18.512  65.322  1.00201.09           C
ATOM    710  CG1 VAL A  93      -2.258  19.870  66.040  1.00201.09           C
ATOM    711  CG2 VAL A  93      -1.018  18.404  64.320  1.00201.09           C
ATOM    712  C   VAL A  93      -2.064  16.112  65.619  1.00201.09           C
ATOM    713  O   VAL A  93      -1.532  15.108  66.090  1.00201.09           O
ATOM    714  N   GLU A  94      -2.710  16.090  64.444  1.00109.13           N
ATOM    715  CA  GLU A  94      -2.841  14.861  63.719  1.00109.13           C
ATOM    716  CB  GLU A  94      -3.532  15.049  62.354  1.00109.13           C
ATOM    717  CG  GLU A  94      -2.775  15.978  61.401  1.00109.13           C
ATOM    718  CD  GLU A  94      -3.581  16.095  60.111  1.00109.13           C
ATOM    719  OE1 GLU A  94      -4.649  15.434  60.019  1.00109.13           O
ATOM    720  OE2 GLU A  94      -3.144  16.854  59.204  1.00109.13           O
ATOM    721  C   GLU A  94      -1.470  14.325  63.461  1.00109.13           C
ATOM    722  O   GLU A  94      -1.242  13.119  63.566  1.00109.13           O
ATOM    723  N   VAL A  95      -0.508  15.205  63.131  1.00 83.05           N
ATOM    724  CA  VAL A  95       0.803  14.703  62.850  1.00 83.05           C
ATOM    725  CB  VAL A  95       1.286  15.000  61.460  1.00 83.05           C
ATOM    726  CG1 VAL A  95       0.356  14.296  60.457  1.00 83.05           C
ATOM    727  CG2 VAL A  95       1.355  16.526  61.277  1.00 83.05           C
ATOM    728  C   VAL A  95       1.776  15.313  63.805  1.00 83.05           C
ATOM    729  O   VAL A  95       1.500  16.321  64.456  1.00 83.05           O
ATOM    730  N   LYS A  96       2.944  14.654  63.921  1.00 32.24           N
ATOM    731  CA  LYS A  96       4.010  15.072  64.777  1.00 32.24           C
ATOM    732  CB  LYS A  96       5.208  14.103  64.741  1.00 32.24           C
ATOM    733  CG  LYS A  96       6.388  14.488  65.638  1.00 32.24           C
ATOM    734  CD  LYS A  96       7.448  13.386  65.721  1.00 32.24           C
ATOM    735  CE  LYS A  96       8.718  13.786  66.478  1.00 32.24           C
ATOM    736  NZ  LYS A  96       9.687  12.666  66.475  1.00 32.24           N
ATOM    737  C   LYS A  96       4.506  16.426  64.285  1.00 32.24           C
ATOM    738  O   LYS A  96       5.192  16.455  63.228  1.00 32.24           O
ATOM    739  OXT LYS A  96       4.214  17.447  64.963  1.00 32.24           O
TER     740      LYS A  96
ATOM    741  N   MET B  97      24.388   7.775  83.284  1.00 72.19           N
ATOM    742  CA  MET B  97      23.700   8.316  84.476  1.00 72.19           C
ATOM    743  CB  MET B  97      24.374   9.640  84.860  1.00 72.19           C
ATOM    744  CG  MET B  97      23.717  10.398  86.008  1.00 72.19           C
ATOM    745  SD  MET B  97      24.685  11.831  86.556  1.00 72.19           S
ATOM    746  CE  MET B  97      23.252  12.804  87.088  1.00 72.19           C
ATOM    747  C   MET B  97      22.245   8.531  84.205  1.00 72.19           C
ATOM    748  O   MET B  97      21.864   9.415  83.440  1.00 72.19           O
ATOM    749  N   THR B  98      21.394   7.692  84.830  1.00 90.86           N
ATOM    750  CA  THR B  98      19.975   7.732  84.619  1.00 90.86           C
ATOM    751  CB  THR B  98      19.406   6.340  84.494  1.00 90.86           C
ATOM    752  OG1 THR B  98      20.124   5.647  83.482  1.00 90.86           O
ATOM    753  CG2 THR B  98      17.919   6.389  84.096  1.00 90.86           C
ATOM    754  C   THR B  98      19.359   8.460  85.786  1.00 90.86           C
ATOM    755  O   THR B  98      20.054   8.900  86.699  1.00 90.86           O
ATOM    756  N   LYS B  99      18.023   8.622  85.792  1.00 41.87           N
ATOM    757  CA  LYS B  99      17.374   9.347  86.846  1.00 41.87           C
ATOM    758  CB  LYS B  99      15.849   9.401  86.686  0.00 41.87           C
ATOM    759  CG  LYS B  99      15.170  10.299  87.720  0.00 41.87           C
ATOM    760  CD  LYS B  99      13.659  10.426  87.534  0.00 41.87           C
ATOM    761  CE  LYS B  99      12.987  11.223  88.651  0.00 41.87           C
ATOM    762  NZ  LYS B  99      11.517  11.131  88.512  0.00 41.87           N
ATOM    763  C   LYS B  99      17.639   8.655  88.143  1.00 41.87           C
ATOM    764  O   LYS B  99      17.880   9.296  89.164  1.00 41.87           O
ATOM    765  N   ALA B 100      17.599   7.315  88.143  1.00 35.56           N
ATOM    766  CA  ALA B 100      17.779   6.607  89.373  1.00 35.56           C
ATOM    767  CB  ALA B 100      17.650   5.083  89.200  1.00 35.56           C
ATOM    768  C   ALA B 100      19.147   6.872  89.924  1.00 35.56           C
ATOM    769  O   ALA B 100      19.297   7.097  91.125  1.00 35.56           O
ATOM    770  N   ASP B 101      20.193   6.838  89.074  1.00120.96           N
ATOM    771  CA  ASP B 101      21.505   7.023  89.631  1.00120.96           C
ATOM    772  CB  ASP B 101      22.699   6.485  88.802  1.00120.96           C
ATOM    773  CG  ASP B 101      22.986   7.269  87.536  1.00120.96           C
ATOM    774  OD1 ASP B 101      22.437   8.385  87.363  1.00120.96           O
ATOM    775  OD2 ASP B 101      23.790   6.747  86.720  1.00120.96           O
ATOM    776  C   ASP B 101      21.733   8.450  90.035  1.00120.96           C
ATOM    777  O   ASP B 101      22.499   8.705  90.962  1.00120.96           O
ATOM    778  N   ILE B 102      21.104   9.428  89.349  1.00 87.92           N
ATOM    779  CA  ILE B 102      21.323  10.800  89.716  1.00 87.92           C
ATOM    780  CB  ILE B 102      20.704  11.804  88.779  1.00 87.92           C
ATOM    781  CG1 ILE B 102      21.179  13.220  89.141  1.00 87.92           C
ATOM    782  CG2 ILE B 102      19.177  11.679  88.835  1.00 87.92           C
ATOM    783  CD1 ILE B 102      20.875  14.255  88.059  1.00 87.92           C
ATOM    784  C   ILE B 102      20.778  11.044  91.089  1.00 87.92           C
ATOM    785  O   ILE B 102      21.425  11.696  91.907  1.00 87.92           O
ATOM    786  N   VAL B 103      19.573  10.518  91.381  1.00106.19           N
ATOM    787  CA  VAL B 103      18.968  10.743  92.662  1.00106.19           C
ATOM    788  CB  VAL B 103      17.568  10.207  92.788  1.00106.19           C
ATOM    789  CG1 VAL B 103      16.651  10.993  91.839  1.00106.19           C
ATOM    790  CG2 VAL B 103      17.568   8.691  92.537  1.00106.19           C
ATOM    791  C   VAL B 103      19.816  10.131  93.732  1.00106.19           C
ATOM    792  O   VAL B 103      19.958  10.693  94.817  1.00106.19           O
ATOM    793  N   ALA B 104      20.401   8.952  93.459  1.00 31.54           N
ATOM    794  CA  ALA B 104      21.210   8.294  94.443  1.00 31.54           C
ATOM    795  CB  ALA B 104      21.764   6.946  93.941  1.00 31.54           C
ATOM    796  C   ALA B 104      22.378   9.175  94.772  1.00 31.54           C
ATOM    797  O   ALA B 104      22.726   9.347  95.939  1.00 31.54           O
ATOM    798  N   LYS B 105      23.010   9.775  93.745  1.00144.87           N
ATOM    799  CA  LYS B 105      24.181  10.583  93.952  1.00144.87           C
ATOM    800  CB  LYS B 105      24.827  11.068  92.646  1.00144.87           C
ATOM    801  CG  LYS B 105      26.003  12.001  92.925  1.00144.87           C
ATOM    802  CD  LYS B 105      27.162  11.321  93.653  1.00144.87           C
ATOM    803  CE  LYS B 105      28.157  12.313  94.260  1.00144.87           C
ATOM    804  NZ  LYS B 105      28.837  13.080  93.191  1.00144.87           N
ATOM    805  C   LYS B 105      23.865  11.803  94.760  1.00144.87           C
ATOM    806  O   LYS B 105      24.638  12.186  95.635  1.00144.87           O
ATOM    807  N   ILE B 106      22.741  12.472  94.453  1.00128.72           N
ATOM    808  CA  ILE B 106      22.351  13.690  95.111  1.00128.72           C
ATOM    809  CB  ILE B 106      21.433  14.575  94.309  1.00128.72           C
ATOM    810  CG1 ILE B 106      20.137  13.882  93.911  1.00128.72           C
ATOM    811  CG2 ILE B 106      22.223  15.067  93.088  1.00128.72           C
ATOM    812  CD1 ILE B 106      19.109  14.857  93.335  1.00128.72           C
ATOM    813  C   ILE B 106      21.881  13.479  96.519  1.00128.72           C
ATOM    814  O   ILE B 106      21.991  14.378  97.351  1.00128.72           O
ATOM    815  N   SER B 107      21.276  12.320  96.821  1.00 86.74           N
ATOM    816  CA  SER B 107      20.853  12.085  98.171  1.00 86.74           C
ATOM    817  CB  SER B 107      20.257  10.680  98.352  1.00 86.74           C
ATOM    818  OG  SER B 107      19.121  10.504  97.521  1.00 86.74           O
ATOM    819  C   SER B 107      22.075  12.148  99.043  1.00 86.74           C
ATOM    820  O   SER B 107      22.022  12.605 100.184  1.00 86.74           O
ATOM    821  N   GLU B 108      23.215  11.663  98.519  1.00 91.15           N
ATOM    822  CA  GLU B 108      24.441  11.591  99.266  1.00 91.15           C
ATOM    823  CB  GLU B 108      25.542  10.839  98.501  1.00 91.15           C
ATOM    824  CG  GLU B 108      25.192   9.378  98.227  1.00 91.15           C
ATOM    825  CD  GLU B 108      24.958   8.715  99.574  0.00 91.15           C
ATOM    826  OE1 GLU B 108      25.964   8.443 100.280  0.00 91.15           O
ATOM    827  OE2 GLU B 108      23.770   8.479  99.922  0.00 91.15           O
ATOM    828  C   GLU B 108      25.004  12.945  99.586  1.00 91.15           C
ATOM    829  O   GLU B 108      25.313  13.231 100.741  1.00 91.15           O
ATOM    830  N   LYS B 109      25.143  13.824  98.573  1.00 54.34           N
ATOM    831  CA  LYS B 109      25.780  15.099  98.785  1.00 54.34           C
ATOM    832  CB  LYS B 109      25.984  15.921  97.502  1.00 54.34           C
ATOM    833  CG  LYS B 109      27.143  15.453  96.622  1.00 54.34           C
ATOM    834  CD  LYS B 109      27.209  16.188  95.283  1.00 54.34           C
ATOM    835  CE  LYS B 109      28.518  15.965  94.526  1.00 54.34           C
ATOM    836  NZ  LYS B 109      28.512  16.756  93.276  1.00 54.34           N
ATOM    837  C   LYS B 109      24.967  15.955  99.703  1.00 54.34           C
ATOM    838  O   LYS B 109      25.503  16.629 100.581  1.00 54.34           O
ATOM    839  N   LEU B 110      23.643  15.959  99.486  1.00 66.99           N
ATOM    840  CA  LEU B 110      22.681  16.756 100.194  1.00 66.99           C
ATOM    841  CB  LEU B 110      21.281  16.624  99.548  1.00 66.99           C
ATOM    842  CG  LEU B 110      20.187  17.628  99.985  1.00 66.99           C
ATOM    843  CD1 LEU B 110      18.848  17.301  99.306  1.00 66.99           C
ATOM    844  CD2 LEU B 110      20.040  17.750 101.504  1.00 66.99           C
ATOM    845  C   LEU B 110      22.597  16.276 101.609  1.00 66.99           C
ATOM    846  O   LEU B 110      22.474  17.079 102.531  1.00 66.99           O
ATOM    847  N   GLY B 111      22.688  14.947 101.827  1.00 30.67           N
ATOM    848  CA  GLY B 111      22.558  14.432 103.160  1.00 30.67           C
ATOM    849  C   GLY B 111      21.104  14.222 103.460  1.00 30.67           C
ATOM    850  O   GLY B 111      20.646  14.488 104.571  1.00 30.67           O
ATOM    851  N   MET B 112      20.331  13.759 102.455  1.00106.14           N
ATOM    852  CA  MET B 112      18.930  13.496 102.635  1.00106.14           C
ATOM    853  CB  MET B 112      18.020  14.304 101.692  1.00106.14           C
ATOM    854  CG  MET B 112      17.903  15.793 102.025  1.00106.14           C
ATOM    855  SD  MET B 112      16.754  16.174 103.383  1.00106.14           S
ATOM    856  CE  MET B 112      17.753  15.416 104.696  1.00106.14           C
ATOM    857  C   MET B 112      18.672  12.052 102.321  1.00106.14           C
ATOM    858  O   MET B 112      19.593  11.249 102.162  1.00106.14           O
ATOM    859  N   GLU B 113      17.368  11.702 102.296  1.00 54.59           N
ATOM    860  CA  GLU B 113      16.860  10.401 101.962  1.00 54.59           C
ATOM    861  CB  GLU B 113      15.402  10.192 102.417  1.00 54.59           C
ATOM    862  CG  GLU B 113      15.189  10.254 103.931  1.00 54.59           C
ATOM    863  CD  GLU B 113      13.688  10.371 104.180  1.00 54.59           C
ATOM    864  OE1 GLU B 113      13.079  11.354 103.680  1.00 54.59           O
ATOM    865  OE2 GLU B 113      13.130   9.481 104.874  1.00 54.59           O
ATOM    866  C   GLU B 113      16.829  10.318 100.466  1.00 54.59           C
ATOM    867  O   GLU B 113      16.932  11.330  99.772  1.00 54.59           O
ATOM    868  N   LYS B 114      16.731   9.084  99.936  1.00 80.34           N
ATOM    869  CA  LYS B 114      16.614   8.860  98.523  1.00 80.34           C
ATOM    870  CB  LYS B 114      16.601   7.375  98.151  1.00 80.34           C
ATOM    871  CG  LYS B 114      16.452   7.139  96.649  1.00 80.34           C
ATOM    872  CD  LYS B 114      16.596   5.668  96.254  0.00 80.34           C
ATOM    873  CE  LYS B 114      16.351   5.399  94.769  0.00 80.34           C
ATOM    874  NZ  LYS B 114      16.449   3.949  94.493  0.00 80.34           N
ATOM    875  C   LYS B 114      15.296   9.405  98.069  1.00 80.34           C
ATOM    876  O   LYS B 114      15.181   9.965  96.979  1.00 80.34           O
ATOM    877  N   GLY B 115      14.265   9.226  98.913  1.00 30.73           N
ATOM    878  CA  GLY B 115      12.919   9.618  98.604  1.00 30.73           C
ATOM    879  C   GLY B 115      12.845  11.101  98.426  1.00 30.73           C
ATOM    880  O   GLY B 115      12.075  11.581  97.596  1.00 30.73           O
ATOM    881  N   ASP B 116      13.587  11.862  99.254  1.00 83.62           N
ATOM    882  CA  ASP B 116      13.585  13.299  99.193  1.00 83.62           C
ATOM    883  CB  ASP B 116      14.343  13.921 100.382  1.00 83.62           C
ATOM    884  CG  ASP B 116      14.074  15.422 100.444  1.00 83.62           C
ATOM    885  OD1 ASP B 116      13.893  16.058  99.371  1.00 83.62           O
ATOM    886  OD2 ASP B 116      14.051  15.952 101.587  1.00 83.62           O
ATOM    887  C   ASP B 116      14.232  13.758  97.925  1.00 83.62           C
ATOM    888  O   ASP B 116      13.735  14.650  97.239  1.00 83.62           O
ATOM    889  N   VAL B 117      15.369  13.142  97.574  1.00 63.90           N
ATOM    890  CA  VAL B 117      16.054  13.514  96.379  1.00 63.90           C
ATOM    891  CB  VAL B 117      17.216  12.632  96.130  1.00 63.90           C
ATOM    892  CG1 VAL B 117      17.555  12.717  94.640  1.00 63.90           C
ATOM    893  CG2 VAL B 117      18.348  13.132  97.036  1.00 63.90           C
ATOM    894  C   VAL B 117      15.139  13.336  95.223  1.00 63.90           C
ATOM    895  O   VAL B 117      14.996  14.237  94.399  1.00 63.90           O
ATOM    896  N   GLN B 118      14.480  12.169  95.156  1.00 83.33           N
ATOM    897  CA  GLN B 118      13.635  11.842  94.046  1.00 83.33           C
ATOM    898  CB  GLN B 118      13.007  10.446  94.194  1.00 83.33           C
ATOM    899  CG  GLN B 118      12.061  10.052  93.055  1.00 83.33           C
ATOM    900  CD  GLN B 118      11.462   8.689  93.389  1.00 83.33           C
ATOM    901  OE1 GLN B 118      12.023   7.922  94.168  1.00 83.33           O
ATOM    902  NE2 GLN B 118      10.284   8.373  92.787  1.00 83.33           N
ATOM    903  C   GLN B 118      12.496  12.808  93.956  1.00 83.33           C
ATOM    904  O   GLN B 118      12.179  13.305  92.876  1.00 83.33           O
ATOM    905  N   ALA B 119      11.837  13.105  95.090  1.00 41.96           N
ATOM    906  CA  ALA B 119      10.708  13.982  95.025  1.00 41.96           C
ATOM    907  CB  ALA B 119      10.015  14.172  96.383  1.00 41.96           C
ATOM    908  C   ALA B 119      11.173  15.326  94.574  1.00 41.96           C
ATOM    909  O   ALA B 119      10.569  15.935  93.697  1.00 41.96           O
ATOM    910  N   THR B 120      12.283  15.831  95.139  1.00103.61           N
ATOM    911  CA  THR B 120      12.699  17.151  94.761  1.00103.61           C
ATOM    912  CB  THR B 120      13.847  17.673  95.566  1.00103.61           C
ATOM    913  OG1 THR B 120      14.085  19.037  95.252  1.00103.61           O
ATOM    914  CG2 THR B 120      15.088  16.836  95.248  1.00103.61           C
ATOM    915  C   THR B 120      13.077  17.186  93.308  1.00103.61           C
ATOM    916  O   THR B 120      12.705  18.119  92.597  1.00103.61           O
ATOM    917  N   VAL B 121      13.811  16.168  92.817  1.00 93.96           N
ATOM    918  CA  VAL B 121      14.224  16.178  91.439  1.00 93.96           C
ATOM    919  CB  VAL B 121      15.124  15.027  91.072  1.00 93.96           C
ATOM    920  CG1 VAL B 121      14.370  13.705  91.280  1.00 93.96           C
ATOM    921  CG2 VAL B 121      15.595  15.233  89.620  1.00 93.96           C
ATOM    922  C   VAL B 121      13.017  16.136  90.549  1.00 93.96           C
ATOM    923  O   VAL B 121      12.928  16.892  89.582  1.00 93.96           O
ATOM    924  N   GLU B 122      12.036  15.274  90.881  1.00 52.28           N
ATOM    925  CA  GLU B 122      10.869  15.103  90.060  1.00 52.28           C
ATOM    926  CB  GLU B 122       9.828  14.179  90.713  1.00 52.28           C
ATOM    927  CG  GLU B 122      10.258  12.730  90.948  1.00 52.28           C
ATOM    928  CD  GLU B 122       9.188  12.118  91.842  1.00 52.28           C
ATOM    929  OE1 GLU B 122       8.546  12.899  92.595  1.00 52.28           O
ATOM    930  OE2 GLU B 122       8.998  10.874  91.789  1.00 52.28           O
ATOM    931  C   GLU B 122      10.167  16.420  89.940  1.00 52.28           C
ATOM    932  O   GLU B 122       9.820  16.849  88.841  1.00 52.28           O
ATOM    933  N   SER B 123       9.952  17.110  91.077  1.00 73.65           N
ATOM    934  CA  SER B 123       9.203  18.332  91.041  1.00 73.65           C
ATOM    935  CB  SER B 123       8.946  18.959  92.416  1.00 73.65           C
ATOM    936  OG  SER B 123       8.199  20.159  92.270  1.00 73.65           O
ATOM    937  C   SER B 123       9.938  19.348  90.233  1.00 73.65           C
ATOM    938  O   SER B 123       9.331  20.113  89.489  1.00 73.65           O
ATOM    939  N   PHE B 124      11.276  19.364  90.348  1.00143.81           N
ATOM    940  CA  PHE B 124      12.102  20.337  89.690  1.00143.81           C
ATOM    941  CB  PHE B 124      13.586  20.074  90.014  1.00143.81           C
ATOM    942  CG  PHE B 124      14.439  21.230  89.618  1.00143.81           C
ATOM    943  CD1 PHE B 124      14.884  21.359  88.325  1.00143.81           C
ATOM    944  CD2 PHE B 124      14.791  22.188  90.542  1.00143.81           C
ATOM    945  CE1 PHE B 124      15.678  22.420  87.960  1.00143.81           C
ATOM    946  CE2 PHE B 124      15.586  23.251  90.183  1.00143.81           C
ATOM    947  CZ  PHE B 124      16.030  23.371  88.888  1.00143.81           C
ATOM    948  C   PHE B 124      11.929  20.227  88.197  1.00143.81           C
ATOM    949  O   PHE B 124      11.745  21.235  87.515  1.00143.81           O
ATOM    950  N   MET B 125      11.992  18.995  87.648  1.00 78.13           N
ATOM    951  CA  MET B 125      11.901  18.782  86.225  1.00 78.13           C
ATOM    952  CB  MET B 125      12.174  17.324  85.807  1.00 78.13           C
ATOM    953  CG  MET B 125      13.628  16.896  86.014  1.00 78.13           C
ATOM    954  SD  MET B 125      13.998  15.197  85.483  1.00 78.13           S
ATOM    955  CE  MET B 125      13.177  14.398  86.891  1.00 78.13           C
ATOM    956  C   MET B 125      10.544  19.150  85.719  1.00 78.13           C
ATOM    957  O   MET B 125      10.405  19.752  84.655  1.00 78.13           O
ATOM    958  N   GLU B 126       9.500  18.782  86.479  1.00 77.36           N
ATOM    959  CA  GLU B 126       8.144  19.028  86.088  1.00 77.36           C
ATOM    960  CB  GLU B 126       7.154  18.395  87.082  1.00 77.36           C
ATOM    961  CG  GLU B 126       5.707  18.367  86.599  1.00 77.36           C
ATOM    962  CD  GLU B 126       4.927  17.452  87.534  1.00 77.36           C
ATOM    963  OE1 GLU B 126       5.576  16.735  88.341  1.00 77.36           O
ATOM    964  OE2 GLU B 126       3.671  17.455  87.451  1.00 77.36           O
ATOM    965  C   GLU B 126       7.916  20.510  86.056  1.00 77.36           C
ATOM    966  O   GLU B 126       7.244  21.029  85.167  1.00 77.36           O
ATOM    967  N   GLU B 127       8.476  21.238  87.038  1.00 75.88           N
ATOM    968  CA  GLU B 127       8.283  22.659  87.112  1.00 75.88           C
ATOM    969  CB  GLU B 127       8.907  23.255  88.385  1.00 75.88           C
ATOM    970  CG  GLU B 127       8.260  22.723  89.663  1.00 75.88           C
ATOM    971  CD  GLU B 127       6.885  23.356  89.777  1.00 75.88           C
ATOM    972  OE1 GLU B 127       6.831  24.610  89.872  1.00 75.88           O
ATOM    973  OE2 GLU B 127       5.877  22.600  89.770  1.00 75.88           O
ATOM    974  C   GLU B 127       8.924  23.317  85.927  1.00 75.88           C
ATOM    975  O   GLU B 127       8.339  24.211  85.316  1.00 75.88           O
ATOM    976  N   VAL B 128      10.145  22.881  85.562  1.00 37.66           N
ATOM    977  CA  VAL B 128      10.849  23.482  84.464  1.00 37.66           C
ATOM    978  CB  VAL B 128      12.201  22.875  84.227  1.00 37.66           C
ATOM    979  CG1 VAL B 128      12.816  23.523  82.974  1.00 37.66           C
ATOM    980  CG2 VAL B 128      13.046  23.049  85.501  1.00 37.66           C
ATOM    981  C   VAL B 128      10.059  23.295  83.206  1.00 37.66           C
ATOM    982  O   VAL B 128       9.892  24.233  82.426  1.00 37.66           O
ATOM    983  N   LYS B 129       9.537  22.073  82.977  1.00 81.41           N
ATOM    984  CA  LYS B 129       8.829  21.830  81.751  1.00 81.41           C
ATOM    985  CB  LYS B 129       8.406  20.360  81.575  1.00 81.41           C
ATOM    986  CG  LYS B 129       7.586  19.815  82.740  1.00 81.41           C
ATOM    987  CD  LYS B 129       6.851  18.511  82.430  1.00 81.41           C
ATOM    988  CE  LYS B 129       6.033  17.984  83.612  1.00 81.41           C
ATOM    989  NZ  LYS B 129       5.180  16.852  83.183  1.00 81.41           N
ATOM    990  C   LYS B 129       7.608  22.695  81.688  1.00 81.41           C
ATOM    991  O   LYS B 129       7.291  23.252  80.636  1.00 81.41           O
ATOM    992  N   ASN B 130       6.884  22.826  82.814  1.00 37.45           N
ATOM    993  CA  ASN B 130       5.683  23.612  82.831  1.00 37.45           C
ATOM    994  CB  ASN B 130       4.917  23.484  84.157  1.00 37.45           C
ATOM    995  CG  ASN B 130       4.363  22.065  84.203  1.00 37.45           C
ATOM    996  OD1 ASN B 130       4.500  21.303  83.247  1.00 37.45           O
ATOM    997  ND2 ASN B 130       3.702  21.705  85.335  1.00 37.45           N
ATOM    998  C   ASN B 130       6.016  25.055  82.605  1.00 37.45           C
ATOM    999  O   ASN B 130       5.343  25.747  81.841  1.00 37.45           O
ATOM   1000  N   SER B 131       7.086  25.552  83.252  1.00 75.99           N
ATOM   1001  CA  SER B 131       7.436  26.935  83.101  1.00 75.99           C
ATOM   1002  CB  SER B 131       8.676  27.323  83.923  1.00 75.99           C
ATOM   1003  OG  SER B 131       8.424  27.133  85.308  1.00 75.99           O
ATOM   1004  C   SER B 131       7.755  27.188  81.661  1.00 75.99           C
ATOM   1005  O   SER B 131       7.297  28.167  81.071  1.00 75.99           O
ATOM   1006  N   LEU B 132       8.551  26.295  81.048  1.00 72.19           N
ATOM   1007  CA  LEU B 132       8.945  26.503  79.685  1.00 72.19           C
ATOM   1008  CB  LEU B 132       9.978  25.485  79.203  1.00 72.19           C
ATOM   1009  CG  LEU B 132      10.559  25.965  77.879  1.00 72.19           C
ATOM   1010  CD1 LEU B 132      11.079  27.387  78.098  1.00 72.19           C
ATOM   1011  CD2 LEU B 132      11.631  25.011  77.326  1.00 72.19           C
ATOM   1012  C   LEU B 132       7.755  26.412  78.783  1.00 72.19           C
ATOM   1013  O   LEU B 132       7.598  27.234  77.881  1.00 72.19           O
ATOM   1014  N   GLU B 133       6.866  25.438  79.057  1.00117.97           N
ATOM   1015  CA  GLU B 133       5.689  25.118  78.294  1.00117.97           C
ATOM   1016  CB  GLU B 133       4.885  24.032  79.031  1.00117.97           C
ATOM   1017  CG  GLU B 133       3.601  23.540  78.369  1.00117.97           C
ATOM   1018  CD  GLU B 133       3.013  22.486  79.303  1.00117.97           C
ATOM   1019  OE1 GLU B 133       3.789  21.633  79.813  1.00117.97           O
ATOM   1020  OE2 GLU B 133       1.775  22.530  79.529  1.00117.97           O
ATOM   1021  C   GLU B 133       4.885  26.363  78.222  1.00117.97           C
ATOM   1022  O   GLU B 133       4.231  26.661  77.222  1.00117.97           O
ATOM   1023  N   SER B 134       4.927  27.158  79.295  1.00178.21           N
ATOM   1024  CA  SER B 134       4.332  28.448  79.196  1.00178.21           C
ATOM   1025  CB  SER B 134       4.285  29.206  80.531  1.00178.21           C
ATOM   1026  OG  SER B 134       3.555  28.460  81.489  1.00178.21           O
ATOM   1027  C   SER B 134       5.284  29.197  78.304  1.00178.21           C
ATOM   1028  O   SER B 134       5.685  28.754  77.236  1.00178.21           O
ATOM   1029  N   GLY B 135       5.475  30.472  78.578  1.00175.39           N
ATOM   1030  CA  GLY B 135       6.458  31.295  77.936  1.00175.39           C
ATOM   1031  C   GLY B 135       7.760  31.327  78.669  1.00175.39           C
ATOM   1032  O   GLY B 135       8.769  31.770  78.129  1.00175.39           O
ATOM   1033  N   ASP B 136       7.704  30.979  79.966  1.00108.42           N
ATOM   1034  CA  ASP B 136       8.712  31.188  80.969  1.00108.42           C
ATOM   1035  CB  ASP B 136       8.267  30.553  82.301  1.00108.42           C
ATOM   1036  CG  ASP B 136       9.082  31.093  83.465  1.00108.42           C
ATOM   1037  OD1 ASP B 136      10.247  30.649  83.632  1.00108.42           O
ATOM   1038  OD2 ASP B 136       8.538  31.941  84.222  1.00108.42           O
ATOM   1039  C   ASP B 136      10.071  30.669  80.596  1.00108.42           C
ATOM   1040  O   ASP B 136      10.224  29.612  79.989  1.00108.42           O
ATOM   1041  N   ASN B 137      11.106  31.458  80.965  1.00 91.30           N
ATOM   1042  CA  ASN B 137      12.492  31.139  80.764  1.00 91.30           C
ATOM   1043  CB  ASN B 137      13.310  32.365  80.319  1.00 91.30           C
ATOM   1044  CG  ASN B 137      14.762  31.958  80.123  1.00 91.30           C
ATOM   1045  OD1 ASN B 137      15.118  30.788  80.259  1.00 91.30           O
ATOM   1046  ND2 ASN B 137      15.631  32.958  79.815  1.00 91.30           N
ATOM   1047  C   ASN B 137      13.020  30.717  82.102  1.00 91.30           C
ATOM   1048  O   ASN B 137      12.816  31.409  83.097  1.00 91.30           O
ATOM   1049  N   VAL B 138      13.704  29.556  82.160  1.00 46.02           N
ATOM   1050  CA  VAL B 138      14.230  29.067  83.403  1.00 46.02           C
ATOM   1051  CB  VAL B 138      14.052  27.580  83.555  1.00 46.02           C
ATOM   1052  CG1 VAL B 138      14.714  27.125  84.866  1.00 46.02           C
ATOM   1053  CG2 VAL B 138      12.551  27.250  83.478  1.00 46.02           C
ATOM   1054  C   VAL B 138      15.701  29.345  83.388  1.00 46.02           C
ATOM   1055  O   VAL B 138      16.422  28.863  82.515  1.00 46.02           O
ATOM   1056  N   TYR B 139      16.188  30.129  84.372  1.00152.84           N
ATOM   1057  CA  TYR B 139      17.574  30.505  84.421  1.00152.84           C
ATOM   1058  CB  TYR B 139      17.749  32.034  84.468  1.00152.84           C
ATOM   1059  CG  TYR B 139      19.196  32.330  84.651  1.00152.84           C
ATOM   1060  CD1 TYR B 139      20.042  32.352  83.569  1.00152.84           C
ATOM   1061  CD2 TYR B 139      19.704  32.588  85.903  1.00152.84           C
ATOM   1062  CE1 TYR B 139      21.380  32.622  83.731  1.00152.84           C
ATOM   1063  CE2 TYR B 139      21.041  32.858  86.072  1.00152.84           C
ATOM   1064  CZ  TYR B 139      21.880  32.878  84.985  1.00152.84           C
ATOM   1065  OH  TYR B 139      23.252  33.156  85.160  1.00152.84           O
ATOM   1066  C   TYR B 139      18.170  29.965  85.686  1.00152.84           C
ATOM   1067  O   TYR B 139      17.754  30.341  86.780  1.00152.84           O
ATOM   1068  N   LEU B 140      19.182  29.079  85.564  1.00 60.73           N
ATOM   1069  CA  LEU B 140      19.805  28.508  86.727  1.00 60.73           C
ATOM   1070  CB  LEU B 140      19.794  26.972  86.695  1.00 60.73           C
ATOM   1071  CG  LEU B 140      18.381  26.365  86.624  1.00 60.73           C
ATOM   1072  CD1 LEU B 140      18.426  24.832  86.593  1.00 60.73           C
ATOM   1073  CD2 LEU B 140      17.489  26.895  87.754  1.00 60.73           C
ATOM   1074  C   LEU B 140      21.239  28.931  86.727  1.00 60.73           C
ATOM   1075  O   LEU B 140      22.022  28.509  85.877  1.00 60.73           O
ATOM   1076  N   ARG B 141      21.641  29.750  87.716  1.00145.55           N
ATOM   1077  CA  ARG B 141      22.997  30.203  87.689  1.00145.55           C
ATOM   1078  CB  ARG B 141      23.331  31.268  88.747  1.00145.55           C
ATOM   1079  CG  ARG B 141      24.781  31.753  88.671  1.00145.55           C
ATOM   1080  CD  ARG B 141      25.121  32.822  89.707  1.00145.55           C
ATOM   1081  NE  ARG B 141      24.832  32.235  91.045  1.00145.55           N
ATOM   1082  CZ  ARG B 141      25.830  32.102  91.967  1.00145.55           C
ATOM   1083  NH1 ARG B 141      27.099  32.501  91.663  1.00145.55           N
ATOM   1084  NH2 ARG B 141      25.561  31.554  93.188  1.00145.55           N
ATOM   1085  C   ARG B 141      23.886  29.024  87.900  1.00145.55           C
ATOM   1086  O   ARG B 141      23.632  28.171  88.750  1.00145.55           O
ATOM   1087  N   GLY B 142      24.939  28.938  87.068  1.00 60.42           N
ATOM   1088  CA  GLY B 142      25.931  27.912  87.173  1.00 60.42           C
ATOM   1089  C   GLY B 142      25.580  26.747  86.284  1.00 60.42           C
ATOM   1090  O   GLY B 142      26.448  25.933  85.978  1.00 60.42           O
ATOM   1091  N   PHE B 143      24.282  26.508  86.001  1.00126.36           N
ATOM   1092  CA  PHE B 143      23.929  25.449  85.084  1.00126.36           C
ATOM   1093  CB  PHE B 143      22.669  24.723  85.594  1.00126.36           C
ATOM   1094  CG  PHE B 143      22.446  23.490  84.801  1.00126.36           C
ATOM   1095  CD1 PHE B 143      23.325  22.438  84.903  1.00126.36           C
ATOM   1096  CD2 PHE B 143      21.345  23.376  83.986  1.00126.36           C
ATOM   1097  CE1 PHE B 143      23.121  21.292  84.180  1.00126.36           C
ATOM   1098  CE2 PHE B 143      21.137  22.229  83.260  1.00126.36           C
ATOM   1099  CZ  PHE B 143      22.029  21.188  83.354  1.00126.36           C
ATOM   1100  C   PHE B 143      23.711  25.872  83.643  1.00126.36           C
ATOM   1101  O   PHE B 143      24.356  25.372  82.721  1.00126.36           O
ATOM   1102  N   GLY B 144      22.814  26.867  83.429  1.00 39.16           N
ATOM   1103  CA  GLY B 144      22.395  27.245  82.098  1.00 39.16           C
ATOM   1104  C   GLY B 144      20.927  27.593  82.148  1.00 39.16           C
ATOM   1105  O   GLY B 144      20.360  27.720  83.233  1.00 39.16           O
ATOM   1106  N   SER B 145      20.261  27.750  80.972  1.00 85.22           N
ATOM   1107  CA  SER B 145      18.874  28.157  80.968  1.00 85.22           C
ATOM   1108  CB  SER B 145      18.679  29.632  80.574  1.00 85.22           C
ATOM   1109  OG  SER B 145      19.356  30.478  81.490  1.00 85.22           O
ATOM   1110  C   SER B 145      18.072  27.347  79.981  1.00 85.22           C
ATOM   1111  O   SER B 145      18.617  26.768  79.042  1.00 85.22           O
ATOM   1112  N   PHE B 146      16.732  27.292  80.195  1.00 62.83           N
ATOM   1113  CA  PHE B 146      15.813  26.583  79.337  1.00 62.83           C
ATOM   1114  CB  PHE B 146      15.028  25.472  80.060  1.00 62.83           C
ATOM   1115  CG  PHE B 146      15.970  24.392  80.474  1.00 62.83           C
ATOM   1116  CD1 PHE B 146      16.673  24.487  81.653  1.00 62.83           C
ATOM   1117  CD2 PHE B 146      16.141  23.277  79.688  1.00 62.83           C
ATOM   1118  CE1 PHE B 146      17.539  23.491  82.037  1.00 62.83           C
ATOM   1119  CE2 PHE B 146      17.004  22.276  80.067  1.00 62.83           C
ATOM   1120  CZ  PHE B 146      17.706  22.381  81.243  1.00 62.83           C
ATOM   1121  C   PHE B 146      14.784  27.559  78.836  1.00 62.83           C
ATOM   1122  O   PHE B 146      14.214  28.331  79.609  1.00 62.83           O
ATOM   1123  N   ILE B 147      14.517  27.541  77.509  1.00118.97           N
ATOM   1124  CA  ILE B 147      13.560  28.449  76.928  1.00118.97           C
ATOM   1125  CB  ILE B 147      14.200  29.654  76.306  1.00118.97           C
ATOM   1126  CG1 ILE B 147      15.091  29.221  75.128  1.00118.97           C
ATOM   1127  CG2 ILE B 147      14.946  30.428  77.405  1.00118.97           C
ATOM   1128  CD1 ILE B 147      15.501  30.369  74.206  1.00118.97           C
ATOM   1129  C   ILE B 147      12.846  27.771  75.792  1.00118.97           C
ATOM   1130  O   ILE B 147      13.255  26.715  75.317  1.00118.97           O
ATOM   1131  N   ILE B 148      11.719  28.369  75.347  1.00 79.95           N
ATOM   1132  CA  ILE B 148      11.024  27.852  74.204  1.00 79.95           C
ATOM   1133  CB  ILE B 148       9.521  27.846  74.223  1.00 79.95           C
ATOM   1134  CG1 ILE B 148       8.980  26.762  75.163  1.00 79.95           C
ATOM   1135  CG2 ILE B 148       9.039  27.681  72.768  1.00 79.95           C
ATOM   1136  CD1 ILE B 148       7.453  26.727  75.199  1.00 79.95           C
ATOM   1137  C   ILE B 148      11.404  28.696  73.040  1.00 79.95           C
ATOM   1138  O   ILE B 148      11.467  29.922  73.133  1.00 79.95           O
ATOM   1139  N   LYS B 149      11.709  28.021  71.916  1.00159.12           N
ATOM   1140  CA  LYS B 149      12.112  28.683  70.719  1.00159.12           C
ATOM   1141  CB  LYS B 149      13.372  28.046  70.118  1.00159.12           C
ATOM   1142  CG  LYS B 149      14.136  28.967  69.181  1.00159.12           C
ATOM   1143  CD  LYS B 149      14.888  30.078  69.914  1.00159.12           C
ATOM   1144  CE  LYS B 149      16.111  29.572  70.683  1.00159.12           C
ATOM   1145  NZ  LYS B 149      16.856  30.709  71.269  1.00159.12           N
ATOM   1146  C   LYS B 149      11.003  28.509  69.734  1.00159.12           C
ATOM   1147  O   LYS B 149      10.289  27.510  69.755  1.00159.12           O
ATOM   1148  N   THR B 150      10.808  29.489  68.836  1.00123.71           N
ATOM   1149  CA  THR B 150       9.736  29.310  67.908  1.00123.71           C
ATOM   1150  CB  THR B 150       8.766  30.452  67.849  1.00123.71           C
ATOM   1151  OG1 THR B 150       7.632  30.086  67.075  1.00123.71           O
ATOM   1152  CG2 THR B 150       9.470  31.663  67.216  1.00123.71           C
ATOM   1153  C   THR B 150      10.320  29.156  66.553  1.00123.71           C
ATOM   1154  O   THR B 150      11.312  29.798  66.210  1.00123.71           O
ATOM   1155  N   ARG B 151       9.741  28.236  65.763  1.00154.21           N
ATOM   1156  CA  ARG B 151      10.171  28.127  64.407  1.00154.21           C
ATOM   1157  CB  ARG B 151      10.747  26.762  63.983  1.00154.21           C
ATOM   1158  CG  ARG B 151       9.816  25.572  64.189  1.00154.21           C
ATOM   1159  CD  ARG B 151      10.430  24.517  65.110  1.00154.21           C
ATOM   1160  NE  ARG B 151      10.720  25.186  66.409  1.00154.21           N
ATOM   1161  CZ  ARG B 151      11.916  25.813  66.618  1.00154.21           C
ATOM   1162  NH1 ARG B 151      12.877  25.815  65.650  1.00154.21           N
ATOM   1163  NH2 ARG B 151      12.148  26.466  67.794  1.00154.21           N
ATOM   1164  C   ARG B 151       8.978  28.434  63.567  1.00154.21           C
ATOM   1165  O   ARG B 151       7.871  27.974  63.846  1.00154.21           O
ATOM   1166  N   ALA B 152       9.184  29.255  62.519  1.00 31.85           N
ATOM   1167  CA  ALA B 152       8.122  29.696  61.661  1.00 31.85           C
ATOM   1168  CB  ALA B 152       8.495  30.908  60.791  1.00 31.85           C
ATOM   1169  C   ALA B 152       7.745  28.580  60.746  1.00 31.85           C
ATOM   1170  O   ALA B 152       8.470  27.595  60.616  1.00 31.85           O
ATOM   1171  N   GLU B 153       6.568  28.708  60.100  1.00117.59           N
ATOM   1172  CA  GLU B 153       6.104  27.683  59.215  1.00117.59           C
ATOM   1173  CB  GLU B 153       4.713  27.944  58.606  1.00117.59           C
ATOM   1174  CG  GLU B 153       4.708  28.905  57.415  1.00117.59           C
ATOM   1175  CD  GLU B 153       4.907  28.065  56.156  1.00117.59           C
ATOM   1176  OE1 GLU B 153       4.231  27.006  56.050  1.00117.59           O
ATOM   1177  OE2 GLU B 153       5.726  28.464  55.286  1.00117.59           O
ATOM   1178  C   GLU B 153       7.084  27.631  58.095  1.00117.59           C
ATOM   1179  O   GLU B 153       7.729  28.628  57.773  1.00117.59           O
ATOM   1180  N   LYS B 154       7.248  26.442  57.493  1.00 87.32           N
ATOM   1181  CA  LYS B 154       8.209  26.293  56.446  1.00 87.32           C
ATOM   1182  CB  LYS B 154       9.239  25.189  56.735  1.00 87.32           C
ATOM   1183  CG  LYS B 154       9.936  25.310  58.090  1.00 87.32           C
ATOM   1184  CD  LYS B 154      10.640  24.020  58.524  1.00 87.32           C
ATOM   1185  CE  LYS B 154      11.212  24.062  59.944  1.00 87.32           C
ATOM   1186  NZ  LYS B 154      11.602  22.699  60.373  1.00 87.32           N
ATOM   1187  C   LYS B 154       7.473  25.791  55.252  1.00 87.32           C
ATOM   1188  O   LYS B 154       6.413  25.179  55.365  1.00 87.32           O
ATOM   1189  N   THR B 155       8.019  26.063  54.057  1.00109.19           N
ATOM   1190  CA  THR B 155       7.465  25.485  52.878  1.00109.19           C
ATOM   1191  CB  THR B 155       7.214  26.468  51.771  1.00109.19           C
ATOM   1192  OG1 THR B 155       6.546  25.837  50.687  1.00109.19           O
ATOM   1193  CG2 THR B 155       8.560  27.050  51.310  1.00109.19           C
ATOM   1194  C   THR B 155       8.525  24.540  52.446  1.00109.19           C
ATOM   1195  O   THR B 155       9.710  24.863  52.509  1.00109.19           O
ATOM   1196  N   GLY B 156       8.140  23.324  52.031  1.00 26.79           N
ATOM   1197  CA  GLY B 156       9.160  22.392  51.676  1.00 26.79           C
ATOM   1198  C   GLY B 156       8.568  21.466  50.682  1.00 26.79           C
ATOM   1199  O   GLY B 156       7.405  21.609  50.304  1.00 26.79           O
ATOM   1200  N   ARG B 157       9.367  20.500  50.208  1.00138.61           N
ATOM   1201  CA  ARG B 157       8.828  19.571  49.269  1.00138.61           C
ATOM   1202  CB  ARG B 157       9.263  19.833  47.814  1.00138.61           C
ATOM   1203  CG  ARG B 157      10.762  19.725  47.543  1.00138.61           C
ATOM   1204  CD  ARG B 157      11.216  20.636  46.398  1.00138.61           C
ATOM   1205  NE  ARG B 157      10.209  20.555  45.301  1.00138.61           N
ATOM   1206  CZ  ARG B 157      10.265  21.447  44.268  1.00138.61           C
ATOM   1207  NH1 ARG B 157      11.281  22.358  44.210  1.00138.61           N
ATOM   1208  NH2 ARG B 157       9.314  21.427  43.289  1.00138.61           N
ATOM   1209  C   ARG B 157       9.245  18.205  49.697  1.00138.61           C
ATOM   1210  O   ARG B 157      10.227  18.032  50.418  1.00138.61           O
ATOM   1211  N   ASN B 158       8.467  17.197  49.271  1.00 74.20           N
ATOM   1212  CA  ASN B 158       8.675  15.827  49.653  1.00 74.20           C
ATOM   1213  CB  ASN B 158       7.362  15.021  49.595  1.00 74.20           C
ATOM   1214  CG  ASN B 158       7.547  13.581  50.067  1.00 74.20           C
ATOM   1215  OD1 ASN B 158       6.615  12.782  49.992  1.00 74.20           O
ATOM   1216  ND2 ASN B 158       8.764  13.226  50.558  1.00 74.20           N
ATOM   1217  C   ASN B 158       9.629  15.205  48.681  1.00 74.20           C
ATOM   1218  O   ASN B 158       9.351  15.120  47.484  1.00 74.20           O
ATOM   1219  N   ILE B 159      10.789  14.744  49.193  1.00130.60           N
ATOM   1220  CA  ILE B 159      11.779  14.129  48.363  1.00130.60           C
ATOM   1221  CB  ILE B 159      13.073  13.858  49.098  1.00130.60           C
ATOM   1222  CG1 ILE B 159      14.218  13.514  48.126  1.00130.60           C
ATOM   1223  CG2 ILE B 159      12.822  12.794  50.178  1.00130.60           C
ATOM   1224  CD1 ILE B 159      14.069  12.191  47.380  1.00130.60           C
ATOM   1225  C   ILE B 159      11.234  12.845  47.815  1.00130.60           C
ATOM   1226  O   ILE B 159      11.393  12.562  46.629  1.00130.60           O
ATOM   1227  N   SER B 160      10.568  12.031  48.659  1.00 55.96           N
ATOM   1228  CA  SER B 160      10.105  10.750  48.200  1.00 55.96           C
ATOM   1229  CB  SER B 160       9.394   9.942  49.302  1.00 55.96           C
ATOM   1230  OG  SER B 160      10.305   9.642  50.350  1.00 55.96           O
ATOM   1231  C   SER B 160       9.159  10.942  47.055  1.00 55.96           C
ATOM   1232  O   SER B 160       9.495  10.643  45.910  1.00 55.96           O
ATOM   1233  N   LYS B 161       7.948  11.467  47.327  1.00247.75           N
ATOM   1234  CA  LYS B 161       7.036  11.716  46.247  1.00247.75           C
ATOM   1235  CB  LYS B 161       5.653  11.073  46.424  1.00247.75           C
ATOM   1236  CG  LYS B 161       4.723  11.319  45.234  1.00247.75           C
ATOM   1237  CD  LYS B 161       3.357  10.641  45.358  1.00247.75           C
ATOM   1238  CE  LYS B 161       2.355  11.443  46.193  1.00247.75           C
ATOM   1239  NZ  LYS B 161       0.998  10.866  46.059  1.00247.75           N
ATOM   1240  C   LYS B 161       6.808  13.172  46.304  1.00247.75           C
ATOM   1241  O   LYS B 161       6.012  13.620  47.122  1.00247.75           O
ATOM   1242  N   ASN B 162       7.441  13.915  45.380  1.00150.27           N
ATOM   1243  CA  ASN B 162       7.503  15.341  45.429  1.00150.27           C
ATOM   1244  CB  ASN B 162       8.195  15.951  44.204  1.00150.27           C
ATOM   1245  CG  ASN B 162       8.391  17.430  44.481  1.00150.27           C
ATOM   1246  OD1 ASN B 162       7.898  18.281  43.742  1.00150.27           O
ATOM   1247  ND2 ASN B 162       9.121  17.749  45.582  1.00150.27           N
ATOM   1248  C   ASN B 162       6.157  15.963  45.550  1.00150.27           C
ATOM   1249  O   ASN B 162       5.487  16.267  44.566  1.00150.27           O
ATOM   1250  N   THR B 163       5.743  16.207  46.797  1.00140.71           N
ATOM   1251  CA  THR B 163       4.531  16.912  47.034  1.00140.71           C
ATOM   1252  CB  THR B 163       3.582  16.156  47.909  1.00140.71           C
ATOM   1253  OG1 THR B 163       4.182  15.930  49.176  1.00140.71           O
ATOM   1254  CG2 THR B 163       3.253  14.814  47.236  1.00140.71           C
ATOM   1255  C   THR B 163       4.990  18.098  47.803  1.00140.71           C
ATOM   1256  O   THR B 163       5.753  17.948  48.755  1.00140.71           O
ATOM   1257  N   THR B 164       4.582  19.318  47.403  1.00108.12           N
ATOM   1258  CA  THR B 164       5.042  20.416  48.192  1.00108.12           C
ATOM   1259  CB  THR B 164       4.784  21.766  47.587  1.00108.12           C
ATOM   1260  OG1 THR B 164       5.475  22.772  48.312  1.00108.12           O
ATOM   1261  CG2 THR B 164       3.273  22.035  47.618  1.00108.12           C
ATOM   1262  C   THR B 164       4.313  20.290  49.485  1.00108.12           C
ATOM   1263  O   THR B 164       3.199  19.773  49.529  1.00108.12           O
ATOM   1264  N   ILE B 165       4.956  20.704  50.592  1.00124.90           N
ATOM   1265  CA  ILE B 165       4.304  20.554  51.856  1.00124.90           C
ATOM   1266  CB  ILE B 165       4.842  19.432  52.699  1.00124.90           C
ATOM   1267  CG1 ILE B 165       3.929  19.212  53.916  1.00124.90           C
ATOM   1268  CG2 ILE B 165       6.300  19.755  53.070  1.00124.90           C
ATOM   1269  CD1 ILE B 165       2.531  18.714  53.548  1.00124.90           C
ATOM   1270  C   ILE B 165       4.486  21.803  52.641  1.00124.90           C
ATOM   1271  O   ILE B 165       5.440  22.552  52.438  1.00124.90           O
ATOM   1272  N   LYS B 166       3.535  22.066  53.554  1.00113.90           N
ATOM   1273  CA  LYS B 166       3.675  23.189  54.423  1.00113.90           C
ATOM   1274  CB  LYS B 166       2.388  24.037  54.549  1.00113.90           C
ATOM   1275  CG  LYS B 166       1.119  23.257  54.924  1.00113.90           C
ATOM   1276  CD  LYS B 166       1.033  22.835  56.394  1.00113.90           C
ATOM   1277  CE  LYS B 166      -0.176  21.951  56.714  1.00113.90           C
ATOM   1278  NZ  LYS B 166      -0.051  21.402  58.085  1.00113.90           N
ATOM   1279  C   LYS B 166       4.029  22.620  55.751  1.00113.90           C
ATOM   1280  O   LYS B 166       3.474  21.612  56.186  1.00113.90           O
ATOM   1281  N   ILE B 167       5.014  23.233  56.420  1.00 92.35           N
ATOM   1282  CA  ILE B 167       5.369  22.763  57.720  1.00 92.35           C
ATOM   1283  CB  ILE B 167       6.851  22.704  57.954  1.00 92.35           C
ATOM   1284  CG1 ILE B 167       7.517  21.722  56.976  1.00 92.35           C
ATOM   1285  CG2 ILE B 167       7.083  22.361  59.435  1.00 92.35           C
ATOM   1286  CD1 ILE B 167       7.524  22.220  55.532  1.00 92.35           C
ATOM   1287  C   ILE B 167       4.826  23.804  58.635  1.00 92.35           C
ATOM   1288  O   ILE B 167       5.112  24.989  58.476  1.00 92.35           O
ATOM   1289  N   PRO B 168       4.025  23.389  59.571  1.00 64.08           N
ATOM   1290  CA  PRO B 168       3.435  24.345  60.461  1.00 64.08           C
ATOM   1291  CD  PRO B 168       3.137  22.262  59.334  1.00 64.08           C
ATOM   1292  CB  PRO B 168       2.274  23.625  61.143  1.00 64.08           C
ATOM   1293  CG  PRO B 168       1.844  22.575  60.107  1.00 64.08           C
ATOM   1294  C   PRO B 168       4.426  24.901  61.424  1.00 64.08           C
ATOM   1295  O   PRO B 168       5.432  24.251  61.700  1.00 64.08           O
ATOM   1296  N   ALA B 169       4.159  26.116  61.934  1.00 29.14           N
ATOM   1297  CA  ALA B 169       5.038  26.723  62.884  1.00 29.14           C
ATOM   1298  CB  ALA B 169       4.717  28.202  63.165  1.00 29.14           C
ATOM   1299  C   ALA B 169       4.870  25.971  64.157  1.00 29.14           C
ATOM   1300  O   ALA B 169       3.802  25.424  64.427  1.00 29.14           O
ATOM   1301  N   HIS B 170       5.948  25.895  64.960  1.00 46.48           N
ATOM   1302  CA  HIS B 170       5.862  25.203  66.211  1.00 46.48           C
ATOM   1303  ND1 HIS B 170       3.947  22.449  66.083  1.00 46.48           N
ATOM   1304  CG  HIS B 170       5.051  22.941  65.424  1.00 46.48           C
ATOM   1305  CB  HIS B 170       6.156  23.698  66.101  1.00 46.48           C
ATOM   1306  NE2 HIS B 170       3.710  21.897  63.942  1.00 46.48           N
ATOM   1307  CD2 HIS B 170       4.892  22.597  64.118  1.00 46.48           C
ATOM   1308  CE1 HIS B 170       3.178  21.834  65.149  1.00 46.48           C
ATOM   1309  C   HIS B 170       6.872  25.797  67.135  1.00 46.48           C
ATOM   1310  O   HIS B 170       7.618  26.692  66.746  1.00 46.48           O
ATOM   1311  N   ASN B 171       6.888  25.331  68.402  1.00 95.75           N
ATOM   1312  CA  ASN B 171       7.854  25.800  69.352  1.00 95.75           C
ATOM   1313  CB  ASN B 171       7.258  26.598  70.524  1.00 95.75           C
ATOM   1314  CG  ASN B 171       6.295  25.722  71.299  1.00 95.75           C
ATOM   1315  OD1 ASN B 171       5.913  24.637  70.860  1.00 95.75           O
ATOM   1316  ND2 ASN B 171       5.879  26.231  72.488  1.00 95.75           N
ATOM   1317  C   ASN B 171       8.577  24.610  69.888  1.00 95.75           C
ATOM   1318  O   ASN B 171       8.021  23.514  69.950  1.00 95.75           O
ATOM   1319  N   ILE B 172       9.864  24.798  70.250  1.00135.78           N
ATOM   1320  CA  ILE B 172      10.672  23.720  70.750  1.00135.78           C
ATOM   1321  CB  ILE B 172      11.727  23.268  69.782  1.00135.78           C
ATOM   1322  CG1 ILE B 172      12.319  21.917  70.217  1.00135.78           C
ATOM   1323  CG2 ILE B 172      12.771  24.391  69.666  1.00135.78           C
ATOM   1324  CD1 ILE B 172      11.344  20.747  70.085  1.00135.78           C
ATOM   1325  C   ILE B 172      11.405  24.200  71.971  1.00135.78           C
ATOM   1326  O   ILE B 172      11.650  25.394  72.138  1.00135.78           O
ATOM   1327  N   PRO B 173      11.726  23.292  72.856  1.00 86.91           N
ATOM   1328  CA  PRO B 173      12.490  23.621  74.033  1.00 86.91           C
ATOM   1329  CD  PRO B 173      10.927  22.096  73.041  1.00 86.91           C
ATOM   1330  CB  PRO B 173      12.237  22.497  75.035  1.00 86.91           C
ATOM   1331  CG  PRO B 173      11.623  21.361  74.197  1.00 86.91           C
ATOM   1332  C   PRO B 173      13.932  23.762  73.670  1.00 86.91           C
ATOM   1333  O   PRO B 173      14.402  23.021  72.807  1.00 86.91           O
ATOM   1334  N   ALA B 174      14.665  24.677  74.331  1.00 38.01           N
ATOM   1335  CA  ALA B 174      16.051  24.839  74.005  1.00 38.01           C
ATOM   1336  CB  ALA B 174      16.325  26.075  73.128  1.00 38.01           C
ATOM   1337  C   ALA B 174      16.800  25.024  75.284  1.00 38.01           C
ATOM   1338  O   ALA B 174      16.285  25.591  76.248  1.00 38.01           O
ATOM   1339  N   PHE B 175      18.053  24.531  75.317  1.00 67.13           N
ATOM   1340  CA  PHE B 175      18.885  24.640  76.479  1.00 67.13           C
ATOM   1341  CB  PHE B 175      19.292  23.256  77.030  1.00 67.13           C
ATOM   1342  CG  PHE B 175      20.245  23.389  78.173  1.00 67.13           C
ATOM   1343  CD1 PHE B 175      19.846  23.909  79.382  1.00 67.13           C
ATOM   1344  CD2 PHE B 175      21.543  22.951  78.043  1.00 67.13           C
ATOM   1345  CE1 PHE B 175      20.734  24.014  80.429  1.00 67.13           C
ATOM   1346  CE2 PHE B 175      22.435  23.051  79.086  1.00 67.13           C
ATOM   1347  CZ  PHE B 175      22.032  23.586  80.284  1.00 67.13           C
ATOM   1348  C   PHE B 175      20.126  25.375  76.082  1.00 67.13           C
ATOM   1349  O   PHE B 175      20.709  25.112  75.030  1.00 67.13           O
ATOM   1350  N   LYS B 176      20.540  26.352  76.912  1.00125.29           N
ATOM   1351  CA  LYS B 176      21.764  27.052  76.658  1.00125.29           C
ATOM   1352  CB  LYS B 176      21.608  28.578  76.549  1.00125.29           C
ATOM   1353  CG  LYS B 176      22.916  29.292  76.192  1.00125.29           C
ATOM   1354  CD  LYS B 176      22.740  30.768  75.824  1.00125.29           C
ATOM   1355  CE  LYS B 176      22.999  31.726  76.989  1.00125.29           C
ATOM   1356  NZ  LYS B 176      24.454  31.845  77.237  1.00125.29           N
ATOM   1357  C   LYS B 176      22.615  26.777  77.846  1.00125.29           C
ATOM   1358  O   LYS B 176      22.239  27.077  78.983  1.00125.29           O
ATOM   1359  N   PRO B 177      23.750  26.194  77.613  1.00 89.44           N
ATOM   1360  CA  PRO B 177      24.610  25.854  78.707  1.00 89.44           C
ATOM   1361  CD  PRO B 177      23.928  25.301  76.483  1.00 89.44           C
ATOM   1362  CB  PRO B 177      25.571  24.783  78.182  1.00 89.44           C
ATOM   1363  CG  PRO B 177      25.361  24.781  76.655  1.00 89.44           C
ATOM   1364  C   PRO B 177      25.270  27.078  79.246  1.00 89.44           C
ATOM   1365  O   PRO B 177      25.572  27.987  78.475  1.00 89.44           O
ATOM   1366  N   ALA B 178      25.507  27.107  80.569  1.00 36.63           N
ATOM   1367  CA  ALA B 178      26.136  28.213  81.226  1.00 36.63           C
ATOM   1368  CB  ALA B 178      25.981  28.178  82.756  1.00 36.63           C
ATOM   1369  C   ALA B 178      27.596  28.153  80.920  1.00 36.63           C
ATOM   1370  O   ALA B 178      28.099  27.151  80.416  1.00 36.63           O
ATOM   1371  N   LYS B 179      28.305  29.258  81.213  1.00131.18           N
ATOM   1372  CA  LYS B 179      29.706  29.398  80.936  1.00131.18           C
ATOM   1373  CB  LYS B 179      30.243  30.770  81.383  1.00131.18           C
ATOM   1374  CG  LYS B 179      31.719  31.008  81.064  0.00131.18           C
ATOM   1375  CD  LYS B 179      32.014  31.109  79.566  0.00131.18           C
ATOM   1376  CE  LYS B 179      33.430  31.597  79.258  0.00131.18           C
ATOM   1377  NZ  LYS B 179      33.549  33.031  79.607  0.00131.18           N
ATOM   1378  C   LYS B 179      30.472  28.347  81.676  1.00131.18           C
ATOM   1379  O   LYS B 179      31.404  27.759  81.129  1.00131.18           O
ATOM   1380  N   VAL B 180      30.095  28.078  82.941  1.00 29.28           N
ATOM   1381  CA  VAL B 180      30.808  27.123  83.745  1.00 29.28           C
ATOM   1382  CB  VAL B 180      30.235  26.980  85.125  1.00 29.28           C
ATOM   1383  CG1 VAL B 180      31.010  25.873  85.860  1.00 29.28           C
ATOM   1384  CG2 VAL B 180      30.287  28.347  85.831  1.00 29.28           C
ATOM   1385  C   VAL B 180      30.717  25.775  83.103  1.00 29.28           C
ATOM   1386  O   VAL B 180      31.705  25.048  83.006  1.00 29.28           O
ATOM   1387  N   PHE B 181      29.508  25.428  82.633  1.00121.98           N
ATOM   1388  CA  PHE B 181      29.206  24.151  82.053  1.00121.98           C
ATOM   1389  CB  PHE B 181      27.757  24.130  81.540  1.00121.98           C
ATOM   1390  CG  PHE B 181      27.293  22.722  81.416  1.00121.98           C
ATOM   1391  CD1 PHE B 181      27.944  21.825  80.601  1.00121.98           C
ATOM   1392  CD2 PHE B 181      26.168  22.315  82.096  1.00121.98           C
ATOM   1393  CE1 PHE B 181      27.494  20.530  80.495  1.00121.98           C
ATOM   1394  CE2 PHE B 181      25.711  21.024  81.992  1.00121.98           C
ATOM   1395  CZ  PHE B 181      26.381  20.132  81.196  1.00121.98           C
ATOM   1396  C   PHE B 181      30.070  23.978  80.837  1.00121.98           C
ATOM   1397  O   PHE B 181      30.680  22.929  80.634  1.00121.98           O
ATOM   1398  N   VAL B 182      30.136  25.020  79.986  1.00 41.74           N
ATOM   1399  CA  VAL B 182      30.871  24.953  78.754  1.00 41.74           C
ATOM   1400  CB  VAL B 182      30.686  26.169  77.893  1.00 41.74           C
ATOM   1401  CG1 VAL B 182      31.601  26.037  76.663  1.00 41.74           C
ATOM   1402  CG2 VAL B 182      29.195  26.297  77.536  1.00 41.74           C
ATOM   1403  C   VAL B 182      32.334  24.813  79.016  1.00 41.74           C
ATOM   1404  O   VAL B 182      33.023  24.058  78.331  1.00 41.74           O
ATOM   1405  N   GLU B 183      32.865  25.558  79.999  1.00 88.76           N
ATOM   1406  CA  GLU B 183      34.277  25.483  80.222  1.00 88.76           C
ATOM   1407  CB  GLU B 183      34.841  26.540  81.185  1.00 88.76           C
ATOM   1408  CG  GLU B 183      36.374  26.488  81.249  1.00 88.76           C
ATOM   1409  CD  GLU B 183      36.874  27.760  81.923  1.00 88.76           C
ATOM   1410  OE1 GLU B 183      36.076  28.731  81.992  1.00 88.76           O
ATOM   1411  OE2 GLU B 183      38.053  27.786  82.367  1.00 88.76           O
ATOM   1412  C   GLU B 183      34.643  24.138  80.754  1.00 88.76           C
ATOM   1413  O   GLU B 183      35.711  23.619  80.434  1.00 88.76           O
ATOM   1414  N   GLY B 184      33.782  23.538  81.599  1.00 25.01           N
ATOM   1415  CA  GLY B 184      34.120  22.269  82.175  1.00 25.01           C
ATOM   1416  C   GLY B 184      34.284  21.267  81.075  1.00 25.01           C
ATOM   1417  O   GLY B 184      35.234  20.485  81.076  1.00 25.01           O
ATOM   1418  N   VAL B 185      33.350  21.252  80.105  1.00112.19           N
ATOM   1419  CA  VAL B 185      33.431  20.312  79.021  1.00112.19           C
ATOM   1420  CB  VAL B 185      32.187  20.254  78.176  1.00112.19           C
ATOM   1421  CG1 VAL B 185      31.051  19.679  79.030  1.00112.19           C
ATOM   1422  CG2 VAL B 185      31.884  21.656  77.639  1.00112.19           C
ATOM   1423  C   VAL B 185      34.602  20.630  78.143  1.00112.19           C
ATOM   1424  O   VAL B 185      35.289  19.721  77.679  1.00112.19           O
ATOM   1425  N   LYS B 186      34.861  21.924  77.867  1.00133.94           N
ATOM   1426  CA  LYS B 186      35.989  22.211  77.028  1.00133.94           C
ATOM   1427  CB  LYS B 186      35.608  22.849  75.686  1.00133.94           C
ATOM   1428  CG  LYS B 186      36.811  23.011  74.761  1.00133.94           C
ATOM   1429  CD  LYS B 186      36.428  23.301  73.310  1.00133.94           C
ATOM   1430  CE  LYS B 186      36.121  24.775  73.037  1.00133.94           C
ATOM   1431  NZ  LYS B 186      37.384  25.537  72.954  1.00133.94           N
ATOM   1432  C   LYS B 186      36.891  23.160  77.751  1.00133.94           C
ATOM   1433  O   LYS B 186      36.504  24.275  78.093  1.00133.94           O
ATOM   1434  N   THR B 187      38.151  22.742  77.956  1.00 58.11           N
ATOM   1435  CA  THR B 187      39.112  23.524  78.671  1.00 58.11           C
ATOM   1436  CB  THR B 187      40.422  22.814  78.789  1.00 58.11           C
ATOM   1437  OG1 THR B 187      41.006  22.626  77.509  1.00 58.11           O
ATOM   1438  CG2 THR B 187      40.116  21.442  79.409  1.00 58.11           C
ATOM   1439  C   THR B 187      39.304  24.810  77.927  1.00 58.11           C
ATOM   1440  O   THR B 187      38.923  24.935  76.767  1.00 58.11           O
ATOM   1441  N   SER B 188      39.896  25.811  78.605  1.00108.69           N
ATOM   1442  CA  SER B 188      40.023  27.146  78.089  1.00108.69           C
ATOM   1443  CB  SER B 188      40.146  28.222  79.185  1.00108.69           C
ATOM   1444  OG  SER B 188      38.968  28.258  79.979  1.00108.69           O
ATOM   1445  C   SER B 188      41.209  27.296  77.190  1.00108.69           C
ATOM   1446  O   SER B 188      41.598  26.376  76.465  1.00108.69           O
ATOM   1447  N   VAL B 189      41.804  28.506  77.242  1.00117.59           N
ATOM   1448  CA  VAL B 189      42.835  29.017  76.383  1.00117.59           C
ATOM   1449  CB  VAL B 189      43.351  30.346  76.858  1.00117.59           C
ATOM   1450  CG1 VAL B 189      44.477  30.804  75.916  1.00117.59           C
ATOM   1451  CG2 VAL B 189      42.178  31.334  76.953  1.00117.59           C
ATOM   1452  C   VAL B 189      44.024  28.111  76.322  1.00117.59           C
ATOM   1453  O   VAL B 189      44.514  27.840  75.226  1.00117.59           O
ATOM   1454  N   GLU B 190      44.538  27.625  77.469  1.00193.40           N
ATOM   1455  CA  GLU B 190      45.697  26.787  77.372  1.00193.40           C
ATOM   1456  CB  GLU B 190      46.255  26.334  78.737  1.00193.40           C
ATOM   1457  CG  GLU B 190      46.824  27.510  79.539  1.00193.40           C
ATOM   1458  CD  GLU B 190      47.356  27.012  80.875  1.00193.40           C
ATOM   1459  OE1 GLU B 190      47.729  25.812  80.961  1.00193.40           O
ATOM   1460  OE2 GLU B 190      47.396  27.836  81.828  1.00193.40           O
ATOM   1461  C   GLU B 190      45.270  25.594  76.593  1.00193.40           C
ATOM   1462  O   GLU B 190      44.214  25.017  76.856  1.00193.40           O
ATOM   1463  N   VAL B 191      46.070  25.207  75.585  1.00 55.06           N
ATOM   1464  CA  VAL B 191      45.652  24.092  74.798  1.00 55.06           C
ATOM   1465  CB  VAL B 191      46.525  23.815  73.611  1.00 55.06           C
ATOM   1466  CG1 VAL B 191      46.030  22.528  72.930  1.00 55.06           C
ATOM   1467  CG2 VAL B 191      46.489  25.047  72.689  1.00 55.06           C
ATOM   1468  C   VAL B 191      45.710  22.923  75.704  1.00 55.06           C
ATOM   1469  O   VAL B 191      46.644  22.783  76.493  1.00 55.06           O
ATOM   1470  N   LYS B 192      44.690  22.054  75.638  1.00 58.48           N
ATOM   1471  CA  LYS B 192      44.737  20.975  76.562  1.00 58.48           C
ATOM   1472  CB  LYS B 192      43.575  21.032  77.556  1.00 58.48           C
ATOM   1473  CG  LYS B 192      43.861  20.346  78.883  1.00 58.48           C
ATOM   1474  CD  LYS B 192      42.938  20.866  79.979  1.00 58.48           C
ATOM   1475  CE  LYS B 192      43.169  20.265  81.363  1.00 58.48           C
ATOM   1476  NZ  LYS B 192      42.322  20.967  82.351  1.00 58.48           N
ATOM   1477  C   LYS B 192      44.647  19.681  75.766  1.00 58.48           C
ATOM   1478  O   LYS B 192      44.192  19.733  74.592  1.00 58.48           O
ATOM   1479  OXT LYS B 192      45.036  18.621  76.324  1.00 58.48           O
TER    1480      LYS B 192
END
