# Supplementary material for: Comparison of histone-like HU protein DNA-binding properties and HU/IHF protein sequence alignment
Source: PLoS One. 2017 Nov 13;12(11):e0188037. doi: 10.1371/journal.pone.0188037 (PMC5683647; doi:10.1371/journal.pone.0188037)
Supplement: S3 File — (ZIP) [file pone.0188037.s003.zip › C2_4.pdb]

EXPDTA    THEORETICAL MODEL, MODELLER 9.17 2017/01/19 01:01:05
REMARK   6 MODELLER OBJECTIVE FUNCTION:       761.8643
REMARK   6 MODELLER BEST TEMPLATE % SEQ ID:  33.690
REMARK   6 SEQUENCE: C2_4
REMARK   6 DOPE score: -17993.76562
REMARK   6 GA341 score: 0.77482
REMARK   6 TEMPLATE: 1p71 1:A - 93:B MODELS 1:A - 192:B AT 33.7%
ATOM      1  N   MET A   1       7.392  22.501  94.514  1.00 53.18           N
ATOM      2  CA  MET A   1       8.124  21.975  95.685  1.00 53.18           C
ATOM      3  CB  MET A   1       7.904  20.457  95.793  1.00 53.18           C
ATOM      4  CG  MET A   1       8.194  19.920  97.194  1.00 53.18           C
ATOM      5  SD  MET A   1       7.636  18.217  97.496  1.00 53.18           S
ATOM      6  CE  MET A   1       9.127  17.407  96.855  1.00 53.18           C
ATOM      7  C   MET A   1       9.581  22.278  95.525  1.00 53.18           C
ATOM      8  O   MET A   1      10.127  22.153  94.429  1.00 53.18           O
ATOM      9  N   THR A   2      10.241  22.725  96.614  1.00 32.49           N
ATOM     10  CA  THR A   2      11.633  23.068  96.530  1.00 32.49           C
ATOM     11  CB  THR A   2      12.017  24.311  97.280  1.00 32.49           C
ATOM     12  OG1 THR A   2      11.802  24.137  98.672  1.00 32.49           O
ATOM     13  CG2 THR A   2      11.178  25.483  96.747  1.00 32.49           C
ATOM     14  C   THR A   2      12.450  21.956  97.097  1.00 32.49           C
ATOM     15  O   THR A   2      11.940  20.884  97.422  1.00 32.49           O
ATOM     16  N   LYS A   3      13.768  22.202  97.212  1.00 92.93           N
ATOM     17  CA  LYS A   3      14.703  21.237  97.706  1.00 92.93           C
ATOM     18  CB  LYS A   3      16.141  21.786  97.663  1.00 92.93           C
ATOM     19  CG  LYS A   3      17.239  20.721  97.644  0.00 92.93           C
ATOM     20  CD  LYS A   3      17.300  19.823  98.879  0.00 92.93           C
ATOM     21  CE  LYS A   3      18.396  18.760  98.778  0.00 92.93           C
ATOM     22  NZ  LYS A   3      18.516  18.015 100.048  0.00 92.93           N
ATOM     23  C   LYS A   3      14.350  20.929  99.131  1.00 92.93           C
ATOM     24  O   LYS A   3      14.313  19.770  99.540  1.00 92.93           O
ATOM     25  N   ALA A   4      14.046  21.973  99.925  1.00 24.15           N
ATOM     26  CA  ALA A   4      13.746  21.791 101.316  1.00 24.15           C
ATOM     27  CB  ALA A   4      13.478  23.119 102.045  1.00 24.15           C
ATOM     28  C   ALA A   4      12.514  20.951 101.453  1.00 24.15           C
ATOM     29  O   ALA A   4      12.455  20.051 102.289  1.00 24.15           O
ATOM     30  N   ASP A   5      11.496  21.226 100.619  1.00 30.84           N
ATOM     31  CA  ASP A   5      10.248  20.526 100.707  1.00 30.84           C
ATOM     32  CB  ASP A   5       9.186  21.071  99.734  1.00 30.84           C
ATOM     33  CG  ASP A   5       8.812  22.467 100.208  1.00 30.84           C
ATOM     34  OD1 ASP A   5       9.449  22.943 101.184  1.00 30.84           O
ATOM     35  OD2 ASP A   5       7.891  23.078  99.604  1.00 30.84           O
ATOM     36  C   ASP A   5      10.458  19.087 100.373  1.00 30.84           C
ATOM     37  O   ASP A   5       9.868  18.209 101.002  1.00 30.84           O
ATOM     38  N   ILE A   6      11.301  18.803  99.363  1.00 88.46           N
ATOM     39  CA  ILE A   6      11.489  17.441  98.966  1.00 88.46           C
ATOM     40  CB  ILE A   6      12.296  17.261  97.709  1.00 88.46           C
ATOM     41  CG1 ILE A   6      12.056  15.845  97.160  1.00 88.46           C
ATOM     42  CG2 ILE A   6      13.773  17.567  98.007  1.00 88.46           C
ATOM     43  CD1 ILE A   6      12.470  15.673  95.701  1.00 88.46           C
ATOM     44  C   ILE A   6      12.140  16.690 100.080  1.00 88.46           C
ATOM     45  O   ILE A   6      11.746  15.562 100.363  1.00 88.46           O
ATOM     46  N   VAL A   7      13.137  17.305 100.751  1.00 39.70           N
ATOM     47  CA  VAL A   7      13.848  16.660 101.819  1.00 39.70           C
ATOM     48  CB  VAL A   7      14.902  17.532 102.438  1.00 39.70           C
ATOM     49  CG1 VAL A   7      15.514  16.789 103.636  1.00 39.70           C
ATOM     50  CG2 VAL A   7      15.924  17.901 101.354  1.00 39.70           C
ATOM     51  C   VAL A   7      12.867  16.303 102.895  1.00 39.70           C
ATOM     52  O   VAL A   7      12.942  15.231 103.493  1.00 39.70           O
ATOM     53  N   SER A   8      11.902  17.195 103.170  1.00 30.82           N
ATOM     54  CA  SER A   8      10.964  16.932 104.220  1.00 30.82           C
ATOM     55  CB  SER A   8       9.925  18.055 104.381  1.00 30.82           C
ATOM     56  OG  SER A   8      10.569  19.259 104.771  1.00 30.82           O
ATOM     57  C   SER A   8      10.219  15.665 103.929  1.00 30.82           C
ATOM     58  O   SER A   8      10.133  14.783 104.782  1.00 30.82           O
ATOM     59  N   LYS A   9       9.653  15.532 102.715  1.00 57.36           N
ATOM     60  CA  LYS A   9       8.885  14.356 102.410  1.00 57.36           C
ATOM     61  CB  LYS A   9       8.008  14.482 101.152  1.00 57.36           C
ATOM     62  CG  LYS A   9       6.727  15.265 101.458  1.00 57.36           C
ATOM     63  CD  LYS A   9       5.865  15.616 100.245  1.00 57.36           C
ATOM     64  CE  LYS A   9       4.538  16.275 100.632  1.00 57.36           C
ATOM     65  NZ  LYS A   9       3.725  16.544  99.424  1.00 57.36           N
ATOM     66  C   LYS A   9       9.749  13.136 102.330  1.00 57.36           C
ATOM     67  O   LYS A   9       9.332  12.047 102.720  1.00 57.36           O
ATOM     68  N   ILE A  10      10.973  13.269 101.797  1.00168.09           N
ATOM     69  CA  ILE A  10      11.857  12.151 101.652  1.00168.09           C
ATOM     70  CB  ILE A  10      12.976  12.531 100.722  1.00168.09           C
ATOM     71  CG1 ILE A  10      14.012  11.450 100.453  1.00168.09           C
ATOM     72  CG2 ILE A  10      13.587  13.784 101.283  1.00168.09           C
ATOM     73  CD1 ILE A  10      14.848  11.110 101.671  1.00168.09           C
ATOM     74  C   ILE A  10      12.281  11.661 103.011  1.00168.09           C
ATOM     75  O   ILE A  10      12.228  10.462 103.269  1.00168.09           O
ATOM     76  N   SER A  11      12.637  12.572 103.940  1.00 84.73           N
ATOM     77  CA  SER A  11      13.071  12.187 105.257  1.00 84.73           C
ATOM     78  CB  SER A  11      13.234  13.390 106.207  1.00 84.73           C
ATOM     79  OG  SER A  11      14.198  14.306 105.712  1.00 84.73           O
ATOM     80  C   SER A  11      11.994  11.342 105.865  1.00 84.73           C
ATOM     81  O   SER A  11      12.279  10.347 106.530  1.00 84.73           O
ATOM     82  N   ASP A  12      10.719  11.732 105.689  1.00107.89           N
ATOM     83  CA  ASP A  12       9.674  10.944 106.272  1.00107.89           C
ATOM     84  CB  ASP A  12       8.301  11.656 106.337  1.00107.89           C
ATOM     85  CG  ASP A  12       7.755  11.993 104.956  0.00107.89           C
ATOM     86  OD1 ASP A  12       7.492  11.052 104.161  1.00107.89           O
ATOM     87  OD2 ASP A  12       7.566  13.209 104.689  1.00107.89           O
ATOM     88  C   ASP A  12       9.543   9.620 105.574  1.00107.89           C
ATOM     89  O   ASP A  12       9.331   8.596 106.221  1.00107.89           O
ATOM     90  N   LYS A  13       9.666   9.601 104.231  1.00132.00           N
ATOM     91  CA  LYS A  13       9.461   8.388 103.488  1.00132.00           C
ATOM     92  CB  LYS A  13       9.531   8.619 101.973  1.00132.00           C
ATOM     93  CG  LYS A  13       8.588   9.713 101.464  1.00132.00           C
ATOM     94  CD  LYS A  13       7.105   9.432 101.696  0.00132.00           C
ATOM     95  CE  LYS A  13       6.197  10.562 101.205  0.00132.00           C
ATOM     96  NZ  LYS A  13       6.363  10.745  99.745  0.00132.00           N
ATOM     97  C   LYS A  13      10.527   7.385 103.816  1.00132.00           C
ATOM     98  O   LYS A  13      10.230   6.227 104.102  1.00132.00           O
ATOM     99  N   LEU A  14      11.808   7.798 103.735  1.00195.30           N
ATOM    100  CA  LEU A  14      12.920   6.928 104.015  1.00195.30           C
ATOM    101  CB  LEU A  14      14.285   7.331 103.441  1.00195.30           C
ATOM    102  CG  LEU A  14      14.618   8.820 103.498  1.00195.30           C
ATOM    103  CD1 LEU A  14      14.229   9.459 104.821  1.00195.30           C
ATOM    104  CD2 LEU A  14      16.121   9.002 103.285  1.00195.30           C
ATOM    105  C   LEU A  14      13.125   6.690 105.476  1.00195.30           C
ATOM    106  O   LEU A  14      13.723   5.682 105.840  1.00195.30           O
ATOM    107  N   GLY A  15      12.716   7.629 106.352  1.00 31.55           N
ATOM    108  CA  GLY A  15      12.923   7.422 107.760  1.00 31.55           C
ATOM    109  C   GLY A  15      14.312   7.851 108.140  1.00 31.55           C
ATOM    110  O   GLY A  15      14.937   7.245 109.010  1.00 31.55           O
ATOM    111  N   ILE A  16      14.833   8.911 107.488  1.00129.71           N
ATOM    112  CA  ILE A  16      16.139   9.424 107.785  1.00129.71           C
ATOM    113  CB  ILE A  16      17.119   9.356 106.652  1.00129.71           C
ATOM    114  CG1 ILE A  16      18.554   9.404 107.200  1.00129.71           C
ATOM    115  CG2 ILE A  16      16.823  10.531 105.707  1.00129.71           C
ATOM    116  CD1 ILE A  16      18.936   8.173 108.020  1.00129.71           C
ATOM    117  C   ILE A  16      15.979  10.871 108.132  1.00129.71           C
ATOM    118  O   ILE A  16      15.001  11.513 107.746  1.00129.71           O
ATOM    119  N   GLU A  17      16.961  11.415 108.879  1.00 84.32           N
ATOM    120  CA  GLU A  17      16.902  12.769 109.354  1.00 84.32           C
ATOM    121  CB  GLU A  17      18.104  13.174 110.229  1.00 84.32           C
ATOM    122  CG  GLU A  17      19.455  13.077 109.516  1.00 84.32           C
ATOM    123  CD  GLU A  17      20.538  13.504 110.499  1.00 84.32           C
ATOM    124  OE1 GLU A  17      20.516  13.006 111.661  1.00 84.32           O
ATOM    125  OE2 GLU A  17      21.395  14.337 110.110  1.00 84.32           O
ATOM    126  C   GLU A  17      16.835  13.699 108.188  1.00 84.32           C
ATOM    127  O   GLU A  17      17.256  13.373 107.079  1.00 84.32           O
ATOM    128  N   LYS A  18      16.264  14.896 108.428  1.00 35.98           N
ATOM    129  CA  LYS A  18      16.103  15.884 107.404  1.00 35.98           C
ATOM    130  CB  LYS A  18      15.431  17.180 107.890  1.00 35.98           C
ATOM    131  CG  LYS A  18      13.942  17.025 108.207  1.00 35.98           C
ATOM    132  CD  LYS A  18      13.337  18.255 108.887  1.00 35.98           C
ATOM    133  CE  LYS A  18      11.838  18.134 109.165  0.00 35.98           C
ATOM    134  NZ  LYS A  18      11.347  19.366 109.822  0.00 35.98           N
ATOM    135  C   LYS A  18      17.462  16.242 106.904  1.00 35.98           C
ATOM    136  O   LYS A  18      17.644  16.512 105.718  1.00 35.98           O
ATOM    137  N   GLY A  19      18.455  16.282 107.811  1.00 19.94           N
ATOM    138  CA  GLY A  19      19.787  16.604 107.398  1.00 19.94           C
ATOM    139  C   GLY A  19      20.293  15.535 106.475  1.00 19.94           C
ATOM    140  O   GLY A  19      20.912  15.838 105.455  1.00 19.94           O
ATOM    141  N   ASP A  20      20.045  14.252 106.810  1.00 79.50           N
ATOM    142  CA  ASP A  20      20.547  13.135 106.056  1.00 79.50           C
ATOM    143  CB  ASP A  20      20.218  11.790 106.726  1.00 79.50           C
ATOM    144  CG  ASP A  20      20.998  10.664 106.052  1.00 79.50           C
ATOM    145  OD1 ASP A  20      21.115  10.666 104.797  1.00 79.50           O
ATOM    146  OD2 ASP A  20      21.494   9.779 106.799  1.00 79.50           O
ATOM    147  C   ASP A  20      19.936  13.136 104.697  1.00 79.50           C
ATOM    148  O   ASP A  20      20.612  12.899 103.696  1.00 79.50           O
ATOM    149  N   VAL A  21      18.625  13.401 104.621  1.00 60.95           N
ATOM    150  CA  VAL A  21      18.014  13.453 103.333  1.00 60.95           C
ATOM    151  CB  VAL A  21      16.622  13.934 103.353  1.00 60.95           C
ATOM    152  CG1 VAL A  21      16.362  14.348 101.903  1.00 60.95           C
ATOM    153  CG2 VAL A  21      15.701  12.832 103.898  1.00 60.95           C
ATOM    154  C   VAL A  21      18.705  14.503 102.545  1.00 60.95           C
ATOM    155  O   VAL A  21      19.054  14.296 101.385  1.00 60.95           O
ATOM    156  N   GLN A  22      18.918  15.670 103.171  1.00 72.57           N
ATOM    157  CA  GLN A  22      19.515  16.768 102.477  1.00 72.57           C
ATOM    158  CB  GLN A  22      19.665  18.029 103.347  1.00 72.57           C
ATOM    159  CG  GLN A  22      20.320  19.191 102.597  1.00 72.57           C
ATOM    160  CD  GLN A  22      20.428  20.380 103.540  1.00 72.57           C
ATOM    161  OE1 GLN A  22      19.909  20.356 104.654  1.00 72.57           O
ATOM    162  NE2 GLN A  22      21.117  21.457 103.077  1.00 72.57           N
ATOM    163  C   GLN A  22      20.892  16.377 102.055  1.00 72.57           C
ATOM    164  O   GLN A  22      21.298  16.646 100.928  1.00 72.57           O
ATOM    165  N   ALA A  23      21.645  15.716 102.951  1.00 36.93           N
ATOM    166  CA  ALA A  23      23.000  15.393 102.627  1.00 36.93           C
ATOM    167  CB  ALA A  23      23.734  14.690 103.783  1.00 36.93           C
ATOM    168  C   ALA A  23      23.021  14.469 101.455  1.00 36.93           C
ATOM    169  O   ALA A  23      23.722  14.718 100.476  1.00 36.93           O
ATOM    170  N   THR A  24      22.196  13.407 101.508  1.00 55.32           N
ATOM    171  CA  THR A  24      22.185  12.399 100.492  1.00 55.32           C
ATOM    172  CB  THR A  24      21.186  11.327 100.748  1.00 55.32           C
ATOM    173  OG1 THR A  24      21.341  10.746 102.034  1.00 55.32           O
ATOM    174  CG2 THR A  24      21.446  10.290  99.654  1.00 55.32           C
ATOM    175  C   THR A  24      21.741  12.990  99.195  1.00 55.32           C
ATOM    176  O   THR A  24      22.318  12.719  98.144  1.00 55.32           O
ATOM    177  N   VAL A  25      20.675  13.806  99.239  1.00 38.09           N
ATOM    178  CA  VAL A  25      20.115  14.362  98.041  1.00 38.09           C
ATOM    179  CB  VAL A  25      18.884  15.184  98.301  1.00 38.09           C
ATOM    180  CG1 VAL A  25      18.440  15.831  96.977  1.00 38.09           C
ATOM    181  CG2 VAL A  25      17.816  14.281  98.943  1.00 38.09           C
ATOM    182  C   VAL A  25      21.116  15.248  97.365  1.00 38.09           C
ATOM    183  O   VAL A  25      21.288  15.176  96.149  1.00 38.09           O
ATOM    184  N   GLU A  26      21.820  16.101  98.134  1.00 33.61           N
ATOM    185  CA  GLU A  26      22.734  17.039  97.542  1.00 33.61           C
ATOM    186  CB  GLU A  26      23.362  17.998  98.570  1.00 33.61           C
ATOM    187  CG  GLU A  26      22.363  19.004  99.147  1.00 33.61           C
ATOM    188  CD  GLU A  26      23.099  19.892 100.142  1.00 33.61           C
ATOM    189  OE1 GLU A  26      24.301  19.619 100.405  1.00 33.61           O
ATOM    190  OE2 GLU A  26      22.470  20.859 100.649  1.00 33.61           O
ATOM    191  C   GLU A  26      23.843  16.311  96.843  1.00 33.61           C
ATOM    192  O   GLU A  26      24.242  16.684  95.743  1.00 33.61           O
ATOM    193  N   THR A  27      24.366  15.238  97.463  1.00103.82           N
ATOM    194  CA  THR A  27      25.453  14.498  96.887  1.00103.82           C
ATOM    195  CB  THR A  27      25.981  13.441  97.809  1.00103.82           C
ATOM    196  OG1 THR A  27      24.948  12.533  98.155  1.00103.82           O
ATOM    197  CG2 THR A  27      26.534  14.127  99.070  1.00103.82           C
ATOM    198  C   THR A  27      25.000  13.849  95.613  1.00103.82           C
ATOM    199  O   THR A  27      25.771  13.732  94.663  1.00103.82           O
ATOM    200  N   PHE A  28      23.733  13.395  95.570  1.00 88.67           N
ATOM    201  CA  PHE A  28      23.187  12.725  94.421  1.00 88.67           C
ATOM    202  CB  PHE A  28      21.733  12.286  94.666  1.00 88.67           C
ATOM    203  CG  PHE A  28      21.197  11.686  93.414  1.00 88.67           C
ATOM    204  CD1 PHE A  28      21.437  10.367  93.104  1.00 88.67           C
ATOM    205  CD2 PHE A  28      20.444  12.449  92.552  1.00 88.67           C
ATOM    206  CE1 PHE A  28      20.934   9.821  91.946  1.00 88.67           C
ATOM    207  CE2 PHE A  28      19.940  11.908  91.394  1.00 88.67           C
ATOM    208  CZ  PHE A  28      20.186  10.591  91.089  1.00 88.67           C
ATOM    209  C   PHE A  28      23.188  13.648  93.236  1.00 88.67           C
ATOM    210  O   PHE A  28      23.629  13.275  92.149  1.00 88.67           O
ATOM    211  N   MET A  29      22.684  14.883  93.426  1.00153.84           N
ATOM    212  CA  MET A  29      22.595  15.872  92.385  1.00153.84           C
ATOM    213  CB  MET A  29      21.860  17.139  92.866  1.00153.84           C
ATOM    214  CG  MET A  29      22.002  18.372  91.967  1.00153.84           C
ATOM    215  SD  MET A  29      23.553  19.300  92.198  1.00153.84           S
ATOM    216  CE  MET A  29      23.216  19.730  93.931  1.00153.84           C
ATOM    217  C   MET A  29      23.964  16.273  91.932  1.00153.84           C
ATOM    218  O   MET A  29      24.204  16.466  90.741  1.00153.84           O
ATOM    219  N   GLU A  30      24.908  16.429  92.874  1.00 67.71           N
ATOM    220  CA  GLU A  30      26.221  16.853  92.488  1.00 67.71           C
ATOM    221  CB  GLU A  30      27.168  17.065  93.681  1.00 67.71           C
ATOM    222  CG  GLU A  30      28.565  17.525  93.257  1.00 67.71           C
ATOM    223  CD  GLU A  30      29.418  17.704  94.505  1.00 67.71           C
ATOM    224  OE1 GLU A  30      29.110  17.046  95.536  1.00 67.71           O
ATOM    225  OE2 GLU A  30      30.391  18.501  94.443  1.00 67.71           O
ATOM    226  C   GLU A  30      26.830  15.793  91.627  1.00 67.71           C
ATOM    227  O   GLU A  30      27.495  16.089  90.636  1.00 67.71           O
ATOM    228  N   GLU A  31      26.608  14.520  91.997  1.00 39.45           N
ATOM    229  CA  GLU A  31      27.179  13.406  91.298  1.00 39.45           C
ATOM    230  CB  GLU A  31      26.888  12.072  92.008  1.00 39.45           C
ATOM    231  CG  GLU A  31      27.542  11.979  93.390  1.00 39.45           C
ATOM    232  CD  GLU A  31      27.043  10.718  94.082  1.00 39.45           C
ATOM    233  OE1 GLU A  31      26.266   9.958  93.446  1.00 39.45           O
ATOM    234  OE2 GLU A  31      27.434  10.498  95.260  1.00 39.45           O
ATOM    235  C   GLU A  31      26.628  13.336  89.904  1.00 39.45           C
ATOM    236  O   GLU A  31      27.358  13.039  88.961  1.00 39.45           O
ATOM    237  N   VAL A  32      25.320  13.600  89.721  1.00100.93           N
ATOM    238  CA  VAL A  32      24.771  13.495  88.398  1.00100.93           C
ATOM    239  CB  VAL A  32      23.279  13.706  88.330  1.00100.93           C
ATOM    240  CG1 VAL A  32      22.599  12.641  89.204  1.00100.93           C
ATOM    241  CG2 VAL A  32      22.929  15.153  88.706  1.00100.93           C
ATOM    242  C   VAL A  32      25.427  14.507  87.507  1.00100.93           C
ATOM    243  O   VAL A  32      25.827  14.187  86.391  1.00100.93           O
ATOM    244  N   LYS A  33      25.591  15.755  87.984  1.00 76.54           N
ATOM    245  CA  LYS A  33      26.147  16.777  87.142  1.00 76.54           C
ATOM    246  CB  LYS A  33      26.212  18.171  87.795  1.00 76.54           C
ATOM    247  CG  LYS A  33      24.841  18.802  88.051  1.00 76.54           C
ATOM    248  CD  LYS A  33      24.915  20.184  88.705  1.00 76.54           C
ATOM    249  CE  LYS A  33      25.653  20.211  90.044  1.00 76.54           C
ATOM    250  NZ  LYS A  33      25.799  21.610  90.508  1.00 76.54           N
ATOM    251  C   LYS A  33      27.544  16.404  86.753  1.00 76.54           C
ATOM    252  O   LYS A  33      27.956  16.655  85.620  1.00 76.54           O
ATOM    253  N   THR A  34      28.319  15.816  87.687  1.00 97.62           N
ATOM    254  CA  THR A  34      29.682  15.472  87.395  1.00 97.62           C
ATOM    255  CB  THR A  34      30.479  15.032  88.594  1.00 97.62           C
ATOM    256  OG1 THR A  34      31.860  15.005  88.264  1.00 97.62           O
ATOM    257  CG2 THR A  34      30.028  13.632  89.038  1.00 97.62           C
ATOM    258  C   THR A  34      29.747  14.388  86.359  1.00 97.62           C
ATOM    259  O   THR A  34      30.569  14.452  85.446  1.00 97.62           O
ATOM    260  N   SER A  35      28.880  13.363  86.467  1.00 74.98           N
ATOM    261  CA  SER A  35      28.909  12.258  85.547  1.00 74.98           C
ATOM    262  CB  SER A  35      27.886  11.164  85.898  1.00 74.98           C
ATOM    263  OG  SER A  35      27.972  10.101  84.960  1.00 74.98           O
ATOM    264  C   SER A  35      28.566  12.741  84.171  1.00 74.98           C
ATOM    265  O   SER A  35      29.206  12.359  83.193  1.00 74.98           O
ATOM    266  N   LEU A  36      27.526  13.585  84.051  1.00145.21           N
ATOM    267  CA  LEU A  36      27.136  14.055  82.753  1.00145.21           C
ATOM    268  CB  LEU A  36      25.785  14.794  82.720  1.00145.21           C
ATOM    269  CG  LEU A  36      24.581  13.837  82.853  1.00145.21           C
ATOM    270  CD1 LEU A  36      24.637  12.765  81.760  1.00145.21           C
ATOM    271  CD2 LEU A  36      24.435  13.226  84.250  1.00145.21           C
ATOM    272  C   LEU A  36      28.196  14.936  82.159  1.00145.21           C
ATOM    273  O   LEU A  36      28.480  14.843  80.967  1.00145.21           O
ATOM    274  N   GLU A  37      28.837  15.798  82.971  1.00 89.60           N
ATOM    275  CA  GLU A  37      29.808  16.721  82.444  1.00 89.60           C
ATOM    276  CB  GLU A  37      30.392  17.678  83.498  1.00 89.60           C
ATOM    277  CG  GLU A  37      31.200  16.984  84.595  1.00 89.60           C
ATOM    278  CD  GLU A  37      31.707  18.055  85.549  1.00 89.60           C
ATOM    279  OE1 GLU A  37      30.863  18.852  86.041  1.00 89.60           O
ATOM    280  OE2 GLU A  37      32.941  18.093  85.793  1.00 89.60           O
ATOM    281  C   GLU A  37      30.947  15.952  81.846  1.00 89.60           C
ATOM    282  O   GLU A  37      31.546  16.388  80.862  1.00 89.60           O
ATOM    283  N   ASN A  38      31.293  14.809  82.467  1.00106.67           N
ATOM    284  CA  ASN A  38      32.336  13.923  82.029  1.00106.67           C
ATOM    285  CB  ASN A  38      32.646  12.811  83.046  1.00106.67           C
ATOM    286  CG  ASN A  38      33.290  13.453  84.267  1.00106.67           C
ATOM    287  OD1 ASN A  38      33.695  14.614  84.232  1.00106.67           O
ATOM    288  ND2 ASN A  38      33.398  12.673  85.376  1.00106.67           N
ATOM    289  C   ASN A  38      31.913  13.260  80.754  1.00106.67           C
ATOM    290  O   ASN A  38      32.755  12.875  79.946  1.00106.67           O
ATOM    291  N   GLY A  39      30.595  13.093  80.532  1.00 37.33           N
ATOM    292  CA  GLY A  39      30.178  12.446  79.321  1.00 37.33           C
ATOM    293  C   GLY A  39      29.585  11.105  79.627  1.00 37.33           C
ATOM    294  O   GLY A  39      29.285  10.337  78.714  1.00 37.33           O
ATOM    295  N   ASP A  40      29.433  10.759  80.920  1.00 48.20           N
ATOM    296  CA  ASP A  40      28.792   9.516  81.245  1.00 48.20           C
ATOM    297  CB  ASP A  40      29.162   8.991  82.645  1.00 48.20           C
ATOM    298  CG  ASP A  40      28.763   7.524  82.749  1.00 48.20           C
ATOM    299  OD1 ASP A  40      28.361   6.937  81.709  1.00 48.20           O
ATOM    300  OD2 ASP A  40      28.867   6.965  83.874  1.00 48.20           O
ATOM    301  C   ASP A  40      27.310   9.759  81.215  1.00 48.20           C
ATOM    302  O   ASP A  40      26.856  10.900  81.292  1.00 48.20           O
ATOM    303  N   ASN A  41      26.507   8.683  81.086  1.00 98.47           N
ATOM    304  CA  ASN A  41      25.085   8.860  81.082  1.00 98.47           C
ATOM    305  CB  ASN A  41      24.365   8.143  79.926  1.00 98.47           C
ATOM    306  CG  ASN A  41      24.558   6.643  80.091  1.00 98.47           C
ATOM    307  OD1 ASN A  41      23.712   5.956  80.662  1.00 98.47           O
ATOM    308  ND2 ASN A  41      25.701   6.116  79.575  1.00 98.47           N
ATOM    309  C   ASN A  41      24.566   8.289  82.360  1.00 98.47           C
ATOM    310  O   ASN A  41      24.957   7.196  82.765  1.00 98.47           O
ATOM    311  N   VAL A  42      23.683   9.038  83.051  1.00118.57           N
ATOM    312  CA  VAL A  42      23.117   8.519  84.262  1.00118.57           C
ATOM    313  CB  VAL A  42      22.873   9.532  85.341  1.00118.57           C
ATOM    314  CG1 VAL A  42      24.207   9.924  85.977  1.00118.57           C
ATOM    315  CG2 VAL A  42      22.152  10.726  84.707  1.00118.57           C
ATOM    316  C   VAL A  42      21.798   7.918  83.931  1.00118.57           C
ATOM    317  O   VAL A  42      20.949   8.545  83.298  1.00118.57           O
ATOM    318  N   TYR A  43      21.596   6.658  84.361  1.00143.85           N
ATOM    319  CA  TYR A  43      20.363   6.008  84.048  1.00143.85           C
ATOM    320  CB  TYR A  43      20.543   4.724  83.220  1.00143.85           C
ATOM    321  CG  TYR A  43      19.184   4.192  82.918  1.00143.85           C
ATOM    322  CD1 TYR A  43      18.498   4.636  81.811  1.00143.85           C
ATOM    323  CD2 TYR A  43      18.594   3.256  83.737  1.00143.85           C
ATOM    324  CE1 TYR A  43      17.243   4.154  81.522  1.00143.85           C
ATOM    325  CE2 TYR A  43      17.338   2.771  83.453  1.00143.85           C
ATOM    326  CZ  TYR A  43      16.662   3.219  82.343  1.00143.85           C
ATOM    327  OH  TYR A  43      15.374   2.722  82.048  1.00143.85           O
ATOM    328  C   TYR A  43      19.705   5.614  85.328  1.00143.85           C
ATOM    329  O   TYR A  43      20.328   5.021  86.209  1.00143.85           O
ATOM    330  N   LEU A  44      18.413   5.963  85.466  1.00 71.62           N
ATOM    331  CA  LEU A  44      17.662   5.596  86.634  1.00 71.62           C
ATOM    332  CB  LEU A  44      17.273   6.831  87.461  1.00 71.62           C
ATOM    333  CG  LEU A  44      18.499   7.678  87.872  1.00 71.62           C
ATOM    334  CD1 LEU A  44      18.089   8.907  88.700  1.00 71.62           C
ATOM    335  CD2 LEU A  44      19.568   6.824  88.575  1.00 71.62           C
ATOM    336  C   LEU A  44      16.416   4.949  86.110  1.00 71.62           C
ATOM    337  O   LEU A  44      15.549   5.617  85.549  1.00 71.62           O
ATOM    338  N   ARG A  45      16.268   3.627  86.311  1.00153.41           N
ATOM    339  CA  ARG A  45      15.172   2.933  85.694  1.00153.41           C
ATOM    340  CB  ARG A  45      15.173   1.416  85.954  1.00153.41           C
ATOM    341  CG  ARG A  45      16.378   0.681  85.365  1.00153.41           C
ATOM    342  CD  ARG A  45      16.322  -0.833  85.582  1.00153.41           C
ATOM    343  NE  ARG A  45      17.543  -1.423  84.966  1.00153.41           N
ATOM    344  CZ  ARG A  45      18.696  -1.502  85.691  1.00153.41           C
ATOM    345  NH1 ARG A  45      18.726  -1.035  86.975  1.00153.41           N
ATOM    346  NH2 ARG A  45      19.817  -2.051  85.137  1.00153.41           N
ATOM    347  C   ARG A  45      13.869   3.456  86.202  1.00153.41           C
ATOM    348  O   ARG A  45      13.644   3.568  87.406  1.00153.41           O
ATOM    349  N   GLY A  46      12.978   3.805  85.253  1.00 36.45           N
ATOM    350  CA  GLY A  46      11.637   4.222  85.538  1.00 36.45           C
ATOM    351  C   GLY A  46      11.582   5.715  85.605  1.00 36.45           C
ATOM    352  O   GLY A  46      10.640   6.325  85.099  1.00 36.45           O
ATOM    353  N   PHE A  47      12.578   6.340  86.264  1.00 66.44           N
ATOM    354  CA  PHE A  47      12.623   7.772  86.385  1.00 66.44           C
ATOM    355  CB  PHE A  47      13.609   8.201  87.489  1.00 66.44           C
ATOM    356  CG  PHE A  47      13.610   9.686  87.619  1.00 66.44           C
ATOM    357  CD1 PHE A  47      12.632  10.327  88.343  1.00 66.44           C
ATOM    358  CD2 PHE A  47      14.602  10.435  87.031  1.00 66.44           C
ATOM    359  CE1 PHE A  47      12.635  11.697  88.468  1.00 66.44           C
ATOM    360  CE2 PHE A  47      14.612  11.805  87.153  1.00 66.44           C
ATOM    361  CZ  PHE A  47      13.628  12.438  87.873  1.00 66.44           C
ATOM    362  C   PHE A  47      13.040   8.425  85.098  1.00 66.44           C
ATOM    363  O   PHE A  47      12.327   9.276  84.566  1.00 66.44           O
ATOM    364  N   GLY A  48      14.199   8.011  84.535  1.00 28.84           N
ATOM    365  CA  GLY A  48      14.671   8.636  83.328  1.00 28.84           C
ATOM    366  C   GLY A  48      16.173   8.654  83.324  1.00 28.84           C
ATOM    367  O   GLY A  48      16.820   8.130  84.230  1.00 28.84           O
ATOM    368  N   SER A  49      16.771   9.277  82.282  1.00 33.26           N
ATOM    369  CA  SER A  49      18.204   9.304  82.191  1.00 33.26           C
ATOM    370  CB  SER A  49      18.769   8.362  81.115  1.00 33.26           C
ATOM    371  OG  SER A  49      18.360   8.793  79.825  1.00 33.26           O
ATOM    372  C   SER A  49      18.660  10.689  81.846  1.00 33.26           C
ATOM    373  O   SER A  49      17.915  11.484  81.273  1.00 33.26           O
ATOM    374  N   PHE A  50      19.921  11.004  82.222  1.00 57.71           N
ATOM    375  CA  PHE A  50      20.524  12.278  81.949  1.00 57.71           C
ATOM    376  CB  PHE A  50      21.044  13.009  83.199  1.00 57.71           C
ATOM    377  CG  PHE A  50      19.903  13.368  84.084  1.00 57.71           C
ATOM    378  CD1 PHE A  50      19.395  12.454  84.979  1.00 57.71           C
ATOM    379  CD2 PHE A  50      19.351  14.627  84.028  1.00 57.71           C
ATOM    380  CE1 PHE A  50      18.343  12.788  85.799  1.00 57.71           C
ATOM    381  CE2 PHE A  50      18.299  14.966  84.845  1.00 57.71           C
ATOM    382  CZ  PHE A  50      17.794  14.046  85.733  1.00 57.71           C
ATOM    383  C   PHE A  50      21.743  12.013  81.124  1.00 57.71           C
ATOM    384  O   PHE A  50      22.492  11.074  81.396  1.00 57.71           O
ATOM    385  N   ILE A  51      21.968  12.834  80.078  1.00100.78           N
ATOM    386  CA  ILE A  51      23.123  12.651  79.247  1.00100.78           C
ATOM    387  CB  ILE A  51      22.882  11.736  78.081  1.00100.78           C
ATOM    388  CG1 ILE A  51      21.810  12.323  77.147  1.00100.78           C
ATOM    389  CG2 ILE A  51      22.536  10.343  78.631  1.00100.78           C
ATOM    390  CD1 ILE A  51      21.722  11.612  75.797  1.00100.78           C
ATOM    391  C   ILE A  51      23.528  13.976  78.689  1.00100.78           C
ATOM    392  O   ILE A  51      22.814  14.970  78.814  1.00100.78           O
ATOM    393  N   ILE A  52      24.722  14.019  78.068  1.00101.10           N
ATOM    394  CA  ILE A  52      25.160  15.214  77.413  1.00101.10           C
ATOM    395  CB  ILE A  52      26.607  15.544  77.625  1.00101.10           C
ATOM    396  CG1 ILE A  52      27.509  14.408  77.113  1.00101.10           C
ATOM    397  CG2 ILE A  52      26.792  15.916  79.101  1.00101.10           C
ATOM    398  CD1 ILE A  52      28.986  14.789  77.024  1.00101.10           C
ATOM    399  C   ILE A  52      24.958  14.979  75.953  1.00101.10           C
ATOM    400  O   ILE A  52      25.263  13.904  75.439  1.00101.10           O
ATOM    401  N   LYS A  53      24.376  15.973  75.253  1.00 43.95           N
ATOM    402  CA  LYS A  53      24.149  15.814  73.847  1.00 43.95           C
ATOM    403  CB  LYS A  53      22.704  16.089  73.408  1.00 43.95           C
ATOM    404  CG  LYS A  53      21.698  15.057  73.914  1.00 43.95           C
ATOM    405  CD  LYS A  53      20.247  15.473  73.677  1.00 43.95           C
ATOM    406  CE  LYS A  53      19.230  14.419  74.115  1.00 43.95           C
ATOM    407  NZ  LYS A  53      17.857  14.898  73.844  1.00 43.95           N
ATOM    408  C   LYS A  53      25.002  16.803  73.130  1.00 43.95           C
ATOM    409  O   LYS A  53      25.214  17.918  73.603  1.00 43.95           O
ATOM    410  N   THR A  54      25.538  16.406  71.962  1.00100.77           N
ATOM    411  CA  THR A  54      26.351  17.322  71.225  1.00100.77           C
ATOM    412  CB  THR A  54      27.385  16.658  70.361  1.00100.77           C
ATOM    413  OG1 THR A  54      28.293  17.622  69.850  1.00100.77           O
ATOM    414  CG2 THR A  54      26.673  15.935  69.204  1.00100.77           C
ATOM    415  C   THR A  54      25.457  18.107  70.327  1.00100.77           C
ATOM    416  O   THR A  54      24.452  17.598  69.833  1.00100.77           O
ATOM    417  N   ARG A  55      25.793  19.395  70.122  1.00206.49           N
ATOM    418  CA  ARG A  55      25.037  20.197  69.209  1.00206.49           C
ATOM    419  CB  ARG A  55      24.203  21.319  69.856  1.00206.49           C
ATOM    420  CG  ARG A  55      24.955  22.293  70.760  1.00206.49           C
ATOM    421  CD  ARG A  55      24.725  21.997  72.243  1.00206.49           C
ATOM    422  NE  ARG A  55      23.261  21.765  72.423  1.00206.49           N
ATOM    423  CZ  ARG A  55      22.781  20.492  72.299  1.00206.49           C
ATOM    424  NH1 ARG A  55      23.661  19.470  72.101  1.00206.49           N
ATOM    425  NH2 ARG A  55      21.444  20.223  72.346  1.00206.49           N
ATOM    426  C   ARG A  55      25.989  20.763  68.212  1.00206.49           C
ATOM    427  O   ARG A  55      27.098  21.178  68.549  1.00206.49           O
ATOM    428  N   ALA A  56      25.556  20.771  66.938  1.00 30.71           N
ATOM    429  CA  ALA A  56      26.376  21.180  65.839  1.00 30.71           C
ATOM    430  CB  ALA A  56      25.832  20.735  64.470  1.00 30.71           C
ATOM    431  C   ALA A  56      26.508  22.666  65.804  1.00 30.71           C
ATOM    432  O   ALA A  56      25.730  23.402  66.409  1.00 30.71           O
ATOM    433  N   GLU A  57      27.550  23.122  65.083  1.00106.03           N
ATOM    434  CA  GLU A  57      27.849  24.508  64.882  1.00106.03           C
ATOM    435  CB  GLU A  57      29.165  24.691  64.093  1.00106.03           C
ATOM    436  CG  GLU A  57      29.603  26.135  63.830  1.00106.03           C
ATOM    437  CD  GLU A  57      28.759  26.712  62.704  1.00106.03           C
ATOM    438  OE1 GLU A  57      28.719  26.085  61.612  1.00106.03           O
ATOM    439  OE2 GLU A  57      28.139  27.787  62.924  1.00106.03           O
ATOM    440  C   GLU A  57      26.728  25.073  64.070  1.00106.03           C
ATOM    441  O   GLU A  57      26.173  24.390  63.211  1.00106.03           O
ATOM    442  N   LYS A  58      26.342  26.335  64.349  1.00 92.27           N
ATOM    443  CA  LYS A  58      25.276  26.942  63.605  1.00 92.27           C
ATOM    444  CB  LYS A  58      23.889  26.673  64.212  1.00 92.27           C
ATOM    445  CG  LYS A  58      23.753  27.124  65.667  1.00 92.27           C
ATOM    446  CD  LYS A  58      22.328  26.994  66.207  1.00 92.27           C
ATOM    447  CE  LYS A  58      22.176  27.442  67.661  1.00 92.27           C
ATOM    448  NZ  LYS A  58      22.063  28.916  67.724  1.00 92.27           N
ATOM    449  C   LYS A  58      25.503  28.420  63.565  1.00 92.27           C
ATOM    450  O   LYS A  58      26.234  28.972  64.385  1.00 92.27           O
ATOM    451  N   THR A  59      24.882  29.105  62.584  1.00 92.90           N
ATOM    452  CA  THR A  59      25.068  30.520  62.453  1.00 92.90           C
ATOM    453  CB  THR A  59      24.754  31.041  61.083  1.00 92.90           C
ATOM    454  OG1 THR A  59      25.138  32.404  60.977  1.00 92.90           O
ATOM    455  CG2 THR A  59      23.243  30.892  60.833  1.00 92.90           C
ATOM    456  C   THR A  59      24.164  31.217  63.413  1.00 92.90           C
ATOM    457  O   THR A  59      23.113  30.706  63.796  1.00 92.90           O
ATOM    458  N   GLY A  60      24.572  32.427  63.828  1.00 43.55           N
ATOM    459  CA  GLY A  60      23.794  33.210  64.738  1.00 43.55           C
ATOM    460  C   GLY A  60      24.146  34.628  64.452  1.00 43.55           C
ATOM    461  O   GLY A  60      24.951  34.903  63.564  1.00 43.55           O
ATOM    462  N   ARG A  61      23.536  35.579  65.184  1.00 97.90           N
ATOM    463  CA  ARG A  61      23.883  36.944  64.937  1.00 97.90           C
ATOM    464  CB  ARG A  61      22.859  37.683  64.061  1.00 97.90           C
ATOM    465  CG  ARG A  61      23.227  39.141  63.788  1.00 97.90           C
ATOM    466  CD  ARG A  61      22.450  39.750  62.622  1.00 97.90           C
ATOM    467  NE  ARG A  61      21.032  39.321  62.755  1.00 97.90           N
ATOM    468  CZ  ARG A  61      20.176  39.515  61.711  1.00 97.90           C
ATOM    469  NH1 ARG A  61      20.623  40.128  60.576  1.00 97.90           N
ATOM    470  NH2 ARG A  61      18.881  39.094  61.799  1.00 97.90           N
ATOM    471  C   ARG A  61      23.993  37.642  66.253  1.00 97.90           C
ATOM    472  O   ARG A  61      23.340  37.271  67.228  1.00 97.90           O
ATOM    473  N   ASN A  62      24.851  38.679  66.310  1.00 43.28           N
ATOM    474  CA  ASN A  62      25.045  39.406  67.529  1.00 43.28           C
ATOM    475  CB  ASN A  62      26.454  40.019  67.636  1.00 43.28           C
ATOM    476  CG  ASN A  62      26.712  40.440  69.076  1.00 43.28           C
ATOM    477  OD1 ASN A  62      25.911  41.145  69.687  1.00 43.28           O
ATOM    478  ND2 ASN A  62      27.868  39.993  69.637  1.00 43.28           N
ATOM    479  C   ASN A  62      24.045  40.519  67.524  1.00 43.28           C
ATOM    480  O   ASN A  62      23.920  41.253  66.548  1.00 43.28           O
ATOM    481  N   ILE A  63      23.279  40.659  68.621  1.00 83.64           N
ATOM    482  CA  ILE A  63      22.260  41.667  68.664  1.00 83.64           C
ATOM    483  CB  ILE A  63      21.395  41.573  69.890  1.00 83.64           C
ATOM    484  CG1 ILE A  63      20.205  42.541  69.782  1.00 83.64           C
ATOM    485  CG2 ILE A  63      22.271  41.781  71.137  1.00 83.64           C
ATOM    486  CD1 ILE A  63      19.131  42.308  70.842  1.00 83.64           C
ATOM    487  C   ILE A  63      22.873  43.036  68.621  1.00 83.64           C
ATOM    488  O   ILE A  63      22.393  43.913  67.903  1.00 83.64           O
ATOM    489  N   SER A  64      23.941  43.263  69.409  1.00 75.68           N
ATOM    490  CA  SER A  64      24.547  44.564  69.474  1.00 75.68           C
ATOM    491  CB  SER A  64      25.623  44.660  70.570  1.00 75.68           C
ATOM    492  OG  SER A  64      26.183  45.965  70.589  1.00 75.68           O
ATOM    493  C   SER A  64      25.205  44.920  68.175  1.00 75.68           C
ATOM    494  O   SER A  64      24.836  45.902  67.531  1.00 75.68           O
ATOM    495  N   LYS A  65      26.214  44.117  67.774  1.00 92.54           N
ATOM    496  CA  LYS A  65      27.017  44.352  66.604  1.00 92.54           C
ATOM    497  CB  LYS A  65      28.241  43.425  66.537  1.00 92.54           C
ATOM    498  CG  LYS A  65      29.309  43.900  65.551  1.00 92.54           C
ATOM    499  CD  LYS A  65      30.659  43.202  65.732  1.00 92.54           C
ATOM    500  CE  LYS A  65      31.733  43.682  64.755  1.00 92.54           C
ATOM    501  NZ  LYS A  65      32.214  45.025  65.152  1.00 92.54           N
ATOM    502  C   LYS A  65      26.200  44.149  65.366  1.00 92.54           C
ATOM    503  O   LYS A  65      26.374  44.850  64.370  1.00 92.54           O
ATOM    504  N   ASN A  66      25.273  43.179  65.413  1.00 71.82           N
ATOM    505  CA  ASN A  66      24.434  42.827  64.303  1.00 71.82           C
ATOM    506  CB  ASN A  66      23.798  44.052  63.621  1.00 71.82           C
ATOM    507  CG  ASN A  66      22.633  43.576  62.765  1.00 71.82           C
ATOM    508  OD1 ASN A  66      21.557  43.277  63.281  1.00 71.82           O
ATOM    509  ND2 ASN A  66      22.840  43.511  61.423  1.00 71.82           N
ATOM    510  C   ASN A  66      25.258  42.103  63.286  1.00 71.82           C
ATOM    511  O   ASN A  66      24.822  41.892  62.155  1.00 71.82           O
ATOM    512  N   THR A  67      26.468  41.659  63.669  1.00 96.15           N
ATOM    513  CA  THR A  67      27.260  40.928  62.727  1.00 96.15           C
ATOM    514  CB  THR A  67      28.731  40.959  63.020  1.00 96.15           C
ATOM    515  OG1 THR A  67      28.993  40.369  64.285  1.00 96.15           O
ATOM    516  CG2 THR A  67      29.209  42.420  63.001  1.00 96.15           C
ATOM    517  C   THR A  67      26.827  39.500  62.788  1.00 96.15           C
ATOM    518  O   THR A  67      26.412  39.010  63.837  1.00 96.15           O
ATOM    519  N   THR A  68      26.893  38.793  61.644  1.00 34.69           N
ATOM    520  CA  THR A  68      26.530  37.409  61.668  1.00 34.69           C
ATOM    521  CB  THR A  68      26.134  36.869  60.325  1.00 34.69           C
ATOM    522  OG1 THR A  68      25.031  37.600  59.809  1.00 34.69           O
ATOM    523  CG2 THR A  68      25.757  35.386  60.485  1.00 34.69           C
ATOM    524  C   THR A  68      27.735  36.669  62.147  1.00 34.69           C
ATOM    525  O   THR A  68      28.864  37.062  61.860  1.00 34.69           O
ATOM    526  N   ILE A  69      27.528  35.590  62.927  1.00142.03           N
ATOM    527  CA  ILE A  69      28.654  34.862  63.432  1.00142.03           C
ATOM    528  CB  ILE A  69      29.036  35.223  64.841  1.00142.03           C
ATOM    529  CG1 ILE A  69      27.904  34.893  65.829  1.00142.03           C
ATOM    530  CG2 ILE A  69      29.450  36.703  64.849  1.00142.03           C
ATOM    531  CD1 ILE A  69      26.635  35.712  65.606  1.00142.03           C
ATOM    532  C   ILE A  69      28.337  33.401  63.415  1.00142.03           C
ATOM    533  O   ILE A  69      27.181  32.999  63.298  1.00142.03           O
ATOM    534  N   LYS A  70      29.389  32.562  63.501  1.00158.42           N
ATOM    535  CA  LYS A  70      29.192  31.144  63.529  1.00158.42           C
ATOM    536  CB  LYS A  70      30.216  30.368  62.681  1.00158.42           C
ATOM    537  CG  LYS A  70      30.144  30.690  61.186  1.00158.42           C
ATOM    538  CD  LYS A  70      28.802  30.339  60.538  1.00158.42           C
ATOM    539  CE  LYS A  70      28.712  28.889  60.057  1.00158.42           C
ATOM    540  NZ  LYS A  70      29.584  28.693  58.877  1.00158.42           N
ATOM    541  C   LYS A  70      29.372  30.719  64.949  1.00158.42           C
ATOM    542  O   LYS A  70      30.331  31.105  65.614  1.00158.42           O
ATOM    543  N   ILE A  71      28.439  29.892  65.452  1.00 46.26           N
ATOM    544  CA  ILE A  71      28.509  29.456  66.813  1.00 46.26           C
ATOM    545  CB  ILE A  71      27.161  29.401  67.477  1.00 46.26           C
ATOM    546  CG1 ILE A  71      26.508  30.793  67.482  1.00 46.26           C
ATOM    547  CG2 ILE A  71      27.338  28.806  68.884  1.00 46.26           C
ATOM    548  CD1 ILE A  71      25.027  30.769  67.856  1.00 46.26           C
ATOM    549  C   ILE A  71      29.047  28.068  66.772  1.00 46.26           C
ATOM    550  O   ILE A  71      28.504  27.196  66.099  1.00 46.26           O
ATOM    551  N   PRO A  72      30.118  27.857  67.484  1.00150.46           N
ATOM    552  CA  PRO A  72      30.746  26.568  67.476  1.00150.46           C
ATOM    553  CD  PRO A  72      31.080  28.925  67.703  1.00150.46           C
ATOM    554  CB  PRO A  72      32.118  26.767  68.113  1.00150.46           C
ATOM    555  CG  PRO A  72      32.451  28.234  67.793  1.00150.46           C
ATOM    556  C   PRO A  72      29.904  25.549  68.160  1.00150.46           C
ATOM    557  O   PRO A  72      29.012  25.913  68.925  1.00150.46           O
ATOM    558  N   ALA A  73      30.167  24.261  67.883  1.00 33.12           N
ATOM    559  CA  ALA A  73      29.378  23.221  68.463  1.00 33.12           C
ATOM    560  CB  ALA A  73      29.742  21.815  67.957  1.00 33.12           C
ATOM    561  C   ALA A  73      29.588  23.240  69.941  1.00 33.12           C
ATOM    562  O   ALA A  73      30.656  23.606  70.430  1.00 33.12           O
ATOM    563  N   HIS A  74      28.531  22.869  70.693  1.00 75.89           N
ATOM    564  CA  HIS A  74      28.613  22.821  72.121  1.00 75.89           C
ATOM    565  ND1 HIS A  74      28.468  26.278  71.606  1.00 75.89           N
ATOM    566  CG  HIS A  74      28.861  25.313  72.507  1.00 75.89           C
ATOM    567  CB  HIS A  74      28.067  24.077  72.822  1.00 75.89           C
ATOM    568  NE2 HIS A  74      30.438  26.924  72.411  1.00 75.89           N
ATOM    569  CD2 HIS A  74      30.065  25.723  72.990  1.00 75.89           C
ATOM    570  CE1 HIS A  74      29.449  27.217  71.588  1.00 75.89           C
ATOM    571  C   HIS A  74      27.800  21.650  72.570  1.00 75.89           C
ATOM    572  O   HIS A  74      27.218  20.941  71.751  1.00 75.89           O
ATOM    573  N   ASN A  75      27.774  21.397  73.895  1.00 84.58           N
ATOM    574  CA  ASN A  75      27.023  20.286  74.410  1.00 84.58           C
ATOM    575  CB  ASN A  75      27.911  19.178  75.003  1.00 84.58           C
ATOM    576  CG  ASN A  75      28.757  19.789  76.111  1.00 84.58           C
ATOM    577  OD1 ASN A  75      28.795  21.007  76.282  1.00 84.58           O
ATOM    578  ND2 ASN A  75      29.473  18.920  76.873  1.00 84.58           N
ATOM    579  C   ASN A  75      26.099  20.784  75.477  1.00 84.58           C
ATOM    580  O   ASN A  75      26.378  21.785  76.136  1.00 84.58           O
ATOM    581  N   ILE A  76      24.941  20.106  75.641  1.00 47.36           N
ATOM    582  CA  ILE A  76      23.999  20.502  76.648  1.00 47.36           C
ATOM    583  CB  ILE A  76      22.773  21.187  76.117  1.00 47.36           C
ATOM    584  CG1 ILE A  76      21.937  20.232  75.251  1.00 47.36           C
ATOM    585  CG2 ILE A  76      23.228  22.457  75.378  1.00 47.36           C
ATOM    586  CD1 ILE A  76      20.517  20.742  75.005  1.00 47.36           C
ATOM    587  C   ILE A  76      23.525  19.268  77.358  1.00 47.36           C
ATOM    588  O   ILE A  76      23.597  18.159  76.832  1.00 47.36           O
ATOM    589  N   PRO A  77      23.073  19.449  78.573  1.00159.95           N
ATOM    590  CA  PRO A  77      22.550  18.352  79.347  1.00159.95           C
ATOM    591  CD  PRO A  77      23.612  20.507  79.408  1.00159.95           C
ATOM    592  CB  PRO A  77      22.495  18.847  80.789  1.00159.95           C
ATOM    593  CG  PRO A  77      23.562  19.955  80.838  1.00159.95           C
ATOM    594  C   PRO A  77      21.202  17.975  78.812  1.00159.95           C
ATOM    595  O   PRO A  77      20.486  18.859  78.344  1.00159.95           O
ATOM    596  N   ALA A  78      20.826  16.681  78.879  1.00 32.18           N
ATOM    597  CA  ALA A  78      19.540  16.292  78.368  1.00 32.18           C
ATOM    598  CB  ALA A  78      19.609  15.638  76.977  1.00 32.18           C
ATOM    599  C   ALA A  78      18.939  15.283  79.298  1.00 32.18           C
ATOM    600  O   ALA A  78      19.644  14.497  79.930  1.00 32.18           O
ATOM    601  N   PHE A  79      17.594  15.296  79.403  1.00 65.36           N
ATOM    602  CA  PHE A  79      16.886  14.384  80.258  1.00 65.36           C
ATOM    603  CB  PHE A  79      16.157  15.119  81.401  1.00 65.36           C
ATOM    604  CG  PHE A  79      15.379  14.163  82.244  1.00 65.36           C
ATOM    605  CD1 PHE A  79      16.012  13.293  83.101  1.00 65.36           C
ATOM    606  CD2 PHE A  79      14.002  14.165  82.204  1.00 65.36           C
ATOM    607  CE1 PHE A  79      15.286  12.425  83.882  1.00 65.36           C
ATOM    608  CE2 PHE A  79      13.269  13.300  82.984  1.00 65.36           C
ATOM    609  CZ  PHE A  79      13.912  12.424  83.825  1.00 65.36           C
ATOM    610  C   PHE A  79      15.858  13.677  79.431  1.00 65.36           C
ATOM    611  O   PHE A  79      15.178  14.291  78.611  1.00 65.36           O
ATOM    612  N   LYS A  80      15.748  12.343  79.602  1.00127.05           N
ATOM    613  CA  LYS A  80      14.713  11.612  78.929  1.00127.05           C
ATOM    614  CB  LYS A  80      15.231  10.576  77.904  1.00127.05           C
ATOM    615  CG  LYS A  80      15.986   9.369  78.477  1.00127.05           C
ATOM    616  CD  LYS A  80      15.092   8.250  79.019  1.00127.05           C
ATOM    617  CE  LYS A  80      15.870   7.115  79.688  1.00127.05           C
ATOM    618  NZ  LYS A  80      14.932   6.134  80.278  1.00127.05           N
ATOM    619  C   LYS A  80      13.945  10.922  80.011  1.00127.05           C
ATOM    620  O   LYS A  80      14.509  10.204  80.836  1.00127.05           O
ATOM    621  N   PRO A  81      12.668  11.172  80.058  1.00125.87           N
ATOM    622  CA  PRO A  81      11.880  10.567  81.096  1.00125.87           C
ATOM    623  CD  PRO A  81      12.180  12.500  79.718  1.00125.87           C
ATOM    624  CB  PRO A  81      10.603  11.398  81.201  1.00125.87           C
ATOM    625  CG  PRO A  81      11.039  12.789  80.708  1.00125.87           C
ATOM    626  C   PRO A  81      11.643   9.121  80.824  1.00125.87           C
ATOM    627  O   PRO A  81      11.490   8.747  79.662  1.00125.87           O
ATOM    628  N   ALA A  82      11.603   8.289  81.879  1.00 40.86           N
ATOM    629  CA  ALA A  82      11.363   6.894  81.675  1.00 40.86           C
ATOM    630  CB  ALA A  82      11.993   5.967  82.718  1.00 40.86           C
ATOM    631  C   ALA A  82       9.887   6.668  81.631  1.00 40.86           C
ATOM    632  O   ALA A  82       9.095   7.579  81.860  1.00 40.86           O
ATOM    633  N   LYS A  83       9.495   5.418  81.323  1.00 65.36           N
ATOM    634  CA  LYS A  83       8.128   5.039  81.104  1.00 65.36           C
ATOM    635  CB  LYS A  83       7.989   3.553  80.731  1.00 65.36           C
ATOM    636  CG  LYS A  83       6.550   3.107  80.468  1.00 65.36           C
ATOM    637  CD  LYS A  83       6.459   1.752  79.763  1.00 65.36           C
ATOM    638  CE  LYS A  83       5.031   1.216  79.639  1.00 65.36           C
ATOM    639  NZ  LYS A  83       4.508   0.870  80.980  1.00 65.36           N
ATOM    640  C   LYS A  83       7.281   5.290  82.317  1.00 65.36           C
ATOM    641  O   LYS A  83       6.142   5.737  82.187  1.00 65.36           O
ATOM    642  N   VAL A  84       7.794   5.002  83.527  1.00 26.50           N
ATOM    643  CA  VAL A  84       6.999   5.183  84.711  1.00 26.50           C
ATOM    644  CB  VAL A  84       7.711   4.739  85.955  1.00 26.50           C
ATOM    645  CG1 VAL A  84       6.839   5.090  87.172  1.00 26.50           C
ATOM    646  CG2 VAL A  84       8.033   3.241  85.826  1.00 26.50           C
ATOM    647  C   VAL A  84       6.670   6.636  84.878  1.00 26.50           C
ATOM    648  O   VAL A  84       5.536   6.994  85.197  1.00 26.50           O
ATOM    649  N   PHE A  85       7.664   7.516  84.657  1.00109.47           N
ATOM    650  CA  PHE A  85       7.486   8.927  84.849  1.00109.47           C
ATOM    651  CB  PHE A  85       8.758   9.712  84.484  1.00109.47           C
ATOM    652  CG  PHE A  85       8.703  11.060  85.116  1.00109.47           C
ATOM    653  CD1 PHE A  85       7.651  11.914  84.887  1.00109.47           C
ATOM    654  CD2 PHE A  85       9.743  11.481  85.912  1.00109.47           C
ATOM    655  CE1 PHE A  85       7.622  13.158  85.471  1.00109.47           C
ATOM    656  CE2 PHE A  85       9.721  12.725  86.497  1.00109.47           C
ATOM    657  CZ  PHE A  85       8.655  13.564  86.282  1.00109.47           C
ATOM    658  C   PHE A  85       6.422   9.394  83.896  1.00109.47           C
ATOM    659  O   PHE A  85       5.497  10.111  84.273  1.00109.47           O
ATOM    660  N   VAL A  86       6.526   8.976  82.621  1.00 37.59           N
ATOM    661  CA  VAL A  86       5.612   9.413  81.602  1.00 37.59           C
ATOM    662  CB  VAL A  86       5.963   8.881  80.245  1.00 37.59           C
ATOM    663  CG1 VAL A  86       4.880   9.329  79.249  1.00 37.59           C
ATOM    664  CG2 VAL A  86       7.381   9.357  79.885  1.00 37.59           C
ATOM    665  C   VAL A  86       4.216   8.955  81.909  1.00 37.59           C
ATOM    666  O   VAL A  86       3.257   9.695  81.698  1.00 37.59           O
ATOM    667  N   GLU A  87       4.060   7.709  82.389  1.00 48.27           N
ATOM    668  CA  GLU A  87       2.752   7.168  82.643  1.00 48.27           C
ATOM    669  CB  GLU A  87       2.765   5.668  82.982  1.00 48.27           C
ATOM    670  CG  GLU A  87       3.119   4.786  81.784  1.00 48.27           C
ATOM    671  CD  GLU A  87       3.094   3.336  82.242  1.00 48.27           C
ATOM    672  OE1 GLU A  87       3.781   3.019  83.249  1.00 48.27           O
ATOM    673  OE2 GLU A  87       2.381   2.525  81.592  1.00 48.27           O
ATOM    674  C   GLU A  87       2.085   7.881  83.775  1.00 48.27           C
ATOM    675  O   GLU A  87       0.873   8.094  83.742  1.00 48.27           O
ATOM    676  N   GLY A  88       2.843   8.236  84.829  1.00 23.84           N
ATOM    677  CA  GLY A  88       2.233   8.903  85.942  1.00 23.84           C
ATOM    678  C   GLY A  88       1.719  10.230  85.482  1.00 23.84           C
ATOM    679  O   GLY A  88       0.616  10.638  85.843  1.00 23.84           O
ATOM    680  N   VAL A  89       2.528  10.957  84.688  1.00118.05           N
ATOM    681  CA  VAL A  89       2.097  12.232  84.194  1.00118.05           C
ATOM    682  CB  VAL A  89       3.190  13.058  83.568  1.00118.05           C
ATOM    683  CG1 VAL A  89       4.154  13.488  84.683  1.00118.05           C
ATOM    684  CG2 VAL A  89       3.887  12.248  82.470  1.00118.05           C
ATOM    685  C   VAL A  89       0.964  12.038  83.231  1.00118.05           C
ATOM    686  O   VAL A  89       0.034  12.843  83.208  1.00118.05           O
ATOM    687  N   LYS A  90       1.016  10.983  82.390  1.00116.57           N
ATOM    688  CA  LYS A  90      -0.086  10.721  81.500  1.00116.57           C
ATOM    689  CB  LYS A  90       0.283  10.591  80.014  1.00116.57           C
ATOM    690  CG  LYS A  90       0.729  11.858  79.301  1.00116.57           C
ATOM    691  CD  LYS A  90       1.291  11.560  77.908  1.00116.57           C
ATOM    692  CE  LYS A  90       2.722  11.014  77.885  1.00116.57           C
ATOM    693  NZ  LYS A  90       3.686  12.113  77.658  1.00116.57           N
ATOM    694  C   LYS A  90      -0.596   9.348  81.793  1.00116.57           C
ATOM    695  O   LYS A  90       0.013   8.370  81.368  1.00116.57           O
ATOM    696  N   SER A  91      -1.749   9.219  82.475  1.00 78.92           N
ATOM    697  CA  SER A  91      -2.243   7.891  82.701  1.00 78.92           C
ATOM    698  CB  SER A  91      -3.548   7.843  83.515  1.00 78.92           C
ATOM    699  OG  SER A  91      -3.961   6.495  83.691  1.00 78.92           O
ATOM    700  C   SER A  91      -2.521   7.323  81.348  1.00 78.92           C
ATOM    701  O   SER A  91      -2.972   8.029  80.448  1.00 78.92           O
ATOM    702  N   ASN A  92      -2.272   6.015  81.161  1.00100.16           N
ATOM    703  CA  ASN A  92      -2.406   5.500  79.833  1.00100.16           C
ATOM    704  CB  ASN A  92      -1.550   4.251  79.571  1.00100.16           C
ATOM    705  CG  ASN A  92      -1.587   3.980  78.075  1.00100.16           C
ATOM    706  OD1 ASN A  92      -2.296   4.654  77.329  1.00100.16           O
ATOM    707  ND2 ASN A  92      -0.809   2.963  77.621  1.00100.16           N
ATOM    708  C   ASN A  92      -3.824   5.134  79.561  1.00100.16           C
ATOM    709  O   ASN A  92      -4.296   4.070  79.959  1.00100.16           O
ATOM    710  N   VAL A  93      -4.544   6.039  78.874  1.00187.79           N
ATOM    711  CA  VAL A  93      -5.871   5.754  78.426  1.00187.79           C
ATOM    712  CB  VAL A  93      -6.941   6.496  79.171  1.00187.79           C
ATOM    713  CG1 VAL A  93      -8.302   6.156  78.537  1.00187.79           C
ATOM    714  CG2 VAL A  93      -6.839   6.133  80.662  1.00187.79           C
ATOM    715  C   VAL A  93      -5.896   6.238  77.017  1.00187.79           C
ATOM    716  O   VAL A  93      -5.629   7.409  76.752  1.00187.79           O
ATOM    717  N   GLN A  94      -6.199   5.344  76.063  1.00287.74           N
ATOM    718  CA  GLN A  94      -6.189   5.780  74.703  1.00287.74           C
ATOM    719  CB  GLN A  94      -4.860   6.425  74.276  1.00287.74           C
ATOM    720  CG  GLN A  94      -3.681   5.448  74.308  1.00287.74           C
ATOM    721  CD  GLN A  94      -2.430   6.194  73.864  1.00287.74           C
ATOM    722  OE1 GLN A  94      -2.483   7.052  72.987  1.00287.74           O
ATOM    723  NE2 GLN A  94      -1.271   5.860  74.494  1.00287.74           N
ATOM    724  C   GLN A  94      -6.364   4.567  73.861  1.00287.74           C
ATOM    725  O   GLN A  94      -6.721   3.498  74.353  1.00287.74           O
ATOM    726  N   VAL A  95      -6.128   4.719  72.547  1.00166.42           N
ATOM    727  CA  VAL A  95      -6.211   3.580  71.695  1.00166.42           C
ATOM    728  CB  VAL A  95      -5.929   3.898  70.252  1.00166.42           C
ATOM    729  CG1 VAL A  95      -7.031   4.844  69.747  1.00166.42           C
ATOM    730  CG2 VAL A  95      -4.512   4.481  70.121  1.00166.42           C
ATOM    731  C   VAL A  95      -5.170   2.637  72.198  1.00166.42           C
ATOM    732  O   VAL A  95      -5.397   1.431  72.282  1.00166.42           O
ATOM    733  N   LYS A  96      -3.995   3.180  72.571  1.00 79.31           N
ATOM    734  CA  LYS A  96      -2.952   2.343  73.077  1.00 79.31           C
ATOM    735  CB  LYS A  96      -1.617   3.077  73.288  1.00 79.31           C
ATOM    736  CG  LYS A  96      -0.959   3.536  71.986  1.00 79.31           C
ATOM    737  CD  LYS A  96       0.214   4.493  72.203  1.00 79.31           C
ATOM    738  CE  LYS A  96       1.469   3.805  72.744  1.00 79.31           C
ATOM    739  NZ  LYS A  96       2.113   3.012  71.673  1.00 79.31           N
ATOM    740  C   LYS A  96      -3.418   1.839  74.434  1.00 79.31           C
ATOM    741  O   LYS A  96      -3.623   2.690  75.339  1.00 79.31           O
ATOM    742  OXT LYS A  96      -3.576   0.597  74.585  1.00 79.31           O
TER     743      LYS A  96
ATOM    744  N   MET B  97      26.448   5.523  84.490  1.00 94.32           N
ATOM    745  CA  MET B  97      26.093   5.318  85.915  1.00 94.32           C
ATOM    746  CB  MET B  97      26.305   6.611  86.719  1.00 94.32           C
ATOM    747  CG  MET B  97      27.766   7.035  86.852  1.00 94.32           C
ATOM    748  SD  MET B  97      28.010   8.566  87.801  1.00 94.32           S
ATOM    749  CE  MET B  97      27.500   7.853  89.391  1.00 94.32           C
ATOM    750  C   MET B  97      24.658   4.940  86.068  1.00 94.32           C
ATOM    751  O   MET B  97      23.767   5.644  85.595  1.00 94.32           O
ATOM    752  N   THR B  98      24.407   3.795  86.731  1.00 84.32           N
ATOM    753  CA  THR B  98      23.063   3.356  86.962  1.00 84.32           C
ATOM    754  CB  THR B  98      22.885   1.869  86.860  1.00 84.32           C
ATOM    755  OG1 THR B  98      21.505   1.535  86.894  1.00 84.32           O
ATOM    756  CG2 THR B  98      23.625   1.198  88.029  1.00 84.32           C
ATOM    757  C   THR B  98      22.686   3.768  88.349  1.00 84.32           C
ATOM    758  O   THR B  98      23.474   4.385  89.065  1.00 84.32           O
ATOM    759  N   LYS B  99      21.450   3.431  88.766  1.00 98.42           N
ATOM    760  CA  LYS B  99      20.997   3.838  90.063  1.00 98.42           C
ATOM    761  CB  LYS B  99      19.523   3.505  90.352  0.00 98.42           C
ATOM    762  CG  LYS B  99      19.232   2.030  90.620  0.00 98.42           C
ATOM    763  CD  LYS B  99      17.840   1.810  91.216  0.00 98.42           C
ATOM    764  CE  LYS B  99      17.586   2.628  92.485  0.00 98.42           C
ATOM    765  NZ  LYS B  99      16.165   2.518  92.885  0.00 98.42           N
ATOM    766  C   LYS B  99      21.846   3.194  91.114  1.00 98.42           C
ATOM    767  O   LYS B  99      22.204   3.831  92.103  1.00 98.42           O
ATOM    768  N   ALA B 100      22.209   1.912  90.924  1.00 26.45           N
ATOM    769  CA  ALA B 100      22.983   1.222  91.916  1.00 26.45           C
ATOM    770  CB  ALA B 100      23.270  -0.241  91.535  1.00 26.45           C
ATOM    771  C   ALA B 100      24.301   1.914  92.071  1.00 26.45           C
ATOM    772  O   ALA B 100      24.794   2.078  93.185  1.00 26.45           O
ATOM    773  N   ASP B 101      24.909   2.329  90.944  1.00 73.35           N
ATOM    774  CA  ASP B 101      26.194   2.970  90.959  1.00 73.35           C
ATOM    775  CB  ASP B 101      26.759   3.211  89.549  1.00 73.35           C
ATOM    776  CG  ASP B 101      28.199   3.687  89.689  1.00 73.35           C
ATOM    777  OD1 ASP B 101      28.731   3.641  90.831  1.00 73.35           O
ATOM    778  OD2 ASP B 101      28.786   4.106  88.656  1.00 73.35           O
ATOM    779  C   ASP B 101      26.098   4.307  91.626  1.00 73.35           C
ATOM    780  O   ASP B 101      27.002   4.705  92.358  1.00 73.35           O
ATOM    781  N   ILE B 102      25.002   5.049  91.378  1.00 40.59           N
ATOM    782  CA  ILE B 102      24.860   6.363  91.939  1.00 40.59           C
ATOM    783  CB  ILE B 102      23.627   7.071  91.459  1.00 40.59           C
ATOM    784  CG1 ILE B 102      23.698   7.289  89.939  1.00 40.59           C
ATOM    785  CG2 ILE B 102      23.483   8.373  92.266  1.00 40.59           C
ATOM    786  CD1 ILE B 102      22.373   7.739  89.324  1.00 40.59           C
ATOM    787  C   ILE B 102      24.788   6.257  93.428  1.00 40.59           C
ATOM    788  O   ILE B 102      25.431   7.030  94.133  1.00 40.59           O
ATOM    789  N   VAL B 103      24.018   5.271  93.929  1.00 51.43           N
ATOM    790  CA  VAL B 103      23.769   5.010  95.323  1.00 51.43           C
ATOM    791  CB  VAL B 103      22.891   3.795  95.464  1.00 51.43           C
ATOM    792  CG1 VAL B 103      22.830   3.344  96.928  1.00 51.43           C
ATOM    793  CG2 VAL B 103      21.515   4.133  94.863  1.00 51.43           C
ATOM    794  C   VAL B 103      25.072   4.734  96.020  1.00 51.43           C
ATOM    795  O   VAL B 103      25.301   5.178  97.145  1.00 51.43           O
ATOM    796  N   SER B 104      25.968   3.968  95.379  1.00 68.17           N
ATOM    797  CA  SER B 104      27.215   3.660  96.015  1.00 68.17           C
ATOM    798  CB  SER B 104      28.065   2.669  95.201  1.00 68.17           C
ATOM    799  OG  SER B 104      29.283   2.397  95.877  1.00 68.17           O
ATOM    800  C   SER B 104      28.014   4.920  96.192  1.00 68.17           C
ATOM    801  O   SER B 104      28.612   5.135  97.245  1.00 68.17           O
ATOM    802  N   LYS B 105      28.035   5.793  95.167  1.00 71.21           N
ATOM    803  CA  LYS B 105      28.832   6.988  95.198  1.00 71.21           C
ATOM    804  CB  LYS B 105      28.802   7.752  93.861  1.00 71.21           C
ATOM    805  CG  LYS B 105      29.729   8.968  93.836  1.00 71.21           C
ATOM    806  CD  LYS B 105      29.986   9.517  92.432  1.00 71.21           C
ATOM    807  CE  LYS B 105      30.915  10.733  92.412  1.00 71.21           C
ATOM    808  NZ  LYS B 105      31.135  11.179  91.017  1.00 71.21           N
ATOM    809  C   LYS B 105      28.349   7.926  96.264  1.00 71.21           C
ATOM    810  O   LYS B 105      29.142   8.564  96.954  1.00 71.21           O
ATOM    811  N   ILE B 106      27.020   8.057  96.378  1.00127.73           N
ATOM    812  CA  ILE B 106      26.322   8.920  97.285  1.00127.73           C
ATOM    813  CB  ILE B 106      24.898   9.055  96.824  1.00127.73           C
ATOM    814  CG1 ILE B 106      24.028   9.950  97.701  1.00127.73           C
ATOM    815  CG2 ILE B 106      24.360   7.661  96.546  1.00127.73           C
ATOM    816  CD1 ILE B 106      22.708  10.264  96.997  1.00127.73           C
ATOM    817  C   ILE B 106      26.474   8.467  98.708  1.00127.73           C
ATOM    818  O   ILE B 106      26.573   9.288  99.613  1.00127.73           O
ATOM    819  N   SER B 107      26.483   7.151  98.966  1.00 77.19           N
ATOM    820  CA  SER B 107      26.638   6.681 100.312  1.00 77.19           C
ATOM    821  CB  SER B 107      26.648   5.142 100.376  1.00 77.19           C
ATOM    822  OG  SER B 107      26.804   4.699 101.715  1.00 77.19           O
ATOM    823  C   SER B 107      27.957   7.175 100.842  1.00 77.19           C
ATOM    824  O   SER B 107      28.067   7.534 102.013  1.00 77.19           O
ATOM    825  N   ASP B 108      28.997   7.196  99.985  1.00 39.10           N
ATOM    826  CA  ASP B 108      30.321   7.585 100.395  1.00 39.10           C
ATOM    827  CB  ASP B 108      31.370   7.332  99.300  1.00 39.10           C
ATOM    828  CG  ASP B 108      31.520   5.826  99.139  1.00 39.10           C
ATOM    829  OD1 ASP B 108      30.932   5.081  99.968  1.00 39.10           O
ATOM    830  OD2 ASP B 108      32.227   5.399  98.188  1.00 39.10           O
ATOM    831  C   ASP B 108      30.415   9.041 100.766  1.00 39.10           C
ATOM    832  O   ASP B 108      30.961   9.379 101.816  1.00 39.10           O
ATOM    833  N   LYS B 109      29.878   9.945  99.924  1.00122.98           N
ATOM    834  CA  LYS B 109      30.017  11.362 100.143  1.00122.98           C
ATOM    835  CB  LYS B 109      29.353  12.205  99.038  1.00122.98           C
ATOM    836  CG  LYS B 109      29.974  12.059  97.647  1.00122.98           C
ATOM    837  CD  LYS B 109      31.434  12.506  97.560  1.00122.98           C
ATOM    838  CE  LYS B 109      31.951  12.594  96.122  1.00122.98           C
ATOM    839  NZ  LYS B 109      31.796  11.288  95.444  1.00122.98           N
ATOM    840  C   LYS B 109      29.336  11.754 101.421  1.00122.98           C
ATOM    841  O   LYS B 109      29.863  12.541 102.204  1.00122.98           O
ATOM    842  N   LEU B 110      28.123  11.213 101.633  1.00128.88           N
ATOM    843  CA  LEU B 110      27.246  11.489 102.738  1.00128.88           C
ATOM    844  CB  LEU B 110      25.934  10.713 102.631  1.00128.88           C
ATOM    845  CG  LEU B 110      25.225  10.934 101.304  1.00128.88           C
ATOM    846  CD1 LEU B 110      23.923  10.137 101.238  1.00128.88           C
ATOM    847  CD2 LEU B 110      25.091  12.420 100.996  1.00128.88           C
ATOM    848  C   LEU B 110      27.815  10.980 104.015  1.00128.88           C
ATOM    849  O   LEU B 110      27.652  11.609 105.059  1.00128.88           O
ATOM    850  N   GLY B 111      28.470   9.804 103.970  1.00 30.40           N
ATOM    851  CA  GLY B 111      28.934   9.214 105.189  1.00 30.40           C
ATOM    852  C   GLY B 111      27.804   8.438 105.801  1.00 30.40           C
ATOM    853  O   GLY B 111      27.601   8.467 107.014  1.00 30.40           O
ATOM    854  N   ILE B 112      27.029   7.731 104.952  1.00153.39           N
ATOM    855  CA  ILE B 112      25.916   6.925 105.374  1.00153.39           C
ATOM    856  CB  ILE B 112      24.586   7.531 105.012  1.00153.39           C
ATOM    857  CG1 ILE B 112      24.542   7.951 103.531  1.00153.39           C
ATOM    858  CG2 ILE B 112      24.332   8.697 105.983  1.00153.39           C
ATOM    859  CD1 ILE B 112      24.702   6.819 102.529  1.00153.39           C
ATOM    860  C   ILE B 112      26.064   5.541 104.813  1.00153.39           C
ATOM    861  O   ILE B 112      27.094   5.215 104.220  1.00153.39           O
ATOM    862  N   GLU B 113      25.078   4.660 105.099  1.00 82.75           N
ATOM    863  CA  GLU B 113      25.058   3.298 104.629  1.00 82.75           C
ATOM    864  CB  GLU B 113      24.177   2.375 105.489  1.00 82.75           C
ATOM    865  CG  GLU B 113      24.155   0.920 105.017  1.00 82.75           C
ATOM    866  CD  GLU B 113      23.248   0.140 105.959  1.00 82.75           C
ATOM    867  OE1 GLU B 113      23.308   0.404 107.189  1.00 82.75           O
ATOM    868  OE2 GLU B 113      22.479  -0.725 105.460  1.00 82.75           O
ATOM    869  C   GLU B 113      24.493   3.288 103.238  1.00 82.75           C
ATOM    870  O   GLU B 113      23.856   4.243 102.803  1.00 82.75           O
ATOM    871  N   LYS B 114      24.742   2.199 102.481  1.00110.70           N
ATOM    872  CA  LYS B 114      24.250   2.099 101.136  1.00110.70           C
ATOM    873  CB  LYS B 114      24.763   0.853 100.391  1.00110.70           C
ATOM    874  CG  LYS B 114      24.224  -0.474 100.925  1.00110.70           C
ATOM    875  CD  LYS B 114      24.504  -1.648  99.985  0.00110.70           C
ATOM    876  CE  LYS B 114      23.966  -1.434  98.568  0.00110.70           C
ATOM    877  NZ  LYS B 114      24.391  -2.547  97.690  0.00110.70           N
ATOM    878  C   LYS B 114      22.754   2.042 101.172  1.00110.70           C
ATOM    879  O   LYS B 114      22.080   2.585 100.297  1.00110.70           O
ATOM    880  N   GLY B 115      22.197   1.373 102.198  1.00 28.83           N
ATOM    881  CA  GLY B 115      20.779   1.201 102.318  1.00 28.83           C
ATOM    882  C   GLY B 115      20.107   2.532 102.472  1.00 28.83           C
ATOM    883  O   GLY B 115      18.998   2.724 101.978  1.00 28.83           O
ATOM    884  N   ASP B 116      20.726   3.462 103.228  1.00 87.85           N
ATOM    885  CA  ASP B 116      20.148   4.758 103.458  1.00 87.85           C
ATOM    886  CB  ASP B 116      20.903   5.567 104.527  1.00 87.85           C
ATOM    887  CG  ASP B 116      20.090   6.815 104.846  1.00 87.85           C
ATOM    888  OD1 ASP B 116      18.969   6.959 104.290  1.00 87.85           O
ATOM    889  OD2 ASP B 116      20.585   7.646 105.653  1.00 87.85           O
ATOM    890  C   ASP B 116      20.157   5.573 102.205  1.00 87.85           C
ATOM    891  O   ASP B 116      19.179   6.237 101.866  1.00 87.85           O
ATOM    892  N   VAL B 117      21.279   5.557 101.469  1.00126.80           N
ATOM    893  CA  VAL B 117      21.282   6.384 100.311  1.00126.80           C
ATOM    894  CB  VAL B 117      22.605   6.574  99.677  1.00126.80           C
ATOM    895  CG1 VAL B 117      23.152   5.251  99.135  1.00126.80           C
ATOM    896  CG2 VAL B 117      22.358   7.677  98.650  1.00126.80           C
ATOM    897  C   VAL B 117      20.273   5.876  99.326  1.00126.80           C
ATOM    898  O   VAL B 117      19.598   6.659  98.663  1.00126.80           O
ATOM    899  N   GLN B 118      20.127   4.546  99.198  1.00 85.00           N
ATOM    900  CA  GLN B 118      19.173   4.030  98.257  1.00 85.00           C
ATOM    901  CB  GLN B 118      19.193   2.496  98.141  1.00 85.00           C
ATOM    902  CG  GLN B 118      18.741   1.779  99.414  1.00 85.00           C
ATOM    903  CD  GLN B 118      18.804   0.281  99.152  1.00 85.00           C
ATOM    904  OE1 GLN B 118      18.562  -0.530 100.044  1.00 85.00           O
ATOM    905  NE2 GLN B 118      19.135  -0.099  97.889  1.00 85.00           N
ATOM    906  C   GLN B 118      17.784   4.413  98.680  1.00 85.00           C
ATOM    907  O   GLN B 118      16.962   4.800  97.851  1.00 85.00           O
ATOM    908  N   ALA B 119      17.479   4.312  99.987  1.00 34.88           N
ATOM    909  CA  ALA B 119      16.159   4.603 100.472  1.00 34.88           C
ATOM    910  CB  ALA B 119      16.009   4.337 101.979  1.00 34.88           C
ATOM    911  C   ALA B 119      15.845   6.045 100.232  1.00 34.88           C
ATOM    912  O   ALA B 119      14.727   6.374  99.843  1.00 34.88           O
ATOM    913  N   THR B 120      16.809   6.951 100.486  1.00112.20           N
ATOM    914  CA  THR B 120      16.567   8.351 100.273  1.00112.20           C
ATOM    915  CB  THR B 120      17.652   9.237 100.804  1.00112.20           C
ATOM    916  OG1 THR B 120      17.350  10.603 100.564  1.00112.20           O
ATOM    917  CG2 THR B 120      18.956   8.850 100.135  1.00112.20           C
ATOM    918  C   THR B 120      16.420   8.645  98.815  1.00112.20           C
ATOM    919  O   THR B 120      15.531   9.399  98.423  1.00112.20           O
ATOM    920  N   VAL B 121      17.288   8.062  97.964  1.00 93.62           N
ATOM    921  CA  VAL B 121      17.223   8.360  96.560  1.00 93.62           C
ATOM    922  CB  VAL B 121      18.328   7.723  95.760  1.00 93.62           C
ATOM    923  CG1 VAL B 121      18.213   6.195  95.853  1.00 93.62           C
ATOM    924  CG2 VAL B 121      18.249   8.257  94.320  1.00 93.62           C
ATOM    925  C   VAL B 121      15.910   7.906  96.005  1.00 93.62           C
ATOM    926  O   VAL B 121      15.250   8.652  95.284  1.00 93.62           O
ATOM    927  N   GLU B 122      15.474   6.681  96.359  1.00 82.26           N
ATOM    928  CA  GLU B 122      14.267   6.146  95.797  1.00 82.26           C
ATOM    929  CB  GLU B 122      13.954   4.720  96.279  1.00 82.26           C
ATOM    930  CG  GLU B 122      13.708   4.628  97.785  1.00 82.26           C
ATOM    931  CD  GLU B 122      13.387   3.179  98.121  1.00 82.26           C
ATOM    932  OE1 GLU B 122      14.172   2.286  97.705  1.00 82.26           O
ATOM    933  OE2 GLU B 122      12.346   2.946  98.792  1.00 82.26           O
ATOM    934  C   GLU B 122      13.108   7.009  96.178  1.00 82.26           C
ATOM    935  O   GLU B 122      12.267   7.332  95.341  1.00 82.26           O
ATOM    936  N   THR B 123      13.037   7.423  97.455  1.00125.99           N
ATOM    937  CA  THR B 123      11.926   8.221  97.884  1.00125.99           C
ATOM    938  CB  THR B 123      11.873   8.397  99.367  1.00125.99           C
ATOM    939  OG1 THR B 123      10.939   9.409  99.711  1.00125.99           O
ATOM    940  CG2 THR B 123      13.275   8.689  99.891  1.00125.99           C
ATOM    941  C   THR B 123      11.928   9.541  97.173  1.00125.99           C
ATOM    942  O   THR B 123      10.874  10.050  96.796  1.00125.99           O
ATOM    943  N   PHE B 124      13.118  10.117  96.942  1.00148.26           N
ATOM    944  CA  PHE B 124      13.265  11.389  96.289  1.00148.26           C
ATOM    945  CB  PHE B 124      14.763  11.719  96.138  1.00148.26           C
ATOM    946  CG  PHE B 124      14.975  13.032  95.468  1.00148.26           C
ATOM    947  CD1 PHE B 124      14.957  13.123  94.095  1.00148.26           C
ATOM    948  CD2 PHE B 124      15.201  14.169  96.209  1.00148.26           C
ATOM    949  CE1 PHE B 124      15.159  14.329  93.468  1.00148.26           C
ATOM    950  CE2 PHE B 124      15.404  15.377  95.586  1.00148.26           C
ATOM    951  CZ  PHE B 124      15.385  15.460  94.214  1.00148.26           C
ATOM    952  C   PHE B 124      12.671  11.320  94.904  1.00148.26           C
ATOM    953  O   PHE B 124      11.930  12.214  94.495  1.00148.26           O
ATOM    954  N   MET B 125      12.999  10.257  94.143  1.00 79.16           N
ATOM    955  CA  MET B 125      12.551  10.099  92.781  1.00 79.16           C
ATOM    956  CB  MET B 125      13.173   8.870  92.097  1.00 79.16           C
ATOM    957  CG  MET B 125      14.691   8.965  91.932  1.00 79.16           C
ATOM    958  SD  MET B 125      15.457   7.521  91.135  1.00 79.16           S
ATOM    959  CE  MET B 125      15.369   6.443  92.594  1.00 79.16           C
ATOM    960  C   MET B 125      11.067   9.921  92.736  1.00 79.16           C
ATOM    961  O   MET B 125      10.392  10.467  91.864  1.00 79.16           O
ATOM    962  N   GLU B 126      10.514   9.129  93.669  1.00 70.15           N
ATOM    963  CA  GLU B 126       9.102   8.884  93.659  1.00 70.15           C
ATOM    964  CB  GLU B 126       8.671   7.846  94.710  1.00 70.15           C
ATOM    965  CG  GLU B 126       7.186   7.491  94.636  1.00 70.15           C
ATOM    966  CD  GLU B 126       6.913   6.409  95.671  1.00 70.15           C
ATOM    967  OE1 GLU B 126       7.893   5.950  96.317  1.00 70.15           O
ATOM    968  OE2 GLU B 126       5.725   6.023  95.827  1.00 70.15           O
ATOM    969  C   GLU B 126       8.390  10.166  93.952  1.00 70.15           C
ATOM    970  O   GLU B 126       7.363  10.468  93.347  1.00 70.15           O
ATOM    971  N   GLU B 127       8.919  10.964  94.898  1.00111.18           N
ATOM    972  CA  GLU B 127       8.256  12.186  95.252  1.00111.18           C
ATOM    973  CB  GLU B 127       8.885  12.904  96.456  1.00111.18           C
ATOM    974  CG  GLU B 127       8.153  14.202  96.804  1.00111.18           C
ATOM    975  CD  GLU B 127       6.732  13.846  97.213  1.00111.18           C
ATOM    976  OE1 GLU B 127       6.465  12.631  97.415  1.00111.18           O
ATOM    977  OE2 GLU B 127       5.894  14.779  97.321  1.00111.18           O
ATOM    978  C   GLU B 127       8.255  13.137  94.091  1.00111.18           C
ATOM    979  O   GLU B 127       7.252  13.801  93.835  1.00111.18           O
ATOM    980  N   VAL B 128       9.370  13.242  93.345  1.00 98.21           N
ATOM    981  CA  VAL B 128       9.389  14.171  92.249  1.00 98.21           C
ATOM    982  CB  VAL B 128      10.719  14.272  91.550  1.00 98.21           C
ATOM    983  CG1 VAL B 128      11.770  14.744  92.569  1.00 98.21           C
ATOM    984  CG2 VAL B 128      11.048  12.934  90.873  1.00 98.21           C
ATOM    985  C   VAL B 128       8.366  13.760  91.229  1.00 98.21           C
ATOM    986  O   VAL B 128       7.640  14.599  90.697  1.00 98.21           O
ATOM    987  N   LYS B 129       8.266  12.450  90.932  1.00 98.97           N
ATOM    988  CA  LYS B 129       7.355  12.008  89.913  1.00 98.97           C
ATOM    989  CB  LYS B 129       7.423  10.496  89.635  1.00 98.97           C
ATOM    990  CG  LYS B 129       6.896   9.633  90.780  1.00 98.97           C
ATOM    991  CD  LYS B 129       6.658   8.171  90.397  1.00 98.97           C
ATOM    992  CE  LYS B 129       6.166   7.308  91.560  1.00 98.97           C
ATOM    993  NZ  LYS B 129       4.776   7.675  91.910  1.00 98.97           N
ATOM    994  C   LYS B 129       5.951  12.325  90.324  1.00 98.97           C
ATOM    995  O   LYS B 129       5.141  12.747  89.497  1.00 98.97           O
ATOM    996  N   THR B 130       5.619  12.109  91.612  1.00 95.74           N
ATOM    997  CA  THR B 130       4.283  12.349  92.076  1.00 95.74           C
ATOM    998  CB  THR B 130       4.028  11.867  93.477  1.00 95.74           C
ATOM    999  OG1 THR B 130       2.640  11.945  93.764  1.00 95.74           O
ATOM   1000  CG2 THR B 130       4.816  12.725  94.478  1.00 95.74           C
ATOM   1001  C   THR B 130       3.989  13.813  92.028  1.00 95.74           C
ATOM   1002  O   THR B 130       2.895  14.219  91.643  1.00 95.74           O
ATOM   1003  N   SER B 131       4.967  14.649  92.418  1.00 72.00           N
ATOM   1004  CA  SER B 131       4.737  16.062  92.458  1.00 72.00           C
ATOM   1005  CB  SER B 131       5.939  16.843  93.017  1.00 72.00           C
ATOM   1006  OG  SER B 131       5.642  18.230  93.081  1.00 72.00           O
ATOM   1007  C   SER B 131       4.466  16.539  91.064  1.00 72.00           C
ATOM   1008  O   SER B 131       3.538  17.314  90.838  1.00 72.00           O
ATOM   1009  N   LEU B 132       5.263  16.073  90.084  1.00107.38           N
ATOM   1010  CA  LEU B 132       5.101  16.525  88.733  1.00107.38           C
ATOM   1011  CB  LEU B 132       6.204  16.035  87.787  1.00107.38           C
ATOM   1012  CG  LEU B 132       6.102  16.761  86.442  1.00107.38           C
ATOM   1013  CD1 LEU B 132       5.013  16.186  85.520  1.00107.38           C
ATOM   1014  CD2 LEU B 132       5.864  18.250  86.735  1.00107.38           C
ATOM   1015  C   LEU B 132       3.785  16.067  88.189  1.00107.38           C
ATOM   1016  O   LEU B 132       3.098  16.818  87.498  1.00107.38           O
ATOM   1017  N   GLU B 133       3.391  14.820  88.499  1.00 44.28           N
ATOM   1018  CA  GLU B 133       2.177  14.268  87.970  1.00 44.28           C
ATOM   1019  CB  GLU B 133       1.939  12.830  88.452  1.00 44.28           C
ATOM   1020  CG  GLU B 133       2.990  11.844  87.941  1.00 44.28           C
ATOM   1021  CD  GLU B 133       2.765  10.521  88.657  1.00 44.28           C
ATOM   1022  OE1 GLU B 133       1.892  10.483  89.564  1.00 44.28           O
ATOM   1023  OE2 GLU B 133       3.469   9.533  88.314  1.00 44.28           O
ATOM   1024  C   GLU B 133       1.032  15.107  88.450  1.00 44.28           C
ATOM   1025  O   GLU B 133       0.045  15.294  87.740  1.00 44.28           O
ATOM   1026  N   ASN B 134       1.139  15.607  89.694  1.00113.65           N
ATOM   1027  CA  ASN B 134       0.150  16.434  90.327  1.00113.65           C
ATOM   1028  CB  ASN B 134       0.387  16.621  91.835  1.00113.65           C
ATOM   1029  CG  ASN B 134      -0.007  15.311  92.506  1.00113.65           C
ATOM   1030  OD1 ASN B 134      -0.618  14.440  91.888  1.00113.65           O
ATOM   1031  ND2 ASN B 134       0.336  15.173  93.815  1.00113.65           N
ATOM   1032  C   ASN B 134       0.099  17.776  89.662  1.00113.65           C
ATOM   1033  O   ASN B 134      -0.904  18.478  89.764  1.00113.65           O
ATOM   1034  N   GLY B 135       1.181  18.190  88.976  1.00 38.00           N
ATOM   1035  CA  GLY B 135       1.133  19.471  88.328  1.00 38.00           C
ATOM   1036  C   GLY B 135       2.045  20.431  89.022  1.00 38.00           C
ATOM   1037  O   GLY B 135       2.076  21.611  88.677  1.00 38.00           O
ATOM   1038  N   ASP B 136       2.788  19.963  90.042  1.00102.26           N
ATOM   1039  CA  ASP B 136       3.728  20.831  90.685  1.00102.26           C
ATOM   1040  CB  ASP B 136       4.193  20.402  92.076  1.00102.26           C
ATOM   1041  CG  ASP B 136       3.217  20.894  93.110  1.00102.26           C
ATOM   1042  OD1 ASP B 136       2.503  21.900  92.851  1.00102.26           O
ATOM   1043  OD2 ASP B 136       3.202  20.273  94.199  1.00102.26           O
ATOM   1044  C   ASP B 136       4.986  20.851  89.901  1.00102.26           C
ATOM   1045  O   ASP B 136       5.237  20.014  89.037  1.00102.26           O
ATOM   1046  N   ASN B 137       5.817  21.857  90.218  1.00 73.16           N
ATOM   1047  CA  ASN B 137       7.104  21.967  89.618  1.00 73.16           C
ATOM   1048  CB  ASN B 137       7.401  23.372  89.067  1.00 73.16           C
ATOM   1049  CG  ASN B 137       6.355  23.667  88.004  1.00 73.16           C
ATOM   1050  OD1 ASN B 137       5.679  24.692  88.054  1.00 73.16           O
ATOM   1051  ND2 ASN B 137       6.199  22.729  87.032  1.00 73.16           N
ATOM   1052  C   ASN B 137       8.083  21.698  90.718  1.00 73.16           C
ATOM   1053  O   ASN B 137       7.949  22.235  91.816  1.00 73.16           O
ATOM   1054  N   VAL B 138       9.079  20.827  90.457  1.00 73.27           N
ATOM   1055  CA  VAL B 138      10.098  20.557  91.429  1.00 73.27           C
ATOM   1056  CB  VAL B 138      10.590  19.135  91.390  1.00 73.27           C
ATOM   1057  CG1 VAL B 138      11.787  18.984  92.342  1.00 73.27           C
ATOM   1058  CG2 VAL B 138       9.414  18.206  91.738  1.00 73.27           C
ATOM   1059  C   VAL B 138      11.234  21.482  91.096  1.00 73.27           C
ATOM   1060  O   VAL B 138      11.754  21.493  89.982  1.00 73.27           O
ATOM   1061  N   TYR B 139      11.635  22.276  92.108  1.00154.59           N
ATOM   1062  CA  TYR B 139      12.543  23.382  92.000  1.00154.59           C
ATOM   1063  CB  TYR B 139      11.843  24.535  92.719  1.00154.59           C
ATOM   1064  CG  TYR B 139      12.383  25.840  92.338  1.00154.59           C
ATOM   1065  CD1 TYR B 139      13.648  26.225  92.685  1.00154.59           C
ATOM   1066  CD2 TYR B 139      11.561  26.691  91.654  1.00154.59           C
ATOM   1067  CE1 TYR B 139      14.111  27.465  92.320  1.00154.59           C
ATOM   1068  CE2 TYR B 139      12.010  27.926  91.287  1.00154.59           C
ATOM   1069  CZ  TYR B 139      13.281  28.315  91.623  1.00154.59           C
ATOM   1070  OH  TYR B 139      13.717  29.597  91.233  1.00154.59           O
ATOM   1071  C   TYR B 139      13.750  23.015  92.819  1.00154.59           C
ATOM   1072  O   TYR B 139      13.690  22.978  94.042  1.00154.59           O
ATOM   1073  N   LEU B 140      14.906  22.795  92.158  1.00162.45           N
ATOM   1074  CA  LEU B 140      16.007  22.196  92.863  1.00162.45           C
ATOM   1075  CB  LEU B 140      16.313  20.871  92.163  1.00162.45           C
ATOM   1076  CG  LEU B 140      16.945  19.825  93.070  1.00162.45           C
ATOM   1077  CD1 LEU B 140      17.635  18.682  92.299  1.00162.45           C
ATOM   1078  CD2 LEU B 140      17.779  20.501  94.148  1.00162.45           C
ATOM   1079  C   LEU B 140      17.211  23.047  92.641  1.00162.45           C
ATOM   1080  O   LEU B 140      17.837  22.957  91.584  1.00162.45           O
ATOM   1081  N   ARG B 141      17.633  23.848  93.636  1.00107.74           N
ATOM   1082  CA  ARG B 141      18.720  24.747  93.359  1.00107.74           C
ATOM   1083  CB  ARG B 141      19.037  25.724  94.494  1.00107.74           C
ATOM   1084  CG  ARG B 141      17.913  26.716  94.761  1.00107.74           C
ATOM   1085  CD  ARG B 141      18.331  27.800  95.750  1.00107.74           C
ATOM   1086  NE  ARG B 141      19.465  28.531  95.120  1.00107.74           N
ATOM   1087  CZ  ARG B 141      20.208  29.418  95.848  1.00107.74           C
ATOM   1088  NH1 ARG B 141      19.918  29.647  97.158  1.00107.74           N
ATOM   1089  NH2 ARG B 141      21.249  30.071  95.250  1.00107.74           N
ATOM   1090  C   ARG B 141      19.977  23.992  93.088  1.00107.74           C
ATOM   1091  O   ARG B 141      20.321  23.040  93.787  1.00107.74           O
ATOM   1092  N   GLY B 142      20.690  24.426  92.031  1.00 61.61           N
ATOM   1093  CA  GLY B 142      21.967  23.900  91.653  1.00 61.61           C
ATOM   1094  C   GLY B 142      21.784  22.780  90.672  1.00 61.61           C
ATOM   1095  O   GLY B 142      22.731  22.388  89.992  1.00 61.61           O
ATOM   1096  N   PHE B 143      20.635  22.085  90.708  1.00127.42           N
ATOM   1097  CA  PHE B 143      20.442  21.080  89.699  1.00127.42           C
ATOM   1098  CB  PHE B 143      19.881  19.791  90.320  1.00127.42           C
ATOM   1099  CG  PHE B 143      19.752  18.749  89.272  1.00127.42           C
ATOM   1100  CD1 PHE B 143      20.866  18.089  88.809  1.00127.42           C
ATOM   1101  CD2 PHE B 143      18.514  18.417  88.777  1.00127.42           C
ATOM   1102  CE1 PHE B 143      20.744  17.115  87.849  1.00127.42           C
ATOM   1103  CE2 PHE B 143      18.391  17.443  87.816  1.00127.42           C
ATOM   1104  CZ  PHE B 143      19.507  16.793  87.348  1.00127.42           C
ATOM   1105  C   PHE B 143      19.618  21.505  88.498  1.00127.42           C
ATOM   1106  O   PHE B 143      20.064  21.399  87.356  1.00127.42           O
ATOM   1107  N   GLY B 144      18.400  22.059  88.744  1.00 41.76           N
ATOM   1108  CA  GLY B 144      17.462  22.363  87.684  1.00 41.76           C
ATOM   1109  C   GLY B 144      16.068  22.085  88.191  1.00 41.76           C
ATOM   1110  O   GLY B 144      15.872  21.925  89.396  1.00 41.76           O
ATOM   1111  N   SER B 145      15.054  22.015  87.290  1.00 44.29           N
ATOM   1112  CA  SER B 145      13.704  21.795  87.751  1.00 44.29           C
ATOM   1113  CB  SER B 145      12.870  23.086  87.807  1.00 44.29           C
ATOM   1114  OG  SER B 145      12.719  23.624  86.502  1.00 44.29           O
ATOM   1115  C   SER B 145      12.978  20.823  86.859  1.00 44.29           C
ATOM   1116  O   SER B 145      13.372  20.589  85.715  1.00 44.29           O
ATOM   1117  N   PHE B 146      11.885  20.216  87.388  1.00 62.29           N
ATOM   1118  CA  PHE B 146      11.079  19.260  86.670  1.00 62.29           C
ATOM   1119  CB  PHE B 146      11.010  17.888  87.369  1.00 62.29           C
ATOM   1120  CG  PHE B 146      12.376  17.281  87.387  1.00 62.29           C
ATOM   1121  CD1 PHE B 146      13.296  17.636  88.350  1.00 62.29           C
ATOM   1122  CD2 PHE B 146      12.735  16.343  86.446  1.00 62.29           C
ATOM   1123  CE1 PHE B 146      14.552  17.073  88.366  1.00 62.29           C
ATOM   1124  CE2 PHE B 146      13.989  15.778  86.457  1.00 62.29           C
ATOM   1125  CZ  PHE B 146      14.901  16.141  87.418  1.00 62.29           C
ATOM   1126  C   PHE B 146       9.675  19.798  86.607  1.00 62.29           C
ATOM   1127  O   PHE B 146       9.148  20.294  87.605  1.00 62.29           O
ATOM   1128  N   ILE B 147       9.028  19.707  85.424  1.00112.18           N
ATOM   1129  CA  ILE B 147       7.711  20.263  85.253  1.00112.18           C
ATOM   1130  CB  ILE B 147       7.771  21.642  84.664  1.00112.18           C
ATOM   1131  CG1 ILE B 147       8.321  21.583  83.228  1.00112.18           C
ATOM   1132  CG2 ILE B 147       8.654  22.506  85.582  1.00112.18           C
ATOM   1133  CD1 ILE B 147       8.141  22.889  82.455  1.00112.18           C
ATOM   1134  C   ILE B 147       6.943  19.421  84.275  1.00112.18           C
ATOM   1135  O   ILE B 147       7.511  18.606  83.551  1.00112.18           O
ATOM   1136  N   ILE B 148       5.604  19.600  84.249  1.00 91.59           N
ATOM   1137  CA  ILE B 148       4.759  18.879  83.338  1.00 91.59           C
ATOM   1138  CB  ILE B 148       3.513  18.345  83.990  1.00 91.59           C
ATOM   1139  CG1 ILE B 148       2.774  17.385  83.045  1.00 91.59           C
ATOM   1140  CG2 ILE B 148       2.670  19.541  84.463  1.00 91.59           C
ATOM   1141  CD1 ILE B 148       1.676  16.581  83.740  1.00 91.59           C
ATOM   1142  C   ILE B 148       4.352  19.839  82.261  1.00 91.59           C
ATOM   1143  O   ILE B 148       4.006  20.985  82.546  1.00 91.59           O
ATOM   1144  N   LYS B 149       4.437  19.413  80.979  1.00105.35           N
ATOM   1145  CA  LYS B 149       4.050  20.290  79.906  1.00105.35           C
ATOM   1146  CB  LYS B 149       5.119  20.477  78.816  1.00105.35           C
ATOM   1147  CG  LYS B 149       6.408  21.139  79.299  1.00105.35           C
ATOM   1148  CD  LYS B 149       7.461  21.255  78.196  1.00105.35           C
ATOM   1149  CE  LYS B 149       7.559  20.019  77.300  1.00105.35           C
ATOM   1150  NZ  LYS B 149       8.126  18.884  78.059  1.00105.35           N
ATOM   1151  C   LYS B 149       2.864  19.704  79.206  1.00105.35           C
ATOM   1152  O   LYS B 149       2.778  18.494  79.000  1.00105.35           O
ATOM   1153  N   THR B 150       1.899  20.565  78.825  1.00114.42           N
ATOM   1154  CA  THR B 150       0.749  20.086  78.118  1.00114.42           C
ATOM   1155  CB  THR B 150      -0.499  20.881  78.377  1.00114.42           C
ATOM   1156  OG1 THR B 150      -0.315  22.229  77.971  1.00114.42           O
ATOM   1157  CG2 THR B 150      -0.838  20.814  79.875  1.00114.42           C
ATOM   1158  C   THR B 150       1.041  20.185  76.665  1.00114.42           C
ATOM   1159  O   THR B 150       1.765  21.074  76.221  1.00114.42           O
ATOM   1160  N   ARG B 151       0.505  19.239  75.876  1.00106.71           N
ATOM   1161  CA  ARG B 151       0.708  19.385  74.473  1.00106.71           C
ATOM   1162  CB  ARG B 151       1.905  18.606  73.915  1.00106.71           C
ATOM   1163  CG  ARG B 151       2.192  18.947  72.452  1.00106.71           C
ATOM   1164  CD  ARG B 151       3.675  18.871  72.094  1.00106.71           C
ATOM   1165  NE  ARG B 151       4.254  17.721  72.838  1.00106.71           N
ATOM   1166  CZ  ARG B 151       4.758  17.899  74.094  1.00106.71           C
ATOM   1167  NH1 ARG B 151       4.680  19.119  74.701  1.00106.71           N
ATOM   1168  NH2 ARG B 151       5.340  16.847  74.741  1.00106.71           N
ATOM   1169  C   ARG B 151      -0.545  18.975  73.774  1.00106.71           C
ATOM   1170  O   ARG B 151      -1.230  18.038  74.183  1.00106.71           O
ATOM   1171  N   ALA B 152      -0.881  19.709  72.697  1.00 34.69           N
ATOM   1172  CA  ALA B 152      -2.072  19.476  71.936  1.00 34.69           C
ATOM   1173  CB  ALA B 152      -2.505  20.682  71.085  1.00 34.69           C
ATOM   1174  C   ALA B 152      -1.833  18.334  71.002  1.00 34.69           C
ATOM   1175  O   ALA B 152      -0.703  17.882  70.822  1.00 34.69           O
ATOM   1176  N   GLU B 153      -2.926  17.828  70.398  1.00 73.77           N
ATOM   1177  CA  GLU B 153      -2.859  16.751  69.453  1.00 73.77           C
ATOM   1178  CB  GLU B 153      -4.239  16.368  68.885  1.00 73.77           C
ATOM   1179  CG  GLU B 153      -4.207  15.224  67.869  1.00 73.77           C
ATOM   1180  CD  GLU B 153      -5.636  14.968  67.407  1.00 73.77           C
ATOM   1181  OE1 GLU B 153      -6.201  15.853  66.708  1.00 73.77           O
ATOM   1182  OE2 GLU B 153      -6.187  13.891  67.754  1.00 73.77           O
ATOM   1183  C   GLU B 153      -2.013  17.216  68.314  1.00 73.77           C
ATOM   1184  O   GLU B 153      -2.016  18.396  67.966  1.00 73.77           O
ATOM   1185  N   LYS B 154      -1.235  16.289  67.717  1.00128.86           N
ATOM   1186  CA  LYS B 154      -0.360  16.656  66.643  1.00128.86           C
ATOM   1187  CB  LYS B 154       1.124  16.643  67.038  1.00128.86           C
ATOM   1188  CG  LYS B 154       1.483  17.667  68.111  1.00128.86           C
ATOM   1189  CD  LYS B 154       2.847  17.425  68.756  1.00128.86           C
ATOM   1190  CE  LYS B 154       4.021  17.666  67.807  1.00128.86           C
ATOM   1191  NZ  LYS B 154       4.015  16.653  66.728  1.00128.86           N
ATOM   1192  C   LYS B 154      -0.493  15.643  65.559  1.00128.86           C
ATOM   1193  O   LYS B 154      -1.121  14.599  65.727  1.00128.86           O
ATOM   1194  N   THR B 155       0.107  15.951  64.395  1.00 92.81           N
ATOM   1195  CA  THR B 155       0.084  15.032  63.301  1.00 92.81           C
ATOM   1196  CB  THR B 155      -0.267  15.665  61.987  1.00 92.81           C
ATOM   1197  OG1 THR B 155      -0.478  14.666  61.000  1.00 92.81           O
ATOM   1198  CG2 THR B 155       0.885  16.594  61.567  1.00 92.81           C
ATOM   1199  C   THR B 155       1.470  14.496  63.185  1.00 92.81           C
ATOM   1200  O   THR B 155       2.446  15.206  63.423  1.00 92.81           O
ATOM   1201  N   GLY B 156       1.584  13.203  62.836  1.00 17.98           N
ATOM   1202  CA  GLY B 156       2.869  12.586  62.709  1.00 17.98           C
ATOM   1203  C   GLY B 156       2.750  11.585  61.611  1.00 17.98           C
ATOM   1204  O   GLY B 156       1.693  11.445  60.999  1.00 17.98           O
ATOM   1205  N   ARG B 157       3.849  10.866  61.322  1.00125.54           N
ATOM   1206  CA  ARG B 157       3.813   9.900  60.265  1.00125.54           C
ATOM   1207  CB  ARG B 157       4.651  10.337  59.050  1.00125.54           C
ATOM   1208  CG  ARG B 157       4.453   9.505  57.780  1.00125.54           C
ATOM   1209  CD  ARG B 157       5.496   9.821  56.704  1.00125.54           C
ATOM   1210  NE  ARG B 157       5.027   9.230  55.421  1.00125.54           N
ATOM   1211  CZ  ARG B 157       4.246   9.971  54.583  1.00125.54           C
ATOM   1212  NH1 ARG B 157       3.900  11.247  54.923  1.00125.54           N
ATOM   1213  NH2 ARG B 157       3.811   9.440  53.404  1.00125.54           N
ATOM   1214  C   ARG B 157       4.431   8.647  60.798  1.00125.54           C
ATOM   1215  O   ARG B 157       5.314   8.698  61.652  1.00125.54           O
ATOM   1216  N   ASN B 158       3.979   7.470  60.321  1.00 84.84           N
ATOM   1217  CA  ASN B 158       4.609   6.286  60.827  1.00 84.84           C
ATOM   1218  CB  ASN B 158       3.660   5.122  61.163  1.00 84.84           C
ATOM   1219  CG  ASN B 158       3.082   4.556  59.884  1.00 84.84           C
ATOM   1220  OD1 ASN B 158       2.542   5.279  59.050  1.00 84.84           O
ATOM   1221  ND2 ASN B 158       3.206   3.211  59.730  1.00 84.84           N
ATOM   1222  C   ASN B 158       5.583   5.835  59.790  1.00 84.84           C
ATOM   1223  O   ASN B 158       5.293   5.824  58.599  1.00 84.84           O
ATOM   1224  N   ILE B 159       6.786   5.448  60.246  1.00120.97           N
ATOM   1225  CA  ILE B 159       7.858   5.111  59.360  1.00120.97           C
ATOM   1226  CB  ILE B 159       9.138   4.813  60.092  1.00120.97           C
ATOM   1227  CG1 ILE B 159      10.305   4.700  59.098  1.00120.97           C
ATOM   1228  CG2 ILE B 159       8.927   3.559  60.957  1.00120.97           C
ATOM   1229  CD1 ILE B 159      10.644   6.021  58.410  1.00120.97           C
ATOM   1230  C   ILE B 159       7.520   3.922  58.514  1.00120.97           C
ATOM   1231  O   ILE B 159       7.818   3.907  57.320  1.00120.97           O
ATOM   1232  N   SER B 160       6.911   2.879  59.105  1.00 79.56           N
ATOM   1233  CA  SER B 160       6.665   1.687  58.347  1.00 79.56           C
ATOM   1234  CB  SER B 160       6.015   0.578  59.191  1.00 79.56           C
ATOM   1235  OG  SER B 160       5.798  -0.579  58.397  1.00 79.56           O
ATOM   1236  C   SER B 160       5.754   1.958  57.189  1.00 79.56           C
ATOM   1237  O   SER B 160       6.167   1.900  56.030  1.00 79.56           O
ATOM   1238  N   LYS B 161       4.480   2.255  57.502  1.00134.68           N
ATOM   1239  CA  LYS B 161       3.414   2.466  56.561  1.00134.68           C
ATOM   1240  CB  LYS B 161       2.023   2.485  57.220  1.00134.68           C
ATOM   1241  CG  LYS B 161       1.654   1.171  57.911  1.00134.68           C
ATOM   1242  CD  LYS B 161       1.613  -0.036  56.971  1.00134.68           C
ATOM   1243  CE  LYS B 161       0.408  -0.039  56.027  1.00134.68           C
ATOM   1244  NZ  LYS B 161       0.415  -1.265  55.197  1.00134.68           N
ATOM   1245  C   LYS B 161       3.571   3.756  55.820  1.00134.68           C
ATOM   1246  O   LYS B 161       3.173   3.853  54.661  1.00134.68           O
ATOM   1247  N   ASN B 162       4.149   4.769  56.489  1.00128.10           N
ATOM   1248  CA  ASN B 162       4.313   6.131  56.051  1.00128.10           C
ATOM   1249  CB  ASN B 162       5.165   6.370  54.774  1.00128.10           C
ATOM   1250  CG  ASN B 162       4.488   5.938  53.480  1.00128.10           C
ATOM   1251  OD1 ASN B 162       3.458   6.480  53.082  1.00128.10           O
ATOM   1252  ND2 ASN B 162       5.105   4.952  52.777  1.00128.10           N
ATOM   1253  C   ASN B 162       2.968   6.770  55.919  1.00128.10           C
ATOM   1254  O   ASN B 162       2.781   7.732  55.175  1.00128.10           O
ATOM   1255  N   THR B 163       1.985   6.266  56.685  1.00 95.14           N
ATOM   1256  CA  THR B 163       0.691   6.874  56.678  1.00 95.14           C
ATOM   1257  CB  THR B 163      -0.411   5.924  57.033  1.00 95.14           C
ATOM   1258  OG1 THR B 163      -0.228   5.435  58.353  1.00 95.14           O
ATOM   1259  CG2 THR B 163      -0.392   4.760  56.027  1.00 95.14           C
ATOM   1260  C   THR B 163       0.712   7.951  57.713  1.00 95.14           C
ATOM   1261  O   THR B 163       1.533   7.932  58.629  1.00 95.14           O
ATOM   1262  N   THR B 164      -0.191   8.939  57.582  1.00 94.53           N
ATOM   1263  CA  THR B 164      -0.223   9.995  58.547  1.00 94.53           C
ATOM   1264  CB  THR B 164      -0.958  11.215  58.073  1.00 94.53           C
ATOM   1265  OG1 THR B 164      -2.320  10.902  57.818  1.00 94.53           O
ATOM   1266  CG2 THR B 164      -0.283  11.729  56.790  1.00 94.53           C
ATOM   1267  C   THR B 164      -0.927   9.467  59.755  1.00 94.53           C
ATOM   1268  O   THR B 164      -1.800   8.607  59.651  1.00 94.53           O
ATOM   1269  N   ILE B 165      -0.535   9.954  60.948  1.00 78.19           N
ATOM   1270  CA  ILE B 165      -1.151   9.493  62.157  1.00 78.19           C
ATOM   1271  CB  ILE B 165      -0.292   8.530  62.927  1.00 78.19           C
ATOM   1272  CG1 ILE B 165      -1.101   7.845  64.040  1.00 78.19           C
ATOM   1273  CG2 ILE B 165       0.947   9.291  63.427  1.00 78.19           C
ATOM   1274  CD1 ILE B 165      -0.388   6.641  64.655  1.00 78.19           C
ATOM   1275  C   ILE B 165      -1.393  10.680  63.029  1.00 78.19           C
ATOM   1276  O   ILE B 165      -0.727  11.706  62.895  1.00 78.19           O
ATOM   1277  N   LYS B 166      -2.385  10.586  63.935  1.00134.58           N
ATOM   1278  CA  LYS B 166      -2.614  11.692  64.815  1.00134.58           C
ATOM   1279  CB  LYS B 166      -4.095  12.068  64.993  1.00134.58           C
ATOM   1280  CG  LYS B 166      -4.930  11.007  65.713  1.00134.58           C
ATOM   1281  CD  LYS B 166      -5.007   9.670  64.975  1.00134.58           C
ATOM   1282  CE  LYS B 166      -5.840   8.618  65.711  1.00134.58           C
ATOM   1283  NZ  LYS B 166      -7.276   8.967  65.637  1.00134.58           N
ATOM   1284  C   LYS B 166      -2.093  11.296  66.152  1.00134.58           C
ATOM   1285  O   LYS B 166      -2.315  10.180  66.619  1.00134.58           O
ATOM   1286  N   ILE B 167      -1.366  12.218  66.802  1.00 89.39           N
ATOM   1287  CA  ILE B 167      -0.846  11.947  68.106  1.00 89.39           C
ATOM   1288  CB  ILE B 167       0.510  12.554  68.343  1.00 89.39           C
ATOM   1289  CG1 ILE B 167       1.547  11.997  67.354  1.00 89.39           C
ATOM   1290  CG2 ILE B 167       0.883  12.326  69.817  1.00 89.39           C
ATOM   1291  CD1 ILE B 167       1.346  12.482  65.919  1.00 89.39           C
ATOM   1292  C   ILE B 167      -1.791  12.640  69.030  1.00 89.39           C
ATOM   1293  O   ILE B 167      -2.069  13.827  68.869  1.00 89.39           O
ATOM   1294  N   PRO B 168      -2.310  11.921  69.983  1.00 60.58           N
ATOM   1295  CA  PRO B 168      -3.268  12.518  70.873  1.00 60.58           C
ATOM   1296  CD  PRO B 168      -2.578  10.507  69.769  1.00 60.58           C
ATOM   1297  CB  PRO B 168      -3.952  11.355  71.586  1.00 60.58           C
ATOM   1298  CG  PRO B 168      -3.855  10.203  70.570  1.00 60.58           C
ATOM   1299  C   PRO B 168      -2.627  13.500  71.798  1.00 60.58           C
ATOM   1300  O   PRO B 168      -1.415  13.435  71.993  1.00 60.58           O
ATOM   1301  N   ALA B 169      -3.423  14.432  72.362  1.00 26.76           N
ATOM   1302  CA  ALA B 169      -2.891  15.409  73.265  1.00 26.76           C
ATOM   1303  CB  ALA B 169      -3.908  16.483  73.688  1.00 26.76           C
ATOM   1304  C   ALA B 169      -2.455  14.682  74.491  1.00 26.76           C
ATOM   1305  O   ALA B 169      -3.032  13.658  74.853  1.00 26.76           O
ATOM   1306  N   HIS B 170      -1.396  15.190  75.152  1.00114.39           N
ATOM   1307  CA  HIS B 170      -0.896  14.515  76.310  1.00114.39           C
ATOM   1308  ND1 HIS B 170       2.345  14.441  75.569  1.00114.39           N
ATOM   1309  CG  HIS B 170       1.205  13.839  75.083  1.00114.39           C
ATOM   1310  CB  HIS B 170       0.065  13.376  75.942  1.00114.39           C
ATOM   1311  NE2 HIS B 170       2.573  14.340  73.359  1.00114.39           N
ATOM   1312  CD2 HIS B 170       1.361  13.785  73.732  1.00114.39           C
ATOM   1313  CE1 HIS B 170       3.128  14.719  74.496  1.00114.39           C
ATOM   1314  C   HIS B 170      -0.127  15.495  77.140  1.00114.39           C
ATOM   1315  O   HIS B 170       0.005  16.663  76.777  1.00114.39           O
ATOM   1316  N   ASN B 171       0.370  15.031  78.308  1.00 51.30           N
ATOM   1317  CA  ASN B 171       1.173  15.839  79.185  1.00 51.30           C
ATOM   1318  CB  ASN B 171       0.605  15.943  80.613  1.00 51.30           C
ATOM   1319  CG  ASN B 171      -0.760  16.615  80.527  1.00 51.30           C
ATOM   1320  OD1 ASN B 171      -1.432  16.551  79.498  1.00 51.30           O
ATOM   1321  ND2 ASN B 171      -1.186  17.274  81.639  1.00 51.30           N
ATOM   1322  C   ASN B 171       2.489  15.131  79.279  1.00 51.30           C
ATOM   1323  O   ASN B 171       2.529  13.908  79.305  1.00 51.30           O
ATOM   1324  N   ILE B 172       3.618  15.867  79.311  1.00144.81           N
ATOM   1325  CA  ILE B 172       4.868  15.160  79.338  1.00144.81           C
ATOM   1326  CB  ILE B 172       5.544  15.198  77.990  1.00144.81           C
ATOM   1327  CG1 ILE B 172       6.534  14.034  77.779  1.00144.81           C
ATOM   1328  CG2 ILE B 172       6.169  16.593  77.826  1.00144.81           C
ATOM   1329  CD1 ILE B 172       7.788  14.050  78.645  1.00144.81           C
ATOM   1330  C   ILE B 172       5.747  15.823  80.358  1.00144.81           C
ATOM   1331  O   ILE B 172       5.618  17.020  80.615  1.00144.81           O
ATOM   1332  N   PRO B 173       6.608  15.063  80.987  1.00 84.41           N
ATOM   1333  CA  PRO B 173       7.539  15.614  81.939  1.00 84.41           C
ATOM   1334  CD  PRO B 173       6.325  13.666  81.261  1.00 84.41           C
ATOM   1335  CB  PRO B 173       8.058  14.433  82.759  1.00 84.41           C
ATOM   1336  CG  PRO B 173       7.580  13.181  82.000  1.00 84.41           C
ATOM   1337  C   PRO B 173       8.630  16.368  81.244  1.00 84.41           C
ATOM   1338  O   PRO B 173       9.023  15.974  80.147  1.00 84.41           O
ATOM   1339  N   ALA B 174       9.150  17.447  81.862  1.00 31.63           N
ATOM   1340  CA  ALA B 174      10.196  18.190  81.225  1.00 31.63           C
ATOM   1341  CB  ALA B 174       9.718  19.517  80.612  1.00 31.63           C
ATOM   1342  C   ALA B 174      11.213  18.530  82.265  1.00 31.63           C
ATOM   1343  O   ALA B 174      10.889  18.708  83.438  1.00 31.63           O
ATOM   1344  N   PHE B 175      12.487  18.620  81.840  1.00 71.26           N
ATOM   1345  CA  PHE B 175      13.572  18.924  82.724  1.00 71.26           C
ATOM   1346  CB  PHE B 175      14.582  17.760  82.776  1.00 71.26           C
ATOM   1347  CG  PHE B 175      15.833  18.158  83.479  1.00 71.26           C
ATOM   1348  CD1 PHE B 175      15.857  18.328  84.843  1.00 71.26           C
ATOM   1349  CD2 PHE B 175      16.996  18.328  82.762  1.00 71.26           C
ATOM   1350  CE1 PHE B 175      17.026  18.684  85.473  1.00 71.26           C
ATOM   1351  CE2 PHE B 175      18.168  18.683  83.388  1.00 71.26           C
ATOM   1352  CZ  PHE B 175      18.182  18.864  84.749  1.00 71.26           C
ATOM   1353  C   PHE B 175      14.262  20.135  82.188  1.00 71.26           C
ATOM   1354  O   PHE B 175      14.506  20.239  80.987  1.00 71.26           O
ATOM   1355  N   LYS B 176      14.564  21.107  83.073  1.00110.44           N
ATOM   1356  CA  LYS B 176      15.279  22.274  82.649  1.00110.44           C
ATOM   1357  CB  LYS B 176      14.477  23.572  82.840  1.00110.44           C
ATOM   1358  CG  LYS B 176      15.100  24.791  82.159  1.00110.44           C
ATOM   1359  CD  LYS B 176      14.137  25.974  82.047  1.00110.44           C
ATOM   1360  CE  LYS B 176      12.948  25.704  81.121  1.00110.44           C
ATOM   1361  NZ  LYS B 176      12.017  26.854  81.144  1.00110.44           N
ATOM   1362  C   LYS B 176      16.487  22.349  83.520  1.00110.44           C
ATOM   1363  O   LYS B 176      16.382  22.546  84.731  1.00110.44           O
ATOM   1364  N   PRO B 177      17.635  22.174  82.927  1.00 98.70           N
ATOM   1365  CA  PRO B 177      18.890  22.162  83.622  1.00 98.70           C
ATOM   1366  CD  PRO B 177      17.787  22.144  81.483  1.00 98.70           C
ATOM   1367  CB  PRO B 177      19.929  21.780  82.569  1.00 98.70           C
ATOM   1368  CG  PRO B 177      19.302  22.288  81.255  1.00 98.70           C
ATOM   1369  C   PRO B 177      19.175  23.507  84.206  1.00 98.70           C
ATOM   1370  O   PRO B 177      18.845  24.514  83.581  1.00 98.70           O
ATOM   1371  N   ALA B 178      19.803  23.537  85.397  1.00 34.49           N
ATOM   1372  CA  ALA B 178      20.159  24.757  86.060  1.00 34.49           C
ATOM   1373  CB  ALA B 178      20.519  24.569  87.545  1.00 34.49           C
ATOM   1374  C   ALA B 178      21.366  25.314  85.376  1.00 34.49           C
ATOM   1375  O   ALA B 178      22.018  24.634  84.585  1.00 34.49           O
ATOM   1376  N   LYS B 179      21.679  26.592  85.666  1.00 79.74           N
ATOM   1377  CA  LYS B 179      22.781  27.279  85.057  1.00 79.74           C
ATOM   1378  CB  LYS B 179      22.917  28.734  85.538  1.00 79.74           C
ATOM   1379  CG  LYS B 179      21.776  29.648  85.086  0.00 79.74           C
ATOM   1380  CD  LYS B 179      21.684  29.809  83.566  0.00 79.74           C
ATOM   1381  CE  LYS B 179      20.543  30.722  83.114  0.00 79.74           C
ATOM   1382  NZ  LYS B 179      20.526  30.822  81.638  0.00 79.74           N
ATOM   1383  C   LYS B 179      24.064  26.584  85.395  1.00 79.74           C
ATOM   1384  O   LYS B 179      24.948  26.463  84.549  1.00 79.74           O
ATOM   1385  N   VAL B 180      24.220  26.111  86.643  1.00 84.47           N
ATOM   1386  CA  VAL B 180      25.465  25.488  86.998  1.00 84.47           C
ATOM   1387  CB  VAL B 180      25.567  25.133  88.454  1.00 84.47           C
ATOM   1388  CG1 VAL B 180      24.542  24.033  88.760  1.00 84.47           C
ATOM   1389  CG2 VAL B 180      27.023  24.747  88.772  1.00 84.47           C
ATOM   1390  C   VAL B 180      25.644  24.242  86.184  1.00 84.47           C
ATOM   1391  O   VAL B 180      26.738  23.963  85.695  1.00 84.47           O
ATOM   1392  N   PHE B 181      24.557  23.472  85.996  1.00116.56           N
ATOM   1393  CA  PHE B 181      24.591  22.221  85.292  1.00116.56           C
ATOM   1394  CB  PHE B 181      23.184  21.608  85.182  1.00116.56           C
ATOM   1395  CG  PHE B 181      23.284  20.153  84.879  1.00116.56           C
ATOM   1396  CD1 PHE B 181      24.021  19.686  83.818  1.00116.56           C
ATOM   1397  CD2 PHE B 181      22.580  19.252  85.643  1.00116.56           C
ATOM   1398  CE1 PHE B 181      24.089  18.339  83.549  1.00116.56           C
ATOM   1399  CE2 PHE B 181      22.640  17.905  85.380  1.00116.56           C
ATOM   1400  CZ  PHE B 181      23.400  17.445  84.333  1.00116.56           C
ATOM   1401  C   PHE B 181      25.023  22.493  83.878  1.00116.56           C
ATOM   1402  O   PHE B 181      25.883  21.802  83.331  1.00116.56           O
ATOM   1403  N   VAL B 182      24.419  23.516  83.241  1.00 98.42           N
ATOM   1404  CA  VAL B 182      24.719  23.816  81.869  1.00 98.42           C
ATOM   1405  CB  VAL B 182      23.839  24.875  81.265  1.00 98.42           C
ATOM   1406  CG1 VAL B 182      22.385  24.382  81.319  1.00 98.42           C
ATOM   1407  CG2 VAL B 182      24.088  26.217  81.964  1.00 98.42           C
ATOM   1408  C   VAL B 182      26.136  24.274  81.744  1.00 98.42           C
ATOM   1409  O   VAL B 182      26.822  23.929  80.784  1.00 98.42           O
ATOM   1410  N   GLU B 183      26.610  25.078  82.712  1.00 34.09           N
ATOM   1411  CA  GLU B 183      27.936  25.622  82.651  1.00 34.09           C
ATOM   1412  CB  GLU B 183      28.223  26.619  83.787  1.00 34.09           C
ATOM   1413  CG  GLU B 183      27.389  27.899  83.694  1.00 34.09           C
ATOM   1414  CD  GLU B 183      27.763  28.791  84.868  1.00 34.09           C
ATOM   1415  OE1 GLU B 183      28.963  28.782  85.255  1.00 34.09           O
ATOM   1416  OE2 GLU B 183      26.855  29.485  85.397  1.00 34.09           O
ATOM   1417  C   GLU B 183      28.949  24.523  82.740  1.00 34.09           C
ATOM   1418  O   GLU B 183      29.972  24.567  82.057  1.00 34.09           O
ATOM   1419  N   GLY B 184      28.703  23.512  83.597  1.00 22.38           N
ATOM   1420  CA  GLY B 184      29.652  22.449  83.771  1.00 22.38           C
ATOM   1421  C   GLY B 184      29.808  21.696  82.487  1.00 22.38           C
ATOM   1422  O   GLY B 184      30.916  21.331  82.098  1.00 22.38           O
ATOM   1423  N   VAL B 185      28.683  21.419  81.808  1.00 43.03           N
ATOM   1424  CA  VAL B 185      28.700  20.680  80.579  1.00 43.03           C
ATOM   1425  CB  VAL B 185      27.321  20.367  80.088  1.00 43.03           C
ATOM   1426  CG1 VAL B 185      27.421  19.648  78.738  1.00 43.03           C
ATOM   1427  CG2 VAL B 185      26.608  19.546  81.173  1.00 43.03           C
ATOM   1428  C   VAL B 185      29.404  21.480  79.528  1.00 43.03           C
ATOM   1429  O   VAL B 185      30.174  20.932  78.740  1.00 43.03           O
ATOM   1430  N   LYS B 186      29.142  22.802  79.473  1.00113.34           N
ATOM   1431  CA  LYS B 186      29.796  23.631  78.502  1.00113.34           C
ATOM   1432  CB  LYS B 186      28.853  24.083  77.369  1.00113.34           C
ATOM   1433  CG  LYS B 186      27.645  24.893  77.850  1.00113.34           C
ATOM   1434  CD  LYS B 186      26.841  25.553  76.726  1.00113.34           C
ATOM   1435  CE  LYS B 186      25.721  24.666  76.177  1.00113.34           C
ATOM   1436  NZ  LYS B 186      24.896  25.425  75.210  1.00113.34           N
ATOM   1437  C   LYS B 186      30.284  24.856  79.209  1.00113.34           C
ATOM   1438  O   LYS B 186      29.496  25.641  79.730  1.00113.34           O
ATOM   1439  N   SER B 187      31.611  25.082  79.218  1.00 80.20           N
ATOM   1440  CA  SER B 187      32.126  26.222  79.924  1.00 80.20           C
ATOM   1441  CB  SER B 187      33.660  26.336  79.893  1.00 80.20           C
ATOM   1442  OG  SER B 187      34.075  27.486  80.615  1.00 80.20           O
ATOM   1443  C   SER B 187      31.573  27.459  79.289  1.00 80.20           C
ATOM   1444  O   SER B 187      31.305  27.499  78.090  1.00 80.20           O
ATOM   1445  N   ASN B 188      31.392  28.519  80.103  1.00 83.84           N
ATOM   1446  CA  ASN B 188      30.794  29.733  79.631  1.00 83.84           C
ATOM   1447  CB  ASN B 188      29.437  30.032  80.294  1.00 83.84           C
ATOM   1448  CG  ASN B 188      28.425  28.997  79.823  1.00 83.84           C
ATOM   1449  OD1 ASN B 188      28.457  28.557  78.675  1.00 83.84           O
ATOM   1450  ND2 ASN B 188      27.499  28.592  80.733  1.00 83.84           N
ATOM   1451  C   ASN B 188      31.694  30.867  79.987  1.00 83.84           C
ATOM   1452  O   ASN B 188      32.536  31.282  79.192  1.00 83.84           O
ATOM   1453  N   VAL B 189      31.528  31.395  81.215  1.00108.33           N
ATOM   1454  CA  VAL B 189      32.279  32.536  81.641  1.00108.33           C
ATOM   1455  CB  VAL B 189      32.035  32.881  83.079  1.00108.33           C
ATOM   1456  CG1 VAL B 189      32.965  34.041  83.471  1.00108.33           C
ATOM   1457  CG2 VAL B 189      30.538  33.189  83.254  1.00108.33           C
ATOM   1458  C   VAL B 189      33.721  32.198  81.490  1.00108.33           C
ATOM   1459  O   VAL B 189      34.493  32.989  80.950  1.00108.33           O
ATOM   1460  N   GLN B 190      34.127  31.001  81.946  1.00222.56           N
ATOM   1461  CA  GLN B 190      35.493  30.633  81.739  1.00222.56           C
ATOM   1462  CB  GLN B 190      35.929  29.354  82.479  1.00222.56           C
ATOM   1463  CG  GLN B 190      35.978  29.487  84.005  1.00222.56           C
ATOM   1464  CD  GLN B 190      34.580  29.266  84.571  1.00222.56           C
ATOM   1465  OE1 GLN B 190      33.663  30.053  84.344  1.00222.56           O
ATOM   1466  NE2 GLN B 190      34.410  28.153  85.334  1.00222.56           N
ATOM   1467  C   GLN B 190      35.616  30.379  80.275  1.00222.56           C
ATOM   1468  O   GLN B 190      34.657  29.958  79.631  1.00222.56           O
ATOM   1469  N   VAL B 191      36.798  30.651  79.697  1.00109.04           N
ATOM   1470  CA  VAL B 191      36.916  30.448  78.286  1.00109.04           C
ATOM   1471  CB  VAL B 191      38.210  30.946  77.714  1.00109.04           C
ATOM   1472  CG1 VAL B 191      38.279  32.469  77.922  1.00109.04           C
ATOM   1473  CG2 VAL B 191      39.366  30.173  78.371  1.00109.04           C
ATOM   1474  C   VAL B 191      36.844  28.979  78.044  1.00109.04           C
ATOM   1475  O   VAL B 191      37.484  28.188  78.736  1.00109.04           O
ATOM   1476  N   LYS B 192      36.026  28.578  77.053  1.00 51.10           N
ATOM   1477  CA  LYS B 192      35.907  27.189  76.736  1.00 51.10           C
ATOM   1478  CB  LYS B 192      34.455  26.681  76.777  1.00 51.10           C
ATOM   1479  CG  LYS B 192      34.315  25.195  76.438  1.00 51.10           C
ATOM   1480  CD  LYS B 192      32.929  24.619  76.742  1.00 51.10           C
ATOM   1481  CE  LYS B 192      32.750  23.171  76.276  1.00 51.10           C
ATOM   1482  NZ  LYS B 192      33.453  22.252  77.198  1.00 51.10           N
ATOM   1483  C   LYS B 192      36.390  27.029  75.301  1.00 51.10           C
ATOM   1484  O   LYS B 192      37.585  27.330  75.039  1.00 51.10           O
ATOM   1485  OXT LYS B 192      35.568  26.607  74.444  1.00 51.10           O
TER    1486      LYS B 192
END
