# Supplementary material for: Comparison of histone-like HU protein DNA-binding properties and HU/IHF protein sequence alignment
Source: PLoS One. 2017 Nov 13;12(11):e0188037. doi: 10.1371/journal.pone.0188037 (PMC5683647; doi:10.1371/journal.pone.0188037)
Supplement: S3 File — (ZIP) [file pone.0188037.s003.zip › C3_1!!.pdb]

EXPDTA    THEORETICAL MODEL, MODELLER 9.17 2017/01/19 01:49:17
REMARK   6 MODELLER OBJECTIVE FUNCTION:     36336.8125
REMARK   6 MODELLER BEST TEMPLATE % SEQ ID:  44.385
REMARK   6 SEQUENCE: C3_1
REMARK   6 DOPE score: -29063.90430
REMARK   6 GA341 score: 0.87512
REMARK   6 TEMPLATE: 1p71 1:A - 93:B MODELS 1:A - 920:B AT 44.4%
ATOM      1  N   MET A   1       4.199  21.647  52.666  1.00169.41           N
ATOM      2  CA  MET A   1       4.586  21.945  54.072  1.00169.41           C
ATOM      3  CB  MET A   1       5.339  20.759  54.694  1.00169.41           C
ATOM      4  CG  MET A   1       4.413  19.598  55.008  1.00169.41           C
ATOM      5  SD  MET A   1       3.703  18.799  53.545  1.00169.41           S
ATOM      6  CE  MET A   1       2.205  18.260  54.411  1.00169.41           C
ATOM      7  C   MET A   1       5.406  23.195  54.214  1.00169.41           C
ATOM      8  O   MET A   1       6.116  23.578  53.287  1.00169.41           O
ATOM      9  N   ASN A   2       5.291  23.873  55.383  1.00 78.32           N
ATOM     10  CA  ASN A   2       6.010  25.085  55.685  1.00 78.32           C
ATOM     11  CB  ASN A   2       5.105  26.281  56.017  1.00 78.32           C
ATOM     12  CG  ASN A   2       4.323  25.967  57.284  1.00 78.32           C
ATOM     13  OD1 ASN A   2       4.174  24.812  57.675  1.00 78.32           O
ATOM     14  ND2 ASN A   2       3.779  27.023  57.935  1.00 78.32           N
ATOM     15  C   ASN A   2       6.854  24.803  56.887  1.00 78.32           C
ATOM     16  O   ASN A   2       6.653  23.820  57.589  1.00 78.32           O
ATOM     17  N   GLU A   3       7.886  25.618  57.146  1.00138.03           N
ATOM     18  CA  GLU A   3       8.700  25.237  58.263  1.00138.03           C
ATOM     19  CB  GLU A   3      10.143  25.736  58.259  1.00138.03           C
ATOM     20  CG  GLU A   3      10.931  24.939  59.298  0.00138.03           C
ATOM     21  CD  GLU A   3      12.364  25.387  59.244  0.00138.03           C
ATOM     22  OE1 GLU A   3      13.002  25.264  58.161  1.00138.03           O
ATOM     23  OE2 GLU A   3      12.804  25.928  60.291  1.00138.03           O
ATOM     24  C   GLU A   3       8.124  25.531  59.608  1.00138.03           C
ATOM     25  O   GLU A   3       8.337  24.777  60.560  1.00138.03           O
ATOM     26  N   ARG A   4       7.380  26.642  59.714  1.00243.26           N
ATOM     27  CA  ARG A   4       7.025  27.169  60.993  1.00243.26           C
ATOM     28  CB  ARG A   4       6.192  28.459  60.909  1.00243.26           C
ATOM     29  CG  ARG A   4       4.843  28.283  60.226  1.00243.26           C
ATOM     30  CD  ARG A   4       3.923  29.499  60.341  1.00243.26           C
ATOM     31  NE  ARG A   4       3.616  29.699  61.786  1.00243.26           N
ATOM     32  CZ  ARG A   4       2.962  30.828  62.192  1.00243.26           C
ATOM     33  NH1 ARG A   4       2.567  31.749  61.265  1.00243.26           N
ATOM     34  NH2 ARG A   4       2.706  31.036  63.517  1.00243.26           N
ATOM     35  C   ARG A   4       6.251  26.233  61.827  1.00243.26           C
ATOM     36  O   ARG A   4       6.648  26.020  62.970  1.00243.26           O
ATOM     37  N   LEU A   5       5.160  25.673  61.264  1.00335.30           N
ATOM     38  CA  LEU A   5       4.208  24.814  61.914  1.00335.30           C
ATOM     39  CB  LEU A   5       4.557  24.392  63.355  1.00335.30           C
ATOM     40  CG  LEU A   5       5.516  23.202  63.441  1.00335.30           C
ATOM     41  CD1 LEU A   5       6.672  23.345  62.450  1.00335.30           C
ATOM     42  CD2 LEU A   5       6.001  23.040  64.888  1.00335.30           C
ATOM     43  C   LEU A   5       2.928  25.554  62.038  1.00335.30           C
ATOM     44  O   LEU A   5       2.487  25.811  63.155  1.00335.30           O
ATOM     45  N   THR A   6       2.279  25.934  60.920  1.00146.35           N
ATOM     46  CA  THR A   6       1.012  26.562  61.150  1.00146.35           C
ATOM     47  CB  THR A   6       0.364  27.083  59.898  1.00146.35           C
ATOM     48  OG1 THR A   6       0.144  26.036  58.964  1.00146.35           O
ATOM     49  CG2 THR A   6       1.286  28.153  59.289  1.00146.35           C
ATOM     50  C   THR A   6       0.137  25.514  61.760  1.00146.35           C
ATOM     51  O   THR A   6      -0.353  25.669  62.878  1.00146.35           O
ATOM     52  N   ILE A   7      -0.066  24.394  61.037  1.00158.00           N
ATOM     53  CA  ILE A   7      -0.740  23.283  61.629  1.00158.00           C
ATOM     54  CB  ILE A   7      -1.146  22.216  60.646  1.00158.00           C
ATOM     55  CG1 ILE A   7      -1.965  21.114  61.340  1.00158.00           C
ATOM     56  CG2 ILE A   7       0.094  21.723  59.894  1.00158.00           C
ATOM     57  CD1 ILE A   7      -2.632  20.157  60.354  1.00158.00           C
ATOM     58  C   ILE A   7       0.238  22.725  62.601  1.00158.00           C
ATOM     59  O   ILE A   7      -0.133  22.346  63.710  1.00158.00           O
ATOM     60  N   GLN A   8       1.513  22.661  62.148  1.00238.68           N
ATOM     61  CA  GLN A   8       2.683  22.234  62.867  1.00238.68           C
ATOM     62  CB  GLN A   8       2.381  21.327  64.075  1.00238.68           C
ATOM     63  CG  GLN A   8       2.038  22.109  65.352  1.00238.68           C
ATOM     64  CD  GLN A   8       1.232  21.222  66.297  1.00238.68           C
ATOM     65  OE1 GLN A   8       1.069  21.542  67.473  1.00238.68           O
ATOM     66  NE2 GLN A   8       0.693  20.088  65.772  1.00238.68           N
ATOM     67  C   GLN A   8       3.572  21.531  61.888  1.00238.68           C
ATOM     68  O   GLN A   8       3.879  20.351  62.057  1.00238.68           O
ATOM     69  N   ASP A   9       4.002  22.238  60.814  1.00160.29           N
ATOM     70  CA  ASP A   9       4.662  21.474  59.808  1.00160.29           C
ATOM     71  CB  ASP A   9       4.688  22.156  58.438  1.00160.29           C
ATOM     72  CG  ASP A   9       3.289  22.095  57.867  1.00160.29           C
ATOM     73  OD1 ASP A   9       2.423  21.434  58.498  1.00160.29           O
ATOM     74  OD2 ASP A   9       3.065  22.692  56.777  1.00160.29           O
ATOM     75  C   ASP A   9       6.027  20.941  60.104  1.00160.29           C
ATOM     76  O   ASP A   9       6.157  20.016  60.892  1.00160.29           O
ATOM     77  N   LEU A  10       7.093  21.608  59.599  1.00162.15           N
ATOM     78  CA  LEU A  10       8.369  20.930  59.545  1.00162.15           C
ATOM     79  CB  LEU A  10       9.318  21.582  58.516  1.00162.15           C
ATOM     80  CG  LEU A  10      10.472  20.675  58.040  1.00162.15           C
ATOM     81  CD1 LEU A  10      11.216  21.307  56.858  1.00162.15           C
ATOM     82  CD2 LEU A  10      11.417  20.280  59.177  1.00162.15           C
ATOM     83  C   LEU A  10       8.971  20.795  60.914  1.00162.15           C
ATOM     84  O   LEU A  10       9.439  19.729  61.309  1.00162.15           O
ATOM     85  N   THR A  11       8.940  21.877  61.704  1.00 44.70           N
ATOM     86  CA  THR A  11       9.475  21.865  63.033  1.00 44.70           C
ATOM     87  CB  THR A  11       9.337  23.196  63.707  1.00 44.70           C
ATOM     88  OG1 THR A  11      10.008  24.197  62.954  1.00 44.70           O
ATOM     89  CG2 THR A  11       9.935  23.090  65.121  1.00 44.70           C
ATOM     90  C   THR A  11       8.711  20.876  63.859  1.00 44.70           C
ATOM     91  O   THR A  11       9.297  20.096  64.609  1.00 44.70           O
ATOM     92  N   ASP A  12       7.371  20.868  63.730  1.00 94.20           N
ATOM     93  CA  ASP A  12       6.604  20.017  64.586  1.00 94.20           C
ATOM     94  CB  ASP A  12       5.092  20.257  64.503  1.00 94.20           C
ATOM     95  CG  ASP A  12       4.490  19.752  65.813  1.00 94.20           C
ATOM     96  OD1 ASP A  12       5.250  19.657  66.811  1.00 94.20           O
ATOM     97  OD2 ASP A  12       3.272  19.439  65.842  1.00 94.20           O
ATOM     98  C   ASP A  12       6.937  18.585  64.289  1.00 94.20           C
ATOM     99  O   ASP A  12       7.004  17.755  65.195  1.00 94.20           O
ATOM    100  N   LEU A  13       7.159  18.253  63.001  1.00127.26           N
ATOM    101  CA  LEU A  13       7.478  16.901  62.612  1.00127.26           C
ATOM    102  CB  LEU A  13       7.629  16.730  61.101  1.00127.26           C
ATOM    103  CG  LEU A  13       6.461  17.391  60.388  1.00127.26           C
ATOM    104  CD1 LEU A  13       6.444  17.176  58.878  1.00127.26           C
ATOM    105  CD2 LEU A  13       5.163  17.134  61.152  1.00127.26           C
ATOM    106  C   LEU A  13       8.815  16.551  63.193  1.00127.26           C
ATOM    107  O   LEU A  13       9.026  15.451  63.702  1.00127.26           O
ATOM    108  N   LEU A  14       9.757  17.513  63.126  1.00159.30           N
ATOM    109  CA  LEU A  14      11.103  17.312  63.586  1.00159.30           C
ATOM    110  CB  LEU A  14      12.020  18.501  63.266  1.00159.30           C
ATOM    111  CG  LEU A  14      12.185  18.705  61.758  1.00159.30           C
ATOM    112  CD1 LEU A  14      13.221  19.786  61.449  1.00159.30           C
ATOM    113  CD2 LEU A  14      12.472  17.370  61.072  1.00159.30           C
ATOM    114  C   LEU A  14      11.138  17.119  65.071  1.00159.30           C
ATOM    115  O   LEU A  14      11.797  16.210  65.577  1.00159.30           O
ATOM    116  N   ALA A  15      10.396  17.955  65.815  1.00 38.91           N
ATOM    117  CA  ALA A  15      10.431  17.878  67.247  1.00 38.91           C
ATOM    118  CB  ALA A  15       9.466  18.863  67.933  1.00 38.91           C
ATOM    119  C   ALA A  15      10.004  16.495  67.634  1.00 38.91           C
ATOM    120  O   ALA A  15      10.544  15.911  68.571  1.00 38.91           O
ATOM    121  N   ALA A  16       8.997  15.944  66.932  1.00 38.29           N
ATOM    122  CA  ALA A  16       8.528  14.620  67.234  1.00 38.29           C
ATOM    123  CB  ALA A  16       7.288  14.226  66.410  1.00 38.29           C
ATOM    124  C   ALA A  16       9.580  13.584  66.946  1.00 38.29           C
ATOM    125  O   ALA A  16       9.825  12.700  67.765  1.00 38.29           O
ATOM    126  N   LYS A  17      10.226  13.659  65.764  1.00 88.28           N
ATOM    127  CA  LYS A  17      11.178  12.655  65.368  1.00 88.28           C
ATOM    128  CB  LYS A  17      11.634  12.807  63.916  1.00 88.28           C
ATOM    129  CG  LYS A  17      10.652  12.335  62.850  1.00 88.28           C
ATOM    130  CD  LYS A  17      11.066  12.831  61.469  0.00 88.28           C
ATOM    131  CE  LYS A  17      10.395  12.092  60.312  0.00 88.28           C
ATOM    132  NZ  LYS A  17      11.015  10.749  60.116  0.00 88.28           N
ATOM    133  C   LYS A  17      12.412  12.702  66.215  1.00 88.28           C
ATOM    134  O   LYS A  17      12.940  11.671  66.623  1.00 88.28           O
ATOM    135  N   HIS A  18      12.925  13.918  66.446  1.00115.91           N
ATOM    136  CA  HIS A  18      14.102  14.208  67.214  1.00115.91           C
ATOM    137  ND1 HIS A  18      17.006  16.084  67.565  1.00115.91           N
ATOM    138  CG  HIS A  18      15.693  16.021  67.955  1.00115.91           C
ATOM    139  CB  HIS A  18      14.551  15.670  67.050  1.00115.91           C
ATOM    140  NE2 HIS A  18      16.979  16.511  69.745  1.00115.91           N
ATOM    141  CD2 HIS A  18      15.697  16.291  69.288  1.00115.91           C
ATOM    142  CE1 HIS A  18      17.732  16.375  68.673  1.00115.91           C
ATOM    143  C   HIS A  18      13.857  14.024  68.676  1.00115.91           C
ATOM    144  O   HIS A  18      14.779  13.686  69.416  1.00115.91           O
ATOM    145  N   SER A  19      12.609  14.232  69.132  1.00 66.94           N
ATOM    146  CA  SER A  19      12.302  14.237  70.534  1.00 66.94           C
ATOM    147  CB  SER A  19      12.885  13.030  71.291  1.00 66.94           C
ATOM    148  OG  SER A  19      12.224  11.837  70.896  1.00 66.94           O
ATOM    149  C   SER A  19      12.824  15.486  71.193  1.00 66.94           C
ATOM    150  O   SER A  19      13.228  15.447  72.355  1.00 66.94           O
ATOM    151  N   MET A  20      12.836  16.633  70.469  1.00 97.78           N
ATOM    152  CA  MET A  20      13.182  17.878  71.110  1.00 97.78           C
ATOM    153  CB  MET A  20      14.387  18.636  70.533  1.00 97.78           C
ATOM    154  CG  MET A  20      14.967  19.659  71.510  1.00 97.78           C
ATOM    155  SD  MET A  20      15.667  18.927  73.023  1.00 97.78           S
ATOM    156  CE  MET A  20      16.973  17.971  72.202  1.00 97.78           C
ATOM    157  C   MET A  20      12.005  18.797  71.011  1.00 97.78           C
ATOM    158  O   MET A  20      11.108  18.599  70.191  1.00 97.78           O
ATOM    159  N   THR A  21      11.999  19.848  71.858  1.00109.21           N
ATOM    160  CA  THR A  21      10.895  20.759  71.939  1.00109.21           C
ATOM    161  CB  THR A  21      11.056  21.797  73.013  1.00109.21           C
ATOM    162  OG1 THR A  21       9.833  22.486  73.223  1.00109.21           O
ATOM    163  CG2 THR A  21      12.163  22.779  72.597  1.00109.21           C
ATOM    164  C   THR A  21      10.738  21.456  70.628  1.00109.21           C
ATOM    165  O   THR A  21      11.671  21.553  69.832  1.00109.21           O
ATOM    166  N   LYS A  22       9.512  21.955  70.388  1.00107.62           N
ATOM    167  CA  LYS A  22       9.151  22.619  69.172  1.00107.62           C
ATOM    168  CB  LYS A  22       7.685  23.071  69.170  1.00107.62           C
ATOM    169  CG  LYS A  22       7.173  23.474  67.789  1.00107.62           C
ATOM    170  CD  LYS A  22       5.652  23.619  67.753  1.00107.62           C
ATOM    171  CE  LYS A  22       4.919  22.338  68.154  0.00107.62           C
ATOM    172  NZ  LYS A  22       3.461  22.576  68.189  0.00107.62           N
ATOM    173  C   LYS A  22      10.007  23.835  69.052  1.00107.62           C
ATOM    174  O   LYS A  22      10.381  24.238  67.951  1.00107.62           O
ATOM    175  N   LYS A  23      10.299  24.481  70.194  1.00 34.63           N
ATOM    176  CA  LYS A  23      11.129  25.645  70.183  1.00 34.63           C
ATOM    177  CB  LYS A  23      11.256  26.285  71.579  1.00 34.63           C
ATOM    178  CG  LYS A  23      12.133  27.541  71.621  0.00 34.63           C
ATOM    179  CD  LYS A  23      12.024  28.338  72.924  0.00 34.63           C
ATOM    180  CE  LYS A  23      12.926  29.575  72.968  0.00 34.63           C
ATOM    181  NZ  LYS A  23      12.755  30.278  74.259  0.00 34.63           N
ATOM    182  C   LYS A  23      12.503  25.252  69.733  1.00 34.63           C
ATOM    183  O   LYS A  23      13.098  25.923  68.894  1.00 34.63           O
ATOM    184  N   ASP A  24      13.037  24.134  70.270  1.00 44.61           N
ATOM    185  CA  ASP A  24      14.379  23.704  69.975  1.00 44.61           C
ATOM    186  CB  ASP A  24      14.836  22.528  70.853  1.00 44.61           C
ATOM    187  CG  ASP A  24      15.102  23.059  72.258  1.00 44.61           C
ATOM    188  OD1 ASP A  24      15.139  24.308  72.419  1.00 44.61           O
ATOM    189  OD2 ASP A  24      15.283  22.223  73.184  1.00 44.61           O
ATOM    190  C   ASP A  24      14.517  23.304  68.541  1.00 44.61           C
ATOM    191  O   ASP A  24      15.527  23.601  67.904  1.00 44.61           O
ATOM    192  N   ALA A  25      13.510  22.604  67.991  1.00 40.67           N
ATOM    193  CA  ALA A  25      13.582  22.218  66.612  1.00 40.67           C
ATOM    194  CB  ALA A  25      12.329  21.454  66.150  1.00 40.67           C
ATOM    195  C   ALA A  25      13.651  23.485  65.824  1.00 40.67           C
ATOM    196  O   ALA A  25      14.445  23.622  64.894  1.00 40.67           O
ATOM    197  N   GLU A  26      12.821  24.467  66.206  1.00 77.38           N
ATOM    198  CA  GLU A  26      12.783  25.712  65.505  1.00 77.38           C
ATOM    199  CB  GLU A  26      11.709  26.662  66.064  1.00 77.38           C
ATOM    200  CG  GLU A  26      11.636  28.009  65.345  1.00 77.38           C
ATOM    201  CD  GLU A  26      10.541  28.831  66.011  1.00 77.38           C
ATOM    202  OE1 GLU A  26       9.934  28.323  66.991  1.00 77.38           O
ATOM    203  OE2 GLU A  26      10.300  29.980  65.552  1.00 77.38           O
ATOM    204  C   GLU A  26      14.109  26.392  65.652  1.00 77.38           C
ATOM    205  O   GLU A  26      14.633  26.938  64.683  1.00 77.38           O
ATOM    206  N   ALA A  27      14.686  26.386  66.872  1.00 44.52           N
ATOM    207  CA  ALA A  27      15.915  27.085  67.084  1.00 44.52           C
ATOM    208  CB  ALA A  27      16.315  27.158  68.564  1.00 44.52           C
ATOM    209  C   ALA A  27      17.023  26.453  66.291  1.00 44.52           C
ATOM    210  O   ALA A  27      17.781  27.151  65.624  1.00 44.52           O
ATOM    211  N   PHE A  28      17.142  25.111  66.307  1.00 81.46           N
ATOM    212  CA  PHE A  28      18.189  24.457  65.561  1.00 81.46           C
ATOM    213  CB  PHE A  28      18.243  22.934  65.720  1.00 81.46           C
ATOM    214  CG  PHE A  28      19.088  22.651  66.885  1.00 81.46           C
ATOM    215  CD1 PHE A  28      18.550  22.646  68.141  1.00 81.46           C
ATOM    216  CD2 PHE A  28      20.429  22.412  66.705  1.00 81.46           C
ATOM    217  CE1 PHE A  28      19.366  22.371  69.200  1.00 81.46           C
ATOM    218  CE2 PHE A  28      21.244  22.141  67.775  1.00 81.46           C
ATOM    219  CZ  PHE A  28      20.711  22.143  69.033  1.00 81.46           C
ATOM    220  C   PHE A  28      18.007  24.644  64.097  1.00 81.46           C
ATOM    221  O   PHE A  28      18.974  24.877  63.373  1.00 81.46           O
ATOM    222  N   VAL A  29      16.761  24.500  63.618  1.00122.81           N
ATOM    223  CA  VAL A  29      16.530  24.569  62.211  1.00122.81           C
ATOM    224  CB  VAL A  29      15.118  24.288  61.822  1.00122.81           C
ATOM    225  CG1 VAL A  29      14.164  25.224  62.592  1.00122.81           C
ATOM    226  CG2 VAL A  29      15.084  24.387  60.283  1.00122.81           C
ATOM    227  C   VAL A  29      16.885  25.914  61.691  1.00122.81           C
ATOM    228  O   VAL A  29      17.571  26.022  60.675  1.00122.81           O
ATOM    229  N   LYS A  30      16.447  26.976  62.393  1.00129.43           N
ATOM    230  CA  LYS A  30      16.721  28.278  61.893  1.00129.43           C
ATOM    231  CB  LYS A  30      16.144  29.404  62.766  1.00129.43           C
ATOM    232  CG  LYS A  30      16.482  29.284  64.253  1.00129.43           C
ATOM    233  CD  LYS A  30      16.126  30.545  65.045  1.00129.43           C
ATOM    234  CE  LYS A  30      16.220  30.383  66.564  1.00129.43           C
ATOM    235  NZ  LYS A  30      14.954  29.828  67.097  1.00129.43           N
ATOM    236  C   LYS A  30      18.193  28.436  61.795  1.00129.43           C
ATOM    237  O   LYS A  30      18.707  28.668  60.708  1.00129.43           O
ATOM    238  N   GLU A  31      18.924  28.159  62.884  1.00111.10           N
ATOM    239  CA  GLU A  31      20.340  28.395  62.890  1.00111.10           C
ATOM    240  CB  GLU A  31      21.049  28.021  64.209  1.00111.10           C
ATOM    241  CG  GLU A  31      21.026  29.120  65.274  1.00111.10           C
ATOM    242  CD  GLU A  31      19.690  29.119  65.994  1.00111.10           C
ATOM    243  OE1 GLU A  31      19.556  28.348  66.982  1.00111.10           O
ATOM    244  OE2 GLU A  31      18.796  29.908  65.585  1.00111.10           O
ATOM    245  C   GLU A  31      21.004  27.636  61.784  1.00111.10           C
ATOM    246  O   GLU A  31      21.988  28.117  61.219  1.00111.10           O
ATOM    247  N   PHE A  32      20.534  26.418  61.445  1.00227.67           N
ATOM    248  CA  PHE A  32      21.294  25.779  60.416  1.00227.67           C
ATOM    249  CB  PHE A  32      21.297  24.233  60.371  1.00227.67           C
ATOM    250  CG  PHE A  32      20.046  23.524  60.007  1.00227.67           C
ATOM    251  CD1 PHE A  32      19.042  23.275  60.916  1.00227.67           C
ATOM    252  CD2 PHE A  32      19.916  23.038  58.733  1.00227.67           C
ATOM    253  CE1 PHE A  32      17.906  22.586  60.548  1.00227.67           C
ATOM    254  CE2 PHE A  32      18.786  22.352  58.363  1.00227.67           C
ATOM    255  CZ  PHE A  32      17.776  22.114  59.266  1.00227.67           C
ATOM    256  C   PHE A  32      21.107  26.427  59.088  1.00227.67           C
ATOM    257  O   PHE A  32      22.073  26.638  58.354  1.00227.67           O
ATOM    258  N   PHE A  33      19.867  26.800  58.745  1.00146.22           N
ATOM    259  CA  PHE A  33      19.686  27.451  57.496  1.00146.22           C
ATOM    260  CB  PHE A  33      18.186  27.566  57.193  1.00146.22           C
ATOM    261  CG  PHE A  33      17.738  26.276  56.566  1.00146.22           C
ATOM    262  CD1 PHE A  33      17.349  25.219  57.355  1.00146.22           C
ATOM    263  CD2 PHE A  33      17.701  26.130  55.186  1.00146.22           C
ATOM    264  CE1 PHE A  33      16.937  24.030  56.796  1.00146.22           C
ATOM    265  CE2 PHE A  33      17.289  24.945  54.611  1.00146.22           C
ATOM    266  CZ  PHE A  33      16.895  23.903  55.424  1.00146.22           C
ATOM    267  C   PHE A  33      20.480  28.731  57.534  1.00146.22           C
ATOM    268  O   PHE A  33      21.255  29.003  56.617  1.00146.22           O
ATOM    269  N   LEU A  34      20.418  29.480  58.649  1.00107.35           N
ATOM    270  CA  LEU A  34      21.088  30.745  58.746  1.00107.35           C
ATOM    271  CB  LEU A  34      21.103  31.244  60.201  1.00107.35           C
ATOM    272  CG  LEU A  34      19.775  31.137  60.999  1.00107.35           C
ATOM    273  CD1 LEU A  34      19.821  31.959  62.291  1.00107.35           C
ATOM    274  CD2 LEU A  34      18.503  31.346  60.158  1.00107.35           C
ATOM    275  C   LEU A  34      22.531  30.508  58.406  1.00107.35           C
ATOM    276  O   LEU A  34      23.128  31.174  57.568  1.00107.35           O
ATOM    277  N   LEU A  35      23.092  29.430  58.945  1.00113.78           N
ATOM    278  CA  LEU A  35      24.478  29.163  58.750  1.00113.78           C
ATOM    279  CB  LEU A  35      24.895  27.971  59.623  1.00113.78           C
ATOM    280  CG  LEU A  35      26.405  27.761  59.747  1.00113.78           C
ATOM    281  CD1 LEU A  35      27.152  29.090  59.959  1.00113.78           C
ATOM    282  CD2 LEU A  35      26.650  26.830  60.939  1.00113.78           C
ATOM    283  C   LEU A  35      24.750  28.975  57.280  1.00113.78           C
ATOM    284  O   LEU A  35      25.752  29.484  56.781  1.00113.78           O
ATOM    285  N   ILE A  36      23.867  28.291  56.517  1.00271.20           N
ATOM    286  CA  ILE A  36      24.181  28.141  55.120  1.00271.20           C
ATOM    287  CB  ILE A  36      23.258  27.213  54.301  1.00271.20           C
ATOM    288  CG1 ILE A  36      21.802  27.559  54.377  1.00271.20           C
ATOM    289  CG2 ILE A  36      23.408  25.759  54.691  1.00271.20           C
ATOM    290  CD1 ILE A  36      21.546  28.811  53.588  1.00271.20           C
ATOM    291  C   ILE A  36      24.345  29.483  54.417  1.00271.20           C
ATOM    292  O   ILE A  36      25.252  29.661  53.603  1.00271.20           O
ATOM    293  N   GLU A  37      23.505  30.489  54.702  1.00240.76           N
ATOM    294  CA  GLU A  37      23.639  31.773  54.051  1.00240.76           C
ATOM    295  CB  GLU A  37      22.634  32.796  54.544  1.00240.76           C
ATOM    296  CG  GLU A  37      22.615  34.096  53.764  1.00240.76           C
ATOM    297  CD  GLU A  37      22.545  33.636  52.327  1.00240.76           C
ATOM    298  OE1 GLU A  37      21.591  32.938  51.918  1.00240.76           O
ATOM    299  OE2 GLU A  37      23.538  33.982  51.623  1.00240.76           O
ATOM    300  C   GLU A  37      25.003  32.296  54.364  1.00240.76           C
ATOM    301  O   GLU A  37      25.580  33.036  53.566  1.00240.76           O
ATOM    302  N   GLN A  38      25.532  31.943  55.552  1.00142.51           N
ATOM    303  CA  GLN A  38      26.820  32.412  55.973  1.00142.51           C
ATOM    304  CB  GLN A  38      27.119  32.042  57.437  1.00142.51           C
ATOM    305  CG  GLN A  38      28.430  32.623  57.963  1.00142.51           C
ATOM    306  CD  GLN A  38      28.361  32.670  59.484  0.00142.51           C
ATOM    307  OE1 GLN A  38      27.286  32.781  60.072  0.00142.51           O
ATOM    308  NE2 GLN A  38      29.549  32.606  60.143  1.00142.51           N
ATOM    309  C   GLN A  38      27.911  31.852  55.093  1.00142.51           C
ATOM    310  O   GLN A  38      28.817  32.558  54.659  1.00142.51           O
ATOM    311  N   ALA A  39      27.874  30.549  54.777  1.00 94.86           N
ATOM    312  CA  ALA A  39      28.918  30.015  53.941  1.00 94.86           C
ATOM    313  CB  ALA A  39      28.803  28.498  53.651  1.00 94.86           C
ATOM    314  C   ALA A  39      28.846  30.671  52.588  1.00 94.86           C
ATOM    315  O   ALA A  39      29.858  30.944  51.949  1.00 94.86           O
ATOM    316  N   LEU A  40      27.614  30.923  52.125  1.00253.14           N
ATOM    317  CA  LEU A  40      27.192  31.496  50.858  1.00253.14           C
ATOM    318  CB  LEU A  40      25.659  31.728  50.928  1.00253.14           C
ATOM    319  CG  LEU A  40      24.984  32.386  49.709  1.00253.14           C
ATOM    320  CD1 LEU A  40      25.291  33.898  49.561  1.00253.14           C
ATOM    321  CD2 LEU A  40      25.311  31.567  48.453  1.00253.14           C
ATOM    322  C   LEU A  40      27.810  32.878  50.622  1.00253.14           C
ATOM    323  O   LEU A  40      28.169  33.222  49.495  1.00253.14           O
ATOM    324  N   GLU A  41      27.877  33.741  51.657  1.00264.99           N
ATOM    325  CA  GLU A  41      28.355  35.130  51.585  1.00264.99           C
ATOM    326  CB  GLU A  41      28.271  35.776  52.969  1.00264.99           C
ATOM    327  CG  GLU A  41      26.841  35.744  53.503  1.00264.99           C
ATOM    328  CD  GLU A  41      26.900  35.704  55.022  1.00264.99           C
ATOM    329  OE1 GLU A  41      27.890  36.226  55.598  1.00264.99           O
ATOM    330  OE2 GLU A  41      25.934  35.163  55.626  1.00264.99           O
ATOM    331  C   GLU A  41      29.784  35.138  51.196  1.00264.99           C
ATOM    332  O   GLU A  41      30.199  35.942  50.360  1.00264.99           O
ATOM    333  N   ASN A  42      30.523  34.209  51.828  1.00127.40           N
ATOM    334  CA  ASN A  42      31.935  34.004  51.764  1.00127.40           C
ATOM    335  CB  ASN A  42      32.463  33.054  52.857  1.00127.40           C
ATOM    336  CG  ASN A  42      32.290  33.723  54.218  1.00127.40           C
ATOM    337  OD1 ASN A  42      32.113  34.937  54.314  1.00127.40           O
ATOM    338  ND2 ASN A  42      32.351  32.910  55.306  1.00127.40           N
ATOM    339  C   ASN A  42      32.292  33.427  50.450  1.00127.40           C
ATOM    340  O   ASN A  42      33.479  33.323  50.143  1.00127.40           O
ATOM    341  N   GLU A  43      31.257  33.014  49.689  1.00174.38           N
ATOM    342  CA  GLU A  43      31.343  32.326  48.437  1.00174.38           C
ATOM    343  CB  GLU A  43      32.096  33.054  47.299  1.00174.38           C
ATOM    344  CG  GLU A  43      33.619  33.129  47.431  1.00174.38           C
ATOM    345  CD  GLU A  43      34.165  33.891  46.228  1.00174.38           C
ATOM    346  OE1 GLU A  43      33.857  35.108  46.108  1.00174.38           O
ATOM    347  OE2 GLU A  43      34.880  33.261  45.403  1.00174.38           O
ATOM    348  C   GLU A  43      31.944  30.972  48.694  1.00174.38           C
ATOM    349  O   GLU A  43      32.809  30.491  47.961  1.00174.38           O
ATOM    350  N   LYS A  44      31.494  30.337  49.797  1.00100.50           N
ATOM    351  CA  LYS A  44      31.857  28.984  50.105  1.00100.50           C
ATOM    352  CB  LYS A  44      32.138  28.764  51.595  1.00100.50           C
ATOM    353  CG  LYS A  44      33.227  29.673  52.157  1.00100.50           C
ATOM    354  CD  LYS A  44      33.190  29.724  53.684  1.00100.50           C
ATOM    355  CE  LYS A  44      34.197  30.690  54.299  1.00100.50           C
ATOM    356  NZ  LYS A  44      34.087  30.629  55.770  1.00100.50           N
ATOM    357  C   LYS A  44      30.667  28.145  49.749  1.00100.50           C
ATOM    358  O   LYS A  44      29.546  28.646  49.668  1.00100.50           O
ATOM    359  N   THR A  45      30.895  26.829  49.517  1.00190.85           N
ATOM    360  CA  THR A  45      29.843  25.938  49.118  1.00190.85           C
ATOM    361  CB  THR A  45      30.243  25.085  47.950  1.00190.85           C
ATOM    362  OG1 THR A  45      31.290  24.202  48.327  1.00190.85           O
ATOM    363  CG2 THR A  45      30.713  26.000  46.796  1.00190.85           C
ATOM    364  C   THR A  45      29.553  24.982  50.261  1.00190.85           C
ATOM    365  O   THR A  45      30.460  24.453  50.895  1.00190.85           O
ATOM    366  N   VAL A  46      28.251  24.698  50.488  1.00207.82           N
ATOM    367  CA  VAL A  46      27.688  23.920  51.580  1.00207.82           C
ATOM    368  CB  VAL A  46      26.401  24.636  51.875  1.00207.82           C
ATOM    369  CG1 VAL A  46      25.616  24.026  53.016  1.00207.82           C
ATOM    370  CG2 VAL A  46      26.761  26.122  52.020  1.00207.82           C
ATOM    371  C   VAL A  46      27.363  22.509  51.082  1.00207.82           C
ATOM    372  O   VAL A  46      26.637  22.414  50.114  1.00207.82           O
ATOM    373  N   LYS A  47      27.844  21.376  51.676  1.00183.80           N
ATOM    374  CA  LYS A  47      27.469  20.061  51.137  1.00183.80           C
ATOM    375  CB  LYS A  47      28.543  19.452  50.202  1.00183.80           C
ATOM    376  CG  LYS A  47      29.910  19.144  50.821  1.00183.80           C
ATOM    377  CD  LYS A  47      30.785  18.245  49.933  1.00183.80           C
ATOM    378  CE  LYS A  47      32.025  18.911  49.320  1.00183.80           C
ATOM    379  NZ  LYS A  47      32.852  17.886  48.651  1.00183.80           N
ATOM    380  C   LYS A  47      27.101  18.986  52.164  1.00183.80           C
ATOM    381  O   LYS A  47      27.924  18.607  53.004  1.00183.80           O
ATOM    382  N   ILE A  48      25.836  18.447  52.091  1.00225.18           N
ATOM    383  CA  ILE A  48      25.262  17.417  52.976  1.00225.18           C
ATOM    384  CB  ILE A  48      23.997  17.830  53.713  1.00225.18           C
ATOM    385  CG1 ILE A  48      23.616  16.844  54.861  1.00225.18           C
ATOM    386  CG2 ILE A  48      22.900  18.058  52.662  1.00225.18           C
ATOM    387  CD1 ILE A  48      23.236  15.404  54.464  1.00225.18           C
ATOM    388  C   ILE A  48      24.979  16.113  52.231  1.00225.18           C
ATOM    389  O   ILE A  48      24.131  16.003  51.345  1.00225.18           O
ATOM    390  N   LYS A  49      25.626  15.026  52.693  1.00110.27           N
ATOM    391  CA  LYS A  49      25.601  13.740  52.035  1.00110.27           C
ATOM    392  CB  LYS A  49      26.354  12.663  52.850  1.00110.27           C
ATOM    393  CG  LYS A  49      27.813  13.031  53.140  1.00110.27           C
ATOM    394  CD  LYS A  49      28.477  12.193  54.237  1.00110.27           C
ATOM    395  CE  LYS A  49      29.883  12.682  54.597  1.00110.27           C
ATOM    396  NZ  LYS A  49      30.760  12.644  53.402  1.00110.27           N
ATOM    397  C   LYS A  49      24.204  13.226  51.807  1.00110.27           C
ATOM    398  O   LYS A  49      23.446  12.967  52.739  1.00110.27           O
ATOM    399  N   GLY A  50      23.833  13.083  50.518  1.00120.95           N
ATOM    400  CA  GLY A  50      22.619  12.475  50.050  1.00120.95           C
ATOM    401  C   GLY A  50      21.452  13.257  50.444  1.00120.95           C
ATOM    402  O   GLY A  50      20.338  12.746  50.353  1.00120.95           O
ATOM    403  N   LEU A  51      21.662  14.397  51.125  1.00284.32           N
ATOM    404  CA  LEU A  51      20.575  15.295  50.983  1.00284.32           C
ATOM    405  CB  LEU A  51      20.551  16.417  52.026  1.00284.32           C
ATOM    406  CG  LEU A  51      20.463  15.918  53.455  1.00284.32           C
ATOM    407  CD1 LEU A  51      20.187  17.092  54.392  1.00284.32           C
ATOM    408  CD2 LEU A  51      19.478  14.766  53.576  1.00284.32           C
ATOM    409  C   LEU A  51      20.883  15.938  49.648  1.00284.32           C
ATOM    410  O   LEU A  51      20.298  15.555  48.646  1.00284.32           O
ATOM    411  N   GLY A  52      21.969  16.785  49.621  1.00105.96           N
ATOM    412  CA  GLY A  52      22.425  17.658  48.540  1.00105.96           C
ATOM    413  C   GLY A  52      23.403  18.718  49.066  1.00105.96           C
ATOM    414  O   GLY A  52      23.909  18.599  50.182  1.00105.96           O
ATOM    415  N   THR A  53      23.664  19.787  48.251  1.00234.18           N
ATOM    416  CA  THR A  53      24.581  20.872  48.535  1.00234.18           C
ATOM    417  CB  THR A  53      25.907  20.522  47.959  1.00234.18           C
ATOM    418  OG1 THR A  53      26.772  21.627  47.776  1.00234.18           O
ATOM    419  CG2 THR A  53      25.728  19.487  46.833  1.00234.18           C
ATOM    420  C   THR A  53      24.041  22.227  48.180  1.00234.18           C
ATOM    421  O   THR A  53      22.900  22.335  47.787  1.00234.18           O
ATOM    422  N   PHE A  54      24.795  23.311  48.532  1.00203.56           N
ATOM    423  CA  PHE A  54      24.528  24.680  48.179  1.00203.56           C
ATOM    424  CB  PHE A  54      24.424  25.644  49.372  1.00203.56           C
ATOM    425  CG  PHE A  54      23.363  25.254  50.339  1.00203.56           C
ATOM    426  CD1 PHE A  54      23.420  24.018  50.917  1.00203.56           C
ATOM    427  CD2 PHE A  54      22.326  26.106  50.651  1.00203.56           C
ATOM    428  CE1 PHE A  54      22.447  23.657  51.800  1.00203.56           C
ATOM    429  CE2 PHE A  54      21.357  25.731  51.550  1.00203.56           C
ATOM    430  CZ  PHE A  54      21.410  24.494  52.131  1.00203.56           C
ATOM    431  C   PHE A  54      25.842  25.035  47.557  1.00203.56           C
ATOM    432  O   PHE A  54      26.749  25.467  48.270  1.00203.56           O
ATOM    433  N   LYS A  55      25.995  24.874  46.230  1.00337.37           N
ATOM    434  CA  LYS A  55      27.317  25.044  45.720  1.00337.37           C
ATOM    435  CB  LYS A  55      28.168  23.838  46.166  1.00337.37           C
ATOM    436  CG  LYS A  55      29.526  23.611  45.499  1.00337.37           C
ATOM    437  CD  LYS A  55      30.378  22.491  46.163  1.00337.37           C
ATOM    438  CE  LYS A  55      30.752  21.288  45.278  1.00337.37           C
ATOM    439  NZ  LYS A  55      29.764  20.190  45.449  1.00337.37           N
ATOM    440  C   LYS A  55      27.274  25.156  44.223  1.00337.37           C
ATOM    441  O   LYS A  55      26.206  25.070  43.614  1.00337.37           O
ATOM    442  N   LEU A  56      28.440  25.417  43.597  1.00342.51           N
ATOM    443  CA  LEU A  56      28.382  25.507  42.178  1.00342.51           C
ATOM    444  CB  LEU A  56      27.785  26.852  41.713  1.00342.51           C
ATOM    445  CG  LEU A  56      27.363  26.897  40.237  1.00342.51           C
ATOM    446  CD1 LEU A  56      28.539  27.125  39.281  1.00342.51           C
ATOM    447  CD2 LEU A  56      26.550  25.630  39.929  1.00342.51           C
ATOM    448  C   LEU A  56      29.796  25.372  41.774  1.00342.51           C
ATOM    449  O   LEU A  56      30.686  25.495  42.615  1.00342.51           O
ATOM    450  N   ILE A  57      30.047  25.078  40.486  1.00185.34           N
ATOM    451  CA  ILE A  57      31.403  24.999  40.040  1.00185.34           C
ATOM    452  CB  ILE A  57      31.517  24.815  38.553  1.00185.34           C
ATOM    453  CG1 ILE A  57      31.053  23.421  38.079  1.00185.34           C
ATOM    454  CG2 ILE A  57      32.965  25.152  38.159  1.00185.34           C
ATOM    455  CD1 ILE A  57      31.974  22.271  38.484  1.00185.34           C
ATOM    456  C   ILE A  57      31.960  26.346  40.350  1.00185.34           C
ATOM    457  O   ILE A  57      33.007  26.443  40.984  1.00185.34           O
ATOM    458  N   ASP A  58      31.263  27.422  39.930  1.00 52.41           N
ATOM    459  CA  ASP A  58      31.725  28.730  40.280  1.00 52.41           C
ATOM    460  CB  ASP A  58      30.890  29.861  39.657  1.00 52.41           C
ATOM    461  CG  ASP A  58      31.162  29.930  38.155  1.00 52.41           C
ATOM    462  OD1 ASP A  58      32.101  29.246  37.666  1.00 52.41           O
ATOM    463  OD2 ASP A  58      30.415  30.685  37.475  1.00 52.41           O
ATOM    464  C   ASP A  58      31.613  28.879  41.768  1.00 52.41           C
ATOM    465  O   ASP A  58      32.625  29.072  42.440  1.00 52.41           O
ATOM    466  N   VAL A  59      30.376  28.762  42.313  1.00109.81           N
ATOM    467  CA  VAL A  59      30.147  28.845  43.731  1.00109.81           C
ATOM    468  CB  VAL A  59      30.983  29.880  44.463  1.00109.81           C
ATOM    469  CG1 VAL A  59      30.466  31.288  44.128  1.00109.81           C
ATOM    470  CG2 VAL A  59      31.050  29.544  45.965  1.00109.81           C
ATOM    471  C   VAL A  59      28.691  29.131  43.983  1.00109.81           C
ATOM    472  O   VAL A  59      27.884  29.281  43.062  1.00109.81           O
ATOM    473  N   ASP A  60      28.348  29.184  45.286  1.00212.24           N
ATOM    474  CA  ASP A  60      27.083  29.490  45.863  1.00212.24           C
ATOM    475  CB  ASP A  60      27.122  29.504  47.405  1.00212.24           C
ATOM    476  CG  ASP A  60      27.486  28.117  47.915  1.00212.24           C
ATOM    477  OD1 ASP A  60      28.014  27.329  47.089  1.00212.24           O
ATOM    478  OD2 ASP A  60      27.236  27.826  49.115  1.00212.24           O
ATOM    479  C   ASP A  60      26.674  30.895  45.406  1.00212.24           C
ATOM    480  O   ASP A  60      25.503  31.083  45.106  1.00212.24           O
ATOM    481  N   SER A  61      27.565  31.929  45.294  1.00240.98           N
ATOM    482  CA  SER A  61      27.031  33.269  44.955  1.00240.98           C
ATOM    483  CB  SER A  61      26.921  34.181  46.172  1.00240.98           C
ATOM    484  OG  SER A  61      25.727  33.839  46.845  1.00240.98           O
ATOM    485  C   SER A  61      27.754  34.068  43.827  1.00240.98           C
ATOM    486  O   SER A  61      28.781  33.588  43.353  1.00240.98           O
ATOM    487  N   ARG A  62      27.212  35.277  43.344  1.00324.02           N
ATOM    488  CA  ARG A  62      27.756  36.146  42.244  1.00324.02           C
ATOM    489  CB  ARG A  62      27.393  35.565  40.866  1.00324.02           C
ATOM    490  CG  ARG A  62      27.967  34.161  40.617  1.00324.02           C
ATOM    491  CD  ARG A  62      27.187  33.380  39.547  1.00324.02           C
ATOM    492  NE  ARG A  62      27.657  31.960  39.546  1.00324.02           N
ATOM    493  CZ  ARG A  62      27.109  31.056  40.418  1.00324.02           C
ATOM    494  NH1 ARG A  62      26.122  31.459  41.270  1.00324.02           N
ATOM    495  NH2 ARG A  62      27.540  29.758  40.448  1.00324.02           N
ATOM    496  C   ARG A  62      27.305  37.668  42.255  1.00324.02           C
ATOM    497  O   ARG A  62      26.364  38.007  42.967  1.00324.02           O
ATOM    498  N   GLU A  63      27.925  38.664  41.484  1.00300.75           N
ATOM    499  CA  GLU A  63      27.487  40.095  41.560  1.00300.75           C
ATOM    500  CB  GLU A  63      27.753  40.717  42.942  1.00300.75           C
ATOM    501  CG  GLU A  63      29.224  40.675  43.357  1.00300.75           C
ATOM    502  CD  GLU A  63      29.334  41.149  44.800  1.00300.75           C
ATOM    503  OE1 GLU A  63      28.598  42.103  45.169  1.00300.75           O
ATOM    504  OE2 GLU A  63      30.160  40.567  45.550  1.00300.75           O
ATOM    505  C   GLU A  63      28.004  41.101  40.485  1.00300.75           C
ATOM    506  O   GLU A  63      28.589  40.726  39.470  1.00300.75           O
ATOM    507  N   SER A  64      27.728  42.449  40.648  1.00286.87           N
ATOM    508  CA  SER A  64      28.149  43.498  39.708  1.00286.87           C
ATOM    509  CB  SER A  64      26.998  44.427  39.276  1.00286.87           C
ATOM    510  OG  SER A  64      27.450  45.391  38.334  1.00286.87           O
ATOM    511  C   SER A  64      29.154  44.404  40.386  1.00286.87           C
ATOM    512  O   SER A  64      29.083  45.641  40.306  1.00286.87           O
ATOM    513  N   VAL A  65      30.157  43.775  41.031  1.00 86.52           N
ATOM    514  CA  VAL A  65      31.167  44.487  41.758  1.00 86.52           C
ATOM    515  CB  VAL A  65      31.202  44.153  43.219  1.00 86.52           C
ATOM    516  CG1 VAL A  65      31.457  42.640  43.351  1.00 86.52           C
ATOM    517  CG2 VAL A  65      32.264  45.039  43.890  1.00 86.52           C
ATOM    518  C   VAL A  65      32.506  44.075  41.236  1.00 86.52           C
ATOM    519  O   VAL A  65      32.730  42.934  40.829  1.00 86.52           O
ATOM    520  N   ASN A  66      33.429  45.052  41.198  1.00 83.66           N
ATOM    521  CA  ASN A  66      34.787  44.823  40.808  1.00 83.66           C
ATOM    522  CB  ASN A  66      35.586  46.122  40.606  1.00 83.66           C
ATOM    523  CG  ASN A  66      35.652  46.829  41.953  1.00 83.66           C
ATOM    524  OD1 ASN A  66      36.727  47.003  42.523  1.00 83.66           O
ATOM    525  ND2 ASN A  66      34.469  47.241  42.484  1.00 83.66           N
ATOM    526  C   ASN A  66      35.455  44.054  41.902  1.00 83.66           C
ATOM    527  O   ASN A  66      36.293  43.196  41.639  1.00 83.66           O
ATOM    528  N   VAL A  67      35.096  44.339  43.172  1.00 58.32           N
ATOM    529  CA  VAL A  67      35.793  43.698  44.249  1.00 58.32           C
ATOM    530  CB  VAL A  67      36.002  44.604  45.425  1.00 58.32           C
ATOM    531  CG1 VAL A  67      36.558  43.789  46.602  1.00 58.32           C
ATOM    532  CG2 VAL A  67      36.918  45.753  44.976  1.00 58.32           C
ATOM    533  C   VAL A  67      35.029  42.507  44.731  1.00 58.32           C
ATOM    534  O   VAL A  67      33.836  42.580  45.023  1.00 58.32           O
ATOM    535  N   ASN A  68      35.724  41.357  44.803  1.00211.16           N
ATOM    536  CA  ASN A  68      35.147  40.158  45.329  1.00211.16           C
ATOM    537  CB  ASN A  68      34.567  39.217  44.257  1.00211.16           C
ATOM    538  CG  ASN A  68      33.361  39.901  43.635  1.00211.16           C
ATOM    539  OD1 ASN A  68      33.500  40.860  42.879  1.00211.16           O
ATOM    540  ND2 ASN A  68      32.144  39.396  43.968  1.00211.16           N
ATOM    541  C   ASN A  68      36.286  39.457  45.989  1.00211.16           C
ATOM    542  O   ASN A  68      37.431  39.883  45.859  1.00211.16           O
ATOM    543  N   THR A  69      36.009  38.387  46.755  1.00248.36           N
ATOM    544  CA  THR A  69      37.109  37.675  47.328  1.00248.36           C
ATOM    545  CB  THR A  69      36.728  36.777  48.467  1.00248.36           C
ATOM    546  OG1 THR A  69      37.891  36.322  49.141  1.00248.36           O
ATOM    547  CG2 THR A  69      35.918  35.597  47.921  1.00248.36           C
ATOM    548  C   THR A  69      37.645  36.835  46.218  1.00248.36           C
ATOM    549  O   THR A  69      36.930  36.529  45.265  1.00248.36           O
ATOM    550  N   GLY A  70      38.930  36.451  46.286  1.00102.92           N
ATOM    551  CA  GLY A  70      39.453  35.718  45.174  1.00102.92           C
ATOM    552  C   GLY A  70      39.639  36.744  44.106  1.00102.92           C
ATOM    553  O   GLY A  70      39.712  37.937  44.400  1.00102.92           O
ATOM    554  N   GLU A  71      39.727  36.326  42.831  1.00235.76           N
ATOM    555  CA  GLU A  71      39.889  37.344  41.839  1.00235.76           C
ATOM    556  CB  GLU A  71      41.063  37.092  40.878  1.00235.76           C
ATOM    557  CG  GLU A  71      40.941  35.809  40.053  1.00235.76           C
ATOM    558  CD  GLU A  71      42.184  35.711  39.177  1.00235.76           C
ATOM    559  OE1 GLU A  71      43.012  36.660  39.219  1.00235.76           O
ATOM    560  OE2 GLU A  71      42.327  34.681  38.465  1.00235.76           O
ATOM    561  C   GLU A  71      38.641  37.414  41.024  1.00235.76           C
ATOM    562  O   GLU A  71      38.285  36.471  40.318  1.00235.76           O
ATOM    563  N   ARG A  72      37.928  38.551  41.120  1.00203.06           N
ATOM    564  CA  ARG A  72      36.756  38.739  40.321  1.00203.06           C
ATOM    565  CB  ARG A  72      35.442  38.652  41.119  1.00203.06           C
ATOM    566  CG  ARG A  72      35.086  37.226  41.544  1.00203.06           C
ATOM    567  CD  ARG A  72      33.783  37.128  42.339  1.00203.06           C
ATOM    568  NE  ARG A  72      33.461  35.682  42.508  1.00203.06           N
ATOM    569  CZ  ARG A  72      32.654  35.054  41.603  1.00203.06           C
ATOM    570  NH1 ARG A  72      32.145  35.749  40.543  1.00203.06           N
ATOM    571  NH2 ARG A  72      32.350  33.732  41.759  1.00203.06           N
ATOM    572  C   ARG A  72      36.862  40.120  39.773  1.00203.06           C
ATOM    573  O   ARG A  72      37.103  41.065  40.519  1.00203.06           O
ATOM    574  N   PHE A  73      36.703  40.279  38.444  1.00258.30           N
ATOM    575  CA  PHE A  73      36.832  41.598  37.903  1.00258.30           C
ATOM    576  CB  PHE A  73      38.240  41.902  37.359  1.00258.30           C
ATOM    577  CG  PHE A  73      39.169  41.914  38.521  1.00258.30           C
ATOM    578  CD1 PHE A  73      39.665  40.737  39.034  1.00258.30           C
ATOM    579  CD2 PHE A  73      39.544  43.106  39.092  1.00258.30           C
ATOM    580  CE1 PHE A  73      40.522  40.750  40.109  1.00258.30           C
ATOM    581  CE2 PHE A  73      40.400  43.126  40.167  1.00258.30           C
ATOM    582  CZ  PHE A  73      40.890  41.947  40.675  1.00258.30           C
ATOM    583  C   PHE A  73      35.900  41.733  36.756  1.00258.30           C
ATOM    584  O   PHE A  73      35.460  40.747  36.166  1.00258.30           O
ATOM    585  N   GLN A  74      35.550  42.995  36.424  1.00275.31           N
ATOM    586  CA  GLN A  74      34.731  43.265  35.287  1.00275.31           C
ATOM    587  CB  GLN A  74      33.472  44.091  35.597  1.00275.31           C
ATOM    588  CG  GLN A  74      33.762  45.511  36.093  1.00275.31           C
ATOM    589  CD  GLN A  74      32.427  46.191  36.358  1.00275.31           C
ATOM    590  OE1 GLN A  74      31.397  45.533  36.510  1.00275.31           O
ATOM    591  NE2 GLN A  74      32.438  47.551  36.416  1.00275.31           N
ATOM    592  C   GLN A  74      35.593  44.077  34.375  1.00275.31           C
ATOM    593  O   GLN A  74      36.417  44.862  34.839  1.00275.31           O
ATOM    594  N   ILE A  75      35.438  43.901  33.056  1.00133.31           N
ATOM    595  CA  ILE A  75      36.305  44.633  32.180  1.00133.31           C
ATOM    596  CB  ILE A  75      37.021  43.759  31.188  1.00133.31           C
ATOM    597  CG1 ILE A  75      38.091  44.564  30.431  1.00133.31           C
ATOM    598  CG2 ILE A  75      35.980  43.076  30.285  1.00133.31           C
ATOM    599  CD1 ILE A  75      39.057  43.687  29.636  1.00133.31           C
ATOM    600  C   ILE A  75      35.500  45.644  31.433  1.00133.31           C
ATOM    601  O   ILE A  75      34.498  45.325  30.795  1.00133.31           O
ATOM    602  N   LYS A  76      35.920  46.918  31.537  1.00267.08           N
ATOM    603  CA  LYS A  76      35.266  47.972  30.825  1.00267.08           C
ATOM    604  CB  LYS A  76      34.284  48.788  31.684  1.00267.08           C
ATOM    605  CG  LYS A  76      34.957  49.540  32.833  1.00267.08           C
ATOM    606  CD  LYS A  76      34.061  50.598  33.481  1.00267.08           C
ATOM    607  CE  LYS A  76      33.868  51.848  32.621  1.00267.08           C
ATOM    608  NZ  LYS A  76      32.998  51.538  31.465  1.00267.08           N
ATOM    609  C   LYS A  76      36.344  48.905  30.386  1.00267.08           C
ATOM    610  O   LYS A  76      37.391  48.994  31.023  1.00267.08           O
ATOM    611  N   GLY A  77      36.126  49.614  29.264  1.00134.97           N
ATOM    612  CA  GLY A  77      37.133  50.535  28.835  1.00134.97           C
ATOM    613  C   GLY A  77      36.835  50.921  27.426  1.00134.97           C
ATOM    614  O   GLY A  77      36.002  50.307  26.761  1.00134.97           O
ATOM    615  N   HIS A  78      37.526  51.969  26.942  1.00243.70           N
ATOM    616  CA  HIS A  78      37.333  52.422  25.600  1.00243.70           C
ATOM    617  ND1 HIS A  78      34.764  53.726  27.329  1.00243.70           N
ATOM    618  CG  HIS A  78      35.126  53.599  26.006  1.00243.70           C
ATOM    619  CB  HIS A  78      36.533  53.731  25.503  1.00243.70           C
ATOM    620  NE2 HIS A  78      32.896  53.307  26.198  1.00243.70           N
ATOM    621  CD2 HIS A  78      33.973  53.343  25.330  1.00243.70           C
ATOM    622  CE1 HIS A  78      33.421  53.542  27.387  1.00243.70           C
ATOM    623  C   HIS A  78      38.691  52.697  25.045  1.00243.70           C
ATOM    624  O   HIS A  78      39.670  52.775  25.786  1.00243.70           O
ATOM    625  N   THR A  79      38.787  52.827  23.708  1.00222.95           N
ATOM    626  CA  THR A  79      40.057  53.116  23.113  1.00222.95           C
ATOM    627  CB  THR A  79      40.464  52.130  22.056  1.00222.95           C
ATOM    628  OG1 THR A  79      40.536  50.824  22.609  1.00222.95           O
ATOM    629  CG2 THR A  79      41.837  52.547  21.503  1.00222.95           C
ATOM    630  C   THR A  79      39.924  54.442  22.445  1.00222.95           C
ATOM    631  O   THR A  79      38.872  54.775  21.904  1.00222.95           O
ATOM    632  N   LYS A  80      40.996  55.257  22.493  1.00206.30           N
ATOM    633  CA  LYS A  80      40.937  56.544  21.873  1.00206.30           C
ATOM    634  CB  LYS A  80      41.396  57.692  22.785  1.00206.30           C
ATOM    635  CG  LYS A  80      41.334  59.066  22.118  1.00206.30           C
ATOM    636  CD  LYS A  80      41.570  60.235  23.077  1.00206.30           C
ATOM    637  CE  LYS A  80      40.424  60.474  24.061  1.00206.30           C
ATOM    638  NZ  LYS A  80      40.753  61.618  24.943  1.00206.30           N
ATOM    639  C   LYS A  80      41.865  56.525  20.707  1.00206.30           C
ATOM    640  O   LYS A  80      43.018  56.118  20.828  1.00206.30           O
ATOM    641  N   VAL A  81      41.369  56.954  19.535  1.00107.71           N
ATOM    642  CA  VAL A  81      42.214  57.018  18.380  1.00107.71           C
ATOM    643  CB  VAL A  81      41.945  55.931  17.380  1.00107.71           C
ATOM    644  CG1 VAL A  81      40.509  56.099  16.851  1.00107.71           C
ATOM    645  CG2 VAL A  81      43.022  55.998  16.285  1.00107.71           C
ATOM    646  C   VAL A  81      41.920  58.317  17.705  1.00107.71           C
ATOM    647  O   VAL A  81      40.774  58.761  17.675  1.00107.71           O
ATOM    648  N   SER A  82      42.960  58.973  17.165  1.00159.72           N
ATOM    649  CA  SER A  82      42.718  60.216  16.488  1.00159.72           C
ATOM    650  CB  SER A  82      43.021  61.454  17.345  1.00159.72           C
ATOM    651  OG  SER A  82      42.769  62.637  16.602  1.00159.72           O
ATOM    652  C   SER A  82      43.631  60.263  15.308  1.00159.72           C
ATOM    653  O   SER A  82      44.751  59.758  15.356  1.00159.72           O
ATOM    654  N   PHE A  83      43.158  60.859  14.198  1.00284.95           N
ATOM    655  CA  PHE A  83      43.990  60.987  13.039  1.00284.95           C
ATOM    656  CB  PHE A  83      43.699  59.933  11.955  1.00284.95           C
ATOM    657  CG  PHE A  83      44.644  60.176  10.828  1.00284.95           C
ATOM    658  CD1 PHE A  83      45.921  59.688  10.861  1.00284.95           C
ATOM    659  CD2 PHE A  83      44.233  60.903   9.725  1.00284.95           C
ATOM    660  CE1 PHE A  83      46.788  59.913   9.812  1.00284.95           C
ATOM    661  CE2 PHE A  83      45.090  61.129   8.681  1.00284.95           C
ATOM    662  CZ  PHE A  83      46.376  60.636   8.725  1.00284.95           C
ATOM    663  C   PHE A  83      43.707  62.322  12.442  1.00284.95           C
ATOM    664  O   PHE A  83      42.571  62.796  12.472  1.00284.95           O
ATOM    665  N   SER A  84      44.746  62.980  11.896  1.00162.53           N
ATOM    666  CA  SER A  84      44.521  64.246  11.266  1.00162.53           C
ATOM    667  CB  SER A  84      44.837  65.449  12.173  1.00162.53           C
ATOM    668  OG  SER A  84      44.603  66.664  11.474  1.00162.53           O
ATOM    669  C   SER A  84      45.442  64.325  10.097  1.00162.53           C
ATOM    670  O   SER A  84      46.576  63.852  10.147  1.00162.53           O
ATOM    671  N   PRO A  85      44.958  64.882   9.022  1.00 87.35           N
ATOM    672  CA  PRO A  85      45.796  65.049   7.871  1.00 87.35           C
ATOM    673  CD  PRO A  85      43.560  64.720   8.661  1.00 87.35           C
ATOM    674  CB  PRO A  85      44.857  65.161   6.669  1.00 87.35           C
ATOM    675  CG  PRO A  85      43.462  65.381   7.280  1.00 87.35           C
ATOM    676  C   PRO A  85      46.665  66.244   8.078  1.00 87.35           C
ATOM    677  O   PRO A  85      46.255  67.158   8.792  1.00 87.35           O
ATOM    678  N   ASP A  86      47.872  66.257   7.481  1.00221.64           N
ATOM    679  CA  ASP A  86      48.714  67.403   7.629  1.00221.64           C
ATOM    680  CB  ASP A  86      49.888  67.192   8.610  1.00221.64           C
ATOM    681  CG  ASP A  86      50.768  66.044   8.132  1.00221.64           C
ATOM    682  OD1 ASP A  86      50.248  65.153   7.408  1.00221.64           O
ATOM    683  OD2 ASP A  86      51.977  66.043   8.490  1.00221.64           O
ATOM    684  C   ASP A  86      49.260  67.759   6.283  1.00221.64           C
ATOM    685  O   ASP A  86      50.011  66.995   5.677  1.00221.64           O
ATOM    686  N   ALA A  87      48.864  68.933   5.757  1.00280.71           N
ATOM    687  CA  ALA A  87      49.393  69.335   4.488  1.00280.71           C
ATOM    688  CB  ALA A  87      48.434  69.080   3.312  1.00280.71           C
ATOM    689  C   ALA A  87      49.629  70.806   4.551  1.00280.71           C
ATOM    690  O   ALA A  87      48.854  71.545   5.157  1.00280.71           O
ATOM    691  N   ASN A  88      50.734  71.270   3.936  1.00296.34           N
ATOM    692  CA  ASN A  88      51.000  72.675   3.918  1.00296.34           C
ATOM    693  CB  ASN A  88      51.992  73.129   5.002  1.00296.34           C
ATOM    694  CG  ASN A  88      53.327  72.452   4.731  1.00296.34           C
ATOM    695  OD1 ASN A  88      53.387  71.250   4.475  1.00296.34           O
ATOM    696  ND2 ASN A  88      54.431  73.244   4.779  1.00296.34           N
ATOM    697  C   ASN A  88      51.617  72.993   2.598  1.00296.34           C
ATOM    698  O   ASN A  88      52.432  72.230   2.083  1.00296.34           O
ATOM    699  N   LEU A  89      51.219  74.131   1.997  1.00249.82           N
ATOM    700  CA  LEU A  89      51.809  74.518   0.750  1.00249.82           C
ATOM    701  CB  LEU A  89      50.822  74.497  -0.431  1.00249.82           C
ATOM    702  CG  LEU A  89      50.285  73.092  -0.757  1.00249.82           C
ATOM    703  CD1 LEU A  89      49.458  72.524   0.408  1.00249.82           C
ATOM    704  CD2 LEU A  89      49.520  73.081  -2.091  1.00249.82           C
ATOM    705  C   LEU A  89      52.278  75.926   0.910  1.00249.82           C
ATOM    706  O   LEU A  89      51.533  76.785   1.375  1.00249.82           O
ATOM    707  N   ARG A  90      53.544  76.196   0.545  1.00303.57           N
ATOM    708  CA  ARG A  90      54.028  77.540   0.660  1.00303.57           C
ATOM    709  CB  ARG A  90      54.996  77.745   1.836  1.00303.57           C
ATOM    710  CG  ARG A  90      55.512  79.180   1.961  1.00303.57           C
ATOM    711  CD  ARG A  90      56.477  79.382   3.132  1.00303.57           C
ATOM    712  NE  ARG A  90      57.720  78.627   2.822  1.00303.57           N
ATOM    713  CZ  ARG A  90      58.705  79.207   2.077  1.00303.57           C
ATOM    714  NH1 ARG A  90      58.548  80.481   1.612  1.00303.57           N
ATOM    715  NH2 ARG A  90      59.845  78.510   1.793  1.00303.57           N
ATOM    716  C   ARG A  90      54.776  77.859  -0.592  1.00303.57           C
ATOM    717  O   ARG A  90      55.550  77.046  -1.090  1.00303.57           O
ATOM    718  N   ASP A  91      54.540  79.065  -1.145  1.00179.24           N
ATOM    719  CA  ASP A  91      55.245  79.472  -2.323  1.00179.24           C
ATOM    720  CB  ASP A  91      54.347  79.592  -3.567  1.00179.24           C
ATOM    721  CG  ASP A  91      53.911  78.191  -3.970  1.00179.24           C
ATOM    722  OD1 ASP A  91      54.431  77.214  -3.368  1.00179.24           O
ATOM    723  OD2 ASP A  91      53.057  78.079  -4.890  1.00179.24           O
ATOM    724  C   ASP A  91      55.803  80.829  -2.049  1.00179.24           C
ATOM    725  O   ASP A  91      55.056  81.770  -1.783  1.00179.24           O
ATOM    726  N   THR A  92      57.142  80.964  -2.085  1.00272.05           N
ATOM    727  CA  THR A  92      57.712  82.254  -1.838  1.00272.05           C
ATOM    728  CB  THR A  92      58.564  82.308  -0.604  1.00272.05           C
ATOM    729  OG1 THR A  92      58.942  83.648  -0.325  1.00272.05           O
ATOM    730  CG2 THR A  92      59.811  81.436  -0.827  1.00272.05           C
ATOM    731  C   THR A  92      58.593  82.598  -2.993  1.00272.05           C
ATOM    732  O   THR A  92      59.315  81.749  -3.513  1.00272.05           O
ATOM    733  N   ILE A  93      58.533  83.867  -3.440  1.00171.44           N
ATOM    734  CA  ILE A  93      59.371  84.297  -4.518  1.00171.44           C
ATOM    735  CB  ILE A  93      58.623  84.527  -5.808  1.00171.44           C
ATOM    736  CG1 ILE A  93      57.550  85.630  -5.685  1.00171.44           C
ATOM    737  CG2 ILE A  93      58.050  83.168  -6.241  1.00171.44           C
ATOM    738  CD1 ILE A  93      58.083  87.063  -5.703  1.00171.44           C
ATOM    739  C   ILE A  93      60.035  85.565  -4.090  1.00171.44           C
ATOM    740  O   ILE A  93      59.431  86.392  -3.408  1.00171.44           O
ATOM    741  N   ASN A  94      61.320  85.736  -4.454  1.00254.55           N
ATOM    742  CA  ASN A  94      62.005  86.940  -4.090  1.00254.55           C
ATOM    743  CB  ASN A  94      63.063  86.738  -2.992  1.00254.55           C
ATOM    744  CG  ASN A  94      64.127  85.795  -3.534  1.00254.55           C
ATOM    745  OD1 ASN A  94      63.816  84.758  -4.119  1.00254.55           O
ATOM    746  ND2 ASN A  94      65.422  86.165  -3.344  1.00254.55           N
ATOM    747  C   ASN A  94      62.718  87.439  -5.303  1.00254.55           C
ATOM    748  O   ASN A  94      63.179  86.654  -6.130  1.00254.55           O
ATOM    749  N   LYS A  95      62.805  88.776  -5.452  1.00319.02           N
ATOM    750  CA  LYS A  95      63.506  89.322  -6.575  1.00319.02           C
ATOM    751  CB  LYS A  95      62.589  90.035  -7.589  1.00319.02           C
ATOM    752  CG  LYS A  95      61.811  91.230  -7.029  1.00319.02           C
ATOM    753  CD  LYS A  95      62.656  92.485  -6.800  1.00319.02           C
ATOM    754  CE  LYS A  95      62.917  93.287  -8.076  1.00319.02           C
ATOM    755  NZ  LYS A  95      63.737  94.480  -7.766  1.00319.02           N
ATOM    756  C   LYS A  95      64.501  90.306  -6.052  1.00319.02           C
ATOM    757  O   LYS A  95      64.245  91.038  -5.097  1.00319.02           O
ATOM    758  N   PRO A  96      65.662  90.289  -6.642  1.00192.21           N
ATOM    759  CA  PRO A  96      66.676  91.221  -6.227  1.00192.21           C
ATOM    760  CD  PRO A  96      66.235  89.014  -7.045  1.00192.21           C
ATOM    761  CB  PRO A  96      68.007  90.626  -6.681  1.00192.21           C
ATOM    762  CG  PRO A  96      67.734  89.115  -6.729  1.00192.21           C
ATOM    763  C   PRO A  96      66.409  92.572  -6.799  1.00192.21           C
ATOM    764  O   PRO A  96      65.740  92.663  -7.825  1.00192.21           O
ATOM    765  N   PHE A  97      66.908  93.638  -6.147  1.00286.78           N
ATOM    766  CA  PHE A  97      66.733  94.962  -6.665  1.00286.78           C
ATOM    767  CB  PHE A  97      65.634  95.765  -5.951  1.00286.78           C
ATOM    768  CG  PHE A  97      65.562  97.104  -6.602  1.00286.78           C
ATOM    769  CD1 PHE A  97      64.821  97.290  -7.743  1.00286.78           C
ATOM    770  CD2 PHE A  97      66.242  98.177  -6.065  1.00286.78           C
ATOM    771  CE1 PHE A  97      64.755  98.524  -8.345  1.00286.78           C
ATOM    772  CE2 PHE A  97      66.180  99.413  -6.663  1.00286.78           C
ATOM    773  CZ  PHE A  97      65.434  99.588  -7.807  1.00286.78           C
ATOM    774  C   PHE A  97      68.020  95.690  -6.452  1.00286.78           C
ATOM    775  O   PHE A  97      68.762  95.387  -5.521  1.00286.78           O
ATOM    776  N   ALA A  98      68.330  96.663  -7.331  1.00287.52           N
ATOM    777  CA  ALA A  98      69.543  97.407  -7.158  1.00287.52           C
ATOM    778  CB  ALA A  98      70.724  96.862  -7.978  1.00287.52           C
ATOM    779  C   ALA A  98      69.291  98.803  -7.625  1.00287.52           C
ATOM    780  O   ALA A  98      68.449  99.037  -8.491  1.00287.52           O
ATOM    781  N   HIS A  99      70.011  99.780  -7.041  1.00327.38           N
ATOM    782  CA  HIS A  99      69.855 101.144  -7.454  1.00327.38           C
ATOM    783  ND1 HIS A  99      67.766 103.708  -8.055  1.00327.38           N
ATOM    784  CG  HIS A  99      68.663 103.346  -7.075  1.00327.38           C
ATOM    785  CB  HIS A  99      68.860 101.939  -6.593  1.00327.38           C
ATOM    786  NE2 HIS A  99      68.783 105.575  -7.405  1.00327.38           N
ATOM    787  CD2 HIS A  99      69.276 104.498  -6.689  1.00327.38           C
ATOM    788  CE1 HIS A  99      67.880 105.051  -8.214  1.00327.38           C
ATOM    789  C   HIS A  99      71.186 101.808  -7.315  1.00327.38           C
ATOM    790  O   HIS A  99      71.995 101.427  -6.472  1.00327.38           O
ATOM    791  N   PHE A 100      71.459 102.813  -8.166  1.00309.22           N
ATOM    792  CA  PHE A 100      72.707 103.519  -8.074  1.00309.22           C
ATOM    793  CB  PHE A 100      73.699 103.157  -9.191  1.00309.22           C
ATOM    794  CG  PHE A 100      74.935 103.960  -8.967  1.00309.22           C
ATOM    795  CD1 PHE A 100      75.895 103.534  -8.088  1.00309.22           C
ATOM    796  CD2 PHE A 100      75.128 105.151  -9.641  1.00309.22           C
ATOM    797  CE1 PHE A 100      77.036 104.272  -7.875  1.00309.22           C
ATOM    798  CE2 PHE A 100      76.266 105.893  -9.433  1.00309.22           C
ATOM    799  CZ  PHE A 100      77.225 105.451  -8.545  1.00309.22           C
ATOM    800  C   PHE A 100      72.414 104.978  -8.193  1.00309.22           C
ATOM    801  O   PHE A 100      71.474 105.378  -8.878  1.00309.22           O
ATOM    802  N   GLU A 101      73.210 105.821  -7.502  1.00281.40           N
ATOM    803  CA  GLU A 101      73.005 107.235  -7.588  1.00281.40           C
ATOM    804  CB  GLU A 101      72.198 107.813  -6.413  1.00281.40           C
ATOM    805  CG  GLU A 101      70.745 107.334  -6.373  1.00281.40           C
ATOM    806  CD  GLU A 101      70.075 107.975  -5.167  1.00281.40           C
ATOM    807  OE1 GLU A 101      70.766 108.742  -4.443  1.00281.40           O
ATOM    808  OE2 GLU A 101      68.861 107.712  -4.956  1.00281.40           O
ATOM    809  C   GLU A 101      74.346 107.893  -7.560  1.00281.40           C
ATOM    810  O   GLU A 101      75.269 107.411  -6.906  1.00281.40           O
ATOM    811  N   THR A 102      74.494 109.012  -8.297  1.00284.14           N
ATOM    812  CA  THR A 102      75.737 109.728  -8.288  1.00284.14           C
ATOM    813  CB  THR A 102      76.553 109.532  -9.532  1.00284.14           C
ATOM    814  OG1 THR A 102      77.837 110.115  -9.372  1.00284.14           O
ATOM    815  CG2 THR A 102      75.814 110.181 -10.713  1.00284.14           C
ATOM    816  C   THR A 102      75.417 111.186  -8.199  1.00284.14           C
ATOM    817  O   THR A 102      74.366 111.627  -8.663  1.00284.14           O
ATOM    818  N   VAL A 103      76.312 111.975  -7.572  1.00108.50           N
ATOM    819  CA  VAL A 103      76.077 113.387  -7.483  1.00108.50           C
ATOM    820  CB  VAL A 103      75.431 113.804  -6.195  1.00108.50           C
ATOM    821  CG1 VAL A 103      74.040 113.153  -6.114  1.00108.50           C
ATOM    822  CG2 VAL A 103      76.365 113.428  -5.033  1.00108.50           C
ATOM    823  C   VAL A 103      77.403 114.075  -7.550  1.00108.50           C
ATOM    824  O   VAL A 103      78.426 113.510  -7.169  1.00108.50           O
ATOM    825  N   VAL A 104      77.417 115.322  -8.067  1.00 99.35           N
ATOM    826  CA  VAL A 104      78.642 116.067  -8.129  1.00 99.35           C
ATOM    827  CB  VAL A 104      79.285 116.047  -9.484  1.00 99.35           C
ATOM    828  CG1 VAL A 104      78.339 116.729 -10.486  1.00 99.35           C
ATOM    829  CG2 VAL A 104      80.666 116.716  -9.379  1.00 99.35           C
ATOM    830  C   VAL A 104      78.316 117.492  -7.816  1.00 99.35           C
ATOM    831  O   VAL A 104      77.226 117.970  -8.126  1.00 99.35           O
ATOM    832  N   LEU A 105      79.256 118.209  -7.165  1.00235.61           N
ATOM    833  CA  LEU A 105      79.013 119.588  -6.852  1.00235.61           C
ATOM    834  CB  LEU A 105      78.758 119.843  -5.356  1.00235.61           C
ATOM    835  CG  LEU A 105      77.482 119.167  -4.822  1.00235.61           C
ATOM    836  CD1 LEU A 105      76.221 119.758  -5.471  1.00235.61           C
ATOM    837  CD2 LEU A 105      77.564 117.638  -4.954  1.00235.61           C
ATOM    838  C   LEU A 105      80.233 120.370  -7.222  1.00235.61           C
ATOM    839  O   LEU A 105      81.358 119.926  -6.993  1.00235.61           O
ATOM    840  N   ASN A 106      80.039 121.557  -7.831  1.00283.21           N
ATOM    841  CA  ASN A 106      81.158 122.390  -8.167  1.00283.21           C
ATOM    842  CB  ASN A 106      81.569 122.291  -9.648  1.00283.21           C
ATOM    843  CG  ASN A 106      82.895 123.016  -9.838  1.00283.21           C
ATOM    844  OD1 ASN A 106      83.021 124.201  -9.536  1.00283.21           O
ATOM    845  ND2 ASN A 106      83.917 122.282 -10.354  1.00283.21           N
ATOM    846  C   ASN A 106      80.749 123.805  -7.906  1.00283.21           C
ATOM    847  O   ASN A 106      79.616 124.190  -8.188  1.00283.21           O
ATOM    848  N   GLU A 107      81.660 124.620  -7.335  1.00318.05           N
ATOM    849  CA  GLU A 107      81.323 125.993  -7.093  1.00318.05           C
ATOM    850  CB  GLU A 107      80.869 126.268  -5.649  1.00318.05           C
ATOM    851  CG  GLU A 107      79.541 125.598  -5.289  1.00318.05           C
ATOM    852  CD  GLU A 107      78.436 126.297  -6.070  1.00318.05           C
ATOM    853  OE1 GLU A 107      78.760 127.247  -6.831  1.00318.05           O
ATOM    854  OE2 GLU A 107      77.254 125.888  -5.917  1.00318.05           O
ATOM    855  C   GLU A 107      82.547 126.820  -7.330  1.00318.05           C
ATOM    856  O   GLU A 107      83.659 126.403  -7.012  1.00318.05           O
ATOM    857  N   ASN A 108      82.370 128.019  -7.924  1.00294.63           N
ATOM    858  CA  ASN A 108      83.484 128.896  -8.142  1.00294.63           C
ATOM    859  CB  ASN A 108      84.078 128.801  -9.557  1.00294.63           C
ATOM    860  CG  ASN A 108      85.332 129.662  -9.598  1.00294.63           C
ATOM    861  OD1 ASN A 108      86.346 129.331  -8.986  1.00294.63           O
ATOM    862  ND2 ASN A 108      85.267 130.797 -10.345  1.00294.63           N
ATOM    863  C   ASN A 108      82.990 130.297  -7.964  1.00294.63           C
ATOM    864  O   ASN A 108      81.842 130.601  -8.283  1.00294.63           O
ATOM    865  N   THR A 109      83.845 131.190  -7.422  1.00289.08           N
ATOM    866  CA  THR A 109      83.425 132.551  -7.256  1.00289.08           C
ATOM    867  CB  THR A 109      83.054 132.895  -5.844  1.00289.08           C
ATOM    868  OG1 THR A 109      82.474 134.191  -5.788  1.00289.08           O
ATOM    869  CG2 THR A 109      84.320 132.837  -4.974  1.00289.08           C
ATOM    870  C   THR A 109      84.561 133.446  -7.640  1.00289.08           C
ATOM    871  O   THR A 109      85.726 133.121  -7.413  1.00289.08           O
ATOM    872  N   ILE A 110      84.243 134.600  -8.262  1.00131.28           N
ATOM    873  CA  ILE A 110      85.259 135.548  -8.620  1.00131.28           C
ATOM    874  CB  ILE A 110      85.530 135.608 -10.095  1.00131.28           C
ATOM    875  CG1 ILE A 110      84.276 136.074 -10.853  1.00131.28           C
ATOM    876  CG2 ILE A 110      86.052 134.232 -10.543  1.00131.28           C
ATOM    877  CD1 ILE A 110      84.544 136.440 -12.312  1.00131.28           C
ATOM    878  C   ILE A 110      84.774 136.901  -8.207  1.00131.28           C
ATOM    879  O   ILE A 110      83.598 137.218  -8.369  1.00131.28           O
ATOM    880  N   LEU A 111      85.665 137.738  -7.638  1.00245.64           N
ATOM    881  CA  LEU A 111      85.249 139.052  -7.239  1.00245.64           C
ATOM    882  CB  LEU A 111      85.093 139.186  -5.706  1.00245.64           C
ATOM    883  CG  LEU A 111      84.445 140.485  -5.172  1.00245.64           C
ATOM    884  CD1 LEU A 111      84.369 140.448  -3.639  1.00245.64           C
ATOM    885  CD2 LEU A 111      85.136 141.767  -5.667  1.00245.64           C
ATOM    886  C   LEU A 111      86.306 140.003  -7.702  1.00245.64           C
ATOM    887  O   LEU A 111      87.497 139.748  -7.541  1.00245.64           O
ATOM    888  N   GLU A 112      85.888 141.127  -8.320  1.00304.24           N
ATOM    889  CA  GLU A 112      86.840 142.118  -8.739  1.00304.24           C
ATOM    890  CB  GLU A 112      87.251 141.996 -10.216  1.00304.24           C
ATOM    891  CG  GLU A 112      88.290 143.032 -10.649  1.00304.24           C
ATOM    892  CD  GLU A 112      88.606 142.796 -12.119  1.00304.24           C
ATOM    893  OE1 GLU A 112      88.825 141.612 -12.495  1.00304.24           O
ATOM    894  OE2 GLU A 112      88.628 143.794 -12.886  1.00304.24           O
ATOM    895  C   GLU A 112      86.197 143.460  -8.566  1.00304.24           C
ATOM    896  O   GLU A 112      85.005 143.619  -8.823  1.00304.24           O
ATOM    897  N   ASP A 113      86.972 144.464  -8.102  1.00230.64           N
ATOM    898  CA  ASP A 113      86.409 145.776  -7.930  1.00230.64           C
ATOM    899  CB  ASP A 113      85.981 146.066  -6.480  1.00230.64           C
ATOM    900  CG  ASP A 113      85.228 147.389  -6.454  1.00230.64           C
ATOM    901  OD1 ASP A 113      85.147 148.051  -7.523  1.00230.64           O
ATOM    902  OD2 ASP A 113      84.717 147.751  -5.362  1.00230.64           O
ATOM    903  C   ASP A 113      87.459 146.783  -8.291  1.00230.64           C
ATOM    904  O   ASP A 113      88.577 146.731  -7.780  1.00230.64           O
ATOM    905  N   THR A 114      87.131 147.721  -9.205  1.00231.59           N
ATOM    906  CA  THR A 114      88.084 148.738  -9.547  1.00231.59           C
ATOM    907  CB  THR A 114      88.571 148.654 -10.964  1.00231.59           C
ATOM    908  OG1 THR A 114      89.621 149.587 -11.177  1.00231.59           O
ATOM    909  CG2 THR A 114      87.398 148.941 -11.916  1.00231.59           C
ATOM    910  C   THR A 114      87.423 150.071  -9.373  1.00231.59           C
ATOM    911  O   THR A 114      86.288 150.285  -9.797  1.00231.59           O
ATOM    912  N   PRO A 115      88.110 150.963  -8.712  1.00 80.51           N
ATOM    913  CA  PRO A 115      87.589 152.292  -8.524  1.00 80.51           C
ATOM    914  CD  PRO A 115      88.960 150.555  -7.606  1.00 80.51           C
ATOM    915  CB  PRO A 115      88.226 152.828  -7.239  1.00 80.51           C
ATOM    916  CG  PRO A 115      89.403 151.876  -6.961  1.00 80.51           C
ATOM    917  C   PRO A 115      87.859 153.148  -9.720  1.00 80.51           C
ATOM    918  O   PRO A 115      88.788 152.849 -10.469  1.00 80.51           O
ATOM    919  N   ILE A 116      87.053 154.212  -9.927  1.00104.25           N
ATOM    920  CA  ILE A 116      87.282 155.112 -11.021  1.00104.25           C
ATOM    921  CB  ILE A 116      86.312 154.940 -12.154  1.00104.25           C
ATOM    922  CG1 ILE A 116      86.778 155.733 -13.386  1.00104.25           C
ATOM    923  CG2 ILE A 116      84.913 155.327 -11.648  1.00104.25           C
ATOM    924  CD1 ILE A 116      86.018 155.376 -14.664  1.00104.25           C
ATOM    925  C   ILE A 116      87.116 156.503 -10.504  1.00104.25           C
ATOM    926  O   ILE A 116      86.278 156.757  -9.640  1.00104.25           O
ATOM    927  N   GLU A 117      87.936 157.456 -11.003  1.00298.38           N
ATOM    928  CA  GLU A 117      87.803 158.816 -10.563  1.00298.38           C
ATOM    929  CB  GLU A 117      88.828 159.214  -9.486  1.00298.38           C
ATOM    930  CG  GLU A 117      90.280 159.107  -9.959  1.00298.38           C
ATOM    931  CD  GLU A 117      91.181 159.528  -8.807  1.00298.38           C
ATOM    932  OE1 GLU A 117      90.636 159.873  -7.725  1.00298.38           O
ATOM    933  OE2 GLU A 117      92.427 159.511  -8.994  1.00298.38           O
ATOM    934  C   GLU A 117      88.030 159.711 -11.742  1.00298.38           C
ATOM    935  O   GLU A 117      88.836 159.400 -12.617  1.00298.38           O
ATOM    936  N   GLU A 118      87.301 160.842 -11.802  1.00356.36           N
ATOM    937  CA  GLU A 118      87.487 161.764 -12.891  1.00356.36           C
ATOM    938  CB  GLU A 118      86.586 161.468 -14.103  1.00356.36           C
ATOM    939  CG  GLU A 118      85.085 161.518 -13.799  1.00356.36           C
ATOM    940  CD  GLU A 118      84.618 162.965 -13.885  1.00356.36           C
ATOM    941  OE1 GLU A 118      85.399 163.812 -14.396  1.00356.36           O
ATOM    942  OE2 GLU A 118      83.471 163.242 -13.443  1.00356.36           O
ATOM    943  C   GLU A 118      87.160 163.142 -12.399  1.00356.36           C
ATOM    944  O   GLU A 118      86.351 163.308 -11.487  1.00356.36           O
ATOM    945  N   THR A 119      87.807 164.170 -12.985  1.00313.54           N
ATOM    946  CA  THR A 119      87.527 165.527 -12.604  1.00313.54           C
ATOM    947  CB  THR A 119      88.569 166.126 -11.706  1.00313.54           C
ATOM    948  OG1 THR A 119      88.137 167.390 -11.226  1.00313.54           O
ATOM    949  CG2 THR A 119      89.878 166.275 -12.501  1.00313.54           C
ATOM    950  C   THR A 119      87.490 166.356 -13.850  1.00313.54           C
ATOM    951  O   THR A 119      88.117 166.008 -14.850  1.00313.54           O
ATOM    952  N   GLU A 120      86.732 167.472 -13.831  1.00356.88           N
ATOM    953  CA  GLU A 120      86.678 168.321 -14.989  1.00356.88           C
ATOM    954  CB  GLU A 120      85.554 167.941 -15.972  1.00356.88           C
ATOM    955  CG  GLU A 120      84.148 168.013 -15.372  1.00356.88           C
ATOM    956  CD  GLU A 120      83.646 169.448 -15.473  1.00356.88           C
ATOM    957  OE1 GLU A 120      84.300 170.259 -16.182  1.00356.88           O
ATOM    958  OE2 GLU A 120      82.596 169.750 -14.845  1.00356.88           O
ATOM    959  C   GLU A 120      86.428 169.726 -14.533  1.00356.88           C
ATOM    960  O   GLU A 120      85.814 169.953 -13.491  1.00356.88           O
ATOM    961  N   GLU A 121      86.928 170.716 -15.305  1.00352.19           N
ATOM    962  CA  GLU A 121      86.703 172.096 -14.975  1.00352.19           C
ATOM    963  CB  GLU A 121      87.840 172.720 -14.144  1.00352.19           C
ATOM    964  CG  GLU A 121      87.615 174.191 -13.782  1.00352.19           C
ATOM    965  CD  GLU A 121      88.079 175.052 -14.949  1.00352.19           C
ATOM    966  OE1 GLU A 121      88.761 174.507 -15.858  1.00352.19           O
ATOM    967  OE2 GLU A 121      87.764 176.272 -14.940  1.00352.19           O
ATOM    968  C   GLU A 121      86.609 172.855 -16.264  1.00352.19           C
ATOM    969  O   GLU A 121      87.242 172.487 -17.252  1.00352.19           O
ATOM    970  N   GLU A 122      85.795 173.933 -16.293  1.00316.49           N
ATOM    971  CA  GLU A 122      85.685 174.703 -17.499  1.00316.49           C
ATOM    972  CB  GLU A 122      84.562 174.221 -18.435  1.00316.49           C
ATOM    973  CG  GLU A 122      84.817 172.833 -19.024  1.00316.49           C
ATOM    974  CD  GLU A 122      86.001 172.936 -19.975  1.00316.49           C
ATOM    975  OE1 GLU A 122      86.546 174.063 -20.120  1.00316.49           O
ATOM    976  OE2 GLU A 122      86.376 171.890 -20.569  1.00316.49           O
ATOM    977  C   GLU A 122      85.372 176.122 -17.133  1.00316.49           C
ATOM    978  O   GLU A 122      84.809 176.391 -16.073  1.00316.49           O
ATOM    979  N   GLU A 123      85.758 177.076 -18.008  1.00310.28           N
ATOM    980  CA  GLU A 123      85.473 178.464 -17.772  1.00310.28           C
ATOM    981  CB  GLU A 123      86.664 179.245 -17.189  1.00310.28           C
ATOM    982  CG  GLU A 123      87.051 178.807 -15.775  1.00310.28           C
ATOM    983  CD  GLU A 123      85.951 179.255 -14.823  1.00310.28           C
ATOM    984  OE1 GLU A 123      84.964 179.872 -15.307  1.00310.28           O
ATOM    985  OE2 GLU A 123      86.082 178.985 -13.599  1.00310.28           O
ATOM    986  C   GLU A 123      85.147 179.085 -19.096  1.00310.28           C
ATOM    987  O   GLU A 123      85.647 178.649 -20.132  1.00310.28           O
ATOM    988  N   THR A 124      84.273 180.116 -19.101  1.00290.06           N
ATOM    989  CA  THR A 124      83.930 180.757 -20.340  1.00290.06           C
ATOM    990  CB  THR A 124      82.667 180.231 -20.954  1.00290.06           C
ATOM    991  OG1 THR A 124      81.564 180.478 -20.095  1.00290.06           O
ATOM    992  CG2 THR A 124      82.828 178.719 -21.190  1.00290.06           C
ATOM    993  C   THR A 124      83.712 182.216 -20.079  1.00290.06           C
ATOM    994  O   THR A 124      83.658 182.651 -18.929  1.00290.06           O
ATOM    995  N   GLY A 125      83.601 183.017 -21.162  1.00137.67           N
ATOM    996  CA  GLY A 125      83.342 184.424 -21.028  1.00137.67           C
ATOM    997  C   GLY A 125      83.371 185.027 -22.399  1.00137.67           C
ATOM    998  O   GLY A 125      84.107 184.567 -23.271  1.00137.67           O
ATOM    999  N   GLU A 126      82.561 186.085 -22.627  1.00297.62           N
ATOM   1000  CA  GLU A 126      82.546 186.719 -23.918  1.00297.62           C
ATOM   1001  CB  GLU A 126      81.549 186.090 -24.908  1.00297.62           C
ATOM   1002  CG  GLU A 126      81.907 184.663 -25.330  1.00297.62           C
ATOM   1003  CD  GLU A 126      81.466 183.712 -24.227  1.00297.62           C
ATOM   1004  OE1 GLU A 126      80.850 184.194 -23.239  1.00297.62           O
ATOM   1005  OE2 GLU A 126      81.737 182.488 -24.358  1.00297.62           O
ATOM   1006  C   GLU A 126      82.126 188.147 -23.738  1.00297.62           C
ATOM   1007  O   GLU A 126      81.461 188.490 -22.761  1.00297.62           O
ATOM   1008  N   GLU A 127      82.533 189.027 -24.679  1.00317.98           N
ATOM   1009  CA  GLU A 127      82.145 190.410 -24.622  1.00317.98           C
ATOM   1010  CB  GLU A 127      83.165 191.304 -23.897  1.00317.98           C
ATOM   1011  CG  GLU A 127      83.295 190.999 -22.403  1.00317.98           C
ATOM   1012  CD  GLU A 127      82.019 191.459 -21.713  1.00317.98           C
ATOM   1013  OE1 GLU A 127      81.573 192.603 -21.995  1.00317.98           O
ATOM   1014  OE2 GLU A 127      81.470 190.671 -20.898  1.00317.98           O
ATOM   1015  C   GLU A 127      82.051 190.908 -26.033  1.00317.98           C
ATOM   1016  O   GLU A 127      82.739 190.405 -26.920  1.00317.98           O
ATOM   1017  N   ALA A 128      81.172 191.904 -26.287  1.00287.03           N
ATOM   1018  CA  ALA A 128      81.065 192.435 -27.619  1.00287.03           C
ATOM   1019  CB  ALA A 128      80.171 191.594 -28.545  1.00287.03           C
ATOM   1020  C   ALA A 128      80.453 193.801 -27.542  1.00287.03           C
ATOM   1021  O   ALA A 128      79.780 194.137 -26.569  1.00287.03           O
ATOM   1022  N   SER A 129      80.700 194.639 -28.574  1.00257.13           N
ATOM   1023  CA  SER A 129      80.126 195.957 -28.617  1.00257.13           C
ATOM   1024  CB  SER A 129      80.927 197.002 -27.821  1.00257.13           C
ATOM   1025  OG  SER A 129      80.924 196.671 -26.440  1.00257.13           O
ATOM   1026  C   SER A 129      80.123 196.404 -30.048  1.00257.13           C
ATOM   1027  O   SER A 129      80.855 195.860 -30.874  1.00257.13           O
ATOM   1028  N   ALA A 130      79.274 197.400 -30.388  1.00291.36           N
ATOM   1029  CA  ALA A 130      79.250 197.888 -31.741  1.00291.36           C
ATOM   1030  CB  ALA A 130      78.449 196.994 -32.702  1.00291.36           C
ATOM   1031  C   ALA A 130      78.596 199.238 -31.751  1.00291.36           C
ATOM   1032  O   ALA A 130      77.846 199.581 -30.839  1.00291.36           O
ATOM   1033  N   GLN A 131      78.891 200.052 -32.790  1.00368.77           N
ATOM   1034  CA  GLN A 131      78.286 201.350 -32.917  1.00368.77           C
ATOM   1035  CB  GLN A 131      79.030 202.461 -32.154  1.00368.77           C
ATOM   1036  CG  GLN A 131      80.445 202.725 -32.673  1.00368.77           C
ATOM   1037  CD  GLN A 131      81.346 201.594 -32.198  1.00368.77           C
ATOM   1038  OE1 GLN A 131      80.960 200.786 -31.355  1.00368.77           O
ATOM   1039  NE2 GLN A 131      82.589 201.536 -32.748  1.00368.77           N
ATOM   1040  C   GLN A 131      78.302 201.722 -34.371  1.00368.77           C
ATOM   1041  O   GLN A 131      79.108 201.202 -35.140  1.00368.77           O
ATOM   1042  N   ALA A 132      77.389 202.626 -34.794  1.00267.40           N
ATOM   1043  CA  ALA A 132      77.374 203.035 -36.173  1.00267.40           C
ATOM   1044  CB  ALA A 132      76.614 202.065 -37.092  1.00267.40           C
ATOM   1045  C   ALA A 132      76.685 204.364 -36.274  1.00267.40           C
ATOM   1046  O   ALA A 132      75.924 204.747 -35.387  1.00267.40           O
ATOM   1047  N   VAL A 133      76.961 205.116 -37.363  1.00 82.19           N
ATOM   1048  CA  VAL A 133      76.326 206.389 -37.573  1.00 82.19           C
ATOM   1049  CB  VAL A 133      77.159 207.553 -37.123  1.00 82.19           C
ATOM   1050  CG1 VAL A 133      76.427 208.854 -37.494  1.00 82.19           C
ATOM   1051  CG2 VAL A 133      77.438 207.401 -35.618  1.00 82.19           C
ATOM   1052  C   VAL A 133      76.107 206.550 -39.050  1.00 82.19           C
ATOM   1053  O   VAL A 133      76.840 205.979 -39.857  1.00 82.19           O
ATOM   1054  N   LEU A 134      75.071 207.322 -39.446  1.00249.48           N
ATOM   1055  CA  LEU A 134      74.812 207.523 -40.847  1.00249.48           C
ATOM   1056  CB  LEU A 134      73.688 206.592 -41.362  1.00249.48           C
ATOM   1057  CG  LEU A 134      73.419 206.563 -42.886  1.00249.48           C
ATOM   1058  CD1 LEU A 134      72.277 205.584 -43.202  1.00249.48           C
ATOM   1059  CD2 LEU A 134      73.136 207.949 -43.484  1.00249.48           C
ATOM   1060  C   LEU A 134      74.395 208.955 -41.025  1.00249.48           C
ATOM   1061  O   LEU A 134      73.631 209.487 -40.221  1.00249.48           O
ATOM   1062  N   ASN A 135      74.913 209.629 -42.077  1.00276.92           N
ATOM   1063  CA  ASN A 135      74.535 210.992 -42.339  1.00276.92           C
ATOM   1064  CB  ASN A 135      75.616 212.008 -41.922  1.00276.92           C
ATOM   1065  CG  ASN A 135      75.030 213.413 -41.983  1.00276.92           C
ATOM   1066  OD1 ASN A 135      74.659 213.905 -43.047  1.00276.92           O
ATOM   1067  ND2 ASN A 135      74.945 214.081 -40.802  1.00276.92           N
ATOM   1068  C   ASN A 135      74.326 211.127 -43.820  1.00276.92           C
ATOM   1069  O   ASN A 135      75.007 210.475 -44.610  1.00276.92           O
ATOM   1070  N   GLU A 136      73.357 211.971 -44.242  1.00360.62           N
ATOM   1071  CA  GLU A 136      73.122 212.153 -45.651  1.00360.62           C
ATOM   1072  CB  GLU A 136      72.007 211.254 -46.213  1.00360.62           C
ATOM   1073  CG  GLU A 136      70.632 211.529 -45.596  1.00360.62           C
ATOM   1074  CD  GLU A 136      70.608 210.940 -44.191  1.00360.62           C
ATOM   1075  OE1 GLU A 136      71.522 210.136 -43.867  1.00360.62           O
ATOM   1076  OE2 GLU A 136      69.667 211.281 -43.426  1.00360.62           O
ATOM   1077  C   GLU A 136      72.695 213.571 -45.890  1.00360.62           C
ATOM   1078  O   GLU A 136      72.140 214.217 -45.003  1.00360.62           O
ATOM   1079  N   MET A 137      72.970 214.099 -47.104  1.00345.65           N
ATOM   1080  CA  MET A 137      72.561 215.438 -47.446  1.00345.65           C
ATOM   1081  CB  MET A 137      73.510 216.520 -46.910  1.00345.65           C
ATOM   1082  CG  MET A 137      74.910 216.470 -47.527  1.00345.65           C
ATOM   1083  SD  MET A 137      76.050 217.749 -46.917  1.00345.65           S
ATOM   1084  CE  MET A 137      77.449 217.215 -47.944  1.00345.65           C
ATOM   1085  C   MET A 137      72.553 215.551 -48.941  1.00345.65           C
ATOM   1086  O   MET A 137      73.114 214.705 -49.636  1.00345.65           O
ATOM   1087  N   GLY A 138      71.890 216.599 -49.480  1.00136.97           N
ATOM   1088  CA  GLY A 138      71.883 216.792 -50.905  1.00136.97           C
ATOM   1089  C   GLY A 138      71.022 217.975 -51.232  1.00136.97           C
ATOM   1090  O   GLY A 138      70.050 218.260 -50.534  1.00136.97           O
ATOM   1091  N   ASP A 139      71.366 218.698 -52.322  1.00180.33           N
ATOM   1092  CA  ASP A 139      70.604 219.844 -52.745  1.00180.33           C
ATOM   1093  CB  ASP A 139      71.225 221.186 -52.323  1.00180.33           C
ATOM   1094  CG  ASP A 139      71.091 221.322 -50.812  1.00180.33           C
ATOM   1095  OD1 ASP A 139      70.096 220.785 -50.255  1.00180.33           O
ATOM   1096  OD2 ASP A 139      71.980 221.968 -50.196  1.00180.33           O
ATOM   1097  C   ASP A 139      70.555 219.842 -54.244  1.00180.33           C
ATOM   1098  O   ASP A 139      71.549 219.537 -54.902  1.00180.33           O
ATOM   1099  N   ASP A 140      69.380 220.163 -54.830  1.00224.82           N
ATOM   1100  CA  ASP A 140      69.268 220.200 -56.264  1.00224.82           C
ATOM   1101  CB  ASP A 140      68.456 219.026 -56.839  1.00224.82           C
ATOM   1102  CG  ASP A 140      68.634 219.004 -58.351  1.00224.82           C
ATOM   1103  OD1 ASP A 140      69.446 219.818 -58.868  1.00224.82           O
ATOM   1104  OD2 ASP A 140      67.960 218.170 -59.011  1.00224.82           O
ATOM   1105  C   ASP A 140      68.552 221.462 -56.652  1.00224.82           C
ATOM   1106  O   ASP A 140      67.594 221.864 -55.993  1.00224.82           O
ATOM   1107  N   SER A 141      69.016 222.137 -57.727  1.00189.31           N
ATOM   1108  CA  SER A 141      68.355 223.329 -58.182  1.00189.31           C
ATOM   1109  CB  SER A 141      68.999 224.628 -57.673  1.00189.31           C
ATOM   1110  OG  SER A 141      70.311 224.760 -58.197  1.00189.31           O
ATOM   1111  C   SER A 141      68.432 223.362 -59.684  1.00189.31           C
ATOM   1112  O   SER A 141      69.348 222.787 -60.273  1.00189.31           O
ATOM   1113  N   GLU A 142      67.453 224.020 -60.340  1.00352.39           N
ATOM   1114  CA  GLU A 142      67.478 224.111 -61.778  1.00352.39           C
ATOM   1115  CB  GLU A 142      66.913 222.852 -62.461  1.00352.39           C
ATOM   1116  CG  GLU A 142      66.920 222.909 -63.989  1.00352.39           C
ATOM   1117  CD  GLU A 142      65.614 223.548 -64.445  1.00352.39           C
ATOM   1118  OE1 GLU A 142      64.758 223.836 -63.570  1.00352.39           O
ATOM   1119  OE2 GLU A 142      65.460 223.744 -65.677  1.00352.39           O
ATOM   1120  C   GLU A 142      66.638 225.282 -62.191  1.00352.39           C
ATOM   1121  O   GLU A 142      65.655 225.616 -61.528  1.00352.39           O
ATOM   1122  N   THR A 143      67.017 225.965 -63.298  1.00255.84           N
ATOM   1123  CA  THR A 143      66.237 227.079 -63.763  1.00255.84           C
ATOM   1124  CB  THR A 143      66.720 228.400 -63.240  1.00255.84           C
ATOM   1125  OG1 THR A 143      66.691 228.404 -61.821  1.00255.84           O
ATOM   1126  CG2 THR A 143      65.813 229.513 -63.791  1.00255.84           C
ATOM   1127  C   THR A 143      66.331 227.144 -65.260  1.00255.84           C
ATOM   1128  O   THR A 143      67.302 226.669 -65.850  1.00255.84           O
ATOM   1129  N   THR A 144      65.300 227.721 -65.918  1.00288.98           N
ATOM   1130  CA  THR A 144      65.325 227.889 -67.346  1.00288.98           C
ATOM   1131  CB  THR A 144      64.643 226.791 -68.108  1.00288.98           C
ATOM   1132  OG1 THR A 144      63.272 226.718 -67.743  1.00288.98           O
ATOM   1133  CG2 THR A 144      65.352 225.462 -67.812  1.00288.98           C
ATOM   1134  C   THR A 144      64.592 229.153 -67.677  1.00288.98           C
ATOM   1135  O   THR A 144      63.832 229.671 -66.860  1.00288.98           O
ATOM   1136  N   VAL A 145      64.825 229.697 -68.891  1.00107.42           N
ATOM   1137  CA  VAL A 145      64.122 230.881 -69.299  1.00107.42           C
ATOM   1138  CB  VAL A 145      64.927 232.138 -69.143  1.00107.42           C
ATOM   1139  CG1 VAL A 145      66.158 232.048 -70.060  1.00107.42           C
ATOM   1140  CG2 VAL A 145      64.017 233.341 -69.444  1.00107.42           C
ATOM   1141  C   VAL A 145      63.795 230.748 -70.754  1.00107.42           C
ATOM   1142  O   VAL A 145      64.586 230.213 -71.530  1.00107.42           O
ATOM   1143  N   ILE A 146      62.597 231.220 -71.160  1.00 94.87           N
ATOM   1144  CA  ILE A 146      62.215 231.162 -72.543  1.00 94.87           C
ATOM   1145  CB  ILE A 146      61.309 230.014 -72.879  1.00 94.87           C
ATOM   1146  CG1 ILE A 146      61.161 229.883 -74.405  1.00 94.87           C
ATOM   1147  CG2 ILE A 146      59.980 230.221 -72.135  1.00 94.87           C
ATOM   1148  CD1 ILE A 146      60.504 228.577 -74.846  1.00 94.87           C
ATOM   1149  C   ILE A 146      61.464 232.413 -72.873  1.00 94.87           C
ATOM   1150  O   ILE A 146      60.905 233.062 -71.991  1.00 94.87           O
ATOM   1151  N   GLU A 147      61.457 232.801 -74.166  1.00263.83           N
ATOM   1152  CA  GLU A 147      60.721 233.970 -74.557  1.00263.83           C
ATOM   1153  CB  GLU A 147      61.628 235.076 -75.131  1.00263.83           C
ATOM   1154  CG  GLU A 147      60.921 236.409 -75.381  1.00263.83           C
ATOM   1155  CD  GLU A 147      60.890 237.178 -74.067  1.00263.83           C
ATOM   1156  OE1 GLU A 147      61.447 236.657 -73.064  1.00263.83           O
ATOM   1157  OE2 GLU A 147      60.314 238.298 -74.051  1.00263.83           O
ATOM   1158  C   GLU A 147      59.780 233.568 -75.655  1.00263.83           C
ATOM   1159  O   GLU A 147      60.218 233.216 -76.749  1.00263.83           O
ATOM   1160  N   GLU A 148      58.454 233.596 -75.391  1.00314.94           N
ATOM   1161  CA  GLU A 148      57.508 233.278 -76.428  1.00314.94           C
ATOM   1162  CB  GLU A 148      57.692 231.880 -77.041  1.00314.94           C
ATOM   1163  CG  GLU A 148      56.943 231.713 -78.365  1.00314.94           C
ATOM   1164  CD  GLU A 148      57.415 230.423 -79.020  1.00314.94           C
ATOM   1165  OE1 GLU A 148      58.291 229.743 -78.423  1.00314.94           O
ATOM   1166  OE2 GLU A 148      56.906 230.104 -80.128  1.00314.94           O
ATOM   1167  C   GLU A 148      56.120 233.389 -75.858  1.00314.94           C
ATOM   1168  O   GLU A 148      55.954 233.552 -74.650  1.00314.94           O
ATOM   1169  N   ASN A 149      55.079 233.328 -76.725  1.00266.28           N
ATOM   1170  CA  ASN A 149      53.723 233.498 -76.262  1.00266.28           C
ATOM   1171  CB  ASN A 149      53.197 234.890 -76.678  1.00266.28           C
ATOM   1172  CG  ASN A 149      51.767 235.109 -76.213  1.00266.28           C
ATOM   1173  OD1 ASN A 149      51.448 235.006 -75.029  1.00266.28           O
ATOM   1174  ND2 ASN A 149      50.877 235.437 -77.187  1.00266.28           N
ATOM   1175  C   ASN A 149      52.810 232.460 -76.879  1.00266.28           C
ATOM   1176  O   ASN A 149      52.634 232.468 -78.097  1.00266.28           O
ATOM   1177  N   GLU A 150      52.208 231.555 -76.046  1.00357.17           N
ATOM   1178  CA  GLU A 150      51.231 230.555 -76.457  1.00357.17           C
ATOM   1179  CB  GLU A 150      51.455 230.019 -77.891  1.00357.17           C
ATOM   1180  CG  GLU A 150      52.899 229.615 -78.205  1.00357.17           C
ATOM   1181  CD  GLU A 150      53.051 229.555 -79.724  1.00357.17           C
ATOM   1182  OE1 GLU A 150      52.052 229.855 -80.431  1.00357.17           O
ATOM   1183  OE2 GLU A 150      54.169 229.218 -80.198  1.00357.17           O
ATOM   1184  C   GLU A 150      51.178 229.407 -75.456  1.00357.17           C
ATOM   1185  O   GLU A 150      52.139 229.206 -74.716  1.00357.17           O
ATOM   1186  N   GLY A 151      50.047 228.631 -75.384  1.00163.12           N
ATOM   1187  CA  GLY A 151      49.941 227.510 -74.450  1.00163.12           C
ATOM   1188  C   GLY A 151      48.577 226.819 -74.514  1.00163.12           C
ATOM   1189  O   GLY A 151      47.647 227.353 -75.117  1.00163.12           O
ATOM   1190  N   THR A 152      48.433 225.601 -73.883  1.00320.42           N
ATOM   1191  CA  THR A 152      47.204 224.798 -73.856  1.00320.42           C
ATOM   1192  CB  THR A 152      47.032 223.995 -75.113  1.00320.42           C
ATOM   1193  OG1 THR A 152      48.098 223.066 -75.247  1.00320.42           O
ATOM   1194  CG2 THR A 152      47.029 224.958 -76.316  1.00320.42           C
ATOM   1195  C   THR A 152      47.192 223.827 -72.657  1.00320.42           C
ATOM   1196  O   THR A 152      48.193 223.749 -71.947  1.00320.42           O
ATOM   1197  N   ASP A 153      46.068 223.066 -72.377  1.00345.69           N
ATOM   1198  CA  ASP A 153      45.999 222.168 -71.207  1.00345.69           C
ATOM   1199  CB  ASP A 153      46.020 222.981 -69.899  1.00345.69           C
ATOM   1200  CG  ASP A 153      44.866 223.980 -69.939  1.00345.69           C
ATOM   1201  OD1 ASP A 153      44.069 223.930 -70.915  1.00345.69           O
ATOM   1202  OD2 ASP A 153      44.780 224.820 -69.002  1.00345.69           O
ATOM   1203  C   ASP A 153      44.767 221.220 -71.165  1.00345.69           C
ATOM   1204  O   ASP A 153      43.766 221.512 -71.818  1.00345.69           O
ATOM   1205  N   ASP A 154      44.814 220.043 -70.416  1.00351.54           N
ATOM   1206  CA  ASP A 154      43.676 219.100 -70.250  1.00351.54           C
ATOM   1207  CB  ASP A 154      42.926 218.879 -71.582  1.00351.54           C
ATOM   1208  CG  ASP A 154      43.917 218.428 -72.652  1.00351.54           C
ATOM   1209  OD1 ASP A 154      45.124 218.273 -72.324  1.00351.54           O
ATOM   1210  OD2 ASP A 154      43.479 218.245 -73.820  1.00351.54           O
ATOM   1211  C   ASP A 154      44.018 217.713 -69.601  1.00351.54           C
ATOM   1212  O   ASP A 154      45.177 217.307 -69.665  1.00351.54           O
ATOM   1213  N   GLY A 155      43.038 216.954 -68.941  1.00181.37           N
ATOM   1214  CA  GLY A 155      43.237 215.590 -68.353  1.00181.37           C
ATOM   1215  C   GLY A 155      42.060 215.034 -67.472  1.00181.37           C
ATOM   1216  O   GLY A 155      41.226 215.835 -67.053  1.00181.37           O
ATOM   1217  N   LEU A 156      41.966 213.662 -67.157  1.00297.39           N
ATOM   1218  CA  LEU A 156      40.904 212.975 -66.341  1.00297.39           C
ATOM   1219  CB  LEU A 156      39.549 212.954 -67.085  1.00297.39           C
ATOM   1220  CG  LEU A 156      38.942 214.347 -67.364  1.00297.39           C
ATOM   1221  CD1 LEU A 156      37.626 214.243 -68.151  1.00297.39           C
ATOM   1222  CD2 LEU A 156      38.764 215.153 -66.065  1.00297.39           C
ATOM   1223  C   LEU A 156      41.216 211.469 -65.946  1.00297.39           C
ATOM   1224  O   LEU A 156      42.095 210.887 -66.578  1.00297.39           O
ATOM   1225  N   SER A 157      40.528 210.788 -64.910  1.00295.76           N
ATOM   1226  CA  SER A 157      40.731 209.353 -64.475  1.00295.76           C
ATOM   1227  CB  SER A 157      42.117 209.122 -63.846  1.00295.76           C
ATOM   1228  OG  SER A 157      43.143 209.344 -64.803  1.00295.76           O
ATOM   1229  C   SER A 157      39.690 208.751 -63.433  1.00295.76           C
ATOM   1230  O   SER A 157      38.931 209.539 -62.872  1.00295.76           O
ATOM   1231  N   GLU A 158      39.633 207.357 -63.134  1.00344.72           N
ATOM   1232  CA  GLU A 158      38.697 206.619 -62.186  1.00344.72           C
ATOM   1233  CB  GLU A 158      37.244 206.675 -62.714  1.00344.72           C
ATOM   1234  CG  GLU A 158      36.629 208.081 -62.696  1.00344.72           C
ATOM   1235  CD  GLU A 158      35.512 208.175 -63.730  1.00344.72           C
ATOM   1236  OE1 GLU A 158      35.275 207.166 -64.447  1.00344.72           O
ATOM   1237  OE2 GLU A 158      34.891 209.268 -63.826  1.00344.72           O
ATOM   1238  C   GLU A 158      39.007 205.067 -61.900  1.00344.72           C
ATOM   1239  O   GLU A 158      39.672 204.469 -62.744  1.00344.72           O
ATOM   1240  N   GLU A 159      38.532 204.356 -60.748  1.00374.63           N
ATOM   1241  CA  GLU A 159      38.784 202.893 -60.368  1.00374.63           C
ATOM   1242  CB  GLU A 159      40.261 202.665 -59.978  1.00374.63           C
ATOM   1243  CG  GLU A 159      41.282 203.000 -61.076  1.00374.63           C
ATOM   1244  CD  GLU A 159      41.724 204.457 -60.933  1.00374.63           C
ATOM   1245  OE1 GLU A 159      41.249 205.132 -59.981  1.00374.63           O
ATOM   1246  OE2 GLU A 159      42.537 204.916 -61.781  1.00374.63           O
ATOM   1247  C   GLU A 159      37.908 202.229 -59.175  1.00374.63           C
ATOM   1248  O   GLU A 159      37.264 203.003 -58.468  1.00374.63           O
ATOM   1249  N   GLU A 160      37.851 200.812 -58.893  1.00369.03           N
ATOM   1250  CA  GLU A 160      37.033 200.092 -57.801  1.00369.03           C
ATOM   1251  CB  GLU A 160      35.520 200.167 -58.108  1.00369.03           C
ATOM   1252  CG  GLU A 160      34.933 201.582 -58.227  1.00369.03           C
ATOM   1253  CD  GLU A 160      35.002 202.046 -59.683  1.00369.03           C
ATOM   1254  OE1 GLU A 160      35.562 201.292 -60.523  1.00369.03           O
ATOM   1255  OE2 GLU A 160      34.493 203.163 -59.972  1.00369.03           O
ATOM   1256  C   GLU A 160      37.293 198.518 -57.394  1.00369.03           C
ATOM   1257  O   GLU A 160      37.699 197.775 -58.286  1.00369.03           O
ATOM   1258  N   PRO A 161      37.100 197.974 -56.072  1.00178.83           N
ATOM   1259  CA  PRO A 161      37.286 196.536 -55.463  1.00178.83           C
ATOM   1260  CD  PRO A 161      37.528 198.955 -55.086  1.00178.83           C
ATOM   1261  CB  PRO A 161      38.277 196.767 -54.326  1.00178.83           C
ATOM   1262  CG  PRO A 161      37.948 198.184 -53.828  1.00178.83           C
ATOM   1263  C   PRO A 161      36.168 195.456 -54.912  1.00178.83           C
ATOM   1264  O   PRO A 161      35.007 195.852 -54.985  1.00178.83           O
ATOM   1265  N   ILE A 162      36.459 194.138 -54.339  1.00198.32           N
ATOM   1266  CA  ILE A 162      35.538 193.020 -53.736  1.00198.32           C
ATOM   1267  CB  ILE A 162      34.729 192.372 -54.839  1.00198.32           C
ATOM   1268  CG1 ILE A 162      33.911 193.422 -55.610  1.00198.32           C
ATOM   1269  CG2 ILE A 162      33.829 191.286 -54.234  1.00198.32           C
ATOM   1270  CD1 ILE A 162      32.872 194.145 -54.751  1.00198.32           C
ATOM   1271  C   ILE A 162      36.166 191.767 -52.830  1.00198.32           C
ATOM   1272  O   ILE A 162      37.382 191.609 -52.931  1.00198.32           O
ATOM   1273  N   GLN A 163      35.422 190.838 -51.957  1.00360.39           N
ATOM   1274  CA  GLN A 163      35.897 189.622 -51.070  1.00360.39           C
ATOM   1275  CB  GLN A 163      36.793 190.111 -49.912  1.00360.39           C
ATOM   1276  CG  GLN A 163      37.991 190.973 -50.334  1.00360.39           C
ATOM   1277  CD  GLN A 163      37.570 192.442 -50.329  1.00360.39           C
ATOM   1278  OE1 GLN A 163      36.435 192.776 -49.993  1.00360.39           O
ATOM   1279  NE2 GLN A 163      38.508 193.346 -50.725  1.00360.39           N
ATOM   1280  C   GLN A 163      34.841 188.543 -50.336  1.00360.39           C
ATOM   1281  O   GLN A 163      33.663 188.893 -50.318  1.00360.39           O
ATOM   1282  N   GLU A 164      35.190 187.248 -49.699  1.00403.28           N
ATOM   1283  CA  GLU A 164      34.321 186.132 -48.971  1.00403.28           C
ATOM   1284  CB  GLU A 164      33.319 185.486 -49.957  1.00403.28           C
ATOM   1285  CG  GLU A 164      32.350 186.459 -50.647  1.00403.28           C
ATOM   1286  CD  GLU A 164      32.930 186.871 -52.001  1.00403.28           C
ATOM   1287  OE1 GLU A 164      34.038 186.381 -52.344  1.00403.28           O
ATOM   1288  OE2 GLU A 164      32.274 187.685 -52.705  1.00403.28           O
ATOM   1289  C   GLU A 164      34.976 184.808 -48.142  1.00403.28           C
ATOM   1290  O   GLU A 164      36.171 184.606 -48.351  1.00403.28           O
ATOM   1291  N   GLU A 165      34.268 183.862 -47.226  1.00409.68           N
ATOM   1292  CA  GLU A 165      34.753 182.591 -46.378  1.00409.68           C
ATOM   1293  CB  GLU A 165      35.774 183.030 -45.307  1.00409.68           C
ATOM   1294  CG  GLU A 165      36.975 183.826 -45.839  1.00409.68           C
ATOM   1295  CD  GLU A 165      36.653 185.319 -45.757  1.00409.68           C
ATOM   1296  OE1 GLU A 165      35.516 185.659 -45.332  1.00409.68           O
ATOM   1297  OE2 GLU A 165      37.537 186.138 -46.126  1.00409.68           O
ATOM   1298  C   GLU A 165      33.725 181.513 -45.536  1.00409.68           C
ATOM   1299  O   GLU A 165      32.567 181.909 -45.410  1.00409.68           O
ATOM   1300  N   GLN A 166      34.062 180.181 -44.919  1.00389.43           N
ATOM   1301  CA  GLN A 166      33.213 179.064 -44.114  1.00389.43           C
ATOM   1302  CB  GLN A 166      32.111 178.484 -45.031  1.00389.43           C
ATOM   1303  CG  GLN A 166      31.173 179.522 -45.667  1.00389.43           C
ATOM   1304  CD  GLN A 166      31.692 179.908 -47.052  1.00389.43           C
ATOM   1305  OE1 GLN A 166      31.137 180.789 -47.709  1.00389.43           O
ATOM   1306  NE2 GLN A 166      32.788 179.244 -47.508  1.00389.43           N
ATOM   1307  C   GLN A 166      33.855 177.681 -43.299  1.00389.43           C
ATOM   1308  O   GLN A 166      35.027 177.441 -43.581  1.00389.43           O
ATOM   1309  N   ILE A 167      33.181 176.733 -42.322  1.00214.72           N
ATOM   1310  CA  ILE A 167      33.663 175.441 -41.448  1.00214.72           C
ATOM   1311  CB  ILE A 167      34.620 175.933 -40.385  1.00214.72           C
ATOM   1312  CG1 ILE A 167      35.736 176.768 -41.032  1.00214.72           C
ATOM   1313  CG2 ILE A 167      35.202 174.742 -39.615  1.00214.72           C
ATOM   1314  CD1 ILE A 167      36.544 177.601 -40.040  1.00214.72           C
ATOM   1315  C   ILE A 167      32.653 174.257 -40.653  1.00214.72           C
ATOM   1316  O   ILE A 167      31.448 174.491 -40.740  1.00214.72           O
ATOM   1317  N   ALA A 168      33.028 172.984 -39.897  1.00370.61           N
ATOM   1318  CA  ALA A 168      32.216 171.841 -39.049  1.00370.61           C
ATOM   1319  CB  ALA A 168      30.992 171.353 -39.845  1.00370.61           C
ATOM   1320  C   ALA A 168      32.840 170.401 -38.277  1.00370.61           C
ATOM   1321  O   ALA A 168      34.036 170.202 -38.484  1.00370.61           O
ATOM   1322  N   SER A 169      32.140 169.383 -37.374  1.00336.40           N
ATOM   1323  CA  SER A 169      32.557 167.967 -36.648  1.00336.40           C
ATOM   1324  CB  SER A 169      33.936 168.113 -35.986  1.00336.40           C
ATOM   1325  OG  SER A 169      33.884 169.113 -34.978  1.00336.40           O
ATOM   1326  C   SER A 169      31.640 166.978 -35.520  1.00336.40           C
ATOM   1327  O   SER A 169      30.663 167.561 -35.051  1.00336.40           O
ATOM   1328  N   GLN A 170      31.879 165.546 -35.003  1.00400.86           N
ATOM   1329  CA  GLN A 170      31.084 164.495 -33.997  1.00400.86           C
ATOM   1330  CB  GLN A 170      29.711 164.130 -34.609  1.00400.86           C
ATOM   1331  CG  GLN A 170      28.785 165.310 -34.937  1.00400.86           C
ATOM   1332  CD  GLN A 170      29.078 165.767 -36.363  1.00400.86           C
ATOM   1333  OE1 GLN A 170      29.935 165.213 -37.048  1.00400.86           O
ATOM   1334  NE2 GLN A 170      28.361 166.828 -36.822  1.00400.86           N
ATOM   1335  C   GLN A 170      31.572 162.954 -33.234  1.00400.86           C
ATOM   1336  O   GLN A 170      32.562 162.448 -33.759  1.00400.86           O
ATOM   1337  N   PRO A 171      30.985 162.146 -32.009  1.00259.44           N
ATOM   1338  CA  PRO A 171      31.243 160.769 -31.072  1.00259.44           C
ATOM   1339  CD  PRO A 171      30.481 163.169 -31.104  1.00259.44           C
ATOM   1340  CB  PRO A 171      31.335 161.365 -29.670  1.00259.44           C
ATOM   1341  CG  PRO A 171      30.375 162.566 -29.694  1.00259.44           C
ATOM   1342  C   PRO A 171      30.589 159.134 -30.785  1.00259.44           C
ATOM   1343  O   PRO A 171      29.683 158.862 -31.571  1.00259.44           O
ATOM   1344  N   LEU A 172      30.933 158.043 -29.734  1.00404.52           N
ATOM   1345  CA  LEU A 172      30.445 156.490 -29.342  1.00404.52           C
ATOM   1346  CB  LEU A 172      30.902 155.475 -30.414  1.00404.52           C
ATOM   1347  CG  LEU A 172      30.461 155.776 -31.864  1.00404.52           C
ATOM   1348  CD1 LEU A 172      28.944 156.001 -31.957  1.00404.52           C
ATOM   1349  CD2 LEU A 172      31.311 156.876 -32.519  1.00404.52           C
ATOM   1350  C   LEU A 172      30.655 155.542 -27.837  1.00404.52           C
ATOM   1351  O   LEU A 172      31.269 156.153 -26.965  1.00404.52           O
ATOM   1352  N   ALA A 173      30.200 154.105 -27.433  1.00412.23           N
ATOM   1353  CA  ALA A 173      30.318 153.101 -26.089  1.00412.23           C
ATOM   1354  CB  ALA A 173      29.780 153.834 -24.849  1.00412.23           C
ATOM   1355  C   ALA A 173      29.816 151.391 -25.810  1.00412.23           C
ATOM   1356  O   ALA A 173      29.181 150.936 -26.760  1.00412.23           O
ATOM   1357  N   GLU A 174      30.014 150.403 -24.602  1.00440.58           N
ATOM   1358  CA  GLU A 174      29.700 148.784 -24.202  1.00440.58           C
ATOM   1359  CB  GLU A 174      30.563 147.861 -25.098  1.00440.58           C
ATOM   1360  CG  GLU A 174      30.298 147.971 -26.609  1.00440.58           C
ATOM   1361  CD  GLU A 174      31.147 149.100 -27.203  1.00440.58           C
ATOM   1362  OE1 GLU A 174      31.939 149.700 -26.428  1.00440.58           O
ATOM   1363  OE2 GLU A 174      31.007 149.391 -28.422  1.00440.58           O
ATOM   1364  C   GLU A 174      29.657 147.889 -22.609  1.00440.58           C
ATOM   1365  O   GLU A 174      29.861 148.634 -21.649  1.00440.58           O
ATOM   1366  N   GLU A 175      29.400 146.379 -22.211  1.00439.81           N
ATOM   1367  CA  GLU A 175      29.272 145.423 -20.804  1.00439.81           C
ATOM   1368  CB  GLU A 175      28.096 145.969 -19.965  1.00439.81           C
ATOM   1369  CG  GLU A 175      28.159 147.475 -19.683  1.00439.81           C
ATOM   1370  CD  GLU A 175      29.340 147.782 -18.779  1.00439.81           C
ATOM   1371  OE1 GLU A 175      29.484 147.057 -17.752  1.00439.81           O
ATOM   1372  OE2 GLU A 175      30.096 148.738 -19.078  1.00439.81           O
ATOM   1373  C   GLU A 175      29.155 143.609 -20.529  1.00439.81           C
ATOM   1374  O   GLU A 175      29.067 142.990 -21.588  1.00439.81           O
ATOM   1375  N   SER A 176      29.148 142.681 -19.234  1.00358.96           N
ATOM   1376  CA  SER A 176      29.021 141.015 -18.819  1.00358.96           C
ATOM   1377  CB  SER A 176      30.047 140.212 -19.641  1.00358.96           C
ATOM   1378  OG  SER A 176      29.761 140.323 -21.028  1.00358.96           O
ATOM   1379  C   SER A 176      28.932 140.086 -17.216  1.00358.96           C
ATOM   1380  O   SER A 176      29.070 140.839 -16.253  1.00358.96           O
ATOM   1381  N   ILE A 177      28.702 138.556 -16.802  1.00275.06           N
ATOM   1382  CA  ILE A 177      28.541 137.585 -15.380  1.00275.06           C
ATOM   1383  CB  ILE A 177      27.248 137.936 -14.681  1.00275.06           C
ATOM   1384  CG1 ILE A 177      26.931 139.451 -14.721  1.00275.06           C
ATOM   1385  CG2 ILE A 177      27.374 137.392 -13.244  1.00275.06           C
ATOM   1386  CD1 ILE A 177      26.254 139.912 -16.025  1.00275.06           C
ATOM   1387  C   ILE A 177      28.591 135.748 -15.039  1.00275.06           C
ATOM   1388  O   ILE A 177      28.718 135.098 -16.075  1.00275.06           O
ATOM   1389  N   GLU A 178      28.502 134.820 -13.725  1.00460.96           N
ATOM   1390  CA  GLU A 178      28.483 133.136 -13.294  1.00460.96           C
ATOM   1391  CB  GLU A 178      29.553 132.453 -14.145  1.00460.96           C
ATOM   1392  CG  GLU A 178      30.904 133.135 -13.939  1.00460.96           C
ATOM   1393  CD  GLU A 178      31.741 132.941 -15.191  1.00460.96           C
ATOM   1394  OE1 GLU A 178      31.157 133.014 -16.312  1.00460.96           O
ATOM   1395  OE2 GLU A 178      32.968 132.731 -15.054  1.00460.96           O
ATOM   1396  C   GLU A 178      28.433 132.136 -11.703  1.00460.96           C
ATOM   1397  O   GLU A 178      28.513 132.866 -10.714  1.00460.96           O
ATOM   1398  N   GLU A 179      28.318 130.568 -11.326  1.00475.62           N
ATOM   1399  CA  GLU A 179      28.194 129.538  -9.924  1.00475.62           C
ATOM   1400  CB  GLU A 179      26.999 130.075  -9.145  1.00475.62           C
ATOM   1401  CG  GLU A 179      25.797 130.245 -10.069  1.00475.62           C
ATOM   1402  CD  GLU A 179      24.898 131.291  -9.441  1.00475.62           C
ATOM   1403  OE1 GLU A 179      25.282 131.833  -8.365  1.00475.62           O
ATOM   1404  OE2 GLU A 179      23.826 131.572 -10.029  1.00475.62           O
ATOM   1405  C   GLU A 179      28.204 127.689  -9.482  1.00475.62           C
ATOM   1406  O   GLU A 179      28.083 127.007 -10.497  1.00475.62           O
ATOM   1407  N   PRO A 180      28.317 126.738  -8.086  1.00306.90           N
ATOM   1408  CA  PRO A 180      28.471 125.132  -7.354  1.00306.90           C
ATOM   1409  CD  PRO A 180      28.822 127.658  -7.074  1.00306.90           C
ATOM   1410  CB  PRO A 180      29.606 125.408  -6.381  1.00306.90           C
ATOM   1411  CG  PRO A 180      29.351 126.842  -5.879  1.00306.90           C
ATOM   1412  C   PRO A 180      27.624 123.654  -6.525  1.00306.90           C
ATOM   1413  O   PRO A 180      26.404 123.776  -6.644  1.00306.90           O
ATOM   1414  N   ALA A 181      28.085 122.327  -5.702  1.00376.91           N
ATOM   1415  CA  ALA A 181      27.455 120.896  -4.890  1.00376.91           C
ATOM   1416  CB  ALA A 181      26.631 120.054  -5.889  1.00376.91           C
ATOM   1417  C   ALA A 181      28.125 119.580  -3.701  1.00376.91           C
ATOM   1418  O   ALA A 181      29.272 119.849  -3.346  1.00376.91           O
ATOM   1419  N   ILE A 182      27.551 118.232  -2.988  1.00340.96           N
ATOM   1420  CA  ILE A 182      28.034 116.954  -1.877  1.00340.96           C
ATOM   1421  CB  ILE A 182      28.513 117.604  -0.630  1.00340.96           C
ATOM   1422  CG1 ILE A 182      29.345 116.598   0.173  1.00340.96           C
ATOM   1423  CG2 ILE A 182      27.276 118.164   0.093  1.00340.96           C
ATOM   1424  CD1 ILE A 182      30.608 116.183  -0.578  1.00340.96           C
ATOM   1425  C   ILE A 182      27.325 115.312  -1.205  1.00340.96           C
ATOM   1426  O   ILE A 182      26.191 115.118  -1.645  1.00340.96           O
ATOM   1427  N   THR A 183      27.821 114.116  -0.202  1.00391.25           N
ATOM   1428  CA  THR A 183      27.296 112.556   0.453  1.00391.25           C
ATOM   1429  CB  THR A 183      27.103 111.673  -0.725  1.00391.25           C
ATOM   1430  OG1 THR A 183      26.251 112.311  -1.662  1.00391.25           O
ATOM   1431  CG2 THR A 183      26.463 110.367  -0.236  1.00391.25           C
ATOM   1432  C   THR A 183      27.862 111.306   1.798  1.00391.25           C
ATOM   1433  O   THR A 183      28.918 111.683   2.306  1.00391.25           O
ATOM   1434  N   GLU A 184      27.337 109.882   2.439  1.00526.73           N
ATOM   1435  CA  GLU A 184      27.745 108.635   3.640  1.00526.73           C
ATOM   1436  CB  GLU A 184      28.113 109.362   4.955  1.00526.73           C
ATOM   1437  CG  GLU A 184      27.088 110.428   5.337  1.00526.73           C
ATOM   1438  CD  GLU A 184      25.776 109.694   5.529  1.00526.73           C
ATOM   1439  OE1 GLU A 184      25.749 108.782   6.377  1.00526.73           O
ATOM   1440  OE2 GLU A 184      24.785 110.034   4.800  1.00526.73           O
ATOM   1441  C   GLU A 184      27.040 106.936   4.258  1.00526.73           C
ATOM   1442  O   GLU A 184      25.971 106.688   3.695  1.00526.73           O
ATOM   1443  N   GLU A 185      27.491 105.734   5.304  1.00521.07           N
ATOM   1444  CA  GLU A 185      26.973 104.162   6.000  1.00521.07           C
ATOM   1445  CB  GLU A 185      26.554 103.265   4.837  1.00521.07           C
ATOM   1446  CG  GLU A 185      27.766 102.911   3.966  1.00521.07           C
ATOM   1447  CD  GLU A 185      27.207 102.714   2.574  1.00521.07           C
ATOM   1448  OE1 GLU A 185      25.963 102.823   2.467  1.00521.07           O
ATOM   1449  OE2 GLU A 185      27.988 102.478   1.609  1.00521.07           O
ATOM   1450  C   GLU A 185      27.657 102.788   7.168  1.00521.07           C
ATOM   1451  O   GLU A 185      28.849 102.980   7.385  1.00521.07           O
ATOM   1452  N   SER A 186      27.087 101.440   7.944  1.00446.26           N
ATOM   1453  CA  SER A 186      27.619 100.026   8.897  1.00446.26           C
ATOM   1454  CB  SER A 186      28.863 100.511   9.699  1.00446.26           C
ATOM   1455  OG  SER A 186      29.287  99.543  10.646  1.00446.26           O
ATOM   1456  C   SER A 186      26.844  98.634  10.030  1.00446.26           C
ATOM   1457  O   SER A 186      25.717  98.985  10.384  1.00446.26           O
ATOM   1458  N   ALA A 187      27.262  97.144  10.651  1.00459.74           N
ATOM   1459  CA  ALA A 187      26.700  95.849  11.774  1.00459.74           C
ATOM   1460  CB  ALA A 187      25.206  95.682  11.543  1.00459.74           C
ATOM   1461  C   ALA A 187      27.179  94.021  12.286  1.00459.74           C
ATOM   1462  O   ALA A 187      27.860  93.538  11.391  1.00459.74           O
ATOM   1463  N   ILE A 188      26.920  92.916  13.513  1.00357.77           N
ATOM   1464  CA  ILE A 188      27.262  91.222  14.037  1.00357.77           C
ATOM   1465  CB  ILE A 188      28.731  90.936  13.919  1.00357.77           C
ATOM   1466  CG1 ILE A 188      29.281  91.474  12.570  1.00357.77           C
ATOM   1467  CG2 ILE A 188      28.857  89.399  13.964  1.00357.77           C
ATOM   1468  CD1 ILE A 188      28.612  90.926  11.288  1.00357.77           C
ATOM   1469  C   ILE A 188      26.716  89.972  15.452  1.00357.77           C
ATOM   1470  O   ILE A 188      25.847  90.517  16.120  1.00357.77           O
ATOM   1471  N   ALA A 189      27.052  88.409  15.987  1.00443.67           N
ATOM   1472  CA  ALA A 189      26.624  87.172  17.242  1.00443.67           C
ATOM   1473  CB  ALA A 189      25.089  86.983  17.219  1.00443.67           C
ATOM   1474  C   ALA A 189      27.139  85.365  17.810  1.00443.67           C
ATOM   1475  O   ALA A 189      27.890  84.862  16.978  1.00443.67           O
ATOM   1476  N   GLN A 190      26.842  84.299  19.073  1.00497.26           N
ATOM   1477  CA  GLN A 190      27.267  82.657  19.726  1.00497.26           C
ATOM   1478  CB  GLN A 190      28.787  82.628  19.834  1.00497.26           C
ATOM   1479  CG  GLN A 190      29.431  83.180  18.563  1.00497.26           C
ATOM   1480  CD  GLN A 190      29.222  82.251  17.374  1.00497.26           C
ATOM   1481  OE1 GLN A 190      30.008  82.289  16.434  1.00497.26           O
ATOM   1482  NE2 GLN A 190      28.185  81.365  17.381  1.00497.26           N
ATOM   1483  C   GLN A 190      26.726  81.400  21.143  1.00497.26           C
ATOM   1484  O   GLN A 190      25.878  81.953  21.838  1.00497.26           O
ATOM   1485  N   GLU A 191      27.068  79.828  21.678  1.00634.46           N
ATOM   1486  CA  GLU A 191      26.636  78.618  22.932  1.00634.46           C
ATOM   1487  CB  GLU A 191      25.086  78.594  22.983  1.00634.46           C
ATOM   1488  CG  GLU A 191      24.494  79.999  23.184  1.00634.46           C
ATOM   1489  CD  GLU A 191      23.002  80.136  22.749  1.00634.46           C
ATOM   1490  OE1 GLU A 191      22.692  80.102  21.525  1.00634.46           O
ATOM   1491  OE2 GLU A 191      22.161  80.336  23.664  1.00634.46           O
ATOM   1492  C   GLU A 191      27.055  76.838  23.373  1.00634.46           C
ATOM   1493  O   GLU A 191      27.678  76.209  22.523  1.00634.46           O
ATOM   1494  N   SER A 192      26.805  75.915  24.636  1.00535.64           N
ATOM   1495  CA  SER A 192      26.841  74.312  25.078  1.00535.64           C
ATOM   1496  CB  SER A 192      27.527  73.394  24.054  1.00535.64           C
ATOM   1497  OG  SER A 192      26.935  73.603  22.779  1.00535.64           O
ATOM   1498  C   SER A 192      27.238  73.623  26.554  1.00535.64           C
ATOM   1499  O   SER A 192      27.973  74.271  27.278  1.00535.64           O
ATOM   1500  N   THR A 193      26.872  72.285  27.050  1.00328.10           N
ATOM   1501  CA  THR A 193      27.225  71.687  28.407  1.00328.10           C
ATOM   1502  CB  THR A 193      26.684  72.460  29.600  1.00328.10           C
ATOM   1503  OG1 THR A 193      25.309  72.776  29.447  1.00328.10           O
ATOM   1504  CG2 THR A 193      27.533  73.708  29.916  1.00328.10           C
ATOM   1505  C   THR A 193      26.971  70.185  28.716  1.00328.10           C
ATOM   1506  O   THR A 193      26.941  69.306  27.867  1.00328.10           O
ATOM   1507  N   GLU A 194      26.942  69.831  30.038  1.00232.60           N
ATOM   1508  CA  GLU A 194      26.758  68.550  30.701  1.00232.60           C
ATOM   1509  CB  GLU A 194      26.761  67.340  29.789  1.00232.60           C
ATOM   1510  CG  GLU A 194      25.449  67.318  29.008  0.00232.60           C
ATOM   1511  CD  GLU A 194      25.484  66.144  28.071  0.00232.60           C
ATOM   1512  OE1 GLU A 194      26.603  65.594  27.922  0.00232.60           O
ATOM   1513  OE2 GLU A 194      24.417  65.759  27.502  0.00232.60           O
ATOM   1514  C   GLU A 194      27.862  68.502  31.692  1.00232.60           C
ATOM   1515  O   GLU A 194      28.059  69.467  32.422  1.00232.60           O
ATOM   1516  N   GLN A 195      28.592  67.393  31.851  1.00167.68           N
ATOM   1517  CA  GLN A 195      29.723  67.694  32.678  1.00167.68           C
ATOM   1518  CB  GLN A 195      30.233  66.507  33.508  1.00167.68           C
ATOM   1519  CG  GLN A 195      29.125  66.004  34.428  1.00167.68           C
ATOM   1520  CD  GLN A 195      28.499  67.219  35.109  1.00167.68           C
ATOM   1521  OE1 GLN A 195      29.195  68.062  35.672  1.00167.68           O
ATOM   1522  NE2 GLN A 195      27.144  67.322  35.055  1.00167.68           N
ATOM   1523  C   GLN A 195      30.770  68.129  31.686  1.00167.68           C
ATOM   1524  O   GLN A 195      31.157  67.333  30.832  1.00167.68           O
ATOM   1525  N   THR A 196      31.258  69.399  31.732  1.00159.54           N
ATOM   1526  CA  THR A 196      32.134  69.784  30.648  1.00159.54           C
ATOM   1527  CB  THR A 196      31.350  69.941  29.365  1.00159.54           C
ATOM   1528  OG1 THR A 196      32.202  70.127  28.245  1.00159.54           O
ATOM   1529  CG2 THR A 196      30.363  71.112  29.536  1.00159.54           C
ATOM   1530  C   THR A 196      32.889  71.049  30.973  1.00159.54           C
ATOM   1531  O   THR A 196      33.322  71.248  32.104  1.00159.54           O
ATOM   1532  N   SER A 197      33.131  71.907  29.948  1.00127.85           N
ATOM   1533  CA  SER A 197      33.842  73.140  30.126  1.00127.85           C
ATOM   1534  CB  SER A 197      35.180  73.207  29.369  1.00127.85           C
ATOM   1535  OG  SER A 197      34.955  73.180  27.969  1.00127.85           O
ATOM   1536  C   SER A 197      32.986  74.271  29.626  1.00127.85           C
ATOM   1537  O   SER A 197      32.251  74.160  28.647  1.00127.85           O
ATOM   1538  N   PRO A 198      33.108  75.371  30.318  1.00164.44           N
ATOM   1539  CA  PRO A 198      32.316  76.549  30.059  1.00164.44           C
ATOM   1540  CD  PRO A 198      33.520  75.296  31.706  1.00164.44           C
ATOM   1541  CB  PRO A 198      32.455  77.431  31.306  1.00164.44           C
ATOM   1542  CG  PRO A 198      33.562  76.761  32.144  1.00164.44           C
ATOM   1543  C   PRO A 198      32.582  77.264  28.769  1.00164.44           C
ATOM   1544  O   PRO A 198      33.734  77.400  28.362  1.00164.44           O
ATOM   1545  N   LYS A 199      31.495  77.727  28.122  1.00148.07           N
ATOM   1546  CA  LYS A 199      31.532  78.419  26.868  1.00148.07           C
ATOM   1547  CB  LYS A 199      30.132  78.668  26.281  1.00148.07           C
ATOM   1548  CG  LYS A 199      29.275  79.604  27.142  1.00148.07           C
ATOM   1549  CD  LYS A 199      28.028  80.151  26.438  1.00148.07           C
ATOM   1550  CE  LYS A 199      27.076  80.902  27.376  1.00148.07           C
ATOM   1551  NZ  LYS A 199      27.580  82.273  27.629  1.00148.07           N
ATOM   1552  C   LYS A 199      32.158  79.771  27.013  1.00148.07           C
ATOM   1553  O   LYS A 199      32.903  80.200  26.132  1.00148.07           O
ATOM   1554  N   GLU A 200      31.891  80.462  28.140  1.00236.67           N
ATOM   1555  CA  GLU A 200      32.249  81.852  28.267  1.00236.67           C
ATOM   1556  CB  GLU A 200      31.960  82.485  29.641  1.00236.67           C
ATOM   1557  CG  GLU A 200      32.326  83.974  29.661  1.00236.67           C
ATOM   1558  CD  GLU A 200      31.973  84.582  31.011  1.00236.67           C
ATOM   1559  OE1 GLU A 200      31.512  83.834  31.913  1.00236.67           O
ATOM   1560  OE2 GLU A 200      32.155  85.821  31.150  1.00236.67           O
ATOM   1561  C   GLU A 200      33.687  82.089  27.954  1.00236.67           C
ATOM   1562  O   GLU A 200      34.579  81.289  28.232  1.00236.67           O
ATOM   1563  N   PRO A 201      33.885  83.211  27.316  1.00117.71           N
ATOM   1564  CA  PRO A 201      35.195  83.633  26.923  1.00117.71           C
ATOM   1565  CD  PRO A 201      32.853  83.790  26.475  1.00117.71           C
ATOM   1566  CB  PRO A 201      34.999  84.721  25.860  1.00117.71           C
ATOM   1567  CG  PRO A 201      33.501  85.070  25.933  1.00117.71           C
ATOM   1568  C   PRO A 201      35.991  84.063  28.108  1.00117.71           C
ATOM   1569  O   PRO A 201      35.421  84.591  29.059  1.00117.71           O
ATOM   1570  N   GLU A 202      37.308  83.803  28.048  1.00279.96           N
ATOM   1571  CA  GLU A 202      38.316  84.114  29.020  1.00279.96           C
ATOM   1572  CB  GLU A 202      37.946  83.913  30.505  1.00279.96           C
ATOM   1573  CG  GLU A 202      37.151  85.066  31.124  1.00279.96           C
ATOM   1574  CD  GLU A 202      36.894  84.733  32.589  1.00279.96           C
ATOM   1575  OE1 GLU A 202      37.343  83.646  33.036  1.00279.96           O
ATOM   1576  OE2 GLU A 202      36.246  85.563  33.282  1.00279.96           O
ATOM   1577  C   GLU A 202      39.398  83.145  28.711  1.00279.96           C
ATOM   1578  O   GLU A 202      39.359  82.496  27.667  1.00279.96           O
ATOM   1579  N   GLU A 203      40.418  83.043  29.581  1.00289.81           N
ATOM   1580  CA  GLU A 203      41.381  82.032  29.284  1.00289.81           C
ATOM   1581  CB  GLU A 203      42.543  81.959  30.290  1.00289.81           C
ATOM   1582  CG  GLU A 203      42.104  81.651  31.723  1.00289.81           C
ATOM   1583  CD  GLU A 203      43.364  81.541  32.568  1.00289.81           C
ATOM   1584  OE1 GLU A 203      44.474  81.700  31.993  1.00289.81           O
ATOM   1585  OE2 GLU A 203      43.234  81.298  33.797  1.00289.81           O
ATOM   1586  C   GLU A 203      40.615  80.756  29.366  1.00289.81           C
ATOM   1587  O   GLU A 203      40.029  80.438  30.399  1.00289.81           O
ATOM   1588  N   ALA A 204      40.577  79.992  28.258  1.00253.63           N
ATOM   1589  CA  ALA A 204      39.794  78.798  28.289  1.00253.63           C
ATOM   1590  CB  ALA A 204      38.285  79.060  28.429  1.00253.63           C
ATOM   1591  C   ALA A 204      39.992  78.084  26.998  1.00253.63           C
ATOM   1592  O   ALA A 204      40.723  78.542  26.120  1.00253.63           O
ATOM   1593  N   ILE A 205      39.336  76.916  26.875  1.00163.72           N
ATOM   1594  CA  ILE A 205      39.421  76.107  25.700  1.00163.72           C
ATOM   1595  CB  ILE A 205      39.977  74.735  25.958  1.00163.72           C
ATOM   1596  CG1 ILE A 205      39.053  73.929  26.890  1.00163.72           C
ATOM   1597  CG2 ILE A 205      41.399  74.911  26.517  1.00163.72           C
ATOM   1598  CD1 ILE A 205      38.914  74.515  28.297  1.00163.72           C
ATOM   1599  C   ILE A 205      38.021  75.935  25.208  1.00163.72           C
ATOM   1600  O   ILE A 205      37.066  76.059  25.973  1.00163.72           O
ATOM   1601  N   THR A 206      37.863  75.670  23.897  1.00129.51           N
ATOM   1602  CA  THR A 206      36.554  75.500  23.343  1.00129.51           C
ATOM   1603  CB  THR A 206      36.595  75.067  21.906  1.00129.51           C
ATOM   1604  OG1 THR A 206      37.255  76.048  21.121  1.00129.51           O
ATOM   1605  CG2 THR A 206      35.163  74.841  21.394  1.00129.51           C
ATOM   1606  C   THR A 206      35.944  74.388  24.104  1.00129.51           C
ATOM   1607  O   THR A 206      34.818  74.479  24.591  1.00129.51           O
ATOM   1608  N   GLU A 207      36.704  73.292  24.231  1.00280.43           N
ATOM   1609  CA  GLU A 207      36.217  72.210  25.016  1.00280.43           C
ATOM   1610  CB  GLU A 207      35.489  71.122  24.231  1.00280.43           C
ATOM   1611  CG  GLU A 207      35.363  69.860  25.085  1.00280.43           C
ATOM   1612  CD  GLU A 207      34.548  70.175  26.333  1.00280.43           C
ATOM   1613  OE1 GLU A 207      34.010  71.311  26.414  1.00280.43           O
ATOM   1614  OE2 GLU A 207      34.457  69.285  27.221  1.00280.43           O
ATOM   1615  C   GLU A 207      37.372  71.537  25.657  1.00280.43           C
ATOM   1616  O   GLU A 207      38.388  71.264  25.018  1.00280.43           O
ATOM   1617  N   THR A 208      37.245  71.257  26.963  1.00196.05           N
ATOM   1618  CA  THR A 208      38.262  70.525  27.640  1.00196.05           C
ATOM   1619  CB  THR A 208      38.594  71.111  28.982  1.00196.05           C
ATOM   1620  OG1 THR A 208      39.616  70.351  29.613  1.00196.05           O
ATOM   1621  CG2 THR A 208      37.320  71.164  29.846  1.00196.05           C
ATOM   1622  C   THR A 208      37.706  69.157  27.842  1.00196.05           C
ATOM   1623  O   THR A 208      37.732  68.613  28.942  1.00196.05           O
ATOM   1624  N   ASP A 209      37.208  68.557  26.755  1.00157.95           N
ATOM   1625  CA  ASP A 209      36.613  67.258  26.867  1.00157.95           C
ATOM   1626  CB  ASP A 209      35.393  67.037  25.955  1.00157.95           C
ATOM   1627  CG  ASP A 209      34.806  65.660  26.253  1.00157.95           C
ATOM   1628  OD1 ASP A 209      35.338  64.964  27.159  1.00157.95           O
ATOM   1629  OD2 ASP A 209      33.806  65.290  25.582  1.00157.95           O
ATOM   1630  C   ASP A 209      37.632  66.277  26.425  1.00157.95           C
ATOM   1631  O   ASP A 209      37.604  65.799  25.293  1.00157.95           O
ATOM   1632  N   ILE A 210      38.574  65.952  27.321  1.00 59.79           N
ATOM   1633  CA  ILE A 210      39.534  64.961  26.966  1.00 59.79           C
ATOM   1634  CB  ILE A 210      40.935  65.342  27.342  1.00 59.79           C
ATOM   1635  CG1 ILE A 210      41.364  66.606  26.577  1.00 59.79           C
ATOM   1636  CG2 ILE A 210      41.850  64.129  27.108  1.00 59.79           C
ATOM   1637  CD1 ILE A 210      42.642  67.244  27.119  1.00 59.79           C
ATOM   1638  C   ILE A 210      39.164  63.764  27.764  1.00 59.79           C
ATOM   1639  O   ILE A 210      39.425  63.698  28.964  1.00 59.79           O
ATOM   1640  N   GLU A 211      38.523  62.779  27.111  1.00236.04           N
ATOM   1641  CA  GLU A 211      38.148  61.616  27.847  1.00236.04           C
ATOM   1642  CB  GLU A 211      36.840  60.971  27.347  1.00236.04           C
ATOM   1643  CG  GLU A 211      36.317  59.852  28.251  1.00236.04           C
ATOM   1644  CD  GLU A 211      35.712  60.497  29.491  1.00236.04           C
ATOM   1645  OE1 GLU A 211      35.774  61.751  29.594  1.00236.04           O
ATOM   1646  OE2 GLU A 211      35.180  59.744  30.351  1.00236.04           O
ATOM   1647  C   GLU A 211      39.244  60.637  27.638  1.00236.04           C
ATOM   1648  O   GLU A 211      39.336  60.004  26.587  1.00236.04           O
ATOM   1649  N   GLU A 212      40.118  60.497  28.646  1.00252.91           N
ATOM   1650  CA  GLU A 212      41.194  59.576  28.476  1.00252.91           C
ATOM   1651  CB  GLU A 212      42.544  60.131  28.967  1.00252.91           C
ATOM   1652  CG  GLU A 212      43.721  59.167  28.799  1.00252.91           C
ATOM   1653  CD  GLU A 212      43.715  58.202  29.974  1.00252.91           C
ATOM   1654  OE1 GLU A 212      43.669  58.688  31.134  1.00252.91           O
ATOM   1655  OE2 GLU A 212      43.749  56.969  29.727  1.00252.91           O
ATOM   1656  C   GLU A 212      40.855  58.372  29.282  1.00252.91           C
ATOM   1657  O   GLU A 212      40.945  58.379  30.510  1.00252.91           O
ATOM   1658  N   LYS A 213      40.422  57.301  28.594  1.00259.59           N
ATOM   1659  CA  LYS A 213      40.139  56.088  29.289  1.00259.59           C
ATOM   1660  CB  LYS A 213      38.654  55.680  29.250  1.00259.59           C
ATOM   1661  CG  LYS A 213      38.298  54.546  30.216  1.00259.59           C
ATOM   1662  CD  LYS A 213      39.041  53.235  29.947  1.00259.59           C
ATOM   1663  CE  LYS A 213      38.682  52.112  30.924  1.00259.59           C
ATOM   1664  NZ  LYS A 213      39.445  50.890  30.586  1.00259.59           N
ATOM   1665  C   LYS A 213      40.911  55.044  28.563  1.00259.59           C
ATOM   1666  O   LYS A 213      40.765  54.880  27.353  1.00259.59           O
ATOM   1667  N   VAL A 214      41.777  54.316  29.285  1.00 61.30           N
ATOM   1668  CA  VAL A 214      42.523  53.310  28.601  1.00 61.30           C
ATOM   1669  CB  VAL A 214      44.007  53.441  28.767  1.00 61.30           C
ATOM   1670  CG1 VAL A 214      44.682  52.237  28.089  1.00 61.30           C
ATOM   1671  CG2 VAL A 214      44.443  54.800  28.191  1.00 61.30           C
ATOM   1672  C   VAL A 214      42.122  52.001  29.185  1.00 61.30           C
ATOM   1673  O   VAL A 214      42.069  51.840  30.405  1.00 61.30           O
ATOM   1674  N   GLU A 215      41.803  51.035  28.307  1.00258.17           N
ATOM   1675  CA  GLU A 215      41.453  49.736  28.780  1.00258.17           C
ATOM   1676  CB  GLU A 215      40.109  49.225  28.226  1.00258.17           C
ATOM   1677  CG  GLU A 215      39.714  47.833  28.723  1.00258.17           C
ATOM   1678  CD  GLU A 215      40.439  46.793  27.881  1.00258.17           C
ATOM   1679  OE1 GLU A 215      40.940  47.166  26.787  1.00258.17           O
ATOM   1680  OE2 GLU A 215      40.500  45.614  28.321  1.00258.17           O
ATOM   1681  C   GLU A 215      42.526  48.834  28.280  1.00258.17           C
ATOM   1682  O   GLU A 215      42.871  48.859  27.099  1.00258.17           O
ATOM   1683  N   GLN A 216      43.107  48.019  29.176  1.00236.74           N
ATOM   1684  CA  GLN A 216      44.138  47.146  28.711  1.00236.74           C
ATOM   1685  CB  GLN A 216      45.347  47.063  29.657  1.00236.74           C
ATOM   1686  CG  GLN A 216      46.099  48.389  29.799  1.00236.74           C
ATOM   1687  CD  GLN A 216      46.779  48.704  28.474  1.00236.74           C
ATOM   1688  OE1 GLN A 216      47.405  49.752  28.318  1.00236.74           O
ATOM   1689  NE2 GLN A 216      46.655  47.774  27.490  1.00236.74           N
ATOM   1690  C   GLN A 216      43.541  45.783  28.619  1.00236.74           C
ATOM   1691  O   GLN A 216      43.209  45.164  29.629  1.00236.74           O
ATOM   1692  N   LEU A 217      43.375  45.292  27.379  1.00250.79           N
ATOM   1693  CA  LEU A 217      42.833  43.982  27.195  1.00250.79           C
ATOM   1694  CB  LEU A 217      41.534  43.990  26.361  1.00250.79           C
ATOM   1695  CG  LEU A 217      40.751  42.659  26.292  1.00250.79           C
ATOM   1696  CD1 LEU A 217      39.486  42.823  25.435  1.00250.79           C
ATOM   1697  CD2 LEU A 217      41.610  41.474  25.822  1.00250.79           C
ATOM   1698  C   LEU A 217      43.877  43.241  26.434  1.00250.79           C
ATOM   1699  O   LEU A 217      44.440  43.760  25.470  1.00250.79           O
ATOM   1700  N   GLU A 218      44.186  42.001  26.859  1.00282.97           N
ATOM   1701  CA  GLU A 218      45.168  41.269  26.128  1.00282.97           C
ATOM   1702  CB  GLU A 218      46.130  40.455  27.020  1.00282.97           C
ATOM   1703  CG  GLU A 218      45.460  39.391  27.895  1.00282.97           C
ATOM   1704  CD  GLU A 218      45.390  38.089  27.109  1.00282.97           C
ATOM   1705  OE1 GLU A 218      45.858  38.075  25.939  1.00282.97           O
ATOM   1706  OE2 GLU A 218      44.867  37.089  27.669  1.00282.97           O
ATOM   1707  C   GLU A 218      44.429  40.334  25.234  1.00282.97           C
ATOM   1708  O   GLU A 218      43.578  39.564  25.677  1.00282.97           O
ATOM   1709  N   ASP A 219      44.708  40.419  23.922  1.00183.99           N
ATOM   1710  CA  ASP A 219      44.046  39.556  22.995  1.00183.99           C
ATOM   1711  CB  ASP A 219      43.207  40.300  21.942  1.00183.99           C
ATOM   1712  CG  ASP A 219      41.989  40.886  22.639  1.00183.99           C
ATOM   1713  OD1 ASP A 219      41.350  40.144  23.433  1.00183.99           O
ATOM   1714  OD2 ASP A 219      41.676  42.079  22.382  1.00183.99           O
ATOM   1715  C   ASP A 219      45.099  38.800  22.263  1.00183.99           C
ATOM   1716  O   ASP A 219      46.128  39.355  21.881  1.00183.99           O
ATOM   1717  N   GLU A 220      44.874  37.488  22.071  1.00254.90           N
ATOM   1718  CA  GLU A 220      45.817  36.718  21.323  1.00254.90           C
ATOM   1719  CB  GLU A 220      45.597  35.199  21.418  1.00254.90           C
ATOM   1720  CG  GLU A 220      46.622  34.388  20.622  1.00254.90           C
ATOM   1721  CD  GLU A 220      46.293  32.912  20.794  1.00254.90           C
ATOM   1722  OE1 GLU A 220      45.308  32.601  21.516  1.00254.90           O
ATOM   1723  OE2 GLU A 220      47.031  32.075  20.209  1.00254.90           O
ATOM   1724  C   GLU A 220      45.635  37.119  19.902  1.00254.90           C
ATOM   1725  O   GLU A 220      44.568  37.593  19.517  1.00254.90           O
ATOM   1726  N   GLU A 221      46.686  36.963  19.079  1.00240.59           N
ATOM   1727  CA  GLU A 221      46.545  37.365  17.714  1.00240.59           C
ATOM   1728  CB  GLU A 221      47.806  37.136  16.864  1.00240.59           C
ATOM   1729  CG  GLU A 221      47.646  37.578  15.408  1.00240.59           C
ATOM   1730  CD  GLU A 221      48.957  37.301  14.686  1.00240.59           C
ATOM   1731  OE1 GLU A 221      49.898  36.787  15.348  1.00240.59           O
ATOM   1732  OE2 GLU A 221      49.034  37.594  13.463  1.00240.59           O
ATOM   1733  C   GLU A 221      45.444  36.550  17.132  1.00240.59           C
ATOM   1734  O   GLU A 221      45.359  35.344  17.357  1.00240.59           O
ATOM   1735  N   VAL A 222      44.547  37.211  16.377  1.00 43.28           N
ATOM   1736  CA  VAL A 222      43.447  36.519  15.786  1.00 43.28           C
ATOM   1737  CB  VAL A 222      42.116  36.924  16.352  1.00 43.28           C
ATOM   1738  CG1 VAL A 222      41.002  36.192  15.586  1.00 43.28           C
ATOM   1739  CG2 VAL A 222      42.122  36.637  17.863  1.00 43.28           C
ATOM   1740  C   VAL A 222      43.440  36.875  14.339  1.00 43.28           C
ATOM   1741  O   VAL A 222      43.948  37.919  13.930  1.00 43.28           O
ATOM   1742  N   PRO A 223      42.896  35.996  13.552  1.00157.58           N
ATOM   1743  CA  PRO A 223      42.813  36.269  12.149  1.00157.58           C
ATOM   1744  CD  PRO A 223      43.063  34.576  13.820  1.00157.58           C
ATOM   1745  CB  PRO A 223      42.527  34.928  11.477  1.00157.58           C
ATOM   1746  CG  PRO A 223      43.155  33.905  12.439  1.00157.58           C
ATOM   1747  C   PRO A 223      41.770  37.306  11.917  1.00157.58           C
ATOM   1748  O   PRO A 223      40.886  37.465  12.759  1.00157.58           O
ATOM   1749  N   GLU A 224      41.859  38.037  10.787  1.00230.28           N
ATOM   1750  CA  GLU A 224      40.912  39.069  10.502  1.00230.28           C
ATOM   1751  CB  GLU A 224      39.443  38.625  10.627  1.00230.28           C
ATOM   1752  CG  GLU A 224      39.023  37.592   9.579  1.00230.28           C
ATOM   1753  CD  GLU A 224      37.560  37.245   9.820  1.00230.28           C
ATOM   1754  OE1 GLU A 224      36.949  37.860  10.734  1.00230.28           O
ATOM   1755  OE2 GLU A 224      37.033  36.364   9.089  1.00230.28           O
ATOM   1756  C   GLU A 224      41.150  40.177  11.474  1.00230.28           C
ATOM   1757  O   GLU A 224      41.439  39.942  12.645  1.00230.28           O
ATOM   1758  N   GLU A 225      41.057  41.429  10.991  1.00286.38           N
ATOM   1759  CA  GLU A 225      41.268  42.543  11.865  1.00286.38           C
ATOM   1760  CB  GLU A 225      42.429  43.455  11.434  1.00286.38           C
ATOM   1761  CG  GLU A 225      43.805  42.797  11.540  1.00286.38           C
ATOM   1762  CD  GLU A 225      44.130  42.624  13.016  1.00286.38           C
ATOM   1763  OE1 GLU A 225      43.266  42.989  13.859  1.00286.38           O
ATOM   1764  OE2 GLU A 225      45.245  42.124  13.322  1.00286.38           O
ATOM   1765  C   GLU A 225      40.032  43.373  11.831  1.00286.38           C
ATOM   1766  O   GLU A 225      39.369  43.482  10.801  1.00286.38           O
ATOM   1767  N   GLU A 226      39.677  43.971  12.983  1.00198.76           N
ATOM   1768  CA  GLU A 226      38.526  44.814  13.025  1.00198.76           C
ATOM   1769  CB  GLU A 226      37.614  44.563  14.239  1.00198.76           C
ATOM   1770  CG  GLU A 226      36.929  43.196  14.223  1.00198.76           C
ATOM   1771  CD  GLU A 226      36.068  43.092  15.474  1.00198.76           C
ATOM   1772  OE1 GLU A 226      36.043  44.078  16.258  1.00198.76           O
ATOM   1773  OE2 GLU A 226      35.425  42.025  15.663  1.00198.76           O
ATOM   1774  C   GLU A 226      39.037  46.209  13.151  1.00198.76           C
ATOM   1775  O   GLU A 226      39.943  46.477  13.938  1.00198.76           O
ATOM   1776  N   VAL A 227      38.477  47.136  12.354  1.00 96.90           N
ATOM   1777  CA  VAL A 227      38.939  48.488  12.439  1.00 96.90           C
ATOM   1778  CB  VAL A 227      39.499  49.011  11.150  1.00 96.90           C
ATOM   1779  CG1 VAL A 227      40.750  48.192  10.792  1.00 96.90           C
ATOM   1780  CG2 VAL A 227      38.393  48.960  10.081  1.00 96.90           C
ATOM   1781  C   VAL A 227      37.771  49.348  12.780  1.00 96.90           C
ATOM   1782  O   VAL A 227      36.673  49.162  12.258  1.00 96.90           O
ATOM   1783  N   ILE A 228      37.983  50.305  13.700  1.00 59.69           N
ATOM   1784  CA  ILE A 228      36.940  51.220  14.049  1.00 59.69           C
ATOM   1785  CB  ILE A 228      36.511  51.135  15.485  1.00 59.69           C
ATOM   1786  CG1 ILE A 228      35.991  49.725  15.818  1.00 59.69           C
ATOM   1787  CG2 ILE A 228      35.471  52.242  15.723  1.00 59.69           C
ATOM   1788  CD1 ILE A 228      37.082  48.655  15.815  1.00 59.69           C
ATOM   1789  C   ILE A 228      37.519  52.580  13.855  1.00 59.69           C
ATOM   1790  O   ILE A 228      38.647  52.842  14.269  1.00 59.69           O
ATOM   1791  N   ILE A 229      36.771  53.485  13.198  1.00 93.43           N
ATOM   1792  CA  ILE A 229      37.313  54.795  13.004  1.00 93.43           C
ATOM   1793  CB  ILE A 229      37.398  55.212  11.563  1.00 93.43           C
ATOM   1794  CG1 ILE A 229      35.997  55.280  10.932  1.00 93.43           C
ATOM   1795  CG2 ILE A 229      38.356  54.248  10.844  1.00 93.43           C
ATOM   1796  CD1 ILE A 229      35.971  55.992   9.579  1.00 93.43           C
ATOM   1797  C   ILE A 229      36.423  55.767  13.701  1.00 93.43           C
ATOM   1798  O   ILE A 229      35.207  55.763  13.515  1.00 93.43           O
ATOM   1799  N   ASN A 230      37.019  56.613  14.561  1.00180.93           N
ATOM   1800  CA  ASN A 230      36.247  57.611  15.236  1.00180.93           C
ATOM   1801  CB  ASN A 230      36.244  57.462  16.767  1.00180.93           C
ATOM   1802  CG  ASN A 230      35.479  56.196  17.117  1.00180.93           C
ATOM   1803  OD1 ASN A 230      36.022  55.278  17.730  1.00180.93           O
ATOM   1804  ND2 ASN A 230      34.181  56.139  16.716  1.00180.93           N
ATOM   1805  C   ASN A 230      36.895  58.919  14.929  1.00180.93           C
ATOM   1806  O   ASN A 230      38.099  59.083  15.115  1.00180.93           O
ATOM   1807  N   GLU A 231      36.111  59.888  14.424  1.00335.01           N
ATOM   1808  CA  GLU A 231      36.692  61.164  14.138  1.00335.01           C
ATOM   1809  CB  GLU A 231      36.947  61.412  12.641  1.00335.01           C
ATOM   1810  CG  GLU A 231      35.675  61.390  11.790  1.00335.01           C
ATOM   1811  CD  GLU A 231      35.258  59.940  11.596  1.00335.01           C
ATOM   1812  OE1 GLU A 231      36.068  59.039  11.943  1.00335.01           O
ATOM   1813  OE2 GLU A 231      34.124  59.713  11.096  1.00335.01           O
ATOM   1814  C   GLU A 231      35.725  62.202  14.587  1.00335.01           C
ATOM   1815  O   GLU A 231      34.513  62.012  14.503  1.00335.01           O
ATOM   1816  N   GLN A 232      36.244  63.331  15.103  1.00242.21           N
ATOM   1817  CA  GLN A 232      35.361  64.381  15.501  1.00242.21           C
ATOM   1818  CB  GLN A 232      35.625  64.902  16.925  1.00242.21           C
ATOM   1819  CG  GLN A 232      35.387  63.861  18.021  1.00242.21           C
ATOM   1820  CD  GLN A 232      36.568  62.901  18.035  1.00242.21           C
ATOM   1821  OE1 GLN A 232      37.571  63.118  17.356  1.00242.21           O
ATOM   1822  NE2 GLN A 232      36.453  61.809  18.837  1.00242.21           N
ATOM   1823  C   GLN A 232      35.617  65.514  14.566  1.00242.21           C
ATOM   1824  O   GLN A 232      36.730  66.035  14.501  1.00242.21           O
ATOM   1825  N   GLN A 233      34.590  65.914  13.793  1.00312.73           N
ATOM   1826  CA  GLN A 233      34.791  67.009  12.894  1.00312.73           C
ATOM   1827  CB  GLN A 233      34.930  66.578  11.423  1.00312.73           C
ATOM   1828  CG  GLN A 233      33.651  65.969  10.838  1.00312.73           C
ATOM   1829  CD  GLN A 233      33.355  64.670  11.575  1.00312.73           C
ATOM   1830  OE1 GLN A 233      34.214  63.797  11.688  1.00312.73           O
ATOM   1831  NE2 GLN A 233      32.108  64.542  12.105  1.00312.73           N
ATOM   1832  C   GLN A 233      33.584  67.880  12.977  1.00312.73           C
ATOM   1833  O   GLN A 233      32.457  67.402  12.858  1.00312.73           O
ATOM   1834  N   ALA A 234      33.793  69.192  13.203  1.00298.11           N
ATOM   1835  CA  ALA A 234      32.677  70.088  13.250  1.00298.11           C
ATOM   1836  CB  ALA A 234      31.772  69.879  14.477  1.00298.11           C
ATOM   1837  C   ALA A 234      33.217  71.477  13.332  1.00298.11           C
ATOM   1838  O   ALA A 234      34.356  71.688  13.746  1.00298.11           O
ATOM   1839  N   ALA A 235      32.403  72.466  12.915  1.00249.29           N
ATOM   1840  CA  ALA A 235      32.804  73.839  13.011  1.00249.29           C
ATOM   1841  CB  ALA A 235      32.836  74.571  11.656  1.00249.29           C
ATOM   1842  C   ALA A 235      31.771  74.493  13.868  1.00249.29           C
ATOM   1843  O   ALA A 235      30.581  74.218  13.720  1.00249.29           O
ATOM   1844  N   SER A 236      32.193  75.367  14.806  1.00168.83           N
ATOM   1845  CA  SER A 236      31.205  75.935  15.673  1.00168.83           C
ATOM   1846  CB  SER A 236      30.527  74.901  16.590  1.00168.83           C
ATOM   1847  OG  SER A 236      31.478  74.346  17.490  1.00168.83           O
ATOM   1848  C   SER A 236      31.840  76.939  16.573  1.00168.83           C
ATOM   1849  O   SER A 236      32.720  77.706  16.190  1.00168.83           O
ATOM   1850  N   ILE A 237      31.335  76.959  17.820  1.00138.61           N
ATOM   1851  CA  ILE A 237      31.777  77.853  18.837  1.00138.61           C
ATOM   1852  CB  ILE A 237      30.699  78.850  19.190  1.00138.61           C
ATOM   1853  CG1 ILE A 237      30.395  79.632  17.920  1.00138.61           C
ATOM   1854  CG2 ILE A 237      31.105  79.751  20.367  1.00138.61           C
ATOM   1855  CD1 ILE A 237      31.646  80.197  17.240  1.00138.61           C
ATOM   1856  C   ILE A 237      32.141  77.011  20.026  1.00138.61           C
ATOM   1857  O   ILE A 237      31.849  75.813  20.061  1.00138.61           O
ATOM   1858  N   GLU A 238      32.831  77.621  21.017  1.00242.71           N
ATOM   1859  CA  GLU A 238      33.270  76.931  22.198  1.00242.71           C
ATOM   1860  CB  GLU A 238      33.850  77.893  23.251  1.00242.71           C
ATOM   1861  CG  GLU A 238      34.432  77.223  24.497  1.00242.71           C
ATOM   1862  CD  GLU A 238      35.156  78.298  25.295  1.00242.71           C
ATOM   1863  OE1 GLU A 238      35.323  79.416  24.742  1.00242.71           O
ATOM   1864  OE2 GLU A 238      35.537  78.022  26.467  1.00242.71           O
ATOM   1865  C   GLU A 238      32.078  76.237  22.779  1.00242.71           C
ATOM   1866  O   GLU A 238      31.067  76.868  23.101  1.00242.71           O
ATOM   1867  N   GLU A 239      32.165  74.887  22.893  1.00252.31           N
ATOM   1868  CA  GLU A 239      31.043  74.150  23.400  1.00252.31           C
ATOM   1869  CB  GLU A 239      29.827  74.315  22.481  1.00252.31           C
ATOM   1870  CG  GLU A 239      30.078  73.750  21.073  1.00252.31           C
ATOM   1871  CD  GLU A 239      28.787  73.928  20.270  1.00252.31           C
ATOM   1872  OE1 GLU A 239      28.549  75.022  19.677  1.00252.31           O
ATOM   1873  OE2 GLU A 239      27.994  72.944  20.262  1.00252.31           O
ATOM   1874  C   GLU A 239      31.370  72.673  23.379  1.00252.31           C
ATOM   1875  O   GLU A 239      31.968  72.170  22.427  1.00252.31           O
ATOM   1876  N   GLU A 240      31.012  71.921  24.450  1.00154.64           N
ATOM   1877  CA  GLU A 240      31.189  70.495  24.379  1.00154.64           C
ATOM   1878  CB  GLU A 240      32.617  70.063  24.097  1.00154.64           C
ATOM   1879  CG  GLU A 240      32.646  68.673  23.458  1.00154.64           C
ATOM   1880  CD  GLU A 240      34.026  68.407  22.893  1.00154.64           C
ATOM   1881  OE1 GLU A 240      34.464  69.175  21.999  1.00154.64           O
ATOM   1882  OE2 GLU A 240      34.658  67.415  23.341  1.00154.64           O
ATOM   1883  C   GLU A 240      30.640  69.824  25.612  1.00154.64           C
ATOM   1884  O   GLU A 240      30.312  70.500  26.586  1.00154.64           O
ATOM   1885  N   LYS A 241      30.473  68.470  25.567  1.00238.90           N
ATOM   1886  CA  LYS A 241      29.849  67.760  26.672  1.00238.90           C
ATOM   1887  CB  LYS A 241      28.388  67.328  26.400  1.00238.90           C
ATOM   1888  CG  LYS A 241      28.172  66.482  25.126  1.00238.90           C
ATOM   1889  CD  LYS A 241      28.809  65.081  25.124  1.00238.90           C
ATOM   1890  CE  LYS A 241      27.913  63.987  25.713  1.00238.90           C
ATOM   1891  NZ  LYS A 241      26.500  64.325  25.377  1.00238.90           N
ATOM   1892  C   LYS A 241      30.547  66.492  27.085  1.00238.90           C
ATOM   1893  O   LYS A 241      31.357  65.936  26.347  1.00238.90           O
ATOM   1894  N   GLU A 242      30.202  66.023  28.314  1.00126.36           N
ATOM   1895  CA  GLU A 242      30.679  64.820  28.954  1.00126.36           C
ATOM   1896  CB  GLU A 242      32.054  65.025  29.627  1.00126.36           C
ATOM   1897  CG  GLU A 242      32.746  63.762  30.151  1.00126.36           C
ATOM   1898  CD  GLU A 242      34.053  64.249  30.763  1.00126.36           C
ATOM   1899  OE1 GLU A 242      34.388  65.433  30.529  1.00126.36           O
ATOM   1900  OE2 GLU A 242      34.724  63.455  31.487  1.00126.36           O
ATOM   1901  C   GLU A 242      29.662  64.467  30.028  1.00126.36           C
ATOM   1902  O   GLU A 242      28.785  65.270  30.336  1.00126.36           O
ATOM   1903  N   GLU A 243      29.725  63.248  30.620  1.00222.52           N
ATOM   1904  CA  GLU A 243      28.808  62.848  31.679  1.00222.52           C
ATOM   1905  CB  GLU A 243      27.677  61.910  31.221  1.00222.52           C
ATOM   1906  CG  GLU A 243      26.653  62.550  30.283  1.00222.52           C
ATOM   1907  CD  GLU A 243      25.880  63.634  31.042  1.00222.52           C
ATOM   1908  OE1 GLU A 243      24.875  63.296  31.730  1.00222.52           O
ATOM   1909  OE2 GLU A 243      26.292  64.820  30.939  1.00222.52           O
ATOM   1910  C   GLU A 243      29.578  62.018  32.687  1.00222.52           C
ATOM   1911  O   GLU A 243      30.740  61.712  32.446  1.00222.52           O
ATOM   1912  N   ILE A 244      28.971  61.665  33.860  1.00385.15           N
ATOM   1913  CA  ILE A 244      29.603  60.762  34.856  1.00385.15           C
ATOM   1914  CB  ILE A 244      30.255  61.468  36.012  1.00385.15           C
ATOM   1915  CG1 ILE A 244      31.178  60.500  36.769  1.00385.15           C
ATOM   1916  CG2 ILE A 244      29.143  62.040  36.908  1.00385.15           C
ATOM   1917  CD1 ILE A 244      32.076  61.187  37.798  1.00385.15           C
ATOM   1918  C   ILE A 244      28.548  59.825  35.518  1.00385.15           C
ATOM   1919  O   ILE A 244      27.391  60.240  35.359  1.00385.15           O
ATOM   1920  N   THR A 245      28.924  58.589  36.166  1.00463.91           N
ATOM   1921  CA  THR A 245      28.158  57.556  37.033  1.00463.91           C
ATOM   1922  CB  THR A 245      26.777  57.304  36.500  1.00463.91           C
ATOM   1923  OG1 THR A 245      26.020  56.551  37.435  1.00463.91           O
ATOM   1924  CG2 THR A 245      26.900  56.538  35.173  1.00463.91           C
ATOM   1925  C   THR A 245      28.777  56.054  37.333  1.00463.91           C
ATOM   1926  O   THR A 245      29.748  55.783  36.631  1.00463.91           O
ATOM   1927  N   ALA A 246      28.293  55.068  38.326  1.00454.37           N
ATOM   1928  CA  ALA A 246      28.696  53.549  38.620  1.00454.37           C
ATOM   1929  CB  ALA A 246      30.225  53.386  38.564  1.00454.37           C
ATOM   1930  C   ALA A 246      28.194  52.587  39.957  1.00454.37           C
ATOM   1931  O   ALA A 246      27.945  53.243  40.967  1.00454.37           O
ATOM   1932  N   GLU A 247      28.093  51.076  40.064  1.00467.57           N
ATOM   1933  CA  GLU A 247      27.619  50.015  41.215  1.00467.57           C
ATOM   1934  CB  GLU A 247      26.216  50.444  41.703  1.00467.57           C
ATOM   1935  CG  GLU A 247      25.602  49.573  42.801  1.00467.57           C
ATOM   1936  CD  GLU A 247      24.100  49.841  42.910  1.00467.57           C
ATOM   1937  OE1 GLU A 247      23.561  50.718  42.186  1.00467.57           O
ATOM   1938  OE2 GLU A 247      23.465  49.129  43.736  1.00467.57           O
ATOM   1939  C   GLU A 247      27.537  48.302  41.070  1.00467.57           C
ATOM   1940  O   GLU A 247      27.680  47.867  39.928  1.00467.57           O
ATOM   1941  N   LYS A 248      27.271  47.301  42.165  1.00521.90           N
ATOM   1942  CA  LYS A 248      27.246  45.717  42.332  1.00521.90           C
ATOM   1943  CB  LYS A 248      28.492  45.280  43.109  1.00521.90           C
ATOM   1944  CG  LYS A 248      28.778  46.219  44.274  1.00521.90           C
ATOM   1945  CD  LYS A 248      29.770  45.732  45.324  1.00521.90           C
ATOM   1946  CE  LYS A 248      30.206  46.859  46.265  1.00521.90           C
ATOM   1947  NZ  LYS A 248      29.145  47.892  46.309  1.00521.90           N
ATOM   1948  C   LYS A 248      26.058  44.885  42.998  1.00521.90           C
ATOM   1949  O   LYS A 248      26.018  44.804  44.231  1.00521.90           O
ATOM   1950  N   ILE A 249      25.173  44.091  42.241  1.00116.47           N
ATOM   1951  CA  ILE A 249      24.031  43.299  42.812  1.00116.47           C
ATOM   1952  CB  ILE A 249      22.745  44.090  42.860  1.00116.47           C
ATOM   1953  CG1 ILE A 249      22.977  45.526  43.357  1.00116.47           C
ATOM   1954  CG2 ILE A 249      21.778  43.334  43.790  1.00116.47           C
ATOM   1955  CD1 ILE A 249      23.608  46.439  42.303  1.00116.47           C
ATOM   1956  C   ILE A 249      23.664  41.984  42.022  1.00116.47           C
ATOM   1957  O   ILE A 249      24.159  41.821  40.909  1.00116.47           O
ATOM   1958  N   ILE A 250      22.800  41.012  42.563  1.00197.57           N
ATOM   1959  CA  ILE A 250      22.364  39.708  41.946  1.00197.57           C
ATOM   1960  CB  ILE A 250      23.399  38.639  42.074  1.00197.57           C
ATOM   1961  CG1 ILE A 250      23.720  38.355  43.565  1.00197.57           C
ATOM   1962  CG2 ILE A 250      24.572  39.048  41.167  1.00197.57           C
ATOM   1963  CD1 ILE A 250      22.705  37.475  44.305  1.00197.57           C
ATOM   1964  C   ILE A 250      21.034  39.061  42.481  1.00197.57           C
ATOM   1965  O   ILE A 250      20.410  39.650  43.362  1.00197.57           O
ATOM   1966  N   GLU A 251      20.562  37.836  41.955  1.00336.34           N
ATOM   1967  CA  GLU A 251      19.334  37.065  42.364  1.00336.34           C
ATOM   1968  CB  GLU A 251      18.030  37.845  42.103  1.00336.34           C
ATOM   1969  CG  GLU A 251      17.771  39.068  42.995  1.00336.34           C
ATOM   1970  CD  GLU A 251      17.036  38.611  44.239  1.00336.34           C
ATOM   1971  OE1 GLU A 251      17.728  38.232  45.219  1.00336.34           O
ATOM   1972  OE2 GLU A 251      15.776  38.632  44.231  1.00336.34           O
ATOM   1973  C   GLU A 251      19.097  35.690  41.611  1.00336.34           C
ATOM   1974  O   GLU A 251      19.775  35.463  40.612  1.00336.34           O
ATOM   1975  N   GLN A 252      18.160  34.738  42.078  1.00369.67           N
ATOM   1976  CA  GLN A 252      17.638  33.481  41.416  1.00369.67           C
ATOM   1977  CB  GLN A 252      18.658  32.671  40.568  1.00369.67           C
ATOM   1978  CG  GLN A 252      18.894  33.315  39.187  1.00369.67           C
ATOM   1979  CD  GLN A 252      19.678  32.416  38.223  1.00369.67           C
ATOM   1980  OE1 GLN A 252      19.767  32.693  37.027  1.00369.67           O
ATOM   1981  NE2 GLN A 252      20.244  31.296  38.743  1.00369.67           N
ATOM   1982  C   GLN A 252      16.796  32.491  42.322  1.00369.67           C
ATOM   1983  O   GLN A 252      16.626  32.780  43.505  1.00369.67           O
ATOM   1984  N   GLU A 253      16.203  31.326  41.791  1.00419.05           N
ATOM   1985  CA  GLU A 253      15.313  30.393  42.561  1.00419.05           C
ATOM   1986  CB  GLU A 253      13.996  31.101  42.963  1.00419.05           C
ATOM   1987  CG  GLU A 253      13.057  31.498  41.807  1.00419.05           C
ATOM   1988  CD  GLU A 253      13.330  32.923  41.305  1.00419.05           C
ATOM   1989  OE1 GLU A 253      14.163  33.617  41.946  1.00419.05           O
ATOM   1990  OE2 GLU A 253      12.707  33.328  40.278  1.00419.05           O
ATOM   1991  C   GLU A 253      14.910  29.011  41.907  1.00419.05           C
ATOM   1992  O   GLU A 253      14.921  28.966  40.679  1.00419.05           O
ATOM   1993  N   LEU A 254      14.586  27.851  42.667  1.00356.74           N
ATOM   1994  CA  LEU A 254      14.023  26.634  41.998  1.00356.74           C
ATOM   1995  CB  LEU A 254      14.975  26.268  40.822  1.00356.74           C
ATOM   1996  CG  LEU A 254      14.559  25.198  39.811  1.00356.74           C
ATOM   1997  CD1 LEU A 254      13.392  25.724  38.980  1.00356.74           C
ATOM   1998  CD2 LEU A 254      15.751  24.725  38.952  1.00356.74           C
ATOM   1999  C   LEU A 254      13.574  25.277  42.796  1.00356.74           C
ATOM   2000  O   LEU A 254      13.758  24.200  42.230  1.00356.74           O
ATOM   2001  N   LEU A 255      13.001  25.257  44.062  1.00373.20           N
ATOM   2002  CA  LEU A 255      12.323  24.244  44.953  1.00373.20           C
ATOM   2003  CB  LEU A 255      10.784  24.479  45.052  1.00373.20           C
ATOM   2004  CG  LEU A 255       9.820  23.496  44.329  1.00373.20           C
ATOM   2005  CD1 LEU A 255       9.746  22.074  44.894  1.00373.20           C
ATOM   2006  CD2 LEU A 255       8.422  24.085  44.241  1.00373.20           C
ATOM   2007  C   LEU A 255      12.594  22.715  44.953  1.00373.20           C
ATOM   2008  O   LEU A 255      13.123  22.170  43.985  1.00373.20           O
ATOM   2009  N   LYS A 256      12.270  22.026  46.134  1.00315.71           N
ATOM   2010  CA  LYS A 256      12.395  20.615  46.655  1.00315.71           C
ATOM   2011  CB  LYS A 256      13.266  20.359  47.931  1.00315.71           C
ATOM   2012  CG  LYS A 256      13.776  18.907  48.079  1.00315.71           C
ATOM   2013  CD  LYS A 256      14.773  18.692  49.238  1.00315.71           C
ATOM   2014  CE  LYS A 256      14.172  18.248  50.591  1.00315.71           C
ATOM   2015  NZ  LYS A 256      14.387  16.798  50.805  1.00315.71           N
ATOM   2016  C   LYS A 256      11.087  20.073  47.250  1.00315.71           C
ATOM   2017  O   LYS A 256      10.118  19.904  46.523  1.00315.71           O
ATOM   2018  N   ALA A 257      11.104  19.592  48.551  1.00325.36           N
ATOM   2019  CA  ALA A 257       9.912  19.257  49.324  1.00325.36           C
ATOM   2020  CB  ALA A 257       9.175  18.054  48.814  1.00325.36           C
ATOM   2021  C   ALA A 257      10.171  18.922  50.796  1.00325.36           C
ATOM   2022  O   ALA A 257      11.321  18.735  51.180  1.00325.36           O
ATOM   2023  N   ASN A 258       9.092  18.900  51.657  1.00366.66           N
ATOM   2024  CA  ASN A 258       9.084  18.519  53.082  1.00366.66           C
ATOM   2025  CB  ASN A 258       9.638  19.626  54.020  1.00366.66           C
ATOM   2026  CG  ASN A 258       9.097  19.437  55.412  1.00366.66           C
ATOM   2027  OD1 ASN A 258       9.308  18.415  56.056  1.00366.66           O
ATOM   2028  ND2 ASN A 258       8.339  20.459  55.880  1.00366.66           N
ATOM   2029  C   ASN A 258       7.733  17.986  53.629  1.00366.66           C
ATOM   2030  O   ASN A 258       6.644  18.432  53.269  1.00366.66           O
ATOM   2031  N   LEU A 259       7.742  16.969  54.530  1.00399.70           N
ATOM   2032  CA  LEU A 259       6.464  16.423  54.949  1.00399.70           C
ATOM   2033  CB  LEU A 259       5.877  15.483  53.875  1.00399.70           C
ATOM   2034  CG  LEU A 259       4.641  14.683  54.317  1.00399.70           C
ATOM   2035  CD1 LEU A 259       3.468  15.614  54.669  1.00399.70           C
ATOM   2036  CD2 LEU A 259       4.304  13.592  53.293  1.00399.70           C
ATOM   2037  C   LEU A 259       6.531  15.618  56.237  1.00399.70           C
ATOM   2038  O   LEU A 259       7.600  15.153  56.629  1.00399.70           O
ATOM   2039  N   GLN A 260       5.360  15.470  56.931  1.00368.70           N
ATOM   2040  CA  GLN A 260       5.135  14.613  58.084  1.00368.70           C
ATOM   2041  CB  GLN A 260       6.381  14.223  58.901  1.00368.70           C
ATOM   2042  CG  GLN A 260       6.056  13.147  59.945  1.00368.70           C
ATOM   2043  CD  GLN A 260       7.304  12.789  60.745  1.00368.70           C
ATOM   2044  OE1 GLN A 260       7.728  11.635  60.787  1.00368.70           O
ATOM   2045  NE2 GLN A 260       7.880  13.800  61.447  1.00368.70           N
ATOM   2046  C   GLN A 260       4.149  15.256  59.037  1.00368.70           C
ATOM   2047  O   GLN A 260       3.805  16.423  58.909  1.00368.70           O
ATOM   2048  N   PRO A 261       3.598  14.424  59.906  1.00209.55           N
ATOM   2049  CA  PRO A 261       2.764  14.912  61.000  1.00209.55           C
ATOM   2050  CD  PRO A 261       2.998  13.244  59.302  1.00209.55           C
ATOM   2051  CB  PRO A 261       1.529  14.029  61.034  1.00209.55           C
ATOM   2052  CG  PRO A 261       1.516  13.319  59.675  1.00209.55           C
ATOM   2053  C   PRO A 261       3.502  14.963  62.336  1.00209.55           C
ATOM   2054  O   PRO A 261       4.709  14.725  62.352  1.00209.55           O
ATOM   2055  N   VAL A 262       2.801  15.253  63.476  1.00 80.93           N
ATOM   2056  CA  VAL A 262       3.454  15.362  64.771  1.00 80.93           C
ATOM   2057  CB  VAL A 262       3.688  16.792  65.143  1.00 80.93           C
ATOM   2058  CG1 VAL A 262       4.603  16.878  66.381  1.00 80.93           C
ATOM   2059  CG2 VAL A 262       4.216  17.517  63.905  1.00 80.93           C
ATOM   2060  C   VAL A 262       2.562  14.746  65.846  1.00 80.93           C
ATOM   2061  O   VAL A 262       1.483  14.247  65.537  1.00 80.93           O
ATOM   2062  N   THR A 263       3.007  14.724  67.137  1.00286.61           N
ATOM   2063  CA  THR A 263       2.268  14.144  68.239  1.00286.61           C
ATOM   2064  CB  THR A 263       2.965  12.944  68.798  1.00286.61           C
ATOM   2065  OG1 THR A 263       4.172  13.318  69.448  1.00286.61           O
ATOM   2066  CG2 THR A 263       3.290  12.021  67.617  1.00286.61           C
ATOM   2067  C   THR A 263       2.156  15.116  69.401  1.00286.61           C
ATOM   2068  O   THR A 263       3.090  15.856  69.703  1.00286.61           O
ATOM   2069  N   PRO A 264       0.996  15.136  70.030  1.00100.99           N
ATOM   2070  CA  PRO A 264       0.758  15.961  71.208  1.00100.99           C
ATOM   2071  CD  PRO A 264      -0.214  14.999  69.233  1.00100.99           C
ATOM   2072  CB  PRO A 264      -0.679  16.465  71.089  1.00100.99           C
ATOM   2073  CG  PRO A 264      -1.357  15.460  70.147  1.00100.99           C
ATOM   2074  C   PRO A 264       0.981  15.253  72.527  1.00100.99           C
ATOM   2075  O   PRO A 264       1.085  14.028  72.535  1.00100.99           O
ATOM   2076  N   ILE A 265       1.057  16.009  73.653  1.00 88.39           N
ATOM   2077  CA  ILE A 265       1.159  15.456  74.992  1.00 88.39           C
ATOM   2078  CB  ILE A 265       2.570  15.335  75.497  1.00 88.39           C
ATOM   2079  CG1 ILE A 265       2.601  14.479  76.779  1.00 88.39           C
ATOM   2080  CG2 ILE A 265       3.134  16.754  75.678  1.00 88.39           C
ATOM   2081  CD1 ILE A 265       4.006  14.040  77.186  1.00 88.39           C
ATOM   2082  C   ILE A 265       0.431  16.374  75.940  1.00 88.39           C
ATOM   2083  O   ILE A 265       0.223  17.545  75.616  1.00 88.39           O
ATOM   2084  N   VAL A 266      -0.001  15.890  77.132  1.00 53.18           N
ATOM   2085  CA  VAL A 266      -0.679  16.796  78.031  1.00 53.18           C
ATOM   2086  CB  VAL A 266      -2.171  16.769  77.901  1.00 53.18           C
ATOM   2087  CG1 VAL A 266      -2.763  17.779  78.899  1.00 53.18           C
ATOM   2088  CG2 VAL A 266      -2.539  17.061  76.435  1.00 53.18           C
ATOM   2089  C   VAL A 266      -0.335  16.497  79.481  1.00 53.18           C
ATOM   2090  O   VAL A 266      -0.200  15.359  79.913  1.00 53.18           O
ATOM   2091  N   PRO A 267      -0.162  17.596  80.189  1.00230.56           N
ATOM   2092  CA  PRO A 267       0.193  17.623  81.608  1.00230.56           C
ATOM   2093  CD  PRO A 267       0.455  18.704  79.478  1.00230.56           C
ATOM   2094  CB  PRO A 267       0.928  18.941  81.826  1.00230.56           C
ATOM   2095  CG  PRO A 267       1.469  19.320  80.443  1.00230.56           C
ATOM   2096  C   PRO A 267      -0.829  17.426  82.712  1.00230.56           C
ATOM   2097  O   PRO A 267      -0.364  17.482  83.848  1.00230.56           O
ATOM   2098  N   PRO A 268      -2.108  17.200  82.540  1.00121.18           N
ATOM   2099  CA  PRO A 268      -3.063  17.289  83.636  1.00121.18           C
ATOM   2100  CD  PRO A 268      -2.562  16.271  81.521  1.00121.18           C
ATOM   2101  CB  PRO A 268      -4.367  16.726  83.075  1.00121.18           C
ATOM   2102  CG  PRO A 268      -3.878  15.681  82.053  1.00121.18           C
ATOM   2103  C   PRO A 268      -2.718  16.603  84.935  1.00121.18           C
ATOM   2104  O   PRO A 268      -2.083  15.550  84.915  1.00121.18           O
ATOM   2105  N   ALA A 269      -3.124  17.223  86.076  1.00257.34           N
ATOM   2106  CA  ALA A 269      -2.917  16.717  87.413  1.00257.34           C
ATOM   2107  CB  ALA A 269      -1.587  17.166  88.041  1.00257.34           C
ATOM   2108  C   ALA A 269      -4.021  17.257  88.287  1.00257.34           C
ATOM   2109  O   ALA A 269      -4.712  18.200  87.905  1.00257.34           O
ATOM   2110  N   GLU A 270      -4.234  16.658  89.487  1.00314.48           N
ATOM   2111  CA  GLU A 270      -5.289  17.115  90.366  1.00314.48           C
ATOM   2112  CB  GLU A 270      -6.553  16.236  90.322  1.00314.48           C
ATOM   2113  CG  GLU A 270      -7.669  16.726  91.251  1.00314.48           C
ATOM   2114  CD  GLU A 270      -8.803  15.712  91.232  1.00314.48           C
ATOM   2115  OE1 GLU A 270      -8.707  14.722  90.460  1.00314.48           O
ATOM   2116  OE2 GLU A 270      -9.788  15.918  91.992  1.00314.48           O
ATOM   2117  C   GLU A 270      -4.814  17.089  91.796  1.00314.48           C
ATOM   2118  O   GLU A 270      -3.834  16.425  92.126  1.00314.48           O
ATOM   2119  N   LYS A 271      -5.510  17.848  92.678  1.00272.12           N
ATOM   2120  CA  LYS A 271      -5.215  17.885  94.089  1.00272.12           C
ATOM   2121  CB  LYS A 271      -4.619  19.220  94.570  1.00272.12           C
ATOM   2122  CG  LYS A 271      -4.313  19.235  96.073  1.00272.12           C
ATOM   2123  CD  LYS A 271      -3.470  20.424  96.533  1.00272.12           C
ATOM   2124  CE  LYS A 271      -1.961  20.187  96.425  1.00272.12           C
ATOM   2125  NZ  LYS A 271      -1.230  21.385  96.891  1.00272.12           N
ATOM   2126  C   LYS A 271      -6.505  17.697  94.839  1.00272.12           C
ATOM   2127  O   LYS A 271      -7.587  17.841  94.274  1.00272.12           O
ATOM   2128  N   GLU A 272      -6.414  17.343  96.142  1.00326.97           N
ATOM   2129  CA  GLU A 272      -7.592  17.140  96.946  1.00326.97           C
ATOM   2130  CB  GLU A 272      -7.916  15.650  97.170  1.00326.97           C
ATOM   2131  CG  GLU A 272      -9.198  15.381  97.965  1.00326.97           C
ATOM   2132  CD  GLU A 272      -8.838  15.214  99.435  1.00326.97           C
ATOM   2133  OE1 GLU A 272      -7.668  15.505  99.802  1.00326.97           O
ATOM   2134  OE2 GLU A 272      -9.732  14.785 100.212  1.00326.97           O
ATOM   2135  C   GLU A 272      -7.359  17.772  98.287  1.00326.97           C
ATOM   2136  O   GLU A 272      -6.217  17.987  98.690  1.00326.97           O
ATOM   2137  N   THR A 273      -8.453  18.110  99.006  1.00271.38           N
ATOM   2138  CA  THR A 273      -8.329  18.713 100.306  1.00271.38           C
ATOM   2139  CB  THR A 273      -8.800  20.138 100.357  1.00271.38           C
ATOM   2140  OG1 THR A 273     -10.188  20.205 100.062  1.00271.38           O
ATOM   2141  CG2 THR A 273      -7.999  20.958  99.333  1.00271.38           C
ATOM   2142  C   THR A 273      -9.201  17.944 101.249  1.00271.38           C
ATOM   2143  O   THR A 273     -10.099  17.221 100.823  1.00271.38           O
ATOM   2144  N   ILE A 274      -8.954  18.080 102.569  1.00127.44           N
ATOM   2145  CA  ILE A 274      -9.747  17.343 103.509  1.00127.44           C
ATOM   2146  CB  ILE A 274      -8.944  16.654 104.576  1.00127.44           C
ATOM   2147  CG1 ILE A 274      -8.009  15.604 103.952  1.00127.44           C
ATOM   2148  CG2 ILE A 274      -9.930  16.067 105.599  1.00127.44           C
ATOM   2149  CD1 ILE A 274      -6.899  16.207 103.093  1.00127.44           C
ATOM   2150  C   ILE A 274     -10.665  18.291 104.209  1.00127.44           C
ATOM   2151  O   ILE A 274     -10.233  19.175 104.947  1.00127.44           O
ATOM   2152  N   LYS A 275     -11.975  18.117 103.962  1.00289.08           N
ATOM   2153  CA  LYS A 275     -13.019  18.896 104.560  1.00289.08           C
ATOM   2154  CB  LYS A 275     -12.682  20.392 104.718  1.00289.08           C
ATOM   2155  CG  LYS A 275     -13.614  21.123 105.688  1.00289.08           C
ATOM   2156  CD  LYS A 275     -13.089  22.477 106.170  1.00289.08           C
ATOM   2157  CE  LYS A 275     -14.019  23.171 107.168  1.00289.08           C
ATOM   2158  NZ  LYS A 275     -13.406  24.429 107.650  1.00289.08           N
ATOM   2159  C   LYS A 275     -14.157  18.744 103.607  1.00289.08           C
ATOM   2160  O   LYS A 275     -13.969  18.132 102.556  1.00289.08           O
ATOM   2161  N   PRO A 276     -15.332  19.228 103.883  1.00111.80           N
ATOM   2162  CA  PRO A 276     -16.337  19.056 102.878  1.00111.80           C
ATOM   2163  CD  PRO A 276     -15.913  19.210 105.214  1.00111.80           C
ATOM   2164  CB  PRO A 276     -17.672  19.415 103.548  1.00111.80           C
ATOM   2165  CG  PRO A 276     -17.290  19.850 104.979  1.00111.80           C
ATOM   2166  C   PRO A 276     -15.956  19.844 101.673  1.00111.80           C
ATOM   2167  O   PRO A 276     -15.801  21.059 101.781  1.00111.80           O
ATOM   2168  N   VAL A 277     -15.817  19.169 100.514  1.00 57.90           N
ATOM   2169  CA  VAL A 277     -15.404  19.811  99.302  1.00 57.90           C
ATOM   2170  CB  VAL A 277     -13.910  19.981  99.212  1.00 57.90           C
ATOM   2171  CG1 VAL A 277     -13.540  20.672  97.891  1.00 57.90           C
ATOM   2172  CG2 VAL A 277     -13.425  20.744 100.455  1.00 57.90           C
ATOM   2173  C   VAL A 277     -15.833  18.900  98.191  1.00 57.90           C
ATOM   2174  O   VAL A 277     -16.164  17.740  98.431  1.00 57.90           O
ATOM   2175  N   GLN A 278     -15.861  19.398  96.939  1.00210.75           N
ATOM   2176  CA  GLN A 278     -16.245  18.561  95.836  1.00210.75           C
ATOM   2177  CB  GLN A 278     -17.446  19.124  95.058  1.00210.75           C
ATOM   2178  CG  GLN A 278     -17.997  18.185  93.985  1.00210.75           C
ATOM   2179  CD  GLN A 278     -19.250  18.839  93.419  1.00210.75           C
ATOM   2180  OE1 GLN A 278     -19.619  19.944  93.813  1.00210.75           O
ATOM   2181  NE2 GLN A 278     -19.928  18.139  92.472  1.00210.75           N
ATOM   2182  C   GLN A 278     -15.066  18.469  94.910  1.00210.75           C
ATOM   2183  O   GLN A 278     -14.407  19.462  94.604  1.00210.75           O
ATOM   2184  N   PRO A 279     -14.777  17.264  94.492  1.00113.01           N
ATOM   2185  CA  PRO A 279     -13.659  17.014  93.609  1.00113.01           C
ATOM   2186  CD  PRO A 279     -15.035  16.129  95.363  1.00113.01           C
ATOM   2187  CB  PRO A 279     -13.217  15.572  93.880  1.00113.01           C
ATOM   2188  CG  PRO A 279     -14.389  14.936  94.646  1.00113.01           C
ATOM   2189  C   PRO A 279     -13.964  17.268  92.160  1.00113.01           C
ATOM   2190  O   PRO A 279     -15.137  17.373  91.808  1.00113.01           O
ATOM   2191  N   GLU A 280     -12.913  17.382  91.312  1.00308.19           N
ATOM   2192  CA  GLU A 280     -13.067  17.597  89.895  1.00308.19           C
ATOM   2193  CB  GLU A 280     -12.818  19.056  89.475  1.00308.19           C
ATOM   2194  CG  GLU A 280     -13.374  19.396  88.091  1.00308.19           C
ATOM   2195  CD  GLU A 280     -14.879  19.572  88.238  1.00308.19           C
ATOM   2196  OE1 GLU A 280     -15.378  19.446  89.389  1.00308.19           O
ATOM   2197  OE2 GLU A 280     -15.551  19.835  87.205  1.00308.19           O
ATOM   2198  C   GLU A 280     -12.041  16.740  89.198  1.00308.19           C
ATOM   2199  O   GLU A 280     -11.095  16.280  89.834  1.00308.19           O
ATOM   2200  N   GLN A 281     -12.202  16.481  87.877  1.00236.57           N
ATOM   2201  CA  GLN A 281     -11.251  15.623  87.203  1.00236.57           C
ATOM   2202  CB  GLN A 281     -11.680  14.148  87.221  1.00236.57           C
ATOM   2203  CG  GLN A 281     -11.773  13.581  88.642  1.00236.57           C
ATOM   2204  CD  GLN A 281     -12.208  12.125  88.556  1.00236.57           C
ATOM   2205  OE1 GLN A 281     -12.422  11.589  87.470  1.00236.57           O
ATOM   2206  NE2 GLN A 281     -12.348  11.465  89.737  1.00236.57           N
ATOM   2207  C   GLN A 281     -11.100  16.045  85.761  1.00236.57           C
ATOM   2208  O   GLN A 281     -11.910  16.815  85.246  1.00236.57           O
ATOM   2209  N   VAL A 282     -10.028  15.559  85.078  1.00137.67           N
ATOM   2210  CA  VAL A 282      -9.783  15.891  83.691  1.00137.67           C
ATOM   2211  CB  VAL A 282      -9.041  17.183  83.522  1.00137.67           C
ATOM   2212  CG1 VAL A 282      -9.920  18.327  84.056  1.00137.67           C
ATOM   2213  CG2 VAL A 282      -7.684  17.058  84.235  1.00137.67           C
ATOM   2214  C   VAL A 282      -8.938  14.811  83.053  1.00137.67           C
ATOM   2215  O   VAL A 282      -8.393  13.954  83.746  1.00137.67           O
ATOM   2216  N   SER A 283      -8.826  14.820  81.696  1.00176.18           N
ATOM   2217  CA  SER A 283      -8.040  13.845  80.969  1.00176.18           C
ATOM   2218  CB  SER A 283      -8.822  12.563  80.635  1.00176.18           C
ATOM   2219  OG  SER A 283      -9.914  12.869  79.779  1.00176.18           O
ATOM   2220  C   SER A 283      -7.590  14.443  79.653  1.00176.18           C
ATOM   2221  O   SER A 283      -8.085  15.496  79.255  1.00176.18           O
ATOM   2222  N   GLN A 284      -6.624  13.796  78.940  1.00301.54           N
ATOM   2223  CA  GLN A 284      -6.161  14.354  77.686  1.00301.54           C
ATOM   2224  CB  GLN A 284      -5.033  15.378  77.880  1.00301.54           C
ATOM   2225  CG  GLN A 284      -5.444  16.558  78.767  1.00301.54           C
ATOM   2226  CD  GLN A 284      -6.499  17.399  78.057  1.00301.54           C
ATOM   2227  OE1 GLN A 284      -6.968  18.400  78.597  1.00301.54           O
ATOM   2228  NE2 GLN A 284      -6.883  16.991  76.818  1.00301.54           N
ATOM   2229  C   GLN A 284      -5.657  13.280  76.736  1.00301.54           C
ATOM   2230  O   GLN A 284      -5.195  12.217  77.147  1.00301.54           O
ATOM   2231  N   PRO A 285      -5.794  13.565  75.450  1.00105.67           N
ATOM   2232  CA  PRO A 285      -5.391  12.674  74.364  1.00105.67           C
ATOM   2233  CD  PRO A 285      -6.945  14.369  75.071  1.00105.67           C
ATOM   2234  CB  PRO A 285      -6.421  12.877  73.252  1.00105.67           C
ATOM   2235  CG  PRO A 285      -7.039  14.251  73.545  1.00105.67           C
ATOM   2236  C   PRO A 285      -3.977  12.810  73.826  1.00105.67           C
ATOM   2237  O   PRO A 285      -3.266  13.723  74.244  1.00105.67           O
ATOM   2238  N   VAL A 286      -3.567  11.902  72.887  1.00115.52           N
ATOM   2239  CA  VAL A 286      -2.267  11.905  72.236  1.00115.52           C
ATOM   2240  CB  VAL A 286      -1.231  11.128  72.987  1.00115.52           C
ATOM   2241  CG1 VAL A 286      -0.984  11.814  74.341  1.00115.52           C
ATOM   2242  CG2 VAL A 286      -1.719   9.675  73.106  1.00115.52           C
ATOM   2243  C   VAL A 286      -2.373  11.275  70.853  1.00115.52           C
ATOM   2244  O   VAL A 286      -3.410  10.713  70.506  1.00115.52           O
ATOM   2245  N   SER A 287      -1.296  11.371  70.015  1.00182.63           N
ATOM   2246  CA  SER A 287      -1.297  10.821  68.666  1.00182.63           C
ATOM   2247  CB  SER A 287      -2.059  11.710  67.667  1.00182.63           C
ATOM   2248  OG  SER A 287      -1.406  12.964  67.532  1.00182.63           O
ATOM   2249  C   SER A 287       0.132  10.657  68.154  1.00182.63           C
ATOM   2250  O   SER A 287       1.074  10.973  68.877  1.00182.63           O
ATOM   2251  N   LYS A 288       0.337  10.118  66.907  1.00366.20           N
ATOM   2252  CA  LYS A 288       1.673   9.916  66.340  1.00366.20           C
ATOM   2253  CB  LYS A 288       2.396   8.725  66.991  1.00366.20           C
ATOM   2254  CG  LYS A 288       1.543   7.451  67.001  1.00366.20           C
ATOM   2255  CD  LYS A 288       2.303   6.184  67.402  1.00366.20           C
ATOM   2256  CE  LYS A 288       1.395   4.961  67.553  1.00366.20           C
ATOM   2257  NZ  LYS A 288       0.459   5.163  68.683  1.00366.20           N
ATOM   2258  C   LYS A 288       1.621   9.635  64.838  1.00366.20           C
ATOM   2259  O   LYS A 288       0.727   8.914  64.403  1.00366.20           O
ATOM   2260  N   LYS A 289       2.599  10.146  64.012  1.00386.12           N
ATOM   2261  CA  LYS A 289       2.555   9.984  62.557  1.00386.12           C
ATOM   2262  CB  LYS A 289       1.795  11.148  61.902  1.00386.12           C
ATOM   2263  CG  LYS A 289       0.599  11.696  62.705  1.00386.12           C
ATOM   2264  CD  LYS A 289      -0.591  10.763  62.888  1.00386.12           C
ATOM   2265  CE  LYS A 289      -1.783  11.431  63.582  1.00386.12           C
ATOM   2266  NZ  LYS A 289      -1.341  12.007  64.870  1.00386.12           N
ATOM   2267  C   LYS A 289       3.970  10.032  61.936  1.00386.12           C
ATOM   2268  O   LYS A 289       4.913  10.446  62.608  1.00386.12           O
ATOM   2269  N   THR A 290       4.169   9.585  60.642  1.00358.89           N
ATOM   2270  CA  THR A 290       5.453   9.667  59.924  1.00358.89           C
ATOM   2271  CB  THR A 290       6.529   8.844  60.569  1.00358.89           C
ATOM   2272  OG1 THR A 290       7.792   9.149  59.993  1.00358.89           O
ATOM   2273  CG2 THR A 290       6.178   7.364  60.323  1.00358.89           C
ATOM   2274  C   THR A 290       5.350   9.182  58.458  1.00358.89           C
ATOM   2275  O   THR A 290       4.300   8.658  58.089  1.00358.89           O
ATOM   2276  N   ALA A 291       6.424   9.385  57.589  1.00292.96           N
ATOM   2277  CA  ALA A 291       6.505   8.818  56.219  1.00292.96           C
ATOM   2278  CB  ALA A 291       5.144   8.881  55.498  1.00292.96           C
ATOM   2279  C   ALA A 291       7.536   9.521  55.278  1.00292.96           C
ATOM   2280  O   ALA A 291       7.414  10.726  55.110  1.00292.96           O
ATOM   2281  N   PRO A 292       8.493   8.825  54.611  1.00219.48           N
ATOM   2282  CA  PRO A 292       9.560   9.413  53.737  1.00219.48           C
ATOM   2283  CD  PRO A 292       9.038   7.726  55.392  1.00219.48           C
ATOM   2284  CB  PRO A 292      10.843   8.661  54.105  1.00219.48           C
ATOM   2285  CG  PRO A 292      10.551   7.947  55.430  1.00219.48           C
ATOM   2286  C   PRO A 292       9.401   9.472  52.191  1.00219.48           C
ATOM   2287  O   PRO A 292       8.317   9.099  51.748  1.00219.48           O
ATOM   2288  N   VAL A 293      10.439   9.943  51.363  1.00228.20           N
ATOM   2289  CA  VAL A 293      10.487  10.052  49.866  1.00228.20           C
ATOM   2290  CB  VAL A 293       9.182  10.587  49.340  1.00228.20           C
ATOM   2291  CG1 VAL A 293       7.940   9.738  49.130  1.00228.20           C
ATOM   2292  CG2 VAL A 293       8.649  11.558  50.281  1.00228.20           C
ATOM   2293  C   VAL A 293      11.659  11.032  49.353  1.00228.20           C
ATOM   2294  O   VAL A 293      12.513  11.267  50.196  1.00228.20           O
ATOM   2295  N   LYS A 294      11.817  11.590  48.032  1.00469.81           N
ATOM   2296  CA  LYS A 294      12.678  12.793  47.591  1.00469.81           C
ATOM   2297  CB  LYS A 294      13.729  13.175  48.647  1.00469.81           C
ATOM   2298  CG  LYS A 294      14.820  12.153  48.874  1.00469.81           C
ATOM   2299  CD  LYS A 294      15.915  12.498  49.885  1.00469.81           C
ATOM   2300  CE  LYS A 294      16.167  11.367  50.883  1.00469.81           C
ATOM   2301  NZ  LYS A 294      14.917  10.633  51.214  1.00469.81           N
ATOM   2302  C   LYS A 294      13.299  13.028  46.112  1.00469.81           C
ATOM   2303  O   LYS A 294      13.577  12.040  45.439  1.00469.81           O
ATOM   2304  N   GLU A 295      13.501  14.335  45.537  1.00434.83           N
ATOM   2305  CA  GLU A 295      14.210  14.763  44.234  1.00434.83           C
ATOM   2306  CB  GLU A 295      13.685  14.100  42.926  1.00434.83           C
ATOM   2307  CG  GLU A 295      12.327  14.452  42.315  1.00434.83           C
ATOM   2308  CD  GLU A 295      12.370  13.644  41.033  1.00434.83           C
ATOM   2309  OE1 GLU A 295      12.927  12.514  41.108  1.00434.83           O
ATOM   2310  OE2 GLU A 295      11.878  14.131  39.987  1.00434.83           O
ATOM   2311  C   GLU A 295      14.527  16.327  43.992  1.00434.83           C
ATOM   2312  O   GLU A 295      13.801  17.075  44.620  1.00434.83           O
ATOM   2313  N   LYS A 296      15.568  16.783  43.052  1.00410.25           N
ATOM   2314  CA  LYS A 296      16.566  17.945  42.617  1.00410.25           C
ATOM   2315  CB  LYS A 296      17.545  17.387  41.573  1.00410.25           C
ATOM   2316  CG  LYS A 296      16.873  16.877  40.300  1.00410.25           C
ATOM   2317  CD  LYS A 296      16.169  15.554  40.582  1.00410.25           C
ATOM   2318  CE  LYS A 296      17.108  14.350  40.735  1.00410.25           C
ATOM   2319  NZ  LYS A 296      17.532  13.803  39.421  1.00410.25           N
ATOM   2320  C   LYS A 296      16.465  19.529  42.176  1.00410.25           C
ATOM   2321  O   LYS A 296      15.448  19.905  41.596  1.00410.25           O
ATOM   2322  N   SER A 297      17.575  20.468  42.415  1.00278.33           N
ATOM   2323  CA  SER A 297      17.915  21.912  41.921  1.00278.33           C
ATOM   2324  CB  SER A 297      16.684  22.738  41.520  1.00278.33           C
ATOM   2325  OG  SER A 297      16.127  22.142  40.350  1.00278.33           O
ATOM   2326  C   SER A 297      18.903  23.010  42.686  1.00278.33           C
ATOM   2327  O   SER A 297      18.833  22.991  43.911  1.00278.33           O
ATOM   2328  N   PRO A 298      19.834  23.985  42.056  1.00203.15           N
ATOM   2329  CA  PRO A 298      20.787  25.142  42.593  1.00203.15           C
ATOM   2330  CD  PRO A 298      20.346  23.599  40.747  1.00203.15           C
ATOM   2331  CB  PRO A 298      22.132  24.744  42.027  1.00203.15           C
ATOM   2332  CG  PRO A 298      21.708  24.278  40.631  1.00203.15           C
ATOM   2333  C   PRO A 298      20.766  26.793  42.269  1.00203.15           C
ATOM   2334  O   PRO A 298      19.950  27.159  41.429  1.00203.15           O
ATOM   2335  N   VAL A 299      21.648  27.802  42.854  1.00522.42           N
ATOM   2336  CA  VAL A 299      21.938  29.258  42.506  1.00522.42           C
ATOM   2337  CB  VAL A 299      20.860  29.956  41.780  1.00522.42           C
ATOM   2338  CG1 VAL A 299      19.608  30.108  42.651  1.00522.42           C
ATOM   2339  CG2 VAL A 299      21.473  31.291  41.312  1.00522.42           C
ATOM   2340  C   VAL A 299      22.521  30.040  43.681  1.00522.42           C
ATOM   2341  O   VAL A 299      23.681  29.786  43.910  1.00522.42           O
ATOM   2342  N   PRO A 300      22.072  31.002  44.459  1.00392.74           N
ATOM   2343  CA  PRO A 300      22.800  30.825  45.680  1.00392.74           C
ATOM   2344  CD  PRO A 300      22.057  32.404  44.064  1.00392.74           C
ATOM   2345  CB  PRO A 300      22.572  32.135  46.457  1.00392.74           C
ATOM   2346  CG  PRO A 300      22.569  33.168  45.309  1.00392.74           C
ATOM   2347  C   PRO A 300      22.197  29.519  46.224  1.00392.74           C
ATOM   2348  O   PRO A 300      21.499  29.623  47.227  1.00392.74           O
ATOM   2349  N   TYR A 301      22.477  28.293  45.671  1.00317.16           N
ATOM   2350  CA  TYR A 301      21.771  27.102  46.047  1.00317.16           C
ATOM   2351  CB  TYR A 301      20.289  27.028  45.684  1.00317.16           C
ATOM   2352  CG  TYR A 301      19.820  26.242  46.855  1.00317.16           C
ATOM   2353  CD1 TYR A 301      19.778  26.876  48.071  1.00317.16           C
ATOM   2354  CD2 TYR A 301      19.447  24.916  46.818  1.00317.16           C
ATOM   2355  CE1 TYR A 301      19.401  26.227  49.208  1.00317.16           C
ATOM   2356  CE2 TYR A 301      19.093  24.233  47.956  1.00317.16           C
ATOM   2357  CZ  TYR A 301      19.075  24.900  49.154  1.00317.16           C
ATOM   2358  OH  TYR A 301      18.725  24.229  50.330  1.00317.16           O
ATOM   2359  C   TYR A 301      22.481  25.892  45.458  1.00317.16           C
ATOM   2360  O   TYR A 301      23.625  26.022  45.036  1.00317.16           O
ATOM   2361  N   LEU A 302      21.883  24.661  45.458  1.00242.52           N
ATOM   2362  CA  LEU A 302      22.447  23.434  44.899  1.00242.52           C
ATOM   2363  CB  LEU A 302      23.878  23.077  45.387  1.00242.52           C
ATOM   2364  CG  LEU A 302      24.647  21.896  44.780  1.00242.52           C
ATOM   2365  CD1 LEU A 302      24.783  21.838  43.242  1.00242.52           C
ATOM   2366  CD2 LEU A 302      25.993  22.162  45.280  1.00242.52           C
ATOM   2367  C   LEU A 302      21.529  22.221  45.002  1.00242.52           C
ATOM   2368  O   LEU A 302      20.457  22.198  45.596  1.00242.52           O
ATOM   2369  N   ILE A 303      22.005  21.096  44.411  1.00173.63           N
ATOM   2370  CA  ILE A 303      21.263  19.872  44.153  1.00173.63           C
ATOM   2371  CB  ILE A 303      21.301  19.430  42.701  1.00173.63           C
ATOM   2372  CG1 ILE A 303      21.082  20.605  41.761  1.00173.63           C
ATOM   2373  CG2 ILE A 303      20.154  18.477  42.424  1.00173.63           C
ATOM   2374  CD1 ILE A 303      22.389  21.362  41.447  1.00173.63           C
ATOM   2375  C   ILE A 303      21.771  18.676  44.947  1.00173.63           C
ATOM   2376  O   ILE A 303      22.800  18.730  45.619  1.00173.63           O
ATOM   2377  N   ALA A 304      20.999  17.552  44.893  1.00131.25           N
ATOM   2378  CA  ALA A 304      21.215  16.321  45.623  1.00131.25           C
ATOM   2379  CB  ALA A 304      20.171  15.240  45.350  1.00131.25           C
ATOM   2380  C   ALA A 304      22.511  15.629  45.253  1.00131.25           C
ATOM   2381  O   ALA A 304      22.857  15.513  44.076  1.00131.25           O
ATOM   2382  N   VAL A 305      23.214  15.094  46.292  1.00 96.27           N
ATOM   2383  CA  VAL A 305      24.408  14.279  46.187  1.00 96.27           C
ATOM   2384  CB  VAL A 305      25.569  14.649  47.064  1.00 96.27           C
ATOM   2385  CG1 VAL A 305      26.170  15.988  46.621  1.00 96.27           C
ATOM   2386  CG2 VAL A 305      25.068  14.622  48.515  1.00 96.27           C
ATOM   2387  C   VAL A 305      24.029  12.939  46.723  1.00 96.27           C
ATOM   2388  O   VAL A 305      22.978  12.793  47.348  1.00 96.27           O
ATOM   2389  N   ILE A 306      24.856  11.910  46.447  1.00 86.85           N
ATOM   2390  CA  ILE A 306      24.528  10.618  46.976  1.00 86.85           C
ATOM   2391  CB  ILE A 306      24.044   9.667  45.934  1.00 86.85           C
ATOM   2392  CG1 ILE A 306      25.156   9.431  44.897  1.00 86.85           C
ATOM   2393  CG2 ILE A 306      22.756  10.247  45.331  1.00 86.85           C
ATOM   2394  CD1 ILE A 306      24.887   8.274  43.937  1.00 86.85           C
ATOM   2395  C   ILE A 306      25.752  10.006  47.568  1.00 86.85           C
ATOM   2396  O   ILE A 306      26.849  10.161  47.037  1.00 86.85           O
ATOM   2397  N   VAL A 307      25.576   9.316  48.711  1.00 93.73           N
ATOM   2398  CA  VAL A 307      26.626   8.575  49.349  1.00 93.73           C
ATOM   2399  CB  VAL A 307      27.553   9.402  50.196  1.00 93.73           C
ATOM   2400  CG1 VAL A 307      28.416  10.295  49.289  1.00 93.73           C
ATOM   2401  CG2 VAL A 307      26.719  10.214  51.188  1.00 93.73           C
ATOM   2402  C   VAL A 307      25.918   7.604  50.232  1.00 93.73           C
ATOM   2403  O   VAL A 307      24.710   7.719  50.430  1.00 93.73           O
ATOM   2404  N   VAL A 308      26.622   6.597  50.773  1.00 95.93           N
ATOM   2405  CA  VAL A 308      25.839   5.695  51.551  1.00 95.93           C
ATOM   2406  CB  VAL A 308      25.420   4.501  50.746  1.00 95.93           C
ATOM   2407  CG1 VAL A 308      26.680   3.730  50.319  1.00 95.93           C
ATOM   2408  CG2 VAL A 308      24.407   3.676  51.552  1.00 95.93           C
ATOM   2409  C   VAL A 308      26.604   5.235  52.747  1.00 95.93           C
ATOM   2410  O   VAL A 308      27.782   4.889  52.669  1.00 95.93           O
ATOM   2411  N   VAL A 309      25.919   5.258  53.907  1.00116.74           N
ATOM   2412  CA  VAL A 309      26.435   4.747  55.144  1.00116.74           C
ATOM   2413  CB  VAL A 309      27.260   5.739  55.913  1.00116.74           C
ATOM   2414  CG1 VAL A 309      28.521   6.055  55.105  1.00116.74           C
ATOM   2415  CG2 VAL A 309      26.419   6.995  56.174  1.00116.74           C
ATOM   2416  C   VAL A 309      25.233   4.395  55.955  1.00116.74           C
ATOM   2417  O   VAL A 309      24.195   5.034  55.825  1.00116.74           O
ATOM   2418  N   LEU A 310      25.309   3.334  56.789  1.00274.29           N
ATOM   2419  CA  LEU A 310      24.152   2.990  57.563  1.00274.29           C
ATOM   2420  CB  LEU A 310      23.264   1.933  56.872  1.00274.29           C
ATOM   2421  CG  LEU A 310      21.982   1.499  57.624  1.00274.29           C
ATOM   2422  CD1 LEU A 310      22.266   0.662  58.888  1.00274.29           C
ATOM   2423  CD2 LEU A 310      21.083   2.704  57.907  1.00274.29           C
ATOM   2424  C   LEU A 310      24.611   2.425  58.864  1.00274.29           C
ATOM   2425  O   LEU A 310      25.376   1.461  58.904  1.00274.29           O
ATOM   2426  N   LEU A 311      24.164   3.029  59.978  1.00291.98           N
ATOM   2427  CA  LEU A 311      24.515   2.496  61.259  1.00291.98           C
ATOM   2428  CB  LEU A 311      25.844   3.063  61.800  1.00291.98           C
ATOM   2429  CG  LEU A 311      26.295   2.539  63.182  1.00291.98           C
ATOM   2430  CD1 LEU A 311      25.444   3.124  64.323  1.00291.98           C
ATOM   2431  CD2 LEU A 311      26.354   1.004  63.209  1.00291.98           C
ATOM   2432  C   LEU A 311      23.422   2.866  62.204  1.00291.98           C
ATOM   2433  O   LEU A 311      23.204   4.044  62.481  1.00291.98           O
ATOM   2434  N   LEU A 312      22.677   1.872  62.713  1.00235.51           N
ATOM   2435  CA  LEU A 312      21.680   2.196  63.687  1.00235.51           C
ATOM   2436  CB  LEU A 312      20.248   2.311  63.128  1.00235.51           C
ATOM   2437  CG  LEU A 312      20.035   3.485  62.153  1.00235.51           C
ATOM   2438  CD1 LEU A 312      20.838   3.298  60.858  1.00235.51           C
ATOM   2439  CD2 LEU A 312      18.538   3.724  61.892  1.00235.51           C
ATOM   2440  C   LEU A 312      21.665   1.083  64.676  1.00235.51           C
ATOM   2441  O   LEU A 312      21.654  -0.087  64.297  1.00235.51           O
ATOM   2442  N   CYS A 313      21.703   1.417  65.979  1.00101.82           N
ATOM   2443  CA  CYS A 313      21.601   0.368  66.945  1.00101.82           C
ATOM   2444  CB  CYS A 313      22.707  -0.696  66.830  1.00101.82           C
ATOM   2445  SG  CYS A 313      24.365  -0.039  67.182  1.00101.82           S
ATOM   2446  C   CYS A 313      21.697   0.968  68.307  1.00101.82           C
ATOM   2447  O   CYS A 313      22.267   2.042  68.492  1.00101.82           O
ATOM   2448  N   GLY A 314      21.100   0.283  69.300  1.00 29.37           N
ATOM   2449  CA  GLY A 314      21.217   0.697  70.666  1.00 29.37           C
ATOM   2450  C   GLY A 314      20.407   1.929  70.906  1.00 29.37           C
ATOM   2451  O   GLY A 314      20.638   2.638  71.885  1.00 29.37           O
ATOM   2452  N   GLY A 315      19.425   2.231  70.039  1.00103.37           N
ATOM   2453  CA  GLY A 315      18.691   3.429  70.317  1.00103.37           C
ATOM   2454  C   GLY A 315      17.245   3.084  70.436  1.00103.37           C
ATOM   2455  O   GLY A 315      16.582   2.775  69.447  1.00103.37           O
ATOM   2456  N   VAL A 316      16.717   3.138  71.673  1.00 89.45           N
ATOM   2457  CA  VAL A 316      15.322   2.888  71.868  1.00 89.45           C
ATOM   2458  CB  VAL A 316      14.921   2.909  73.314  1.00 89.45           C
ATOM   2459  CG1 VAL A 316      13.390   2.790  73.401  1.00 89.45           C
ATOM   2460  CG2 VAL A 316      15.673   1.784  74.047  1.00 89.45           C
ATOM   2461  C   VAL A 316      14.608   4.004  71.187  1.00 89.45           C
ATOM   2462  O   VAL A 316      13.622   3.798  70.482  1.00 89.45           O
ATOM   2463  N   ILE A 317      15.125   5.231  71.382  1.00 68.36           N
ATOM   2464  CA  ILE A 317      14.543   6.403  70.802  1.00 68.36           C
ATOM   2465  CB  ILE A 317      14.035   7.376  71.828  1.00 68.36           C
ATOM   2466  CG1 ILE A 317      12.937   6.728  72.687  1.00 68.36           C
ATOM   2467  CG2 ILE A 317      13.567   8.647  71.100  1.00 68.36           C
ATOM   2468  CD1 ILE A 317      12.582   7.539  73.932  1.00 68.36           C
ATOM   2469  C   ILE A 317      15.641   7.087  70.055  1.00 68.36           C
ATOM   2470  O   ILE A 317      16.813   6.934  70.398  1.00 68.36           O
ATOM   2471  N   LEU A 318      15.275   7.837  68.994  1.00283.13           N
ATOM   2472  CA  LEU A 318      16.198   8.572  68.169  1.00283.13           C
ATOM   2473  CB  LEU A 318      17.441   9.132  68.896  1.00283.13           C
ATOM   2474  CG  LEU A 318      17.149  10.253  69.917  1.00283.13           C
ATOM   2475  CD1 LEU A 318      16.555  11.488  69.222  1.00283.13           C
ATOM   2476  CD2 LEU A 318      16.308   9.759  71.105  1.00283.13           C
ATOM   2477  C   LEU A 318      16.655   7.670  67.071  1.00283.13           C
ATOM   2478  O   LEU A 318      16.868   6.479  67.289  1.00283.13           O
ATOM   2479  N   PHE A 319      16.801   8.221  65.847  1.00271.27           N
ATOM   2480  CA  PHE A 319      17.212   7.409  64.740  1.00271.27           C
ATOM   2481  CB  PHE A 319      16.045   6.962  63.847  1.00271.27           C
ATOM   2482  CG  PHE A 319      15.166   6.122  64.704  1.00271.27           C
ATOM   2483  CD1 PHE A 319      15.445   4.791  64.907  1.00271.27           C
ATOM   2484  CD2 PHE A 319      14.065   6.677  65.313  1.00271.27           C
ATOM   2485  CE1 PHE A 319      14.630   4.022  65.704  1.00271.27           C
ATOM   2486  CE2 PHE A 319      13.246   5.914  66.110  1.00271.27           C
ATOM   2487  CZ  PHE A 319      13.530   4.584  66.307  1.00271.27           C
ATOM   2488  C   PHE A 319      18.141   8.208  63.886  1.00271.27           C
ATOM   2489  O   PHE A 319      18.370   9.394  64.126  1.00271.27           O
ATOM   2490  N   ILE A 320      18.721   7.540  62.865  1.00130.64           N
ATOM   2491  CA  ILE A 320      19.642   8.178  61.971  1.00130.64           C
ATOM   2492  CB  ILE A 320      21.058   7.702  62.108  1.00130.64           C
ATOM   2493  CG1 ILE A 320      22.022   8.677  61.409  1.00130.64           C
ATOM   2494  CG2 ILE A 320      21.137   6.255  61.604  1.00130.64           C
ATOM   2495  CD1 ILE A 320      23.485   8.479  61.805  1.00130.64           C
ATOM   2496  C   ILE A 320      19.191   7.908  60.570  1.00130.64           C
ATOM   2497  O   ILE A 320      18.424   6.979  60.318  1.00130.64           O
ATOM   2498  N   TYR A 321      19.640   8.757  59.619  1.00244.80           N
ATOM   2499  CA  TYR A 321      19.193   8.612  58.264  1.00244.80           C
ATOM   2500  CB  TYR A 321      18.044   9.557  57.924  1.00244.80           C
ATOM   2501  CG  TYR A 321      16.943   9.179  58.856  1.00244.80           C
ATOM   2502  CD1 TYR A 321      16.891   9.700  60.128  1.00244.80           C
ATOM   2503  CD2 TYR A 321      15.944   8.321  58.461  1.00244.80           C
ATOM   2504  CE1 TYR A 321      15.879   9.360  60.994  1.00244.80           C
ATOM   2505  CE2 TYR A 321      14.925   7.976  59.322  1.00244.80           C
ATOM   2506  CZ  TYR A 321      14.892   8.495  60.593  1.00244.80           C
ATOM   2507  OH  TYR A 321      13.855   8.148  61.483  1.00244.80           O
ATOM   2508  C   TYR A 321      20.334   8.880  57.333  1.00244.80           C
ATOM   2509  O   TYR A 321      21.425   9.234  57.778  1.00244.80           O
ATOM   2510  N   TYR A 322      20.123   8.696  56.003  1.00331.88           N
ATOM   2511  CA  TYR A 322      21.256   8.817  55.127  1.00331.88           C
ATOM   2512  CB  TYR A 322      21.952   7.456  54.909  1.00331.88           C
ATOM   2513  CG  TYR A 322      22.373   7.033  56.275  1.00331.88           C
ATOM   2514  CD1 TYR A 322      23.523   7.521  56.858  1.00331.88           C
ATOM   2515  CD2 TYR A 322      21.594   6.154  56.989  1.00331.88           C
ATOM   2516  CE1 TYR A 322      23.890   7.129  58.128  1.00331.88           C
ATOM   2517  CE2 TYR A 322      21.950   5.760  58.254  1.00331.88           C
ATOM   2518  CZ  TYR A 322      23.097   6.246  58.829  1.00331.88           C
ATOM   2519  OH  TYR A 322      23.444   5.821  60.129  1.00331.88           O
ATOM   2520  C   TYR A 322      20.935   9.424  53.779  1.00331.88           C
ATOM   2521  O   TYR A 322      19.816   9.689  53.360  1.00331.88           O
ATOM   2522  N   PRO A 323      22.032   9.677  53.134  1.00331.45           N
ATOM   2523  CA  PRO A 323      22.143  10.159  51.789  1.00331.45           C
ATOM   2524  CD  PRO A 323      23.228   9.979  53.895  1.00331.45           C
ATOM   2525  CB  PRO A 323      23.663  10.106  51.541  1.00331.45           C
ATOM   2526  CG  PRO A 323      24.301   9.659  52.876  1.00331.45           C
ATOM   2527  C   PRO A 323      21.353   9.427  50.730  1.00331.45           C
ATOM   2528  O   PRO A 323      20.655  10.070  49.945  1.00331.45           O
ATOM   2529  N   ASP A 324      21.429   8.086  50.738  1.00205.88           N
ATOM   2530  CA  ASP A 324      20.871   7.127  49.816  1.00205.88           C
ATOM   2531  CB  ASP A 324      21.310   5.681  50.165  1.00205.88           C
ATOM   2532  CG  ASP A 324      20.909   4.718  49.045  1.00205.88           C
ATOM   2533  OD1 ASP A 324      20.412   5.173  47.986  1.00205.88           O
ATOM   2534  OD2 ASP A 324      21.103   3.487  49.256  1.00205.88           O
ATOM   2535  C   ASP A 324      19.399   7.180  49.919  1.00205.88           C
ATOM   2536  O   ASP A 324      18.683   6.662  49.063  1.00205.88           O
ATOM   2537  N   LEU A 325      18.929   7.824  50.990  1.00307.06           N
ATOM   2538  CA  LEU A 325      17.574   7.760  51.407  1.00307.06           C
ATOM   2539  CB  LEU A 325      17.231   8.500  52.710  1.00307.06           C
ATOM   2540  CG  LEU A 325      17.879   7.867  53.943  1.00307.06           C
ATOM   2541  CD1 LEU A 325      17.325   8.444  55.262  1.00307.06           C
ATOM   2542  CD2 LEU A 325      17.824   6.343  53.811  1.00307.06           C
ATOM   2543  C   LEU A 325      16.592   8.238  50.422  1.00307.06           C
ATOM   2544  O   LEU A 325      15.439   7.849  50.612  1.00307.06           O
ATOM   2545  N   PHE A 326      16.990   9.038  49.394  1.00411.87           N
ATOM   2546  CA  PHE A 326      16.071   9.633  48.454  1.00411.87           C
ATOM   2547  CB  PHE A 326      16.682  10.027  47.084  1.00411.87           C
ATOM   2548  CG  PHE A 326      17.942  10.796  47.295  1.00411.87           C
ATOM   2549  CD1 PHE A 326      17.894  12.075  47.757  1.00411.87           C
ATOM   2550  CD2 PHE A 326      19.187  10.272  47.062  1.00411.87           C
ATOM   2551  CE1 PHE A 326      18.981  12.867  47.964  1.00411.87           C
ATOM   2552  CE2 PHE A 326      20.322  11.043  47.259  1.00411.87           C
ATOM   2553  CZ  PHE A 326      20.225  12.346  47.698  1.00411.87           C
ATOM   2554  C   PHE A 326      15.085   8.568  48.070  1.00411.87           C
ATOM   2555  O   PHE A 326      13.875   8.774  48.139  1.00411.87           O
ATOM   2556  N   SER A 327      15.581   7.354  47.790  1.00317.31           N
ATOM   2557  CA  SER A 327      14.777   6.256  47.277  1.00317.31           C
ATOM   2558  CB  SER A 327      15.540   4.930  47.113  1.00317.31           C
ATOM   2559  OG  SER A 327      14.685   3.983  46.487  1.00317.31           O
ATOM   2560  C   SER A 327      13.518   5.871  48.043  1.00317.31           C
ATOM   2561  O   SER A 327      12.524   6.579  47.987  1.00317.31           O
ATOM   2562  N   SER A 328      13.488   4.743  48.806  1.00355.26           N
ATOM   2563  CA  SER A 328      12.175   4.338  49.299  1.00355.26           C
ATOM   2564  CB  SER A 328      11.286   3.675  48.219  1.00355.26           C
ATOM   2565  OG  SER A 328      10.187   3.014  48.832  1.00355.26           O
ATOM   2566  C   SER A 328      12.203   3.356  50.434  1.00355.26           C
ATOM   2567  O   SER A 328      12.974   2.410  50.426  1.00355.26           O
ATOM   2568  N   SER A 329      11.297   3.537  51.426  1.00206.46           N
ATOM   2569  CA  SER A 329      11.146   2.647  52.555  1.00206.46           C
ATOM   2570  CB  SER A 329      11.907   3.076  53.820  1.00206.46           C
ATOM   2571  OG  SER A 329      11.674   2.140  54.860  1.00206.46           O
ATOM   2572  C   SER A 329       9.686   2.661  52.897  1.00206.46           C
ATOM   2573  O   SER A 329       8.961   3.465  52.326  1.00206.46           O
ATOM   2574  N   SER A 330       9.196   1.778  53.811  1.00187.38           N
ATOM   2575  CA  SER A 330       7.780   1.758  54.131  1.00187.38           C
ATOM   2576  CB  SER A 330       7.050   0.466  53.723  1.00187.38           C
ATOM   2577  OG  SER A 330       7.369  -0.577  54.633  1.00187.38           O
ATOM   2578  C   SER A 330       7.582   1.825  55.627  1.00187.38           C
ATOM   2579  O   SER A 330       8.408   1.321  56.386  1.00187.38           O
ATOM   2580  N   ASP A 331       6.468   2.461  56.083  1.00292.46           N
ATOM   2581  CA  ASP A 331       6.107   2.554  57.484  1.00292.46           C
ATOM   2582  CB  ASP A 331       6.584   3.852  58.170  1.00292.46           C
ATOM   2583  CG  ASP A 331       6.274   3.780  59.667  1.00292.46           C
ATOM   2584  OD1 ASP A 331       6.795   2.840  60.324  1.00292.46           O
ATOM   2585  OD2 ASP A 331       5.526   4.655  60.180  1.00292.46           O
ATOM   2586  C   ASP A 331       4.600   2.568  57.566  1.00292.46           C
ATOM   2587  O   ASP A 331       3.930   2.946  56.608  1.00292.46           O
ATOM   2588  N   LYS A 332       4.017   2.140  58.712  1.00291.41           N
ATOM   2589  CA  LYS A 332       2.581   2.144  58.859  1.00291.41           C
ATOM   2590  CB  LYS A 332       1.928   0.781  58.572  1.00291.41           C
ATOM   2591  CG  LYS A 332       2.441  -0.337  59.482  1.00291.41           C
ATOM   2592  CD  LYS A 332       1.557  -1.583  59.471  1.00291.41           C
ATOM   2593  CE  LYS A 332       0.155  -1.317  60.018  1.00291.41           C
ATOM   2594  NZ  LYS A 332      -0.659  -2.549  59.950  1.00291.41           N
ATOM   2595  C   LYS A 332       2.230   2.499  60.279  1.00291.41           C
ATOM   2596  O   LYS A 332       3.038   2.322  61.188  1.00291.41           O
ATOM   2597  N   ASN A 333       1.007   3.036  60.501  1.00292.53           N
ATOM   2598  CA  ASN A 333       0.576   3.382  61.831  1.00292.53           C
ATOM   2599  CB  ASN A 333       1.004   4.797  62.264  1.00292.53           C
ATOM   2600  CG  ASN A 333       0.606   5.017  63.718  1.00292.53           C
ATOM   2601  OD1 ASN A 333      -0.502   5.463  64.010  1.00292.53           O
ATOM   2602  ND2 ASN A 333       1.535   4.694  64.659  1.00292.53           N
ATOM   2603  C   ASN A 333      -0.922   3.327  61.872  1.00292.53           C
ATOM   2604  O   ASN A 333      -1.579   3.333  60.832  1.00292.53           O
ATOM   2605  N   ALA A 334      -1.504   3.236  63.089  1.00287.74           N
ATOM   2606  CA  ALA A 334      -2.935   3.212  63.214  1.00287.74           C
ATOM   2607  CB  ALA A 334      -3.542   1.799  63.158  1.00287.74           C
ATOM   2608  C   ALA A 334      -3.295   3.781  64.553  1.00287.74           C
ATOM   2609  O   ALA A 334      -2.472   3.807  65.468  1.00287.74           O
ATOM   2610  N   LEU A 335      -4.541   4.285  64.687  1.00268.86           N
ATOM   2611  CA  LEU A 335      -4.992   4.823  65.941  1.00268.86           C
ATOM   2612  CB  LEU A 335      -4.955   6.359  66.003  1.00268.86           C
ATOM   2613  CG  LEU A 335      -3.522   6.920  65.955  1.00268.86           C
ATOM   2614  CD1 LEU A 335      -3.508   8.455  66.036  1.00268.86           C
ATOM   2615  CD2 LEU A 335      -2.639   6.252  67.021  1.00268.86           C
ATOM   2616  C   LEU A 335      -6.412   4.393  66.155  1.00268.86           C
ATOM   2617  O   LEU A 335      -7.131   4.103  65.201  1.00268.86           O
ATOM   2618  N   ASP A 336      -6.843   4.310  67.432  1.00282.37           N
ATOM   2619  CA  ASP A 336      -8.194   3.925  67.736  1.00282.37           C
ATOM   2620  CB  ASP A 336      -8.287   2.597  68.508  1.00282.37           C
ATOM   2621  CG  ASP A 336      -9.740   2.140  68.534  1.00282.37           C
ATOM   2622  OD1 ASP A 336     -10.568   2.749  67.804  1.00282.37           O
ATOM   2623  OD2 ASP A 336     -10.039   1.168  69.278  1.00282.37           O
ATOM   2624  C   ASP A 336      -8.787   4.991  68.609  1.00282.37           C
ATOM   2625  O   ASP A 336      -8.082   5.621  69.395  1.00282.37           O
ATOM   2626  N   MET A 337     -10.108   5.241  68.473  1.00314.88           N
ATOM   2627  CA  MET A 337     -10.748   6.232  69.293  1.00314.88           C
ATOM   2628  CB  MET A 337     -11.056   7.540  68.547  1.00314.88           C
ATOM   2629  CG  MET A 337      -9.804   8.356  68.220  1.00314.88           C
ATOM   2630  SD  MET A 337      -8.722   7.624  66.957  1.00314.88           S
ATOM   2631  CE  MET A 337      -7.342   8.767  67.256  1.00314.88           C
ATOM   2632  C   MET A 337     -12.045   5.671  69.801  1.00314.88           C
ATOM   2633  O   MET A 337     -12.669   4.819  69.171  1.00314.88           O
ATOM   2634  N   PRO A 338     -12.429   6.124  70.969  1.00172.83           N
ATOM   2635  CA  PRO A 338     -13.656   5.658  71.571  1.00172.83           C
ATOM   2636  CD  PRO A 338     -11.414   6.396  71.976  1.00172.83           C
ATOM   2637  CB  PRO A 338     -13.530   5.940  73.067  1.00172.83           C
ATOM   2638  CG  PRO A 338     -12.013   5.935  73.314  1.00172.83           C
ATOM   2639  C   PRO A 338     -14.896   6.252  70.974  1.00172.83           C
ATOM   2640  O   PRO A 338     -14.848   7.350  70.422  1.00172.83           O
ATOM   2641  N   PRO A 339     -15.972   5.514  71.066  1.00142.28           N
ATOM   2642  CA  PRO A 339     -17.249   5.974  70.572  1.00142.28           C
ATOM   2643  CD  PRO A 339     -15.818   4.077  70.891  1.00142.28           C
ATOM   2644  CB  PRO A 339     -18.064   4.718  70.271  1.00142.28           C
ATOM   2645  CG  PRO A 339     -17.005   3.633  70.027  1.00142.28           C
ATOM   2646  C   PRO A 339     -17.948   6.865  71.556  1.00142.28           C
ATOM   2647  O   PRO A 339     -17.539   6.912  72.715  1.00142.28           O
ATOM   2648  N   VAL A 340     -19.003   7.581  71.107  1.00106.05           N
ATOM   2649  CA  VAL A 340     -19.782   8.415  71.981  1.00106.05           C
ATOM   2650  CB  VAL A 340     -19.549   9.883  71.789  1.00106.05           C
ATOM   2651  CG1 VAL A 340     -19.989  10.265  70.367  1.00106.05           C
ATOM   2652  CG2 VAL A 340     -20.310  10.640  72.889  1.00106.05           C
ATOM   2653  C   VAL A 340     -21.227   8.163  71.672  1.00106.05           C
ATOM   2654  O   VAL A 340     -21.561   7.677  70.593  1.00106.05           O
ATOM   2655  N   THR A 341     -22.130   8.468  72.629  1.00211.40           N
ATOM   2656  CA  THR A 341     -23.530   8.251  72.391  1.00211.40           C
ATOM   2657  CB  THR A 341     -24.121   7.165  73.241  1.00211.40           C
ATOM   2658  OG1 THR A 341     -23.445   5.938  73.010  1.00211.40           O
ATOM   2659  CG2 THR A 341     -25.612   7.024  72.890  1.00211.40           C
ATOM   2660  C   THR A 341     -24.270   9.507  72.732  1.00211.40           C
ATOM   2661  O   THR A 341     -23.853  10.267  73.604  1.00211.40           O
ATOM   2662  N   THR A 342     -25.391   9.763  72.023  1.00244.37           N
ATOM   2663  CA  THR A 342     -26.187  10.927  72.293  1.00244.37           C
ATOM   2664  CB  THR A 342     -25.904  12.060  71.349  1.00244.37           C
ATOM   2665  OG1 THR A 342     -24.529  12.407  71.410  1.00244.37           O
ATOM   2666  CG2 THR A 342     -26.763  13.274  71.744  1.00244.37           C
ATOM   2667  C   THR A 342     -27.624  10.537  72.113  1.00244.37           C
ATOM   2668  O   THR A 342     -27.925   9.531  71.472  1.00244.37           O
ATOM   2669  N   GLN A 343     -28.557  11.317  72.700  1.00279.08           N
ATOM   2670  CA  GLN A 343     -29.955  11.029  72.545  1.00279.08           C
ATOM   2671  CB  GLN A 343     -30.639  10.555  73.840  1.00279.08           C
ATOM   2672  CG  GLN A 343     -30.157   9.187  74.329  1.00279.08           C
ATOM   2673  CD  GLN A 343     -30.751   8.128  73.412  1.00279.08           C
ATOM   2674  OE1 GLN A 343     -30.522   6.932  73.590  1.00279.08           O
ATOM   2675  NE2 GLN A 343     -31.542   8.577  72.401  1.00279.08           N
ATOM   2676  C   GLN A 343     -30.641  12.289  72.109  1.00279.08           C
ATOM   2677  O   GLN A 343     -30.210  13.400  72.412  1.00279.08           O
ATOM   2678  N   PRO A 344     -31.687  12.117  71.348  1.00166.17           N
ATOM   2679  CA  PRO A 344     -32.441  13.257  70.891  1.00166.17           C
ATOM   2680  CD  PRO A 344     -31.649  11.064  70.345  1.00166.17           C
ATOM   2681  CB  PRO A 344     -33.174  12.803  69.630  1.00166.17           C
ATOM   2682  CG  PRO A 344     -32.302  11.660  69.090  1.00166.17           C
ATOM   2683  C   PRO A 344     -33.378  13.758  71.947  1.00166.17           C
ATOM   2684  O   PRO A 344     -33.660  13.023  72.893  1.00166.17           O
ATOM   2685  N   VAL A 345     -33.858  15.013  71.811  1.00 46.77           N
ATOM   2686  CA  VAL A 345     -34.810  15.553  72.738  1.00 46.77           C
ATOM   2687  CB  VAL A 345     -34.319  16.751  73.499  1.00 46.77           C
ATOM   2688  CG1 VAL A 345     -35.487  17.303  74.337  1.00 46.77           C
ATOM   2689  CG2 VAL A 345     -33.098  16.346  74.333  1.00 46.77           C
ATOM   2690  C   VAL A 345     -35.971  16.041  71.932  1.00 46.77           C
ATOM   2691  O   VAL A 345     -35.802  16.510  70.807  1.00 46.77           O
ATOM   2692  N   GLN A 346     -37.195  15.917  72.482  1.00247.25           N
ATOM   2693  CA  GLN A 346     -38.338  16.409  71.769  1.00247.25           C
ATOM   2694  CB  GLN A 346     -39.225  15.301  71.178  1.00247.25           C
ATOM   2695  CG  GLN A 346     -40.443  15.839  70.426  1.00247.25           C
ATOM   2696  CD  GLN A 346     -39.951  16.568  69.183  1.00247.25           C
ATOM   2697  OE1 GLN A 346     -38.750  16.647  68.930  1.00247.25           O
ATOM   2698  NE2 GLN A 346     -40.904  17.118  68.385  1.00247.25           N
ATOM   2699  C   GLN A 346     -39.183  17.170  72.737  1.00247.25           C
ATOM   2700  O   GLN A 346     -39.460  16.710  73.844  1.00247.25           O
ATOM   2701  N   PRO A 347     -39.574  18.349  72.344  1.00187.39           N
ATOM   2702  CA  PRO A 347     -40.433  19.110  73.203  1.00187.39           C
ATOM   2703  CD  PRO A 347     -38.654  19.203  71.608  1.00187.39           C
ATOM   2704  CB  PRO A 347     -40.305  20.563  72.756  1.00187.39           C
ATOM   2705  CG  PRO A 347     -38.898  20.626  72.139  1.00187.39           C
ATOM   2706  C   PRO A 347     -41.824  18.578  73.117  1.00187.39           C
ATOM   2707  O   PRO A 347     -42.195  18.045  72.072  1.00187.39           O
ATOM   2708  N   GLU A 348     -42.605  18.697  74.205  1.00282.65           N
ATOM   2709  CA  GLU A 348     -43.964  18.247  74.180  1.00282.65           C
ATOM   2710  CB  GLU A 348     -44.126  16.734  74.394  1.00282.65           C
ATOM   2711  CG  GLU A 348     -43.613  15.900  73.218  1.00282.65           C
ATOM   2712  CD  GLU A 348     -44.543  16.139  72.036  1.00282.65           C
ATOM   2713  OE1 GLU A 348     -45.509  16.932  72.194  1.00282.65           O
ATOM   2714  OE2 GLU A 348     -44.299  15.533  70.959  1.00282.65           O
ATOM   2715  C   GLU A 348     -44.656  18.934  75.306  1.00282.65           C
ATOM   2716  O   GLU A 348     -44.011  19.473  76.204  1.00282.65           O
ATOM   2717  N   ALA A 349     -46.001  18.953  75.281  1.00228.00           N
ATOM   2718  CA  ALA A 349     -46.681  19.580  76.370  1.00228.00           C
ATOM   2719  CB  ALA A 349     -48.068  20.133  75.997  1.00228.00           C
ATOM   2720  C   ALA A 349     -46.879  18.521  77.400  1.00228.00           C
ATOM   2721  O   ALA A 349     -47.512  17.499  77.143  1.00228.00           O
ATOM   2722  N   GLN A 350     -46.313  18.740  78.599  1.00257.33           N
ATOM   2723  CA  GLN A 350     -46.445  17.779  79.648  1.00257.33           C
ATOM   2724  CB  GLN A 350     -45.436  16.623  79.563  1.00257.33           C
ATOM   2725  CG  GLN A 350     -45.622  15.751  78.319  1.00257.33           C
ATOM   2726  CD  GLN A 350     -46.964  15.040  78.431  1.00257.33           C
ATOM   2727  OE1 GLN A 350     -47.693  15.213  79.407  1.00257.33           O
ATOM   2728  NE2 GLN A 350     -47.303  14.218  77.402  1.00257.33           N
ATOM   2729  C   GLN A 350     -46.189  18.506  80.924  1.00257.33           C
ATOM   2730  O   GLN A 350     -45.940  19.711  80.926  1.00257.33           O
ATOM   2731  N   LEU A 351     -46.263  17.785  82.055  1.00 76.70           N
ATOM   2732  CA  LEU A 351     -46.041  18.437  83.305  1.00 76.70           C
ATOM   2733  CB  LEU A 351     -46.159  17.481  84.505  1.00 76.70           C
ATOM   2734  CG  LEU A 351     -47.572  16.885  84.668  1.00 76.70           C
ATOM   2735  CD1 LEU A 351     -47.639  15.936  85.877  1.00 76.70           C
ATOM   2736  CD2 LEU A 351     -48.642  17.992  84.710  1.00 76.70           C
ATOM   2737  C   LEU A 351     -44.647  18.973  83.285  1.00 76.70           C
ATOM   2738  O   LEU A 351     -44.419  20.142  83.593  1.00 76.70           O
ATOM   2739  N   SER A 352     -43.666  18.134  82.900  1.00168.51           N
ATOM   2740  CA  SER A 352     -42.320  18.624  82.837  1.00168.51           C
ATOM   2741  CB  SER A 352     -41.623  18.669  84.208  1.00168.51           C
ATOM   2742  OG  SER A 352     -41.507  17.358  84.742  1.00168.51           O
ATOM   2743  C   SER A 352     -41.533  17.707  81.960  1.00168.51           C
ATOM   2744  O   SER A 352     -41.825  16.514  81.873  1.00168.51           O
ATOM   2745  N   ASP A 353     -40.518  18.259  81.264  1.00181.00           N
ATOM   2746  CA  ASP A 353     -39.681  17.454  80.423  1.00181.00           C
ATOM   2747  CB  ASP A 353     -40.122  17.453  78.949  1.00181.00           C
ATOM   2748  CG  ASP A 353     -41.443  16.706  78.846  1.00181.00           C
ATOM   2749  OD1 ASP A 353     -41.574  15.638  79.502  1.00181.00           O
ATOM   2750  OD2 ASP A 353     -42.345  17.200  78.117  1.00181.00           O
ATOM   2751  C   ASP A 353     -38.307  18.047  80.463  1.00181.00           C
ATOM   2752  O   ASP A 353     -38.107  19.179  80.028  1.00181.00           O
ATOM   2753  N   THR A 354     -37.318  17.306  81.006  1.00230.89           N
ATOM   2754  CA  THR A 354     -35.981  17.830  81.028  1.00230.89           C
ATOM   2755  CB  THR A 354     -35.524  18.237  82.399  1.00230.89           C
ATOM   2756  OG1 THR A 354     -34.280  18.918  82.321  1.00230.89           O
ATOM   2757  CG2 THR A 354     -35.393  16.979  83.274  1.00230.89           C
ATOM   2758  C   THR A 354     -35.049  16.764  80.539  1.00230.89           C
ATOM   2759  O   THR A 354     -35.183  15.599  80.909  1.00230.89           O
ATOM   2760  N   ILE A 355     -34.087  17.134  79.666  1.00 90.97           N
ATOM   2761  CA  ILE A 355     -33.157  16.155  79.177  1.00 90.97           C
ATOM   2762  CB  ILE A 355     -33.620  15.512  77.902  1.00 90.97           C
ATOM   2763  CG1 ILE A 355     -35.012  14.889  78.105  1.00 90.97           C
ATOM   2764  CG2 ILE A 355     -32.570  14.473  77.484  1.00 90.97           C
ATOM   2765  CD1 ILE A 355     -35.695  14.480  76.801  1.00 90.97           C
ATOM   2766  C   ILE A 355     -31.847  16.847  78.916  1.00 90.97           C
ATOM   2767  O   ILE A 355     -31.809  18.066  78.756  1.00 90.97           O
ATOM   2768  N   ALA A 356     -30.727  16.087  78.889  1.00251.80           N
ATOM   2769  CA  ALA A 356     -29.435  16.671  78.629  1.00251.80           C
ATOM   2770  CB  ALA A 356     -28.639  16.992  79.906  1.00251.80           C
ATOM   2771  C   ALA A 356     -28.622  15.684  77.839  1.00251.80           C
ATOM   2772  O   ALA A 356     -28.922  14.491  77.838  1.00251.80           O
ATOM   2773  N   HIS A 357     -27.574  16.161  77.123  1.00284.27           N
ATOM   2774  CA  HIS A 357     -26.769  15.257  76.344  1.00284.27           C
ATOM   2775  ND1 HIS A 357     -29.833  15.245  74.932  1.00284.27           N
ATOM   2776  CG  HIS A 357     -28.692  14.476  74.935  1.00284.27           C
ATOM   2777  CB  HIS A 357     -27.307  15.041  74.922  1.00284.27           C
ATOM   2778  NE2 HIS A 357     -30.496  13.124  75.003  1.00284.27           N
ATOM   2779  CD2 HIS A 357     -29.114  13.183  74.977  1.00284.27           C
ATOM   2780  CE1 HIS A 357     -30.882  14.386  74.974  1.00284.27           C
ATOM   2781  C   HIS A 357     -25.381  15.812  76.207  1.00284.27           C
ATOM   2782  O   HIS A 357     -25.114  16.949  76.593  1.00284.27           O
ATOM   2783  N   LYS A 358     -24.449  14.992  75.665  1.00260.96           N
ATOM   2784  CA  LYS A 358     -23.083  15.409  75.473  1.00260.96           C
ATOM   2785  CB  LYS A 358     -22.147  14.929  76.596  1.00260.96           C
ATOM   2786  CG  LYS A 358     -22.484  15.548  77.955  1.00260.96           C
ATOM   2787  CD  LYS A 358     -21.825  14.841  79.140  1.00260.96           C
ATOM   2788  CE  LYS A 358     -22.171  15.466  80.494  1.00260.96           C
ATOM   2789  NZ  LYS A 358     -21.498  14.724  81.584  1.00260.96           N
ATOM   2790  C   LYS A 358     -22.589  14.820  74.178  1.00260.96           C
ATOM   2791  O   LYS A 358     -23.133  13.828  73.697  1.00260.96           O
ATOM   2792  N   ASP A 359     -21.549  15.436  73.565  1.00244.06           N
ATOM   2793  CA  ASP A 359     -21.030  14.954  72.307  1.00244.06           C
ATOM   2794  CB  ASP A 359     -21.369  15.873  71.121  1.00244.06           C
ATOM   2795  CG  ASP A 359     -22.872  15.828  70.889  1.00244.06           C
ATOM   2796  OD1 ASP A 359     -23.456  14.717  70.992  1.00244.06           O
ATOM   2797  OD2 ASP A 359     -23.457  16.906  70.600  1.00244.06           O
ATOM   2798  C   ASP A 359     -19.527  14.894  72.369  1.00244.06           C
ATOM   2799  O   ASP A 359     -18.902  15.625  73.136  1.00244.06           O
ATOM   2800  N   THR A 360     -18.910  13.991  71.567  1.00309.64           N
ATOM   2801  CA  THR A 360     -17.472  13.896  71.496  1.00309.64           C
ATOM   2802  CB  THR A 360     -16.889  12.821  72.365  1.00309.64           C
ATOM   2803  OG1 THR A 360     -17.314  11.541  71.923  1.00309.64           O
ATOM   2804  CG2 THR A 360     -17.353  13.063  73.811  1.00309.64           C
ATOM   2805  C   THR A 360     -17.094  13.571  70.075  1.00309.64           C
ATOM   2806  O   THR A 360     -17.954  13.216  69.271  1.00309.64           O
ATOM   2807  N   THR A 361     -15.792  13.705  69.718  1.00307.34           N
ATOM   2808  CA  THR A 361     -15.366  13.414  68.370  1.00307.34           C
ATOM   2809  CB  THR A 361     -15.267  14.631  67.500  1.00307.34           C
ATOM   2810  OG1 THR A 361     -14.281  15.516  68.009  1.00307.34           O
ATOM   2811  CG2 THR A 361     -16.638  15.327  67.472  1.00307.34           C
ATOM   2812  C   THR A 361     -13.996  12.794  68.398  1.00307.34           C
ATOM   2813  O   THR A 361     -13.346  12.764  69.442  1.00307.34           O
ATOM   2814  N   LYS A 362     -13.531  12.262  67.238  1.00289.90           N
ATOM   2815  CA  LYS A 362     -12.227  11.647  67.152  1.00289.90           C
ATOM   2816  CB  LYS A 362     -12.246  10.165  67.555  1.00289.90           C
ATOM   2817  CG  LYS A 362     -12.669   9.963  69.012  1.00289.90           C
ATOM   2818  CD  LYS A 362     -11.722  10.622  70.018  1.00289.90           C
ATOM   2819  CE  LYS A 362     -12.148  10.450  71.478  1.00289.90           C
ATOM   2820  NZ  LYS A 362     -11.151  11.086  72.369  1.00289.90           N
ATOM   2821  C   LYS A 362     -11.729  11.740  65.730  1.00289.90           C
ATOM   2822  O   LYS A 362     -12.496  12.064  64.825  1.00289.90           O
ATOM   2823  N   VAL A 363     -10.415  11.474  65.497  1.00111.49           N
ATOM   2824  CA  VAL A 363      -9.855  11.564  64.165  1.00111.49           C
ATOM   2825  CB  VAL A 363      -9.219  12.894  63.888  1.00111.49           C
ATOM   2826  CG1 VAL A 363      -7.993  13.044  64.805  1.00111.49           C
ATOM   2827  CG2 VAL A 363      -8.895  12.982  62.388  1.00111.49           C
ATOM   2828  C   VAL A 363      -8.777  10.519  63.982  1.00111.49           C
ATOM   2829  O   VAL A 363      -8.275   9.964  64.958  1.00111.49           O
ATOM   2830  N   ILE A 364      -8.410  10.215  62.704  1.00 69.87           N
ATOM   2831  CA  ILE A 364      -7.400   9.232  62.362  1.00 69.87           C
ATOM   2832  CB  ILE A 364      -8.003   7.903  61.985  1.00 69.87           C
ATOM   2833  CG1 ILE A 364      -8.874   7.369  63.136  1.00 69.87           C
ATOM   2834  CG2 ILE A 364      -6.877   6.927  61.607  1.00 69.87           C
ATOM   2835  CD1 ILE A 364      -9.735   6.170  62.739  1.00 69.87           C
ATOM   2836  C   ILE A 364      -6.603   9.751  61.177  1.00 69.87           C
ATOM   2837  O   ILE A 364      -7.060  10.663  60.488  1.00 69.87           O
ATOM   2838  N   THR A 365      -5.377   9.209  60.916  1.00266.81           N
ATOM   2839  CA  THR A 365      -4.558   9.692  59.819  1.00266.81           C
ATOM   2840  CB  THR A 365      -3.451  10.583  60.262  1.00266.81           C
ATOM   2841  OG1 THR A 365      -2.907  11.298  59.162  1.00266.81           O
ATOM   2842  CG2 THR A 365      -2.377   9.655  60.844  1.00266.81           C
ATOM   2843  C   THR A 365      -3.838   8.563  59.109  1.00266.81           C
ATOM   2844  O   THR A 365      -3.724   7.441  59.599  1.00266.81           O
ATOM   2845  N   PRO A 366      -3.382   8.904  57.914  1.00210.07           N
ATOM   2846  CA  PRO A 366      -2.616   8.010  57.050  1.00210.07           C
ATOM   2847  CD  PRO A 366      -4.269   9.744  57.125  1.00210.07           C
ATOM   2848  CB  PRO A 366      -2.953   8.401  55.613  1.00210.07           C
ATOM   2849  CG  PRO A 366      -4.299   9.123  55.721  1.00210.07           C
ATOM   2850  C   PRO A 366      -1.114   8.011  57.246  1.00210.07           C
ATOM   2851  O   PRO A 366      -0.612   8.810  58.035  1.00210.07           O
ATOM   2852  N   ASP A 367      -0.388   7.115  56.516  1.00247.47           N
ATOM   2853  CA  ASP A 367       1.055   6.958  56.564  1.00247.47           C
ATOM   2854  CB  ASP A 367       1.444   5.742  57.421  1.00247.47           C
ATOM   2855  CG  ASP A 367       2.914   5.723  57.806  1.00247.47           C
ATOM   2856  OD1 ASP A 367       3.750   6.388  57.143  1.00247.47           O
ATOM   2857  OD2 ASP A 367       3.216   4.995  58.789  1.00247.47           O
ATOM   2858  C   ASP A 367       1.549   6.682  55.155  1.00247.47           C
ATOM   2859  O   ASP A 367       0.798   6.149  54.342  1.00247.47           O
ATOM   2860  N   VAL A 368       2.809   7.055  54.794  1.00143.87           N
ATOM   2861  CA  VAL A 368       3.278   6.748  53.452  1.00143.87           C
ATOM   2862  CB  VAL A 368       3.146   7.858  52.429  1.00143.87           C
ATOM   2863  CG1 VAL A 368       1.656   8.180  52.300  1.00143.87           C
ATOM   2864  CG2 VAL A 368       4.004   9.076  52.794  1.00143.87           C
ATOM   2865  C   VAL A 368       4.716   6.274  53.476  1.00143.87           C
ATOM   2866  O   VAL A 368       5.379   6.343  54.509  1.00143.87           O
ATOM   2867  N   SER A 369       5.186   5.701  52.329  1.00164.93           N
ATOM   2868  CA  SER A 369       6.513   5.155  52.096  1.00164.93           C
ATOM   2869  CB  SER A 369       6.475   3.859  51.269  1.00164.93           C
ATOM   2870  OG  SER A 369       5.834   2.833  52.012  1.00164.93           O
ATOM   2871  C   SER A 369       7.336   6.179  51.350  1.00164.93           C
ATOM   2872  O   SER A 369       6.778   7.224  51.015  1.00164.93           O
ATOM   2873  N   LYS A 370       8.684   5.957  51.147  1.00338.00           N
ATOM   2874  CA  LYS A 370       9.433   6.963  50.434  1.00338.00           C
ATOM   2875  CB  LYS A 370      10.958   6.782  50.373  1.00338.00           C
ATOM   2876  CG  LYS A 370      11.680   7.073  51.675  1.00338.00           C
ATOM   2877  CD  LYS A 370      11.383   6.028  52.752  1.00338.00           C
ATOM   2878  CE  LYS A 370      12.425   6.010  53.871  1.00338.00           C
ATOM   2879  NZ  LYS A 370      13.660   5.350  53.379  1.00338.00           N
ATOM   2880  C   LYS A 370       9.000   7.106  49.018  1.00338.00           C
ATOM   2881  O   LYS A 370       7.804   7.053  48.734  1.00338.00           O
ATOM   2882  N   VAL A 371       9.967   7.128  48.067  1.00325.51           N
ATOM   2883  CA  VAL A 371       9.636   7.479  46.702  1.00325.51           C
ATOM   2884  CB  VAL A 371      10.795   7.451  45.727  1.00325.51           C
ATOM   2885  CG1 VAL A 371      11.344   6.027  45.589  1.00325.51           C
ATOM   2886  CG2 VAL A 371      10.287   7.967  44.371  1.00325.51           C
ATOM   2887  C   VAL A 371       8.625   6.468  46.208  1.00325.51           C
ATOM   2888  O   VAL A 371       7.660   6.808  45.522  1.00325.51           O
ATOM   2889  N   ALA A 372       8.828   5.174  46.521  1.00271.86           N
ATOM   2890  CA  ALA A 372       7.766   4.261  46.226  1.00271.86           C
ATOM   2891  CB  ALA A 372       8.268   2.830  45.984  1.00271.86           C
ATOM   2892  C   ALA A 372       7.028   4.313  47.533  1.00271.86           C
ATOM   2893  O   ALA A 372       7.314   3.540  48.447  1.00271.86           O
ATOM   2894  N   THR A 373       6.007   5.199  47.608  1.00212.71           N
ATOM   2895  CA  THR A 373       5.328   5.551  48.830  1.00212.71           C
ATOM   2896  CB  THR A 373       4.454   6.772  48.717  1.00212.71           C
ATOM   2897  OG1 THR A 373       3.355   6.506  47.860  1.00212.71           O
ATOM   2898  CG2 THR A 373       5.277   7.942  48.157  1.00212.71           C
ATOM   2899  C   THR A 373       4.405   4.469  49.271  1.00212.71           C
ATOM   2900  O   THR A 373       4.454   3.333  48.811  1.00212.71           O
ATOM   2901  N   THR A 374       3.627   4.779  50.322  1.00 49.97           N
ATOM   2902  CA  THR A 374       2.581   3.892  50.717  1.00 49.97           C
ATOM   2903  CB  THR A 374       1.990   4.200  52.062  1.00 49.97           C
ATOM   2904  OG1 THR A 374       2.965   4.007  53.075  1.00 49.97           O
ATOM   2905  CG2 THR A 374       0.784   3.277  52.306  1.00 49.97           C
ATOM   2906  C   THR A 374       1.505   4.009  49.691  1.00 49.97           C
ATOM   2907  O   THR A 374       0.824   3.036  49.379  1.00 49.97           O
ATOM   2908  N   THR A 375       1.285   5.239  49.185  1.00 35.89           N
ATOM   2909  CA  THR A 375       0.252   5.446  48.213  1.00 35.89           C
ATOM   2910  CB  THR A 375      -0.020   6.899  47.966  1.00 35.89           C
ATOM   2911  OG1 THR A 375      -0.392   7.531  49.182  1.00 35.89           O
ATOM   2912  CG2 THR A 375      -1.163   7.015  46.943  1.00 35.89           C
ATOM   2913  C   THR A 375       0.573   4.805  46.894  1.00 35.89           C
ATOM   2914  O   THR A 375      -0.205   3.987  46.408  1.00 35.89           O
ATOM   2915  N   GLN A 376       1.724   5.147  46.271  1.00 91.16           N
ATOM   2916  CA  GLN A 376       2.013   4.578  44.983  1.00 91.16           C
ATOM   2917  CB  GLN A 376       3.177   5.274  44.242  1.00 91.16           C
ATOM   2918  CG  GLN A 376       2.859   6.710  43.826  1.00 91.16           C
ATOM   2919  CD  GLN A 376       1.669   6.642  42.880  1.00 91.16           C
ATOM   2920  OE1 GLN A 376       0.592   7.156  43.174  1.00 91.16           O
ATOM   2921  NE2 GLN A 376       1.866   5.970  41.715  1.00 91.16           N
ATOM   2922  C   GLN A 376       2.274   3.117  45.173  1.00 91.16           C
ATOM   2923  O   GLN A 376       1.696   2.284  44.475  1.00 91.16           O
ATOM   2924  N   PRO A 377       3.108   2.761  46.115  1.00271.73           N
ATOM   2925  CA  PRO A 377       3.132   1.354  46.399  1.00271.73           C
ATOM   2926  CD  PRO A 377       4.481   3.241  46.022  1.00271.73           C
ATOM   2927  CB  PRO A 377       4.433   1.064  47.122  1.00271.73           C
ATOM   2928  CG  PRO A 377       5.376   2.054  46.433  1.00271.73           C
ATOM   2929  C   PRO A 377       1.859   0.924  47.087  1.00271.73           C
ATOM   2930  O   PRO A 377       0.968   1.757  47.215  1.00271.73           O
ATOM   2931  N   VAL A 378       1.681  -0.367  47.458  1.00126.07           N
ATOM   2932  CA  VAL A 378       0.430  -0.728  48.091  1.00126.07           C
ATOM   2933  CB  VAL A 378      -0.540  -1.424  47.178  1.00126.07           C
ATOM   2934  CG1 VAL A 378      -1.018  -0.441  46.098  1.00126.07           C
ATOM   2935  CG2 VAL A 378       0.146  -2.681  46.616  1.00126.07           C
ATOM   2936  C   VAL A 378       0.652  -1.664  49.247  1.00126.07           C
ATOM   2937  O   VAL A 378       1.710  -2.277  49.376  1.00126.07           O
ATOM   2938  N   ALA A 379      -0.368  -1.765  50.137  1.00264.57           N
ATOM   2939  CA  ALA A 379      -0.351  -2.652  51.273  1.00264.57           C
ATOM   2940  CB  ALA A 379       0.322  -2.053  52.520  1.00264.57           C
ATOM   2941  C   ALA A 379      -1.781  -2.941  51.644  1.00264.57           C
ATOM   2942  O   ALA A 379      -2.679  -2.176  51.287  1.00264.57           O
ATOM   2943  N   LYS A 380      -2.041  -4.067  52.353  1.00335.69           N
ATOM   2944  CA  LYS A 380      -3.397  -4.381  52.726  1.00335.69           C
ATOM   2945  CB  LYS A 380      -4.121  -5.291  51.715  1.00335.69           C
ATOM   2946  CG  LYS A 380      -5.563  -5.622  52.110  1.00335.69           C
ATOM   2947  CD  LYS A 380      -6.374  -6.280  50.989  1.00335.69           C
ATOM   2948  CE  LYS A 380      -7.814  -6.610  51.387  1.00335.69           C
ATOM   2949  NZ  LYS A 380      -7.826  -7.641  52.450  1.00335.69           N
ATOM   2950  C   LYS A 380      -3.397  -5.124  54.032  1.00335.69           C
ATOM   2951  O   LYS A 380      -2.387  -5.702  54.436  1.00335.69           O
ATOM   2952  N   LYS A 381      -4.547  -5.096  54.741  1.00319.23           N
ATOM   2953  CA  LYS A 381      -4.701  -5.825  55.972  1.00319.23           C
ATOM   2954  CB  LYS A 381      -4.501  -4.978  57.240  1.00319.23           C
ATOM   2955  CG  LYS A 381      -5.580  -3.907  57.422  1.00319.23           C
ATOM   2956  CD  LYS A 381      -5.641  -3.313  58.832  1.00319.23           C
ATOM   2957  CE  LYS A 381      -4.461  -2.401  59.174  1.00319.23           C
ATOM   2958  NZ  LYS A 381      -4.626  -1.858  60.542  1.00319.23           N
ATOM   2959  C   LYS A 381      -6.120  -6.307  56.019  1.00319.23           C
ATOM   2960  O   LYS A 381      -7.005  -5.684  55.436  1.00319.23           O
ATOM   2961  N   GLU A 382      -6.373  -7.446  56.700  1.00319.52           N
ATOM   2962  CA  GLU A 382      -7.728  -7.922  56.777  1.00319.52           C
ATOM   2963  CB  GLU A 382      -8.087  -8.950  55.692  1.00319.52           C
ATOM   2964  CG  GLU A 382      -9.533  -9.445  55.790  1.00319.52           C
ATOM   2965  CD  GLU A 382      -9.766 -10.451  54.672  1.00319.52           C
ATOM   2966  OE1 GLU A 382      -8.810 -10.705  53.892  1.00319.52           O
ATOM   2967  OE2 GLU A 382     -10.907 -10.978  54.585  1.00319.52           O
ATOM   2968  C   GLU A 382      -7.922  -8.608  58.091  1.00319.52           C
ATOM   2969  O   GLU A 382      -6.982  -9.137  58.678  1.00319.52           O
ATOM   2970  N   GLU A 383      -9.170  -8.591  58.599  1.00314.48           N
ATOM   2971  CA  GLU A 383      -9.491  -9.272  59.817  1.00314.48           C
ATOM   2972  CB  GLU A 383      -9.804  -8.342  61.003  1.00314.48           C
ATOM   2973  CG  GLU A 383     -10.140  -9.102  62.289  1.00314.48           C
ATOM   2974  CD  GLU A 383     -10.429  -8.088  63.386  1.00314.48           C
ATOM   2975  OE1 GLU A 383     -10.347  -6.865  63.095  1.00314.48           O
ATOM   2976  OE2 GLU A 383     -10.733  -8.520  64.530  1.00314.48           O
ATOM   2977  C   GLU A 383     -10.720 -10.078  59.563  1.00314.48           C
ATOM   2978  O   GLU A 383     -11.536  -9.728  58.713  1.00314.48           O
ATOM   2979  N   ALA A 384     -10.877 -11.206  60.283  1.00255.24           N
ATOM   2980  CA  ALA A 384     -12.047 -12.002  60.076  1.00255.24           C
ATOM   2981  CB  ALA A 384     -11.825 -13.196  59.131  1.00255.24           C
ATOM   2982  C   ALA A 384     -12.472 -12.565  61.392  1.00255.24           C
ATOM   2983  O   ALA A 384     -11.663 -12.748  62.301  1.00255.24           O
ATOM   2984  N   ILE A 385     -13.787 -12.823  61.523  1.00145.77           N
ATOM   2985  CA  ILE A 385     -14.322 -13.425  62.705  1.00145.77           C
ATOM   2986  CB  ILE A 385     -15.255 -12.534  63.476  1.00145.77           C
ATOM   2987  CG1 ILE A 385     -15.556 -13.136  64.857  1.00145.77           C
ATOM   2988  CG2 ILE A 385     -16.501 -12.289  62.609  1.00145.77           C
ATOM   2989  CD1 ILE A 385     -14.331 -13.198  65.772  1.00145.77           C
ATOM   2990  C   ILE A 385     -15.104 -14.604  62.236  1.00145.77           C
ATOM   2991  O   ILE A 385     -15.719 -14.569  61.171  1.00145.77           O
ATOM   2992  N   PRO A 386     -15.072 -15.670  62.983  1.00 61.40           N
ATOM   2993  CA  PRO A 386     -15.801 -16.839  62.585  1.00 61.40           C
ATOM   2994  CD  PRO A 386     -13.935 -15.994  63.828  1.00 61.40           C
ATOM   2995  CB  PRO A 386     -15.222 -18.002  63.398  1.00 61.40           C
ATOM   2996  CG  PRO A 386     -14.335 -17.333  64.471  1.00 61.40           C
ATOM   2997  C   PRO A 386     -17.268 -16.624  62.758  1.00 61.40           C
ATOM   2998  O   PRO A 386     -17.669 -15.998  63.736  1.00 61.40           O
ATOM   2999  N   VAL A 387     -18.088 -17.134  61.816  1.00 53.71           N
ATOM   3000  CA  VAL A 387     -19.514 -16.997  61.907  1.00 53.71           C
ATOM   3001  CB  VAL A 387     -20.007 -15.690  61.345  1.00 53.71           C
ATOM   3002  CG1 VAL A 387     -21.537 -15.624  61.467  1.00 53.71           C
ATOM   3003  CG2 VAL A 387     -19.267 -14.544  62.046  1.00 53.71           C
ATOM   3004  C   VAL A 387     -20.033 -18.087  61.022  1.00 53.71           C
ATOM   3005  O   VAL A 387     -19.265 -18.686  60.272  1.00 53.71           O
ATOM   3006  N   LYS A 388     -21.335 -18.406  61.081  1.00248.26           N
ATOM   3007  CA  LYS A 388     -21.777 -19.419  60.175  1.00248.26           C
ATOM   3008  CB  LYS A 388     -22.884 -20.321  60.769  1.00248.26           C
ATOM   3009  CG  LYS A 388     -22.485 -21.077  62.051  1.00248.26           C
ATOM   3010  CD  LYS A 388     -21.376 -22.128  61.900  1.00248.26           C
ATOM   3011  CE  LYS A 388     -21.035 -22.842  63.215  1.00248.26           C
ATOM   3012  NZ  LYS A 388     -20.137 -23.997  62.971  1.00248.26           N
ATOM   3013  C   LYS A 388     -22.314 -18.704  58.965  1.00248.26           C
ATOM   3014  O   LYS A 388     -23.332 -18.015  59.047  1.00248.26           O
ATOM   3015  N   ALA A 389     -21.591 -18.833  57.824  1.00303.76           N
ATOM   3016  CA  ALA A 389     -21.956 -18.242  56.555  1.00303.76           C
ATOM   3017  CB  ALA A 389     -21.373 -16.838  56.310  1.00303.76           C
ATOM   3018  C   ALA A 389     -21.416 -19.137  55.461  1.00303.76           C
ATOM   3019  O   ALA A 389     -20.397 -19.795  55.640  1.00303.76           O
ATOM   3020  N   GLU A 390     -22.193 -19.256  54.344  1.00293.84           N
ATOM   3021  CA  GLU A 390     -21.912 -20.169  53.247  1.00293.84           C
ATOM   3022  CB  GLU A 390     -22.023 -21.678  53.619  1.00293.84           C
ATOM   3023  CG  GLU A 390     -20.808 -22.225  54.401  1.00293.84           C
ATOM   3024  CD  GLU A 390     -21.141 -23.569  55.064  1.00293.84           C
ATOM   3025  OE1 GLU A 390     -21.201 -24.619  54.368  1.00293.84           O
ATOM   3026  OE2 GLU A 390     -21.344 -23.547  56.310  1.00293.84           O
ATOM   3027  C   GLU A 390     -22.854 -19.879  52.088  1.00293.84           C
ATOM   3028  O   GLU A 390     -23.823 -19.139  52.218  1.00293.84           O
ATOM   3029  N   PRO A 391     -22.566 -20.398  50.925  1.00164.17           N
ATOM   3030  CA  PRO A 391     -23.368 -20.104  49.743  1.00164.17           C
ATOM   3031  CD  PRO A 391     -21.172 -20.635  50.600  1.00164.17           C
ATOM   3032  CB  PRO A 391     -22.355 -19.985  48.616  1.00164.17           C
ATOM   3033  CG  PRO A 391     -21.144 -20.804  49.082  1.00164.17           C
ATOM   3034  C   PRO A 391     -24.530 -20.969  49.306  1.00164.17           C
ATOM   3035  O   PRO A 391     -24.416 -22.174  49.479  1.00164.17           O
ATOM   3036  N   GLN A 392     -25.601 -20.373  48.673  1.00348.33           N
ATOM   3037  CA  GLN A 392     -26.722 -21.042  48.006  1.00348.33           C
ATOM   3038  CB  GLN A 392     -26.688 -22.590  48.071  1.00348.33           C
ATOM   3039  CG  GLN A 392     -25.563 -23.167  47.193  1.00348.33           C
ATOM   3040  CD  GLN A 392     -25.506 -24.680  47.336  1.00348.33           C
ATOM   3041  OE1 GLN A 392     -26.483 -25.386  47.086  1.00348.33           O
ATOM   3042  NE2 GLN A 392     -24.305 -25.181  47.745  1.00348.33           N
ATOM   3043  C   GLN A 392     -28.075 -20.524  48.479  1.00348.33           C
ATOM   3044  O   GLN A 392     -28.126 -19.699  49.385  1.00348.33           O
ATOM   3045  N   THR A 393     -29.210 -20.900  47.810  1.00339.13           N
ATOM   3046  CA  THR A 393     -30.533 -20.568  48.316  1.00339.13           C
ATOM   3047  CB  THR A 393     -30.721 -19.137  48.711  1.00339.13           C
ATOM   3048  OG1 THR A 393     -31.893 -19.025  49.502  1.00339.13           O
ATOM   3049  CG2 THR A 393     -30.852 -18.270  47.448  1.00339.13           C
ATOM   3050  C   THR A 393     -31.628 -20.879  47.310  1.00339.13           C
ATOM   3051  O   THR A 393     -31.353 -21.212  46.158  1.00339.13           O
ATOM   3052  N   VAL A 394     -32.916 -20.781  47.754  1.00145.59           N
ATOM   3053  CA  VAL A 394     -34.105 -20.933  46.934  1.00145.59           C
ATOM   3054  CB  VAL A 394     -34.359 -22.334  46.440  1.00145.59           C
ATOM   3055  CG1 VAL A 394     -34.708 -23.227  47.637  1.00145.59           C
ATOM   3056  CG2 VAL A 394     -35.451 -22.295  45.349  1.00145.59           C
ATOM   3057  C   VAL A 394     -35.300 -20.466  47.745  1.00145.59           C
ATOM   3058  O   VAL A 394     -35.164 -20.173  48.931  1.00145.59           O
ATOM   3059  N   THR A 395     -36.509 -20.376  47.129  1.00237.33           N
ATOM   3060  CA  THR A 395     -37.700 -19.833  47.763  1.00237.33           C
ATOM   3061  CB  THR A 395     -38.594 -19.123  46.782  1.00237.33           C
ATOM   3062  OG1 THR A 395     -39.592 -18.367  47.452  1.00237.33           O
ATOM   3063  CG2 THR A 395     -39.242 -20.171  45.863  1.00237.33           C
ATOM   3064  C   THR A 395     -38.506 -20.910  48.456  1.00237.33           C
ATOM   3065  O   THR A 395     -38.000 -22.008  48.655  1.00237.33           O
ATOM   3066  N   GLN A 396     -39.765 -20.588  48.891  1.00348.07           N
ATOM   3067  CA  GLN A 396     -40.657 -21.518  49.560  1.00348.07           C
ATOM   3068  CB  GLN A 396     -40.270 -21.770  51.025  1.00348.07           C
ATOM   3069  CG  GLN A 396     -41.226 -22.707  51.770  1.00348.07           C
ATOM   3070  CD  GLN A 396     -42.262 -21.876  52.508  1.00348.07           C
ATOM   3071  OE1 GLN A 396     -42.231 -20.647  52.473  1.00348.07           O
ATOM   3072  NE2 GLN A 396     -43.214 -22.567  53.193  1.00348.07           N
ATOM   3073  C   GLN A 396     -42.072 -20.978  49.573  1.00348.07           C
ATOM   3074  O   GLN A 396     -42.284 -19.785  49.367  1.00348.07           O
ATOM   3075  N   GLN A 397     -43.084 -21.862  49.808  1.00303.54           N
ATOM   3076  CA  GLN A 397     -44.475 -21.459  49.878  1.00303.54           C
ATOM   3077  CB  GLN A 397     -45.233 -21.620  48.548  1.00303.54           C
ATOM   3078  CG  GLN A 397     -44.853 -20.577  47.494  1.00303.54           C
ATOM   3079  CD  GLN A 397     -45.482 -19.250  47.905  1.00303.54           C
ATOM   3080  OE1 GLN A 397     -45.560 -18.924  49.089  1.00303.54           O
ATOM   3081  NE2 GLN A 397     -45.953 -18.463  46.902  1.00303.54           N
ATOM   3082  C   GLN A 397     -45.227 -22.276  50.910  1.00303.54           C
ATOM   3083  O   GLN A 397     -44.949 -23.452  51.130  1.00303.54           O
ATOM   3084  N   PRO A 398     -46.154 -21.615  51.572  1.00137.99           N
ATOM   3085  CA  PRO A 398     -47.008 -22.224  52.584  1.00137.99           C
ATOM   3086  CD  PRO A 398     -45.885 -20.219  51.872  1.00137.99           C
ATOM   3087  CB  PRO A 398     -47.244 -21.139  53.636  1.00137.99           C
ATOM   3088  CG  PRO A 398     -46.942 -19.821  52.907  1.00137.99           C
ATOM   3089  C   PRO A 398     -48.317 -22.794  52.075  1.00137.99           C
ATOM   3090  O   PRO A 398     -48.669 -22.539  50.924  1.00137.99           O
ATOM   3091  N   ALA A 399     -49.057 -23.559  52.928  1.00271.07           N
ATOM   3092  CA  ALA A 399     -50.357 -24.104  52.585  1.00271.07           C
ATOM   3093  CB  ALA A 399     -50.283 -25.386  51.738  1.00271.07           C
ATOM   3094  C   ALA A 399     -51.105 -24.458  53.856  1.00271.07           C
ATOM   3095  O   ALA A 399     -50.495 -24.596  54.915  1.00271.07           O
ATOM   3096  N   THR A 400     -52.460 -24.593  53.790  1.00312.01           N
ATOM   3097  CA  THR A 400     -53.244 -24.935  54.960  1.00312.01           C
ATOM   3098  CB  THR A 400     -53.665 -23.740  55.763  1.00312.01           C
ATOM   3099  OG1 THR A 400     -54.266 -24.154  56.981  1.00312.01           O
ATOM   3100  CG2 THR A 400     -54.661 -22.915  54.931  1.00312.01           C
ATOM   3101  C   THR A 400     -54.515 -25.652  54.559  1.00312.01           C
ATOM   3102  O   THR A 400     -54.809 -25.784  53.372  1.00312.01           O
ATOM   3103  N   SER A 401     -55.293 -26.156  55.556  1.00214.02           N
ATOM   3104  CA  SER A 401     -56.550 -26.826  55.292  1.00214.02           C
ATOM   3105  CB  SER A 401     -56.380 -28.247  54.729  1.00214.02           C
ATOM   3106  OG  SER A 401     -55.760 -29.083  55.695  1.00214.02           O
ATOM   3107  C   SER A 401     -57.333 -26.954  56.579  1.00214.02           C
ATOM   3108  O   SER A 401     -56.800 -26.706  57.659  1.00214.02           O
ATOM   3109  N   ALA A 402     -58.639 -27.331  56.494  1.00294.00           N
ATOM   3110  CA  ALA A 402     -59.457 -27.501  57.677  1.00294.00           C
ATOM   3111  CB  ALA A 402     -59.968 -26.175  58.264  1.00294.00           C
ATOM   3112  C   ALA A 402     -60.674 -28.329  57.339  1.00294.00           C
ATOM   3113  O   ALA A 402     -61.040 -28.454  56.171  1.00294.00           O
ATOM   3114  N   TYR A 403     -61.323 -28.943  58.365  1.00346.45           N
ATOM   3115  CA  TYR A 403     -62.503 -29.751  58.145  1.00346.45           C
ATOM   3116  CB  TYR A 403     -62.186 -31.254  58.025  1.00346.45           C
ATOM   3117  CG  TYR A 403     -63.464 -31.989  57.803  1.00346.45           C
ATOM   3118  CD1 TYR A 403     -64.039 -32.041  56.554  1.00346.45           C
ATOM   3119  CD2 TYR A 403     -64.085 -32.633  58.848  1.00346.45           C
ATOM   3120  CE1 TYR A 403     -65.218 -32.720  56.353  1.00346.45           C
ATOM   3121  CE2 TYR A 403     -65.264 -33.314  58.654  1.00346.45           C
ATOM   3122  CZ  TYR A 403     -65.830 -33.360  57.403  1.00346.45           C
ATOM   3123  OH  TYR A 403     -67.039 -34.059  57.201  1.00346.45           O
ATOM   3124  C   TYR A 403     -63.472 -29.592  59.293  1.00346.45           C
ATOM   3125  O   TYR A 403     -63.076 -29.253  60.408  1.00346.45           O
ATOM   3126  N   LEU A 404     -64.786 -29.816  59.031  1.00318.43           N
ATOM   3127  CA  LEU A 404     -65.812 -29.770  60.049  1.00318.43           C
ATOM   3128  CB  LEU A 404     -66.623 -28.461  60.065  1.00318.43           C
ATOM   3129  CG  LEU A 404     -65.796 -27.208  60.409  1.00318.43           C
ATOM   3130  CD1 LEU A 404     -65.218 -27.288  61.830  1.00318.43           C
ATOM   3131  CD2 LEU A 404     -64.733 -26.925  59.337  1.00318.43           C
ATOM   3132  C   LEU A 404     -66.800 -30.871  59.765  1.00318.43           C
ATOM   3133  O   LEU A 404     -67.035 -31.208  58.607  1.00318.43           O
ATOM   3134  N   ASP A 405     -67.401 -31.478  60.818  1.00292.20           N
ATOM   3135  CA  ASP A 405     -68.365 -32.531  60.598  1.00292.20           C
ATOM   3136  CB  ASP A 405     -67.763 -33.943  60.707  1.00292.20           C
ATOM   3137  CG  ASP A 405     -68.797 -34.955  60.230  1.00292.20           C
ATOM   3138  OD1 ASP A 405     -69.789 -34.535  59.576  1.00292.20           O
ATOM   3139  OD2 ASP A 405     -68.601 -36.169  60.508  1.00292.20           O
ATOM   3140  C   ASP A 405     -69.450 -32.443  61.638  1.00292.20           C
ATOM   3141  O   ASP A 405     -69.187 -32.091  62.789  1.00292.20           O
ATOM   3142  N   SER A 406     -70.714 -32.744  61.251  1.00242.29           N
ATOM   3143  CA  SER A 406     -71.805 -32.741  62.188  1.00242.29           C
ATOM   3144  CB  SER A 406     -72.562 -31.402  62.247  1.00242.29           C
ATOM   3145  OG  SER A 406     -73.624 -31.479  63.186  1.00242.29           O
ATOM   3146  C   SER A 406     -72.798 -33.784  61.747  1.00242.29           C
ATOM   3147  O   SER A 406     -72.825 -34.161  60.576  1.00242.29           O
ATOM   3148  N   ALA A 407     -73.630 -34.297  62.685  1.00278.69           N
ATOM   3149  CA  ALA A 407     -74.613 -35.283  62.311  1.00278.69           C
ATOM   3150  CB  ALA A 407     -74.022 -36.685  62.084  1.00278.69           C
ATOM   3151  C   ALA A 407     -75.628 -35.409  63.410  1.00278.69           C
ATOM   3152  O   ALA A 407     -75.383 -35.000  64.544  1.00278.69           O
ATOM   3153  N   SER A 408     -76.816 -35.968  63.083  1.00249.79           N
ATOM   3154  CA  SER A 408     -77.849 -36.179  64.065  1.00249.79           C
ATOM   3155  CB  SER A 408     -78.841 -35.008  64.177  1.00249.79           C
ATOM   3156  OG  SER A 408     -78.172 -33.844  64.640  1.00249.79           O
ATOM   3157  C   SER A 408     -78.642 -37.384  63.647  1.00249.79           C
ATOM   3158  O   SER A 408     -78.677 -37.731  62.468  1.00249.79           O
ATOM   3159  N   TYR A 409     -79.287 -38.071  64.617  1.00320.01           N
ATOM   3160  CA  TYR A 409     -80.070 -39.233  64.291  1.00320.01           C
ATOM   3161  CB  TYR A 409     -79.356 -40.560  64.600  1.00320.01           C
ATOM   3162  CG  TYR A 409     -80.276 -41.671  64.226  1.00320.01           C
ATOM   3163  CD1 TYR A 409     -80.397 -42.074  62.916  1.00320.01           C
ATOM   3164  CD2 TYR A 409     -81.019 -42.313  65.191  1.00320.01           C
ATOM   3165  CE1 TYR A 409     -81.247 -43.099  62.574  1.00320.01           C
ATOM   3166  CE2 TYR A 409     -81.872 -43.338  64.855  1.00320.01           C
ATOM   3167  CZ  TYR A 409     -81.986 -43.733  63.544  1.00320.01           C
ATOM   3168  OH  TYR A 409     -82.859 -44.785  63.196  1.00320.01           O
ATOM   3169  C   TYR A 409     -81.336 -39.219  65.096  1.00320.01           C
ATOM   3170  O   TYR A 409     -81.387 -38.645  66.183  1.00320.01           O
ATOM   3171  N   LYS A 410     -82.408 -39.844  64.557  1.00294.31           N
ATOM   3172  CA  LYS A 410     -83.653 -39.952  65.267  1.00294.31           C
ATOM   3173  CB  LYS A 410     -84.736 -38.975  64.779  1.00294.31           C
ATOM   3174  CG  LYS A 410     -85.195 -39.241  63.344  1.00294.31           C
ATOM   3175  CD  LYS A 410     -86.485 -38.509  62.968  1.00294.31           C
ATOM   3176  CE  LYS A 410     -87.736 -39.084  63.636  1.00294.31           C
ATOM   3177  NZ  LYS A 410     -88.017 -40.438  63.107  1.00294.31           N
ATOM   3178  C   LYS A 410     -84.180 -41.335  65.028  1.00294.31           C
ATOM   3179  O   LYS A 410     -84.015 -41.887  63.941  1.00294.31           O
ATOM   3180  N   ILE A 411     -84.817 -41.946  66.050  1.00178.73           N
ATOM   3181  CA  ILE A 411     -85.347 -43.270  65.873  1.00178.73           C
ATOM   3182  CB  ILE A 411     -84.571 -44.312  66.639  1.00178.73           C
ATOM   3183  CG1 ILE A 411     -84.923 -45.745  66.193  1.00178.73           C
ATOM   3184  CG2 ILE A 411     -84.788 -44.052  68.138  1.00178.73           C
ATOM   3185  CD1 ILE A 411     -86.345 -46.191  66.529  1.00178.73           C
ATOM   3186  C   ILE A 411     -86.766 -43.278  66.359  1.00178.73           C
ATOM   3187  O   ILE A 411     -87.074 -42.721  67.411  1.00178.73           O
ATOM   3188  N   THR A 412     -87.680 -43.893  65.579  1.00264.61           N
ATOM   3189  CA  THR A 412     -89.050 -43.989  65.997  1.00264.61           C
ATOM   3190  CB  THR A 412     -89.945 -42.968  65.359  1.00264.61           C
ATOM   3191  OG1 THR A 412     -89.974 -43.152  63.951  1.00264.61           O
ATOM   3192  CG2 THR A 412     -89.415 -41.565  65.700  1.00264.61           C
ATOM   3193  C   THR A 412     -89.560 -45.335  65.584  1.00264.61           C
ATOM   3194  O   THR A 412     -88.977 -45.990  64.722  1.00264.61           O
ATOM   3195  N   GLY A 413     -90.662 -45.794  66.215  1.00130.24           N
ATOM   3196  CA  GLY A 413     -91.240 -47.049  65.831  1.00130.24           C
ATOM   3197  C   GLY A 413     -92.103 -47.531  66.954  1.00130.24           C
ATOM   3198  O   GLY A 413     -91.836 -47.255  68.123  1.00130.24           O
ATOM   3199  N   THR A 414     -93.178 -48.274  66.616  1.00291.16           N
ATOM   3200  CA  THR A 414     -94.044 -48.807  67.629  1.00291.16           C
ATOM   3201  CB  THR A 414     -95.273 -47.975  67.862  1.00291.16           C
ATOM   3202  OG1 THR A 414     -96.071 -47.941  66.688  1.00291.16           O
ATOM   3203  CG2 THR A 414     -94.840 -46.552  68.252  1.00291.16           C
ATOM   3204  C   THR A 414     -94.513 -50.146  67.168  1.00291.16           C
ATOM   3205  O   THR A 414     -94.499 -50.445  65.974  1.00291.16           O
ATOM   3206  N   LYS A 415     -94.928 -51.009  68.120  1.00297.33           N
ATOM   3207  CA  LYS A 415     -95.436 -52.299  67.759  1.00297.33           C
ATOM   3208  CB  LYS A 415     -94.472 -53.452  68.078  1.00297.33           C
ATOM   3209  CG  LYS A 415     -95.014 -54.831  67.687  1.00297.33           C
ATOM   3210  CD  LYS A 415     -95.147 -55.039  66.179  1.00297.33           C
ATOM   3211  CE  LYS A 415     -95.690 -56.420  65.799  1.00297.33           C
ATOM   3212  NZ  LYS A 415     -95.790 -56.538  64.329  1.00297.33           N
ATOM   3213  C   LYS A 415     -96.675 -52.526  68.565  1.00297.33           C
ATOM   3214  O   LYS A 415     -96.728 -52.179  69.744  1.00297.33           O
ATOM   3215  N   THR A 416     -97.717 -53.102  67.939  1.00308.38           N
ATOM   3216  CA  THR A 416     -98.921 -53.362  68.673  1.00308.38           C
ATOM   3217  CB  THR A 416    -100.040 -52.415  68.347  1.00308.38           C
ATOM   3218  OG1 THR A 416    -100.415 -52.550  66.984  1.00308.38           O
ATOM   3219  CG2 THR A 416     -99.564 -50.979  68.626  1.00308.38           C
ATOM   3220  C   THR A 416     -99.396 -54.729  68.304  1.00308.38           C
ATOM   3221  O   THR A 416     -99.146 -55.206  67.199  1.00308.38           O
ATOM   3222  N   LYS A 417    -100.083 -55.408  69.244  1.00313.42           N
ATOM   3223  CA  LYS A 417    -100.610 -56.705  68.943  1.00313.42           C
ATOM   3224  CB  LYS A 417     -99.871 -57.857  69.648  1.00313.42           C
ATOM   3225  CG  LYS A 417     -99.994 -57.828  71.173  1.00313.42           C
ATOM   3226  CD  LYS A 417     -99.534 -59.122  71.849  1.00313.42           C
ATOM   3227  CE  LYS A 417    -100.475 -60.306  71.614  1.00313.42           C
ATOM   3228  NZ  LYS A 417    -101.770 -60.067  72.288  1.00313.42           N
ATOM   3229  C   LYS A 417    -102.024 -56.729  69.423  1.00313.42           C
ATOM   3230  O   LYS A 417    -102.337 -56.195  70.486  1.00313.42           O
ATOM   3231  N   TYR A 418    -102.925 -57.338  68.630  1.00294.21           N
ATOM   3232  CA  TYR A 418    -104.297 -57.422  69.035  1.00294.21           C
ATOM   3233  CB  TYR A 418    -105.270 -56.685  68.099  1.00294.21           C
ATOM   3234  CG  TYR A 418    -106.645 -56.939  68.614  1.00294.21           C
ATOM   3235  CD1 TYR A 418    -107.162 -56.182  69.641  1.00294.21           C
ATOM   3236  CD2 TYR A 418    -107.415 -57.940  68.070  1.00294.21           C
ATOM   3237  CE1 TYR A 418    -108.430 -56.421  70.115  1.00294.21           C
ATOM   3238  CE2 TYR A 418    -108.685 -58.182  68.539  1.00294.21           C
ATOM   3239  CZ  TYR A 418    -109.193 -57.422  69.564  1.00294.21           C
ATOM   3240  OH  TYR A 418    -110.495 -57.669  70.048  1.00294.21           O
ATOM   3241  C   TYR A 418    -104.680 -58.862  69.007  1.00294.21           C
ATOM   3242  O   TYR A 418    -104.334 -59.587  68.076  1.00294.21           O
ATOM   3243  N   THR A 419    -105.393 -59.323  70.051  1.00280.10           N
ATOM   3244  CA  THR A 419    -105.793 -60.696  70.055  1.00280.10           C
ATOM   3245  CB  THR A 419    -105.055 -61.534  71.056  1.00280.10           C
ATOM   3246  OG1 THR A 419    -105.363 -62.908  70.868  1.00280.10           O
ATOM   3247  CG2 THR A 419    -105.460 -61.086  72.471  1.00280.10           C
ATOM   3248  C   THR A 419    -107.241 -60.765  70.411  1.00280.10           C
ATOM   3249  O   THR A 419    -107.755 -59.937  71.161  1.00280.10           O
ATOM   3250  N   ILE A 420    -107.938 -61.767  69.844  1.00154.49           N
ATOM   3251  CA  ILE A 420    -109.314 -62.010  70.151  1.00154.49           C
ATOM   3252  CB  ILE A 420    -110.226 -61.920  68.961  1.00154.49           C
ATOM   3253  CG1 ILE A 420    -111.698 -61.935  69.406  1.00154.49           C
ATOM   3254  CG2 ILE A 420    -109.850 -63.049  67.987  1.00154.49           C
ATOM   3255  CD1 ILE A 420    -112.110 -60.692  70.193  1.00154.49           C
ATOM   3256  C   ILE A 420    -109.341 -63.414  70.651  1.00154.49           C
ATOM   3257  O   ILE A 420    -108.633 -64.271  70.125  1.00154.49           O
ATOM   3258  N   LYS A 421    -110.143 -63.702  71.692  1.00232.49           N
ATOM   3259  CA  LYS A 421    -110.052 -65.034  72.206  1.00232.49           C
ATOM   3260  CB  LYS A 421    -110.477 -65.177  73.680  1.00232.49           C
ATOM   3261  CG  LYS A 421    -111.913 -64.747  73.982  1.00232.49           C
ATOM   3262  CD  LYS A 421    -112.402 -65.217  75.355  1.00232.49           C
ATOM   3263  CE  LYS A 421    -111.311 -65.213  76.430  1.00232.49           C
ATOM   3264  NZ  LYS A 421    -110.882 -63.827  76.720  1.00232.49           N
ATOM   3265  C   LYS A 421    -110.874 -65.963  71.377  1.00232.49           C
ATOM   3266  O   LYS A 421    -112.060 -66.175  71.625  1.00232.49           O
ATOM   3267  N   GLU A 422    -110.223 -66.528  70.343  1.00260.86           N
ATOM   3268  CA  GLU A 422    -110.774 -67.554  69.514  1.00260.86           C
ATOM   3269  CB  GLU A 422    -111.620 -67.050  68.327  1.00260.86           C
ATOM   3270  CG  GLU A 422    -110.850 -66.209  67.308  1.00260.86           C
ATOM   3271  CD  GLU A 422    -111.799 -65.886  66.160  1.00260.86           C
ATOM   3272  OE1 GLU A 422    -113.028 -66.112  66.324  1.00260.86           O
ATOM   3273  OE2 GLU A 422    -111.306 -65.412  65.102  1.00260.86           O
ATOM   3274  C   GLU A 422    -109.572 -68.247  68.965  1.00260.86           C
ATOM   3275  O   GLU A 422    -108.621 -67.594  68.537  1.00260.86           O
ATOM   3276  N   GLY A 423    -109.560 -69.590  68.972  1.00107.16           N
ATOM   3277  CA  GLY A 423    -108.375 -70.247  68.505  1.00107.16           C
ATOM   3278  C   GLY A 423    -107.342 -70.030  69.565  1.00107.16           C
ATOM   3279  O   GLY A 423    -107.681 -69.714  70.704  1.00107.16           O
ATOM   3280  N   GLU A 424    -106.047 -70.205  69.223  1.00264.83           N
ATOM   3281  CA  GLU A 424    -105.025 -69.996  70.211  1.00264.83           C
ATOM   3282  CB  GLU A 424    -104.799 -71.266  71.052  1.00264.83           C
ATOM   3283  CG  GLU A 424    -104.032 -71.064  72.358  1.00264.83           C
ATOM   3284  CD  GLU A 424    -104.225 -72.328  73.188  1.00264.83           C
ATOM   3285  OE1 GLU A 424    -104.906 -73.264  72.689  1.00264.83           O
ATOM   3286  OE2 GLU A 424    -103.699 -72.374  74.332  1.00264.83           O
ATOM   3287  C   GLU A 424    -103.753 -69.651  69.481  1.00264.83           C
ATOM   3288  O   GLU A 424    -103.405 -70.314  68.506  1.00264.83           O
ATOM   3289  N   THR A 425    -103.029 -68.588  69.915  1.00263.54           N
ATOM   3290  CA  THR A 425    -101.811 -68.216  69.232  1.00263.54           C
ATOM   3291  CB  THR A 425    -102.082 -67.371  68.024  1.00263.54           C
ATOM   3292  OG1 THR A 425    -102.941 -68.065  67.130  1.00263.54           O
ATOM   3293  CG2 THR A 425    -100.751 -67.046  67.328  1.00263.54           C
ATOM   3294  C   THR A 425    -100.939 -67.412  70.166  1.00263.54           C
ATOM   3295  O   THR A 425    -101.432 -66.868  71.153  1.00263.54           O
ATOM   3296  N   LEU A 426     -99.605 -67.329  69.896  1.00397.28           N
ATOM   3297  CA  LEU A 426     -98.740 -66.536  70.746  1.00397.28           C
ATOM   3298  CB  LEU A 426     -98.682 -67.122  72.172  1.00397.28           C
ATOM   3299  CG  LEU A 426     -97.938 -66.269  73.214  1.00397.28           C
ATOM   3300  CD1 LEU A 426     -96.428 -66.213  72.942  1.00397.28           C
ATOM   3301  CD2 LEU A 426     -98.588 -64.884  73.349  1.00397.28           C
ATOM   3302  C   LEU A 426     -97.336 -66.503  70.160  1.00397.28           C
ATOM   3303  O   LEU A 426     -96.888 -67.502  69.600  1.00397.28           O
ATOM   3304  N   THR A 427     -96.605 -65.350  70.246  1.00354.46           N
ATOM   3305  CA  THR A 427     -95.238 -65.289  69.742  1.00354.46           C
ATOM   3306  CB  THR A 427     -95.182 -65.317  68.242  1.00354.46           C
ATOM   3307  OG1 THR A 427     -93.836 -65.411  67.799  1.00354.46           O
ATOM   3308  CG2 THR A 427     -95.844 -64.040  67.701  1.00354.46           C
ATOM   3309  C   THR A 427     -94.513 -64.022  70.202  1.00354.46           C
ATOM   3310  O   THR A 427     -95.163 -63.063  70.616  1.00354.46           O
ATOM   3311  N   ARG A 428     -93.140 -63.992  70.144  1.00315.96           N
ATOM   3312  CA  ARG A 428     -92.337 -62.825  70.498  1.00315.96           C
ATOM   3313  CB  ARG A 428     -92.239 -62.577  72.019  1.00315.96           C
ATOM   3314  CG  ARG A 428     -93.577 -62.375  72.751  1.00315.96           C
ATOM   3315  CD  ARG A 428     -94.292 -63.675  73.145  1.00315.96           C
ATOM   3316  NE  ARG A 428     -95.548 -63.308  73.863  1.00315.96           N
ATOM   3317  CZ  ARG A 428     -95.991 -64.063  74.913  1.00315.96           C
ATOM   3318  NH1 ARG A 428     -95.270 -65.143  75.335  1.00315.96           N
ATOM   3319  NH2 ARG A 428     -97.154 -63.736  75.551  1.00315.96           N
ATOM   3320  C   ARG A 428     -90.883 -62.996  70.007  1.00315.96           C
ATOM   3321  O   ARG A 428     -90.433 -64.134  69.906  1.00315.96           O
ATOM   3322  N   VAL A 429     -90.123 -61.886  69.716  1.00109.33           N
ATOM   3323  CA  VAL A 429     -88.728 -61.946  69.233  1.00109.33           C
ATOM   3324  CB  VAL A 429     -88.665 -62.237  67.749  1.00109.33           C
ATOM   3325  CG1 VAL A 429     -87.197 -62.283  67.287  1.00109.33           C
ATOM   3326  CG2 VAL A 429     -89.461 -63.514  67.430  1.00109.33           C
ATOM   3327  C   VAL A 429     -88.013 -60.592  69.437  1.00109.33           C
ATOM   3328  O   VAL A 429     -88.691 -59.583  69.630  1.00109.33           O
ATOM   3329  N   SER A 430     -86.619 -60.518  69.410  1.00252.79           N
ATOM   3330  CA  SER A 430     -85.825 -59.279  69.508  1.00252.79           C
ATOM   3331  CB  SER A 430     -85.888 -58.625  70.903  1.00252.79           C
ATOM   3332  OG  SER A 430     -87.200 -58.153  71.174  1.00252.79           O
ATOM   3333  C   SER A 430     -84.320 -59.501  69.205  1.00252.79           C
ATOM   3334  O   SER A 430     -83.870 -60.644  69.264  1.00252.79           O
ATOM   3335  N   LEU A 431     -83.508 -58.416  68.869  1.00312.34           N
ATOM   3336  CA  LEU A 431     -82.049 -58.468  68.588  1.00312.34           C
ATOM   3337  CB  LEU A 431     -81.712 -59.188  67.268  1.00312.34           C
ATOM   3338  CG  LEU A 431     -82.010 -60.698  67.260  1.00312.34           C
ATOM   3339  CD1 LEU A 431     -81.643 -61.344  65.915  1.00312.34           C
ATOM   3340  CD2 LEU A 431     -81.356 -61.397  68.460  1.00312.34           C
ATOM   3341  C   LEU A 431     -81.385 -57.067  68.487  1.00312.34           C
ATOM   3342  O   LEU A 431     -82.101 -56.080  68.323  1.00312.34           O
ATOM   3343  N   ARG A 432     -79.998 -56.928  68.600  1.00426.28           N
ATOM   3344  CA  ARG A 432     -79.266 -55.639  68.449  1.00426.28           C
ATOM   3345  CB  ARG A 432     -79.914 -54.545  69.324  1.00426.28           C
ATOM   3346  CG  ARG A 432     -80.071 -54.944  70.799  1.00426.28           C
ATOM   3347  CD  ARG A 432     -81.388 -55.683  71.092  1.00426.28           C
ATOM   3348  NE  ARG A 432     -81.432 -56.027  72.543  1.00426.28           N
ATOM   3349  CZ  ARG A 432     -82.520 -56.669  73.062  1.00426.28           C
ATOM   3350  NH1 ARG A 432     -83.574 -56.995  72.254  1.00426.28           N
ATOM   3351  NH2 ARG A 432     -82.562 -56.988  74.388  1.00426.28           N
ATOM   3352  C   ARG A 432     -77.725 -55.688  68.749  1.00426.28           C
ATOM   3353  O   ARG A 432     -77.325 -56.491  69.591  1.00426.28           O
ATOM   3354  N   PHE A 433     -76.825 -54.823  68.096  1.00385.97           N
ATOM   3355  CA  PHE A 433     -75.332 -54.757  68.286  1.00385.97           C
ATOM   3356  CB  PHE A 433     -74.611 -55.958  67.626  1.00385.97           C
ATOM   3357  CG  PHE A 433     -75.115 -57.256  68.179  1.00385.97           C
ATOM   3358  CD1 PHE A 433     -74.586 -57.803  69.328  1.00385.97           C
ATOM   3359  CD2 PHE A 433     -76.127 -57.938  67.538  1.00385.97           C
ATOM   3360  CE1 PHE A 433     -75.059 -58.998  69.824  1.00385.97           C
ATOM   3361  CE2 PHE A 433     -76.605 -59.133  68.028  1.00385.97           C
ATOM   3362  CZ  PHE A 433     -76.071 -59.666  69.176  1.00385.97           C
ATOM   3363  C   PHE A 433     -74.644 -53.478  67.647  1.00385.97           C
ATOM   3364  O   PHE A 433     -75.263 -52.889  66.761  1.00385.97           O
ATOM   3365  N   TYR A 434     -73.372 -52.998  68.047  1.00320.13           N
ATOM   3366  CA  TYR A 434     -72.672 -51.782  67.481  1.00320.13           C
ATOM   3367  CB  TYR A 434     -73.260 -50.481  68.076  1.00320.13           C
ATOM   3368  CG  TYR A 434     -74.758 -50.493  67.986  1.00320.13           C
ATOM   3369  CD1 TYR A 434     -75.495 -51.022  69.023  1.00320.13           C
ATOM   3370  CD2 TYR A 434     -75.434 -49.988  66.897  1.00320.13           C
ATOM   3371  CE1 TYR A 434     -76.869 -51.053  68.981  1.00320.13           C
ATOM   3372  CE2 TYR A 434     -76.812 -50.017  66.848  1.00320.13           C
ATOM   3373  CZ  TYR A 434     -77.534 -50.548  67.891  1.00320.13           C
ATOM   3374  OH  TYR A 434     -78.945 -50.576  67.842  1.00320.13           O
ATOM   3375  C   TYR A 434     -71.093 -51.664  67.734  1.00320.13           C
ATOM   3376  O   TYR A 434     -70.575 -52.483  68.490  1.00320.13           O
ATOM   3377  N   GLY A 435     -70.278 -50.670  67.115  1.00182.44           N
ATOM   3378  CA  GLY A 435     -68.822 -50.344  67.416  1.00182.44           C
ATOM   3379  C   GLY A 435     -67.909 -49.643  66.305  1.00182.44           C
ATOM   3380  O   GLY A 435     -68.126 -49.925  65.127  1.00182.44           O
ATOM   3381  N   THR A 436     -66.839 -48.757  66.645  1.00365.99           N
ATOM   3382  CA  THR A 436     -65.870 -48.011  65.728  1.00365.99           C
ATOM   3383  CB  THR A 436     -66.562 -46.889  65.001  1.00365.99           C
ATOM   3384  OG1 THR A 436     -67.147 -46.002  65.943  1.00365.99           O
ATOM   3385  CG2 THR A 436     -67.645 -47.447  64.061  1.00365.99           C
ATOM   3386  C   THR A 436     -64.571 -47.323  66.376  1.00365.99           C
ATOM   3387  O   THR A 436     -64.589 -47.166  67.594  1.00365.99           O
ATOM   3388  N   LYS A 437     -63.436 -46.886  65.609  1.00374.13           N
ATOM   3389  CA  LYS A 437     -62.172 -46.148  66.069  1.00374.13           C
ATOM   3390  CB  LYS A 437     -61.506 -46.834  67.288  1.00374.13           C
ATOM   3391  CG  LYS A 437     -62.163 -46.538  68.643  1.00374.13           C
ATOM   3392  CD  LYS A 437     -61.881 -47.569  69.741  1.00374.13           C
ATOM   3393  CE  LYS A 437     -62.667 -47.311  71.035  1.00374.13           C
ATOM   3394  NZ  LYS A 437     -62.670 -48.529  71.882  1.00374.13           N
ATOM   3395  C   LYS A 437     -60.975 -45.883  65.018  1.00374.13           C
ATOM   3396  O   LYS A 437     -60.962 -46.564  63.994  1.00374.13           O
ATOM   3397  N   ALA A 438     -59.941 -44.896  65.218  1.00391.05           N
ATOM   3398  CA  ALA A 438     -58.684 -44.600  64.374  1.00391.05           C
ATOM   3399  CB  ALA A 438     -58.990 -44.563  62.866  1.00391.05           C
ATOM   3400  C   ALA A 438     -57.796 -43.267  64.670  1.00391.05           C
ATOM   3401  O   ALA A 438     -58.301 -42.403  65.383  1.00391.05           O
ATOM   3402  N   MET A 439     -56.460 -43.046  64.172  1.00532.41           N
ATOM   3403  CA  MET A 439     -55.591 -41.780  64.280  1.00532.41           C
ATOM   3404  CB  MET A 439     -55.708 -41.174  65.700  1.00532.41           C
ATOM   3405  CG  MET A 439     -55.109 -42.038  66.822  1.00532.41           C
ATOM   3406  SD  MET A 439     -56.004 -43.577  67.203  1.00532.41           S
ATOM   3407  CE  MET A 439     -57.385 -42.774  68.076  1.00532.41           C
ATOM   3408  C   MET A 439     -53.990 -41.818  63.938  1.00532.41           C
ATOM   3409  O   MET A 439     -53.402 -42.849  64.260  1.00532.41           O
ATOM   3410  N   TRP A 440     -53.226 -40.716  63.360  1.00400.48           N
ATOM   3411  CA  TRP A 440     -51.709 -40.630  63.011  1.00400.48           C
ATOM   3412  CB  TRP A 440     -51.386 -41.604  61.834  1.00400.48           C
ATOM   3413  CG  TRP A 440     -51.659 -43.088  62.091  1.00400.48           C
ATOM   3414  CD2 TRP A 440     -52.888 -43.773  61.762  1.00400.48           C
ATOM   3415  CD1 TRP A 440     -50.850 -44.032  62.664  1.00400.48           C
ATOM   3416  NE1 TRP A 440     -51.496 -45.250  62.717  1.00400.48           N
ATOM   3417  CE2 TRP A 440     -52.752 -45.103  62.163  1.00400.48           C
ATOM   3418  CE3 TRP A 440     -54.044 -43.326  61.186  1.00400.48           C
ATOM   3419  CZ2 TRP A 440     -53.773 -46.003  62.003  1.00400.48           C
ATOM   3420  CZ3 TRP A 440     -55.060 -44.243  61.013  1.00400.48           C
ATOM   3421  CH2 TRP A 440     -54.935 -45.557  61.412  1.00400.48           C
ATOM   3422  C   TRP A 440     -50.917 -39.202  62.637  1.00400.48           C
ATOM   3423  O   TRP A 440     -51.543 -38.433  61.906  1.00400.48           O
ATOM   3424  N   PRO A 441     -49.579 -38.790  63.099  1.00224.83           N
ATOM   3425  CA  PRO A 441     -48.666 -37.518  62.857  1.00224.83           C
ATOM   3426  CD  PRO A 441     -49.387 -39.226  64.475  1.00224.83           C
ATOM   3427  CB  PRO A 441     -48.501 -36.949  64.277  1.00224.83           C
ATOM   3428  CG  PRO A 441     -48.464 -38.206  65.169  1.00224.83           C
ATOM   3429  C   PRO A 441     -47.184 -37.399  62.110  1.00224.83           C
ATOM   3430  O   PRO A 441     -46.660 -38.480  61.843  1.00224.83           O
ATOM   3431  N   TYR A 442     -46.465 -36.169  61.750  1.00384.29           N
ATOM   3432  CA  TYR A 442     -45.034 -35.919  61.139  1.00384.29           C
ATOM   3433  CB  TYR A 442     -44.985 -36.583  59.740  1.00384.29           C
ATOM   3434  CG  TYR A 442     -46.397 -36.456  59.271  1.00384.29           C
ATOM   3435  CD1 TYR A 442     -46.837 -35.207  58.941  1.00384.29           C
ATOM   3436  CD2 TYR A 442     -47.281 -37.516  59.210  1.00384.29           C
ATOM   3437  CE1 TYR A 442     -48.126 -34.990  58.547  1.00384.29           C
ATOM   3438  CE2 TYR A 442     -48.578 -37.308  58.820  1.00384.29           C
ATOM   3439  CZ  TYR A 442     -48.995 -36.045  58.491  1.00384.29           C
ATOM   3440  OH  TYR A 442     -50.323 -35.819  58.091  1.00384.29           O
ATOM   3441  C   TYR A 442     -44.327 -34.400  61.010  1.00384.29           C
ATOM   3442  O   TYR A 442     -45.110 -33.450  61.021  1.00384.29           O
ATOM   3443  N   ILE A 443     -42.890 -34.096  60.851  1.00191.76           N
ATOM   3444  CA  ILE A 443     -42.098 -32.738  60.681  1.00191.76           C
ATOM   3445  CB  ILE A 443     -42.195 -31.858  61.899  1.00191.76           C
ATOM   3446  CG1 ILE A 443     -41.806 -30.413  61.537  1.00191.76           C
ATOM   3447  CG2 ILE A 443     -41.338 -32.476  63.017  1.00191.76           C
ATOM   3448  CD1 ILE A 443     -42.077 -29.410  62.655  1.00191.76           C
ATOM   3449  C   ILE A 443     -40.506 -32.666  60.180  1.00191.76           C
ATOM   3450  O   ILE A 443     -39.963 -33.747  59.963  1.00191.76           O
ATOM   3451  N   VAL A 444     -39.718 -31.437  59.949  1.00200.04           N
ATOM   3452  CA  VAL A 444     -38.215 -31.177  59.505  1.00200.04           C
ATOM   3453  CB  VAL A 444     -37.905 -31.875  58.208  1.00200.04           C
ATOM   3454  CG1 VAL A 444     -38.738 -31.207  57.139  1.00200.04           C
ATOM   3455  CG2 VAL A 444     -36.411 -31.796  57.881  1.00200.04           C
ATOM   3456  C   VAL A 444     -37.536 -29.639  59.387  1.00200.04           C
ATOM   3457  O   VAL A 444     -38.322 -28.713  59.571  1.00200.04           O
ATOM   3458  N   LYS A 445     -36.120 -29.287  59.103  1.00429.51           N
ATOM   3459  CA  LYS A 445     -35.327 -27.912  59.006  1.00429.51           C
ATOM   3460  CB  LYS A 445     -35.395 -27.133  60.336  1.00429.51           C
ATOM   3461  CG  LYS A 445     -34.962 -27.933  61.569  1.00429.51           C
ATOM   3462  CD  LYS A 445     -35.877 -29.119  61.905  1.00429.51           C
ATOM   3463  CE  LYS A 445     -35.486 -29.853  63.191  1.00429.51           C
ATOM   3464  NZ  LYS A 445     -36.075 -29.189  64.380  1.00429.51           N
ATOM   3465  C   LYS A 445     -33.732 -27.751  58.480  1.00429.51           C
ATOM   3466  O   LYS A 445     -33.158 -28.810  58.238  1.00429.51           O
ATOM   3467  N   HIS A 446     -32.966 -26.486  58.284  1.00319.63           N
ATOM   3468  CA  HIS A 446     -31.492 -26.181  57.760  1.00319.63           C
ATOM   3469  ND1 HIS A 446     -30.821 -28.934  56.143  1.00319.63           N
ATOM   3470  CG  HIS A 446     -31.705 -27.902  55.954  1.00319.63           C
ATOM   3471  CB  HIS A 446     -31.361 -26.485  56.272  1.00319.63           C
ATOM   3472  NE2 HIS A 446     -32.710 -29.841  55.403  1.00319.63           N
ATOM   3473  CD2 HIS A 446     -32.853 -28.469  55.500  1.00319.63           C
ATOM   3474  CE1 HIS A 446     -31.472 -30.072  55.799  1.00319.63           C
ATOM   3475  C   HIS A 446     -30.545 -24.805  58.076  1.00319.63           C
ATOM   3476  O   HIS A 446     -30.859 -24.184  59.088  1.00319.63           O
ATOM   3477  N   ASN A 447     -29.389 -24.286  57.279  1.00349.07           N
ATOM   3478  CA  ASN A 447     -28.225 -23.246  57.621  1.00349.07           C
ATOM   3479  CB  ASN A 447     -27.226 -24.060  58.450  1.00349.07           C
ATOM   3480  CG  ASN A 447     -26.644 -25.042  57.446  1.00349.07           C
ATOM   3481  OD1 ASN A 447     -27.070 -25.093  56.294  1.00349.07           O
ATOM   3482  ND2 ASN A 447     -25.634 -25.832  57.904  1.00349.07           N
ATOM   3483  C   ASN A 447     -27.324 -22.187  56.583  1.00349.07           C
ATOM   3484  O   ASN A 447     -27.924 -21.896  55.552  1.00349.07           O
ATOM   3485  N   PRO A 448     -25.915 -21.564  56.705  1.00728.17           N
ATOM   3486  CA  PRO A 448     -25.077 -20.473  55.940  1.00728.17           C
ATOM   3487  CD  PRO A 448     -25.022 -22.251  57.635  1.00728.17           C
ATOM   3488  CB  PRO A 448     -23.655 -20.809  56.324  1.00728.17           C
ATOM   3489  CG  PRO A 448     -23.694 -21.504  57.674  1.00728.17           C
ATOM   3490  C   PRO A 448     -25.336 -20.485  54.462  1.00728.17           C
ATOM   3491  O   PRO A 448     -25.657 -19.418  53.941  1.00728.17           O
ATOM   3492  N   LYS A 449     -25.134 -21.628  53.771  1.00420.68           N
ATOM   3493  CA  LYS A 449     -25.543 -21.874  52.401  1.00420.68           C
ATOM   3494  CB  LYS A 449     -25.184 -23.320  51.990  1.00420.68           C
ATOM   3495  CG  LYS A 449     -25.991 -23.921  50.826  1.00420.68           C
ATOM   3496  CD  LYS A 449     -25.558 -25.351  50.540  1.00420.68           C
ATOM   3497  CE  LYS A 449     -26.073 -26.348  51.583  1.00420.68           C
ATOM   3498  NZ  LYS A 449     -27.462 -26.749  51.215  1.00420.68           N
ATOM   3499  C   LYS A 449     -27.102 -21.806  52.238  1.00420.68           C
ATOM   3500  O   LYS A 449     -27.530 -20.906  51.522  1.00420.68           O
ATOM   3501  N   VAL A 450     -27.993 -22.675  52.883  1.00114.28           N
ATOM   3502  CA  VAL A 450     -29.469 -22.697  52.666  1.00114.28           C
ATOM   3503  CB  VAL A 450     -29.904 -23.226  51.310  1.00114.28           C
ATOM   3504  CG1 VAL A 450     -29.837 -24.768  51.322  1.00114.28           C
ATOM   3505  CG2 VAL A 450     -31.295 -22.667  50.929  1.00114.28           C
ATOM   3506  C   VAL A 450     -30.236 -23.570  53.687  1.00114.28           C
ATOM   3507  O   VAL A 450     -29.662 -24.007  54.684  1.00114.28           O
ATOM   3508  N   ILE A 451     -31.584 -23.819  53.468  1.00155.11           N
ATOM   3509  CA  ILE A 451     -32.456 -24.624  54.335  1.00155.11           C
ATOM   3510  CB  ILE A 451     -33.222 -23.878  55.407  1.00155.11           C
ATOM   3511  CG1 ILE A 451     -34.268 -22.932  54.817  1.00155.11           C
ATOM   3512  CG2 ILE A 451     -32.199 -23.177  56.323  1.00155.11           C
ATOM   3513  CD1 ILE A 451     -35.349 -22.512  55.810  1.00155.11           C
ATOM   3514  C   ILE A 451     -33.447 -25.499  53.552  1.00155.11           C
ATOM   3515  O   ILE A 451     -33.274 -25.669  52.346  1.00155.11           O
ATOM   3516  N   LYS A 452     -34.443 -26.165  54.233  1.00374.35           N
ATOM   3517  CA  LYS A 452     -35.442 -27.024  53.586  1.00374.35           C
ATOM   3518  CB  LYS A 452     -34.917 -28.464  53.350  1.00374.35           C
ATOM   3519  CG  LYS A 452     -35.867 -29.512  52.747  1.00374.35           C
ATOM   3520  CD  LYS A 452     -36.959 -30.012  53.702  1.00374.35           C
ATOM   3521  CE  LYS A 452     -37.616 -31.335  53.295  1.00374.35           C
ATOM   3522  NZ  LYS A 452     -38.340 -31.187  52.014  1.00374.35           N
ATOM   3523  C   LYS A 452     -36.749 -27.116  54.376  1.00374.35           C
ATOM   3524  O   LYS A 452     -36.759 -26.944  55.594  1.00374.35           O
ATOM   3525  N   ASN A 453     -37.901 -27.365  53.681  1.00271.93           N
ATOM   3526  CA  ASN A 453     -39.193 -27.551  54.327  1.00271.93           C
ATOM   3527  CB  ASN A 453     -40.115 -26.326  54.286  1.00271.93           C
ATOM   3528  CG  ASN A 453     -41.391 -26.663  55.052  1.00271.93           C
ATOM   3529  OD1 ASN A 453     -41.403 -26.665  56.281  1.00271.93           O
ATOM   3530  ND2 ASN A 453     -42.496 -26.942  54.305  1.00271.93           N
ATOM   3531  C   ASN A 453     -39.958 -28.638  53.617  1.00271.93           C
ATOM   3532  O   ASN A 453     -39.700 -28.899  52.446  1.00271.93           O
ATOM   3533  N   PRO A 454     -40.904 -29.285  54.270  1.00189.96           N
ATOM   3534  CA  PRO A 454     -41.632 -30.345  53.609  1.00189.96           C
ATOM   3535  CD  PRO A 454     -40.785 -29.547  55.692  1.00189.96           C
ATOM   3536  CB  PRO A 454     -42.341 -31.146  54.690  1.00189.96           C
ATOM   3537  CG  PRO A 454     -41.464 -30.914  55.920  1.00189.96           C
ATOM   3538  C   PRO A 454     -42.581 -29.909  52.539  1.00189.96           C
ATOM   3539  O   PRO A 454     -43.295 -28.922  52.715  1.00189.96           O
ATOM   3540  N   ASN A 455     -42.608 -30.665  51.421  1.00208.78           N
ATOM   3541  CA  ASN A 455     -43.465 -30.387  50.303  1.00208.78           C
ATOM   3542  CB  ASN A 455     -44.969 -30.569  50.585  1.00208.78           C
ATOM   3543  CG  ASN A 455     -45.316 -32.047  50.496  1.00208.78           C
ATOM   3544  OD1 ASN A 455     -46.395 -32.470  50.909  1.00208.78           O
ATOM   3545  ND2 ASN A 455     -44.382 -32.857  49.930  1.00208.78           N
ATOM   3546  C   ASN A 455     -43.249 -28.971  49.908  1.00208.78           C
ATOM   3547  O   ASN A 455     -44.135 -28.343  49.332  1.00208.78           O
ATOM   3548  N   ASN A 456     -42.044 -28.443  50.189  1.00206.08           N
ATOM   3549  CA  ASN A 456     -41.773 -27.075  49.883  1.00206.08           C
ATOM   3550  CB  ASN A 456     -42.285 -26.093  50.952  1.00206.08           C
ATOM   3551  CG  ASN A 456     -43.810 -26.128  50.909  1.00206.08           C
ATOM   3552  OD1 ASN A 456     -44.466 -26.557  51.857  1.00206.08           O
ATOM   3553  ND2 ASN A 456     -44.395 -25.675  49.768  1.00206.08           N
ATOM   3554  C   ASN A 456     -40.295 -26.921  49.764  1.00206.08           C
ATOM   3555  O   ASN A 456     -39.553 -27.896  49.657  1.00206.08           O
ATOM   3556  N   VAL A 457     -39.847 -25.655  49.757  1.00127.52           N
ATOM   3557  CA  VAL A 457     -38.471 -25.301  49.599  1.00127.52           C
ATOM   3558  CB  VAL A 457     -38.212 -24.754  48.227  1.00127.52           C
ATOM   3559  CG1 VAL A 457     -37.938 -25.945  47.294  1.00127.52           C
ATOM   3560  CG2 VAL A 457     -39.517 -24.079  47.761  1.00127.52           C
ATOM   3561  C   VAL A 457     -38.087 -24.370  50.716  1.00127.52           C
ATOM   3562  O   VAL A 457     -38.891 -24.113  51.609  1.00127.52           O
ATOM   3563  N   PRO A 458     -36.863 -23.916  50.762  1.00100.15           N
ATOM   3564  CA  PRO A 458     -36.443 -23.101  51.873  1.00100.15           C
ATOM   3565  CD  PRO A 458     -35.761 -24.704  50.239  1.00100.15           C
ATOM   3566  CB  PRO A 458     -34.915 -23.149  51.878  1.00100.15           C
ATOM   3567  CG  PRO A 458     -34.522 -23.869  50.580  1.00100.15           C
ATOM   3568  C   PRO A 458     -37.000 -21.717  51.916  1.00100.15           C
ATOM   3569  O   PRO A 458     -37.167 -21.101  50.864  1.00100.15           O
ATOM   3570  N   TYR A 459     -37.283 -21.212  53.135  1.00272.72           N
ATOM   3571  CA  TYR A 459     -37.794 -19.884  53.340  1.00272.72           C
ATOM   3572  CB  TYR A 459     -39.298 -19.830  53.694  1.00272.72           C
ATOM   3573  CG  TYR A 459     -39.557 -20.680  54.894  1.00272.72           C
ATOM   3574  CD1 TYR A 459     -39.393 -20.189  56.169  1.00272.72           C
ATOM   3575  CD2 TYR A 459     -39.977 -21.982  54.739  1.00272.72           C
ATOM   3576  CE1 TYR A 459     -39.635 -20.985  57.266  1.00272.72           C
ATOM   3577  CE2 TYR A 459     -40.222 -22.784  55.828  1.00272.72           C
ATOM   3578  CZ  TYR A 459     -40.053 -22.283  57.094  1.00272.72           C
ATOM   3579  OH  TYR A 459     -40.303 -23.102  58.213  1.00272.72           O
ATOM   3580  C   TYR A 459     -37.020 -19.297  54.478  1.00272.72           C
ATOM   3581  O   TYR A 459     -36.353 -20.023  55.211  1.00272.72           O
ATOM   3582  N   GLY A 460     -37.064 -17.960  54.647  1.00117.01           N
ATOM   3583  CA  GLY A 460     -36.325 -17.359  55.722  1.00117.01           C
ATOM   3584  C   GLY A 460     -35.063 -16.775  55.167  1.00117.01           C
ATOM   3585  O   GLY A 460     -34.864 -16.730  53.955  1.00117.01           O
ATOM   3586  N   THR A 461     -34.168 -16.313  56.066  1.00191.70           N
ATOM   3587  CA  THR A 461     -32.947 -15.667  55.670  1.00191.70           C
ATOM   3588  CB  THR A 461     -32.193 -15.065  56.822  1.00191.70           C
ATOM   3589  OG1 THR A 461     -32.998 -14.102  57.486  1.00191.70           O
ATOM   3590  CG2 THR A 461     -30.911 -14.404  56.286  1.00191.70           C
ATOM   3591  C   THR A 461     -32.046 -16.670  55.023  1.00191.70           C
ATOM   3592  O   THR A 461     -32.020 -17.837  55.409  1.00191.70           O
ATOM   3593  N   THR A 462     -31.298 -16.228  53.987  1.00291.08           N
ATOM   3594  CA  THR A 462     -30.399 -17.105  53.291  1.00291.08           C
ATOM   3595  CB  THR A 462     -31.080 -17.827  52.168  1.00291.08           C
ATOM   3596  OG1 THR A 462     -30.210 -18.791  51.595  1.00291.08           O
ATOM   3597  CG2 THR A 462     -31.502 -16.790  51.113  1.00291.08           C
ATOM   3598  C   THR A 462     -29.312 -16.274  52.669  1.00291.08           C
ATOM   3599  O   THR A 462     -29.471 -15.067  52.497  1.00291.08           O
ATOM   3600  N   ILE A 463     -28.153 -16.894  52.346  1.00137.12           N
ATOM   3601  CA  ILE A 463     -27.112 -16.196  51.635  1.00137.12           C
ATOM   3602  CB  ILE A 463     -25.975 -15.712  52.506  1.00137.12           C
ATOM   3603  CG1 ILE A 463     -25.108 -14.691  51.760  1.00137.12           C
ATOM   3604  CG2 ILE A 463     -25.169 -16.899  53.035  1.00137.12           C
ATOM   3605  CD1 ILE A 463     -24.035 -14.070  52.655  1.00137.12           C
ATOM   3606  C   ILE A 463     -26.614 -17.150  50.582  1.00137.12           C
ATOM   3607  O   ILE A 463     -26.541 -18.353  50.827  1.00137.12           O
ATOM   3608  N   GLU A 464     -26.250 -16.644  49.380  1.00210.86           N
ATOM   3609  CA  GLU A 464     -25.934 -17.537  48.291  1.00210.86           C
ATOM   3610  CB  GLU A 464     -26.683 -17.240  46.975  1.00210.86           C
ATOM   3611  CG  GLU A 464     -26.378 -15.895  46.318  1.00210.86           C
ATOM   3612  CD  GLU A 464     -27.042 -15.918  44.944  1.00210.86           C
ATOM   3613  OE1 GLU A 464     -27.648 -16.970  44.606  1.00210.86           O
ATOM   3614  OE2 GLU A 464     -26.953 -14.895  44.215  1.00210.86           O
ATOM   3615  C   GLU A 464     -24.463 -17.581  48.015  1.00210.86           C
ATOM   3616  O   GLU A 464     -23.662 -17.470  48.939  1.00210.86           O
ATOM   3617  N   ILE A 465     -24.075 -17.768  46.728  1.00 82.92           N
ATOM   3618  CA  ILE A 465     -22.695 -18.007  46.381  1.00 82.92           C
ATOM   3619  CB  ILE A 465     -22.545 -19.058  45.311  1.00 82.92           C
ATOM   3620  CG1 ILE A 465     -23.178 -20.395  45.726  1.00 82.92           C
ATOM   3621  CG2 ILE A 465     -21.054 -19.176  44.953  1.00 82.92           C
ATOM   3622  CD1 ILE A 465     -23.309 -21.370  44.554  1.00 82.92           C
ATOM   3623  C   ILE A 465     -22.019 -16.799  45.811  1.00 82.92           C
ATOM   3624  O   ILE A 465     -22.232 -16.456  44.650  1.00 82.92           O
ATOM   3625  N   PRO A 466     -21.226 -16.120  46.601  1.00230.72           N
ATOM   3626  CA  PRO A 466     -20.403 -15.076  46.053  1.00230.72           C
ATOM   3627  CD  PRO A 466     -21.651 -15.796  47.952  1.00230.72           C
ATOM   3628  CB  PRO A 466     -20.050 -14.147  47.212  1.00230.72           C
ATOM   3629  CG  PRO A 466     -21.204 -14.352  48.204  1.00230.72           C
ATOM   3630  C   PRO A 466     -19.183 -15.620  45.369  1.00230.72           C
ATOM   3631  O   PRO A 466     -18.608 -14.918  44.541  1.00230.72           O
ATOM   3632  N   GLU A 467     -18.753 -16.854  45.703  1.00197.19           N
ATOM   3633  CA  GLU A 467     -17.504 -17.325  45.163  1.00197.19           C
ATOM   3634  CB  GLU A 467     -16.700 -18.176  46.159  1.00197.19           C
ATOM   3635  CG  GLU A 467     -15.370 -18.682  45.592  1.00197.19           C
ATOM   3636  CD  GLU A 467     -14.762 -19.653  46.596  1.00197.19           C
ATOM   3637  OE1 GLU A 467     -15.376 -19.846  47.679  1.00197.19           O
ATOM   3638  OE2 GLU A 467     -13.680 -20.220  46.290  1.00197.19           O
ATOM   3639  C   GLU A 467     -17.736 -18.199  43.982  1.00197.19           C
ATOM   3640  O   GLU A 467     -17.684 -19.423  44.088  1.00197.19           O
ATOM   3641  N   LEU A 468     -18.012 -17.597  42.812  1.00 77.42           N
ATOM   3642  CA  LEU A 468     -18.116 -18.412  41.645  1.00 77.42           C
ATOM   3643  CB  LEU A 468     -18.704 -17.671  40.430  1.00 77.42           C
ATOM   3644  CG  LEU A 468     -20.184 -17.290  40.620  1.00 77.42           C
ATOM   3645  CD1 LEU A 468     -20.760 -16.630  39.357  1.00 77.42           C
ATOM   3646  CD2 LEU A 468     -21.015 -18.495  41.091  1.00 77.42           C
ATOM   3647  C   LEU A 468     -16.742 -18.890  41.292  1.00 77.42           C
ATOM   3648  O   LEU A 468     -16.536 -20.074  41.031  1.00 77.42           O
ATOM   3649  N   THR A 469     -15.752 -17.969  41.305  1.00271.40           N
ATOM   3650  CA  THR A 469     -14.408 -18.328  40.943  1.00271.40           C
ATOM   3651  CB  THR A 469     -14.163 -18.285  39.465  1.00271.40           C
ATOM   3652  OG1 THR A 469     -14.320 -16.959  38.982  1.00271.40           O
ATOM   3653  CG2 THR A 469     -15.170 -19.223  38.776  1.00271.40           C
ATOM   3654  C   THR A 469     -13.468 -17.347  41.577  1.00271.40           C
ATOM   3655  O   THR A 469     -13.861 -16.566  42.442  1.00271.40           O
ATOM   3656  N   LYS A 470     -12.178 -17.386  41.169  1.00290.45           N
ATOM   3657  CA  LYS A 470     -11.200 -16.488  41.723  1.00290.45           C
ATOM   3658  CB  LYS A 470     -10.265 -17.163  42.740  1.00290.45           C
ATOM   3659  CG  LYS A 470      -9.467 -16.173  43.588  1.00290.45           C
ATOM   3660  CD  LYS A 470     -10.342 -15.411  44.586  1.00290.45           C
ATOM   3661  CE  LYS A 470     -11.039 -16.329  45.593  1.00290.45           C
ATOM   3662  NZ  LYS A 470     -11.864 -15.530  46.525  1.00290.45           N
ATOM   3663  C   LYS A 470     -10.330 -15.979  40.607  1.00290.45           C
ATOM   3664  O   LYS A 470     -10.351 -16.516  39.500  1.00290.45           O
ATOM   3665  N   GLU A 471      -9.553 -14.902  40.874  1.00244.09           N
ATOM   3666  CA  GLU A 471      -8.657 -14.342  39.899  1.00244.09           C
ATOM   3667  CB  GLU A 471      -8.220 -12.907  40.244  1.00244.09           C
ATOM   3668  CG  GLU A 471      -7.515 -12.783  41.597  1.00244.09           C
ATOM   3669  CD  GLU A 471      -8.548 -12.978  42.699  1.00244.09           C
ATOM   3670  OE1 GLU A 471      -9.762 -12.794  42.417  1.00244.09           O
ATOM   3671  OE2 GLU A 471      -8.133 -13.313  43.841  1.00244.09           O
ATOM   3672  C   GLU A 471      -7.421 -15.233  39.885  1.00244.09           C
ATOM   3673  O   GLU A 471      -6.744 -15.331  40.944  1.00244.09           O
ATOM   3674  OXT GLU A 471      -7.143 -15.836  38.814  1.00244.09           O
TER    3675      GLU A 471
ATOM   3676  N   MET B 472      31.872  23.715  53.064  1.00139.22           N
ATOM   3677  CA  MET B 472      31.286  23.259  54.340  1.00139.22           C
ATOM   3678  CB  MET B 472      30.376  24.376  54.863  1.00139.22           C
ATOM   3679  CG  MET B 472      31.204  25.601  55.268  1.00139.22           C
ATOM   3680  SD  MET B 472      30.319  26.852  56.226  1.00139.22           S
ATOM   3681  CE  MET B 472      31.804  27.867  56.421  1.00139.22           C
ATOM   3682  C   MET B 472      30.580  21.936  54.243  1.00139.22           C
ATOM   3683  O   MET B 472      29.890  21.697  53.257  1.00139.22           O
ATOM   3684  N   ASN B 473      30.713  21.056  55.275  1.00165.98           N
ATOM   3685  CA  ASN B 473      30.144  19.717  55.268  1.00165.98           C
ATOM   3686  CB  ASN B 473      31.228  18.626  55.342  1.00165.98           C
ATOM   3687  CG  ASN B 473      32.022  18.595  54.036  1.00165.98           C
ATOM   3688  OD1 ASN B 473      31.482  18.308  52.969  1.00165.98           O
ATOM   3689  ND2 ASN B 473      33.347  18.898  54.127  1.00165.98           N
ATOM   3690  C   ASN B 473      29.243  19.523  56.473  1.00165.98           C
ATOM   3691  O   ASN B 473      29.436  20.133  57.514  1.00165.98           O
ATOM   3692  N   GLU B 474      28.152  18.736  56.346  1.00151.07           N
ATOM   3693  CA  GLU B 474      27.194  18.662  57.424  1.00151.07           C
ATOM   3694  CB  GLU B 474      25.810  18.142  57.004  0.00151.07           C
ATOM   3695  CG  GLU B 474      24.801  18.192  58.158  0.00151.07           C
ATOM   3696  CD  GLU B 474      23.420  17.923  57.591  0.00151.07           C
ATOM   3697  OE1 GLU B 474      22.927  18.797  56.825  1.00151.07           O
ATOM   3698  OE2 GLU B 474      22.857  16.843  57.901  1.00151.07           O
ATOM   3699  C   GLU B 474      27.591  17.888  58.635  1.00151.07           C
ATOM   3700  O   GLU B 474      27.472  18.397  59.751  1.00151.07           O
ATOM   3701  N   ARG B 475      28.021  16.626  58.452  1.00258.99           N
ATOM   3702  CA  ARG B 475      28.171  15.806  59.615  1.00258.99           C
ATOM   3703  CB  ARG B 475      28.310  14.321  59.256  1.00258.99           C
ATOM   3704  CG  ARG B 475      28.308  13.403  60.479  1.00258.99           C
ATOM   3705  CD  ARG B 475      28.256  11.915  60.126  1.00258.99           C
ATOM   3706  NE  ARG B 475      29.652  11.468  59.864  1.00258.99           N
ATOM   3707  CZ  ARG B 475      30.427  11.034  60.900  1.00258.99           C
ATOM   3708  NH1 ARG B 475      29.920  11.011  62.168  1.00258.99           N
ATOM   3709  NH2 ARG B 475      31.707  10.619  60.668  1.00258.99           N
ATOM   3710  C   ARG B 475      29.316  16.142  60.489  1.00258.99           C
ATOM   3711  O   ARG B 475      29.099  16.649  61.584  1.00258.99           O
ATOM   3712  N   LEU B 476      30.536  15.995  59.923  1.00255.41           N
ATOM   3713  CA  LEU B 476      31.828  15.982  60.562  1.00255.41           C
ATOM   3714  CB  LEU B 476      32.620  17.282  60.546  1.00255.41           C
ATOM   3715  CG  LEU B 476      33.281  17.366  59.166  1.00255.41           C
ATOM   3716  CD1 LEU B 476      32.262  17.740  58.072  1.00255.41           C
ATOM   3717  CD2 LEU B 476      34.584  18.172  59.205  1.00255.41           C
ATOM   3718  C   LEU B 476      31.887  15.364  61.914  1.00255.41           C
ATOM   3719  O   LEU B 476      30.933  15.350  62.681  1.00255.41           O
ATOM   3720  N   THR B 477      33.064  14.794  62.236  1.00122.39           N
ATOM   3721  CA  THR B 477      33.175  14.166  63.511  1.00122.39           C
ATOM   3722  CB  THR B 477      34.503  13.510  63.755  1.00122.39           C
ATOM   3723  OG1 THR B 477      34.490  12.883  65.029  1.00122.39           O
ATOM   3724  CG2 THR B 477      35.631  14.551  63.674  1.00122.39           C
ATOM   3725  C   THR B 477      32.939  15.218  64.538  1.00122.39           C
ATOM   3726  O   THR B 477      32.133  15.038  65.450  1.00122.39           O
ATOM   3727  N   ILE B 478      33.604  16.373  64.387  1.00206.26           N
ATOM   3728  CA  ILE B 478      33.358  17.422  65.318  1.00206.26           C
ATOM   3729  CB  ILE B 478      34.246  18.622  65.104  1.00206.26           C
ATOM   3730  CG1 ILE B 478      34.046  19.227  63.700  1.00206.26           C
ATOM   3731  CG2 ILE B 478      35.699  18.202  65.411  1.00206.26           C
ATOM   3732  CD1 ILE B 478      34.519  18.327  62.559  1.00206.26           C
ATOM   3733  C   ILE B 478      31.933  17.824  65.138  1.00206.26           C
ATOM   3734  O   ILE B 478      31.212  17.976  66.118  1.00206.26           O
ATOM   3735  N   GLN B 479      31.518  17.985  63.862  1.00288.37           N
ATOM   3736  CA  GLN B 479      30.209  18.342  63.386  1.00288.37           C
ATOM   3737  CB  GLN B 479      29.106  18.506  64.457  1.00288.37           C
ATOM   3738  CG  GLN B 479      28.753  17.202  65.193  1.00288.37           C
ATOM   3739  CD  GLN B 479      28.286  16.130  64.205  1.00288.37           C
ATOM   3740  OE1 GLN B 479      28.871  15.051  64.135  1.00288.37           O
ATOM   3741  NE2 GLN B 479      27.206  16.419  63.427  1.00288.37           N
ATOM   3742  C   GLN B 479      30.358  19.624  62.646  1.00288.37           C
ATOM   3743  O   GLN B 479      30.343  20.696  63.248  1.00288.37           O
ATOM   3744  N   ASP B 480      30.544  19.573  61.309  1.00135.36           N
ATOM   3745  CA  ASP B 480      30.697  20.873  60.747  1.00135.36           C
ATOM   3746  CB  ASP B 480      31.297  20.894  59.334  1.00135.36           C
ATOM   3747  CG  ASP B 480      32.819  20.748  59.523  1.00135.36           C
ATOM   3748  OD1 ASP B 480      33.262  20.777  60.695  1.00135.36           O
ATOM   3749  OD2 ASP B 480      33.555  20.612  58.506  1.00135.36           O
ATOM   3750  C   ASP B 480      29.435  21.669  60.841  1.00135.36           C
ATOM   3751  O   ASP B 480      29.350  22.518  61.721  1.00135.36           O
ATOM   3752  N   LEU B 481      28.376  21.412  60.038  1.00103.57           N
ATOM   3753  CA  LEU B 481      27.228  22.287  60.189  1.00103.57           C
ATOM   3754  CB  LEU B 481      26.066  22.060  59.195  1.00103.57           C
ATOM   3755  CG  LEU B 481      24.763  22.818  59.585  1.00103.57           C
ATOM   3756  CD1 LEU B 481      25.001  24.318  59.770  1.00103.57           C
ATOM   3757  CD2 LEU B 481      23.613  22.595  58.589  1.00103.57           C
ATOM   3758  C   LEU B 481      26.625  22.099  61.545  1.00103.57           C
ATOM   3759  O   LEU B 481      26.202  23.062  62.184  1.00103.57           O
ATOM   3760  N   THR B 482      26.566  20.838  62.006  1.00 48.90           N
ATOM   3761  CA  THR B 482      25.956  20.472  63.254  1.00 48.90           C
ATOM   3762  CB  THR B 482      25.960  18.990  63.490  1.00 48.90           C
ATOM   3763  OG1 THR B 482      25.286  18.320  62.437  1.00 48.90           O
ATOM   3764  CG2 THR B 482      25.259  18.686  64.828  1.00 48.90           C
ATOM   3765  C   THR B 482      26.677  21.102  64.414  1.00 48.90           C
ATOM   3766  O   THR B 482      26.039  21.587  65.346  1.00 48.90           O
ATOM   3767  N   ASP B 483      28.025  21.112  64.431  1.00 96.70           N
ATOM   3768  CA  ASP B 483      28.612  21.748  65.579  1.00 96.70           C
ATOM   3769  CB  ASP B 483      30.091  21.460  65.904  1.00 96.70           C
ATOM   3770  CG  ASP B 483      30.043  20.319  66.912  1.00 96.70           C
ATOM   3771  OD1 ASP B 483      28.975  19.654  66.970  1.00 96.70           O
ATOM   3772  OD2 ASP B 483      31.040  20.116  67.655  1.00 96.70           O
ATOM   3773  C   ASP B 483      28.345  23.212  65.611  1.00 96.70           C
ATOM   3774  O   ASP B 483      28.157  23.784  66.682  1.00 96.70           O
ATOM   3775  N   LEU B 484      28.307  23.881  64.450  1.00121.98           N
ATOM   3776  CA  LEU B 484      28.094  25.295  64.532  1.00121.98           C
ATOM   3777  CB  LEU B 484      28.327  26.043  63.224  1.00121.98           C
ATOM   3778  CG  LEU B 484      28.420  27.552  63.467  1.00121.98           C
ATOM   3779  CD1 LEU B 484      29.379  27.828  64.632  1.00121.98           C
ATOM   3780  CD2 LEU B 484      28.874  28.290  62.203  1.00121.98           C
ATOM   3781  C   LEU B 484      26.705  25.584  65.032  1.00121.98           C
ATOM   3782  O   LEU B 484      26.487  26.577  65.726  1.00121.98           O
ATOM   3783  N   LEU B 485      25.732  24.736  64.644  1.00130.78           N
ATOM   3784  CA  LEU B 485      24.340  24.893  64.971  1.00130.78           C
ATOM   3785  CB  LEU B 485      23.477  23.920  64.145  1.00130.78           C
ATOM   3786  CG  LEU B 485      21.980  24.274  63.973  1.00130.78           C
ATOM   3787  CD1 LEU B 485      21.220  23.105  63.325  1.00130.78           C
ATOM   3788  CD2 LEU B 485      21.300  24.808  65.240  1.00130.78           C
ATOM   3789  C   LEU B 485      24.123  24.625  66.441  1.00130.78           C
ATOM   3790  O   LEU B 485      23.263  25.228  67.081  1.00130.78           O
ATOM   3791  N   ALA B 486      24.882  23.676  67.024  1.00 42.39           N
ATOM   3792  CA  ALA B 486      24.718  23.369  68.421  1.00 42.39           C
ATOM   3793  CB  ALA B 486      25.653  22.245  68.900  1.00 42.39           C
ATOM   3794  C   ALA B 486      25.046  24.593  69.229  1.00 42.39           C
ATOM   3795  O   ALA B 486      24.404  24.867  70.243  1.00 42.39           O
ATOM   3796  N   ALA B 487      26.090  25.342  68.822  1.00 44.35           N
ATOM   3797  CA  ALA B 487      26.518  26.502  69.561  1.00 44.35           C
ATOM   3798  CB  ALA B 487      27.841  27.084  69.039  1.00 44.35           C
ATOM   3799  C   ALA B 487      25.504  27.617  69.541  1.00 44.35           C
ATOM   3800  O   ALA B 487      25.213  28.211  70.579  1.00 44.35           O
ATOM   3801  N   LYS B 488      24.940  27.928  68.355  1.00 60.11           N
ATOM   3802  CA  LYS B 488      24.046  29.043  68.165  1.00 60.11           C
ATOM   3803  CB  LYS B 488      23.607  29.178  66.696  1.00 60.11           C
ATOM   3804  CG  LYS B 488      24.761  29.297  65.694  1.00 60.11           C
ATOM   3805  CD  LYS B 488      24.297  29.348  64.234  1.00 60.11           C
ATOM   3806  CE  LYS B 488      25.397  29.760  63.251  1.00 60.11           C
ATOM   3807  NZ  LYS B 488      24.862  29.798  61.873  1.00 60.11           N
ATOM   3808  C   LYS B 488      22.795  28.844  68.976  1.00 60.11           C
ATOM   3809  O   LYS B 488      22.316  29.765  69.635  1.00 60.11           O
ATOM   3810  N   HIS B 489      22.229  27.624  68.913  1.00108.80           N
ATOM   3811  CA  HIS B 489      21.029  27.188  69.583  1.00108.80           C
ATOM   3812  ND1 HIS B 489      18.122  25.281  69.703  1.00108.80           N
ATOM   3813  CG  HIS B 489      19.462  25.247  70.005  1.00108.80           C
ATOM   3814  CB  HIS B 489      20.550  25.801  69.125  1.00108.80           C
ATOM   3815  NE2 HIS B 489      18.293  24.225  71.649  1.00108.80           N
ATOM   3816  CD2 HIS B 489      19.549  24.592  71.199  1.00108.80           C
ATOM   3817  CE1 HIS B 489      17.470  24.658  70.714  1.00108.80           C
ATOM   3818  C   HIS B 489      21.253  27.035  71.048  1.00108.80           C
ATOM   3819  O   HIS B 489      20.319  27.189  71.834  1.00108.80           O
ATOM   3820  N   SER B 490      22.501  26.729  71.442  1.00 84.65           N
ATOM   3821  CA  SER B 490      22.836  26.420  72.800  1.00 84.65           C
ATOM   3822  CB  SER B 490      22.327  27.466  73.812  1.00 84.65           C
ATOM   3823  OG  SER B 490      23.040  28.686  73.666  1.00 84.65           O
ATOM   3824  C   SER B 490      22.331  25.070  73.241  1.00 84.65           C
ATOM   3825  O   SER B 490      21.866  24.940  74.373  1.00 84.65           O
ATOM   3826  N   MET B 491      22.377  24.024  72.376  1.00163.05           N
ATOM   3827  CA  MET B 491      22.141  22.734  72.974  1.00163.05           C
ATOM   3828  CB  MET B 491      20.715  22.122  72.952  1.00163.05           C
ATOM   3829  CG  MET B 491      20.184  21.289  71.797  1.00163.05           C
ATOM   3830  SD  MET B 491      18.532  20.626  72.212  1.00163.05           S
ATOM   3831  CE  MET B 491      17.859  20.259  70.565  1.00163.05           C
ATOM   3832  C   MET B 491      23.268  21.787  72.657  1.00163.05           C
ATOM   3833  O   MET B 491      24.391  22.244  72.444  1.00163.05           O
ATOM   3834  N   THR B 492      23.034  20.452  72.714  1.00 79.89           N
ATOM   3835  CA  THR B 492      24.069  19.458  72.510  1.00 79.89           C
ATOM   3836  CB  THR B 492      23.657  18.088  72.993  1.00 79.89           C
ATOM   3837  OG1 THR B 492      23.251  18.146  74.346  1.00 79.89           O
ATOM   3838  CG2 THR B 492      24.836  17.109  72.880  1.00 79.89           C
ATOM   3839  C   THR B 492      24.303  19.296  71.034  1.00 79.89           C
ATOM   3840  O   THR B 492      23.483  19.712  70.216  1.00 79.89           O
ATOM   3841  N   LYS B 493      25.468  18.714  70.661  1.00198.51           N
ATOM   3842  CA  LYS B 493      25.767  18.381  69.297  1.00198.51           C
ATOM   3843  CB  LYS B 493      27.234  17.976  69.042  1.00198.51           C
ATOM   3844  CG  LYS B 493      27.901  17.208  70.181  1.00198.51           C
ATOM   3845  CD  LYS B 493      28.182  18.092  71.397  0.00198.51           C
ATOM   3846  CE  LYS B 493      29.333  19.076  71.168  0.00198.51           C
ATOM   3847  NZ  LYS B 493      28.949  20.081  70.151  0.00198.51           N
ATOM   3848  C   LYS B 493      24.859  17.270  68.869  1.00198.51           C
ATOM   3849  O   LYS B 493      24.454  17.192  67.710  1.00198.51           O
ATOM   3850  N   LYS B 494      24.521  16.374  69.811  1.00116.40           N
ATOM   3851  CA  LYS B 494      23.682  15.242  69.550  1.00116.40           C
ATOM   3852  CB  LYS B 494      23.499  14.372  70.804  1.00116.40           C
ATOM   3853  CG  LYS B 494      22.621  13.139  70.594  1.00116.40           C
ATOM   3854  CD  LYS B 494      23.262  12.051  69.732  1.00116.40           C
ATOM   3855  CE  LYS B 494      22.391  10.800  69.618  1.00116.40           C
ATOM   3856  NZ  LYS B 494      22.084  10.284  70.970  1.00116.40           N
ATOM   3857  C   LYS B 494      22.325  15.723  69.128  1.00116.40           C
ATOM   3858  O   LYS B 494      21.665  15.087  68.309  1.00116.40           O
ATOM   3859  N   ASP B 495      21.840  16.818  69.742  1.00 55.07           N
ATOM   3860  CA  ASP B 495      20.554  17.389  69.442  1.00 55.07           C
ATOM   3861  CB  ASP B 495      20.161  18.433  70.493  1.00 55.07           C
ATOM   3862  CG  ASP B 495      19.912  17.683  71.791  1.00 55.07           C
ATOM   3863  OD1 ASP B 495      19.548  16.480  71.713  1.00 55.07           O
ATOM   3864  OD2 ASP B 495      20.083  18.298  72.877  1.00 55.07           O
ATOM   3865  C   ASP B 495      20.559  18.067  68.101  1.00 55.07           C
ATOM   3866  O   ASP B 495      19.610  17.965  67.322  1.00 55.07           O
ATOM   3867  N   ALA B 496      21.639  18.800  67.789  1.00 48.47           N
ATOM   3868  CA  ALA B 496      21.666  19.501  66.543  1.00 48.47           C
ATOM   3869  CB  ALA B 496      22.981  20.267  66.321  1.00 48.47           C
ATOM   3870  C   ALA B 496      21.564  18.484  65.456  1.00 48.47           C
ATOM   3871  O   ALA B 496      20.759  18.626  64.537  1.00 48.47           O
ATOM   3872  N   GLU B 497      22.353  17.399  65.574  1.00 91.23           N
ATOM   3873  CA  GLU B 497      22.426  16.394  64.549  1.00 91.23           C
ATOM   3874  CB  GLU B 497      23.489  15.317  64.849  1.00 91.23           C
ATOM   3875  CG  GLU B 497      23.230  14.517  66.130  1.00 91.23           C
ATOM   3876  CD  GLU B 497      24.344  13.493  66.314  1.00 91.23           C
ATOM   3877  OE1 GLU B 497      25.354  13.566  65.563  1.00 91.23           O
ATOM   3878  OE2 GLU B 497      24.195  12.623  67.214  1.00 91.23           O
ATOM   3879  C   GLU B 497      21.107  15.711  64.380  1.00 91.23           C
ATOM   3880  O   GLU B 497      20.642  15.532  63.257  1.00 91.23           O
ATOM   3881  N   ALA B 498      20.460  15.309  65.490  1.00 48.18           N
ATOM   3882  CA  ALA B 498      19.214  14.606  65.390  1.00 48.18           C
ATOM   3883  CB  ALA B 498      18.759  14.007  66.732  1.00 48.18           C
ATOM   3884  C   ALA B 498      18.173  15.522  64.818  1.00 48.18           C
ATOM   3885  O   ALA B 498      17.302  15.097  64.062  1.00 48.18           O
ATOM   3886  N   PHE B 499      18.199  16.809  65.190  1.00126.23           N
ATOM   3887  CA  PHE B 499      17.257  17.742  64.645  1.00126.23           C
ATOM   3888  CB  PHE B 499      17.409  19.127  65.288  1.00126.23           C
ATOM   3889  CG  PHE B 499      16.505  20.009  64.516  1.00126.23           C
ATOM   3890  CD1 PHE B 499      15.163  20.050  64.805  1.00126.23           C
ATOM   3891  CD2 PHE B 499      17.018  20.802  63.515  1.00126.23           C
ATOM   3892  CE1 PHE B 499      14.331  20.850  64.061  1.00126.23           C
ATOM   3893  CE2 PHE B 499      16.193  21.604  62.768  1.00126.23           C
ATOM   3894  CZ  PHE B 499      14.852  21.647  63.067  1.00126.23           C
ATOM   3895  C   PHE B 499      17.490  17.903  63.166  1.00126.23           C
ATOM   3896  O   PHE B 499      16.555  17.799  62.371  1.00126.23           O
ATOM   3897  N   VAL B 500      18.753  18.146  62.752  1.00111.17           N
ATOM   3898  CA  VAL B 500      19.040  18.389  61.363  1.00111.17           C
ATOM   3899  CB  VAL B 500      20.478  18.737  61.098  1.00111.17           C
ATOM   3900  CG1 VAL B 500      20.766  20.101  61.746  1.00111.17           C
ATOM   3901  CG2 VAL B 500      21.381  17.613  61.632  1.00111.17           C
ATOM   3902  C   VAL B 500      18.685  17.183  60.564  1.00111.17           C
ATOM   3903  O   VAL B 500      18.036  17.297  59.523  1.00111.17           O
ATOM   3904  N   LYS B 501      19.065  15.988  61.051  1.00 85.08           N
ATOM   3905  CA  LYS B 501      18.795  14.820  60.281  1.00 85.08           C
ATOM   3906  CB  LYS B 501      19.283  13.528  60.958  1.00 85.08           C
ATOM   3907  CG  LYS B 501      20.807  13.400  60.955  1.00 85.08           C
ATOM   3908  CD  LYS B 501      21.350  12.342  61.915  1.00 85.08           C
ATOM   3909  CE  LYS B 501      21.480  12.849  63.351  1.00 85.08           C
ATOM   3910  NZ  LYS B 501      22.089  11.805  64.202  1.00 85.08           N
ATOM   3911  C   LYS B 501      17.327  14.711  60.047  1.00 85.08           C
ATOM   3912  O   LYS B 501      16.885  14.635  58.903  1.00 85.08           O
ATOM   3913  N   GLU B 502      16.524  14.827  61.114  1.00104.22           N
ATOM   3914  CA  GLU B 502      15.113  14.628  60.993  1.00104.22           C
ATOM   3915  CB  GLU B 502      14.396  14.787  62.341  1.00104.22           C
ATOM   3916  CG  GLU B 502      14.392  13.500  63.184  1.00104.22           C
ATOM   3917  CD  GLU B 502      15.788  12.923  63.377  1.00104.22           C
ATOM   3918  OE1 GLU B 502      16.419  12.525  62.362  1.00104.22           O
ATOM   3919  OE2 GLU B 502      16.232  12.849  64.555  1.00104.22           O
ATOM   3920  C   GLU B 502      14.554  15.594  59.992  1.00104.22           C
ATOM   3921  O   GLU B 502      13.691  15.241  59.189  1.00104.22           O
ATOM   3922  N   PHE B 503      15.052  16.838  59.995  1.00174.62           N
ATOM   3923  CA  PHE B 503      14.590  17.867  59.108  1.00174.62           C
ATOM   3924  CB  PHE B 503      15.447  19.136  59.300  1.00174.62           C
ATOM   3925  CG  PHE B 503      15.044  20.207  58.353  1.00174.62           C
ATOM   3926  CD1 PHE B 503      15.526  20.200  57.064  1.00174.62           C
ATOM   3927  CD2 PHE B 503      14.188  21.206  58.752  1.00174.62           C
ATOM   3928  CE1 PHE B 503      15.161  21.186  56.178  1.00174.62           C
ATOM   3929  CE2 PHE B 503      13.825  22.192  57.869  1.00174.62           C
ATOM   3930  CZ  PHE B 503      14.308  22.183  56.583  1.00174.62           C
ATOM   3931  C   PHE B 503      14.747  17.424  57.687  1.00174.62           C
ATOM   3932  O   PHE B 503      13.815  17.538  56.888  1.00174.62           O
ATOM   3933  N   PHE B 504      15.937  16.911  57.319  1.00175.91           N
ATOM   3934  CA  PHE B 504      16.149  16.548  55.944  1.00175.91           C
ATOM   3935  CB  PHE B 504      17.604  16.262  55.529  1.00175.91           C
ATOM   3936  CG  PHE B 504      18.257  15.099  56.209  1.00175.91           C
ATOM   3937  CD1 PHE B 504      17.869  13.804  55.939  1.00175.91           C
ATOM   3938  CD2 PHE B 504      19.319  15.308  57.060  1.00175.91           C
ATOM   3939  CE1 PHE B 504      18.503  12.738  56.536  1.00175.91           C
ATOM   3940  CE2 PHE B 504      19.961  14.250  57.659  1.00175.91           C
ATOM   3941  CZ  PHE B 504      19.552  12.963  57.397  1.00175.91           C
ATOM   3942  C   PHE B 504      15.279  15.384  55.581  1.00175.91           C
ATOM   3943  O   PHE B 504      14.802  15.287  54.448  1.00175.91           O
ATOM   3944  N   LEU B 505      15.075  14.442  56.526  1.00137.75           N
ATOM   3945  CA  LEU B 505      14.213  13.324  56.252  1.00137.75           C
ATOM   3946  CB  LEU B 505      14.031  12.317  57.420  1.00137.75           C
ATOM   3947  CG  LEU B 505      15.197  11.352  57.699  1.00137.75           C
ATOM   3948  CD1 LEU B 505      15.603  10.588  56.436  1.00137.75           C
ATOM   3949  CD2 LEU B 505      16.358  12.026  58.406  1.00137.75           C
ATOM   3950  C   LEU B 505      12.832  13.824  55.960  1.00137.75           C
ATOM   3951  O   LEU B 505      12.172  13.365  55.038  1.00137.75           O
ATOM   3952  N   LEU B 506      12.340  14.795  56.724  1.00199.33           N
ATOM   3953  CA  LEU B 506      10.993  15.219  56.516  1.00199.33           C
ATOM   3954  CB  LEU B 506      10.604  16.418  57.391  1.00199.33           C
ATOM   3955  CG  LEU B 506      10.481  16.213  58.909  1.00199.33           C
ATOM   3956  CD1 LEU B 506       9.963  17.515  59.537  1.00199.33           C
ATOM   3957  CD2 LEU B 506       9.606  14.989  59.265  1.00199.33           C
ATOM   3958  C   LEU B 506      10.833  15.756  55.130  1.00199.33           C
ATOM   3959  O   LEU B 506       9.867  15.449  54.428  1.00199.33           O
ATOM   3960  N   ILE B 507      11.795  16.592  54.708  1.00270.63           N
ATOM   3961  CA  ILE B 507      11.699  17.277  53.463  1.00270.63           C
ATOM   3962  CB  ILE B 507      12.769  18.351  53.454  1.00270.63           C
ATOM   3963  CG1 ILE B 507      14.193  17.824  53.549  1.00270.63           C
ATOM   3964  CG2 ILE B 507      12.490  19.236  54.660  1.00270.63           C
ATOM   3965  CD1 ILE B 507      15.188  18.982  53.549  1.00270.63           C
ATOM   3966  C   ILE B 507      11.668  16.278  52.318  1.00270.63           C
ATOM   3967  O   ILE B 507      10.830  16.308  51.414  1.00270.63           O
ATOM   3968  N   GLU B 508      12.532  15.265  52.377  1.00238.52           N
ATOM   3969  CA  GLU B 508      12.523  14.238  51.370  1.00238.52           C
ATOM   3970  CB  GLU B 508      13.690  13.279  51.588  1.00238.52           C
ATOM   3971  CG  GLU B 508      13.913  12.835  53.018  1.00238.52           C
ATOM   3972  CD  GLU B 508      15.415  12.831  53.269  1.00238.52           C
ATOM   3973  OE1 GLU B 508      16.127  13.574  52.538  1.00238.52           O
ATOM   3974  OE2 GLU B 508      15.871  12.108  54.187  1.00238.52           O
ATOM   3975  C   GLU B 508      11.168  13.620  51.381  1.00238.52           C
ATOM   3976  O   GLU B 508      10.658  13.304  50.314  1.00238.52           O
ATOM   3977  N   GLN B 509      10.527  13.527  52.563  1.00147.79           N
ATOM   3978  CA  GLN B 509       9.211  12.975  52.750  1.00147.79           C
ATOM   3979  CB  GLN B 509       8.814  12.899  54.239  1.00147.79           C
ATOM   3980  CG  GLN B 509       9.789  12.066  55.085  1.00147.79           C
ATOM   3981  CD  GLN B 509       9.405  12.076  56.564  1.00147.79           C
ATOM   3982  OE1 GLN B 509      10.196  11.666  57.412  1.00147.79           O
ATOM   3983  NE2 GLN B 509       8.166  12.533  56.899  1.00147.79           N
ATOM   3984  C   GLN B 509       8.203  13.839  52.033  1.00147.79           C
ATOM   3985  O   GLN B 509       7.161  13.373  51.574  1.00147.79           O
ATOM   3986  N   ALA B 510       8.367  15.158  51.956  1.00164.00           N
ATOM   3987  CA  ALA B 510       7.331  15.666  51.092  1.00164.00           C
ATOM   3988  CB  ALA B 510       7.063  17.149  50.921  1.00164.00           C
ATOM   3989  C   ALA B 510       7.609  15.351  49.648  1.00164.00           C
ATOM   3990  O   ALA B 510       6.677  15.208  48.870  1.00164.00           O
ATOM   3991  N   LEU B 511       8.901  15.341  49.245  1.00352.04           N
ATOM   3992  CA  LEU B 511       9.400  15.243  47.863  1.00352.04           C
ATOM   3993  CB  LEU B 511      10.918  15.097  47.786  1.00352.04           C
ATOM   3994  CG  LEU B 511      11.713  16.384  47.938  1.00352.04           C
ATOM   3995  CD1 LEU B 511      13.168  16.024  48.139  1.00352.04           C
ATOM   3996  CD2 LEU B 511      11.615  17.257  46.690  1.00352.04           C
ATOM   3997  C   LEU B 511       8.963  14.005  47.120  1.00352.04           C
ATOM   3998  O   LEU B 511       8.575  14.096  45.966  1.00352.04           O
ATOM   3999  N   GLU B 512       9.081  12.779  47.647  1.00363.93           N
ATOM   4000  CA  GLU B 512       8.562  11.731  46.759  1.00363.93           C
ATOM   4001  CB  GLU B 512       9.297  10.396  46.490  1.00363.93           C
ATOM   4002  CG  GLU B 512      10.583  10.590  45.698  1.00363.93           C
ATOM   4003  CD  GLU B 512      10.236  10.914  44.240  1.00363.93           C
ATOM   4004  OE1 GLU B 512       9.032  10.887  43.874  1.00363.93           O
ATOM   4005  OE2 GLU B 512      11.199  11.214  43.488  1.00363.93           O
ATOM   4006  C   GLU B 512       7.103  11.615  46.794  1.00363.93           C
ATOM   4007  O   GLU B 512       6.527  10.948  45.945  1.00363.93           O
ATOM   4008  N   ASN B 513       6.488  12.210  47.821  1.00145.11           N
ATOM   4009  CA  ASN B 513       5.067  12.298  47.891  1.00145.11           C
ATOM   4010  CB  ASN B 513       4.551  12.680  49.286  1.00145.11           C
ATOM   4011  CG  ASN B 513       4.639  11.416  50.142  1.00145.11           C
ATOM   4012  OD1 ASN B 513       5.523  11.292  50.989  1.00145.11           O
ATOM   4013  ND2 ASN B 513       3.720  10.440  49.901  1.00145.11           N
ATOM   4014  C   ASN B 513       4.621  13.272  46.845  1.00145.11           C
ATOM   4015  O   ASN B 513       3.430  13.365  46.547  1.00145.11           O
ATOM   4016  N   GLU B 514       5.595  13.999  46.246  1.00134.78           N
ATOM   4017  CA  GLU B 514       5.309  15.012  45.268  1.00134.78           C
ATOM   4018  CB  GLU B 514       4.345  14.509  44.190  1.00134.78           C
ATOM   4019  CG  GLU B 514       4.936  13.360  43.372  1.00134.78           C
ATOM   4020  CD  GLU B 514       3.877  12.773  42.451  1.00134.78           C
ATOM   4021  OE1 GLU B 514       2.667  12.896  42.769  1.00134.78           O
ATOM   4022  OE2 GLU B 514       4.274  12.176  41.413  1.00134.78           O
ATOM   4023  C   GLU B 514       4.663  16.168  45.964  1.00134.78           C
ATOM   4024  O   GLU B 514       3.601  16.659  45.581  1.00134.78           O
ATOM   4025  N   LYS B 515       5.304  16.599  47.065  1.00170.82           N
ATOM   4026  CA  LYS B 515       4.865  17.754  47.776  1.00170.82           C
ATOM   4027  CB  LYS B 515       4.547  17.491  49.261  1.00170.82           C
ATOM   4028  CG  LYS B 515       3.786  18.622  49.952  1.00170.82           C
ATOM   4029  CD  LYS B 515       2.391  18.847  49.369  1.00170.82           C
ATOM   4030  CE  LYS B 515       1.485  19.687  50.267  1.00170.82           C
ATOM   4031  NZ  LYS B 515       0.151  19.834  49.644  1.00170.82           N
ATOM   4032  C   LYS B 515       5.972  18.749  47.671  1.00170.82           C
ATOM   4033  O   LYS B 515       7.061  18.435  47.203  1.00170.82           O
ATOM   4034  N   THR B 516       5.686  19.997  48.060  1.00209.64           N
ATOM   4035  CA  THR B 516       6.580  21.105  47.982  1.00209.64           C
ATOM   4036  CB  THR B 516       5.897  22.168  47.229  1.00209.64           C
ATOM   4037  OG1 THR B 516       4.639  22.458  47.824  1.00209.64           O
ATOM   4038  CG2 THR B 516       5.680  21.597  45.856  1.00209.64           C
ATOM   4039  C   THR B 516       6.734  21.646  49.376  1.00209.64           C
ATOM   4040  O   THR B 516       5.755  21.836  50.092  1.00209.64           O
ATOM   4041  N   VAL B 517       7.961  21.943  49.832  1.00264.87           N
ATOM   4042  CA  VAL B 517       8.025  22.509  51.151  1.00264.87           C
ATOM   4043  CB  VAL B 517       8.667  21.658  52.152  1.00264.87           C
ATOM   4044  CG1 VAL B 517       9.277  22.464  53.315  1.00264.87           C
ATOM   4045  CG2 VAL B 517       7.431  20.948  52.655  1.00264.87           C
ATOM   4046  C   VAL B 517       8.520  23.916  51.204  1.00264.87           C
ATOM   4047  O   VAL B 517       9.273  24.311  50.357  1.00264.87           O
ATOM   4048  N   LYS B 518       8.133  24.794  52.142  1.00258.13           N
ATOM   4049  CA  LYS B 518       8.578  26.174  51.972  1.00258.13           C
ATOM   4050  CB  LYS B 518       7.413  27.094  51.552  1.00258.13           C
ATOM   4051  CG  LYS B 518       7.679  28.610  51.523  1.00258.13           C
ATOM   4052  CD  LYS B 518       8.448  29.136  50.317  1.00258.13           C
ATOM   4053  CE  LYS B 518       7.561  29.605  49.162  1.00258.13           C
ATOM   4054  NZ  LYS B 518       6.488  30.502  49.667  1.00258.13           N
ATOM   4055  C   LYS B 518       9.059  26.748  53.277  1.00258.13           C
ATOM   4056  O   LYS B 518       8.369  26.674  54.288  1.00258.13           O
ATOM   4057  N   ILE B 519      10.269  27.348  53.310  1.00244.12           N
ATOM   4058  CA  ILE B 519      10.616  28.071  54.510  1.00244.12           C
ATOM   4059  CB  ILE B 519      11.431  27.355  55.503  1.00244.12           C
ATOM   4060  CG1 ILE B 519      11.883  28.439  56.508  1.00244.12           C
ATOM   4061  CG2 ILE B 519      12.407  26.417  54.772  1.00244.12           C
ATOM   4062  CD1 ILE B 519      12.374  27.970  57.868  1.00244.12           C
ATOM   4063  C   ILE B 519      11.157  29.466  54.255  1.00244.12           C
ATOM   4064  O   ILE B 519      12.193  29.685  53.622  1.00244.12           O
ATOM   4065  N   LYS B 520      10.537  30.446  54.943  1.00243.61           N
ATOM   4066  CA  LYS B 520      10.640  31.811  54.520  1.00243.61           C
ATOM   4067  CB  LYS B 520      10.000  32.792  55.515  1.00243.61           C
ATOM   4068  CG  LYS B 520       8.554  32.486  55.897  1.00243.61           C
ATOM   4069  CD  LYS B 520       8.459  31.310  56.867  1.00243.61           C
ATOM   4070  CE  LYS B 520       7.077  31.147  57.500  1.00243.61           C
ATOM   4071  NZ  LYS B 520       7.182  30.314  58.716  1.00243.61           N
ATOM   4072  C   LYS B 520      12.035  32.313  54.293  1.00243.61           C
ATOM   4073  O   LYS B 520      12.519  32.280  53.170  1.00243.61           O
ATOM   4074  N   GLY B 521      12.803  32.604  55.338  1.00175.57           N
ATOM   4075  CA  GLY B 521      14.047  33.292  55.102  1.00175.57           C
ATOM   4076  C   GLY B 521      14.955  32.454  54.327  1.00175.57           C
ATOM   4077  O   GLY B 521      16.026  32.879  53.881  1.00175.57           O
ATOM   4078  N   LEU B 522      14.629  31.170  54.379  1.00341.74           N
ATOM   4079  CA  LEU B 522      15.446  30.309  53.649  1.00341.74           C
ATOM   4080  CB  LEU B 522      15.168  28.830  54.038  1.00341.74           C
ATOM   4081  CG  LEU B 522      14.629  28.478  55.473  1.00341.74           C
ATOM   4082  CD1 LEU B 522      15.002  27.070  55.927  1.00341.74           C
ATOM   4083  CD2 LEU B 522      14.710  29.499  56.614  1.00341.74           C
ATOM   4084  C   LEU B 522      15.173  30.403  52.185  1.00341.74           C
ATOM   4085  O   LEU B 522      15.868  31.097  51.433  1.00341.74           O
ATOM   4086  N   GLY B 523      14.070  29.708  51.794  1.00114.41           N
ATOM   4087  CA  GLY B 523      13.657  29.387  50.454  1.00114.41           C
ATOM   4088  C   GLY B 523      12.676  28.244  50.538  1.00114.41           C
ATOM   4089  O   GLY B 523      12.076  28.035  51.588  1.00114.41           O
ATOM   4090  N   THR B 524      12.489  27.462  49.450  1.00220.60           N
ATOM   4091  CA  THR B 524      11.445  26.492  49.421  1.00220.60           C
ATOM   4092  CB  THR B 524      10.205  27.233  48.983  1.00220.60           C
ATOM   4093  OG1 THR B 524       9.000  26.534  49.179  1.00220.60           O
ATOM   4094  CG2 THR B 524      10.322  27.584  47.507  1.00220.60           C
ATOM   4095  C   THR B 524      11.743  25.326  48.504  1.00220.60           C
ATOM   4096  O   THR B 524      12.332  25.413  47.431  1.00220.60           O
ATOM   4097  N   PHE B 525      11.339  24.164  48.994  1.00286.23           N
ATOM   4098  CA  PHE B 525      11.129  22.865  48.502  1.00286.23           C
ATOM   4099  CB  PHE B 525      10.789  22.039  49.743  1.00286.23           C
ATOM   4100  CG  PHE B 525      11.777  22.094  50.861  1.00286.23           C
ATOM   4101  CD1 PHE B 525      11.732  23.185  51.695  1.00286.23           C
ATOM   4102  CD2 PHE B 525      12.694  21.094  51.113  1.00286.23           C
ATOM   4103  CE1 PHE B 525      12.608  23.300  52.749  1.00286.23           C
ATOM   4104  CE2 PHE B 525      13.573  21.215  52.164  1.00286.23           C
ATOM   4105  CZ  PHE B 525      13.543  22.319  52.992  1.00286.23           C
ATOM   4106  C   PHE B 525       9.741  22.989  47.902  1.00286.23           C
ATOM   4107  O   PHE B 525       9.136  21.972  47.546  1.00286.23           O
ATOM   4108  N   LYS B 526       9.212  24.241  47.766  1.00314.67           N
ATOM   4109  CA  LYS B 526       7.789  24.377  47.528  1.00314.67           C
ATOM   4110  CB  LYS B 526       6.989  24.645  48.817  1.00314.67           C
ATOM   4111  CG  LYS B 526       5.514  24.956  48.574  1.00314.67           C
ATOM   4112  CD  LYS B 526       4.679  25.279  49.818  1.00314.67           C
ATOM   4113  CE  LYS B 526       4.263  24.079  50.677  1.00314.67           C
ATOM   4114  NZ  LYS B 526       3.517  24.530  51.876  1.00314.67           N
ATOM   4115  C   LYS B 526       7.355  25.483  46.590  1.00314.67           C
ATOM   4116  O   LYS B 526       7.890  26.591  46.548  1.00314.67           O
ATOM   4117  N   LEU B 527       6.318  25.130  45.799  1.00351.27           N
ATOM   4118  CA  LEU B 527       5.534  25.906  44.865  1.00351.27           C
ATOM   4119  CB  LEU B 527       6.224  26.348  43.551  1.00351.27           C
ATOM   4120  CG  LEU B 527       5.307  27.181  42.592  1.00351.27           C
ATOM   4121  CD1 LEU B 527       4.924  28.536  43.220  1.00351.27           C
ATOM   4122  CD2 LEU B 527       5.875  27.349  41.166  1.00351.27           C
ATOM   4123  C   LEU B 527       4.371  25.003  44.544  1.00351.27           C
ATOM   4124  O   LEU B 527       4.248  23.941  45.156  1.00351.27           O
ATOM   4125  N   ILE B 528       3.465  25.354  43.608  1.00209.50           N
ATOM   4126  CA  ILE B 528       2.364  24.473  43.366  1.00209.50           C
ATOM   4127  CB  ILE B 528       1.362  25.002  42.361  1.00209.50           C
ATOM   4128  CG1 ILE B 528       0.103  24.115  42.390  1.00209.50           C
ATOM   4129  CG2 ILE B 528       2.018  25.114  40.967  1.00209.50           C
ATOM   4130  CD1 ILE B 528      -0.562  24.057  43.762  1.00209.50           C
ATOM   4131  C   ILE B 528       2.881  23.168  42.874  1.00209.50           C
ATOM   4132  O   ILE B 528       2.448  22.113  43.331  1.00209.50           O
ATOM   4133  N   ASP B 529       3.830  23.203  41.927  1.00168.34           N
ATOM   4134  CA  ASP B 529       4.354  21.968  41.446  1.00168.34           C
ATOM   4135  CB  ASP B 529       5.101  22.102  40.120  1.00168.34           C
ATOM   4136  CG  ASP B 529       3.994  22.406  39.120  1.00168.34           C
ATOM   4137  OD1 ASP B 529       3.002  21.633  39.093  1.00168.34           O
ATOM   4138  OD2 ASP B 529       4.105  23.434  38.394  1.00168.34           O
ATOM   4139  C   ASP B 529       5.290  21.516  42.497  1.00168.34           C
ATOM   4140  O   ASP B 529       5.777  22.325  43.273  1.00168.34           O
ATOM   4141  N   VAL B 530       5.565  20.210  42.573  1.00120.70           N
ATOM   4142  CA  VAL B 530       6.349  19.721  43.666  1.00120.70           C
ATOM   4143  CB  VAL B 530       5.646  18.610  44.364  1.00120.70           C
ATOM   4144  CG1 VAL B 530       4.314  19.197  44.867  1.00120.70           C
ATOM   4145  CG2 VAL B 530       5.428  17.480  43.348  1.00120.70           C
ATOM   4146  C   VAL B 530       7.633  19.231  43.107  1.00120.70           C
ATOM   4147  O   VAL B 530       7.723  18.933  41.914  1.00120.70           O
ATOM   4148  N   ASP B 531       8.684  19.154  43.950  1.00273.63           N
ATOM   4149  CA  ASP B 531       9.861  18.832  43.242  1.00273.63           C
ATOM   4150  CB  ASP B 531      11.128  19.397  43.847  1.00273.63           C
ATOM   4151  CG  ASP B 531      11.927  19.732  42.604  1.00273.63           C
ATOM   4152  OD1 ASP B 531      12.623  18.842  42.054  1.00273.63           O
ATOM   4153  OD2 ASP B 531      11.807  20.920  42.209  1.00273.63           O
ATOM   4154  C   ASP B 531      10.128  17.359  42.854  1.00273.63           C
ATOM   4155  O   ASP B 531      11.259  16.936  43.077  1.00273.63           O
ATOM   4156  N   SER B 532       9.207  16.568  42.195  1.00232.04           N
ATOM   4157  CA  SER B 532       9.550  15.194  41.726  1.00232.04           C
ATOM   4158  CB  SER B 532       9.254  14.103  42.761  1.00232.04           C
ATOM   4159  OG  SER B 532       9.638  12.839  42.238  1.00232.04           O
ATOM   4160  C   SER B 532       8.805  14.698  40.428  1.00232.04           C
ATOM   4161  O   SER B 532       7.906  15.417  40.019  1.00232.04           O
ATOM   4162  N   ARG B 533       9.146  13.519  39.722  1.00378.11           N
ATOM   4163  CA  ARG B 533       8.381  12.904  38.569  1.00378.11           C
ATOM   4164  CB  ARG B 533       8.160  13.845  37.360  1.00378.11           C
ATOM   4165  CG  ARG B 533       6.897  14.681  37.596  1.00378.11           C
ATOM   4166  CD  ARG B 533       6.635  15.854  36.655  1.00378.11           C
ATOM   4167  NE  ARG B 533       5.366  16.503  37.116  1.00378.11           N
ATOM   4168  CZ  ARG B 533       5.338  17.815  37.504  1.00378.11           C
ATOM   4169  NH1 ARG B 533       6.381  18.665  37.267  1.00378.11           N
ATOM   4170  NH2 ARG B 533       4.263  18.261  38.209  1.00378.11           N
ATOM   4171  C   ARG B 533       8.730  11.422  38.114  1.00378.11           C
ATOM   4172  O   ARG B 533       9.649  10.810  38.658  1.00378.11           O
ATOM   4173  N   GLU B 534       7.966  10.756  37.133  1.00277.32           N
ATOM   4174  CA  GLU B 534       8.138   9.337  36.652  1.00277.32           C
ATOM   4175  CB  GLU B 534       7.473   8.305  37.589  1.00277.32           C
ATOM   4176  CG  GLU B 534       8.201   8.092  38.917  1.00277.32           C
ATOM   4177  CD  GLU B 534       7.346   7.147  39.744  1.00277.32           C
ATOM   4178  OE1 GLU B 534       6.180   7.528  40.038  1.00277.32           O
ATOM   4179  OE2 GLU B 534       7.839   6.041  40.089  1.00277.32           O
ATOM   4180  C   GLU B 534       7.657   8.973  35.204  1.00277.32           C
ATOM   4181  O   GLU B 534       7.077   9.794  34.495  1.00277.32           O
ATOM   4182  N   SER B 535       7.906   7.683  34.749  1.00322.50           N
ATOM   4183  CA  SER B 535       7.590   7.050  33.461  1.00322.50           C
ATOM   4184  CB  SER B 535       8.165   5.639  33.284  1.00322.50           C
ATOM   4185  OG  SER B 535       7.880   5.151  31.990  1.00322.50           O
ATOM   4186  C   SER B 535       6.115   6.880  33.364  1.00322.50           C
ATOM   4187  O   SER B 535       5.612   6.458  32.315  1.00322.50           O
ATOM   4188  N   VAL B 536       5.428   7.124  34.504  1.00137.19           N
ATOM   4189  CA  VAL B 536       3.996   7.100  34.626  1.00137.19           C
ATOM   4190  CB  VAL B 536       3.371   5.838  34.132  1.00137.19           C
ATOM   4191  CG1 VAL B 536       3.820   4.720  35.090  1.00137.19           C
ATOM   4192  CG2 VAL B 536       1.845   6.030  34.057  1.00137.19           C
ATOM   4193  C   VAL B 536       3.696   7.188  36.100  1.00137.19           C
ATOM   4194  O   VAL B 536       4.555   6.896  36.932  1.00137.19           O
ATOM   4195  N   ASN B 537       2.478   7.641  36.467  1.00255.30           N
ATOM   4196  CA  ASN B 537       2.081   7.646  37.850  1.00255.30           C
ATOM   4197  CB  ASN B 537       3.103   8.232  38.830  1.00255.30           C
ATOM   4198  CG  ASN B 537       3.235   9.711  38.503  1.00255.30           C
ATOM   4199  OD1 ASN B 537       3.424  10.101  37.350  1.00255.30           O
ATOM   4200  ND2 ASN B 537       3.128  10.565  39.555  1.00255.30           N
ATOM   4201  C   ASN B 537       0.868   8.503  37.958  1.00255.30           C
ATOM   4202  O   ASN B 537       0.291   8.908  36.953  1.00255.30           O
ATOM   4203  N   VAL B 538       0.441   8.769  39.207  1.00131.50           N
ATOM   4204  CA  VAL B 538      -0.660   9.642  39.491  1.00131.50           C
ATOM   4205  CB  VAL B 538      -1.782   8.983  40.245  1.00131.50           C
ATOM   4206  CG1 VAL B 538      -2.407   7.900  39.348  1.00131.50           C
ATOM   4207  CG2 VAL B 538      -1.235   8.450  41.580  1.00131.50           C
ATOM   4208  C   VAL B 538      -0.087  10.709  40.371  1.00131.50           C
ATOM   4209  O   VAL B 538       0.917  10.485  41.045  1.00131.50           O
ATOM   4210  N   ASN B 539      -0.683  11.918  40.363  1.00219.30           N
ATOM   4211  CA  ASN B 539      -0.122  12.962  41.172  1.00219.30           C
ATOM   4212  CB  ASN B 539       0.438  14.125  40.325  1.00219.30           C
ATOM   4213  CG  ASN B 539       1.410  14.994  41.125  1.00219.30           C
ATOM   4214  OD1 ASN B 539       2.373  15.520  40.570  1.00219.30           O
ATOM   4215  ND2 ASN B 539       1.172  15.155  42.453  1.00219.30           N
ATOM   4216  C   ASN B 539      -1.220  13.522  42.019  1.00219.30           C
ATOM   4217  O   ASN B 539      -2.308  13.817  41.524  1.00219.30           O
ATOM   4218  N   THR B 540      -0.961  13.687  43.331  1.00180.25           N
ATOM   4219  CA  THR B 540      -1.957  14.293  44.159  1.00180.25           C
ATOM   4220  CB  THR B 540      -1.557  14.440  45.599  1.00180.25           C
ATOM   4221  OG1 THR B 540      -1.304  13.167  46.176  1.00180.25           O
ATOM   4222  CG2 THR B 540      -2.684  15.163  46.358  1.00180.25           C
ATOM   4223  C   THR B 540      -2.131  15.667  43.620  1.00180.25           C
ATOM   4224  O   THR B 540      -1.155  16.357  43.329  1.00180.25           O
ATOM   4225  N   GLY B 541      -3.393  16.094  43.453  1.00 85.73           N
ATOM   4226  CA  GLY B 541      -3.619  17.389  42.897  1.00 85.73           C
ATOM   4227  C   GLY B 541      -4.384  17.172  41.638  1.00 85.73           C
ATOM   4228  O   GLY B 541      -5.041  16.147  41.467  1.00 85.73           O
ATOM   4229  N   GLU B 542      -4.310  18.147  40.715  1.00272.64           N
ATOM   4230  CA  GLU B 542      -5.036  18.019  39.490  1.00272.64           C
ATOM   4231  CB  GLU B 542      -5.620  19.353  38.996  1.00272.64           C
ATOM   4232  CG  GLU B 542      -6.408  19.232  37.692  1.00272.64           C
ATOM   4233  CD  GLU B 542      -7.762  18.624  38.024  1.00272.64           C
ATOM   4234  OE1 GLU B 542      -7.990  18.307  39.222  1.00272.64           O
ATOM   4235  OE2 GLU B 542      -8.586  18.468  37.084  1.00272.64           O
ATOM   4236  C   GLU B 542      -4.089  17.540  38.442  1.00272.64           C
ATOM   4237  O   GLU B 542      -3.015  18.107  38.248  1.00272.64           O
ATOM   4238  N   ARG B 543      -4.468  16.453  37.745  1.00299.77           N
ATOM   4239  CA  ARG B 543      -3.659  15.940  36.678  1.00299.77           C
ATOM   4240  CB  ARG B 543      -3.125  14.514  36.910  1.00299.77           C
ATOM   4241  CG  ARG B 543      -1.789  14.443  37.650  1.00299.77           C
ATOM   4242  CD  ARG B 543      -0.622  14.217  36.681  1.00299.77           C
ATOM   4243  NE  ARG B 543       0.642  14.153  37.465  1.00299.77           N
ATOM   4244  CZ  ARG B 543       1.685  13.408  36.996  1.00299.77           C
ATOM   4245  NH1 ARG B 543       1.554  12.715  35.827  1.00299.77           N
ATOM   4246  NH2 ARG B 543       2.856  13.355  37.694  1.00299.77           N
ATOM   4247  C   ARG B 543      -4.512  15.874  35.463  1.00299.77           C
ATOM   4248  O   ARG B 543      -5.707  15.584  35.530  1.00299.77           O
ATOM   4249  N   PHE B 544      -3.905  16.173  34.296  1.00267.55           N
ATOM   4250  CA  PHE B 544      -4.614  16.077  33.063  1.00267.55           C
ATOM   4251  CB  PHE B 544      -4.665  17.395  32.276  1.00267.55           C
ATOM   4252  CG  PHE B 544      -5.422  17.151  31.016  1.00267.55           C
ATOM   4253  CD1 PHE B 544      -6.802  17.187  31.007  1.00267.55           C
ATOM   4254  CD2 PHE B 544      -4.757  16.890  29.847  1.00267.55           C
ATOM   4255  CE1 PHE B 544      -7.496  16.958  29.845  1.00267.55           C
ATOM   4256  CE2 PHE B 544      -5.448  16.660  28.678  1.00267.55           C
ATOM   4257  CZ  PHE B 544      -6.823  16.698  28.677  1.00267.55           C
ATOM   4258  C   PHE B 544      -3.865  15.085  32.232  1.00267.55           C
ATOM   4259  O   PHE B 544      -2.643  15.165  32.124  1.00267.55           O
ATOM   4260  N   GLN B 545      -4.580  14.116  31.645  1.00231.64           N
ATOM   4261  CA  GLN B 545      -3.891  13.156  30.835  1.00231.64           C
ATOM   4262  CB  GLN B 545      -3.784  11.767  31.487  1.00231.64           C
ATOM   4263  CG  GLN B 545      -2.946  11.755  32.766  1.00231.64           C
ATOM   4264  CD  GLN B 545      -2.926  10.332  33.307  1.00231.64           C
ATOM   4265  OE1 GLN B 545      -3.529   9.428  32.732  1.00231.64           O
ATOM   4266  NE2 GLN B 545      -2.211  10.126  34.445  1.00231.64           N
ATOM   4267  C   GLN B 545      -4.662  12.999  29.573  1.00231.64           C
ATOM   4268  O   GLN B 545      -5.891  12.989  29.577  1.00231.64           O
ATOM   4269  N   ILE B 546      -3.943  12.894  28.440  1.00127.15           N
ATOM   4270  CA  ILE B 546      -4.609  12.701  27.191  1.00127.15           C
ATOM   4271  CB  ILE B 546      -4.365  13.804  26.197  1.00127.15           C
ATOM   4272  CG1 ILE B 546      -5.258  13.619  24.961  1.00127.15           C
ATOM   4273  CG2 ILE B 546      -2.860  13.869  25.892  1.00127.15           C
ATOM   4274  CD1 ILE B 546      -5.296  14.842  24.046  1.00127.15           C
ATOM   4275  C   ILE B 546      -4.089  11.430  26.610  1.00127.15           C
ATOM   4276  O   ILE B 546      -2.881  11.207  26.548  1.00127.15           O
ATOM   4277  N   LYS B 547      -5.004  10.535  26.196  1.00244.19           N
ATOM   4278  CA  LYS B 547      -4.565   9.302  25.620  1.00244.19           C
ATOM   4279  CB  LYS B 547      -4.770   8.086  26.539  1.00244.19           C
ATOM   4280  CG  LYS B 547      -3.907   8.131  27.802  1.00244.19           C
ATOM   4281  CD  LYS B 547      -2.404   8.163  27.514  1.00244.19           C
ATOM   4282  CE  LYS B 547      -1.847   6.827  27.015  1.00244.19           C
ATOM   4283  NZ  LYS B 547      -0.394   6.948  26.761  1.00244.19           N
ATOM   4284  C   LYS B 547      -5.376   9.073  24.392  1.00244.19           C
ATOM   4285  O   LYS B 547      -6.523   9.508  24.302  1.00244.19           O
ATOM   4286  N   GLY B 548      -4.781   8.395  23.395  1.00126.90           N
ATOM   4287  CA  GLY B 548      -5.506   8.102  22.198  1.00126.90           C
ATOM   4288  C   GLY B 548      -4.540   8.146  21.064  1.00126.90           C
ATOM   4289  O   GLY B 548      -3.438   8.677  21.188  1.00126.90           O
ATOM   4290  N   HIS B 549      -4.942   7.573  19.917  1.00286.32           N
ATOM   4291  CA  HIS B 549      -4.101   7.586  18.760  1.00286.32           C
ATOM   4292  ND1 HIS B 549      -1.228   6.712  17.274  1.00286.32           N
ATOM   4293  CG  HIS B 549      -2.531   6.269  17.271  1.00286.32           C
ATOM   4294  CB  HIS B 549      -3.414   6.239  18.483  1.00286.32           C
ATOM   4295  NE2 HIS B 549      -1.684   6.098  15.186  1.00286.32           N
ATOM   4296  CD2 HIS B 549      -2.794   5.898  15.987  1.00286.32           C
ATOM   4297  CE1 HIS B 549      -0.769   6.588  16.003  1.00286.32           C
ATOM   4298  C   HIS B 549      -4.981   7.882  17.595  1.00286.32           C
ATOM   4299  O   HIS B 549      -6.160   7.531  17.593  1.00286.32           O
ATOM   4300  N   THR B 550      -4.431   8.561  16.572  1.00193.80           N
ATOM   4301  CA  THR B 550      -5.232   8.856  15.423  1.00193.80           C
ATOM   4302  CB  THR B 550      -5.316  10.321  15.112  1.00193.80           C
ATOM   4303  OG1 THR B 550      -5.861  11.025  16.218  1.00193.80           O
ATOM   4304  CG2 THR B 550      -6.208  10.510  13.874  1.00193.80           C
ATOM   4305  C   THR B 550      -4.583   8.194  14.254  1.00193.80           C
ATOM   4306  O   THR B 550      -3.371   8.292  14.066  1.00193.80           O
ATOM   4307  N   LYS B 551      -5.384   7.477  13.445  1.00266.86           N
ATOM   4308  CA  LYS B 551      -4.835   6.832  12.292  1.00266.86           C
ATOM   4309  CB  LYS B 551      -4.779   5.301  12.414  1.00266.86           C
ATOM   4310  CG  LYS B 551      -6.158   4.654  12.563  1.00266.86           C
ATOM   4311  CD  LYS B 551      -6.149   3.138  12.361  1.00266.86           C
ATOM   4312  CE  LYS B 551      -7.529   2.493  12.510  1.00266.86           C
ATOM   4313  NZ  LYS B 551      -7.430   1.032  12.297  1.00266.86           N
ATOM   4314  C   LYS B 551      -5.729   7.149  11.142  1.00266.86           C
ATOM   4315  O   LYS B 551      -6.950   7.193  11.286  1.00266.86           O
ATOM   4316  N   VAL B 552      -5.135   7.403   9.960  1.00 65.74           N
ATOM   4317  CA  VAL B 552      -5.938   7.682   8.810  1.00 65.74           C
ATOM   4318  CB  VAL B 552      -5.834   9.102   8.336  1.00 65.74           C
ATOM   4319  CG1 VAL B 552      -6.653   9.251   7.045  1.00 65.74           C
ATOM   4320  CG2 VAL B 552      -6.287  10.034   9.475  1.00 65.74           C
ATOM   4321  C   VAL B 552      -5.435   6.816   7.706  1.00 65.74           C
ATOM   4322  O   VAL B 552      -4.237   6.576   7.589  1.00 65.74           O
ATOM   4323  N   SER B 553      -6.357   6.299   6.873  1.00202.19           N
ATOM   4324  CA  SER B 553      -5.940   5.483   5.768  1.00202.19           C
ATOM   4325  CB  SER B 553      -6.098   3.971   6.032  1.00202.19           C
ATOM   4326  OG  SER B 553      -5.660   3.236   4.898  1.00202.19           O
ATOM   4327  C   SER B 553      -6.818   5.818   4.616  1.00202.19           C
ATOM   4328  O   SER B 553      -7.977   6.190   4.785  1.00202.19           O
ATOM   4329  N   PHE B 554      -6.265   5.720   3.386  1.00292.68           N
ATOM   4330  CA  PHE B 554      -7.055   5.997   2.229  1.00292.68           C
ATOM   4331  CB  PHE B 554      -6.740   7.352   1.574  1.00292.68           C
ATOM   4332  CG  PHE B 554      -7.624   7.502   0.384  1.00292.68           C
ATOM   4333  CD1 PHE B 554      -8.915   7.963   0.533  1.00292.68           C
ATOM   4334  CD2 PHE B 554      -7.174   7.179  -0.872  1.00292.68           C
ATOM   4335  CE1 PHE B 554      -9.737   8.103  -0.556  1.00292.68           C
ATOM   4336  CE2 PHE B 554      -7.994   7.318  -1.969  1.00292.68           C
ATOM   4337  CZ  PHE B 554      -9.280   7.777  -1.811  1.00292.68           C
ATOM   4338  C   PHE B 554      -6.750   4.939   1.221  1.00292.68           C
ATOM   4339  O   PHE B 554      -5.622   4.446   1.151  1.00292.68           O
ATOM   4340  N   SER B 555      -7.762   4.543   0.429  1.00206.09           N
ATOM   4341  CA  SER B 555      -7.527   3.553  -0.583  1.00206.09           C
ATOM   4342  CB  SER B 555      -8.001   2.144  -0.191  1.00206.09           C
ATOM   4343  OG  SER B 555      -7.727   1.231  -1.243  1.00206.09           O
ATOM   4344  C   SER B 555      -8.312   3.966  -1.786  1.00206.09           C
ATOM   4345  O   SER B 555      -9.392   4.543  -1.675  1.00206.09           O
ATOM   4346  N   PRO B 556      -7.768   3.703  -2.935  1.00 95.00           N
ATOM   4347  CA  PRO B 556      -8.470   4.011  -4.147  1.00 95.00           C
ATOM   4348  CD  PRO B 556      -6.329   3.764  -3.113  1.00 95.00           C
ATOM   4349  CB  PRO B 556      -7.407   4.139  -5.247  1.00 95.00           C
ATOM   4350  CG  PRO B 556      -6.130   3.546  -4.622  1.00 95.00           C
ATOM   4351  C   PRO B 556      -9.489   2.953  -4.414  1.00 95.00           C
ATOM   4352  O   PRO B 556      -9.293   1.820  -3.979  1.00 95.00           O
ATOM   4353  N   ASP B 557     -10.593   3.302  -5.102  1.00204.18           N
ATOM   4354  CA  ASP B 557     -11.580   2.310  -5.403  1.00204.18           C
ATOM   4355  CB  ASP B 557     -12.871   2.459  -4.579  1.00204.18           C
ATOM   4356  CG  ASP B 557     -13.757   1.250  -4.851  1.00204.18           C
ATOM   4357  OD1 ASP B 557     -13.374   0.413  -5.711  1.00204.18           O
ATOM   4358  OD2 ASP B 557     -14.832   1.150  -4.201  1.00204.18           O
ATOM   4359  C   ASP B 557     -11.951   2.472  -6.840  1.00204.18           C
ATOM   4360  O   ASP B 557     -12.529   3.486  -7.228  1.00204.18           O
ATOM   4361  N   ALA B 558     -11.610   1.477  -7.681  1.00266.73           N
ATOM   4362  CA  ALA B 558     -11.981   1.574  -9.061  1.00266.73           C
ATOM   4363  CB  ALA B 558     -10.788   1.800 -10.005  1.00266.73           C
ATOM   4364  C   ALA B 558     -12.605   0.273  -9.442  1.00266.73           C
ATOM   4365  O   ALA B 558     -12.151  -0.790  -9.021  1.00266.73           O
ATOM   4366  N   ASN B 559     -13.688   0.327 -10.240  1.00238.72           N
ATOM   4367  CA  ASN B 559     -14.314  -0.888 -10.666  1.00238.72           C
ATOM   4368  CB  ASN B 559     -15.586  -1.230  -9.869  1.00238.72           C
ATOM   4369  CG  ASN B 559     -15.996  -2.660 -10.193  1.00238.72           C
ATOM   4370  OD1 ASN B 559     -15.397  -3.318 -11.042  1.00238.72           O
ATOM   4371  ND2 ASN B 559     -17.053  -3.158  -9.498  1.00238.72           N
ATOM   4372  C   ASN B 559     -14.720  -0.703 -12.091  1.00238.72           C
ATOM   4373  O   ASN B 559     -15.211   0.359 -12.472  1.00238.72           O
ATOM   4374  N   LEU B 560     -14.499  -1.734 -12.929  1.00243.37           N
ATOM   4375  CA  LEU B 560     -14.907  -1.646 -14.300  1.00243.37           C
ATOM   4376  CB  LEU B 560     -13.731  -1.705 -15.294  1.00243.37           C
ATOM   4377  CG  LEU B 560     -12.761  -0.517 -15.168  1.00243.37           C
ATOM   4378  CD1 LEU B 560     -12.071  -0.501 -13.795  1.00243.37           C
ATOM   4379  CD2 LEU B 560     -11.763  -0.484 -16.336  1.00243.37           C
ATOM   4380  C   LEU B 560     -15.775  -2.829 -14.571  1.00243.37           C
ATOM   4381  O   LEU B 560     -15.450  -3.948 -14.178  1.00243.37           O
ATOM   4382  N   ARG B 561     -16.924  -2.609 -15.236  1.00312.69           N
ATOM   4383  CA  ARG B 561     -17.780  -3.724 -15.528  1.00312.69           C
ATOM   4384  CB  ARG B 561     -19.093  -3.711 -14.732  1.00312.69           C
ATOM   4385  CG  ARG B 561     -20.006  -4.903 -15.042  1.00312.69           C
ATOM   4386  CD  ARG B 561     -19.444  -6.238 -14.557  1.00312.69           C
ATOM   4387  NE  ARG B 561     -19.462  -6.217 -13.064  1.00312.69           N
ATOM   4388  CZ  ARG B 561     -19.152  -7.345 -12.360  1.00312.69           C
ATOM   4389  NH1 ARG B 561     -18.827  -8.493 -13.021  1.00312.69           N
ATOM   4390  NH2 ARG B 561     -19.168  -7.322 -10.996  1.00312.69           N
ATOM   4391  C   ARG B 561     -18.140  -3.657 -16.976  1.00312.69           C
ATOM   4392  O   ARG B 561     -18.489  -2.596 -17.491  1.00312.69           O
ATOM   4393  N   ASP B 562     -18.041  -4.802 -17.677  1.00212.63           N
ATOM   4394  CA  ASP B 562     -18.412  -4.844 -19.059  1.00212.63           C
ATOM   4395  CB  ASP B 562     -17.208  -4.925 -20.016  1.00212.63           C
ATOM   4396  CG  ASP B 562     -17.720  -4.784 -21.443  1.00212.63           C
ATOM   4397  OD1 ASP B 562     -18.966  -4.723 -21.625  1.00212.63           O
ATOM   4398  OD2 ASP B 562     -16.870  -4.729 -22.371  1.00212.63           O
ATOM   4399  C   ASP B 562     -19.218  -6.086 -19.255  1.00212.63           C
ATOM   4400  O   ASP B 562     -18.724  -7.191 -19.038  1.00212.63           O
ATOM   4401  N   THR B 563     -20.497  -5.941 -19.651  1.00227.20           N
ATOM   4402  CA  THR B 563     -21.293  -7.115 -19.854  1.00227.20           C
ATOM   4403  CB  THR B 563     -22.444  -7.230 -18.897  1.00227.20           C
ATOM   4404  OG1 THR B 563     -23.078  -8.492 -19.042  1.00227.20           O
ATOM   4405  CG2 THR B 563     -23.440  -6.094 -19.183  1.00227.20           C
ATOM   4406  C   THR B 563     -21.868  -7.059 -21.232  1.00227.20           C
ATOM   4407  O   THR B 563     -22.317  -6.009 -21.688  1.00227.20           O
ATOM   4408  N   ILE B 564     -21.843  -8.204 -21.943  1.00117.38           N
ATOM   4409  CA  ILE B 564     -22.410  -8.259 -23.257  1.00117.38           C
ATOM   4410  CB  ILE B 564     -21.387  -8.407 -24.346  1.00117.38           C
ATOM   4411  CG1 ILE B 564     -22.032  -8.195 -25.725  1.00117.38           C
ATOM   4412  CG2 ILE B 564     -20.698  -9.771 -24.176  1.00117.38           C
ATOM   4413  CD1 ILE B 564     -21.015  -8.026 -26.854  1.00117.38           C
ATOM   4414  C   ILE B 564     -23.295  -9.462 -23.306  1.00117.38           C
ATOM   4415  O   ILE B 564     -22.945 -10.520 -22.785  1.00117.38           O
ATOM   4416  N   ASN B 565     -24.488  -9.328 -23.918  1.00253.82           N
ATOM   4417  CA  ASN B 565     -25.365 -10.459 -23.998  1.00253.82           C
ATOM   4418  CB  ASN B 565     -26.600 -10.335 -23.087  1.00253.82           C
ATOM   4419  CG  ASN B 565     -27.275 -11.696 -22.986  1.00253.82           C
ATOM   4420  OD1 ASN B 565     -28.395 -11.810 -22.490  1.00253.82           O
ATOM   4421  ND2 ASN B 565     -26.576 -12.762 -23.460  1.00253.82           N
ATOM   4422  C   ASN B 565     -25.863 -10.545 -25.406  1.00253.82           C
ATOM   4423  O   ASN B 565     -26.140  -9.527 -26.037  1.00253.82           O
ATOM   4424  N   LYS B 566     -25.965 -11.775 -25.946  1.00305.04           N
ATOM   4425  CA  LYS B 566     -26.481 -11.928 -27.275  1.00305.04           C
ATOM   4426  CB  LYS B 566     -25.424 -12.362 -28.305  1.00305.04           C
ATOM   4427  CG  LYS B 566     -24.818 -13.741 -28.031  1.00305.04           C
ATOM   4428  CD  LYS B 566     -24.105 -13.843 -26.681  1.00305.04           C
ATOM   4429  CE  LYS B 566     -23.473 -15.214 -26.426  1.00305.04           C
ATOM   4430  NZ  LYS B 566     -22.200 -15.331 -27.174  1.00305.04           N
ATOM   4431  C   LYS B 566     -27.524 -12.997 -27.229  1.00305.04           C
ATOM   4432  O   LYS B 566     -27.307 -14.079 -26.687  1.00305.04           O
ATOM   4433  N   PRO B 567     -28.669 -12.691 -27.769  1.00185.42           N
ATOM   4434  CA  PRO B 567     -29.718 -13.676 -27.794  1.00185.42           C
ATOM   4435  CD  PRO B 567     -29.199 -11.347 -27.598  1.00185.42           C
ATOM   4436  CB  PRO B 567     -31.022 -12.900 -27.966  1.00185.42           C
ATOM   4437  CG  PRO B 567     -30.708 -11.520 -27.368  1.00185.42           C
ATOM   4438  C   PRO B 567     -29.478 -14.671 -28.883  1.00185.42           C
ATOM   4439  O   PRO B 567     -28.791 -14.343 -29.848  1.00185.42           O
ATOM   4440  N   PHE B 568     -30.019 -15.895 -28.741  1.00292.86           N
ATOM   4441  CA  PHE B 568     -29.874 -16.882 -29.771  1.00292.86           C
ATOM   4442  CB  PHE B 568     -28.748 -17.894 -29.504  1.00292.86           C
ATOM   4443  CG  PHE B 568     -28.712 -18.835 -30.659  1.00292.86           C
ATOM   4444  CD1 PHE B 568     -28.039 -18.513 -31.806  1.00292.86           C
ATOM   4445  CD2 PHE B 568     -29.366 -20.051 -30.586  1.00292.86           C
ATOM   4446  CE1 PHE B 568     -28.003 -19.383 -32.872  1.00292.86           C
ATOM   4447  CE2 PHE B 568     -29.335 -20.923 -31.646  1.00292.86           C
ATOM   4448  CZ  PHE B 568     -28.656 -20.586 -32.797  1.00292.86           C
ATOM   4449  C   PHE B 568     -31.154 -17.648 -29.826  1.00292.86           C
ATOM   4450  O   PHE B 568     -31.862 -17.757 -28.828  1.00292.86           O
ATOM   4451  N   ALA B 569     -31.501 -18.187 -31.014  1.00292.22           N
ATOM   4452  CA  ALA B 569     -32.706 -18.958 -31.112  1.00292.22           C
ATOM   4453  CB  ALA B 569     -33.942 -18.120 -31.484  1.00292.22           C
ATOM   4454  C   ALA B 569     -32.515 -19.965 -32.198  1.00292.22           C
ATOM   4455  O   ALA B 569     -31.741 -19.751 -33.129  1.00292.22           O
ATOM   4456  N   HIS B 570     -33.211 -21.117 -32.091  1.00330.46           N
ATOM   4457  CA  HIS B 570     -33.114 -22.120 -33.109  1.00330.46           C
ATOM   4458  ND1 HIS B 570     -31.088 -23.906 -35.100  1.00330.46           N
ATOM   4459  CG  HIS B 570     -31.843 -24.135 -33.972  1.00330.46           C
ATOM   4460  CB  HIS B 570     -31.999 -23.150 -32.852  1.00330.46           C
ATOM   4461  NE2 HIS B 570     -31.961 -25.939 -35.323  1.00330.46           N
ATOM   4462  CD2 HIS B 570     -32.369 -25.381 -34.124  1.00330.46           C
ATOM   4463  CE1 HIS B 570     -31.193 -25.016 -35.874  1.00330.46           C
ATOM   4464  C   HIS B 570     -34.407 -22.865 -33.129  1.00330.46           C
ATOM   4465  O   HIS B 570     -35.095 -22.956 -32.115  1.00330.46           O
ATOM   4466  N   PHE B 571     -34.788 -23.402 -34.306  1.00314.08           N
ATOM   4467  CA  PHE B 571     -36.011 -24.153 -34.389  1.00314.08           C
ATOM   4468  CB  PHE B 571     -37.174 -23.358 -35.003  1.00314.08           C
ATOM   4469  CG  PHE B 571     -38.368 -24.250 -35.031  1.00314.08           C
ATOM   4470  CD1 PHE B 571     -39.158 -24.389 -33.910  1.00314.08           C
ATOM   4471  CD2 PHE B 571     -38.696 -24.945 -36.168  1.00314.08           C
ATOM   4472  CE1 PHE B 571     -40.261 -25.206 -33.931  1.00314.08           C
ATOM   4473  CE2 PHE B 571     -39.800 -25.767 -36.195  1.00314.08           C
ATOM   4474  CZ  PHE B 571     -40.581 -25.903 -35.071  1.00314.08           C
ATOM   4475  C   PHE B 571     -35.759 -25.325 -35.279  1.00314.08           C
ATOM   4476  O   PHE B 571     -34.936 -25.261 -36.190  1.00314.08           O
ATOM   4477  N   GLU B 572     -36.458 -26.451 -35.019  1.00284.42           N
ATOM   4478  CA  GLU B 572     -36.291 -27.607 -35.854  1.00284.42           C
ATOM   4479  CB  GLU B 572     -35.255 -28.608 -35.318  1.00284.42           C
ATOM   4480  CG  GLU B 572     -33.823 -28.068 -35.328  1.00284.42           C
ATOM   4481  CD  GLU B 572     -32.907 -29.150 -34.775  1.00284.42           C
ATOM   4482  OE1 GLU B 572     -33.427 -30.241 -34.420  1.00284.42           O
ATOM   4483  OE2 GLU B 572     -31.675 -28.901 -34.703  1.00284.42           O
ATOM   4484  C   GLU B 572     -37.603 -28.321 -35.907  1.00284.42           C
ATOM   4485  O   GLU B 572     -38.358 -28.325 -34.936  1.00284.42           O
ATOM   4486  N   THR B 573     -37.920 -28.934 -37.067  1.00285.82           N
ATOM   4487  CA  THR B 573     -39.145 -29.674 -37.183  1.00285.82           C
ATOM   4488  CB  THR B 573     -40.215 -28.948 -37.945  1.00285.82           C
ATOM   4489  OG1 THR B 573     -41.442 -29.656 -37.864  1.00285.82           O
ATOM   4490  CG2 THR B 573     -39.771 -28.814 -39.411  1.00285.82           C
ATOM   4491  C   THR B 573     -38.846 -30.932 -37.936  1.00285.82           C
ATOM   4492  O   THR B 573     -37.932 -30.967 -38.759  1.00285.82           O
ATOM   4493  N   VAL B 574     -39.601 -32.013 -37.653  1.00106.38           N
ATOM   4494  CA  VAL B 574     -39.385 -33.239 -38.364  1.00106.38           C
ATOM   4495  CB  VAL B 574     -38.440 -34.176 -37.670  1.00106.38           C
ATOM   4496  CG1 VAL B 574     -39.062 -34.585 -36.323  1.00106.38           C
ATOM   4497  CG2 VAL B 574     -38.153 -35.362 -38.605  1.00106.38           C
ATOM   4498  C   VAL B 574     -40.697 -33.947 -38.479  1.00106.38           C
ATOM   4499  O   VAL B 574     -41.586 -33.763 -37.649  1.00106.38           O
ATOM   4500  N   VAL B 575     -40.860 -34.766 -39.539  1.00108.07           N
ATOM   4501  CA  VAL B 575     -42.071 -35.517 -39.699  1.00108.07           C
ATOM   4502  CB  VAL B 575     -43.047 -34.884 -40.648  1.00108.07           C
ATOM   4503  CG1 VAL B 575     -42.407 -34.833 -42.046  1.00108.07           C
ATOM   4504  CG2 VAL B 575     -44.362 -35.680 -40.598  1.00108.07           C
ATOM   4505  C   VAL B 575     -41.704 -36.850 -40.271  1.00108.07           C
ATOM   4506  O   VAL B 575     -40.739 -36.964 -41.022  1.00108.07           O
ATOM   4507  N   LEU B 576     -42.460 -37.902 -39.904  1.00327.51           N
ATOM   4508  CA  LEU B 576     -42.170 -39.211 -40.438  1.00327.51           C
ATOM   4509  CB  LEU B 576     -41.459 -40.131 -39.439  1.00327.51           C
ATOM   4510  CG  LEU B 576     -41.148 -41.530 -40.010  1.00327.51           C
ATOM   4511  CD1 LEU B 576     -40.168 -41.447 -41.187  1.00327.51           C
ATOM   4512  CD2 LEU B 576     -40.677 -42.492 -38.908  1.00327.51           C
ATOM   4513  C   LEU B 576     -43.467 -39.860 -40.797  1.00327.51           C
ATOM   4514  O   LEU B 576     -44.460 -39.724 -40.084  1.00327.51           O
ATOM   4515  N   ASN B 577     -43.497 -40.581 -41.939  1.00266.15           N
ATOM   4516  CA  ASN B 577     -44.684 -41.280 -42.325  1.00266.15           C
ATOM   4517  CB  ASN B 577     -45.510 -40.548 -43.400  1.00266.15           C
ATOM   4518  CG  ASN B 577     -46.090 -39.290 -42.770  1.00266.15           C
ATOM   4519  OD1 ASN B 577     -45.832 -38.177 -43.225  1.00266.15           O
ATOM   4520  ND2 ASN B 577     -46.899 -39.468 -41.692  1.00266.15           N
ATOM   4521  C   ASN B 577     -44.262 -42.588 -42.916  1.00266.15           C
ATOM   4522  O   ASN B 577     -43.217 -42.677 -43.557  1.00266.15           O
ATOM   4523  N   GLU B 578     -45.058 -43.656 -42.691  1.00353.58           N
ATOM   4524  CA  GLU B 578     -44.710 -44.925 -43.258  1.00353.58           C
ATOM   4525  CB  GLU B 578     -43.848 -45.797 -42.324  1.00353.58           C
ATOM   4526  CG  GLU B 578     -43.467 -47.157 -42.915  1.00353.58           C
ATOM   4527  CD  GLU B 578     -44.602 -48.137 -42.658  1.00353.58           C
ATOM   4528  OE1 GLU B 578     -45.512 -47.796 -41.854  1.00353.58           O
ATOM   4529  OE2 GLU B 578     -44.574 -49.245 -43.258  1.00353.58           O
ATOM   4530  C   GLU B 578     -45.974 -45.678 -43.535  1.00353.58           C
ATOM   4531  O   GLU B 578     -46.953 -45.555 -42.802  1.00353.58           O
ATOM   4532  N   ASN B 579     -45.989 -46.461 -44.635  1.00293.54           N
ATOM   4533  CA  ASN B 579     -47.142 -47.255 -44.953  1.00293.54           C
ATOM   4534  CB  ASN B 579     -48.087 -46.593 -45.968  1.00293.54           C
ATOM   4535  CG  ASN B 579     -49.328 -47.466 -46.094  1.00293.54           C
ATOM   4536  OD1 ASN B 579     -50.134 -47.557 -45.169  1.00293.54           O
ATOM   4537  ND2 ASN B 579     -49.492 -48.122 -47.273  1.00293.54           N
ATOM   4538  C   ASN B 579     -46.649 -48.527 -45.571  1.00293.54           C
ATOM   4539  O   ASN B 579     -45.619 -48.539 -46.242  1.00293.54           O
ATOM   4540  N   THR B 580     -47.366 -49.647 -45.339  1.00286.68           N
ATOM   4541  CA  THR B 580     -46.950 -50.887 -45.928  1.00286.68           C
ATOM   4542  CB  THR B 580     -46.266 -51.811 -44.963  1.00286.68           C
ATOM   4543  OG1 THR B 580     -45.725 -52.928 -45.653  1.00286.68           O
ATOM   4544  CG2 THR B 580     -47.294 -52.275 -43.916  1.00286.68           C
ATOM   4545  C   THR B 580     -48.166 -51.602 -46.433  1.00286.68           C
ATOM   4546  O   THR B 580     -49.249 -51.484 -45.864  1.00286.68           O
ATOM   4547  N   ILE B 581     -48.014 -52.351 -47.545  1.00167.91           N
ATOM   4548  CA  ILE B 581     -49.107 -53.112 -48.077  1.00167.91           C
ATOM   4549  CB  ILE B 581     -49.679 -52.538 -49.339  1.00167.91           C
ATOM   4550  CG1 ILE B 581     -50.998 -53.240 -49.701  1.00167.91           C
ATOM   4551  CG2 ILE B 581     -48.601 -52.631 -50.432  1.00167.91           C
ATOM   4552  CD1 ILE B 581     -52.126 -52.970 -48.706  1.00167.91           C
ATOM   4553  C   ILE B 581     -48.591 -54.476 -48.408  1.00167.91           C
ATOM   4554  O   ILE B 581     -47.467 -54.622 -48.888  1.00167.91           O
ATOM   4555  N   LEU B 582     -49.399 -55.525 -48.140  1.00244.00           N
ATOM   4556  CA  LEU B 582     -48.962 -56.854 -48.458  1.00244.00           C
ATOM   4557  CB  LEU B 582     -48.617 -57.699 -47.217  1.00244.00           C
ATOM   4558  CG  LEU B 582     -47.425 -57.149 -46.411  1.00244.00           C
ATOM   4559  CD1 LEU B 582     -47.119 -58.033 -45.193  1.00244.00           C
ATOM   4560  CD2 LEU B 582     -46.199 -56.925 -47.309  1.00244.00           C
ATOM   4561  C   LEU B 582     -50.074 -57.558 -49.169  1.00244.00           C
ATOM   4562  O   LEU B 582     -51.242 -57.404 -48.818  1.00244.00           O
ATOM   4563  N   GLU B 583     -49.735 -58.338 -50.220  1.00276.33           N
ATOM   4564  CA  GLU B 583     -50.740 -59.084 -50.925  1.00276.33           C
ATOM   4565  CB  GLU B 583     -51.217 -58.405 -52.216  1.00276.33           C
ATOM   4566  CG  GLU B 583     -51.994 -57.109 -51.971  1.00276.33           C
ATOM   4567  CD  GLU B 583     -52.407 -56.544 -53.323  1.00276.33           C
ATOM   4568  OE1 GLU B 583     -52.074 -57.181 -54.358  1.00276.33           O
ATOM   4569  OE2 GLU B 583     -53.064 -55.469 -53.340  1.00276.33           O
ATOM   4570  C   GLU B 583     -50.131 -60.397 -51.312  1.00276.33           C
ATOM   4571  O   GLU B 583     -48.951 -60.465 -51.650  1.00276.33           O
ATOM   4572  N   ASP B 584     -50.926 -61.485 -51.252  1.00233.66           N
ATOM   4573  CA  ASP B 584     -50.414 -62.774 -51.625  1.00233.66           C
ATOM   4574  CB  ASP B 584     -50.084 -63.669 -50.418  1.00233.66           C
ATOM   4575  CG  ASP B 584     -49.300 -64.887 -50.896  1.00233.66           C
ATOM   4576  OD1 ASP B 584     -49.721 -65.518 -51.902  1.00233.66           O
ATOM   4577  OD2 ASP B 584     -48.269 -65.208 -50.248  1.00233.66           O
ATOM   4578  C   ASP B 584     -51.470 -63.472 -52.427  1.00233.66           C
ATOM   4579  O   ASP B 584     -52.637 -63.494 -52.039  1.00233.66           O
ATOM   4580  N   THR B 585     -51.089 -64.045 -53.587  1.00232.64           N
ATOM   4581  CA  THR B 585     -52.051 -64.761 -54.375  1.00232.64           C
ATOM   4582  CB  THR B 585     -52.357 -64.109 -55.692  1.00232.64           C
ATOM   4583  OG1 THR B 585     -53.436 -64.775 -56.331  1.00232.64           O
ATOM   4584  CG2 THR B 585     -51.098 -64.160 -56.575  1.00232.64           C
ATOM   4585  C   THR B 585     -51.495 -66.121 -54.671  1.00232.64           C
ATOM   4586  O   THR B 585     -50.321 -66.274 -55.003  1.00232.64           O
ATOM   4587  N   PRO B 586     -52.322 -67.119 -54.513  1.00 80.30           N
ATOM   4588  CA  PRO B 586     -51.909 -68.466 -54.811  1.00 80.30           C
ATOM   4589  CD  PRO B 586     -53.318 -67.081 -53.456  1.00 80.30           C
ATOM   4590  CB  PRO B 586     -52.771 -69.384 -53.939  1.00 80.30           C
ATOM   4591  CG  PRO B 586     -53.927 -68.490 -53.457  1.00 80.30           C
ATOM   4592  C   PRO B 586     -52.034 -68.754 -56.273  1.00 80.30           C
ATOM   4593  O   PRO B 586     -52.801 -68.071 -56.950  1.00 80.30           O
ATOM   4594  N   ILE B 587     -51.279 -69.748 -56.786  1.00107.72           N
ATOM   4595  CA  ILE B 587     -51.381 -70.112 -58.171  1.00107.72           C
ATOM   4596  CB  ILE B 587     -50.214 -69.654 -58.997  1.00107.72           C
ATOM   4597  CG1 ILE B 587     -50.115 -68.120 -58.979  1.00107.72           C
ATOM   4598  CG2 ILE B 587     -50.374 -70.245 -60.407  1.00107.72           C
ATOM   4599  CD1 ILE B 587     -51.349 -67.423 -59.550  1.00107.72           C
ATOM   4600  C   ILE B 587     -51.410 -71.606 -58.246  1.00107.72           C
ATOM   4601  O   ILE B 587     -50.760 -72.287 -57.455  1.00107.72           O
ATOM   4602  N   GLU B 588     -52.193 -72.164 -59.195  1.00324.96           N
ATOM   4603  CA  GLU B 588     -52.239 -73.591 -59.340  1.00324.96           C
ATOM   4604  CB  GLU B 588     -53.479 -74.235 -58.694  1.00324.96           C
ATOM   4605  CG  GLU B 588     -54.809 -73.759 -59.279  1.00324.96           C
ATOM   4606  CD  GLU B 588     -55.125 -74.594 -60.514  1.00324.96           C
ATOM   4607  OE1 GLU B 588     -54.418 -75.612 -60.739  1.00324.96           O
ATOM   4608  OE2 GLU B 588     -56.083 -74.226 -61.245  1.00324.96           O
ATOM   4609  C   GLU B 588     -52.272 -73.902 -60.805  1.00324.96           C
ATOM   4610  O   GLU B 588     -52.850 -73.154 -61.592  1.00324.96           O
ATOM   4611  N   GLU B 589     -51.624 -75.014 -61.212  1.00318.65           N
ATOM   4612  CA  GLU B 589     -51.633 -75.382 -62.600  1.00318.65           C
ATOM   4613  CB  GLU B 589     -50.426 -74.842 -63.386  1.00318.65           C
ATOM   4614  CG  GLU B 589     -49.082 -75.355 -62.866  1.00318.65           C
ATOM   4615  CD  GLU B 589     -47.985 -74.744 -63.726  1.00318.65           C
ATOM   4616  OE1 GLU B 589     -48.035 -73.516 -63.971  1.00318.65           O
ATOM   4617  OE2 GLU B 589     -47.076 -75.515 -64.154  1.00318.65           O
ATOM   4618  C   GLU B 589     -51.581 -76.874 -62.691  1.00318.65           C
ATOM   4619  O   GLU B 589     -51.057 -77.541 -61.800  1.00318.65           O
ATOM   4620  N   THR B 590     -52.152 -77.440 -63.776  1.00244.51           N
ATOM   4621  CA  THR B 590     -52.117 -78.863 -63.969  1.00244.51           C
ATOM   4622  CB  THR B 590     -53.426 -79.539 -63.689  1.00244.51           C
ATOM   4623  OG1 THR B 590     -53.821 -79.297 -62.345  1.00244.51           O
ATOM   4624  CG2 THR B 590     -53.262 -81.051 -63.926  1.00244.51           C
ATOM   4625  C   THR B 590     -51.803 -79.107 -65.415  1.00244.51           C
ATOM   4626  O   THR B 590     -52.058 -78.254 -66.265  1.00244.51           O
ATOM   4627  N   GLU B 591     -51.211 -80.280 -65.731  1.00318.35           N
ATOM   4628  CA  GLU B 591     -50.901 -80.569 -67.107  1.00318.35           C
ATOM   4629  CB  GLU B 591     -49.472 -80.175 -67.509  1.00318.35           C
ATOM   4630  CG  GLU B 591     -49.147 -80.479 -68.971  1.00318.35           C
ATOM   4631  CD  GLU B 591     -47.713 -80.043 -69.234  1.00318.35           C
ATOM   4632  OE1 GLU B 591     -47.063 -79.538 -68.280  1.00318.35           O
ATOM   4633  OE2 GLU B 591     -47.251 -80.204 -70.395  1.00318.35           O
ATOM   4634  C   GLU B 591     -51.025 -82.045 -67.319  1.00318.35           C
ATOM   4635  O   GLU B 591     -50.854 -82.835 -66.390  1.00318.35           O
ATOM   4636  N   GLU B 592     -51.357 -82.452 -68.563  1.00350.28           N
ATOM   4637  CA  GLU B 592     -51.458 -83.848 -68.890  1.00350.28           C
ATOM   4638  CB  GLU B 592     -52.903 -84.379 -68.881  1.00350.28           C
ATOM   4639  CG  GLU B 592     -53.008 -85.868 -69.220  1.00350.28           C
ATOM   4640  CD  GLU B 592     -52.523 -86.661 -68.014  1.00350.28           C
ATOM   4641  OE1 GLU B 592     -52.138 -86.020 -67.001  1.00350.28           O
ATOM   4642  OE2 GLU B 592     -52.531 -87.919 -68.091  1.00350.28           O
ATOM   4643  C   GLU B 592     -50.935 -84.012 -70.283  1.00350.28           C
ATOM   4644  O   GLU B 592     -51.031 -83.096 -71.098  1.00350.28           O
ATOM   4645  N   GLU B 593     -50.344 -85.186 -70.595  1.00280.26           N
ATOM   4646  CA  GLU B 593     -49.836 -85.391 -71.920  1.00280.26           C
ATOM   4647  CB  GLU B 593     -48.335 -85.090 -72.056  1.00280.26           C
ATOM   4648  CG  GLU B 593     -47.992 -83.611 -71.860  1.00280.26           C
ATOM   4649  CD  GLU B 593     -46.486 -83.452 -72.012  1.00280.26           C
ATOM   4650  OE1 GLU B 593     -45.803 -84.484 -72.251  1.00280.26           O
ATOM   4651  OE2 GLU B 593     -45.999 -82.295 -71.898  1.00280.26           O
ATOM   4652  C   GLU B 593     -50.029 -86.830 -72.288  1.00280.26           C
ATOM   4653  O   GLU B 593     -50.053 -87.704 -71.424  1.00280.26           O
ATOM   4654  N   GLU B 594     -50.197 -87.105 -73.601  1.00309.60           N
ATOM   4655  CA  GLU B 594     -50.348 -88.457 -74.066  1.00309.60           C
ATOM   4656  CB  GLU B 594     -51.810 -88.862 -74.317  1.00309.60           C
ATOM   4657  CG  GLU B 594     -52.647 -88.948 -73.039  1.00309.60           C
ATOM   4658  CD  GLU B 594     -52.159 -90.147 -72.239  1.00309.60           C
ATOM   4659  OE1 GLU B 594     -51.213 -90.830 -72.716  1.00309.60           O
ATOM   4660  OE2 GLU B 594     -52.722 -90.395 -71.139  1.00309.60           O
ATOM   4661  C   GLU B 594     -49.628 -88.561 -75.375  1.00309.60           C
ATOM   4662  O   GLU B 594     -49.522 -87.581 -76.111  1.00309.60           O
ATOM   4663  N   THR B 595     -49.090 -89.758 -75.692  1.00289.10           N
ATOM   4664  CA  THR B 595     -48.389 -89.919 -76.938  1.00289.10           C
ATOM   4665  CB  THR B 595     -46.903 -89.768 -76.807  1.00289.10           C
ATOM   4666  OG1 THR B 595     -46.381 -90.774 -75.953  1.00289.10           O
ATOM   4667  CG2 THR B 595     -46.600 -88.374 -76.231  1.00289.10           C
ATOM   4668  C   THR B 595     -48.642 -91.303 -77.454  1.00289.10           C
ATOM   4669  O   THR B 595     -49.202 -92.147 -76.756  1.00289.10           O
ATOM   4670  N   GLY B 596     -48.246 -91.557 -78.719  1.00137.04           N
ATOM   4671  CA  GLY B 596     -48.389 -92.860 -79.307  1.00137.04           C
ATOM   4672  C   GLY B 596     -48.049 -92.746 -80.760  1.00137.04           C
ATOM   4673  O   GLY B 596     -48.277 -91.707 -81.377  1.00137.04           O
ATOM   4674  N   GLU B 597     -47.489 -93.824 -81.355  1.00315.60           N
ATOM   4675  CA  GLU B 597     -47.153 -93.779 -82.747  1.00315.60           C
ATOM   4676  CB  GLU B 597     -45.784 -93.134 -83.027  1.00315.60           C
ATOM   4677  CG  GLU B 597     -44.618 -93.871 -82.362  1.00315.60           C
ATOM   4678  CD  GLU B 597     -43.333 -93.134 -82.715  1.00315.60           C
ATOM   4679  OE1 GLU B 597     -43.419 -92.108 -83.441  1.00315.60           O
ATOM   4680  OE2 GLU B 597     -42.249 -93.589 -82.263  1.00315.60           O
ATOM   4681  C   GLU B 597     -47.087 -95.186 -83.269  1.00315.60           C
ATOM   4682  O   GLU B 597     -46.820 -96.122 -82.517  1.00315.60           O
ATOM   4683  N   GLU B 598     -47.361 -95.364 -84.579  1.00360.79           N
ATOM   4684  CA  GLU B 598     -47.277 -96.670 -85.179  1.00360.79           C
ATOM   4685  CB  GLU B 598     -48.602 -97.453 -85.120  1.00360.79           C
ATOM   4686  CG  GLU B 598     -48.513 -98.865 -85.706  1.00360.79           C
ATOM   4687  CD  GLU B 598     -48.703 -98.780 -87.214  1.00360.79           C
ATOM   4688  OE1 GLU B 598     -49.134 -97.699 -87.698  1.00360.79           O
ATOM   4689  OE2 GLU B 598     -48.423 -99.798 -87.901  1.00360.79           O
ATOM   4690  C   GLU B 598     -46.925 -96.481 -86.624  1.00360.79           C
ATOM   4691  O   GLU B 598     -47.266 -95.463 -87.221  1.00360.79           O
ATOM   4692  N   ALA B 599     -46.203 -97.454 -87.223  1.00286.91           N
ATOM   4693  CA  ALA B 599     -45.861 -97.333 -88.610  1.00286.91           C
ATOM   4694  CB  ALA B 599     -44.613 -96.471 -88.864  1.00286.91           C
ATOM   4695  C   ALA B 599     -45.570 -98.697 -89.150  1.00286.91           C
ATOM   4696  O   ALA B 599     -45.239 -99.616 -88.402  1.00286.91           O
ATOM   4697  N   SER B 600     -45.714 -98.868 -90.488  1.00252.28           N
ATOM   4698  CA  SER B 600     -45.414-100.127 -91.111  1.00252.28           C
ATOM   4699  CB  SER B 600     -46.580-101.132 -91.057  1.00252.28           C
ATOM   4700  OG  SER B 600     -46.203-102.348 -91.687  1.00252.28           O
ATOM   4701  C   SER B 600     -45.136 -99.854 -92.560  1.00252.28           C
ATOM   4702  O   SER B 600     -45.527 -98.815 -93.087  1.00252.28           O
ATOM   4703  N   ALA B 601     -44.428-100.780 -93.240  1.00289.83           N
ATOM   4704  CA  ALA B 601     -44.158-100.585 -94.638  1.00289.83           C
ATOM   4705  CB  ALA B 601     -42.953 -99.667 -94.906  1.00289.83           C
ATOM   4706  C   ALA B 601     -43.842-101.912 -95.252  1.00289.83           C
ATOM   4707  O   ALA B 601     -43.440-102.851 -94.565  1.00289.83           O
ATOM   4708  N   GLN B 602     -44.048-102.030 -96.586  1.00365.12           N
ATOM   4709  CA  GLN B 602     -43.735-103.248 -97.280  1.00365.12           C
ATOM   4710  CB  GLN B 602     -44.887-104.269 -97.284  1.00365.12           C
ATOM   4711  CG  GLN B 602     -44.556-105.564 -98.023  1.00365.12           C
ATOM   4712  CD  GLN B 602     -43.551-106.341 -97.189  1.00365.12           C
ATOM   4713  OE1 GLN B 602     -43.143-105.897 -96.118  1.00365.12           O
ATOM   4714  NE2 GLN B 602     -43.137-107.534 -97.690  1.00365.12           N
ATOM   4715  C   GLN B 602     -43.459-102.891 -98.712  1.00365.12           C
ATOM   4716  O   GLN B 602     -43.934-101.865 -99.200  1.00365.12           O
ATOM   4717  N   ALA B 603     -42.662-103.719 -99.417  1.00267.61           N
ATOM   4718  CA  ALA B 603     -42.390-103.435-100.801  1.00267.61           C
ATOM   4719  CB  ALA B 603     -41.228-102.448-101.007  1.00267.61           C
ATOM   4720  C   ALA B 603     -42.006-104.712-101.482  1.00267.61           C
ATOM   4721  O   ALA B 603     -41.555-105.658-100.838  1.00267.61           O
ATOM   4722  N   VAL B 604     -42.202-104.773-102.817  1.00146.84           N
ATOM   4723  CA  VAL B 604     -41.829-105.940-103.566  1.00146.84           C
ATOM   4724  CB  VAL B 604     -42.961-106.899-103.787  1.00146.84           C
ATOM   4725  CG1 VAL B 604     -43.425-107.428-102.421  1.00146.84           C
ATOM   4726  CG2 VAL B 604     -44.064-106.183-104.587  1.00146.84           C
ATOM   4727  C   VAL B 604     -41.373-105.480-104.921  1.00146.84           C
ATOM   4728  O   VAL B 604     -41.789-104.426-105.396  1.00146.84           O
ATOM   4729  N   LEU B 605     -40.478-106.261-105.567  1.00323.40           N
ATOM   4730  CA  LEU B 605     -40.003-105.887-106.873  1.00323.40           C
ATOM   4731  CB  LEU B 605     -38.599-105.249-106.837  1.00323.40           C
ATOM   4732  CG  LEU B 605     -38.021-104.819-108.204  1.00323.40           C
ATOM   4733  CD1 LEU B 605     -37.578-106.011-109.064  1.00323.40           C
ATOM   4734  CD2 LEU B 605     -38.999-103.884-108.941  1.00323.40           C
ATOM   4735  C   LEU B 605     -39.940-107.128-107.713  1.00323.40           C
ATOM   4736  O   LEU B 605     -39.660-108.216-107.212  1.00323.40           O
ATOM   4737  N   ASN B 606     -40.231-106.991-109.027  1.00291.65           N
ATOM   4738  CA  ASN B 606     -40.146-108.113-109.921  1.00291.65           C
ATOM   4739  CB  ASN B 606     -41.505-108.776-110.209  1.00291.65           C
ATOM   4740  CG  ASN B 606     -42.390-107.754-110.909  1.00291.65           C
ATOM   4741  OD1 ASN B 606     -42.482-106.602-110.489  1.00291.65           O
ATOM   4742  ND2 ASN B 606     -43.057-108.187-112.012  1.00291.65           N
ATOM   4743  C   ASN B 606     -39.611-107.613-111.229  1.00291.65           C
ATOM   4744  O   ASN B 606     -39.804-106.449-111.582  1.00291.65           O
ATOM   4745  N   GLU B 607     -38.895-108.481-111.980  1.00324.74           N
ATOM   4746  CA  GLU B 607     -38.374-108.070-113.252  1.00324.74           C
ATOM   4747  CB  GLU B 607     -36.937-107.523-113.182  1.00324.74           C
ATOM   4748  CG  GLU B 607     -36.393-107.064-114.536  1.00324.74           C
ATOM   4749  CD  GLU B 607     -34.977-106.551-114.324  1.00324.74           C
ATOM   4750  OE1 GLU B 607     -34.511-106.568-113.153  1.00324.74           O
ATOM   4751  OE2 GLU B 607     -34.340-106.137-115.329  1.00324.74           O
ATOM   4752  C   GLU B 607     -38.341-109.265-114.161  1.00324.74           C
ATOM   4753  O   GLU B 607     -38.226-110.402-113.704  1.00324.74           O
ATOM   4754  N   MET B 608     -38.470-109.029-115.487  1.00379.07           N
ATOM   4755  CA  MET B 608     -38.413-110.109-116.434  1.00379.07           C
ATOM   4756  CB  MET B 608     -39.745-110.862-116.588  1.00379.07           C
ATOM   4757  CG  MET B 608     -39.669-112.040-117.562  1.00379.07           C
ATOM   4758  SD  MET B 608     -38.710-113.461-116.955  1.00379.07           S
ATOM   4759  CE  MET B 608     -37.091-112.662-117.151  1.00379.07           C
ATOM   4760  C   MET B 608     -38.080-109.526-117.773  1.00379.07           C
ATOM   4761  O   MET B 608     -38.185-108.318-117.974  1.00379.07           O
ATOM   4762  N   GLY B 609     -37.641-110.376-118.728  1.00134.78           N
ATOM   4763  CA  GLY B 609     -37.352-109.893-120.050  1.00134.78           C
ATOM   4764  C   GLY B 609     -36.779-111.016-120.856  1.00134.78           C
ATOM   4765  O   GLY B 609     -36.078-111.879-120.330  1.00134.78           O
ATOM   4766  N   ASP B 610     -37.071-111.030-122.177  1.00221.23           N
ATOM   4767  CA  ASP B 610     -36.551-112.050-123.047  1.00221.23           C
ATOM   4768  CB  ASP B 610     -37.523-113.229-123.249  1.00221.23           C
ATOM   4769  CG  ASP B 610     -36.800-114.323-124.022  1.00221.23           C
ATOM   4770  OD1 ASP B 610     -35.614-114.110-124.390  1.00221.23           O
ATOM   4771  OD2 ASP B 610     -37.427-115.392-124.251  1.00221.23           O
ATOM   4772  C   ASP B 610     -36.324-111.429-124.393  1.00221.23           C
ATOM   4773  O   ASP B 610     -37.211-110.771-124.935  1.00221.23           O
ATOM   4774  N   ASP B 611     -35.111-111.601-124.962  1.00278.47           N
ATOM   4775  CA  ASP B 611     -34.843-111.043-126.259  1.00278.47           C
ATOM   4776  CB  ASP B 611     -33.785-109.921-126.242  1.00278.47           C
ATOM   4777  CG  ASP B 611     -32.462-110.518-125.784  1.00278.47           C
ATOM   4778  OD1 ASP B 611     -32.492-111.481-124.972  1.00278.47           O
ATOM   4779  OD2 ASP B 611     -31.401-110.012-126.236  1.00278.47           O
ATOM   4780  C   ASP B 611     -34.319-112.125-127.155  1.00278.47           C
ATOM   4781  O   ASP B 611     -33.556-112.986-126.720  1.00278.47           O
ATOM   4782  N   SER B 612     -34.751-112.121-128.435  1.00233.19           N
ATOM   4783  CA  SER B 612     -34.258-113.102-129.370  1.00233.19           C
ATOM   4784  CB  SER B 612     -35.168-114.335-129.502  1.00233.19           C
ATOM   4785  OG  SER B 612     -34.615-115.249-130.436  1.00233.19           O
ATOM   4786  C   SER B 612     -34.202-112.453-130.720  1.00233.19           C
ATOM   4787  O   SER B 612     -34.949-111.518-131.003  1.00233.19           O
ATOM   4788  N   GLU B 613     -33.284-112.927-131.593  1.00352.21           N
ATOM   4789  CA  GLU B 613     -33.195-112.377-132.914  1.00352.21           C
ATOM   4790  CB  GLU B 613     -32.262-111.156-133.019  1.00352.21           C
ATOM   4791  CG  GLU B 613     -30.806-111.465-132.665  1.00352.21           C
ATOM   4792  CD  GLU B 613     -30.700-111.603-131.153  1.00352.21           C
ATOM   4793  OE1 GLU B 613     -31.668-111.205-130.452  1.00352.21           O
ATOM   4794  OE2 GLU B 613     -29.646-112.104-130.678  1.00352.21           O
ATOM   4795  C   GLU B 613     -32.630-113.428-133.821  1.00352.21           C
ATOM   4796  O   GLU B 613     -31.865-114.287-133.386  1.00352.21           O
ATOM   4797  N   THR B 614     -33.021-113.399-135.114  1.00315.80           N
ATOM   4798  CA  THR B 614     -32.490-114.348-136.051  1.00315.80           C
ATOM   4799  CB  THR B 614     -33.420-115.489-136.342  1.00315.80           C
ATOM   4800  OG1 THR B 614     -32.761-116.472-137.128  1.00315.80           O
ATOM   4801  CG2 THR B 614     -34.648-114.943-137.090  1.00315.80           C
ATOM   4802  C   THR B 614     -32.254-113.637-137.347  1.00315.80           C
ATOM   4803  O   THR B 614     -32.933-112.660-137.660  1.00315.80           O
ATOM   4804  N   THR B 615     -31.258-114.101-138.131  1.00219.17           N
ATOM   4805  CA  THR B 615     -31.000-113.501-139.409  1.00219.17           C
ATOM   4806  CB  THR B 615     -29.875-112.508-139.390  1.00219.17           C
ATOM   4807  OG1 THR B 615     -30.158-111.465-138.469  1.00219.17           O
ATOM   4808  CG2 THR B 615     -29.704-111.933-140.806  1.00219.17           C
ATOM   4809  C   THR B 615     -30.603-114.592-140.351  1.00219.17           C
ATOM   4810  O   THR B 615     -30.117-115.640-139.929  1.00219.17           O
ATOM   4811  N   VAL B 616     -30.825-114.383-141.667  1.00108.07           N
ATOM   4812  CA  VAL B 616     -30.425-115.376-142.624  1.00108.07           C
ATOM   4813  CB  VAL B 616     -31.559-116.244-143.088  1.00108.07           C
ATOM   4814  CG1 VAL B 616     -32.589-115.358-143.808  1.00108.07           C
ATOM   4815  CG2 VAL B 616     -30.986-117.369-143.968  1.00108.07           C
ATOM   4816  C   VAL B 616     -29.892-114.668-143.829  1.00108.07           C
ATOM   4817  O   VAL B 616     -30.424-113.639-144.241  1.00108.07           O
ATOM   4818  N   ILE B 617     -28.800-115.198-144.420  1.00 98.62           N
ATOM   4819  CA  ILE B 617     -28.254-114.597-145.604  1.00 98.62           C
ATOM   4820  CB  ILE B 617     -27.036-113.760-145.350  1.00 98.62           C
ATOM   4821  CG1 ILE B 617     -27.384-112.569-144.443  1.00 98.62           C
ATOM   4822  CG2 ILE B 617     -26.456-113.348-146.713  1.00 98.62           C
ATOM   4823  CD1 ILE B 617     -28.432-111.635-145.047  1.00 98.62           C
ATOM   4824  C   ILE B 617     -27.837-115.695-146.530  1.00 98.62           C
ATOM   4825  O   ILE B 617     -27.429-116.769-146.088  1.00 98.62           O
ATOM   4826  N   GLU B 618     -27.951-115.460-147.853  1.00239.43           N
ATOM   4827  CA  GLU B 618     -27.516-116.452-148.794  1.00239.43           C
ATOM   4828  CB  GLU B 618     -28.677-117.074-149.597  1.00239.43           C
ATOM   4829  CG  GLU B 618     -29.488-116.059-150.408  1.00239.43           C
ATOM   4830  CD  GLU B 618     -30.610-116.804-151.123  1.00239.43           C
ATOM   4831  OE1 GLU B 618     -30.696-118.049-150.953  1.00239.43           O
ATOM   4832  OE2 GLU B 618     -31.391-116.139-151.854  1.00239.43           O
ATOM   4833  C   GLU B 618     -26.588-115.784-149.760  1.00239.43           C
ATOM   4834  O   GLU B 618     -26.988-114.876-150.487  1.00239.43           O
ATOM   4835  N   GLU B 619     -25.306-116.216-149.784  1.00257.67           N
ATOM   4836  CA  GLU B 619     -24.344-115.653-150.692  1.00257.67           C
ATOM   4837  CB  GLU B 619     -23.820-114.264-150.288  1.00257.67           C
ATOM   4838  CG  GLU B 619     -24.859-113.149-150.409  1.00257.67           C
ATOM   4839  CD  GLU B 619     -24.175-111.843-150.036  1.00257.67           C
ATOM   4840  OE1 GLU B 619     -22.934-111.871-149.821  1.00257.67           O
ATOM   4841  OE2 GLU B 619     -24.881-110.802-149.964  1.00257.67           O
ATOM   4842  C   GLU B 619     -23.160-116.569-150.746  1.00257.67           C
ATOM   4843  O   GLU B 619     -23.081-117.543-149.999  1.00257.67           O
ATOM   4844  N   ASN B 620     -22.214-116.291-151.671  1.00227.11           N
ATOM   4845  CA  ASN B 620     -21.045-117.119-151.804  1.00227.11           C
ATOM   4846  CB  ASN B 620     -21.043-117.824-153.180  1.00227.11           C
ATOM   4847  CG  ASN B 620     -20.069-118.994-153.210  1.00227.11           C
ATOM   4848  OD1 ASN B 620     -19.015-118.967-152.579  1.00227.11           O
ATOM   4849  ND2 ASN B 620     -20.435-120.056-153.979  1.00227.11           N
ATOM   4850  C   ASN B 620     -19.826-116.230-151.737  1.00227.11           C
ATOM   4851  O   ASN B 620     -19.434-115.671-152.760  1.00227.11           O
ATOM   4852  N   GLU B 621     -19.190-116.083-150.539  1.00336.91           N
ATOM   4853  CA  GLU B 621     -17.994-115.272-150.386  1.00336.91           C
ATOM   4854  CB  GLU B 621     -18.088-113.928-151.139  1.00336.91           C
ATOM   4855  CG  GLU B 621     -19.382-113.152-150.883  1.00336.91           C
ATOM   4856  CD  GLU B 621     -19.575-112.174-152.038  1.00336.91           C
ATOM   4857  OE1 GLU B 621     -18.734-112.194-152.977  1.00336.91           O
ATOM   4858  OE2 GLU B 621     -20.572-111.404-152.005  1.00336.91           O
ATOM   4859  C   GLU B 621     -17.706-115.039-148.913  1.00336.91           C
ATOM   4860  O   GLU B 621     -18.566-115.309-148.076  1.00336.91           O
ATOM   4861  N   GLY B 622     -16.481-114.551-148.544  1.00160.27           N
ATOM   4862  CA  GLY B 622     -16.155-114.320-147.142  1.00160.27           C
ATOM   4863  C   GLY B 622     -14.813-113.617-146.973  1.00160.27           C
ATOM   4864  O   GLY B 622     -14.061-113.475-147.936  1.00160.27           O
ATOM   4865  N   THR B 623     -14.488-113.160-145.718  1.00298.05           N
ATOM   4866  CA  THR B 623     -13.259-112.443-145.380  1.00298.05           C
ATOM   4867  CB  THR B 623     -13.381-110.960-145.565  1.00298.05           C
ATOM   4868  OG1 THR B 623     -12.108-110.342-145.449  1.00298.05           O
ATOM   4869  CG2 THR B 623     -14.344-110.409-144.502  1.00298.05           C
ATOM   4870  C   THR B 623     -12.851-112.699-143.925  1.00298.05           C
ATOM   4871  O   THR B 623     -13.476-113.525-143.261  1.00298.05           O
ATOM   4872  N   ASP B 624     -11.776-112.020-143.391  1.00339.20           N
ATOM   4873  CA  ASP B 624     -11.298-112.269-142.025  1.00339.20           C
ATOM   4874  CB  ASP B 624     -10.603-113.647-141.970  1.00339.20           C
ATOM   4875  CG  ASP B 624     -10.442-114.135-140.541  1.00339.20           C
ATOM   4876  OD1 ASP B 624      -9.907-113.367-139.699  1.00339.20           O
ATOM   4877  OD2 ASP B 624     -10.838-115.301-140.278  1.00339.20           O
ATOM   4878  C   ASP B 624     -10.283-111.202-141.549  1.00339.20           C
ATOM   4879  O   ASP B 624      -9.540-110.682-142.381  1.00339.20           O
ATOM   4880  N   ASP B 625     -10.224-110.819-140.216  1.00324.67           N
ATOM   4881  CA  ASP B 625      -9.218-109.858-139.719  1.00324.67           C
ATOM   4882  CB  ASP B 625      -9.179-108.601-140.608  1.00324.67           C
ATOM   4883  CG  ASP B 625      -7.823-107.926-140.485  1.00324.67           C
ATOM   4884  OD1 ASP B 625      -6.993-108.396-139.663  1.00324.67           O
ATOM   4885  OD2 ASP B 625      -7.595-106.934-141.229  1.00324.67           O
ATOM   4886  C   ASP B 625      -9.460-109.415-138.243  1.00324.67           C
ATOM   4887  O   ASP B 625     -10.575-109.593-137.755  1.00324.67           O
ATOM   4888  N   GLY B 626      -8.438-108.852-137.474  1.00176.96           N
ATOM   4889  CA  GLY B 626      -8.631-108.326-136.093  1.00176.96           C
ATOM   4890  C   GLY B 626      -7.331-108.002-135.287  1.00176.96           C
ATOM   4891  O   GLY B 626      -6.262-108.477-135.669  1.00176.96           O
ATOM   4892  N   LEU B 627      -7.388-107.185-134.148  1.00378.18           N
ATOM   4893  CA  LEU B 627      -6.233-106.830-133.268  1.00378.18           C
ATOM   4894  CB  LEU B 627      -5.119-106.140-134.079  1.00378.18           C
ATOM   4895  CG  LEU B 627      -3.787-105.965-133.332  1.00378.18           C
ATOM   4896  CD1 LEU B 627      -3.178-107.328-132.964  1.00378.18           C
ATOM   4897  CD2 LEU B 627      -2.815-105.092-134.142  1.00378.18           C
ATOM   4898  C   LEU B 627      -6.608-105.918-132.034  1.00378.18           C
ATOM   4899  O   LEU B 627      -7.702-105.357-132.054  1.00378.18           O
ATOM   4900  N   SER B 628      -5.745-105.741-130.931  1.00285.21           N
ATOM   4901  CA  SER B 628      -6.035-104.903-129.711  1.00285.21           C
ATOM   4902  CB  SER B 628      -7.136-105.527-128.835  1.00285.21           C
ATOM   4903  OG  SER B 628      -8.341-105.661-129.575  1.00285.21           O
ATOM   4904  C   SER B 628      -4.820-104.621-128.732  1.00285.21           C
ATOM   4905  O   SER B 628      -3.763-105.208-128.951  1.00285.21           O
ATOM   4906  N   GLU B 629      -4.933-103.724-127.635  1.00359.61           N
ATOM   4907  CA  GLU B 629      -3.876-103.342-126.617  1.00359.61           C
ATOM   4908  CB  GLU B 629      -2.766-102.474-127.246  1.00359.61           C
ATOM   4909  CG  GLU B 629      -2.089-103.088-128.481  1.00359.61           C
ATOM   4910  CD  GLU B 629      -1.313-104.340-128.087  1.00359.61           C
ATOM   4911  OE1 GLU B 629      -1.298-104.675-126.874  1.00359.61           O
ATOM   4912  OE2 GLU B 629      -0.733-104.983-129.004  1.00359.61           O
ATOM   4913  C   GLU B 629      -4.391-102.541-125.328  1.00359.61           C
ATOM   4914  O   GLU B 629      -5.569-102.190-125.317  1.00359.61           O
ATOM   4915  N   GLU B 630      -3.563-102.234-124.204  1.00409.33           N
ATOM   4916  CA  GLU B 630      -3.993-101.485-122.947  1.00409.33           C
ATOM   4917  CB  GLU B 630      -5.269-102.154-122.413  1.00409.33           C
ATOM   4918  CG  GLU B 630      -5.109-103.676-122.315  1.00409.33           C
ATOM   4919  CD  GLU B 630      -6.477-104.323-122.497  1.00409.33           C
ATOM   4920  OE1 GLU B 630      -7.464-103.571-122.717  1.00409.33           O
ATOM   4921  OE2 GLU B 630      -6.550-105.580-122.439  1.00409.33           O
ATOM   4922  C   GLU B 630      -2.946-101.292-121.731  1.00409.33           C
ATOM   4923  O   GLU B 630      -2.007-102.084-121.676  1.00409.33           O
ATOM   4924  N   GLU B 631      -3.063-100.276-120.715  1.00363.56           N
ATOM   4925  CA  GLU B 631      -2.100 -99.998-119.550  1.00363.56           C
ATOM   4926  CB  GLU B 631      -0.755 -99.439-120.070  1.00363.56           C
ATOM   4927  CG  GLU B 631       0.045-100.391-120.977  1.00363.56           C
ATOM   4928  CD  GLU B 631      -0.267-100.123-122.451  1.00363.56           C
ATOM   4929  OE1 GLU B 631      -1.026 -99.161-122.744  1.00363.56           O
ATOM   4930  OE2 GLU B 631       0.256-100.890-123.305  1.00363.56           O
ATOM   4931  C   GLU B 631      -2.517 -99.048-118.279  1.00363.56           C
ATOM   4932  O   GLU B 631      -3.393 -98.206-118.470  1.00363.56           O
ATOM   4933  N   PRO B 632      -1.943 -99.176-116.967  1.00171.08           N
ATOM   4934  CA  PRO B 632      -2.186 -98.430-115.609  1.00171.08           C
ATOM   4935  CD  PRO B 632      -1.671-100.579-116.689  1.00171.08           C
ATOM   4936  CB  PRO B 632      -2.460 -99.566-114.625  1.00171.08           C
ATOM   4937  CG  PRO B 632      -1.631-100.741-115.165  1.00171.08           C
ATOM   4938  C   PRO B 632      -1.276 -97.319-114.814  1.00171.08           C
ATOM   4939  O   PRO B 632      -0.230 -97.012-115.383  1.00171.08           O
ATOM   4940  N   ILE B 633      -1.610 -96.735-113.515  1.00192.45           N
ATOM   4941  CA  ILE B 633      -0.879 -95.681-112.621  1.00192.45           C
ATOM   4942  CB  ILE B 633      -1.010 -94.321-113.265  1.00192.45           C
ATOM   4943  CG1 ILE B 633      -0.460 -94.364-114.703  1.00192.45           C
ATOM   4944  CG2 ILE B 633      -0.287 -93.271-112.410  1.00192.45           C
ATOM   4945  CD1 ILE B 633       1.038 -94.659-114.780  1.00192.45           C
ATOM   4946  C   ILE B 633      -1.248 -95.509-111.006  1.00192.45           C
ATOM   4947  O   ILE B 633      -2.249 -96.117-110.628  1.00192.45           O
ATOM   4948  N   GLN B 634      -0.507 -94.718-110.007  1.00362.74           N
ATOM   4949  CA  GLN B 634      -0.746 -94.491-108.466  1.00362.74           C
ATOM   4950  CB  GLN B 634      -0.538 -95.809-107.687  1.00362.74           C
ATOM   4951  CG  GLN B 634      -1.358 -97.005-108.191  1.00362.74           C
ATOM   4952  CD  GLN B 634      -0.541 -97.760-109.239  1.00362.74           C
ATOM   4953  OE1 GLN B 634       0.593 -97.397-109.546  1.00362.74           O
ATOM   4954  NE2 GLN B 634      -1.128 -98.853-109.798  1.00362.74           N
ATOM   4955  C   GLN B 634       0.100 -93.358-107.568  1.00362.74           C
ATOM   4956  O   GLN B 634       0.907 -92.684-108.204  1.00362.74           O
ATOM   4957  N   GLU B 635      -0.092 -93.060-106.127  1.00448.78           N
ATOM   4958  CA  GLU B 635       0.693 -92.217-105.025  1.00448.78           C
ATOM   4959  CB  GLU B 635       1.805 -91.318-105.616  1.00448.78           C
ATOM   4960  CG  GLU B 635       3.184 -92.005-105.705  1.00448.78           C
ATOM   4961  CD  GLU B 635       3.280 -92.959-106.893  1.00448.78           C
ATOM   4962  OE1 GLU B 635       3.439 -92.460-108.039  1.00448.78           O
ATOM   4963  OE2 GLU B 635       3.194 -94.197-106.676  1.00448.78           O
ATOM   4964  C   GLU B 635       0.017 -91.413-103.703  1.00448.78           C
ATOM   4965  O   GLU B 635      -1.203 -91.267-103.745  1.00448.78           O
ATOM   4966  N   GLU B 636       0.726 -90.881-102.503  1.00454.90           N
ATOM   4967  CA  GLU B 636       0.215 -90.113-101.196  1.00454.90           C
ATOM   4968  CB  GLU B 636      -0.932 -90.915-100.551  1.00454.90           C
ATOM   4969  CG  GLU B 636      -0.573 -92.383-100.275  1.00454.90           C
ATOM   4970  CD  GLU B 636      -0.830 -93.217-101.529  1.00454.90           C
ATOM   4971  OE1 GLU B 636      -1.936 -93.075-102.117  1.00454.90           O
ATOM   4972  OE2 GLU B 636       0.065 -94.023-101.900  1.00454.90           O
ATOM   4973  C   GLU B 636       1.186 -89.569 -99.899  1.00454.90           C
ATOM   4974  O   GLU B 636       2.355 -89.951 -99.931  1.00454.90           O
ATOM   4975  N   GLN B 637       0.792 -88.684 -98.750  1.00432.16           N
ATOM   4976  CA  GLN B 637       1.558 -88.141 -97.439  1.00432.16           C
ATOM   4977  CB  GLN B 637       2.974 -87.658 -97.814  1.00432.16           C
ATOM   4978  CG  GLN B 637       3.003 -86.586 -98.907  1.00432.16           C
ATOM   4979  CD  GLN B 637       3.032 -87.293-100.262  1.00432.16           C
ATOM   4980  OE1 GLN B 637       3.942 -88.069-100.550  1.00432.16           O
ATOM   4981  NE2 GLN B 637       2.015 -87.017-101.123  1.00432.16           N
ATOM   4982  C   GLN B 637       0.958 -87.040 -96.258  1.00432.16           C
ATOM   4983  O   GLN B 637      -0.080 -86.465 -96.581  1.00432.16           O
ATOM   4984  N   ILE B 638       1.528 -86.703 -94.896  1.00259.75           N
ATOM   4985  CA  ILE B 638       1.082 -85.738 -93.666  1.00259.75           C
ATOM   4986  CB  ILE B 638      -0.211 -86.232 -93.074  1.00259.75           C
ATOM   4987  CG1 ILE B 638      -0.029 -87.649 -92.501  1.00259.75           C
ATOM   4988  CG2 ILE B 638      -1.307 -86.140 -94.150  1.00259.75           C
ATOM   4989  CD1 ILE B 638      -1.227 -88.134 -91.685  1.00259.75           C
ATOM   4990  C   ILE B 638       2.029 -85.240 -92.302  1.00259.75           C
ATOM   4991  O   ILE B 638       3.163 -85.716 -92.273  1.00259.75           O
ATOM   4992  N   ALA B 639       1.667 -84.296 -91.165  1.00369.13           N
ATOM   4993  CA  ALA B 639       2.418 -83.782 -89.808  1.00369.13           C
ATOM   4994  CB  ALA B 639       3.852 -83.320 -90.133  1.00369.13           C
ATOM   4995  C   ALA B 639       1.863 -82.624 -88.631  1.00369.13           C
ATOM   4996  O   ALA B 639       0.844 -82.024 -88.967  1.00369.13           O
ATOM   4997  N   SER B 640       2.441 -82.257 -87.266  1.00370.28           N
ATOM   4998  CA  SER B 640       2.068 -81.169 -86.093  1.00370.28           C
ATOM   4999  CB  SER B 640       0.571 -81.265 -85.740  1.00370.28           C
ATOM   5000  OG  SER B 640      -0.223 -80.962 -86.877  1.00370.28           O
ATOM   5001  C   SER B 640       2.857 -80.903 -84.550  1.00370.28           C
ATOM   5002  O   SER B 640       3.648 -81.794 -84.243  1.00370.28           O
ATOM   5003  N   GLN B 641       2.701 -79.768 -83.530  1.00396.90           N
ATOM   5004  CA  GLN B 641       3.399 -79.407 -82.085  1.00396.90           C
ATOM   5005  CB  GLN B 641       4.918 -79.217 -82.268  1.00396.90           C
ATOM   5006  CG  GLN B 641       5.654 -80.396 -82.916  1.00396.90           C
ATOM   5007  CD  GLN B 641       5.808 -80.130 -84.414  1.00396.90           C
ATOM   5008  OE1 GLN B 641       5.345 -79.117 -84.936  1.00396.90           O
ATOM   5009  NE2 GLN B 641       6.475 -81.078 -85.129  1.00396.90           N
ATOM   5010  C   GLN B 641       3.036 -78.170 -80.870  1.00396.90           C
ATOM   5011  O   GLN B 641       2.400 -77.215 -81.309  1.00396.90           O
ATOM   5012  N   PRO B 642       3.377 -78.096 -79.347  1.00253.60           N
ATOM   5013  CA  PRO B 642       3.160 -77.128 -77.998  1.00253.60           C
ATOM   5014  CD  PRO B 642       3.307 -79.478 -78.891  1.00253.60           C
ATOM   5015  CB  PRO B 642       2.517 -78.113 -77.019  1.00253.60           C
ATOM   5016  CG  PRO B 642       3.125 -79.482 -77.366  1.00253.60           C
ATOM   5017  C   PRO B 642       4.061 -76.005 -76.962  1.00253.60           C
ATOM   5018  O   PRO B 642       5.207 -75.839 -77.373  1.00253.60           O
ATOM   5019  N   LEU B 643       3.666 -75.275 -75.649  1.00408.45           N
ATOM   5020  CA  LEU B 643       4.306 -74.187 -74.544  1.00408.45           C
ATOM   5021  CB  LEU B 643       4.414 -72.767 -75.147  1.00408.45           C
ATOM   5022  CG  LEU B 643       5.679 -72.402 -75.962  1.00408.45           C
ATOM   5023  CD1 LEU B 643       5.858 -73.189 -77.272  1.00408.45           C
ATOM   5024  CD2 LEU B 643       5.703 -70.882 -76.191  1.00408.45           C
ATOM   5025  C   LEU B 643       3.867 -73.832 -72.844  1.00408.45           C
ATOM   5026  O   LEU B 643       2.977 -74.568 -72.421  1.00408.45           O
ATOM   5027  N   ALA B 644       4.418 -72.790 -71.816  1.00413.86           N
ATOM   5028  CA  ALA B 644       4.153 -72.336 -70.214  1.00413.86           C
ATOM   5029  CB  ALA B 644       4.278 -73.581 -69.313  1.00413.86           C
ATOM   5030  C   ALA B 644       4.834 -70.992 -69.192  1.00413.86           C
ATOM   5031  O   ALA B 644       5.696 -70.347 -69.788  1.00413.86           O
ATOM   5032  N   GLU B 645       4.537 -70.495 -67.730  1.00470.63           N
ATOM   5033  CA  GLU B 645       5.068 -69.293 -66.669  1.00470.63           C
ATOM   5034  CB  GLU B 645       5.114 -67.966 -67.441  1.00470.63           C
ATOM   5035  CG  GLU B 645       3.808 -67.691 -68.188  1.00470.63           C
ATOM   5036  CD  GLU B 645       4.125 -66.822 -69.394  1.00470.63           C
ATOM   5037  OE1 GLU B 645       5.325 -66.497 -69.595  1.00470.63           O
ATOM   5038  OE2 GLU B 645       3.163 -66.494 -70.142  1.00470.63           O
ATOM   5039  C   GLU B 645       4.630 -68.878 -64.949  1.00470.63           C
ATOM   5040  O   GLU B 645       3.733 -69.598 -64.523  1.00470.63           O
ATOM   5041  N   GLU B 646       5.141 -67.808 -63.905  1.00416.95           N
ATOM   5042  CA  GLU B 646       4.886 -67.367 -62.276  1.00416.95           C
ATOM   5043  CB  GLU B 646       5.302 -68.607 -61.453  1.00416.95           C
ATOM   5044  CG  GLU B 646       4.485 -69.820 -61.908  1.00416.95           C
ATOM   5045  CD  GLU B 646       5.139 -71.153 -61.543  1.00416.95           C
ATOM   5046  OE1 GLU B 646       5.738 -71.256 -60.439  1.00416.95           O
ATOM   5047  OE2 GLU B 646       5.068 -72.100 -62.361  1.00416.95           O
ATOM   5048  C   GLU B 646       5.352 -65.887 -61.260  1.00416.95           C
ATOM   5049  O   GLU B 646       5.978 -65.050 -61.917  1.00416.95           O
ATOM   5050  N   SER B 647       5.113 -65.448 -59.738  1.00355.65           N
ATOM   5051  CA  SER B 647       5.457 -64.124 -58.683  1.00355.65           C
ATOM   5052  CB  SER B 647       4.908 -62.839 -59.337  1.00355.65           C
ATOM   5053  OG  SER B 647       5.215 -61.701 -58.547  1.00355.65           O
ATOM   5054  C   SER B 647       5.218 -63.779 -56.879  1.00355.65           C
ATOM   5055  O   SER B 647       4.553 -64.660 -56.336  1.00355.65           O
ATOM   5056  N   ILE B 648       5.673 -62.610 -55.877  1.00332.11           N
ATOM   5057  CA  ILE B 648       5.547 -62.161 -54.214  1.00332.11           C
ATOM   5058  CB  ILE B 648       6.197 -63.199 -53.337  1.00332.11           C
ATOM   5059  CG1 ILE B 648       7.714 -63.259 -53.559  1.00332.11           C
[truncated: 180,942 more chars]
