# Supplementary material for: Comparison of histone-like HU protein DNA-binding properties and HU/IHF protein sequence alignment
Source: PLoS One. 2017 Nov 13;12(11):e0188037. doi: 10.1371/journal.pone.0188037 (PMC5683647; doi:10.1371/journal.pone.0188037)
Supplement: S3 File — (ZIP) [file pone.0188037.s003.zip › C3_2!!.pdb]

EXPDTA    THEORETICAL MODEL, MODELLER 9.17 2017/01/19 01:54:41
REMARK   6 MODELLER OBJECTIVE FUNCTION:     13633.6914
REMARK   6 MODELLER BEST TEMPLATE % SEQ ID:  45.455
REMARK   6 SEQUENCE: C3_2
REMARK   6 DOPE score: -30102.94336
REMARK   6 GA341 score: 0.28526
REMARK   6 TEMPLATE: 1p71 1:A - 93:B MODELS 1:A - 920:B AT 45.5%
ATOM      1  N   MET A   1      19.762  36.514  54.189  1.00 78.99           N
ATOM      2  CA  MET A   1      19.859  35.680  55.409  1.00 78.99           C
ATOM      3  CB  MET A   1      18.605  34.814  55.593  1.00 78.99           C
ATOM      4  CG  MET A   1      17.335  35.602  55.905  1.00 78.99           C
ATOM      5  SD  MET A   1      15.867  34.553  56.114  1.00 78.99           S
ATOM      6  CE  MET A   1      16.422  33.809  57.675  1.00 78.99           C
ATOM      7  C   MET A   1      21.026  34.744  55.354  1.00 78.99           C
ATOM      8  O   MET A   1      21.142  33.949  54.423  1.00 78.99           O
ATOM      9  N   ASN A   2      21.946  34.838  56.339  1.00 69.47           N
ATOM     10  CA  ASN A   2      23.052  33.923  56.392  1.00 69.47           C
ATOM     11  CB  ASN A   2      24.411  34.573  56.727  1.00 69.47           C
ATOM     12  CG  ASN A   2      24.279  35.395  57.993  1.00 69.47           C
ATOM     13  OD1 ASN A   2      23.409  36.260  58.087  1.00 69.47           O
ATOM     14  ND2 ASN A   2      25.166  35.131  58.990  1.00 69.47           N
ATOM     15  C   ASN A   2      22.720  32.825  57.355  1.00 69.47           C
ATOM     16  O   ASN A   2      21.732  32.902  58.084  1.00 69.47           O
ATOM     17  N   GLU A   3      23.510  31.731  57.330  1.00117.79           N
ATOM     18  CA  GLU A   3      23.183  30.594  58.138  1.00117.79           C
ATOM     19  CB  GLU A   3      24.118  29.403  57.870  1.00117.79           C
ATOM     20  CG  GLU A   3      23.798  28.170  58.718  0.00117.79           C
ATOM     21  CD  GLU A   3      24.872  27.122  58.459  0.00117.79           C
ATOM     22  OE1 GLU A   3      25.919  27.481  57.857  1.00117.79           O
ATOM     23  OE2 GLU A   3      24.656  25.946  58.857  1.00117.79           O
ATOM     24  C   GLU A   3      23.279  30.868  59.605  1.00117.79           C
ATOM     25  O   GLU A   3      22.283  30.792  60.327  1.00117.79           O
ATOM     26  N   ARG A   4      24.506  31.142  60.087  1.00220.19           N
ATOM     27  CA  ARG A   4      24.679  31.269  61.501  1.00220.19           C
ATOM     28  CB  ARG A   4      26.129  31.003  61.941  1.00220.19           C
ATOM     29  CG  ARG A   4      26.320  31.051  63.458  1.00220.19           C
ATOM     30  CD  ARG A   4      25.579  29.939  64.204  1.00220.19           C
ATOM     31  NE  ARG A   4      25.858  30.115  65.657  1.00220.19           N
ATOM     32  CZ  ARG A   4      25.082  29.486  66.586  1.00220.19           C
ATOM     33  NH1 ARG A   4      24.037  28.701  66.188  1.00220.19           N
ATOM     34  NH2 ARG A   4      25.350  29.641  67.915  1.00220.19           N
ATOM     35  C   ARG A   4      24.285  32.564  62.099  1.00220.19           C
ATOM     36  O   ARG A   4      23.404  32.624  62.961  1.00220.19           O
ATOM     37  N   LEU A   5      24.920  33.644  61.596  1.00229.38           N
ATOM     38  CA  LEU A   5      24.890  34.928  62.239  1.00229.38           C
ATOM     39  CB  LEU A   5      23.537  35.652  62.206  1.00229.38           C
ATOM     40  CG  LEU A   5      23.043  35.866  60.771  1.00229.38           C
ATOM     41  CD1 LEU A   5      22.511  34.548  60.189  1.00229.38           C
ATOM     42  CD2 LEU A   5      22.085  37.060  60.645  1.00229.38           C
ATOM     43  C   LEU A   5      25.286  34.726  63.674  1.00229.38           C
ATOM     44  O   LEU A   5      25.764  33.668  64.080  1.00229.38           O
ATOM     45  N   THR A   6      25.186  35.778  64.498  1.00186.43           N
ATOM     46  CA  THR A   6      25.392  35.477  65.878  1.00186.43           C
ATOM     47  CB  THR A   6      25.739  36.666  66.740  1.00186.43           C
ATOM     48  OG1 THR A   6      24.739  37.670  66.687  1.00186.43           O
ATOM     49  CG2 THR A   6      27.082  37.235  66.249  1.00186.43           C
ATOM     50  C   THR A   6      24.083  34.867  66.250  1.00186.43           C
ATOM     51  O   THR A   6      23.747  33.795  65.747  1.00186.43           O
ATOM     52  N   ILE A   7      23.290  35.493  67.128  1.00 75.75           N
ATOM     53  CA  ILE A   7      22.003  34.899  67.311  1.00 75.75           C
ATOM     54  CB  ILE A   7      21.402  35.217  68.647  1.00 75.75           C
ATOM     55  CG1 ILE A   7      22.267  34.632  69.776  1.00 75.75           C
ATOM     56  CG2 ILE A   7      19.944  34.730  68.655  1.00 75.75           C
ATOM     57  CD1 ILE A   7      21.911  35.177  71.159  1.00 75.75           C
ATOM     58  C   ILE A   7      21.157  35.547  66.264  1.00 75.75           C
ATOM     59  O   ILE A   7      20.634  36.640  66.477  1.00 75.75           O
ATOM     60  N   GLN A   8      20.993  34.898  65.088  1.00220.84           N
ATOM     61  CA  GLN A   8      20.265  35.624  64.094  1.00220.84           C
ATOM     62  CB  GLN A   8      21.054  36.731  63.379  1.00220.84           C
ATOM     63  CG  GLN A   8      21.096  38.056  64.146  1.00220.84           C
ATOM     64  CD  GLN A   8      22.384  38.139  64.939  1.00220.84           C
ATOM     65  OE1 GLN A   8      23.441  37.732  64.463  1.00220.84           O
ATOM     66  NE2 GLN A   8      22.296  38.699  66.175  1.00220.84           N
ATOM     67  C   GLN A   8      19.584  34.813  63.030  1.00220.84           C
ATOM     68  O   GLN A   8      18.626  34.086  63.276  1.00220.84           O
ATOM     69  N   ASP A   9      20.053  34.968  61.777  1.00146.02           N
ATOM     70  CA  ASP A   9      19.161  34.622  60.719  1.00146.02           C
ATOM     71  CB  ASP A   9      19.723  34.915  59.317  1.00146.02           C
ATOM     72  CG  ASP A   9      19.665  36.418  59.094  1.00146.02           C
ATOM     73  OD1 ASP A   9      18.812  37.079  59.745  1.00146.02           O
ATOM     74  OD2 ASP A   9      20.474  36.927  58.273  1.00146.02           O
ATOM     75  C   ASP A   9      18.603  33.242  60.663  1.00146.02           C
ATOM     76  O   ASP A   9      17.558  32.982  61.252  1.00146.02           O
ATOM     77  N   LEU A  10      19.306  32.316  59.988  1.00 92.47           N
ATOM     78  CA  LEU A  10      18.707  31.045  59.685  1.00 92.47           C
ATOM     79  CB  LEU A  10      19.520  30.338  58.594  1.00 92.47           C
ATOM     80  CG  LEU A  10      18.960  29.002  58.097  1.00 92.47           C
ATOM     81  CD1 LEU A  10      17.494  29.126  57.648  1.00 92.47           C
ATOM     82  CD2 LEU A  10      19.860  28.489  56.964  1.00 92.47           C
ATOM     83  C   LEU A  10      18.598  30.195  60.903  1.00 92.47           C
ATOM     84  O   LEU A  10      17.518  29.716  61.246  1.00 92.47           O
ATOM     85  N   THR A  11      19.729  30.019  61.606  1.00117.36           N
ATOM     86  CA  THR A  11      19.759  29.198  62.774  1.00117.36           C
ATOM     87  CB  THR A  11      21.143  29.036  63.328  1.00117.36           C
ATOM     88  OG1 THR A  11      21.662  30.294  63.733  1.00117.36           O
ATOM     89  CG2 THR A  11      22.037  28.420  62.238  1.00117.36           C
ATOM     90  C   THR A  11      18.921  29.837  63.827  1.00117.36           C
ATOM     91  O   THR A  11      18.103  29.168  64.449  1.00117.36           O
ATOM     92  N   ASP A  12      19.072  31.154  64.062  1.00 98.73           N
ATOM     93  CA  ASP A  12      18.297  31.699  65.138  1.00 98.73           C
ATOM     94  CB  ASP A  12      18.825  32.999  65.760  1.00 98.73           C
ATOM     95  CG  ASP A  12      19.953  32.540  66.677  1.00 98.73           C
ATOM     96  OD1 ASP A  12      19.644  32.131  67.829  1.00 98.73           O
ATOM     97  OD2 ASP A  12      21.128  32.542  66.226  1.00 98.73           O
ATOM     98  C   ASP A  12      16.837  31.719  64.825  1.00 98.73           C
ATOM     99  O   ASP A  12      16.021  31.570  65.731  1.00 98.73           O
ATOM    100  N   LEU A  13      16.444  31.903  63.550  1.00100.33           N
ATOM    101  CA  LEU A  13      15.035  31.877  63.287  1.00100.33           C
ATOM    102  CB  LEU A  13      14.672  32.329  61.864  1.00100.33           C
ATOM    103  CG  LEU A  13      13.154  32.478  61.661  1.00100.33           C
ATOM    104  CD1 LEU A  13      12.557  33.445  62.696  1.00100.33           C
ATOM    105  CD2 LEU A  13      12.823  32.916  60.228  1.00100.33           C
ATOM    106  C   LEU A  13      14.537  30.485  63.550  1.00100.33           C
ATOM    107  O   LEU A  13      13.459  30.291  64.110  1.00100.33           O
ATOM    108  N   LEU A  14      15.328  29.473  63.145  1.00 95.21           N
ATOM    109  CA  LEU A  14      14.997  28.083  63.295  1.00 95.21           C
ATOM    110  CB  LEU A  14      15.902  27.249  62.382  1.00 95.21           C
ATOM    111  CG  LEU A  14      15.701  25.737  62.396  1.00 95.21           C
ATOM    112  CD1 LEU A  14      14.267  25.323  62.721  1.00 95.21           C
ATOM    113  CD2 LEU A  14      16.092  25.224  60.999  1.00 95.21           C
ATOM    114  C   LEU A  14      14.997  27.665  64.746  1.00 95.21           C
ATOM    115  O   LEU A  14      14.104  26.956  65.207  1.00 95.21           O
ATOM    116  N   ALA A  15      15.972  28.133  65.536  1.00 39.70           N
ATOM    117  CA  ALA A  15      16.008  27.775  66.922  1.00 39.70           C
ATOM    118  CB  ALA A  15      17.169  28.444  67.681  1.00 39.70           C
ATOM    119  C   ALA A  15      14.727  28.261  67.528  1.00 39.70           C
ATOM    120  O   ALA A  15      14.158  27.608  68.401  1.00 39.70           O
ATOM    121  N   ALA A  16      14.254  29.445  67.092  1.00 45.19           N
ATOM    122  CA  ALA A  16      13.036  29.996  67.615  1.00 45.19           C
ATOM    123  CB  ALA A  16      12.774  31.428  67.116  1.00 45.19           C
ATOM    124  C   ALA A  16      11.823  29.173  67.254  1.00 45.19           C
ATOM    125  O   ALA A  16      11.021  28.859  68.133  1.00 45.19           O
ATOM    126  N   LYS A  17      11.631  28.800  65.965  1.00164.18           N
ATOM    127  CA  LYS A  17      10.414  28.088  65.649  1.00164.18           C
ATOM    128  CB  LYS A  17       9.939  28.104  64.182  1.00164.18           C
ATOM    129  CG  LYS A  17       9.335  29.434  63.719  1.00164.18           C
ATOM    130  CD  LYS A  17      10.346  30.559  63.486  0.00164.18           C
ATOM    131  CE  LYS A  17      10.663  30.800  62.007  0.00164.18           C
ATOM    132  NZ  LYS A  17       9.428  31.127  61.261  0.00164.18           N
ATOM    133  C   LYS A  17      10.427  26.674  66.151  1.00164.18           C
ATOM    134  O   LYS A  17       9.392  26.143  66.545  1.00164.18           O
ATOM    135  N   HIS A  18      11.595  26.015  66.083  1.00101.24           N
ATOM    136  CA  HIS A  18      11.853  24.666  66.512  1.00101.24           C
ATOM    137  ND1 HIS A  18      12.887  21.824  66.917  1.00101.24           N
ATOM    138  CG  HIS A  18      13.683  22.855  66.476  1.00101.24           C
ATOM    139  CB  HIS A  18      13.181  24.154  65.919  1.00101.24           C
ATOM    140  NE2 HIS A  18      14.990  21.151  67.172  1.00101.24           N
ATOM    141  CD2 HIS A  18      14.965  22.427  66.638  1.00101.24           C
ATOM    142  CE1 HIS A  18      13.718  20.830  67.321  1.00101.24           C
ATOM    143  C   HIS A  18      11.910  24.564  68.009  1.00101.24           C
ATOM    144  O   HIS A  18      11.653  23.500  68.571  1.00101.24           O
ATOM    145  N   SER A  19      12.249  25.669  68.699  1.00 60.62           N
ATOM    146  CA  SER A  19      12.413  25.666  70.127  1.00 60.62           C
ATOM    147  CB  SER A  19      11.193  25.112  70.885  1.00 60.62           C
ATOM    148  OG  SER A  19      10.077  25.973  70.715  1.00 60.62           O
ATOM    149  C   SER A  19      13.611  24.856  70.526  1.00 60.62           C
ATOM    150  O   SER A  19      13.593  24.185  71.558  1.00 60.62           O
ATOM    151  N   MET A  20      14.692  24.897  69.714  1.00 92.42           N
ATOM    152  CA  MET A  20      15.912  24.246  70.105  1.00 92.42           C
ATOM    153  CB  MET A  20      16.372  23.117  69.180  1.00 92.42           C
ATOM    154  CG  MET A  20      17.474  22.295  69.838  1.00 92.42           C
ATOM    155  SD  MET A  20      16.927  21.481  71.366  1.00 92.42           S
ATOM    156  CE  MET A  20      15.706  20.419  70.543  1.00 92.42           C
ATOM    157  C   MET A  20      16.992  25.284  70.164  1.00 92.42           C
ATOM    158  O   MET A  20      16.865  26.361  69.580  1.00 92.42           O
ATOM    159  N   THR A  21      18.095  24.970  70.881  1.00107.05           N
ATOM    160  CA  THR A  21      19.151  25.917  71.102  1.00107.05           C
ATOM    161  CB  THR A  21      20.240  25.402  72.000  1.00107.05           C
ATOM    162  OG1 THR A  21      21.092  26.465  72.398  1.00107.05           O
ATOM    163  CG2 THR A  21      21.044  24.334  71.242  1.00107.05           C
ATOM    164  C   THR A  21      19.764  26.286  69.790  1.00107.05           C
ATOM    165  O   THR A  21      19.666  25.549  68.810  1.00107.05           O
ATOM    166  N   LYS A  22      20.406  27.473  69.748  1.00164.72           N
ATOM    167  CA  LYS A  22      21.025  27.945  68.544  1.00164.72           C
ATOM    168  CB  LYS A  22      21.641  29.354  68.634  1.00164.72           C
ATOM    169  CG  LYS A  22      22.223  29.718  69.997  1.00164.72           C
ATOM    170  CD  LYS A  22      21.123  29.996  71.019  1.00164.72           C
ATOM    171  CE  LYS A  22      20.313  31.243  70.655  0.00164.72           C
ATOM    172  NZ  LYS A  22      19.080  31.315  71.466  0.00164.72           N
ATOM    173  C   LYS A  22      22.100  26.993  68.148  1.00164.72           C
ATOM    174  O   LYS A  22      22.341  26.791  66.959  1.00164.72           O
ATOM    175  N   LYS A  23      22.803  26.403  69.131  1.00 60.89           N
ATOM    176  CA  LYS A  23      23.835  25.472  68.790  1.00 60.89           C
ATOM    177  CB  LYS A  23      24.606  24.949  70.015  1.00 60.89           C
ATOM    178  CG  LYS A  23      25.790  24.050  69.648  0.00 60.89           C
ATOM    179  CD  LYS A  23      26.753  23.786  70.808  0.00 60.89           C
ATOM    180  CE  LYS A  23      26.259  22.719  71.786  0.00 60.89           C
ATOM    181  NZ  LYS A  23      27.252  22.524  72.866  0.00 60.89           N
ATOM    182  C   LYS A  23      23.213  24.289  68.108  1.00 60.89           C
ATOM    183  O   LYS A  23      23.711  23.827  67.084  1.00 60.89           O
ATOM    184  N   ASP A  24      22.090  23.777  68.655  1.00 42.16           N
ATOM    185  CA  ASP A  24      21.454  22.595  68.138  1.00 42.16           C
ATOM    186  CB  ASP A  24      20.297  22.106  69.021  1.00 42.16           C
ATOM    187  CG  ASP A  24      20.886  21.540  70.306  1.00 42.16           C
ATOM    188  OD1 ASP A  24      22.137  21.415  70.381  1.00 42.16           O
ATOM    189  OD2 ASP A  24      20.089  21.221  71.228  1.00 42.16           O
ATOM    190  C   ASP A  24      20.908  22.847  66.773  1.00 42.16           C
ATOM    191  O   ASP A  24      21.002  21.997  65.887  1.00 42.16           O
ATOM    192  N   ALA A  25      20.308  24.028  66.565  1.00 45.36           N
ATOM    193  CA  ALA A  25      19.771  24.309  65.274  1.00 45.36           C
ATOM    194  CB  ALA A  25      19.152  25.715  65.195  1.00 45.36           C
ATOM    195  C   ALA A  25      20.930  24.265  64.336  1.00 45.36           C
ATOM    196  O   ALA A  25      20.860  23.662  63.268  1.00 45.36           O
ATOM    197  N   GLU A  26      22.055  24.874  64.750  1.00 82.74           N
ATOM    198  CA  GLU A  26      23.214  24.929  63.913  1.00 82.74           C
ATOM    199  CB  GLU A  26      24.367  25.734  64.537  1.00 82.74           C
ATOM    200  CG  GLU A  26      25.607  25.798  63.642  1.00 82.74           C
ATOM    201  CD  GLU A  26      26.673  26.613  64.360  1.00 82.74           C
ATOM    202  OE1 GLU A  26      26.415  27.035  65.519  1.00 82.74           O
ATOM    203  OE2 GLU A  26      27.761  26.820  63.761  1.00 82.74           O
ATOM    204  C   GLU A  26      23.740  23.548  63.663  1.00 82.74           C
ATOM    205  O   GLU A  26      24.074  23.207  62.530  1.00 82.74           O
ATOM    206  N   ALA A  27      23.816  22.715  64.718  1.00 41.73           N
ATOM    207  CA  ALA A  27      24.388  21.405  64.599  1.00 41.73           C
ATOM    208  CB  ALA A  27      24.450  20.669  65.945  1.00 41.73           C
ATOM    209  C   ALA A  27      23.573  20.585  63.655  1.00 41.73           C
ATOM    210  O   ALA A  27      24.100  19.906  62.775  1.00 41.73           O
ATOM    211  N   PHE A  28      22.247  20.653  63.811  1.00112.32           N
ATOM    212  CA  PHE A  28      21.339  19.894  63.012  1.00112.32           C
ATOM    213  CB  PHE A  28      19.910  20.046  63.523  1.00112.32           C
ATOM    214  CG  PHE A  28      19.224  18.953  62.828  1.00112.32           C
ATOM    215  CD1 PHE A  28      19.388  17.675  63.291  1.00112.32           C
ATOM    216  CD2 PHE A  28      18.460  19.201  61.721  1.00112.32           C
ATOM    217  CE1 PHE A  28      18.763  16.644  62.653  1.00112.32           C
ATOM    218  CE2 PHE A  28      17.833  18.168  61.086  1.00112.32           C
ATOM    219  CZ  PHE A  28      17.983  16.890  61.548  1.00112.32           C
ATOM    220  C   PHE A  28      21.386  20.388  61.593  1.00112.32           C
ATOM    221  O   PHE A  28      21.326  19.588  60.655  1.00112.32           O
ATOM    222  N   VAL A  29      21.480  21.726  61.399  1.00109.91           N
ATOM    223  CA  VAL A  29      21.463  22.293  60.076  1.00109.91           C
ATOM    224  CB  VAL A  29      22.000  23.703  59.898  1.00109.91           C
ATOM    225  CG1 VAL A  29      21.851  24.040  58.407  1.00109.91           C
ATOM    226  CG2 VAL A  29      21.468  24.769  60.852  1.00109.91           C
ATOM    227  C   VAL A  29      22.599  21.718  59.316  1.00109.91           C
ATOM    228  O   VAL A  29      22.434  21.191  58.218  1.00109.91           O
ATOM    229  N   LYS A  30      23.806  21.839  59.915  1.00 99.49           N
ATOM    230  CA  LYS A  30      25.040  21.534  59.267  1.00 99.49           C
ATOM    231  CB  LYS A  30      26.263  21.682  60.195  1.00 99.49           C
ATOM    232  CG  LYS A  30      26.509  23.106  60.693  1.00 99.49           C
ATOM    233  CD  LYS A  30      27.522  23.166  61.839  1.00 99.49           C
ATOM    234  CE  LYS A  30      27.065  22.413  63.090  1.00 99.49           C
ATOM    235  NZ  LYS A  30      28.129  22.440  64.118  1.00 99.49           N
ATOM    236  C   LYS A  30      25.041  20.117  58.810  1.00 99.49           C
ATOM    237  O   LYS A  30      25.400  19.805  57.679  1.00 99.49           O
ATOM    238  N   GLU A  31      24.608  19.206  59.674  1.00 69.81           N
ATOM    239  CA  GLU A  31      24.627  17.821  59.318  1.00 69.81           C
ATOM    240  CB  GLU A  31      24.271  16.940  60.511  1.00 69.81           C
ATOM    241  CG  GLU A  31      25.425  16.976  61.507  1.00 69.81           C
ATOM    242  CD  GLU A  31      24.875  16.665  62.875  1.00 69.81           C
ATOM    243  OE1 GLU A  31      23.638  16.445  62.977  1.00 69.81           O
ATOM    244  OE2 GLU A  31      25.689  16.665  63.837  1.00 69.81           O
ATOM    245  C   GLU A  31      23.687  17.583  58.176  1.00 69.81           C
ATOM    246  O   GLU A  31      23.936  16.728  57.327  1.00 69.81           O
ATOM    247  N   PHE A  32      22.579  18.342  58.131  1.00164.68           N
ATOM    248  CA  PHE A  32      21.565  18.195  57.122  1.00164.68           C
ATOM    249  CB  PHE A  32      20.487  19.289  57.288  1.00164.68           C
ATOM    250  CG  PHE A  32      19.306  19.083  56.397  1.00164.68           C
ATOM    251  CD1 PHE A  32      19.348  19.409  55.062  1.00164.68           C
ATOM    252  CD2 PHE A  32      18.139  18.566  56.910  1.00164.68           C
ATOM    253  CE1 PHE A  32      18.243  19.213  54.268  1.00164.68           C
ATOM    254  CE2 PHE A  32      17.033  18.371  56.119  1.00164.68           C
ATOM    255  CZ  PHE A  32      17.086  18.694  54.790  1.00164.68           C
ATOM    256  C   PHE A  32      22.196  18.459  55.795  1.00164.68           C
ATOM    257  O   PHE A  32      22.082  17.664  54.861  1.00164.68           O
ATOM    258  N   PHE A  33      22.889  19.609  55.700  1.00147.83           N
ATOM    259  CA  PHE A  33      23.466  20.042  54.473  1.00147.83           C
ATOM    260  CB  PHE A  33      23.823  21.531  54.501  1.00147.83           C
ATOM    261  CG  PHE A  33      22.453  22.099  54.603  1.00147.83           C
ATOM    262  CD1 PHE A  33      21.623  22.043  53.509  1.00147.83           C
ATOM    263  CD2 PHE A  33      21.985  22.650  55.773  1.00147.83           C
ATOM    264  CE1 PHE A  33      20.346  22.543  53.565  1.00147.83           C
ATOM    265  CE2 PHE A  33      20.706  23.152  55.837  1.00147.83           C
ATOM    266  CZ  PHE A  33      19.887  23.095  54.733  1.00147.83           C
ATOM    267  C   PHE A  33      24.617  19.184  54.045  1.00147.83           C
ATOM    268  O   PHE A  33      24.751  18.888  52.860  1.00147.83           O
ATOM    269  N   LEU A  34      25.484  18.749  54.979  1.00108.55           N
ATOM    270  CA  LEU A  34      26.570  17.905  54.561  1.00108.55           C
ATOM    271  CB  LEU A  34      27.536  17.504  55.691  1.00108.55           C
ATOM    272  CG  LEU A  34      28.559  18.597  56.061  1.00108.55           C
ATOM    273  CD1 LEU A  34      27.887  19.891  56.538  1.00108.55           C
ATOM    274  CD2 LEU A  34      29.593  18.059  57.063  1.00108.55           C
ATOM    275  C   LEU A  34      26.011  16.659  53.967  1.00108.55           C
ATOM    276  O   LEU A  34      26.506  16.160  52.957  1.00108.55           O
ATOM    277  N   LEU A  35      24.940  16.139  54.584  1.00 88.43           N
ATOM    278  CA  LEU A  35      24.313  14.932  54.136  1.00 88.43           C
ATOM    279  CB  LEU A  35      23.083  14.592  54.975  1.00 88.43           C
ATOM    280  CG  LEU A  35      22.281  13.461  54.330  1.00 88.43           C
ATOM    281  CD1 LEU A  35      23.072  12.145  54.356  1.00 88.43           C
ATOM    282  CD2 LEU A  35      20.861  13.394  54.905  1.00 88.43           C
ATOM    283  C   LEU A  35      23.785  15.095  52.742  1.00 88.43           C
ATOM    284  O   LEU A  35      23.953  14.217  51.893  1.00 88.43           O
ATOM    285  N   ILE A  36      23.122  16.229  52.461  1.00 91.99           N
ATOM    286  CA  ILE A  36      22.510  16.367  51.173  1.00 91.99           C
ATOM    287  CB  ILE A  36      21.791  17.676  51.007  1.00 91.99           C
ATOM    288  CG1 ILE A  36      20.655  17.824  52.024  1.00 91.99           C
ATOM    289  CG2 ILE A  36      21.305  17.794  49.554  1.00 91.99           C
ATOM    290  CD1 ILE A  36      20.053  19.224  51.959  1.00 91.99           C
ATOM    291  C   ILE A  36      23.550  16.316  50.107  1.00 91.99           C
ATOM    292  O   ILE A  36      23.439  15.524  49.174  1.00 91.99           O
ATOM    293  N   GLU A  37      24.625  17.107  50.261  1.00146.42           N
ATOM    294  CA  GLU A  37      25.625  17.204  49.248  1.00146.42           C
ATOM    295  CB  GLU A  37      26.735  18.199  49.626  1.00146.42           C
ATOM    296  CG  GLU A  37      26.386  19.672  49.414  1.00146.42           C
ATOM    297  CD  GLU A  37      25.646  20.195  50.631  1.00146.42           C
ATOM    298  OE1 GLU A  37      26.326  20.474  51.655  1.00146.42           O
ATOM    299  OE2 GLU A  37      24.394  20.318  50.561  1.00146.42           O
ATOM    300  C   GLU A  37      26.232  15.865  48.973  1.00146.42           C
ATOM    301  O   GLU A  37      26.567  15.577  47.822  1.00146.42           O
ATOM    302  N   GLN A  38      26.420  15.033  50.019  1.00113.32           N
ATOM    303  CA  GLN A  38      27.012  13.737  49.826  1.00113.32           C
ATOM    304  CB  GLN A  38      27.369  13.002  51.127  1.00113.32           C
ATOM    305  CG  GLN A  38      28.018  11.642  50.853  1.00113.32           C
ATOM    306  CD  GLN A  38      28.405  11.030  52.186  0.00113.32           C
ATOM    307  OE1 GLN A  38      28.177  11.623  53.239  0.00113.32           O
ATOM    308  NE2 GLN A  38      29.011   9.813  52.145  1.00113.32           N
ATOM    309  C   GLN A  38      26.109  12.842  49.037  1.00113.32           C
ATOM    310  O   GLN A  38      26.561  12.162  48.117  1.00113.32           O
ATOM    311  N   ALA A  39      24.804  12.822  49.367  1.00 54.13           N
ATOM    312  CA  ALA A  39      23.887  11.959  48.676  1.00 54.13           C
ATOM    313  CB  ALA A  39      22.463  12.010  49.255  1.00 54.13           C
ATOM    314  C   ALA A  39      23.821  12.395  47.253  1.00 54.13           C
ATOM    315  O   ALA A  39      23.751  11.583  46.330  1.00 54.13           O
ATOM    316  N   LEU A  40      23.841  13.720  47.048  1.00259.05           N
ATOM    317  CA  LEU A  40      23.772  14.266  45.738  1.00259.05           C
ATOM    318  CB  LEU A  40      24.241  15.741  45.730  1.00259.05           C
ATOM    319  CG  LEU A  40      23.662  16.729  46.771  1.00259.05           C
ATOM    320  CD1 LEU A  40      24.121  18.174  46.516  1.00259.05           C
ATOM    321  CD2 LEU A  40      22.150  16.578  47.006  1.00259.05           C
ATOM    322  C   LEU A  40      24.899  13.671  44.970  1.00259.05           C
ATOM    323  O   LEU A  40      24.710  12.947  44.000  1.00259.05           O
ATOM    324  N   GLU A  41      26.123  13.963  45.392  1.00196.72           N
ATOM    325  CA  GLU A  41      27.243  13.791  44.500  1.00196.72           C
ATOM    326  CB  GLU A  41      28.613  14.076  45.129  1.00196.72           C
ATOM    327  CG  GLU A  41      29.045  12.984  46.110  1.00196.72           C
ATOM    328  CD  GLU A  41      30.565  12.968  46.118  1.00196.72           C
ATOM    329  OE1 GLU A  41      31.167  14.046  46.364  1.00196.72           O
ATOM    330  OE2 GLU A  41      31.145  11.879  45.857  1.00196.72           O
ATOM    331  C   GLU A  41      27.357  12.391  44.026  1.00196.72           C
ATOM    332  O   GLU A  41      27.897  12.161  42.942  1.00196.72           O
ATOM    333  N   ASN A  42      26.901  11.427  44.847  1.00129.76           N
ATOM    334  CA  ASN A  42      27.019  10.071  44.415  1.00129.76           C
ATOM    335  CB  ASN A  42      27.400   9.110  45.550  1.00129.76           C
ATOM    336  CG  ASN A  42      28.863   9.378  45.865  1.00129.76           C
ATOM    337  OD1 ASN A  42      29.727   9.259  44.997  1.00129.76           O
ATOM    338  ND2 ASN A  42      29.153   9.764  47.136  1.00129.76           N
ATOM    339  C   ASN A  42      25.739   9.599  43.811  1.00129.76           C
ATOM    340  O   ASN A  42      25.378   8.429  43.942  1.00129.76           O
ATOM    341  N   GLU A  43      25.067  10.501  43.071  1.00134.45           N
ATOM    342  CA  GLU A  43      23.931  10.157  42.273  1.00134.45           C
ATOM    343  CB  GLU A  43      24.244   9.001  41.307  1.00134.45           C
ATOM    344  CG  GLU A  43      25.361   9.316  40.311  1.00134.45           C
ATOM    345  CD  GLU A  43      26.688   9.203  41.049  1.00134.45           C
ATOM    346  OE1 GLU A  43      27.036   8.071  41.482  1.00134.45           O
ATOM    347  OE2 GLU A  43      27.369  10.253  41.196  1.00134.45           O
ATOM    348  C   GLU A  43      22.720   9.743  43.055  1.00134.45           C
ATOM    349  O   GLU A  43      21.854   9.063  42.509  1.00134.45           O
ATOM    350  N   LYS A  44      22.581  10.152  44.327  1.00 62.82           N
ATOM    351  CA  LYS A  44      21.381   9.804  45.031  1.00 62.82           C
ATOM    352  CB  LYS A  44      21.614   9.469  46.517  1.00 62.82           C
ATOM    353  CG  LYS A  44      22.425   8.185  46.713  1.00 62.82           C
ATOM    354  CD  LYS A  44      22.943   7.969  48.138  1.00 62.82           C
ATOM    355  CE  LYS A  44      23.765   6.686  48.289  1.00 62.82           C
ATOM    356  NZ  LYS A  44      24.237   6.538  49.684  1.00 62.82           N
ATOM    357  C   LYS A  44      20.485  10.992  44.954  1.00 62.82           C
ATOM    358  O   LYS A  44      20.956  12.117  44.795  1.00 62.82           O
ATOM    359  N   THR A  45      19.157  10.776  45.035  1.00136.36           N
ATOM    360  CA  THR A  45      18.287  11.909  44.976  1.00136.36           C
ATOM    361  CB  THR A  45      17.160  11.737  44.001  1.00136.36           C
ATOM    362  OG1 THR A  45      16.294  10.693  44.418  1.00136.36           O
ATOM    363  CG2 THR A  45      17.770  11.412  42.624  1.00136.36           C
ATOM    364  C   THR A  45      17.696  12.071  46.337  1.00136.36           C
ATOM    365  O   THR A  45      17.203  11.115  46.924  1.00136.36           O
ATOM    366  N   VAL A  46      17.771  13.296  46.885  1.00 77.45           N
ATOM    367  CA  VAL A  46      17.213  13.662  48.147  1.00 77.45           C
ATOM    368  CB  VAL A  46      18.038  14.676  48.890  1.00 77.45           C
ATOM    369  CG1 VAL A  46      17.314  15.060  50.193  1.00 77.45           C
ATOM    370  CG2 VAL A  46      19.444  14.095  49.109  1.00 77.45           C
ATOM    371  C   VAL A  46      15.884  14.291  47.864  1.00 77.45           C
ATOM    372  O   VAL A  46      15.783  15.261  47.109  1.00 77.45           O
ATOM    373  N   LYS A  47      14.812  13.745  48.470  1.00179.82           N
ATOM    374  CA  LYS A  47      13.526  14.293  48.167  1.00179.82           C
ATOM    375  CB  LYS A  47      12.680  13.304  47.336  1.00179.82           C
ATOM    376  CG  LYS A  47      11.273  13.749  46.933  1.00179.82           C
ATOM    377  CD  LYS A  47      10.196  13.461  47.976  1.00179.82           C
ATOM    378  CE  LYS A  47       9.860  11.967  48.026  1.00179.82           C
ATOM    379  NZ  LYS A  47       8.456  11.760  48.437  1.00179.82           N
ATOM    380  C   LYS A  47      12.866  14.678  49.449  1.00179.82           C
ATOM    381  O   LYS A  47      12.860  13.905  50.402  1.00179.82           O
ATOM    382  N   ILE A  48      12.351  15.925  49.524  1.00118.63           N
ATOM    383  CA  ILE A  48      11.679  16.376  50.707  1.00118.63           C
ATOM    384  CB  ILE A  48      12.451  17.378  51.519  1.00118.63           C
ATOM    385  CG1 ILE A  48      11.765  17.584  52.880  1.00118.63           C
ATOM    386  CG2 ILE A  48      12.623  18.662  50.692  1.00118.63           C
ATOM    387  CD1 ILE A  48      12.639  18.297  53.910  1.00118.63           C
ATOM    388  C   ILE A  48      10.358  16.968  50.335  1.00118.63           C
ATOM    389  O   ILE A  48      10.266  17.885  49.519  1.00118.63           O
ATOM    390  N   LYS A  49       9.288  16.469  50.979  1.00139.81           N
ATOM    391  CA  LYS A  49       7.965  16.916  50.664  1.00139.81           C
ATOM    392  CB  LYS A  49       6.885  16.344  51.606  1.00139.81           C
ATOM    393  CG  LYS A  49       7.280  16.203  53.085  1.00139.81           C
ATOM    394  CD  LYS A  49       7.299  17.498  53.899  1.00139.81           C
ATOM    395  CE  LYS A  49       7.700  17.300  55.362  1.00139.81           C
ATOM    396  NZ  LYS A  49       7.783  18.612  56.043  1.00139.81           N
ATOM    397  C   LYS A  49       7.890  18.392  50.788  1.00139.81           C
ATOM    398  O   LYS A  49       8.237  18.980  51.808  1.00139.81           O
ATOM    399  N   GLY A  50       7.465  19.047  49.702  1.00 77.80           N
ATOM    400  CA  GLY A  50       7.190  20.437  49.812  1.00 77.80           C
ATOM    401  C   GLY A  50       8.325  21.273  49.334  1.00 77.80           C
ATOM    402  O   GLY A  50       8.143  22.164  48.499  1.00 77.80           O
ATOM    403  N   LEU A  51       9.528  21.043  49.885  1.00148.27           N
ATOM    404  CA  LEU A  51      10.582  21.912  49.466  1.00148.27           C
ATOM    405  CB  LEU A  51      11.881  21.830  50.303  1.00148.27           C
ATOM    406  CG  LEU A  51      12.891  23.006  50.108  1.00148.27           C
ATOM    407  CD1 LEU A  51      14.256  22.684  50.731  1.00148.27           C
ATOM    408  CD2 LEU A  51      13.049  23.499  48.661  1.00148.27           C
ATOM    409  C   LEU A  51      10.956  21.534  48.089  1.00148.27           C
ATOM    410  O   LEU A  51      11.025  22.375  47.198  1.00148.27           O
ATOM    411  N   GLY A  52      11.193  20.232  47.872  1.00 49.30           N
ATOM    412  CA  GLY A  52      11.622  19.881  46.562  1.00 49.30           C
ATOM    413  C   GLY A  52      12.602  18.770  46.665  1.00 49.30           C
ATOM    414  O   GLY A  52      12.809  18.188  47.729  1.00 49.30           O
ATOM    415  N   THR A  53      13.234  18.455  45.523  1.00 55.56           N
ATOM    416  CA  THR A  53      14.176  17.389  45.494  1.00 55.56           C
ATOM    417  CB  THR A  53      13.796  16.301  44.532  1.00 55.56           C
ATOM    418  OG1 THR A  53      12.548  15.734  44.903  1.00 55.56           O
ATOM    419  CG2 THR A  53      14.894  15.225  44.516  1.00 55.56           C
ATOM    420  C   THR A  53      15.485  17.931  45.038  1.00 55.56           C
ATOM    421  O   THR A  53      15.564  18.826  44.197  1.00 55.56           O
ATOM    422  N   PHE A  54      16.547  17.387  45.646  1.00141.82           N
ATOM    423  CA  PHE A  54      17.911  17.627  45.309  1.00141.82           C
ATOM    424  CB  PHE A  54      18.808  18.023  46.493  1.00141.82           C
ATOM    425  CG  PHE A  54      18.295  19.245  47.163  1.00141.82           C
ATOM    426  CD1 PHE A  54      17.281  19.153  48.087  1.00141.82           C
ATOM    427  CD2 PHE A  54      18.846  20.475  46.890  1.00141.82           C
ATOM    428  CE1 PHE A  54      16.806  20.277  48.718  1.00141.82           C
ATOM    429  CE2 PHE A  54      18.374  21.602  47.518  1.00141.82           C
ATOM    430  CZ  PHE A  54      17.355  21.504  48.435  1.00141.82           C
ATOM    431  C   PHE A  54      18.327  16.225  45.067  1.00141.82           C
ATOM    432  O   PHE A  54      17.556  15.320  45.315  1.00141.82           O
ATOM    433  N   LYS A  55      19.524  15.959  44.569  1.00276.04           N
ATOM    434  CA  LYS A  55      19.892  14.596  44.336  1.00276.04           C
ATOM    435  CB  LYS A  55      19.287  14.017  43.035  1.00276.04           C
ATOM    436  CG  LYS A  55      17.806  14.348  42.800  1.00276.04           C
ATOM    437  CD  LYS A  55      17.276  14.051  41.399  1.00276.04           C
ATOM    438  CE  LYS A  55      15.825  14.477  41.172  1.00276.04           C
ATOM    439  NZ  LYS A  55      15.429  14.175  39.778  1.00276.04           N
ATOM    440  C   LYS A  55      21.292  14.829  43.980  1.00276.04           C
ATOM    441  O   LYS A  55      21.869  15.798  44.420  1.00276.04           O
ATOM    442  N   LEU A  56      21.919  13.963  43.208  1.00381.75           N
ATOM    443  CA  LEU A  56      23.048  14.379  42.430  1.00381.75           C
ATOM    444  CB  LEU A  56      24.274  15.316  42.795  1.00381.75           C
ATOM    445  CG  LEU A  56      24.453  16.855  42.714  1.00381.75           C
ATOM    446  CD1 LEU A  56      23.637  17.716  43.653  1.00381.75           C
ATOM    447  CD2 LEU A  56      25.933  17.165  42.951  1.00381.75           C
ATOM    448  C   LEU A  56      23.487  13.241  41.594  1.00381.75           C
ATOM    449  O   LEU A  56      22.714  12.345  41.266  1.00381.75           O
ATOM    450  N   ILE A  57      24.714  13.418  41.111  1.00193.35           N
ATOM    451  CA  ILE A  57      25.498  12.663  40.209  1.00193.35           C
ATOM    452  CB  ILE A  57      24.683  12.030  39.110  1.00193.35           C
ATOM    453  CG1 ILE A  57      25.560  11.273  38.111  1.00193.35           C
ATOM    454  CG2 ILE A  57      23.707  13.042  38.528  1.00193.35           C
ATOM    455  CD1 ILE A  57      24.756  10.439  37.116  1.00193.35           C
ATOM    456  C   ILE A  57      26.382  13.796  39.826  1.00193.35           C
ATOM    457  O   ILE A  57      26.783  14.531  40.727  1.00193.35           O
ATOM    458  N   ASP A  58      26.761  14.028  38.564  1.00113.98           N
ATOM    459  CA  ASP A  58      27.492  15.261  38.541  1.00113.98           C
ATOM    460  CB  ASP A  58      28.590  15.381  37.478  1.00113.98           C
ATOM    461  CG  ASP A  58      29.799  14.567  37.894  1.00113.98           C
ATOM    462  OD1 ASP A  58      29.651  13.722  38.813  1.00113.98           O
ATOM    463  OD2 ASP A  58      30.890  14.787  37.302  1.00113.98           O
ATOM    464  C   ASP A  58      26.536  16.403  38.330  1.00113.98           C
ATOM    465  O   ASP A  58      26.875  17.344  37.618  1.00113.98           O
ATOM    466  N   VAL A  59      25.349  16.340  38.989  1.00162.89           N
ATOM    467  CA  VAL A  59      24.228  17.266  38.992  1.00162.89           C
ATOM    468  CB  VAL A  59      23.519  17.179  37.690  1.00162.89           C
ATOM    469  CG1 VAL A  59      24.382  17.837  36.633  1.00162.89           C
ATOM    470  CG2 VAL A  59      23.454  15.695  37.341  1.00162.89           C
ATOM    471  C   VAL A  59      23.328  16.676  40.041  1.00162.89           C
ATOM    472  O   VAL A  59      23.583  15.490  40.073  1.00162.89           O
ATOM    473  N   ASP A  60      22.365  17.336  40.867  1.00267.80           N
ATOM    474  CA  ASP A  60      21.462  16.817  41.921  1.00267.80           C
ATOM    475  CB  ASP A  60      20.483  17.770  42.664  1.00267.80           C
ATOM    476  CG  ASP A  60      20.859  18.667  43.880  1.00267.80           C
ATOM    477  OD1 ASP A  60      21.282  18.164  44.950  1.00267.80           O
ATOM    478  OD2 ASP A  60      20.616  19.897  43.802  1.00267.80           O
ATOM    479  C   ASP A  60      20.522  15.975  41.209  1.00267.80           C
ATOM    480  O   ASP A  60      19.312  16.147  41.250  1.00267.80           O
ATOM    481  N   SER A  61      21.159  15.013  40.579  1.00248.76           N
ATOM    482  CA  SER A  61      20.835  14.218  39.496  1.00248.76           C
ATOM    483  CB  SER A  61      19.505  13.462  39.587  1.00248.76           C
ATOM    484  OG  SER A  61      19.579  12.456  40.585  1.00248.76           O
ATOM    485  C   SER A  61      20.738  15.211  38.365  1.00248.76           C
ATOM    486  O   SER A  61      20.670  16.417  38.569  1.00248.76           O
ATOM    487  N   ARG A  62      20.813  14.742  37.122  1.00268.11           N
ATOM    488  CA  ARG A  62      20.525  15.520  35.938  1.00268.11           C
ATOM    489  CB  ARG A  62      19.005  15.768  35.800  1.00268.11           C
ATOM    490  CG  ARG A  62      18.381  16.395  37.054  1.00268.11           C
ATOM    491  CD  ARG A  62      16.850  16.459  37.073  1.00268.11           C
ATOM    492  NE  ARG A  62      16.454  17.062  38.381  1.00268.11           N
ATOM    493  CZ  ARG A  62      15.168  16.960  38.830  1.00268.11           C
ATOM    494  NH1 ARG A  62      14.233  16.314  38.078  1.00268.11           N
ATOM    495  NH2 ARG A  62      14.821  17.500  40.037  1.00268.11           N
ATOM    496  C   ARG A  62      21.284  16.808  35.720  1.00268.11           C
ATOM    497  O   ARG A  62      21.139  17.764  36.476  1.00268.11           O
ATOM    498  N   GLU A  63      22.048  16.831  34.588  1.00209.27           N
ATOM    499  CA  GLU A  63      22.991  17.796  34.049  1.00209.27           C
ATOM    500  CB  GLU A  63      24.282  17.110  33.557  1.00209.27           C
ATOM    501  CG  GLU A  63      24.935  16.028  34.433  1.00209.27           C
ATOM    502  CD  GLU A  63      24.032  14.804  34.460  1.00209.27           C
ATOM    503  OE1 GLU A  63      23.161  14.705  33.558  1.00209.27           O
ATOM    504  OE2 GLU A  63      24.206  13.943  35.364  1.00209.27           O
ATOM    505  C   GLU A  63      22.506  18.388  32.731  1.00209.27           C
ATOM    506  O   GLU A  63      22.043  17.666  31.852  1.00209.27           O
ATOM    507  N   SER A  64      22.595  19.731  32.537  1.00208.62           N
ATOM    508  CA  SER A  64      22.268  20.275  31.250  1.00208.62           C
ATOM    509  CB  SER A  64      20.785  20.212  30.899  1.00208.62           C
ATOM    510  OG  SER A  64      20.593  20.675  29.567  1.00208.62           O
ATOM    511  C   SER A  64      22.749  21.699  31.118  1.00208.62           C
ATOM    512  O   SER A  64      22.152  22.516  30.413  1.00208.62           O
ATOM    513  N   VAL A  65      23.846  22.051  31.814  1.00142.75           N
ATOM    514  CA  VAL A  65      24.522  23.277  31.503  1.00142.75           C
ATOM    515  CB  VAL A  65      24.178  24.521  32.270  1.00142.75           C
ATOM    516  CG1 VAL A  65      22.701  24.858  32.022  1.00142.75           C
ATOM    517  CG2 VAL A  65      24.596  24.367  33.727  1.00142.75           C
ATOM    518  C   VAL A  65      25.948  22.952  31.722  1.00142.75           C
ATOM    519  O   VAL A  65      26.297  22.280  32.691  1.00142.75           O
ATOM    520  N   ASN A  66      26.812  23.383  30.796  1.00236.86           N
ATOM    521  CA  ASN A  66      28.181  23.033  30.960  1.00236.86           C
ATOM    522  CB  ASN A  66      28.633  21.896  30.027  1.00236.86           C
ATOM    523  CG  ASN A  66      30.113  21.644  30.257  1.00236.86           C
ATOM    524  OD1 ASN A  66      30.501  20.812  31.075  1.00236.86           O
ATOM    525  ND2 ASN A  66      30.969  22.386  29.503  1.00236.86           N
ATOM    526  C   ASN A  66      28.996  24.232  30.652  1.00236.86           C
ATOM    527  O   ASN A  66      28.600  25.098  29.875  1.00236.86           O
ATOM    528  N   VAL A  67      30.157  24.320  31.313  1.00 71.55           N
ATOM    529  CA  VAL A  67      31.069  25.376  31.035  1.00 71.55           C
ATOM    530  CB  VAL A  67      31.385  26.245  32.215  1.00 71.55           C
ATOM    531  CG1 VAL A  67      32.471  27.246  31.788  1.00 71.55           C
ATOM    532  CG2 VAL A  67      30.088  26.905  32.715  1.00 71.55           C
ATOM    533  C   VAL A  67      32.328  24.677  30.683  1.00 71.55           C
ATOM    534  O   VAL A  67      32.622  23.610  31.218  1.00 71.55           O
ATOM    535  N   ASN A  68      33.103  25.239  29.747  1.00201.38           N
ATOM    536  CA  ASN A  68      34.323  24.560  29.479  1.00201.38           C
ATOM    537  CB  ASN A  68      35.119  25.150  28.305  1.00201.38           C
ATOM    538  CG  ASN A  68      36.230  24.167  27.973  1.00201.38           C
ATOM    539  OD1 ASN A  68      37.260  24.124  28.643  1.00201.38           O
ATOM    540  ND2 ASN A  68      36.009  23.343  26.913  1.00201.38           N
ATOM    541  C   ASN A  68      35.109  24.723  30.729  1.00201.38           C
ATOM    542  O   ASN A  68      34.849  25.637  31.511  1.00201.38           O
ATOM    543  N   THR A  69      36.068  23.819  30.983  1.00233.52           N
ATOM    544  CA  THR A  69      36.803  23.986  32.194  1.00233.52           C
ATOM    545  CB  THR A  69      37.802  22.895  32.459  1.00233.52           C
ATOM    546  OG1 THR A  69      38.391  23.067  33.740  1.00233.52           O
ATOM    547  CG2 THR A  69      38.878  22.913  31.362  1.00233.52           C
ATOM    548  C   THR A  69      37.515  25.283  32.052  1.00233.52           C
ATOM    549  O   THR A  69      37.687  25.789  30.944  1.00233.52           O
ATOM    550  N   GLY A  70      37.924  25.881  33.181  1.00 92.44           N
ATOM    551  CA  GLY A  70      38.561  27.151  33.061  1.00 92.44           C
ATOM    552  C   GLY A  70      37.508  28.148  32.698  1.00 92.44           C
ATOM    553  O   GLY A  70      36.495  28.279  33.384  1.00 92.44           O
ATOM    554  N   GLU A  71      37.741  28.876  31.589  1.00282.20           N
ATOM    555  CA  GLU A  71      36.900  29.958  31.164  1.00282.20           C
ATOM    556  CB  GLU A  71      37.602  30.863  30.132  1.00282.20           C
ATOM    557  CG  GLU A  71      37.375  32.378  30.269  1.00282.20           C
ATOM    558  CD  GLU A  71      35.929  32.731  30.594  1.00282.20           C
ATOM    559  OE1 GLU A  71      35.452  32.328  31.688  1.00282.20           O
ATOM    560  OE2 GLU A  71      35.292  33.444  29.773  1.00282.20           O
ATOM    561  C   GLU A  71      35.690  29.390  30.483  1.00282.20           C
ATOM    562  O   GLU A  71      35.675  28.237  30.055  1.00282.20           O
ATOM    563  N   ARG A  72      34.624  30.210  30.410  1.00365.64           N
ATOM    564  CA  ARG A  72      33.404  29.911  29.724  1.00365.64           C
ATOM    565  CB  ARG A  72      32.174  30.392  30.517  1.00365.64           C
ATOM    566  CG  ARG A  72      32.222  31.874  30.897  1.00365.64           C
ATOM    567  CD  ARG A  72      31.324  32.222  32.088  1.00365.64           C
ATOM    568  NE  ARG A  72      31.852  31.488  33.275  1.00365.64           N
ATOM    569  CZ  ARG A  72      32.885  32.017  33.998  1.00365.64           C
ATOM    570  NH1 ARG A  72      33.437  33.205  33.617  1.00365.64           N
ATOM    571  NH2 ARG A  72      33.366  31.360  35.093  1.00365.64           N
ATOM    572  C   ARG A  72      33.515  30.639  28.420  1.00365.64           C
ATOM    573  O   ARG A  72      33.994  31.770  28.382  1.00365.64           O
ATOM    574  N   PHE A  73      33.087  30.018  27.302  1.00311.08           N
ATOM    575  CA  PHE A  73      33.389  30.653  26.049  1.00311.08           C
ATOM    576  CB  PHE A  73      34.061  29.715  25.032  1.00311.08           C
ATOM    577  CG  PHE A  73      35.334  29.241  25.641  1.00311.08           C
ATOM    578  CD1 PHE A  73      36.440  30.057  25.694  1.00311.08           C
ATOM    579  CD2 PHE A  73      35.422  27.966  26.149  1.00311.08           C
ATOM    580  CE1 PHE A  73      37.612  29.612  26.260  1.00311.08           C
ATOM    581  CE2 PHE A  73      36.591  27.516  26.715  1.00311.08           C
ATOM    582  CZ  PHE A  73      37.690  28.338  26.769  1.00311.08           C
ATOM    583  C   PHE A  73      32.168  31.199  25.382  1.00311.08           C
ATOM    584  O   PHE A  73      31.069  30.656  25.479  1.00311.08           O
ATOM    585  N   GLN A  74      32.383  32.332  24.683  1.00315.69           N
ATOM    586  CA  GLN A  74      31.441  33.075  23.903  1.00315.69           C
ATOM    587  CB  GLN A  74      30.747  34.204  24.689  1.00315.69           C
ATOM    588  CG  GLN A  74      29.687  34.968  23.888  1.00315.69           C
ATOM    589  CD  GLN A  74      28.378  34.183  23.908  1.00315.69           C
ATOM    590  OE1 GLN A  74      27.386  34.632  24.481  1.00315.69           O
ATOM    591  NE2 GLN A  74      28.362  32.986  23.263  1.00315.69           N
ATOM    592  C   GLN A  74      32.304  33.719  22.862  1.00315.69           C
ATOM    593  O   GLN A  74      33.525  33.584  22.911  1.00315.69           O
ATOM    594  N   ILE A  75      31.729  34.405  21.859  1.00141.19           N
ATOM    595  CA  ILE A  75      32.635  35.001  20.918  1.00141.19           C
ATOM    596  CB  ILE A  75      32.601  34.362  19.556  1.00141.19           C
ATOM    597  CG1 ILE A  75      33.039  32.885  19.623  1.00141.19           C
ATOM    598  CG2 ILE A  75      33.485  35.210  18.627  1.00141.19           C
ATOM    599  CD1 ILE A  75      34.481  32.678  20.091  1.00141.19           C
ATOM    600  C   ILE A  75      32.299  36.454  20.759  1.00141.19           C
ATOM    601  O   ILE A  75      31.133  36.825  20.632  1.00141.19           O
ATOM    602  N   LYS A  76      33.336  37.322  20.800  1.00281.08           N
ATOM    603  CA  LYS A  76      33.153  38.731  20.580  1.00281.08           C
ATOM    604  CB  LYS A  76      32.340  39.449  21.675  1.00281.08           C
ATOM    605  CG  LYS A  76      31.923  40.865  21.267  1.00281.08           C
ATOM    606  CD  LYS A  76      30.815  41.473  22.132  1.00281.08           C
ATOM    607  CE  LYS A  76      31.314  42.448  23.200  1.00281.08           C
ATOM    608  NZ  LYS A  76      30.159  43.100  23.857  1.00281.08           N
ATOM    609  C   LYS A  76      34.512  39.370  20.514  1.00281.08           C
ATOM    610  O   LYS A  76      35.517  38.741  20.845  1.00281.08           O
ATOM    611  N   GLY A  77      34.577  40.640  20.054  1.00145.39           N
ATOM    612  CA  GLY A  77      35.831  41.342  19.986  1.00145.39           C
ATOM    613  C   GLY A  77      35.579  42.687  19.370  1.00145.39           C
ATOM    614  O   GLY A  77      34.567  42.889  18.700  1.00145.39           O
ATOM    615  N   HIS A  78      36.501  43.652  19.588  1.00310.11           N
ATOM    616  CA  HIS A  78      36.334  44.959  19.009  1.00310.11           C
ATOM    617  ND1 HIS A  78      34.129  47.443  18.287  1.00310.11           N
ATOM    618  CG  HIS A  78      35.168  47.200  19.156  1.00310.11           C
ATOM    619  CB  HIS A  78      35.415  45.882  19.829  1.00310.11           C
ATOM    620  NE2 HIS A  78      35.292  49.333  18.429  1.00310.11           N
ATOM    621  CD2 HIS A  78      35.869  48.365  19.233  1.00310.11           C
ATOM    622  CE1 HIS A  78      34.251  48.734  17.882  1.00310.11           C
ATOM    623  C   HIS A  78      37.677  45.625  18.937  1.00310.11           C
ATOM    624  O   HIS A  78      38.595  45.273  19.677  1.00310.11           O
ATOM    625  N   THR A  79      37.833  46.602  18.016  1.00244.20           N
ATOM    626  CA  THR A  79      39.079  47.310  17.902  1.00244.20           C
ATOM    627  CB  THR A  79      39.955  46.793  16.798  1.00244.20           C
ATOM    628  OG1 THR A  79      40.209  45.408  16.986  1.00244.20           O
ATOM    629  CG2 THR A  79      41.286  47.566  16.816  1.00244.20           C
ATOM    630  C   THR A  79      38.754  48.742  17.590  1.00244.20           C
ATOM    631  O   THR A  79      37.652  49.049  17.137  1.00244.20           O
ATOM    632  N   LYS A  80      39.704  49.670  17.840  1.00274.23           N
ATOM    633  CA  LYS A  80      39.436  51.055  17.565  1.00274.23           C
ATOM    634  CB  LYS A  80      39.075  51.855  18.827  1.00274.23           C
ATOM    635  CG  LYS A  80      38.501  53.244  18.548  1.00274.23           C
ATOM    636  CD  LYS A  80      37.840  53.873  19.777  1.00274.23           C
ATOM    637  CE  LYS A  80      36.661  53.060  20.319  1.00274.23           C
ATOM    638  NZ  LYS A  80      35.531  53.107  19.365  1.00274.23           N
ATOM    639  C   LYS A  80      40.673  51.668  16.982  1.00274.23           C
ATOM    640  O   LYS A  80      41.779  51.173  17.195  1.00274.23           O
ATOM    641  N   VAL A  81      40.511  52.757  16.198  1.00 76.25           N
ATOM    642  CA  VAL A  81      41.654  53.411  15.624  1.00 76.25           C
ATOM    643  CB  VAL A  81      42.062  52.821  14.306  1.00 76.25           C
ATOM    644  CG1 VAL A  81      43.265  53.605  13.757  1.00 76.25           C
ATOM    645  CG2 VAL A  81      42.335  51.320  14.509  1.00 76.25           C
ATOM    646  C   VAL A  81      41.294  54.848  15.383  1.00 76.25           C
ATOM    647  O   VAL A  81      40.118  55.187  15.254  1.00 76.25           O
ATOM    648  N   SER A  82      42.310  55.741  15.342  1.00217.44           N
ATOM    649  CA  SER A  82      42.055  57.129  15.075  1.00217.44           C
ATOM    650  CB  SER A  82      41.632  57.922  16.324  1.00217.44           C
ATOM    651  OG  SER A  82      41.404  59.282  15.986  1.00217.44           O
ATOM    652  C   SER A  82      43.329  57.747  14.577  1.00217.44           C
ATOM    653  O   SER A  82      44.419  57.264  14.878  1.00217.44           O
ATOM    654  N   PHE A  83      43.218  58.829  13.773  1.00300.18           N
ATOM    655  CA  PHE A  83      44.391  59.509  13.293  1.00300.18           C
ATOM    656  CB  PHE A  83      45.115  58.741  12.172  1.00300.18           C
ATOM    657  CG  PHE A  83      46.323  59.516  11.770  1.00300.18           C
ATOM    658  CD1 PHE A  83      47.464  59.476  12.537  1.00300.18           C
ATOM    659  CD2 PHE A  83      46.317  60.274  10.622  1.00300.18           C
ATOM    660  CE1 PHE A  83      48.582  60.187  12.169  1.00300.18           C
ATOM    661  CE2 PHE A  83      47.432  60.987  10.248  1.00300.18           C
ATOM    662  CZ  PHE A  83      48.566  60.945  11.023  1.00300.18           C
ATOM    663  C   PHE A  83      43.949  60.834  12.740  1.00300.18           C
ATOM    664  O   PHE A  83      42.769  61.025  12.451  1.00300.18           O
ATOM    665  N   SER A  84      44.885  61.801  12.600  1.00168.15           N
ATOM    666  CA  SER A  84      44.523  63.077  12.043  1.00168.15           C
ATOM    667  CB  SER A  84      44.327  64.176  13.101  1.00168.15           C
ATOM    668  OG  SER A  84      43.236  63.848  13.949  1.00168.15           O
ATOM    669  C   SER A  84      45.633  63.530  11.140  1.00168.15           C
ATOM    670  O   SER A  84      46.813  63.377  11.450  1.00168.15           O
ATOM    671  N   PRO A  85      45.261  64.061  10.005  1.00 94.06           N
ATOM    672  CA  PRO A  85      46.240  64.557   9.067  1.00 94.06           C
ATOM    673  CD  PRO A  85      44.081  63.549   9.329  1.00 94.06           C
ATOM    674  CB  PRO A  85      45.622  64.397   7.676  1.00 94.06           C
ATOM    675  CG  PRO A  85      44.120  64.197   7.938  1.00 94.06           C
ATOM    676  C   PRO A  85      46.656  65.967   9.357  1.00 94.06           C
ATOM    677  O   PRO A  85      45.928  66.674  10.052  1.00 94.06           O
ATOM    678  N   ASP A  86      47.833  66.389   8.842  1.00238.79           N
ATOM    679  CA  ASP A  86      48.288  67.743   9.004  1.00238.79           C
ATOM    680  CB  ASP A  86      49.182  67.959  10.239  1.00238.79           C
ATOM    681  CG  ASP A  86      50.444  67.123  10.077  1.00238.79           C
ATOM    682  OD1 ASP A  86      50.357  66.028   9.461  1.00238.79           O
ATOM    683  OD2 ASP A  86      51.514  67.572  10.567  1.00238.79           O
ATOM    684  C   ASP A  86      49.097  68.104   7.792  1.00238.79           C
ATOM    685  O   ASP A  86      49.895  67.300   7.312  1.00238.79           O
ATOM    686  N   ALA A  87      48.897  69.321   7.240  1.00280.59           N
ATOM    687  CA  ALA A  87      49.674  69.704   6.093  1.00280.59           C
ATOM    688  CB  ALA A  87      48.978  69.413   4.753  1.00280.59           C
ATOM    689  C   ALA A  87      49.916  71.182   6.149  1.00280.59           C
ATOM    690  O   ALA A  87      49.117  71.931   6.710  1.00280.59           O
ATOM    691  N   ASN A  88      51.052  71.637   5.577  1.00262.12           N
ATOM    692  CA  ASN A  88      51.351  73.042   5.552  1.00262.12           C
ATOM    693  CB  ASN A  88      52.318  73.487   6.662  1.00262.12           C
ATOM    694  CG  ASN A  88      51.599  73.352   7.996  1.00262.12           C
ATOM    695  OD1 ASN A  88      52.036  72.617   8.880  1.00262.12           O
ATOM    696  ND2 ASN A  88      50.462  74.083   8.148  1.00262.12           N
ATOM    697  C   ASN A  88      52.022  73.345   4.248  1.00262.12           C
ATOM    698  O   ASN A  88      52.732  72.506   3.696  1.00262.12           O
ATOM    699  N   LEU A  89      51.791  74.560   3.707  1.00275.27           N
ATOM    700  CA  LEU A  89      52.421  74.945   2.475  1.00275.27           C
ATOM    701  CB  LEU A  89      51.436  74.936   1.283  1.00275.27           C
ATOM    702  CG  LEU A  89      52.036  75.136  -0.130  1.00275.27           C
ATOM    703  CD1 LEU A  89      50.926  75.096  -1.191  1.00275.27           C
ATOM    704  CD2 LEU A  89      52.885  76.411  -0.260  1.00275.27           C
ATOM    705  C   LEU A  89      52.925  76.341   2.677  1.00275.27           C
ATOM    706  O   LEU A  89      52.225  77.184   3.235  1.00275.27           O
ATOM    707  N   ARG A  90      54.172  76.624   2.244  1.00351.79           N
ATOM    708  CA  ARG A  90      54.685  77.955   2.396  1.00351.79           C
ATOM    709  CB  ARG A  90      55.705  78.093   3.539  1.00351.79           C
ATOM    710  CG  ARG A  90      56.943  77.214   3.354  1.00351.79           C
ATOM    711  CD  ARG A  90      56.689  75.733   3.637  1.00351.79           C
ATOM    712  NE  ARG A  90      56.353  75.605   5.083  1.00351.79           N
ATOM    713  CZ  ARG A  90      57.347  75.420   6.000  1.00351.79           C
ATOM    714  NH1 ARG A  90      58.648  75.350   5.591  1.00351.79           N
ATOM    715  NH2 ARG A  90      57.041  75.305   7.325  1.00351.79           N
ATOM    716  C   ARG A  90      55.395  78.333   1.134  1.00351.79           C
ATOM    717  O   ARG A  90      56.063  77.507   0.515  1.00351.79           O
ATOM    718  N   ASP A  91      55.243  79.604   0.708  1.00252.41           N
ATOM    719  CA  ASP A  91      55.922  80.075  -0.466  1.00252.41           C
ATOM    720  CB  ASP A  91      55.022  80.158  -1.712  1.00252.41           C
ATOM    721  CG  ASP A  91      53.916  81.170  -1.446  1.00252.41           C
ATOM    722  OD1 ASP A  91      53.448  81.244  -0.278  1.00252.41           O
ATOM    723  OD2 ASP A  91      53.520  81.878  -2.410  1.00252.41           O
ATOM    724  C   ASP A  91      56.421  81.456  -0.176  1.00252.41           C
ATOM    725  O   ASP A  91      55.680  82.296   0.332  1.00252.41           O
ATOM    726  N   THR A  92      57.710  81.727  -0.469  1.00279.42           N
ATOM    727  CA  THR A  92      58.220  83.044  -0.218  1.00279.42           C
ATOM    728  CB  THR A  92      59.185  83.101   0.929  1.00279.42           C
ATOM    729  OG1 THR A  92      60.331  82.311   0.645  1.00279.42           O
ATOM    730  CG2 THR A  92      58.480  82.577   2.191  1.00279.42           C
ATOM    731  C   THR A  92      58.958  83.509  -1.433  1.00279.42           C
ATOM    732  O   THR A  92      59.586  82.715  -2.133  1.00279.42           O
ATOM    733  N   ILE A  93      58.875  84.823  -1.726  1.00130.53           N
ATOM    734  CA  ILE A  93      59.583  85.379  -2.844  1.00130.53           C
ATOM    735  CB  ILE A  93      58.691  85.756  -3.991  1.00130.53           C
ATOM    736  CG1 ILE A  93      57.975  84.512  -4.544  1.00130.53           C
ATOM    737  CG2 ILE A  93      59.550  86.487  -5.037  1.00130.53           C
ATOM    738  CD1 ILE A  93      58.931  83.445  -5.078  1.00130.53           C
ATOM    739  C   ILE A  93      60.240  86.637  -2.370  1.00130.53           C
ATOM    740  O   ILE A  93      59.679  87.367  -1.554  1.00130.53           O
ATOM    741  N   ASN A  94      61.468  86.915  -2.855  1.00254.39           N
ATOM    742  CA  ASN A  94      62.135  88.120  -2.450  1.00254.39           C
ATOM    743  CB  ASN A  94      63.249  87.884  -1.414  1.00254.39           C
ATOM    744  CG  ASN A  94      63.806  89.237  -0.996  1.00254.39           C
ATOM    745  OD1 ASN A  94      63.393  89.808   0.012  1.00254.39           O
ATOM    746  ND2 ASN A  94      64.776  89.767  -1.788  1.00254.39           N
ATOM    747  C   ASN A  94      62.777  88.724  -3.658  1.00254.39           C
ATOM    748  O   ASN A  94      63.205  88.014  -4.566  1.00254.39           O
ATOM    749  N   LYS A  95      62.837  90.072  -3.708  1.00239.21           N
ATOM    750  CA  LYS A  95      63.475  90.724  -4.815  1.00239.21           C
ATOM    751  CB  LYS A  95      62.492  91.424  -5.770  1.00239.21           C
ATOM    752  CG  LYS A  95      63.179  92.114  -6.951  1.00239.21           C
ATOM    753  CD  LYS A  95      62.216  92.528  -8.064  1.00239.21           C
ATOM    754  CE  LYS A  95      61.690  91.349  -8.887  1.00239.21           C
ATOM    755  NZ  LYS A  95      62.798  90.727  -9.644  1.00239.21           N
ATOM    756  C   LYS A  95      64.377  91.782  -4.262  1.00239.21           C
ATOM    757  O   LYS A  95      63.993  92.557  -3.389  1.00239.21           O
ATOM    758  N   PRO A  96      65.590  91.798  -4.740  1.00110.79           N
ATOM    759  CA  PRO A  96      66.528  92.801  -4.310  1.00110.79           C
ATOM    760  CD  PRO A  96      66.254  90.556  -5.097  1.00110.79           C
ATOM    761  CB  PRO A  96      67.922  92.195  -4.494  1.00110.79           C
ATOM    762  CG  PRO A  96      67.699  90.972  -5.401  1.00110.79           C
ATOM    763  C   PRO A  96      66.330  94.072  -5.075  1.00110.79           C
ATOM    764  O   PRO A  96      65.761  94.028  -6.163  1.00110.79           O
ATOM    765  N   PHE A  97      66.780  95.215  -4.516  1.00291.01           N
ATOM    766  CA  PHE A  97      66.671  96.462  -5.220  1.00291.01           C
ATOM    767  CB  PHE A  97      65.444  97.295  -4.817  1.00291.01           C
ATOM    768  CG  PHE A  97      65.475  98.547  -5.625  1.00291.01           C
ATOM    769  CD1 PHE A  97      64.973  98.564  -6.906  1.00291.01           C
ATOM    770  CD2 PHE A  97      66.006  99.704  -5.102  1.00291.01           C
ATOM    771  CE1 PHE A  97      65.000  99.717  -7.655  1.00291.01           C
ATOM    772  CE2 PHE A  97      66.036 100.859  -5.846  1.00291.01           C
ATOM    773  CZ  PHE A  97      65.533 100.868  -7.124  1.00291.01           C
ATOM    774  C   PHE A  97      67.881  97.270  -4.874  1.00291.01           C
ATOM    775  O   PHE A  97      68.476  97.088  -3.813  1.00291.01           O
ATOM    776  N   ALA A  98      68.296  98.179  -5.782  1.00295.33           N
ATOM    777  CA  ALA A  98      69.430  99.006  -5.489  1.00295.33           C
ATOM    778  CB  ALA A  98      70.774  98.372  -5.887  1.00295.33           C
ATOM    779  C   ALA A  98      69.293 100.271  -6.274  1.00295.33           C
ATOM    780  O   ALA A  98      68.663 100.292  -7.331  1.00295.33           O
ATOM    781  N   HIS A  99      69.870 101.374  -5.755  1.00334.83           N
ATOM    782  CA  HIS A  99      69.826 102.621  -6.462  1.00334.83           C
ATOM    783  ND1 HIS A  99      67.982 104.807  -8.190  1.00334.83           N
ATOM    784  CG  HIS A  99      68.524 104.742  -6.925  1.00334.83           C
ATOM    785  CB  HIS A  99      68.605 103.487  -6.110  1.00334.83           C
ATOM    786  NE2 HIS A  99      68.659 106.863  -7.684  1.00334.83           N
ATOM    787  CD2 HIS A  99      68.932 106.007  -6.632  1.00334.83           C
ATOM    788  CE1 HIS A  99      68.089 106.097  -8.596  1.00334.83           C
ATOM    789  C   HIS A  99      71.045 103.393  -6.071  1.00334.83           C
ATOM    790  O   HIS A  99      71.534 103.266  -4.950  1.00334.83           O
ATOM    791  N   PHE A 100      71.589 104.206  -7.003  1.00323.70           N
ATOM    792  CA  PHE A 100      72.751 104.975  -6.667  1.00323.70           C
ATOM    793  CB  PHE A 100      74.062 104.295  -7.100  1.00323.70           C
ATOM    794  CG  PHE A 100      75.196 105.176  -6.708  1.00323.70           C
ATOM    795  CD1 PHE A 100      75.663 105.181  -5.411  1.00323.70           C
ATOM    796  CD2 PHE A 100      75.801 105.986  -7.638  1.00323.70           C
ATOM    797  CE1 PHE A 100      76.713 105.991  -5.050  1.00323.70           C
ATOM    798  CE2 PHE A 100      76.852 106.797  -7.282  1.00323.70           C
ATOM    799  CZ  PHE A 100      77.309 106.801  -5.986  1.00323.70           C
ATOM    800  C   PHE A 100      72.665 106.287  -7.383  1.00323.70           C
ATOM    801  O   PHE A 100      72.148 106.365  -8.496  1.00323.70           O
ATOM    802  N   GLU A 101      73.156 107.366  -6.738  1.00293.38           N
ATOM    803  CA  GLU A 101      73.159 108.653  -7.376  1.00293.38           C
ATOM    804  CB  GLU A 101      71.854 109.446  -7.191  1.00293.38           C
ATOM    805  CG  GLU A 101      70.657 108.849  -7.932  1.00293.38           C
ATOM    806  CD  GLU A 101      69.451 109.736  -7.658  1.00293.38           C
ATOM    807  OE1 GLU A 101      69.615 110.743  -6.919  1.00293.38           O
ATOM    808  OE2 GLU A 101      68.350 109.420  -8.182  1.00293.38           O
ATOM    809  C   GLU A 101      74.246 109.465  -6.750  1.00293.38           C
ATOM    810  O   GLU A 101      74.534 109.323  -5.562  1.00293.38           O
ATOM    811  N   THR A 102      74.898 110.332  -7.550  1.00221.78           N
ATOM    812  CA  THR A 102      75.916 111.185  -7.007  1.00221.78           C
ATOM    813  CB  THR A 102      77.314 110.751  -7.331  1.00221.78           C
ATOM    814  OG1 THR A 102      77.557 109.450  -6.818  1.00221.78           O
ATOM    815  CG2 THR A 102      78.297 111.758  -6.709  1.00221.78           C
ATOM    816  C   THR A 102      75.740 112.538  -7.611  1.00221.78           C
ATOM    817  O   THR A 102      75.263 112.669  -8.738  1.00221.78           O
ATOM    818  N   VAL A 103      76.104 113.592  -6.855  1.00 49.83           N
ATOM    819  CA  VAL A 103      76.014 114.916  -7.391  1.00 49.83           C
ATOM    820  CB  VAL A 103      74.840 115.695  -6.874  1.00 49.83           C
ATOM    821  CG1 VAL A 103      74.923 117.129  -7.425  1.00 49.83           C
ATOM    822  CG2 VAL A 103      73.551 114.951  -7.261  1.00 49.83           C
ATOM    823  C   VAL A 103      77.244 115.646  -6.963  1.00 49.83           C
ATOM    824  O   VAL A 103      77.732 115.460  -5.849  1.00 49.83           O
ATOM    825  N   VAL A 104      77.794 116.490  -7.857  1.00 41.96           N
ATOM    826  CA  VAL A 104      78.949 117.257  -7.501  1.00 41.96           C
ATOM    827  CB  VAL A 104      80.238 116.679  -8.007  1.00 41.96           C
ATOM    828  CG1 VAL A 104      81.379 117.650  -7.659  1.00 41.96           C
ATOM    829  CG2 VAL A 104      80.411 115.273  -7.407  1.00 41.96           C
ATOM    830  C   VAL A 104      78.790 118.596  -8.139  1.00 41.96           C
ATOM    831  O   VAL A 104      78.152 118.723  -9.183  1.00 41.96           O
ATOM    832  N   LEU A 105      79.350 119.645  -7.508  1.00159.10           N
ATOM    833  CA  LEU A 105      79.236 120.946  -8.094  1.00159.10           C
ATOM    834  CB  LEU A 105      78.475 121.953  -7.214  1.00159.10           C
ATOM    835  CG  LEU A 105      77.002 121.578  -6.971  1.00159.10           C
ATOM    836  CD1 LEU A 105      76.301 122.623  -6.089  1.00159.10           C
ATOM    837  CD2 LEU A 105      76.264 121.327  -8.295  1.00159.10           C
ATOM    838  C   LEU A 105      80.613 121.492  -8.265  1.00159.10           C
ATOM    839  O   LEU A 105      81.393 121.539  -7.314  1.00159.10           O
ATOM    840  N   ASN A 106      80.961 121.904  -9.499  1.00137.55           N
ATOM    841  CA  ASN A 106      82.237 122.525  -9.681  1.00137.55           C
ATOM    842  CB  ASN A 106      82.563 122.838 -11.156  1.00137.55           C
ATOM    843  CG  ASN A 106      81.524 123.799 -11.716  1.00137.55           C
ATOM    844  OD1 ASN A 106      81.851 124.901 -12.154  1.00137.55           O
ATOM    845  ND2 ASN A 106      80.232 123.372 -11.704  1.00137.55           N
ATOM    846  C   ASN A 106      82.155 123.800  -8.911  1.00137.55           C
ATOM    847  O   ASN A 106      83.081 124.171  -8.194  1.00137.55           O
ATOM    848  N   GLU A 107      80.985 124.459  -9.026  1.00324.59           N
ATOM    849  CA  GLU A 107      80.626 125.681  -8.369  1.00324.59           C
ATOM    850  CB  GLU A 107      80.496 125.545  -6.842  1.00324.59           C
ATOM    851  CG  GLU A 107      80.104 126.852  -6.148  1.00324.59           C
ATOM    852  CD  GLU A 107      80.009 126.582  -4.653  1.00324.59           C
ATOM    853  OE1 GLU A 107      80.240 125.411  -4.247  1.00324.59           O
ATOM    854  OE2 GLU A 107      79.701 127.542  -3.898  1.00324.59           O
ATOM    855  C   GLU A 107      81.598 126.776  -8.661  1.00324.59           C
ATOM    856  O   GLU A 107      82.796 126.675  -8.407  1.00324.59           O
ATOM    857  N   ASN A 108      81.067 127.877  -9.224  1.00288.71           N
ATOM    858  CA  ASN A 108      81.842 129.054  -9.462  1.00288.71           C
ATOM    859  CB  ASN A 108      81.930 129.460 -10.943  1.00288.71           C
ATOM    860  CG  ASN A 108      82.902 130.627 -11.054  1.00288.71           C
ATOM    861  OD1 ASN A 108      84.088 130.493 -10.758  1.00288.71           O
ATOM    862  ND2 ASN A 108      82.388 131.806 -11.496  1.00288.71           N
ATOM    863  C   ASN A 108      81.098 130.127  -8.745  1.00288.71           C
ATOM    864  O   ASN A 108      79.868 130.136  -8.747  1.00288.71           O
ATOM    865  N   THR A 109      81.812 131.057  -8.088  1.00281.12           N
ATOM    866  CA  THR A 109      81.070 132.038  -7.361  1.00281.12           C
ATOM    867  CB  THR A 109      81.414 132.096  -5.901  1.00281.12           C
ATOM    868  OG1 THR A 109      80.499 132.938  -5.215  1.00281.12           O
ATOM    869  CG2 THR A 109      82.848 132.628  -5.748  1.00281.12           C
ATOM    870  C   THR A 109      81.336 133.384  -7.941  1.00281.12           C
ATOM    871  O   THR A 109      82.463 133.719  -8.304  1.00281.12           O
ATOM    872  N   ILE A 110      80.260 134.181  -8.057  1.00171.51           N
ATOM    873  CA  ILE A 110      80.327 135.525  -8.540  1.00171.51           C
ATOM    874  CB  ILE A 110      79.802 135.695  -9.943  1.00171.51           C
ATOM    875  CG1 ILE A 110      78.322 135.288 -10.077  1.00171.51           C
ATOM    876  CG2 ILE A 110      80.741 134.910 -10.872  1.00171.51           C
ATOM    877  CD1 ILE A 110      77.326 136.302  -9.520  1.00171.51           C
ATOM    878  C   ILE A 110      79.527 136.330  -7.574  1.00171.51           C
ATOM    879  O   ILE A 110      78.807 135.769  -6.749  1.00171.51           O
ATOM    880  N   LEU A 111      79.639 137.669  -7.626  1.00224.08           N
ATOM    881  CA  LEU A 111      78.936 138.435  -6.642  1.00224.08           C
ATOM    882  CB  LEU A 111      79.357 139.924  -6.637  1.00224.08           C
ATOM    883  CG  LEU A 111      78.834 140.802  -5.472  1.00224.08           C
ATOM    884  CD1 LEU A 111      79.343 142.245  -5.619  1.00224.08           C
ATOM    885  CD2 LEU A 111      77.306 140.760  -5.310  1.00224.08           C
ATOM    886  C   LEU A 111      77.478 138.334  -6.953  1.00224.08           C
ATOM    887  O   LEU A 111      76.950 139.065  -7.791  1.00224.08           O
ATOM    888  N   GLU A 112      76.799 137.389  -6.275  1.00285.57           N
ATOM    889  CA  GLU A 112      75.381 137.213  -6.378  1.00285.57           C
ATOM    890  CB  GLU A 112      74.880 136.649  -7.720  1.00285.57           C
ATOM    891  CG  GLU A 112      74.817 137.687  -8.842  1.00285.57           C
ATOM    892  CD  GLU A 112      74.173 137.024 -10.052  1.00285.57           C
ATOM    893  OE1 GLU A 112      73.846 135.811  -9.956  1.00285.57           O
ATOM    894  OE2 GLU A 112      73.995 137.720 -11.088  1.00285.57           O
ATOM    895  C   GLU A 112      74.998 136.239  -5.316  1.00285.57           C
ATOM    896  O   GLU A 112      75.805 135.405  -4.906  1.00285.57           O
ATOM    897  N   ASP A 113      73.751 136.334  -4.822  1.00218.97           N
ATOM    898  CA  ASP A 113      73.333 135.416  -3.808  1.00218.97           C
ATOM    899  CB  ASP A 113      72.811 136.106  -2.536  1.00218.97           C
ATOM    900  CG  ASP A 113      72.660 135.045  -1.456  1.00218.97           C
ATOM    901  OD1 ASP A 113      72.768 133.836  -1.794  1.00218.97           O
ATOM    902  OD2 ASP A 113      72.437 135.429  -0.277  1.00218.97           O
ATOM    903  C   ASP A 113      72.218 134.600  -4.372  1.00218.97           C
ATOM    904  O   ASP A 113      71.232 135.141  -4.872  1.00218.97           O
ATOM    905  N   THR A 114      72.357 133.262  -4.327  1.00227.20           N
ATOM    906  CA  THR A 114      71.307 132.425  -4.824  1.00227.20           C
ATOM    907  CB  THR A 114      71.766 131.446  -5.869  1.00227.20           C
ATOM    908  OG1 THR A 114      70.660 130.715  -6.377  1.00227.20           O
ATOM    909  CG2 THR A 114      72.810 130.495  -5.259  1.00227.20           C
ATOM    910  C   THR A 114      70.762 131.659  -3.662  1.00227.20           C
ATOM    911  O   THR A 114      71.496 131.020  -2.910  1.00227.20           O
ATOM    912  N   PRO A 115      69.476 131.760  -3.474  1.00 82.13           N
ATOM    913  CA  PRO A 115      68.846 131.047  -2.397  1.00 82.13           C
ATOM    914  CD  PRO A 115      68.773 132.989  -3.797  1.00 82.13           C
ATOM    915  CB  PRO A 115      67.557 131.809  -2.074  1.00 82.13           C
ATOM    916  CG  PRO A 115      67.350 132.753  -3.272  1.00 82.13           C
ATOM    917  C   PRO A 115      68.619 129.615  -2.761  1.00 82.13           C
ATOM    918  O   PRO A 115      68.344 129.336  -3.926  1.00 82.13           O
ATOM    919  N   ILE A 116      68.747 128.691  -1.787  1.00 95.33           N
ATOM    920  CA  ILE A 116      68.468 127.308  -2.050  1.00 95.33           C
ATOM    921  CB  ILE A 116      69.697 126.466  -2.239  1.00 95.33           C
ATOM    922  CG1 ILE A 116      70.508 126.929  -3.462  1.00 95.33           C
ATOM    923  CG2 ILE A 116      69.242 125.000  -2.321  1.00 95.33           C
ATOM    924  CD1 ILE A 116      71.196 128.281  -3.279  1.00 95.33           C
ATOM    925  C   ILE A 116      67.774 126.765  -0.841  1.00 95.33           C
ATOM    926  O   ILE A 116      68.218 127.006   0.281  1.00 95.33           O
ATOM    927  N   GLU A 117      66.659 126.027  -1.030  1.00227.60           N
ATOM    928  CA  GLU A 117      65.991 125.432   0.097  1.00227.60           C
ATOM    929  CB  GLU A 117      65.107 126.417   0.884  1.00227.60           C
ATOM    930  CG  GLU A 117      65.897 127.470   1.666  1.00227.60           C
ATOM    931  CD  GLU A 117      64.909 128.388   2.373  1.00227.60           C
ATOM    932  OE1 GLU A 117      63.678 128.155   2.239  1.00227.60           O
ATOM    933  OE2 GLU A 117      65.374 129.340   3.056  1.00227.60           O
ATOM    934  C   GLU A 117      65.085 124.352  -0.412  1.00227.60           C
ATOM    935  O   GLU A 117      64.443 124.511  -1.449  1.00227.60           O
ATOM    936  N   GLU A 118      65.021 123.206   0.301  1.00367.99           N
ATOM    937  CA  GLU A 118      64.121 122.164  -0.108  1.00367.99           C
ATOM    938  CB  GLU A 118      64.595 121.392  -1.353  1.00367.99           C
ATOM    939  CG  GLU A 118      65.952 120.709  -1.170  1.00367.99           C
ATOM    940  CD  GLU A 118      67.024 121.788  -1.203  1.00367.99           C
ATOM    941  OE1 GLU A 118      67.082 122.532  -2.219  1.00367.99           O
ATOM    942  OE2 GLU A 118      67.797 121.887  -0.213  1.00367.99           O
ATOM    943  C   GLU A 118      63.999 121.172   1.008  1.00367.99           C
ATOM    944  O   GLU A 118      64.970 120.894   1.710  1.00367.99           O
ATOM    945  N   THR A 119      62.780 120.628   1.217  1.00329.88           N
ATOM    946  CA  THR A 119      62.583 119.624   2.226  1.00329.88           C
ATOM    947  CB  THR A 119      62.272 120.191   3.580  1.00329.88           C
ATOM    948  OG1 THR A 119      61.075 120.954   3.531  1.00329.88           O
ATOM    949  CG2 THR A 119      63.450 121.075   4.025  1.00329.88           C
ATOM    950  C   THR A 119      61.421 118.774   1.807  1.00329.88           C
ATOM    951  O   THR A 119      60.584 119.208   1.018  1.00329.88           O
ATOM    952  N   GLU A 120      61.348 117.521   2.312  1.00356.98           N
ATOM    953  CA  GLU A 120      60.240 116.672   1.965  1.00356.98           C
ATOM    954  CB  GLU A 120      60.413 115.962   0.613  1.00356.98           C
ATOM    955  CG  GLU A 120      59.123 115.323   0.101  1.00356.98           C
ATOM    956  CD  GLU A 120      58.223 116.449  -0.390  1.00356.98           C
ATOM    957  OE1 GLU A 120      58.678 117.624  -0.359  1.00356.98           O
ATOM    958  OE2 GLU A 120      57.071 116.151  -0.804  1.00356.98           O
ATOM    959  C   GLU A 120      60.111 115.607   3.015  1.00356.98           C
ATOM    960  O   GLU A 120      61.082 115.280   3.696  1.00356.98           O
ATOM    961  N   GLU A 121      58.892 115.046   3.191  1.00294.44           N
ATOM    962  CA  GLU A 121      58.719 114.009   4.173  1.00294.44           C
ATOM    963  CB  GLU A 121      58.518 114.564   5.594  1.00294.44           C
ATOM    964  CG  GLU A 121      59.747 115.307   6.125  1.00294.44           C
ATOM    965  CD  GLU A 121      59.433 115.820   7.523  1.00294.44           C
ATOM    966  OE1 GLU A 121      58.310 115.536   8.019  1.00294.44           O
ATOM    967  OE2 GLU A 121      60.311 116.504   8.114  1.00294.44           O
ATOM    968  C   GLU A 121      57.497 113.204   3.823  1.00294.44           C
ATOM    969  O   GLU A 121      56.585 113.702   3.165  1.00294.44           O
ATOM    970  N   GLU A 122      57.466 111.914   4.236  1.00290.43           N
ATOM    971  CA  GLU A 122      56.318 111.077   4.001  1.00290.43           C
ATOM    972  CB  GLU A 122      56.254 110.497   2.576  1.00290.43           C
ATOM    973  CG  GLU A 122      56.039 111.569   1.503  1.00290.43           C
ATOM    974  CD  GLU A 122      55.991 110.892   0.140  1.00290.43           C
ATOM    975  OE1 GLU A 122      56.172 109.647   0.090  1.00290.43           O
ATOM    976  OE2 GLU A 122      55.769 111.612  -0.870  1.00290.43           O
ATOM    977  C   GLU A 122      56.370 109.927   4.973  1.00290.43           C
ATOM    978  O   GLU A 122      57.437 109.598   5.487  1.00290.43           O
ATOM    979  N   GLU A 123      55.205 109.297   5.267  1.00305.87           N
ATOM    980  CA  GLU A 123      55.166 108.194   6.198  1.00305.87           C
ATOM    981  CB  GLU A 123      54.843 108.625   7.641  1.00305.87           C
ATOM    982  CG  GLU A 123      55.934 109.481   8.293  1.00305.87           C
ATOM    983  CD  GLU A 123      55.794 110.916   7.799  1.00305.87           C
ATOM    984  OE1 GLU A 123      54.824 111.192   7.044  1.00305.87           O
ATOM    985  OE2 GLU A 123      56.655 111.756   8.175  1.00305.87           O
ATOM    986  C   GLU A 123      54.091 107.225   5.775  1.00305.87           C
ATOM    987  O   GLU A 123      53.214 107.571   4.986  1.00305.87           O
ATOM    988  N   THR A 124      54.150 105.965   6.278  1.00291.54           N
ATOM    989  CA  THR A 124      53.159 104.970   5.936  1.00291.54           C
ATOM    990  CB  THR A 124      53.529 104.167   4.725  1.00291.54           C
ATOM    991  OG1 THR A 124      54.715 103.427   4.975  1.00291.54           O
ATOM    992  CG2 THR A 124      53.747 105.129   3.545  1.00291.54           C
ATOM    993  C   THR A 124      53.015 103.994   7.077  1.00291.54           C
ATOM    994  O   THR A 124      53.697 104.115   8.094  1.00291.54           O
ATOM    995  N   GLY A 125      52.093 103.004   6.941  1.00142.02           N
ATOM    996  CA  GLY A 125      51.917 101.992   7.957  1.00142.02           C
ATOM    997  C   GLY A 125      50.806 101.057   7.548  1.00142.02           C
ATOM    998  O   GLY A 125      49.892 101.451   6.826  1.00142.02           O
ATOM    999  N   GLU A 126      50.857  99.783   8.017  1.00292.50           N
ATOM   1000  CA  GLU A 126      49.846  98.803   7.690  1.00292.50           C
ATOM   1001  CB  GLU A 126      50.146  98.005   6.407  1.00292.50           C
ATOM   1002  CG  GLU A 126      49.998  98.824   5.122  1.00292.50           C
ATOM   1003  CD  GLU A 126      51.227  99.707   4.959  1.00292.50           C
ATOM   1004  OE1 GLU A 126      52.239  99.455   5.666  1.00292.50           O
ATOM   1005  OE2 GLU A 126      51.169 100.646   4.120  1.00292.50           O
ATOM   1006  C   GLU A 126      49.736  97.806   8.817  1.00292.50           C
ATOM   1007  O   GLU A 126      50.604  97.752   9.687  1.00292.50           O
ATOM   1008  N   GLU A 127      48.642  96.999   8.837  1.00295.26           N
ATOM   1009  CA  GLU A 127      48.440  96.029   9.890  1.00295.26           C
ATOM   1010  CB  GLU A 127      47.791  96.653  11.136  1.00295.26           C
ATOM   1011  CG  GLU A 127      48.674  97.714  11.798  1.00295.26           C
ATOM   1012  CD  GLU A 127      47.831  98.470  12.815  1.00295.26           C
ATOM   1013  OE1 GLU A 127      46.656  98.067  13.025  1.00295.26           O
ATOM   1014  OE2 GLU A 127      48.350  99.463  13.391  1.00295.26           O
ATOM   1015  C   GLU A 127      47.515  94.937   9.402  1.00295.26           C
ATOM   1016  O   GLU A 127      46.852  95.096   8.378  1.00295.26           O
ATOM   1017  N   ALA A 128      47.467  93.779  10.116  1.00291.21           N
ATOM   1018  CA  ALA A 128      46.588  92.690   9.741  1.00291.21           C
ATOM   1019  CB  ALA A 128      47.079  91.903   8.514  1.00291.21           C
ATOM   1020  C   ALA A 128      46.483  91.702  10.881  1.00291.21           C
ATOM   1021  O   ALA A 128      47.292  91.731  11.807  1.00291.21           O
ATOM   1022  N   SER A 129      45.457  90.806  10.847  1.00260.45           N
ATOM   1023  CA  SER A 129      45.277  89.802  11.876  1.00260.45           C
ATOM   1024  CB  SER A 129      44.621  90.352  13.154  1.00260.45           C
ATOM   1025  OG  SER A 129      45.463  91.329  13.748  1.00260.45           O
ATOM   1026  C   SER A 129      44.378  88.702  11.354  1.00260.45           C
ATOM   1027  O   SER A 129      43.779  88.846  10.289  1.00260.45           O
ATOM   1028  N   ALA A 130      44.280  87.557  12.086  1.00293.60           N
ATOM   1029  CA  ALA A 130      43.436  86.454  11.671  1.00293.60           C
ATOM   1030  CB  ALA A 130      44.021  85.647  10.500  1.00293.60           C
ATOM   1031  C   ALA A 130      43.253  85.482  12.818  1.00293.60           C
ATOM   1032  O   ALA A 130      43.990  85.535  13.801  1.00293.60           O
ATOM   1033  N   GLN A 131      42.243  84.573  12.727  1.00296.48           N
ATOM   1034  CA  GLN A 131      42.003  83.585  13.761  1.00296.48           C
ATOM   1035  CB  GLN A 131      41.203  84.132  14.956  1.00296.48           C
ATOM   1036  CG  GLN A 131      41.937  85.216  15.747  1.00296.48           C
ATOM   1037  CD  GLN A 131      41.027  85.659  16.884  1.00296.48           C
ATOM   1038  OE1 GLN A 131      41.464  86.323  17.824  1.00296.48           O
ATOM   1039  NE2 GLN A 131      39.722  85.286  16.798  1.00296.48           N
ATOM   1040  C   GLN A 131      41.190  82.444  13.191  1.00296.48           C
ATOM   1041  O   GLN A 131      40.660  82.549  12.087  1.00296.48           O
ATOM   1042  N   ALA A 132      41.090  81.302  13.929  1.00276.42           N
ATOM   1043  CA  ALA A 132      40.299  80.176  13.476  1.00276.42           C
ATOM   1044  CB  ALA A 132      40.940  79.412  12.305  1.00276.42           C
ATOM   1045  C   ALA A 132      40.110  79.191  14.611  1.00276.42           C
ATOM   1046  O   ALA A 132      40.823  79.253  15.611  1.00276.42           O
ATOM   1047  N   VAL A 133      39.120  78.261  14.493  1.00151.32           N
ATOM   1048  CA  VAL A 133      38.872  77.280  15.532  1.00151.32           C
ATOM   1049  CB  VAL A 133      38.070  77.835  16.675  1.00151.32           C
ATOM   1050  CG1 VAL A 133      36.675  78.204  16.145  1.00151.32           C
ATOM   1051  CG2 VAL A 133      38.054  76.820  17.831  1.00151.32           C
ATOM   1052  C   VAL A 133      38.096  76.111  14.960  1.00151.32           C
ATOM   1053  O   VAL A 133      37.571  76.195  13.851  1.00151.32           O
ATOM   1054  N   LEU A 134      38.028  74.969  15.701  1.00269.78           N
ATOM   1055  CA  LEU A 134      37.305  73.791  15.263  1.00269.78           C
ATOM   1056  CB  LEU A 134      38.189  72.716  14.605  1.00269.78           C
ATOM   1057  CG  LEU A 134      38.853  73.145  13.282  1.00269.78           C
ATOM   1058  CD1 LEU A 134      37.807  73.471  12.202  1.00269.78           C
ATOM   1059  CD2 LEU A 134      39.876  74.269  13.500  1.00269.78           C
ATOM   1060  C   LEU A 134      36.640  73.119  16.445  1.00269.78           C
ATOM   1061  O   LEU A 134      36.881  73.488  17.594  1.00269.78           O
ATOM   1062  N   ASN A 135      35.755  72.119  16.172  1.00259.37           N
ATOM   1063  CA  ASN A 135      35.061  71.353  17.189  1.00259.37           C
ATOM   1064  CB  ASN A 135      33.676  71.923  17.546  1.00259.37           C
ATOM   1065  CG  ASN A 135      33.856  73.284  18.208  1.00259.37           C
ATOM   1066  OD1 ASN A 135      33.296  74.284  17.760  1.00259.37           O
ATOM   1067  ND2 ASN A 135      34.652  73.327  19.310  1.00259.37           N
ATOM   1068  C   ASN A 135      34.827  69.951  16.663  1.00259.37           C
ATOM   1069  O   ASN A 135      34.980  69.711  15.466  1.00259.37           O
ATOM   1070  N   GLU A 136      34.465  68.979  17.548  1.00281.11           N
ATOM   1071  CA  GLU A 136      34.214  67.612  17.127  1.00281.11           C
ATOM   1072  CB  GLU A 136      35.482  66.750  17.035  1.00281.11           C
ATOM   1073  CG  GLU A 136      36.460  67.204  15.953  1.00281.11           C
ATOM   1074  CD  GLU A 136      37.625  66.227  15.963  1.00281.11           C
ATOM   1075  OE1 GLU A 136      37.540  65.222  16.717  1.00281.11           O
ATOM   1076  OE2 GLU A 136      38.610  66.467  15.215  1.00281.11           O
ATOM   1077  C   GLU A 136      33.296  66.919  18.113  1.00281.11           C
ATOM   1078  O   GLU A 136      32.981  67.476  19.164  1.00281.11           O
ATOM   1079  N   MET A 137      32.823  65.684  17.776  1.00341.12           N
ATOM   1080  CA  MET A 137      31.940  64.917  18.636  1.00341.12           C
ATOM   1081  CB  MET A 137      30.477  65.394  18.584  1.00341.12           C
ATOM   1082  CG  MET A 137      29.814  65.169  17.224  1.00341.12           C
ATOM   1083  SD  MET A 137      28.082  65.713  17.116  1.00341.12           S
ATOM   1084  CE  MET A 137      27.971  65.482  15.318  1.00341.12           C
ATOM   1085  C   MET A 137      31.947  63.455  18.225  1.00341.12           C
ATOM   1086  O   MET A 137      32.604  63.086  17.253  1.00341.12           O
ATOM   1087  N   GLY A 138      31.222  62.575  18.980  1.00156.76           N
ATOM   1088  CA  GLY A 138      31.145  61.158  18.671  1.00156.76           C
ATOM   1089  C   GLY A 138      30.159  60.471  19.599  1.00156.76           C
ATOM   1090  O   GLY A 138      29.841  60.995  20.665  1.00156.76           O
ATOM   1091  N   ASP A 139      29.660  59.260  19.208  1.00292.03           N
ATOM   1092  CA  ASP A 139      28.674  58.507  19.968  1.00292.03           C
ATOM   1093  CB  ASP A 139      27.225  58.879  19.603  1.00292.03           C
ATOM   1094  CG  ASP A 139      26.988  58.536  18.134  1.00292.03           C
ATOM   1095  OD1 ASP A 139      27.971  58.546  17.346  1.00292.03           O
ATOM   1096  OD2 ASP A 139      25.811  58.262  17.778  1.00292.03           O
ATOM   1097  C   ASP A 139      28.814  57.014  19.718  1.00292.03           C
ATOM   1098  O   ASP A 139      29.492  56.605  18.777  1.00292.03           O
ATOM   1099  N   ASP A 140      28.188  56.156  20.581  1.00314.90           N
ATOM   1100  CA  ASP A 140      28.238  54.709  20.427  1.00314.90           C
ATOM   1101  CB  ASP A 140      29.523  54.092  21.000  1.00314.90           C
ATOM   1102  CG  ASP A 140      29.508  54.342  22.502  1.00314.90           C
ATOM   1103  OD1 ASP A 140      29.237  55.504  22.907  1.00314.90           O
ATOM   1104  OD2 ASP A 140      29.768  53.374  23.265  1.00314.90           O
ATOM   1105  C   ASP A 140      27.092  54.038  21.175  1.00314.90           C
ATOM   1106  O   ASP A 140      26.564  54.612  22.126  1.00314.90           O
ATOM   1107  N   SER A 141      26.665  52.806  20.756  1.00217.16           N
ATOM   1108  CA  SER A 141      25.640  52.041  21.458  1.00217.16           C
ATOM   1109  CB  SER A 141      24.201  52.556  21.237  1.00217.16           C
ATOM   1110  OG  SER A 141      23.808  52.404  19.880  1.00217.16           O
ATOM   1111  C   SER A 141      25.688  50.573  21.048  1.00217.16           C
ATOM   1112  O   SER A 141      26.415  50.223  20.119  1.00217.16           O
ATOM   1113  N   GLU A 142      24.944  49.664  21.757  1.00319.88           N
ATOM   1114  CA  GLU A 142      24.918  48.241  21.431  1.00319.88           C
ATOM   1115  CB  GLU A 142      26.268  47.541  21.677  1.00319.88           C
ATOM   1116  CG  GLU A 142      26.281  46.072  21.248  1.00319.88           C
ATOM   1117  CD  GLU A 142      27.684  45.520  21.469  1.00319.88           C
ATOM   1118  OE1 GLU A 142      28.579  45.830  20.638  1.00319.88           O
ATOM   1119  OE2 GLU A 142      27.878  44.778  22.468  1.00319.88           O
ATOM   1120  C   GLU A 142      23.867  47.500  22.255  1.00319.88           C
ATOM   1121  O   GLU A 142      23.326  48.064  23.205  1.00319.88           O
ATOM   1122  N   THR A 143      23.528  46.218  21.890  1.00268.98           N
ATOM   1123  CA  THR A 143      22.549  45.409  22.615  1.00268.98           C
ATOM   1124  CB  THR A 143      21.138  45.706  22.181  1.00268.98           C
ATOM   1125  OG1 THR A 143      20.883  47.096  22.312  1.00268.98           O
ATOM   1126  CG2 THR A 143      20.149  44.933  23.070  1.00268.98           C
ATOM   1127  C   THR A 143      22.805  43.915  22.382  1.00268.98           C
ATOM   1128  O   THR A 143      23.567  43.558  21.485  1.00268.98           O
ATOM   1129  N   THR A 144      22.191  42.997  23.201  1.00303.37           N
ATOM   1130  CA  THR A 144      22.339  41.551  23.056  1.00303.37           C
ATOM   1131  CB  THR A 144      23.570  41.022  23.740  1.00303.37           C
ATOM   1132  OG1 THR A 144      23.491  41.228  25.143  1.00303.37           O
ATOM   1133  CG2 THR A 144      24.790  41.765  23.171  1.00303.37           C
ATOM   1134  C   THR A 144      21.132  40.819  23.643  1.00303.37           C
ATOM   1135  O   THR A 144      20.299  41.449  24.293  1.00303.37           O
ATOM   1136  N   VAL A 145      20.988  39.470  23.415  1.00128.65           N
ATOM   1137  CA  VAL A 145      19.864  38.698  23.949  1.00128.65           C
ATOM   1138  CB  VAL A 145      18.566  39.063  23.290  1.00128.65           C
ATOM   1139  CG1 VAL A 145      18.658  38.669  21.807  1.00128.65           C
ATOM   1140  CG2 VAL A 145      17.404  38.409  24.056  1.00128.65           C
ATOM   1141  C   VAL A 145      20.073  37.185  23.779  1.00128.65           C
ATOM   1142  O   VAL A 145      20.965  36.772  23.039  1.00128.65           O
ATOM   1143  N   ILE A 146      19.259  36.320  24.478  1.00106.22           N
ATOM   1144  CA  ILE A 146      19.336  34.852  24.455  1.00106.22           C
ATOM   1145  CB  ILE A 146      20.270  34.315  25.490  1.00106.22           C
ATOM   1146  CG1 ILE A 146      20.574  32.824  25.257  1.00106.22           C
ATOM   1147  CG2 ILE A 146      19.624  34.628  26.846  1.00106.22           C
ATOM   1148  CD1 ILE A 146      21.756  32.307  26.075  1.00106.22           C
ATOM   1149  C   ILE A 146      17.969  34.233  24.766  1.00106.22           C
ATOM   1150  O   ILE A 146      17.028  34.985  25.010  1.00106.22           O
ATOM   1151  N   GLU A 147      17.794  32.860  24.756  1.00223.69           N
ATOM   1152  CA  GLU A 147      16.473  32.316  25.054  1.00223.69           C
ATOM   1153  CB  GLU A 147      15.443  32.430  23.901  1.00223.69           C
ATOM   1154  CG  GLU A 147      14.922  33.857  23.674  1.00223.69           C
ATOM   1155  CD  GLU A 147      13.694  33.841  22.768  1.00223.69           C
ATOM   1156  OE1 GLU A 147      13.114  32.741  22.560  1.00223.69           O
ATOM   1157  OE2 GLU A 147      13.311  34.938  22.280  1.00223.69           O
ATOM   1158  C   GLU A 147      16.420  30.878  25.532  1.00223.69           C
ATOM   1159  O   GLU A 147      17.365  30.093  25.447  1.00223.69           O
ATOM   1160  N   GLU A 148      15.231  30.554  26.094  1.00284.42           N
ATOM   1161  CA  GLU A 148      14.715  29.332  26.650  1.00284.42           C
ATOM   1162  CB  GLU A 148      15.449  28.924  27.939  1.00284.42           C
ATOM   1163  CG  GLU A 148      15.276  29.916  29.089  1.00284.42           C
ATOM   1164  CD  GLU A 148      16.101  31.140  28.741  1.00284.42           C
ATOM   1165  OE1 GLU A 148      17.216  30.948  28.185  1.00284.42           O
ATOM   1166  OE2 GLU A 148      15.633  32.277  29.013  1.00284.42           O
ATOM   1167  C   GLU A 148      13.330  29.792  27.019  1.00284.42           C
ATOM   1168  O   GLU A 148      13.070  30.988  26.923  1.00284.42           O
ATOM   1169  N   ASN A 149      12.356  28.937  27.396  1.00194.34           N
ATOM   1170  CA  ASN A 149      11.182  29.673  27.795  1.00194.34           C
ATOM   1171  CB  ASN A 149       9.849  28.904  27.822  1.00194.34           C
ATOM   1172  CG  ASN A 149       8.758  29.963  27.869  1.00194.34           C
ATOM   1173  OD1 ASN A 149       8.694  30.833  27.002  1.00194.34           O
ATOM   1174  ND2 ASN A 149       7.886  29.903  28.911  1.00194.34           N
ATOM   1175  C   ASN A 149      11.515  30.214  29.156  1.00194.34           C
ATOM   1176  O   ASN A 149      12.280  29.579  29.877  1.00194.34           O
ATOM   1177  N   GLU A 150      10.975  31.389  29.567  1.00231.60           N
ATOM   1178  CA  GLU A 150      11.546  31.965  30.767  1.00231.60           C
ATOM   1179  CB  GLU A 150      12.638  32.995  30.452  1.00231.60           C
ATOM   1180  CG  GLU A 150      12.134  34.249  29.729  0.00231.60           C
ATOM   1181  CD  GLU A 150      13.296  35.223  29.563  0.00231.60           C
ATOM   1182  OE1 GLU A 150      14.365  34.799  29.048  0.00231.60           O
ATOM   1183  OE2 GLU A 150      13.127  36.410  29.955  0.00231.60           O
ATOM   1184  C   GLU A 150      10.567  32.704  31.647  1.00231.60           C
ATOM   1185  O   GLU A 150       9.351  32.554  31.529  1.00231.60           O
ATOM   1186  N   GLY A 151      11.156  33.493  32.599  1.00163.08           N
ATOM   1187  CA  GLY A 151      10.534  34.361  33.586  1.00163.08           C
ATOM   1188  C   GLY A 151      11.589  35.333  34.107  1.00163.08           C
ATOM   1189  O   GLY A 151      12.780  35.101  33.916  1.00163.08           O
ATOM   1190  N   THR A 152      11.190  36.445  34.792  1.00188.55           N
ATOM   1191  CA  THR A 152      12.147  37.433  35.270  1.00188.55           C
ATOM   1192  CB  THR A 152      12.216  38.667  34.414  1.00188.55           C
ATOM   1193  OG1 THR A 152      10.959  39.326  34.416  1.00188.55           O
ATOM   1194  CG2 THR A 152      12.610  38.276  32.979  1.00188.55           C
ATOM   1195  C   THR A 152      11.785  37.913  36.660  1.00188.55           C
ATOM   1196  O   THR A 152      10.725  37.574  37.181  1.00188.55           O
ATOM   1197  N   ASP A 153      12.683  38.700  37.320  1.00143.99           N
ATOM   1198  CA  ASP A 153      12.424  39.178  38.664  1.00143.99           C
ATOM   1199  CB  ASP A 153      13.138  38.345  39.745  1.00143.99           C
ATOM   1200  CG  ASP A 153      12.788  38.876  41.129  1.00143.99           C
ATOM   1201  OD1 ASP A 153      11.867  39.729  41.235  1.00143.99           O
ATOM   1202  OD2 ASP A 153      13.448  38.429  42.105  1.00143.99           O
ATOM   1203  C   ASP A 153      12.911  40.598  38.841  1.00143.99           C
ATOM   1204  O   ASP A 153      14.069  40.910  38.564  1.00143.99           O
ATOM   1205  N   ASP A 154      12.029  41.508  39.316  1.00153.73           N
ATOM   1206  CA  ASP A 154      12.412  42.875  39.575  1.00153.73           C
ATOM   1207  CB  ASP A 154      11.308  43.903  39.270  1.00153.73           C
ATOM   1208  CG  ASP A 154      11.093  43.953  37.763  1.00153.73           C
ATOM   1209  OD1 ASP A 154      11.319  42.914  37.087  1.00153.73           O
ATOM   1210  OD2 ASP A 154      10.706  45.045  37.266  1.00153.73           O
ATOM   1211  C   ASP A 154      12.765  43.020  41.033  1.00153.73           C
ATOM   1212  O   ASP A 154      12.732  42.050  41.787  1.00153.73           O
ATOM   1213  N   GLY A 155      13.131  44.251  41.465  1.00128.84           N
ATOM   1214  CA  GLY A 155      13.460  44.488  42.849  1.00128.84           C
ATOM   1215  C   GLY A 155      14.135  45.825  42.967  1.00128.84           C
ATOM   1216  O   GLY A 155      14.839  46.261  42.058  1.00128.84           O
ATOM   1217  N   LEU A 156      13.933  46.516  44.113  1.00323.90           N
ATOM   1218  CA  LEU A 156      14.536  47.806  44.323  1.00323.90           C
ATOM   1219  CB  LEU A 156      13.700  48.971  43.776  1.00323.90           C
ATOM   1220  CG  LEU A 156      14.347  50.349  44.007  1.00323.90           C
ATOM   1221  CD1 LEU A 156      15.661  50.503  43.222  1.00323.90           C
ATOM   1222  CD2 LEU A 156      13.344  51.480  43.738  1.00323.90           C
ATOM   1223  C   LEU A 156      14.687  48.034  45.799  1.00323.90           C
ATOM   1224  O   LEU A 156      14.045  47.362  46.605  1.00323.90           O
ATOM   1225  N   SER A 157      15.559  48.993  46.188  1.00221.47           N
ATOM   1226  CA  SER A 157      15.766  49.299  47.580  1.00221.47           C
ATOM   1227  CB  SER A 157      17.020  48.636  48.174  1.00221.47           C
ATOM   1228  OG  SER A 157      17.153  48.987  49.544  1.00221.47           O
ATOM   1229  C   SER A 157      15.947  50.784  47.722  1.00221.47           C
ATOM   1230  O   SER A 157      16.099  51.496  46.731  1.00221.47           O
ATOM   1231  N   GLU A 158      15.909  51.294  48.977  1.00320.14           N
ATOM   1232  CA  GLU A 158      16.078  52.704  49.217  1.00320.14           C
ATOM   1233  CB  GLU A 158      14.799  53.436  49.666  1.00320.14           C
ATOM   1234  CG  GLU A 158      14.251  52.977  51.019  1.00320.14           C
ATOM   1235  CD  GLU A 158      13.364  51.762  50.794  1.00320.14           C
ATOM   1236  OE1 GLU A 158      12.987  51.513  49.618  1.00320.14           O
ATOM   1237  OE2 GLU A 158      13.045  51.070  51.798  1.00320.14           O
ATOM   1238  C   GLU A 158      17.082  52.886  50.319  1.00320.14           C
ATOM   1239  O   GLU A 158      17.414  51.941  51.033  1.00320.14           O
ATOM   1240  N   GLU A 159      17.608  54.123  50.463  1.00295.85           N
ATOM   1241  CA  GLU A 159      18.589  54.427  51.472  1.00295.85           C
ATOM   1242  CB  GLU A 159      19.958  54.798  50.878  1.00295.85           C
ATOM   1243  CG  GLU A 159      19.895  56.053  50.002  1.00295.85           C
ATOM   1244  CD  GLU A 159      21.287  56.342  49.460  1.00295.85           C
ATOM   1245  OE1 GLU A 159      21.868  55.429  48.813  1.00295.85           O
ATOM   1246  OE2 GLU A 159      21.787  57.477  49.679  1.00295.85           O
ATOM   1247  C   GLU A 159      18.120  55.634  52.226  1.00295.85           C
ATOM   1248  O   GLU A 159      17.367  56.449  51.695  1.00295.85           O
ATOM   1249  N   GLU A 160      18.541  55.771  53.504  1.00255.04           N
ATOM   1250  CA  GLU A 160      18.147  56.925  54.267  1.00255.04           C
ATOM   1251  CB  GLU A 160      17.144  56.619  55.394  1.00255.04           C
ATOM   1252  CG  GLU A 160      17.694  55.681  56.472  1.00255.04           C
ATOM   1253  CD  GLU A 160      16.612  55.480  57.525  1.00255.04           C
ATOM   1254  OE1 GLU A 160      15.512  56.075  57.367  1.00255.04           O
ATOM   1255  OE2 GLU A 160      16.873  54.732  58.504  1.00255.04           O
ATOM   1256  C   GLU A 160      19.365  57.509  54.920  1.00255.04           C
ATOM   1257  O   GLU A 160      20.229  56.795  55.427  1.00255.04           O
ATOM   1258  N   PRO A 161      19.450  58.813  54.885  1.00158.83           N
ATOM   1259  CA  PRO A 161      20.556  59.486  55.519  1.00158.83           C
ATOM   1260  CD  PRO A 161      19.030  59.503  53.674  1.00158.83           C
ATOM   1261  CB  PRO A 161      20.681  60.844  54.833  1.00158.83           C
ATOM   1262  CG  PRO A 161      20.069  60.611  53.443  1.00158.83           C
ATOM   1263  C   PRO A 161      20.342  59.610  56.996  1.00158.83           C
ATOM   1264  O   PRO A 161      19.210  59.447  57.448  1.00158.83           O
ATOM   1265  N   ILE A 162      21.418  59.882  57.766  1.00 55.75           N
ATOM   1266  CA  ILE A 162      21.293  60.062  59.186  1.00 55.75           C
ATOM   1267  CB  ILE A 162      21.933  58.966  59.988  1.00 55.75           C
ATOM   1268  CG1 ILE A 162      21.262  57.615  59.686  1.00 55.75           C
ATOM   1269  CG2 ILE A 162      21.874  59.367  61.471  1.00 55.75           C
ATOM   1270  CD1 ILE A 162      22.037  56.417  60.233  1.00 55.75           C
ATOM   1271  C   ILE A 162      22.004  61.331  59.547  1.00 55.75           C
ATOM   1272  O   ILE A 162      23.033  61.662  58.960  1.00 55.75           O
ATOM   1273  N   GLN A 163      21.457  62.091  60.520  1.00270.88           N
ATOM   1274  CA  GLN A 163      22.092  63.311  60.934  1.00270.88           C
ATOM   1275  CB  GLN A 163      21.319  64.582  60.539  1.00270.88           C
ATOM   1276  CG  GLN A 163      21.218  64.789  59.027  1.00270.88           C
ATOM   1277  CD  GLN A 163      20.203  63.794  58.487  1.00270.88           C
ATOM   1278  OE1 GLN A 163      20.224  63.444  57.308  1.00270.88           O
ATOM   1279  NE2 GLN A 163      19.283  63.324  59.373  1.00270.88           N
ATOM   1280  C   GLN A 163      22.174  63.299  62.428  1.00270.88           C
ATOM   1281  O   GLN A 163      21.401  62.612  63.094  1.00270.88           O
ATOM   1282  N   GLU A 164      23.143  64.048  62.997  1.00346.48           N
ATOM   1283  CA  GLU A 164      23.262  64.085  64.427  1.00346.48           C
ATOM   1284  CB  GLU A 164      24.411  63.219  64.969  1.00346.48           C
ATOM   1285  CG  GLU A 164      24.397  63.090  66.492  1.00346.48           C
ATOM   1286  CD  GLU A 164      23.198  62.229  66.863  1.00346.48           C
ATOM   1287  OE1 GLU A 164      22.522  61.724  65.928  1.00346.48           O
ATOM   1288  OE2 GLU A 164      22.942  62.066  68.086  1.00346.48           O
ATOM   1289  C   GLU A 164      23.536  65.497  64.844  1.00346.48           C
ATOM   1290  O   GLU A 164      24.167  66.260  64.113  1.00346.48           O
ATOM   1291  N   GLU A 165      23.040  65.885  66.038  1.00312.84           N
ATOM   1292  CA  GLU A 165      23.268  67.211  66.542  1.00312.84           C
ATOM   1293  CB  GLU A 165      22.088  68.167  66.304  1.00312.84           C
ATOM   1294  CG  GLU A 165      21.851  68.484  64.827  1.00312.84           C
ATOM   1295  CD  GLU A 165      22.990  69.375  64.352  1.00312.84           C
ATOM   1296  OE1 GLU A 165      23.885  69.684  65.184  1.00312.84           O
ATOM   1297  OE2 GLU A 165      22.980  69.760  63.153  1.00312.84           O
ATOM   1298  C   GLU A 165      23.452  67.104  68.025  1.00312.84           C
ATOM   1299  O   GLU A 165      22.923  66.191  68.657  1.00312.84           O
ATOM   1300  N   GLN A 166      24.235  68.030  68.620  1.00284.12           N
ATOM   1301  CA  GLN A 166      24.433  67.990  70.042  1.00284.12           C
ATOM   1302  CB  GLN A 166      25.788  67.391  70.456  1.00284.12           C
ATOM   1303  CG  GLN A 166      25.931  65.908  70.113  1.00284.12           C
ATOM   1304  CD  GLN A 166      25.058  65.119  71.078  1.00284.12           C
ATOM   1305  OE1 GLN A 166      25.255  65.165  72.292  1.00284.12           O
ATOM   1306  NE2 GLN A 166      24.062  64.375  70.527  1.00284.12           N
ATOM   1307  C   GLN A 166      24.406  69.394  70.561  1.00284.12           C
ATOM   1308  O   GLN A 166      24.889  70.318  69.908  1.00284.12           O
ATOM   1309  N   ILE A 167      23.811  69.589  71.756  1.00187.88           N
ATOM   1310  CA  ILE A 167      23.780  70.889  72.362  1.00187.88           C
ATOM   1311  CB  ILE A 167      22.446  71.582  72.232  1.00187.88           C
ATOM   1312  CG1 ILE A 167      21.302  70.803  72.915  1.00187.88           C
ATOM   1313  CG2 ILE A 167      22.209  71.818  70.731  1.00187.88           C
ATOM   1314  CD1 ILE A 167      21.254  70.914  74.440  1.00187.88           C
ATOM   1315  C   ILE A 167      24.116  70.722  73.810  1.00187.88           C
ATOM   1316  O   ILE A 167      23.785  69.703  74.414  1.00187.88           O
ATOM   1317  N   ALA A 168      24.810  71.712  74.408  1.00254.92           N
ATOM   1318  CA  ALA A 168      25.128  71.588  75.801  1.00254.92           C
ATOM   1319  CB  ALA A 168      26.534  71.022  76.061  1.00254.92           C
ATOM   1320  C   ALA A 168      25.086  72.948  76.421  1.00254.92           C
ATOM   1321  O   ALA A 168      25.381  73.950  75.772  1.00254.92           O
ATOM   1322  N   SER A 169      24.688  73.012  77.709  1.00203.19           N
ATOM   1323  CA  SER A 169      24.669  74.260  78.416  1.00203.19           C
ATOM   1324  CB  SER A 169      23.381  75.074  78.201  1.00203.19           C
ATOM   1325  OG  SER A 169      22.265  74.373  78.731  1.00203.19           O
ATOM   1326  C   SER A 169      24.747  73.938  79.873  1.00203.19           C
ATOM   1327  O   SER A 169      24.357  72.852  80.298  1.00203.19           O
ATOM   1328  N   GLN A 170      25.282  74.873  80.685  1.00229.02           N
ATOM   1329  CA  GLN A 170      25.347  74.621  82.094  1.00229.02           C
ATOM   1330  CB  GLN A 170      26.750  74.239  82.593  1.00229.02           C
ATOM   1331  CG  GLN A 170      26.804  73.971  84.099  1.00229.02           C
ATOM   1332  CD  GLN A 170      28.236  73.606  84.464  1.00229.02           C
ATOM   1333  OE1 GLN A 170      29.109  73.530  83.601  1.00229.02           O
ATOM   1334  NE2 GLN A 170      28.486  73.374  85.780  1.00229.02           N
ATOM   1335  C   GLN A 170      24.963  75.876  82.808  1.00229.02           C
ATOM   1336  O   GLN A 170      25.487  76.954  82.536  1.00229.02           O
ATOM   1337  N   PRO A 171      24.024  75.749  83.701  1.00103.15           N
ATOM   1338  CA  PRO A 171      23.631  76.875  84.504  1.00103.15           C
ATOM   1339  CD  PRO A 171      22.925  74.823  83.493  1.00103.15           C
ATOM   1340  CB  PRO A 171      22.185  76.615  84.933  1.00103.15           C
ATOM   1341  CG  PRO A 171      21.956  75.121  84.646  1.00103.15           C
ATOM   1342  C   PRO A 171      24.580  77.001  85.649  1.00103.15           C
ATOM   1343  O   PRO A 171      25.214  76.008  86.003  1.00103.15           O
ATOM   1344  N   LEU A 172      24.709  78.206  86.236  1.00245.89           N
ATOM   1345  CA  LEU A 172      25.580  78.345  87.365  1.00245.89           C
ATOM   1346  CB  LEU A 172      26.804  79.241  87.078  1.00245.89           C
ATOM   1347  CG  LEU A 172      27.793  79.425  88.252  1.00245.89           C
ATOM   1348  CD1 LEU A 172      27.228  80.314  89.373  1.00245.89           C
ATOM   1349  CD2 LEU A 172      28.297  78.067  88.765  1.00245.89           C
ATOM   1350  C   LEU A 172      24.776  78.979  88.453  1.00245.89           C
ATOM   1351  O   LEU A 172      24.139  80.010  88.245  1.00245.89           O
ATOM   1352  N   VAL A 173      24.768  78.358  89.648  1.00 74.73           N
ATOM   1353  CA  VAL A 173      24.060  78.941  90.749  1.00 74.73           C
ATOM   1354  CB  VAL A 173      22.698  78.351  90.971  1.00 74.73           C
ATOM   1355  CG1 VAL A 173      22.099  78.974  92.243  1.00 74.73           C
ATOM   1356  CG2 VAL A 173      21.853  78.579  89.707  1.00 74.73           C
ATOM   1357  C   VAL A 173      24.858  78.662  91.977  1.00 74.73           C
ATOM   1358  O   VAL A 173      25.524  77.632  92.074  1.00 74.73           O
ATOM   1359  N   GLU A 174      24.833  79.594  92.950  1.00295.22           N
ATOM   1360  CA  GLU A 174      25.556  79.346  94.160  1.00295.22           C
ATOM   1361  CB  GLU A 174      26.941  80.016  94.206  1.00295.22           C
ATOM   1362  CG  GLU A 174      27.707  79.726  95.499  1.00295.22           C
ATOM   1363  CD  GLU A 174      29.052  80.435  95.425  1.00295.22           C
ATOM   1364  OE1 GLU A 174      29.308  81.113  94.394  1.00295.22           O
ATOM   1365  OE2 GLU A 174      29.840  80.310  96.400  1.00295.22           O
ATOM   1366  C   GLU A 174      24.763  79.911  95.292  1.00295.22           C
ATOM   1367  O   GLU A 174      24.149  80.969  95.171  1.00295.22           O
ATOM   1368  N   GLU A 175      24.743  79.188  96.427  1.00302.79           N
ATOM   1369  CA  GLU A 175      24.067  79.673  97.591  1.00302.79           C
ATOM   1370  CB  GLU A 175      22.813  78.869  97.974  1.00302.79           C
ATOM   1371  CG  GLU A 175      22.105  79.417  99.216  1.00302.79           C
ATOM   1372  CD  GLU A 175      20.888  78.546  99.495  1.00302.79           C
ATOM   1373  OE1 GLU A 175      20.659  77.582  98.716  1.00302.79           O
ATOM   1374  OE2 GLU A 175      20.170  78.835 100.489  1.00302.79           O
ATOM   1375  C   GLU A 175      25.041  79.538  98.711  1.00302.79           C
ATOM   1376  O   GLU A 175      25.849  78.611  98.729  1.00302.79           O
ATOM   1377  N   SER A 176      25.010  80.476  99.675  1.00201.74           N
ATOM   1378  CA  SER A 176      25.953  80.364 100.744  1.00201.74           C
ATOM   1379  CB  SER A 176      27.155  81.314 100.606  1.00201.74           C
ATOM   1380  OG  SER A 176      27.910  80.980  99.451  1.00201.74           O
ATOM   1381  C   SER A 176      25.268  80.712 102.022  1.00201.74           C
ATOM   1382  O   SER A 176      24.232  81.374 102.037  1.00201.74           O
ATOM   1383  N   ILE A 177      25.848  80.232 103.136  1.00110.02           N
ATOM   1384  CA  ILE A 177      25.356  80.521 104.448  1.00110.02           C
ATOM   1385  CB  ILE A 177      24.868  79.316 105.199  1.00110.02           C
ATOM   1386  CG1 ILE A 177      24.137  79.746 106.482  1.00110.02           C
ATOM   1387  CG2 ILE A 177      26.066  78.384 105.441  1.00110.02           C
ATOM   1388  CD1 ILE A 177      23.355  78.614 107.149  1.00110.02           C
ATOM   1389  C   ILE A 177      26.532  81.055 105.186  1.00110.02           C
ATOM   1390  O   ILE A 177      27.673  80.773 104.823  1.00110.02           O
ATOM   1391  N   GLU A 178      26.298  81.870 106.230  1.00221.13           N
ATOM   1392  CA  GLU A 178      27.435  82.405 106.914  1.00221.13           C
ATOM   1393  CB  GLU A 178      27.086  83.576 107.853  1.00221.13           C
ATOM   1394  CG  GLU A 178      26.032  83.243 108.911  1.00221.13           C
ATOM   1395  CD  GLU A 178      25.801  84.491 109.751  1.00221.13           C
ATOM   1396  OE1 GLU A 178      26.803  85.191 110.058  1.00221.13           O
ATOM   1397  OE2 GLU A 178      24.619  84.766 110.090  1.00221.13           O
ATOM   1398  C   GLU A 178      28.053  81.303 107.710  1.00221.13           C
ATOM   1399  O   GLU A 178      27.705  81.070 108.867  1.00221.13           O
ATOM   1400  N   GLU A 179      28.997  80.583 107.076  1.00323.06           N
ATOM   1401  CA  GLU A 179      29.708  79.524 107.724  1.00323.06           C
ATOM   1402  CB  GLU A 179      28.811  78.325 108.082  1.00323.06           C
ATOM   1403  CG  GLU A 179      29.410  77.389 109.135  1.00323.06           C
ATOM   1404  CD  GLU A 179      30.337  76.408 108.438  1.00323.06           C
ATOM   1405  OE1 GLU A 179      29.838  75.648 107.566  1.00323.06           O
ATOM   1406  OE2 GLU A 179      31.553  76.404 108.767  1.00323.06           O
ATOM   1407  C   GLU A 179      30.744  79.089 106.736  1.00323.06           C
ATOM   1408  O   GLU A 179      30.539  79.214 105.530  1.00323.06           O
ATOM   1409  N   PRO A 180      31.866  78.613 107.193  1.00133.37           N
ATOM   1410  CA  PRO A 180      32.885  78.209 106.262  1.00133.37           C
ATOM   1411  CD  PRO A 180      32.433  79.096 108.439  1.00133.37           C
ATOM   1412  CB  PRO A 180      34.210  78.253 107.031  1.00133.37           C
ATOM   1413  CG  PRO A 180      33.804  78.408 108.509  1.00133.37           C
ATOM   1414  C   PRO A 180      32.588  76.888 105.630  1.00133.37           C
ATOM   1415  O   PRO A 180      31.998  76.032 106.287  1.00133.37           O
ATOM   1416  N   ALA A 181      32.979  76.700 104.352  1.00249.33           N
ATOM   1417  CA  ALA A 181      32.767  75.436 103.709  1.00249.33           C
ATOM   1418  CB  ALA A 181      31.293  75.161 103.365  1.00249.33           C
ATOM   1419  C   ALA A 181      33.527  75.449 102.421  1.00249.33           C
ATOM   1420  O   ALA A 181      33.792  76.509 101.857  1.00249.33           O
ATOM   1421  N   ILE A 182      33.921  74.254 101.932  1.00191.18           N
ATOM   1422  CA  ILE A 182      34.621  74.172 100.682  1.00191.18           C
ATOM   1423  CB  ILE A 182      36.091  73.883 100.862  1.00191.18           C
ATOM   1424  CG1 ILE A 182      36.889  74.134  99.569  1.00191.18           C
ATOM   1425  CG2 ILE A 182      36.235  72.460 101.427  1.00191.18           C
ATOM   1426  CD1 ILE A 182      36.536  73.203  98.410  1.00191.18           C
ATOM   1427  C   ILE A 182      33.995  73.058  99.896  1.00191.18           C
ATOM   1428  O   ILE A 182      33.721  71.988 100.436  1.00191.18           O
ATOM   1429  N   THR A 183      33.718  73.290  98.594  1.00292.52           N
ATOM   1430  CA  THR A 183      33.141  72.240  97.800  1.00292.52           C
ATOM   1431  CB  THR A 183      31.642  72.279  97.762  1.00292.52           C
ATOM   1432  OG1 THR A 183      31.137  71.124  97.110  1.00292.52           O
ATOM   1433  CG2 THR A 183      31.200  73.551  97.019  1.00292.52           C
ATOM   1434  C   THR A 183      33.624  72.378  96.387  1.00292.52           C
ATOM   1435  O   THR A 183      34.036  73.458  95.966  1.00292.52           O
ATOM   1436  N   GLU A 184      33.605  71.263  95.622  1.00300.18           N
ATOM   1437  CA  GLU A 184      33.999  71.301  94.238  1.00300.18           C
ATOM   1438  CB  GLU A 184      35.525  71.277  94.042  1.00300.18           C
ATOM   1439  CG  GLU A 184      36.222  72.527  94.588  1.00300.18           C
ATOM   1440  CD  GLU A 184      37.718  72.390  94.341  1.00300.18           C
ATOM   1441  OE1 GLU A 184      38.131  71.348  93.766  1.00300.18           O
ATOM   1442  OE2 GLU A 184      38.468  73.328  94.725  1.00300.18           O
ATOM   1443  C   GLU A 184      33.437  70.077  93.573  1.00300.18           C
ATOM   1444  O   GLU A 184      33.296  69.034  94.211  1.00300.18           O
ATOM   1445  N   GLU A 185      33.074  70.171  92.272  1.00341.06           N
ATOM   1446  CA  GLU A 185      32.549  69.010  91.599  1.00341.06           C
ATOM   1447  CB  GLU A 185      31.143  68.628  92.091  1.00341.06           C
ATOM   1448  CG  GLU A 185      30.116  69.749  91.914  1.00341.06           C
ATOM   1449  CD  GLU A 185      28.778  69.254  92.444  1.00341.06           C
ATOM   1450  OE1 GLU A 185      28.723  68.087  92.917  1.00341.06           O
ATOM   1451  OE2 GLU A 185      27.793  70.038  92.387  1.00341.06           O
ATOM   1452  C   GLU A 185      32.460  69.285  90.123  1.00341.06           C
ATOM   1453  O   GLU A 185      32.318  70.435  89.710  1.00341.06           O
ATOM   1454  N   SER A 186      32.567  68.226  89.282  1.00228.97           N
ATOM   1455  CA  SER A 186      32.436  68.393  87.855  1.00228.97           C
ATOM   1456  CB  SER A 186      33.613  69.156  87.220  1.00228.97           C
ATOM   1457  OG  SER A 186      34.816  68.418  87.380  1.00228.97           O
ATOM   1458  C   SER A 186      32.381  67.036  87.202  1.00228.97           C
ATOM   1459  O   SER A 186      32.813  66.045  87.788  1.00228.97           O
ATOM   1460  N   ALA A 187      31.820  66.956  85.967  1.00279.76           N
ATOM   1461  CA  ALA A 187      31.777  65.709  85.238  1.00279.76           C
ATOM   1462  CB  ALA A 187      30.770  64.698  85.815  1.00279.76           C
ATOM   1463  C   ALA A 187      31.358  65.988  83.817  1.00279.76           C
ATOM   1464  O   ALA A 187      30.637  66.950  83.560  1.00279.76           O
ATOM   1465  N   ILE A 188      31.824  65.161  82.844  1.00217.05           N
ATOM   1466  CA  ILE A 188      31.449  65.352  81.461  1.00217.05           C
ATOM   1467  CB  ILE A 188      32.358  66.350  80.788  1.00217.05           C
ATOM   1468  CG1 ILE A 188      31.844  66.800  79.408  1.00217.05           C
ATOM   1469  CG2 ILE A 188      33.766  65.734  80.754  1.00217.05           C
ATOM   1470  CD1 ILE A 188      31.946  65.735  78.319  1.00217.05           C
ATOM   1471  C   ILE A 188      31.533  64.030  80.729  1.00217.05           C
ATOM   1472  O   ILE A 188      32.426  63.231  81.008  1.00217.05           O
ATOM   1473  N   ALA A 189      30.594  63.745  79.786  1.00293.60           N
ATOM   1474  CA  ALA A 189      30.684  62.535  78.995  1.00293.60           C
ATOM   1475  CB  ALA A 189      30.399  61.256  79.800  1.00293.60           C
ATOM   1476  C   ALA A 189      29.678  62.581  77.867  1.00293.60           C
ATOM   1477  O   ALA A 189      28.647  63.241  77.987  1.00293.60           O
ATOM   1478  N   GLN A 190      29.959  61.883  76.731  1.00340.22           N
ATOM   1479  CA  GLN A 190      29.040  61.833  75.610  1.00340.22           C
ATOM   1480  CB  GLN A 190      29.017  63.118  74.758  1.00340.22           C
ATOM   1481  CG  GLN A 190      28.543  64.377  75.490  1.00340.22           C
ATOM   1482  CD  GLN A 190      29.739  65.006  76.191  1.00340.22           C
ATOM   1483  OE1 GLN A 190      30.852  64.485  76.133  1.00340.22           O
ATOM   1484  NE2 GLN A 190      29.506  66.160  76.872  1.00340.22           N
ATOM   1485  C   GLN A 190      29.456  60.729  74.659  1.00340.22           C
ATOM   1486  O   GLN A 190      30.619  60.329  74.649  1.00340.22           O
ATOM   1487  N   GLU A 191      28.505  60.189  73.844  1.00396.61           N
ATOM   1488  CA  GLU A 191      28.844  59.193  72.845  1.00396.61           C
ATOM   1489  CB  GLU A 191      29.465  57.923  73.450  1.00396.61           C
ATOM   1490  CG  GLU A 191      30.159  57.026  72.424  1.00396.61           C
ATOM   1491  CD  GLU A 191      31.522  57.638  72.127  1.00396.61           C
ATOM   1492  OE1 GLU A 191      31.836  58.700  72.728  1.00396.61           O
ATOM   1493  OE2 GLU A 191      32.268  57.052  71.298  1.00396.61           O
ATOM   1494  C   GLU A 191      27.592  58.771  72.100  1.00396.61           C
ATOM   1495  O   GLU A 191      26.520  58.725  72.700  1.00396.61           O
ATOM   1496  N   LEU A 192      27.686  58.463  70.771  1.00312.52           N
ATOM   1497  CA  LEU A 192      26.541  58.021  69.988  1.00312.52           C
ATOM   1498  CB  LEU A 192      25.572  59.166  69.633  1.00312.52           C
ATOM   1499  CG  LEU A 192      24.787  59.739  70.829  1.00312.52           C
ATOM   1500  CD1 LEU A 192      23.851  60.874  70.386  1.00312.52           C
ATOM   1501  CD2 LEU A 192      24.023  58.631  71.574  1.00312.52           C
ATOM   1502  C   LEU A 192      26.989  57.423  68.662  1.00312.52           C
ATOM   1503  O   LEU A 192      28.003  57.847  68.111  1.00312.52           O
ATOM   1504  N   THR A 193      26.248  56.408  68.120  1.00347.86           N
ATOM   1505  CA  THR A 193      26.558  55.817  66.826  1.00347.86           C
ATOM   1506  CB  THR A 193      27.598  54.736  66.902  1.00347.86           C
ATOM   1507  OG1 THR A 193      27.118  53.656  67.690  1.00347.86           O
ATOM   1508  CG2 THR A 193      28.879  55.314  67.525  1.00347.86           C
ATOM   1509  C   THR A 193      25.318  55.167  66.228  1.00347.86           C
ATOM   1510  O   THR A 193      24.423  54.770  66.972  1.00347.86           O
ATOM   1511  N   GLU A 194      25.233  55.037  64.867  1.00339.19           N
ATOM   1512  CA  GLU A 194      24.102  54.401  64.199  1.00339.19           C
ATOM   1513  CB  GLU A 194      22.824  55.265  64.176  1.00339.19           C
ATOM   1514  CG  GLU A 194      22.236  55.610  65.546  1.00339.19           C
ATOM   1515  CD  GLU A 194      22.920  56.874  66.053  1.00339.19           C
ATOM   1516  OE1 GLU A 194      23.804  57.400  65.324  1.00339.19           O
ATOM   1517  OE2 GLU A 194      22.571  57.328  67.175  1.00339.19           O
ATOM   1518  C   GLU A 194      24.429  54.168  62.730  1.00339.19           C
ATOM   1519  O   GLU A 194      25.425  54.705  62.251  1.00339.19           O
ATOM   1520  N   GLN A 195      23.624  53.321  62.003  1.00298.04           N
ATOM   1521  CA  GLN A 195      23.675  53.107  60.554  1.00298.04           C
ATOM   1522  CB  GLN A 195      25.047  53.354  59.888  1.00298.04           C
ATOM   1523  CG  GLN A 195      25.329  54.819  59.531  1.00298.04           C
ATOM   1524  CD  GLN A 195      26.707  54.887  58.894  1.00298.04           C
ATOM   1525  OE1 GLN A 195      27.327  53.859  58.628  1.00298.04           O
ATOM   1526  NE2 GLN A 195      27.201  56.129  58.642  1.00298.04           N
ATOM   1527  C   GLN A 195      23.229  51.711  60.131  1.00298.04           C
ATOM   1528  O   GLN A 195      23.592  50.732  60.780  1.00298.04           O
ATOM   1529  N   THR A 196      22.426  51.597  59.021  1.00344.27           N
ATOM   1530  CA  THR A 196      21.973  50.333  58.439  1.00344.27           C
ATOM   1531  CB  THR A 196      20.812  49.709  59.168  1.00344.27           C
ATOM   1532  OG1 THR A 196      19.689  50.577  59.121  1.00344.27           O
ATOM   1533  CG2 THR A 196      21.197  49.417  60.627  1.00344.27           C
ATOM   1534  C   THR A 196      21.467  50.553  57.013  1.00344.27           C
ATOM   1535  O   THR A 196      21.109  51.679  56.674  1.00344.27           O
ATOM   1536  N   SER A 197      21.427  49.488  56.141  1.00258.73           N
ATOM   1537  CA  SER A 197      20.875  49.567  54.785  1.00258.73           C
ATOM   1538  CB  SER A 197      21.710  50.427  53.811  1.00258.73           C
ATOM   1539  OG  SER A 197      21.677  51.800  54.170  1.00258.73           O
ATOM   1540  C   SER A 197      20.797  48.188  54.122  1.00258.73           C
ATOM   1541  O   SER A 197      21.640  47.338  54.403  1.00258.73           O
ATOM   1542  N   PRO A 198      19.792  47.910  53.277  1.00213.89           N
ATOM   1543  CA  PRO A 198      19.692  46.681  52.507  1.00213.89           C
ATOM   1544  CD  PRO A 198      18.511  48.584  53.387  1.00213.89           C
ATOM   1545  CB  PRO A 198      18.234  46.581  52.054  1.00213.89           C
ATOM   1546  CG  PRO A 198      17.674  48.004  52.236  1.00213.89           C
ATOM   1547  C   PRO A 198      20.671  46.657  51.380  1.00213.89           C
ATOM   1548  O   PRO A 198      21.116  45.579  50.986  1.00213.89           O
ATOM   1549  N   LYS A 199      20.967  47.839  50.815  1.00166.99           N
ATOM   1550  CA  LYS A 199      21.907  47.962  49.747  1.00166.99           C
ATOM   1551  CB  LYS A 199      21.965  49.403  49.209  1.00166.99           C
ATOM   1552  CG  LYS A 199      22.253  50.425  50.315  1.00166.99           C
ATOM   1553  CD  LYS A 199      22.702  51.803  49.828  1.00166.99           C
ATOM   1554  CE  LYS A 199      22.975  52.780  50.975  1.00166.99           C
ATOM   1555  NZ  LYS A 199      23.525  54.050  50.449  1.00166.99           N
ATOM   1556  C   LYS A 199      23.271  47.631  50.271  1.00166.99           C
ATOM   1557  O   LYS A 199      23.976  46.808  49.689  1.00166.99           O
ATOM   1558  N   GLU A 200      23.666  48.243  51.411  1.00282.18           N
ATOM   1559  CA  GLU A 200      25.000  48.046  51.905  1.00282.18           C
ATOM   1560  CB  GLU A 200      26.050  48.855  51.114  1.00282.18           C
ATOM   1561  CG  GLU A 200      27.507  48.568  51.496  1.00282.18           C
ATOM   1562  CD  GLU A 200      28.392  49.621  50.839  1.00282.18           C
ATOM   1563  OE1 GLU A 200      27.893  50.756  50.617  1.00282.18           O
ATOM   1564  OE2 GLU A 200      29.579  49.307  50.557  1.00282.18           O
ATOM   1565  C   GLU A 200      25.069  48.534  53.322  1.00282.18           C
ATOM   1566  O   GLU A 200      24.129  49.131  53.843  1.00282.18           O
ATOM   1567  N   SER A 201      26.212  48.253  53.981  1.00203.85           N
ATOM   1568  CA  SER A 201      26.510  48.691  55.314  1.00203.85           C
ATOM   1569  CB  SER A 201      26.571  47.551  56.345  1.00203.85           C
ATOM   1570  OG  SER A 201      25.290  46.959  56.499  1.00203.85           O
ATOM   1571  C   SER A 201      27.884  49.267  55.211  1.00203.85           C
ATOM   1572  O   SER A 201      28.445  49.306  54.117  1.00203.85           O
ATOM   1573  N   GLU A 202      28.460  49.769  56.324  1.00174.47           N
ATOM   1574  CA  GLU A 202      29.790  50.294  56.197  1.00174.47           C
ATOM   1575  CB  GLU A 202      30.216  51.212  57.357  1.00174.47           C
ATOM   1576  CG  GLU A 202      29.510  52.571  57.374  1.00174.47           C
ATOM   1577  CD  GLU A 202      30.034  53.358  58.569  1.00174.47           C
ATOM   1578  OE1 GLU A 202      30.725  52.743  59.424  1.00174.47           O
ATOM   1579  OE2 GLU A 202      29.757  54.586  58.642  1.00174.47           O
ATOM   1580  C   GLU A 202      30.721  49.127  56.195  1.00174.47           C
ATOM   1581  O   GLU A 202      31.496  48.925  57.129  1.00174.47           O
ATOM   1582  N   GLU A 203      30.668  48.346  55.102  1.00248.96           N
ATOM   1583  CA  GLU A 203      31.472  47.181  54.893  1.00248.96           C
ATOM   1584  CB  GLU A 203      31.044  45.934  55.693  1.00248.96           C
ATOM   1585  CG  GLU A 203      31.433  45.955  57.176  1.00248.96           C
ATOM   1586  CD  GLU A 203      30.317  46.603  57.981  1.00248.96           C
ATOM   1587  OE1 GLU A 203      29.230  46.855  57.397  1.00248.96           O
ATOM   1588  OE2 GLU A 203      30.539  46.853  59.196  1.00248.96           O
ATOM   1589  C   GLU A 203      31.305  46.849  53.450  1.00248.96           C
ATOM   1590  O   GLU A 203      31.014  47.720  52.632  1.00248.96           O
ATOM   1591  N   ILE A 204      31.504  45.566  53.098  1.00118.02           N
ATOM   1592  CA  ILE A 204      31.345  45.157  51.736  1.00118.02           C
ATOM   1593  CB  ILE A 204      31.489  43.678  51.535  1.00118.02           C
ATOM   1594  CG1 ILE A 204      31.568  43.348  50.036  1.00118.02           C
ATOM   1595  CG2 ILE A 204      30.336  42.982  52.277  1.00118.02           C
ATOM   1596  CD1 ILE A 204      32.019  41.917  49.749  1.00118.02           C
ATOM   1597  C   ILE A 204      29.972  45.556  51.301  1.00118.02           C
ATOM   1598  O   ILE A 204      29.007  45.431  52.053  1.00118.02           O
ATOM   1599  N   ILE A 205      29.865  46.078  50.063  1.00108.45           N
ATOM   1600  CA  ILE A 205      28.618  46.562  49.545  1.00108.45           C
ATOM   1601  CB  ILE A 205      28.784  47.647  48.520  1.00108.45           C
ATOM   1602  CG1 ILE A 205      27.424  48.278  48.176  1.00108.45           C
ATOM   1603  CG2 ILE A 205      29.528  47.053  47.312  1.00108.45           C
ATOM   1604  CD1 ILE A 205      27.536  49.565  47.360  1.00108.45           C
ATOM   1605  C   ILE A 205      27.883  45.440  48.885  1.00108.45           C
ATOM   1606  O   ILE A 205      28.466  44.640  48.155  1.00108.45           O
ATOM   1607  N   THR A 206      26.567  45.346  49.166  1.00177.47           N
ATOM   1608  CA  THR A 206      25.728  44.338  48.584  1.00177.47           C
ATOM   1609  CB  THR A 206      24.750  43.764  49.574  1.00177.47           C
ATOM   1610  OG1 THR A 206      25.449  43.242  50.694  1.00177.47           O
ATOM   1611  CG2 THR A 206      23.942  42.637  48.905  1.00177.47           C
ATOM   1612  C   THR A 206      24.947  45.010  47.492  1.00177.47           C
ATOM   1613  O   THR A 206      24.924  46.237  47.406  1.00177.47           O
ATOM   1614  N   GLU A 207      24.310  44.221  46.600  1.00222.27           N
ATOM   1615  CA  GLU A 207      23.534  44.802  45.540  1.00222.27           C
ATOM   1616  CB  GLU A 207      24.031  44.401  44.143  1.00222.27           C
ATOM   1617  CG  GLU A 207      25.419  44.959  43.824  1.00222.27           C
ATOM   1618  CD  GLU A 207      26.440  44.212  44.672  1.00222.27           C
ATOM   1619  OE1 GLU A 207      26.210  43.007  44.962  1.00222.27           O
ATOM   1620  OE2 GLU A 207      27.471  44.839  45.035  1.00222.27           O
ATOM   1621  C   GLU A 207      22.128  44.306  45.678  1.00222.27           C
ATOM   1622  O   GLU A 207      21.888  43.102  45.751  1.00222.27           O
ATOM   1623  N   THR A 208      21.157  45.241  45.744  1.00181.65           N
ATOM   1624  CA  THR A 208      19.780  44.879  45.911  1.00181.65           C
ATOM   1625  CB  THR A 208      18.890  46.061  46.153  1.00181.65           C
ATOM   1626  OG1 THR A 208      19.301  46.750  47.324  1.00181.65           O
ATOM   1627  CG2 THR A 208      17.443  45.563  46.312  1.00181.65           C
ATOM   1628  C   THR A 208      19.265  44.193  44.696  1.00181.65           C
ATOM   1629  O   THR A 208      18.662  43.128  44.793  1.00181.65           O
ATOM   1630  N   ASN A 209      19.487  44.773  43.504  1.00220.70           N
ATOM   1631  CA  ASN A 209      18.913  44.121  42.374  1.00220.70           C
ATOM   1632  CB  ASN A 209      17.799  44.943  41.705  1.00220.70           C
ATOM   1633  CG  ASN A 209      17.083  44.070  40.681  1.00220.70           C
ATOM   1634  OD1 ASN A 209      17.694  43.292  39.950  1.00220.70           O
ATOM   1635  ND2 ASN A 209      15.734  44.203  40.624  1.00220.70           N
ATOM   1636  C   ASN A 209      19.962  43.909  41.347  1.00220.70           C
ATOM   1637  O   ASN A 209      20.283  44.804  40.568  1.00220.70           O
ATOM   1638  N   ILE A 210      20.503  42.686  41.305  1.00100.05           N
ATOM   1639  CA  ILE A 210      21.374  42.341  40.235  1.00100.05           C
ATOM   1640  CB  ILE A 210      22.467  41.392  40.626  1.00100.05           C
ATOM   1641  CG1 ILE A 210      23.389  42.100  41.639  1.00100.05           C
ATOM   1642  CG2 ILE A 210      23.196  40.924  39.355  1.00100.05           C
ATOM   1643  CD1 ILE A 210      24.390  41.187  42.341  1.00100.05           C
ATOM   1644  C   ILE A 210      20.409  41.713  39.299  1.00100.05           C
ATOM   1645  O   ILE A 210      19.437  41.125  39.774  1.00100.05           O
ATOM   1646  N   GLU A 211      20.620  41.884  37.973  1.00270.96           N
ATOM   1647  CA  GLU A 211      19.675  41.506  36.953  1.00270.96           C
ATOM   1648  CB  GLU A 211      20.280  41.446  35.535  1.00270.96           C
ATOM   1649  CG  GLU A 211      21.293  40.318  35.323  1.00270.96           C
ATOM   1650  CD  GLU A 211      22.573  40.622  36.091  1.00270.96           C
ATOM   1651  OE1 GLU A 211      22.773  41.802  36.486  1.00270.96           O
ATOM   1652  OE2 GLU A 211      23.375  39.671  36.288  1.00270.96           O
ATOM   1653  C   GLU A 211      19.084  40.174  37.270  1.00270.96           C
ATOM   1654  O   GLU A 211      19.760  39.147  37.272  1.00270.96           O
ATOM   1655  N   GLU A 212      17.772  40.193  37.580  1.00171.72           N
ATOM   1656  CA  GLU A 212      17.080  39.005  37.976  1.00171.72           C
ATOM   1657  CB  GLU A 212      16.138  39.216  39.170  1.00171.72           C
ATOM   1658  CG  GLU A 212      16.823  39.624  40.473  1.00171.72           C
ATOM   1659  CD  GLU A 212      15.723  40.067  41.428  1.00171.72           C
ATOM   1660  OE1 GLU A 212      14.879  40.901  41.004  1.00171.72           O
ATOM   1661  OE2 GLU A 212      15.705  39.576  42.588  1.00171.72           O
ATOM   1662  C   GLU A 212      16.198  38.597  36.849  1.00171.72           C
ATOM   1663  O   GLU A 212      15.338  39.356  36.405  1.00171.72           O
ATOM   1664  N   LYS A 213      16.409  37.367  36.355  1.00218.93           N
ATOM   1665  CA  LYS A 213      15.593  36.826  35.313  1.00218.93           C
ATOM   1666  CB  LYS A 213      15.789  37.461  33.926  1.00218.93           C
ATOM   1667  CG  LYS A 213      17.173  37.217  33.323  1.00218.93           C
ATOM   1668  CD  LYS A 213      17.197  37.361  31.800  1.00218.93           C
ATOM   1669  CE  LYS A 213      16.183  38.374  31.263  1.00218.93           C
ATOM   1670  NZ  LYS A 213      16.164  38.335  29.783  1.00218.93           N
ATOM   1671  C   LYS A 213      16.014  35.408  35.172  1.00218.93           C
ATOM   1672  O   LYS A 213      16.654  34.849  36.060  1.00218.93           O
ATOM   1673  N   VAL A 214      15.632  34.787  34.041  1.00188.75           N
ATOM   1674  CA  VAL A 214      16.039  33.446  33.767  1.00188.75           C
ATOM   1675  CB  VAL A 214      15.219  32.819  32.675  1.00188.75           C
ATOM   1676  CG1 VAL A 214      13.781  32.629  33.177  1.00188.75           C
ATOM   1677  CG2 VAL A 214      15.326  33.667  31.395  1.00188.75           C
ATOM   1678  C   VAL A 214      17.467  33.543  33.314  1.00188.75           C
ATOM   1679  O   VAL A 214      17.779  34.281  32.383  1.00188.75           O
ATOM   1680  N   GLU A 215      18.397  32.822  33.974  1.00202.84           N
ATOM   1681  CA  GLU A 215      19.769  33.012  33.583  1.00202.84           C
ATOM   1682  CB  GLU A 215      20.198  34.480  33.767  1.00202.84           C
ATOM   1683  CG  GLU A 215      21.698  34.735  33.624  1.00202.84           C
ATOM   1684  CD  GLU A 215      21.976  36.159  34.094  1.00202.84           C
ATOM   1685  OE1 GLU A 215      21.050  36.778  34.683  1.00202.84           O
ATOM   1686  OE2 GLU A 215      23.118  36.645  33.877  1.00202.84           O
ATOM   1687  C   GLU A 215      20.661  32.209  34.484  1.00202.84           C
ATOM   1688  O   GLU A 215      20.282  32.014  35.633  1.00202.84           O
ATOM   1689  N   GLN A 216      21.827  31.705  33.969  1.00372.65           N
ATOM   1690  CA  GLN A 216      22.906  31.058  34.709  1.00372.65           C
ATOM   1691  CB  GLN A 216      22.644  30.747  36.191  1.00372.65           C
ATOM   1692  CG  GLN A 216      22.589  31.987  37.084  1.00372.65           C
ATOM   1693  CD  GLN A 216      23.953  32.653  37.133  1.00372.65           C
ATOM   1694  OE1 GLN A 216      24.983  31.987  37.220  1.00372.65           O
ATOM   1695  NE2 GLN A 216      23.955  34.012  37.086  1.00372.65           N
ATOM   1696  C   GLN A 216      23.381  29.775  34.069  1.00372.65           C
ATOM   1697  O   GLN A 216      22.656  29.141  33.304  1.00372.65           O
ATOM   1698  N   LEU A 217      24.648  29.377  34.377  1.00321.96           N
ATOM   1699  CA  LEU A 217      25.292  28.176  33.878  1.00321.96           C
ATOM   1700  CB  LEU A 217      26.251  28.419  32.696  1.00321.96           C
ATOM   1701  CG  LEU A 217      25.565  28.605  31.328  1.00321.96           C
ATOM   1702  CD1 LEU A 217      24.988  27.276  30.821  1.00321.96           C
ATOM   1703  CD2 LEU A 217      24.512  29.720  31.348  1.00321.96           C
ATOM   1704  C   LEU A 217      26.119  27.524  34.960  1.00321.96           C
ATOM   1705  O   LEU A 217      26.453  28.142  35.969  1.00321.96           O
ATOM   1706  N   GLU A 218      26.435  26.218  34.776  1.00336.81           N
ATOM   1707  CA  GLU A 218      27.227  25.437  35.695  1.00336.81           C
ATOM   1708  CB  GLU A 218      26.463  24.958  36.948  1.00336.81           C
ATOM   1709  CG  GLU A 218      25.074  24.371  36.690  1.00336.81           C
ATOM   1710  CD  GLU A 218      24.045  25.454  37.014  1.00336.81           C
ATOM   1711  OE1 GLU A 218      24.383  26.658  36.878  1.00336.81           O
ATOM   1712  OE2 GLU A 218      22.906  25.107  37.418  1.00336.81           O
ATOM   1713  C   GLU A 218      27.828  24.261  34.962  1.00336.81           C
ATOM   1714  O   GLU A 218      27.661  24.133  33.751  1.00336.81           O
ATOM   1715  N   ASP A 219      28.584  23.393  35.683  1.00271.98           N
ATOM   1716  CA  ASP A 219      29.315  22.277  35.117  1.00271.98           C
ATOM   1717  CB  ASP A 219      30.763  22.239  35.635  1.00271.98           C
ATOM   1718  CG  ASP A 219      31.581  21.245  34.830  1.00271.98           C
ATOM   1719  OD1 ASP A 219      31.129  20.856  33.721  1.00271.98           O
ATOM   1720  OD2 ASP A 219      32.678  20.862  35.319  1.00271.98           O
ATOM   1721  C   ASP A 219      28.673  20.973  35.521  1.00271.98           C
ATOM   1722  O   ASP A 219      27.918  20.929  36.491  1.00271.98           O
ATOM   1723  N   GLU A 220      28.940  19.871  34.771  1.00373.84           N
ATOM   1724  CA  GLU A 220      28.372  18.596  35.136  1.00373.84           C
ATOM   1725  CB  GLU A 220      26.836  18.658  35.221  1.00373.84           C
ATOM   1726  CG  GLU A 220      26.184  19.755  34.373  1.00373.84           C
ATOM   1727  CD  GLU A 220      26.223  19.391  32.905  1.00373.84           C
ATOM   1728  OE1 GLU A 220      27.089  18.568  32.508  1.00373.84           O
ATOM   1729  OE2 GLU A 220      25.381  19.953  32.157  1.00373.84           O
ATOM   1730  C   GLU A 220      28.857  17.441  34.273  1.00373.84           C
ATOM   1731  O   GLU A 220      29.364  17.643  33.172  1.00373.84           O
ATOM   1732  N   GLU A 221      28.729  16.190  34.804  1.00279.64           N
ATOM   1733  CA  GLU A 221      29.116  14.910  34.227  1.00279.64           C
ATOM   1734  CB  GLU A 221      30.569  14.478  34.495  1.00279.64           C
ATOM   1735  CG  GLU A 221      31.596  15.025  33.504  1.00279.64           C
ATOM   1736  CD  GLU A 221      31.585  14.108  32.284  1.00279.64           C
ATOM   1737  OE1 GLU A 221      30.509  13.527  31.983  1.00279.64           O
ATOM   1738  OE2 GLU A 221      32.658  13.980  31.634  1.00279.64           O
ATOM   1739  C   GLU A 221      28.251  13.805  34.798  1.00279.64           C
ATOM   1740  O   GLU A 221      27.258  14.075  35.471  1.00279.64           O
ATOM   1741  N   VAL A 222      28.594  12.513  34.518  1.00140.11           N
ATOM   1742  CA  VAL A 222      27.744  11.431  34.972  1.00140.11           C
ATOM   1743  CB  VAL A 222      26.981  10.797  33.845  1.00140.11           C
ATOM   1744  CG1 VAL A 222      27.954  10.322  32.750  1.00140.11           C
ATOM   1745  CG2 VAL A 222      26.112   9.674  34.432  1.00140.11           C
ATOM   1746  C   VAL A 222      28.455  10.282  35.662  1.00140.11           C
ATOM   1747  O   VAL A 222      29.187   9.505  35.050  1.00140.11           O
ATOM   1748  N   PRO A 223      28.244  10.176  36.952  1.00179.21           N
ATOM   1749  CA  PRO A 223      28.665   8.991  37.676  1.00179.21           C
ATOM   1750  CD  PRO A 223      28.551  11.371  37.720  1.00179.21           C
ATOM   1751  CB  PRO A 223      29.060   9.442  39.078  1.00179.21           C
ATOM   1752  CG  PRO A 223      29.433  10.914  38.892  1.00179.21           C
ATOM   1753  C   PRO A 223      27.535   7.993  37.717  1.00179.21           C
ATOM   1754  O   PRO A 223      26.464   8.299  37.198  1.00179.21           O
ATOM   1755  N   GLU A 224      27.750   6.792  38.309  1.00281.12           N
ATOM   1756  CA  GLU A 224      26.687   5.823  38.459  1.00281.12           C
ATOM   1757  CB  GLU A 224      26.717   4.724  37.381  1.00281.12           C
ATOM   1758  CG  GLU A 224      25.604   3.681  37.514  1.00281.12           C
ATOM   1759  CD  GLU A 224      26.092   2.565  38.427  1.00281.12           C
ATOM   1760  OE1 GLU A 224      27.219   2.059  38.182  1.00281.12           O
ATOM   1761  OE2 GLU A 224      25.349   2.203  39.378  1.00281.12           O
ATOM   1762  C   GLU A 224      26.849   5.151  39.800  1.00281.12           C
ATOM   1763  O   GLU A 224      27.969   4.840  40.202  1.00281.12           O
ATOM   1764  N   GLU A 225      25.735   4.914  40.541  1.00359.82           N
ATOM   1765  CA  GLU A 225      25.854   4.277  41.833  1.00359.82           C
ATOM   1766  CB  GLU A 225      26.329   5.242  42.933  1.00359.82           C
ATOM   1767  CG  GLU A 225      26.535   4.578  44.295  1.00359.82           C
ATOM   1768  CD  GLU A 225      27.841   3.797  44.245  1.00359.82           C
ATOM   1769  OE1 GLU A 225      28.508   3.831  43.177  1.00359.82           O
ATOM   1770  OE2 GLU A 225      28.189   3.158  45.274  1.00359.82           O
ATOM   1771  C   GLU A 225      24.513   3.741  42.272  1.00359.82           C
ATOM   1772  O   GLU A 225      23.471   4.205  41.812  1.00359.82           O
ATOM   1773  N   GLU A 226      24.511   2.722  43.170  1.00343.83           N
ATOM   1774  CA  GLU A 226      23.280   2.179  43.693  1.00343.83           C
ATOM   1775  CB  GLU A 226      22.532   1.285  42.686  1.00343.83           C
ATOM   1776  CG  GLU A 226      23.329   0.062  42.226  1.00343.83           C
ATOM   1777  CD  GLU A 226      23.104  -1.069  43.220  1.00343.83           C
ATOM   1778  OE1 GLU A 226      22.235  -0.907  44.117  1.00343.83           O
ATOM   1779  OE2 GLU A 226      23.796  -2.115  43.089  1.00343.83           O
ATOM   1780  C   GLU A 226      23.592   1.345  44.908  1.00343.83           C
ATOM   1781  O   GLU A 226      24.696   0.817  45.032  1.00343.83           O
ATOM   1782  N   VAL A 227      22.629   1.216  45.854  1.00 90.40           N
ATOM   1783  CA  VAL A 227      22.860   0.414  47.032  1.00 90.40           C
ATOM   1784  CB  VAL A 227      23.484   1.192  48.155  1.00 90.40           C
ATOM   1785  CG1 VAL A 227      23.669   0.267  49.371  1.00 90.40           C
ATOM   1786  CG2 VAL A 227      24.795   1.809  47.640  1.00 90.40           C
ATOM   1787  C   VAL A 227      21.537  -0.110  47.524  1.00 90.40           C
ATOM   1788  O   VAL A 227      20.491   0.462  47.223  1.00 90.40           O
ATOM   1789  N   THR A 228      21.544  -1.237  48.280  1.00207.27           N
ATOM   1790  CA  THR A 228      20.303  -1.772  48.779  1.00207.27           C
ATOM   1791  CB  THR A 228      19.662  -2.701  47.799  1.00207.27           C
ATOM   1792  OG1 THR A 228      19.435  -2.035  46.566  1.00207.27           O
ATOM   1793  CG2 THR A 228      18.331  -3.167  48.391  1.00207.27           C
ATOM   1794  C   THR A 228      20.555  -2.559  50.044  1.00207.27           C
ATOM   1795  O   THR A 228      21.668  -3.030  50.273  1.00207.27           O
ATOM   1796  N   ILE A 229      19.519  -2.702  50.914  1.00176.16           N
ATOM   1797  CA  ILE A 229      19.632  -3.478  52.131  1.00176.16           C
ATOM   1798  CB  ILE A 229      19.986  -2.662  53.340  1.00176.16           C
ATOM   1799  CG1 ILE A 229      20.364  -3.582  54.514  1.00176.16           C
ATOM   1800  CG2 ILE A 229      18.806  -1.724  53.642  1.00176.16           C
ATOM   1801  CD1 ILE A 229      21.663  -4.356  54.291  1.00176.16           C
ATOM   1802  C   ILE A 229      18.307  -4.139  52.423  1.00176.16           C
ATOM   1803  O   ILE A 229      17.265  -3.658  51.981  1.00176.16           O
ATOM   1804  N   ASP A 230      18.311  -5.277  53.164  1.00278.59           N
ATOM   1805  CA  ASP A 230      17.077  -5.954  53.493  1.00278.59           C
ATOM   1806  CB  ASP A 230      16.689  -7.049  52.486  1.00278.59           C
ATOM   1807  CG  ASP A 230      17.747  -8.142  52.556  1.00278.59           C
ATOM   1808  OD1 ASP A 230      18.949  -7.796  52.707  1.00278.59           O
ATOM   1809  OD2 ASP A 230      17.365  -9.338  52.455  1.00278.59           O
ATOM   1810  C   ASP A 230      17.207  -6.637  54.833  1.00278.59           C
ATOM   1811  O   ASP A 230      18.316  -6.889  55.299  1.00278.59           O
ATOM   1812  N   GLU A 231      16.062  -6.930  55.502  1.00295.36           N
ATOM   1813  CA  GLU A 231      16.087  -7.636  56.762  1.00295.36           C
ATOM   1814  CB  GLU A 231      16.363  -6.730  57.974  1.00295.36           C
ATOM   1815  CG  GLU A 231      17.779  -6.151  57.993  1.00295.36           C
ATOM   1816  CD  GLU A 231      17.914  -5.280  59.234  1.00295.36           C
ATOM   1817  OE1 GLU A 231      16.906  -5.153  59.980  1.00295.36           O
ATOM   1818  OE2 GLU A 231      19.027  -4.731  59.454  1.00295.36           O
ATOM   1819  C   GLU A 231      14.743  -8.281  56.999  1.00295.36           C
ATOM   1820  O   GLU A 231      13.732  -7.825  56.471  1.00295.36           O
ATOM   1821  N   GLN A 232      14.706  -9.385  57.792  1.00363.95           N
ATOM   1822  CA  GLN A 232      13.461 -10.042  58.112  1.00363.95           C
ATOM   1823  CB  GLN A 232      12.890 -10.878  56.953  1.00363.95           C
ATOM   1824  CG  GLN A 232      11.569 -11.579  57.284  1.00363.95           C
ATOM   1825  CD  GLN A 232      10.450 -10.544  57.298  1.00363.95           C
ATOM   1826  OE1 GLN A 232       9.271 -10.892  57.271  1.00363.95           O
ATOM   1827  NE2 GLN A 232      10.821  -9.236  57.339  1.00363.95           N
ATOM   1828  C   GLN A 232      13.683 -10.980  59.273  1.00363.95           C
ATOM   1829  O   GLN A 232      14.823 -11.328  59.579  1.00363.95           O
ATOM   1830  N   GLN A 233      12.596 -11.395  59.970  1.00245.58           N
ATOM   1831  CA  GLN A 233      12.734 -12.312  61.078  1.00245.58           C
ATOM   1832  CB  GLN A 233      12.753 -11.621  62.453  1.00245.58           C
ATOM   1833  CG  GLN A 233      12.904 -12.601  63.620  1.00245.58           C
ATOM   1834  CD  GLN A 233      12.872 -11.808  64.920  1.00245.58           C
ATOM   1835  OE1 GLN A 233      12.676 -10.594  64.917  1.00245.58           O
ATOM   1836  NE2 GLN A 233      13.061 -12.515  66.067  1.00245.58           N
ATOM   1837  C   GLN A 233      11.566 -13.262  61.112  1.00245.58           C
ATOM   1838  O   GLN A 233      10.407 -12.853  61.089  1.00245.58           O
ATOM   1839  N   PRO A 234      11.869 -14.538  61.145  1.00205.43           N
ATOM   1840  CA  PRO A 234      10.828 -15.543  61.236  1.00205.43           C
ATOM   1841  CD  PRO A 234      12.957 -14.983  60.286  1.00205.43           C
ATOM   1842  CB  PRO A 234      11.380 -16.795  60.557  1.00205.43           C
ATOM   1843  CG  PRO A 234      12.453 -16.259  59.598  1.00205.43           C
ATOM   1844  C   PRO A 234      10.407 -15.826  62.655  1.00205.43           C
ATOM   1845  O   PRO A 234      11.114 -15.415  63.574  1.00205.43           O
ATOM   1846  N   ALA A 235       9.257 -16.519  62.852  1.00269.78           N
ATOM   1847  CA  ALA A 235       8.809 -16.908  64.167  1.00269.78           C
ATOM   1848  CB  ALA A 235       8.176 -15.756  64.965  1.00269.78           C
ATOM   1849  C   ALA A 235       7.752 -17.972  64.015  1.00269.78           C
ATOM   1850  O   ALA A 235       7.114 -18.067  62.968  1.00269.78           O
ATOM   1851  N   SER A 236       7.547 -18.823  65.053  1.00232.36           N
ATOM   1852  CA  SER A 236       6.517 -19.831  64.972  1.00232.36           C
ATOM   1853  CB  SER A 236       6.933 -21.074  64.167  1.00232.36           C
ATOM   1854  OG  SER A 236       7.154 -20.725  62.808  1.00232.36           O
ATOM   1855  C   SER A 236       6.170 -20.305  66.358  1.00232.36           C
ATOM   1856  O   SER A 236       7.004 -20.262  67.262  1.00232.36           O
ATOM   1857  N   ILE A 237       4.906 -20.755  66.563  1.00 88.52           N
ATOM   1858  CA  ILE A 237       4.476 -21.252  67.847  1.00 88.52           C
ATOM   1859  CB  ILE A 237       3.930 -20.159  68.728  1.00 88.52           C
ATOM   1860  CG1 ILE A 237       5.013 -19.090  68.950  1.00 88.52           C
ATOM   1861  CG2 ILE A 237       3.419 -20.764  70.047  1.00 88.52           C
ATOM   1862  CD1 ILE A 237       4.481 -17.809  69.589  1.00 88.52           C
ATOM   1863  C   ILE A 237       3.389 -22.277  67.624  1.00 88.52           C
ATOM   1864  O   ILE A 237       2.768 -22.301  66.563  1.00 88.52           O
ATOM   1865  N   GLU A 238       3.150 -23.173  68.615  1.00280.61           N
ATOM   1866  CA  GLU A 238       2.101 -24.160  68.526  1.00280.61           C
ATOM   1867  CB  GLU A 238       2.604 -25.612  68.437  1.00280.61           C
ATOM   1868  CG  GLU A 238       3.377 -26.078  69.673  1.00280.61           C
ATOM   1869  CD  GLU A 238       3.755 -27.537  69.462  1.00280.61           C
ATOM   1870  OE1 GLU A 238       3.411 -28.087  68.381  1.00280.61           O
ATOM   1871  OE2 GLU A 238       4.391 -28.123  70.379  1.00280.61           O
ATOM   1872  C   GLU A 238       1.267 -24.061  69.775  1.00280.61           C
ATOM   1873  O   GLU A 238       1.716 -23.514  70.781  1.00280.61           O
ATOM   1874  N   GLU A 239       0.013 -24.576  69.741  1.00305.96           N
ATOM   1875  CA  GLU A 239      -0.841 -24.467  70.898  1.00305.96           C
ATOM   1876  CB  GLU A 239      -1.841 -23.305  70.787  1.00305.96           C
ATOM   1877  CG  GLU A 239      -1.152 -21.950  70.614  1.00305.96           C
ATOM   1878  CD  GLU A 239      -0.202 -21.750  71.785  1.00305.96           C
ATOM   1879  OE1 GLU A 239      -0.307 -22.529  72.770  1.00305.96           O
ATOM   1880  OE2 GLU A 239       0.645 -20.820  71.709  1.00305.96           O
ATOM   1881  C   GLU A 239      -1.641 -25.734  71.059  1.00305.96           C
ATOM   1882  O   GLU A 239      -1.714 -26.551  70.142  1.00305.96           O
ATOM   1883  N   GLU A 240      -2.242 -25.939  72.259  1.00323.35           N
ATOM   1884  CA  GLU A 240      -3.049 -27.106  72.529  1.00323.35           C
ATOM   1885  CB  GLU A 240      -2.264 -28.245  73.204  1.00323.35           C
ATOM   1886  CG  GLU A 240      -1.681 -27.862  74.567  1.00323.35           C
ATOM   1887  CD  GLU A 240      -0.936 -29.069  75.121  1.00323.35           C
ATOM   1888  OE1 GLU A 240      -0.804 -30.077  74.376  1.00323.35           O
ATOM   1889  OE2 GLU A 240      -0.484 -28.997  76.295  1.00323.35           O
ATOM   1890  C   GLU A 240      -4.160 -26.719  73.471  1.00323.35           C
ATOM   1891  O   GLU A 240      -4.046 -25.731  74.195  1.00323.35           O
ATOM   1892  N   LYS A 241      -5.283 -27.481  73.471  1.00377.66           N
ATOM   1893  CA  LYS A 241      -6.384 -27.172  74.353  1.00377.66           C
ATOM   1894  CB  LYS A 241      -7.298 -26.075  73.768  1.00377.66           C
ATOM   1895  CG  LYS A 241      -8.279 -25.414  74.746  1.00377.66           C
ATOM   1896  CD  LYS A 241      -9.386 -26.326  75.277  1.00377.66           C
ATOM   1897  CE  LYS A 241     -10.369 -26.799  74.204  1.00377.66           C
ATOM   1898  NZ  LYS A 241     -11.189 -25.663  73.728  1.00377.66           N
ATOM   1899  C   LYS A 241      -7.205 -28.424  74.550  1.00377.66           C
ATOM   1900  O   LYS A 241      -7.300 -29.251  73.645  1.00377.66           O
ATOM   1901  N   GLU A 242      -7.806 -28.608  75.753  1.00327.26           N
ATOM   1902  CA  GLU A 242      -8.629 -29.767  76.006  1.00327.26           C
ATOM   1903  CB  GLU A 242      -7.849 -30.933  76.636  1.00327.26           C
ATOM   1904  CG  GLU A 242      -8.705 -32.172  76.903  1.00327.26           C
ATOM   1905  CD  GLU A 242      -7.803 -33.230  77.520  1.00327.26           C
ATOM   1906  OE1 GLU A 242      -6.585 -32.946  77.677  1.00327.26           O
ATOM   1907  OE2 GLU A 242      -8.316 -34.334  77.842  1.00327.26           O
ATOM   1908  C   GLU A 242      -9.726 -29.403  76.974  1.00327.26           C
ATOM   1909  O   GLU A 242      -9.585 -28.462  77.754  1.00327.26           O
ATOM   1910  N   LYS A 243     -10.872 -30.132  76.929  1.00293.28           N
ATOM   1911  CA  LYS A 243     -11.960 -29.889  77.848  1.00293.28           C
ATOM   1912  CB  LYS A 243     -12.860 -28.710  77.440  1.00293.28           C
ATOM   1913  CG  LYS A 243     -12.186 -27.342  77.575  1.00293.28           C
ATOM   1914  CD  LYS A 243     -11.797 -26.989  79.014  1.00293.28           C
ATOM   1915  CE  LYS A 243     -12.988 -26.599  79.893  1.00293.28           C
ATOM   1916  NZ  LYS A 243     -12.523 -26.274  81.261  1.00293.28           N
ATOM   1917  C   LYS A 243     -12.840 -31.112  77.910  1.00293.28           C
ATOM   1918  O   LYS A 243     -12.929 -31.865  76.941  1.00293.28           O
ATOM   1919  N   ILE A 244     -13.497 -31.356  79.072  1.00178.09           N
ATOM   1920  CA  ILE A 244     -14.386 -32.486  79.217  1.00178.09           C
ATOM   1921  CB  ILE A 244     -13.727 -33.685  79.832  1.00178.09           C
ATOM   1922  CG1 ILE A 244     -14.643 -34.915  79.726  1.00178.09           C
ATOM   1923  CG2 ILE A 244     -13.333 -33.319  81.273  1.00178.09           C
ATOM   1924  CD1 ILE A 244     -14.866 -35.388  78.291  1.00178.09           C
ATOM   1925  C   ILE A 244     -15.542 -32.112  80.111  1.00178.09           C
ATOM   1926  O   ILE A 244     -15.405 -31.247  80.975  1.00178.09           O
ATOM   1927  N   THR A 245     -16.727 -32.746  79.914  1.00238.98           N
ATOM   1928  CA  THR A 245     -17.869 -32.469  80.754  1.00238.98           C
ATOM   1929  CB  THR A 245     -18.703 -31.330  80.237  1.00238.98           C
ATOM   1930  OG1 THR A 245     -17.903 -30.163  80.121  1.00238.98           O
ATOM   1931  CG2 THR A 245     -19.867 -31.066  81.207  1.00238.98           C
ATOM   1932  C   THR A 245     -18.751 -33.696  80.805  1.00238.98           C
ATOM   1933  O   THR A 245     -18.652 -34.568  79.943  1.00238.98           O
ATOM   1934  N   ALA A 246     -19.628 -33.807  81.837  1.00307.54           N
ATOM   1935  CA  ALA A 246     -20.546 -34.919  81.930  1.00307.54           C
ATOM   1936  CB  ALA A 246     -19.875 -36.230  82.375  1.00307.54           C
ATOM   1937  C   ALA A 246     -21.606 -34.598  82.955  1.00307.54           C
ATOM   1938  O   ALA A 246     -21.386 -33.766  83.833  1.00307.54           O
ATOM   1939  N   GLU A 247     -22.798 -35.245  82.859  1.00303.66           N
ATOM   1940  CA  GLU A 247     -23.857 -35.020  83.816  1.00303.66           C
ATOM   1941  CB  GLU A 247     -24.628 -33.709  83.579  1.00303.66           C
ATOM   1942  CG  GLU A 247     -23.794 -32.450  83.823  1.00303.66           C
ATOM   1943  CD  GLU A 247     -24.675 -31.239  83.552  1.00303.66           C
ATOM   1944  OE1 GLU A 247     -25.866 -31.443  83.194  1.00303.66           O
ATOM   1945  OE2 GLU A 247     -24.169 -30.094  83.695  1.00303.66           O
ATOM   1946  C   GLU A 247     -24.869 -36.136  83.717  1.00303.66           C
ATOM   1947  O   GLU A 247     -24.938 -36.824  82.699  1.00303.66           O
ATOM   1948  N   LYS A 248     -25.669 -36.360  84.792  1.00322.97           N
ATOM   1949  CA  LYS A 248     -26.698 -37.374  84.767  1.00322.97           C
ATOM   1950  CB  LYS A 248     -26.161 -38.793  85.024  1.00322.97           C
ATOM   1951  CG  LYS A 248     -27.241 -39.875  84.986  1.00322.97           C
ATOM   1952  CD  LYS A 248     -26.678 -41.296  84.921  1.00322.97           C
ATOM   1953  CE  LYS A 248     -27.755 -42.383  84.882  1.00322.97           C
ATOM   1954  NZ  LYS A 248     -28.399 -42.411  83.550  1.00322.97           N
ATOM   1955  C   LYS A 248     -27.709 -37.084  85.849  1.00322.97           C
ATOM   1956  O   LYS A 248     -27.352 -36.583  86.915  1.00322.97           O
ATOM   1957  N   ILE A 249     -29.012 -37.372  85.594  1.00166.84           N
ATOM   1958  CA  ILE A 249     -30.038 -37.143  86.586  1.00166.84           C
ATOM   1959  CB  ILE A 249     -30.683 -35.791  86.415  1.00166.84           C
ATOM   1960  CG1 ILE A 249     -31.534 -35.375  87.631  1.00166.84           C
ATOM   1961  CG2 ILE A 249     -31.461 -35.821  85.090  1.00166.84           C
ATOM   1962  CD1 ILE A 249     -32.821 -36.176  87.819  1.00166.84           C
ATOM   1963  C   ILE A 249     -31.102 -38.209  86.456  1.00166.84           C
ATOM   1964  O   ILE A 249     -31.447 -38.605  85.344  1.00166.84           O
ATOM   1965  N   ILE A 250     -31.638 -38.722  87.593  1.00114.07           N
ATOM   1966  CA  ILE A 250     -32.699 -39.703  87.545  1.00114.07           C
ATOM   1967  CB  ILE A 250     -32.219 -41.116  87.709  1.00114.07           C
ATOM   1968  CG1 ILE A 250     -33.349 -42.109  87.388  1.00114.07           C
ATOM   1969  CG2 ILE A 250     -31.641 -41.264  89.126  1.00114.07           C
ATOM   1970  CD1 ILE A 250     -32.871 -43.554  87.247  1.00114.07           C
ATOM   1971  C   ILE A 250     -33.677 -39.445  88.665  1.00114.07           C
ATOM   1972  O   ILE A 250     -33.304 -38.900  89.702  1.00114.07           O
ATOM   1973  N   GLU A 251     -34.971 -39.814  88.474  1.00315.22           N
ATOM   1974  CA  GLU A 251     -35.953 -39.649  89.523  1.00315.22           C
ATOM   1975  CB  GLU A 251     -36.450 -38.202  89.678  1.00315.22           C
ATOM   1976  CG  GLU A 251     -37.158 -37.662  88.434  1.00315.22           C
ATOM   1977  CD  GLU A 251     -37.597 -36.234  88.727  1.00315.22           C
ATOM   1978  OE1 GLU A 251     -37.329 -35.753  89.860  1.00315.22           O
ATOM   1979  OE2 GLU A 251     -38.204 -35.604  87.820  1.00315.22           O
ATOM   1980  C   GLU A 251     -37.161 -40.498  89.214  1.00315.22           C
ATOM   1981  O   GLU A 251     -37.403 -40.839  88.057  1.00315.22           O
ATOM   1982  N   GLN A 252     -37.945 -40.883  90.255  1.00330.41           N
ATOM   1983  CA  GLN A 252     -39.143 -41.658  90.040  1.00330.41           C
ATOM   1984  CB  GLN A 252     -38.876 -43.151  89.783  1.00330.41           C
ATOM   1985  CG  GLN A 252     -38.253 -43.875  90.977  1.00330.41           C
ATOM   1986  CD  GLN A 252     -38.044 -45.332  90.588  1.00330.41           C
ATOM   1987  OE1 GLN A 252     -38.335 -45.734  89.462  1.00330.41           O
ATOM   1988  NE2 GLN A 252     -37.527 -46.148  91.544  1.00330.41           N
ATOM   1989  C   GLN A 252     -40.016 -41.578  91.271  1.00330.41           C
ATOM   1990  O   GLN A 252     -39.529 -41.275  92.358  1.00330.41           O
ATOM   1991  N   GLU A 253     -41.341 -41.828  91.120  1.00297.75           N
ATOM   1992  CA  GLU A 253     -42.237 -41.812  92.253  1.00297.75           C
ATOM   1993  CB  GLU A 253     -42.687 -40.397  92.657  1.00297.75           C
ATOM   1994  CG  GLU A 253     -41.553 -39.532  93.210  1.00297.75           C
ATOM   1995  CD  GLU A 253     -42.132 -38.170  93.568  1.00297.75           C
ATOM   1996  OE1 GLU A 253     -43.357 -37.972  93.349  1.00297.75           O
ATOM   1997  OE2 GLU A 253     -41.356 -37.310  94.063  1.00297.75           O
ATOM   1998  C   GLU A 253     -43.483 -42.589  91.913  1.00297.75           C
ATOM   1999  O   GLU A 253     -43.853 -42.697  90.744  1.00297.75           O
ATOM   2000  N   LEU A 254     -44.156 -43.176  92.936  1.00313.76           N
ATOM   2001  CA  LEU A 254     -45.373 -43.923  92.718  1.00313.76           C
ATOM   2002  CB  LEU A 254     -45.172 -45.450  92.670  1.00313.76           C
ATOM   2003  CG  LEU A 254     -44.312 -45.944  91.491  1.00313.76           C
ATOM   2004  CD1 LEU A 254     -44.968 -45.610  90.141  1.00313.76           C
ATOM   2005  CD2 LEU A 254     -42.860 -45.454  91.601  1.00313.76           C
ATOM   2006  C   LEU A 254     -46.327 -43.659  93.854  1.00313.76           C
ATOM   2007  O   LEU A 254     -45.904 -43.332  94.962  1.00313.76           O
ATOM   2008  N   LEU A 255     -47.655 -43.776  93.597  1.00274.16           N
ATOM   2009  CA  LEU A 255     -48.644 -43.578  94.629  1.00274.16           C
ATOM   2010  CB  LEU A 255     -49.223 -42.153  94.659  1.00274.16           C
ATOM   2011  CG  LEU A 255     -48.181 -41.073  95.001  1.00274.16           C
ATOM   2012  CD1 LEU A 255     -48.814 -39.672  95.021  1.00274.16           C
ATOM   2013  CD2 LEU A 255     -47.433 -41.410  96.301  1.00274.16           C
ATOM   2014  C   LEU A 255     -49.800 -44.515  94.389  1.00274.16           C
ATOM   2015  O   LEU A 255     -50.037 -44.936  93.257  1.00274.16           O
ATOM   2016  N   LYS A 256     -50.543 -44.888  95.462  1.00346.23           N
ATOM   2017  CA  LYS A 256     -51.690 -45.752  95.310  1.00346.23           C
ATOM   2018  CB  LYS A 256     -51.344 -47.250  95.338  1.00346.23           C
ATOM   2019  CG  LYS A 256     -52.566 -48.157  95.172  1.00346.23           C
ATOM   2020  CD  LYS A 256     -52.215 -49.618  94.887  1.00346.23           C
ATOM   2021  CE  LYS A 256     -51.787 -50.399  96.131  1.00346.23           C
ATOM   2022  NZ  LYS A 256     -52.962 -50.662  96.992  1.00346.23           N
ATOM   2023  C   LYS A 256     -52.646 -45.506  96.448  1.00346.23           C
ATOM   2024  O   LYS A 256     -52.265 -44.947  97.475  1.00346.23           O
ATOM   2025  N   ALA A 257     -53.933 -45.903  96.280  1.00296.30           N
ATOM   2026  CA  ALA A 257     -54.910 -45.741  97.330  1.00296.30           C
ATOM   2027  CB  ALA A 257     -55.472 -44.312  97.431  1.00296.30           C
ATOM   2028  C   ALA A 257     -56.076 -46.652  97.056  1.00296.30           C
ATOM   2029  O   ALA A 257     -56.272 -47.092  95.924  1.00296.30           O
ATOM   2030  N   ASN A 258     -56.876 -46.980  98.102  1.00303.84           N
ATOM   2031  CA  ASN A 258     -58.029 -47.829  97.918  1.00303.84           C
ATOM   2032  CB  ASN A 258     -57.715 -49.327  98.071  1.00303.84           C
ATOM   2033  CG  ASN A 258     -58.916 -50.122  97.576  1.00303.84           C
ATOM   2034  OD1 ASN A 258     -59.143 -51.255  97.997  1.00303.84           O
ATOM   2035  ND2 ASN A 258     -59.704 -49.518  96.646  1.00303.84           N
ATOM   2036  C   ASN A 258     -59.061 -47.487  98.961  1.00303.84           C
ATOM   2037  O   ASN A 258     -58.732 -46.929 100.007  1.00303.84           O
ATOM   2038  N   LEU A 259     -60.350 -47.797  98.686  1.00354.78           N
ATOM   2039  CA  LEU A 259     -61.419 -47.538  99.620  1.00354.78           C
ATOM   2040  CB  LEU A 259     -62.121 -46.189  99.353  1.00354.78           C
ATOM   2041  CG  LEU A 259     -63.275 -45.826 100.311  1.00354.78           C
ATOM   2042  CD1 LEU A 259     -64.542 -46.656 100.038  1.00354.78           C
ATOM   2043  CD2 LEU A 259     -62.822 -45.895 101.777  1.00354.78           C
ATOM   2044  C   LEU A 259     -62.433 -48.641  99.494  1.00354.78           C
ATOM   2045  O   LEU A 259     -62.620 -49.191  98.410  1.00354.78           O
ATOM   2046  N   GLN A 260     -63.107 -49.017 100.609  1.00262.20           N
ATOM   2047  CA  GLN A 260     -64.105 -50.055 100.530  1.00262.20           C
ATOM   2048  CB  GLN A 260     -63.664 -51.389 101.154  1.00262.20           C
ATOM   2049  CG  GLN A 260     -63.436 -51.312 102.665  1.00262.20           C
ATOM   2050  CD  GLN A 260     -63.008 -52.691 103.145  1.00262.20           C
ATOM   2051  OE1 GLN A 260     -62.750 -52.898 104.330  1.00262.20           O
ATOM   2052  NE2 GLN A 260     -62.932 -53.666 102.200  1.00262.20           N
ATOM   2053  C   GLN A 260     -65.346 -49.622 101.263  1.00262.20           C
ATOM   2054  O   GLN A 260     -65.291 -49.045 102.348  1.00262.20           O
ATOM   2055  N   PRO A 261     -66.472 -49.881 100.643  1.00166.77           N
ATOM   2056  CA  PRO A 261     -67.749 -49.556 101.244  1.00166.77           C
ATOM   2057  CD  PRO A 261     -66.502 -49.690  99.201  1.00166.77           C
ATOM   2058  CB  PRO A 261     -68.728 -49.368 100.087  1.00166.77           C
ATOM   2059  CG  PRO A 261     -67.834 -48.991  98.898  1.00166.77           C
ATOM   2060  C   PRO A 261     -68.225 -50.607 102.208  1.00166.77           C
ATOM   2061  O   PRO A 261     -67.675 -51.707 102.208  1.00166.77           O
ATOM   2062  N   VAL A 262     -69.242 -50.280 103.040  1.00 99.83           N
ATOM   2063  CA  VAL A 262     -69.817 -51.226 103.963  1.00 99.83           C
ATOM   2064  CB  VAL A 262     -69.306 -51.082 105.366  1.00 99.83           C
ATOM   2065  CG1 VAL A 262     -69.713 -49.695 105.894  1.00 99.83           C
ATOM   2066  CG2 VAL A 262     -69.853 -52.248 106.207  1.00 99.83           C
ATOM   2067  C   VAL A 262     -71.300 -50.979 104.010  1.00 99.83           C
ATOM   2068  O   VAL A 262     -71.760 -49.891 103.667  1.00 99.83           O
ATOM   2069  N   THR A 263     -72.096 -51.996 104.418  1.00224.99           N
ATOM   2070  CA  THR A 263     -73.523 -51.810 104.490  1.00224.99           C
ATOM   2071  CB  THR A 263     -74.286 -52.632 103.491  1.00224.99           C
ATOM   2072  OG1 THR A 263     -75.662 -52.281 103.517  1.00224.99           O
ATOM   2073  CG2 THR A 263     -74.107 -54.124 103.821  1.00224.99           C
ATOM   2074  C   THR A 263     -74.008 -52.192 105.860  1.00224.99           C
ATOM   2075  O   THR A 263     -73.689 -53.255 106.390  1.00224.99           O
ATOM   2076  N   PRO A 264     -74.779 -51.308 106.437  1.00167.33           N
ATOM   2077  CA  PRO A 264     -75.315 -51.464 107.766  1.00167.33           C
ATOM   2078  CD  PRO A 264     -75.528 -50.335 105.659  1.00167.33           C
ATOM   2079  CB  PRO A 264     -76.204 -50.243 107.985  1.00167.33           C
ATOM   2080  CG  PRO A 264     -76.698 -49.914 106.564  1.00167.33           C
ATOM   2081  C   PRO A 264     -76.091 -52.730 107.995  1.00167.33           C
ATOM   2082  O   PRO A 264     -75.783 -53.421 108.964  1.00167.33           O
ATOM   2083  N   ILE A 265     -77.058 -53.048 107.102  1.00167.96           N
ATOM   2084  CA  ILE A 265     -77.983 -54.161 107.151  1.00167.96           C
ATOM   2085  CB  ILE A 265     -77.370 -55.493 106.811  1.00167.96           C
ATOM   2086  CG1 ILE A 265     -78.472 -56.535 106.563  1.00167.96           C
ATOM   2087  CG2 ILE A 265     -76.393 -55.886 107.931  1.00167.96           C
ATOM   2088  CD1 ILE A 265     -77.958 -57.829 105.932  1.00167.96           C
ATOM   2089  C   ILE A 265     -78.680 -54.278 108.483  1.00167.96           C
ATOM   2090  O   ILE A 265     -78.056 -54.345 109.539  1.00167.96           O
ATOM   2091  N   VAL A 266     -80.033 -54.313 108.462  1.00 90.21           N
ATOM   2092  CA  VAL A 266     -80.773 -54.440 109.690  1.00 90.21           C
ATOM   2093  CB  VAL A 266     -81.382 -53.151 110.158  1.00 90.21           C
ATOM   2094  CG1 VAL A 266     -82.410 -52.687 109.112  1.00 90.21           C
ATOM   2095  CG2 VAL A 266     -81.980 -53.373 111.557  1.00 90.21           C
ATOM   2096  C   VAL A 266     -81.905 -55.402 109.476  1.00 90.21           C
ATOM   2097  O   VAL A 266     -82.458 -55.507 108.382  1.00 90.21           O
ATOM   2098  N   PRO A 267     -82.235 -56.132 110.512  1.00153.53           N
ATOM   2099  CA  PRO A 267     -83.330 -57.066 110.414  1.00153.53           C
ATOM   2100  CD  PRO A 267     -81.184 -56.630 111.385  1.00153.53           C
ATOM   2101  CB  PRO A 267     -83.115 -58.091 111.526  1.00153.53           C
ATOM   2102  CG  PRO A 267     -81.595 -58.063 111.758  1.00153.53           C
ATOM   2103  C   PRO A 267     -84.670 -56.399 110.485  1.00153.53           C
ATOM   2104  O   PRO A 267     -84.811 -55.404 111.193  1.00153.53           O
ATOM   2105  N   PRO A 268     -85.629 -56.930 109.776  1.00167.54           N
ATOM   2106  CA  PRO A 268     -86.968 -56.403 109.729  1.00167.54           C
ATOM   2107  CD  PRO A 268     -85.565 -58.306 109.313  1.00167.54           C
ATOM   2108  CB  PRO A 268     -87.738 -57.353 108.816  1.00167.54           C
ATOM   2109  CG  PRO A 268     -87.026 -58.701 109.036  1.00167.54           C
ATOM   2110  C   PRO A 268     -87.617 -56.328 111.080  1.00167.54           C
ATOM   2111  O   PRO A 268     -88.284 -55.333 111.356  1.00167.54           O
ATOM   2112  N   ALA A 269     -87.453 -57.366 111.924  1.00265.00           N
ATOM   2113  CA  ALA A 269     -88.078 -57.393 113.219  1.00265.00           C
ATOM   2114  CB  ALA A 269     -87.989 -56.062 113.986  1.00265.00           C
ATOM   2115  C   ALA A 269     -89.525 -57.739 113.032  1.00265.00           C
ATOM   2116  O   ALA A 269     -90.088 -57.519 111.960  1.00265.00           O
ATOM   2117  N   GLU A 270     -90.163 -58.317 114.074  1.00324.15           N
ATOM   2118  CA  GLU A 270     -91.554 -58.667 113.969  1.00324.15           C
ATOM   2119  CB  GLU A 270     -91.795 -60.088 113.433  1.00324.15           C
ATOM   2120  CG  GLU A 270     -93.277 -60.450 113.314  1.00324.15           C
ATOM   2121  CD  GLU A 270     -93.374 -61.870 112.773  1.00324.15           C
ATOM   2122  OE1 GLU A 270     -92.302 -62.482 112.520  1.00324.15           O
ATOM   2123  OE2 GLU A 270     -94.522 -62.362 112.607  1.00324.15           O
ATOM   2124  C   GLU A 270     -92.160 -58.618 115.339  1.00324.15           C
ATOM   2125  O   GLU A 270     -91.465 -58.774 116.342  1.00324.15           O
ATOM   2126  N   LYS A 271     -93.487 -58.374 115.411  1.00334.87           N
ATOM   2127  CA  LYS A 271     -94.165 -58.350 116.677  1.00334.87           C
ATOM   2128  CB  LYS A 271     -94.369 -56.936 117.246  1.00334.87           C
ATOM   2129  CG  LYS A 271     -93.063 -56.224 117.605  1.00334.87           C
ATOM   2130  CD  LYS A 271     -92.212 -55.859 116.387  1.00334.87           C
ATOM   2131  CE  LYS A 271     -92.846 -54.787 115.499  1.00334.87           C
ATOM   2132  NZ  LYS A 271     -92.832 -53.480 116.194  1.00334.87           N
ATOM   2133  C   LYS A 271     -95.530 -58.932 116.473  1.00334.87           C
ATOM   2134  O   LYS A 271     -96.083 -58.863 115.376  1.00334.87           O
ATOM   2135  N   GLU A 272     -96.102 -59.548 117.530  1.00316.93           N
ATOM   2136  CA  GLU A 272     -97.424 -60.099 117.413  1.00316.93           C
ATOM   2137  CB  GLU A 272     -97.436 -61.617 117.166  1.00316.93           C
ATOM   2138  CG  GLU A 272     -98.843 -62.205 117.041  1.00316.93           C
ATOM   2139  CD  GLU A 272     -98.706 -63.702 116.797  1.00316.93           C
ATOM   2140  OE1 GLU A 272     -97.872 -64.088 115.936  1.00316.93           O
ATOM   2141  OE2 GLU A 272     -99.430 -64.479 117.476  1.00316.93           O
ATOM   2142  C   GLU A 272     -98.138 -59.866 118.708  1.00316.93           C
ATOM   2143  O   GLU A 272     -97.539 -59.947 119.779  1.00316.93           O
ATOM   2144  N   THR A 273     -99.448 -59.546 118.639  1.00223.07           N
ATOM   2145  CA  THR A 273    -100.206 -59.352 119.842  1.00223.07           C
ATOM   2146  CB  THR A 273    -100.418 -57.909 120.192  1.00223.07           C
ATOM   2147  OG1 THR A 273     -99.168 -57.255 120.361  1.00223.07           O
ATOM   2148  CG2 THR A 273    -101.236 -57.833 121.492  1.00223.07           C
ATOM   2149  C   THR A 273    -101.560 -59.953 119.635  1.00223.07           C
ATOM   2150  O   THR A 273    -102.070 -59.986 118.516  1.00223.07           O
ATOM   2151  N   ILE A 274    -102.173 -60.470 120.720  1.00129.91           N
ATOM   2152  CA  ILE A 274    -103.491 -61.027 120.615  1.00129.91           C
ATOM   2153  CB  ILE A 274    -103.523 -62.523 120.730  1.00129.91           C
ATOM   2154  CG1 ILE A 274    -103.026 -62.966 122.117  1.00129.91           C
ATOM   2155  CG2 ILE A 274    -102.710 -63.109 119.563  1.00129.91           C
ATOM   2156  CD1 ILE A 274    -103.301 -64.437 122.422  1.00129.91           C
ATOM   2157  C   ILE A 274    -104.301 -60.486 121.750  1.00129.91           C
ATOM   2158  O   ILE A 274    -103.807 -60.366 122.870  1.00129.91           O
ATOM   2159  N   LYS A 275    -105.573 -60.122 121.486  1.00215.82           N
ATOM   2160  CA  LYS A 275    -106.398 -59.633 122.553  1.00215.82           C
ATOM   2161  CB  LYS A 275    -106.558 -58.103 122.565  1.00215.82           C
ATOM   2162  CG  LYS A 275    -107.438 -57.600 123.711  1.00215.82           C
ATOM   2163  CD  LYS A 275    -107.358 -56.088 123.934  1.00215.82           C
ATOM   2164  CE  LYS A 275    -108.146 -55.276 122.904  1.00215.82           C
ATOM   2165  NZ  LYS A 275    -108.017 -53.830 123.192  1.00215.82           N
ATOM   2166  C   LYS A 275    -107.766 -60.213 122.387  1.00215.82           C
ATOM   2167  O   LYS A 275    -108.285 -60.333 121.279  1.00215.82           O
ATOM   2168  N   PRO A 276    -108.344 -60.605 123.489  1.00155.76           N
ATOM   2169  CA  PRO A 276    -109.684 -61.126 123.442  1.00155.76           C
ATOM   2170  CD  PRO A 276    -107.547 -61.264 124.512  1.00155.76           C
ATOM   2171  CB  PRO A 276    -109.862 -61.955 124.712  1.00155.76           C
ATOM   2172  CG  PRO A 276    -108.431 -62.392 125.065  1.00155.76           C
ATOM   2173  C   PRO A 276    -110.660 -59.999 123.335  1.00155.76           C
ATOM   2174  O   PRO A 276    -110.309 -58.876 123.694  1.00155.76           O
ATOM   2175  N   VAL A 277    -111.882 -60.267 122.832  1.00 99.31           N
ATOM   2176  CA  VAL A 277    -112.859 -59.222 122.737  1.00 99.31           C
ATOM   2177  CB  VAL A 277    -113.024 -58.681 121.348  1.00 99.31           C
ATOM   2178  CG1 VAL A 277    -113.542 -59.810 120.441  1.00 99.31           C
ATOM   2179  CG2 VAL A 277    -113.958 -57.460 121.409  1.00 99.31           C
ATOM   2180  C   VAL A 277    -114.180 -59.793 123.142  1.00 99.31           C
ATOM   2181  O   VAL A 277    -114.409 -60.996 123.028  1.00 99.31           O
ATOM   2182  N   GLN A 278    -115.082 -58.932 123.653  1.00217.24           N
ATOM   2183  CA  GLN A 278    -116.389 -59.388 124.028  1.00217.24           C
ATOM   2184  CB  GLN A 278    -116.715 -59.183 125.517  1.00217.24           C
ATOM   2185  CG  GLN A 278    -118.110 -59.678 125.908  1.00217.24           C
ATOM   2186  CD  GLN A 278    -118.308 -59.416 127.394  1.00217.24           C
ATOM   2187  OE1 GLN A 278    -119.362 -59.715 127.955  1.00217.24           O
ATOM   2188  NE2 GLN A 278    -117.266 -58.844 128.055  1.00217.24           N
ATOM   2189  C   GLN A 278    -117.374 -58.588 123.241  1.00217.24           C
ATOM   2190  O   GLN A 278    -117.243 -57.374 123.099  1.00217.24           O
ATOM   2191  N   PRO A 279    -118.346 -59.262 122.695  1.00112.43           N
ATOM   2192  CA  PRO A 279    -119.353 -58.583 121.929  1.00112.43           C
ATOM   2193  CD  PRO A 279    -118.129 -60.618 122.224  1.00112.43           C
ATOM   2194  CB  PRO A 279    -119.933 -59.622 120.964  1.00112.43           C
ATOM   2195  CG  PRO A 279    -119.435 -60.975 121.500  1.00112.43           C
ATOM   2196  C   PRO A 279    -120.380 -57.952 122.812  1.00112.43           C
ATOM   2197  O   PRO A 279    -120.561 -58.408 123.940  1.00112.43           O
ATOM   2198  N   GLU A 280    -121.049 -56.892 122.319  1.00246.23           N
ATOM   2199  CA  GLU A 280    -122.097 -56.255 123.060  1.00246.23           C
ATOM   2200  CB  GLU A 280    -121.661 -54.962 123.772  1.00246.23           C
ATOM   2201  CG  GLU A 280    -120.676 -55.204 124.918  1.00246.23           C
ATOM   2202  CD  GLU A 280    -120.327 -53.856 125.533  1.00246.23           C
ATOM   2203  OE1 GLU A 280    -120.863 -52.826 125.045  1.00246.23           O
ATOM   2204  OE2 GLU A 280    -119.521 -53.840 126.502  1.00246.23           O
ATOM   2205  C   GLU A 280    -123.148 -55.886 122.066  1.00246.23           C
ATOM   2206  O   GLU A 280    -122.844 -55.626 120.902  1.00246.23           O
ATOM   2207  N   GLN A 281    -124.428 -55.874 122.490  1.00247.72           N
ATOM   2208  CA  GLN A 281    -125.461 -55.532 121.557  1.00247.72           C
ATOM   2209  CB  GLN A 281    -126.414 -56.698 121.245  1.00247.72           C
ATOM   2210  CG  GLN A 281    -127.519 -56.337 120.250  1.00247.72           C
ATOM   2211  CD  GLN A 281    -128.383 -57.571 120.036  1.00247.72           C
ATOM   2212  OE1 GLN A 281    -129.347 -57.545 119.272  1.00247.72           O
ATOM   2213  NE2 GLN A 281    -128.030 -58.687 120.728  1.00247.72           N
ATOM   2214  C   GLN A 281    -126.289 -54.438 122.148  1.00247.72           C
ATOM   2215  O   GLN A 281    -126.602 -54.452 123.338  1.00247.72           O
ATOM   2216  N   VAL A 282    -126.646 -53.439 121.317  1.00125.27           N
ATOM   2217  CA  VAL A 282    -127.487 -52.369 121.763  1.00125.27           C
ATOM   2218  CB  VAL A 282    -126.729 -51.155 122.216  1.00125.27           C
ATOM   2219  CG1 VAL A 282    -125.886 -51.535 123.444  1.00125.27           C
ATOM   2220  CG2 VAL A 282    -125.904 -50.625 121.032  1.00125.27           C
ATOM   2221  C   VAL A 282    -128.315 -51.957 120.590  1.00125.27           C
ATOM   2222  O   VAL A 282    -127.905 -52.132 119.443  1.00125.27           O
ATOM   2223  N   SER A 283    -129.524 -51.417 120.843  1.00205.41           N
ATOM   2224  CA  SER A 283    -130.336 -50.989 119.742  1.00205.41           C
ATOM   2225  CB  SER A 283    -131.321 -52.063 119.251  1.00205.41           C
ATOM   2226  OG  SER A 283    -130.610 -53.181 118.740  1.00205.41           O
ATOM   2227  C   SER A 283    -131.153 -49.824 120.198  1.00205.41           C
ATOM   2228  O   SER A 283    -131.459 -49.690 121.382  1.00205.41           O
ATOM   2229  N   GLN A 284    -131.508 -48.929 119.254  1.00204.97           N
ATOM   2230  CA  GLN A 284    -132.334 -47.807 119.585  1.00204.97           C
ATOM   2231  CB  GLN A 284    -131.569 -46.473 119.655  1.00204.97           C
ATOM   2232  CG  GLN A 284    -130.543 -46.425 120.790  1.00204.97           C
ATOM   2233  CD  GLN A 284    -129.857 -45.067 120.753  1.00204.97           C
ATOM   2234  OE1 GLN A 284    -130.159 -44.227 119.907  1.00204.97           O
ATOM   2235  NE2 GLN A 284    -128.906 -44.843 121.699  1.00204.97           N
ATOM   2236  C   GLN A 284    -133.356 -47.684 118.501  1.00204.97           C
ATOM   2237  O   GLN A 284    -133.052 -47.844 117.320  1.00204.97           O
ATOM   2238  N   PRO A 285    -134.569 -47.410 118.891  1.00161.65           N
ATOM   2239  CA  PRO A 285    -135.654 -47.308 117.953  1.00161.65           C
ATOM   2240  CD  PRO A 285    -134.826 -46.653 120.105  1.00161.65           C
ATOM   2241  CB  PRO A 285    -136.842 -46.804 118.766  1.00161.65           C
ATOM   2242  CG  PRO A 285    -136.173 -45.951 119.860  1.00161.65           C
ATOM   2243  C   PRO A 285    -135.309 -46.351 116.858  1.00161.65           C
ATOM   2244  O   PRO A 285    -135.591 -46.654 115.699  1.00161.65           O
ATOM   2245  N   VAL A 286    -134.704 -45.197 117.198  1.00 95.17           N
ATOM   2246  CA  VAL A 286    -134.341 -44.222 116.210  1.00 95.17           C
ATOM   2247  CB  VAL A 286    -133.475 -44.770 115.114  1.00 95.17           C
ATOM   2248  CG1 VAL A 286    -133.230 -43.658 114.080  1.00 95.17           C
ATOM   2249  CG2 VAL A 286    -132.190 -45.336 115.743  1.00 95.17           C
ATOM   2250  C   VAL A 286    -135.588 -43.668 115.592  1.00 95.17           C
ATOM   2251  O   VAL A 286    -136.617 -44.339 115.524  1.00 95.17           O
ATOM   2252  N   SER A 287    -135.528 -42.397 115.147  1.00207.98           N
ATOM   2253  CA  SER A 287    -136.660 -41.789 114.509  1.00207.98           C
ATOM   2254  CB  SER A 287    -137.541 -40.970 115.469  1.00207.98           C
ATOM   2255  OG  SER A 287    -138.637 -40.406 114.764  1.00207.98           O
ATOM   2256  C   SER A 287    -136.134 -40.843 113.478  1.00207.98           C
ATOM   2257  O   SER A 287    -135.007 -40.362 113.586  1.00207.98           O
ATOM   2258  N   LYS A 288    -136.935 -40.569 112.428  1.00333.02           N
ATOM   2259  CA  LYS A 288    -136.491 -39.659 111.411  1.00333.02           C
ATOM   2260  CB  LYS A 288    -135.844 -40.360 110.206  1.00333.02           C
ATOM   2261  CG  LYS A 288    -136.797 -41.302 109.466  1.00333.02           C
ATOM   2262  CD  LYS A 288    -137.336 -42.436 110.341  1.00333.02           C
ATOM   2263  CE  LYS A 288    -136.279 -43.477 110.717  1.00333.02           C
ATOM   2264  NZ  LYS A 288    -136.885 -44.532 111.560  1.00333.02           N
ATOM   2265  C   LYS A 288    -137.681 -38.910 110.901  1.00333.02           C
ATOM   2266  O   LYS A 288    -138.806 -39.408 110.943  1.00333.02           O
ATOM   2267  N   LYS A 289    -137.459 -37.668 110.424  1.00264.18           N
ATOM   2268  CA  LYS A 289    -138.533 -36.888 109.878  1.00264.18           C
ATOM   2269  CB  LYS A 289    -139.072 -35.823 110.849  1.00264.18           C
ATOM   2270  CG  LYS A 289    -139.761 -36.417 112.079  1.00264.18           C
ATOM   2271  CD  LYS A 289    -140.016 -35.402 113.195  1.00264.18           C
ATOM   2272  CE  LYS A 289    -140.707 -36.002 114.422  1.00264.18           C
ATOM   2273  NZ  LYS A 289    -140.914 -34.957 115.449  1.00264.18           N
ATOM   2274  C   LYS A 289    -138.002 -36.171 108.677  1.00264.18           C
ATOM   2275  O   LYS A 289    -136.821 -35.832 108.619  1.00264.18           O
ATOM   2276  N   THR A 290    -138.866 -35.940 107.666  1.00308.42           N
ATOM   2277  CA  THR A 290    -138.433 -35.246 106.486  1.00308.42           C
ATOM   2278  CB  THR A 290    -138.170 -36.154 105.321  1.00308.42           C
ATOM   2279  OG1 THR A 290    -137.577 -35.427 104.255  1.00308.42           O
ATOM   2280  CG2 THR A 290    -139.503 -36.774 104.869  1.00308.42           C
ATOM   2281  C   THR A 290    -139.522 -34.306 106.073  1.00308.42           C
ATOM   2282  O   THR A 290    -140.661 -34.427 106.521  1.00308.42           O
ATOM   2283  N   ALA A 291    -139.186 -33.319 105.214  1.00258.38           N
ATOM   2284  CA  ALA A 291    -140.184 -32.395 104.755  1.00258.38           C
ATOM   2285  CB  ALA A 291    -140.027 -30.979 105.335  1.00258.38           C
ATOM   2286  C   ALA A 291    -140.059 -32.277 103.267  1.00258.38           C
ATOM   2287  O   ALA A 291    -138.964 -32.275 102.708  1.00258.38           O
ATOM   2288  N   PRO A 292    -141.192 -32.211 102.621  1.00171.63           N
ATOM   2289  CA  PRO A 292    -141.197 -32.070 101.186  1.00171.63           C
ATOM   2290  CD  PRO A 292    -142.297 -33.037 103.081  1.00171.63           C
ATOM   2291  CB  PRO A 292    -142.544 -32.609 100.711  1.00171.63           C
ATOM   2292  CG  PRO A 292    -142.954 -33.600 101.812  1.00171.63           C
ATOM   2293  C   PRO A 292    -140.967 -30.652 100.765  1.00171.63           C
ATOM   2294  O   PRO A 292    -141.144 -29.750 101.583  1.00171.63           O
ATOM   2295  N   VAL A 293    -140.560 -30.437  99.495  1.00109.69           N
ATOM   2296  CA  VAL A 293    -140.368 -29.111  98.979  1.00109.69           C
ATOM   2297  CB  VAL A 293    -138.926 -28.727  98.832  1.00109.69           C
ATOM   2298  CG1 VAL A 293    -138.279 -28.713 100.228  1.00109.69           C
ATOM   2299  CG2 VAL A 293    -138.258 -29.699  97.845  1.00109.69           C
ATOM   2300  C   VAL A 293    -140.974 -29.084  97.609  1.00109.69           C
ATOM   2301  O   VAL A 293    -141.043 -30.112  96.937  1.00109.69           O
ATOM   2302  N   LYS A 294    -141.454 -27.903  97.162  1.00313.93           N
ATOM   2303  CA  LYS A 294    -142.050 -27.828  95.857  1.00313.93           C
ATOM   2304  CB  LYS A 294    -143.591 -27.914  95.909  1.00313.93           C
ATOM   2305  CG  LYS A 294    -144.302 -27.940  94.551  1.00313.93           C
ATOM   2306  CD  LYS A 294    -144.219 -26.633  93.761  1.00313.93           C
ATOM   2307  CE  LYS A 294    -145.071 -25.507  94.351  1.00313.93           C
ATOM   2308  NZ  LYS A 294    -144.933 -24.283  93.530  1.00313.93           N
ATOM   2309  C   LYS A 294    -141.669 -26.518  95.238  1.00313.93           C
ATOM   2310  O   LYS A 294    -141.586 -25.498  95.920  1.00313.93           O
ATOM   2311  N   GLU A 295    -141.402 -26.525  93.913  1.00318.87           N
ATOM   2312  CA  GLU A 295    -141.072 -25.313  93.214  1.00318.87           C
ATOM   2313  CB  GLU A 295    -139.567 -25.153  92.937  1.00318.87           C
ATOM   2314  CG  GLU A 295    -138.981 -26.267  92.068  1.00318.87           C
ATOM   2315  CD  GLU A 295    -137.499 -25.980  91.874  1.00318.87           C
ATOM   2316  OE1 GLU A 295    -137.020 -24.951  92.421  1.00318.87           O
ATOM   2317  OE2 GLU A 295    -136.826 -26.788  91.181  1.00318.87           O
ATOM   2318  C   GLU A 295    -141.768 -25.354  91.889  1.00318.87           C
ATOM   2319  O   GLU A 295    -142.014 -26.428  91.343  1.00318.87           O
ATOM   2320  N   LYS A 296    -142.129 -24.172  91.341  1.00306.78           N
ATOM   2321  CA  LYS A 296    -142.800 -24.142  90.071  1.00306.78           C
ATOM   2322  CB  LYS A 296    -144.329 -24.027  90.189  1.00306.78           C
ATOM   2323  CG  LYS A 296    -145.047 -24.007  88.838  1.00306.78           C
ATOM   2324  CD  LYS A 296    -146.558 -24.218  88.945  1.00306.78           C
ATOM   2325  CE  LYS A 296    -147.294 -23.053  89.612  1.00306.78           C
ATOM   2326  NZ  LYS A 296    -146.909 -22.960  91.038  1.00306.78           N
ATOM   2327  C   LYS A 296    -142.328 -22.939  89.311  1.00306.78           C
ATOM   2328  O   LYS A 296    -141.803 -21.992  89.893  1.00306.78           O
ATOM   2329  N   SER A 297    -142.489 -22.965  87.968  1.00167.27           N
ATOM   2330  CA  SER A 297    -142.104 -21.843  87.159  1.00167.27           C
ATOM   2331  CB  SER A 297    -140.882 -22.119  86.263  1.00167.27           C
ATOM   2332  OG  SER A 297    -140.569 -20.965  85.498  1.00167.27           O
ATOM   2333  C   SER A 297    -143.253 -21.528  86.250  1.00167.27           C
ATOM   2334  O   SER A 297    -143.936 -22.418  85.748  1.00167.27           O
ATOM   2335  N   PRO A 298    -143.499 -20.258  86.066  1.00230.58           N
ATOM   2336  CA  PRO A 298    -144.581 -19.834  85.215  1.00230.58           C
ATOM   2337  CD  PRO A 298    -143.246 -19.304  87.134  1.00230.58           C
ATOM   2338  CB  PRO A 298    -144.793 -18.353  85.518  1.00230.58           C
ATOM   2339  CG  PRO A 298    -144.317 -18.212  86.976  1.00230.58           C
ATOM   2340  C   PRO A 298    -144.406 -20.133  83.756  1.00230.58           C
ATOM   2341  O   PRO A 298    -145.406 -20.395  83.090  1.00230.58           O
ATOM   2342  N   VAL A 299    -143.162 -20.103  83.240  1.00 85.06           N
ATOM   2343  CA  VAL A 299    -142.909 -20.343  81.845  1.00 85.06           C
ATOM   2344  CB  VAL A 299    -143.445 -21.657  81.355  1.00 85.06           C
ATOM   2345  CG1 VAL A 299    -143.193 -21.755  79.841  1.00 85.06           C
ATOM   2346  CG2 VAL A 299    -142.795 -22.786  82.173  1.00 85.06           C
ATOM   2347  C   VAL A 299    -143.529 -19.247  81.027  1.00 85.06           C
ATOM   2348  O   VAL A 299    -144.633 -18.778  81.296  1.00 85.06           O
ATOM   2349  N   PRO A 300    -142.789 -18.809  80.041  1.00100.77           N
ATOM   2350  CA  PRO A 300    -143.267 -17.778  79.151  1.00100.77           C
ATOM   2351  CD  PRO A 300    -141.345 -18.758  80.195  1.00100.77           C
ATOM   2352  CB  PRO A 300    -142.024 -17.043  78.639  1.00100.77           C
ATOM   2353  CG  PRO A 300    -140.853 -17.984  78.965  1.00100.77           C
ATOM   2354  C   PRO A 300    -144.113 -18.333  78.048  1.00100.77           C
ATOM   2355  O   PRO A 300    -144.021 -19.526  77.768  1.00100.77           O
ATOM   2356  N   TYR A 301    -144.956 -17.482  77.417  1.00318.56           N
ATOM   2357  CA  TYR A 301    -145.776 -17.912  76.318  1.00318.56           C
ATOM   2358  CB  TYR A 301    -147.250 -18.084  76.724  1.00318.56           C
ATOM   2359  CG  TYR A 301    -148.032 -18.528  75.537  1.00318.56           C
ATOM   2360  CD1 TYR A 301    -147.967 -19.832  75.106  1.00318.56           C
ATOM   2361  CD2 TYR A 301    -148.846 -17.642  74.870  1.00318.56           C
ATOM   2362  CE1 TYR A 301    -148.693 -20.247  74.015  1.00318.56           C
ATOM   2363  CE2 TYR A 301    -149.573 -18.051  73.779  1.00318.56           C
ATOM   2364  CZ  TYR A 301    -149.497 -19.354  73.349  1.00318.56           C
ATOM   2365  OH  TYR A 301    -150.244 -19.774  72.228  1.00318.56           O
ATOM   2366  C   TYR A 301    -145.699 -16.846  75.261  1.00318.56           C
ATOM   2367  O   TYR A 301    -145.706 -15.657  75.576  1.00318.56           O
ATOM   2368  N   LEU A 302    -145.599 -17.240  73.968  1.00337.53           N
ATOM   2369  CA  LEU A 302    -145.521 -16.243  72.928  1.00337.53           C
ATOM   2370  CB  LEU A 302    -144.084 -15.933  72.486  1.00337.53           C
ATOM   2371  CG  LEU A 302    -143.996 -14.874  71.371  1.00337.53           C
ATOM   2372  CD1 LEU A 302    -144.525 -13.513  71.854  1.00337.53           C
ATOM   2373  CD2 LEU A 302    -142.576 -14.787  70.790  1.00337.53           C
ATOM   2374  C   LEU A 302    -146.259 -16.738  71.714  1.00337.53           C
ATOM   2375  O   LEU A 302    -146.274 -17.936  71.434  1.00337.53           O
ATOM   2376  N   ILE A 303    -146.910 -15.814  70.972  1.00152.33           N
ATOM   2377  CA  ILE A 303    -147.604 -16.175  69.763  1.00152.33           C
ATOM   2378  CB  ILE A 303    -149.088 -16.326  69.936  1.00152.33           C
ATOM   2379  CG1 ILE A 303    -149.715 -14.995  70.382  1.00152.33           C
ATOM   2380  CG2 ILE A 303    -149.341 -17.499  70.894  1.00152.33           C
ATOM   2381  CD1 ILE A 303    -151.241 -14.981  70.295  1.00152.33           C
ATOM   2382  C   ILE A 303    -147.402 -15.090  68.747  1.00152.33           C
ATOM   2383  O   ILE A 303    -147.161 -13.937  69.099  1.00152.33           O
ATOM   2384  N   ALA A 304    -147.471 -15.447  67.443  1.00237.56           N
ATOM   2385  CA  ALA A 304    -147.343 -14.467  66.399  1.00237.56           C
ATOM   2386  CB  ALA A 304    -145.889 -14.216  65.966  1.00237.56           C
ATOM   2387  C   ALA A 304    -148.079 -14.978  65.195  1.00237.56           C
ATOM   2388  O   ALA A 304    -148.243 -16.185  65.029  1.00237.56           O
ATOM   2389  N   VAL A 305    -148.566 -14.062  64.325  1.00117.08           N
ATOM   2390  CA  VAL A 305    -149.257 -14.490  63.138  1.00117.08           C
ATOM   2391  CB  VAL A 305    -150.731 -14.680  63.342  1.00117.08           C
ATOM   2392  CG1 VAL A 305    -151.352 -13.323  63.713  1.00117.08           C
ATOM   2393  CG2 VAL A 305    -151.324 -15.306  62.069  1.00117.08           C
ATOM   2394  C   VAL A 305    -149.095 -13.441  62.077  1.00117.08           C
ATOM   2395  O   VAL A 305    -148.882 -12.268  62.380  1.00117.08           O
ATOM   2396  N   ILE A 306    -149.171 -13.852  60.790  1.00114.39           N
ATOM   2397  CA  ILE A 306    -149.065 -12.923  59.697  1.00114.39           C
ATOM   2398  CB  ILE A 306    -147.700 -12.887  59.073  1.00114.39           C
ATOM   2399  CG1 ILE A 306    -147.580 -11.693  58.111  1.00114.39           C
ATOM   2400  CG2 ILE A 306    -147.447 -14.251  58.410  1.00114.39           C
ATOM   2401  CD1 ILE A 306    -147.628 -10.337  58.815  1.00114.39           C
ATOM   2402  C   ILE A 306    -150.030 -13.341  58.625  1.00114.39           C
ATOM   2403  O   ILE A 306    -150.366 -14.519  58.514  1.00114.39           O
ATOM   2404  N   VAL A 307    -150.523 -12.376  57.815  1.00 81.30           N
ATOM   2405  CA  VAL A 307    -151.429 -12.718  56.749  1.00 81.30           C
ATOM   2406  CB  VAL A 307    -152.874 -12.610  57.137  1.00 81.30           C
ATOM   2407  CG1 VAL A 307    -153.179 -11.142  57.481  1.00 81.30           C
ATOM   2408  CG2 VAL A 307    -153.731 -13.169  55.989  1.00 81.30           C
ATOM   2409  C   VAL A 307    -151.211 -11.769  55.605  1.00 81.30           C
ATOM   2410  O   VAL A 307    -150.725 -10.655  55.798  1.00 81.30           O
ATOM   2411  N   VAL A 308    -151.549 -12.203  54.368  1.00 29.85           N
ATOM   2412  CA  VAL A 308    -151.405 -11.353  53.215  1.00 29.85           C
ATOM   2413  CB  VAL A 308    -150.032 -11.416  52.609  1.00 29.85           C
ATOM   2414  CG1 VAL A 308    -149.989 -10.516  51.363  1.00 29.85           C
ATOM   2415  CG2 VAL A 308    -149.006 -11.034  53.689  1.00 29.85           C
ATOM   2416  C   VAL A 308    -152.380 -11.820  52.170  1.00 29.85           C
ATOM   2417  O   VAL A 308    -152.806 -12.974  52.188  1.00 29.85           O
ATOM   2418  N   VAL A 309    -152.781 -10.924  51.237  1.00116.32           N
ATOM   2419  CA  VAL A 309    -153.691 -11.314  50.190  1.00116.32           C
ATOM   2420  CB  VAL A 309    -155.133 -11.111  50.550  1.00116.32           C
ATOM   2421  CG1 VAL A 309    -155.472 -12.016  51.746  1.00116.32           C
ATOM   2422  CG2 VAL A 309    -155.365  -9.614  50.815  1.00116.32           C
ATOM   2423  C   VAL A 309    -153.421 -10.471  48.976  1.00116.32           C
ATOM   2424  O   VAL A 309    -152.891  -9.366  49.084  1.00116.32           O
ATOM   2425  N   LEU A 310    -153.764 -10.993  47.773  1.00332.94           N
ATOM   2426  CA  LEU A 310    -153.573 -10.252  46.552  1.00332.94           C
ATOM   2427  CB  LEU A 310    -152.238 -10.594  45.854  1.00332.94           C
ATOM   2428  CG  LEU A 310    -151.950  -9.837  44.538  1.00332.94           C
ATOM   2429  CD1 LEU A 310    -152.828 -10.323  43.372  1.00332.94           C
ATOM   2430  CD2 LEU A 310    -152.027  -8.317  44.751  1.00332.94           C
ATOM   2431  C   LEU A 310    -154.704 -10.598  45.624  1.00332.94           C
ATOM   2432  O   LEU A 310    -155.199 -11.724  45.638  1.00332.94           O
ATOM   2433  N   LEU A 311    -155.162  -9.623  44.801  1.00356.96           N
ATOM   2434  CA  LEU A 311    -156.237  -9.892  43.877  1.00356.96           C
ATOM   2435  CB  LEU A 311    -157.586  -9.310  44.325  1.00356.96           C
ATOM   2436  CG  LEU A 311    -158.736  -9.591  43.340  1.00356.96           C
ATOM   2437  CD1 LEU A 311    -159.016 -11.099  43.227  1.00356.96           C
ATOM   2438  CD2 LEU A 311    -159.989  -8.778  43.700  1.00356.96           C
ATOM   2439  C   LEU A 311    -155.909  -9.271  42.546  1.00356.96           C
ATOM   2440  O   LEU A 311    -155.255  -8.231  42.483  1.00356.96           O
ATOM   2441  N   LEU A 312    -156.344  -9.916  41.438  1.00242.30           N
ATOM   2442  CA  LEU A 312    -156.116  -9.387  40.116  1.00242.30           C
ATOM   2443  CB  LEU A 312    -154.898 -10.005  39.408  1.00242.30           C
ATOM   2444  CG  LEU A 312    -153.562  -9.701  40.113  1.00242.30           C
ATOM   2445  CD1 LEU A 312    -152.378 -10.337  39.365  1.00242.30           C
ATOM   2446  CD2 LEU A 312    -153.384  -8.193  40.347  1.00242.30           C
ATOM   2447  C   LEU A 312    -157.323  -9.685  39.267  1.00242.30           C
ATOM   2448  O   LEU A 312    -158.063 -10.627  39.547  1.00242.30           O
ATOM   2449  N   CYS A 313    -157.568  -8.870  38.212  1.00107.99           N
ATOM   2450  CA  CYS A 313    -158.699  -9.108  37.350  1.00107.99           C
ATOM   2451  CB  CYS A 313    -159.995  -8.465  37.882  1.00107.99           C
ATOM   2452  SG  CYS A 313    -161.452  -8.782  36.840  1.00107.99           S
ATOM   2453  C   CYS A 313    -158.407  -8.506  36.000  1.00107.99           C
ATOM   2454  O   CYS A 313    -157.476  -7.714  35.859  1.00107.99           O
ATOM   2455  N   GLY A 314    -159.189  -8.887  34.958  1.00 98.21           N
ATOM   2456  CA  GLY A 314    -159.011  -8.326  33.641  1.00 98.21           C
ATOM   2457  C   GLY A 314    -159.816  -9.125  32.652  1.00 98.21           C
ATOM   2458  O   GLY A 314    -160.298 -10.211  32.970  1.00 98.21           O
ATOM   2459  N   GLY A 315    -159.983  -8.597  31.413  1.00 96.23           N
ATOM   2460  CA  GLY A 315    -160.705  -9.310  30.388  1.00 96.23           C
ATOM   2461  C   GLY A 315    -161.006  -8.373  29.248  1.00 96.23           C
ATOM   2462  O   GLY A 315    -161.026  -7.156  29.427  1.00 96.23           O
ATOM   2463  N   VAL A 316    -161.251  -8.930  28.036  1.00 43.04           N
ATOM   2464  CA  VAL A 316    -161.568  -8.126  26.880  1.00 43.04           C
ATOM   2465  CB  VAL A 316    -160.344  -7.620  26.168  1.00 43.04           C
ATOM   2466  CG1 VAL A 316    -160.775  -6.798  24.941  1.00 43.04           C
ATOM   2467  CG2 VAL A 316    -159.489  -6.831  27.174  1.00 43.04           C
ATOM   2468  C   VAL A 316    -162.336  -8.983  25.906  1.00 43.04           C
ATOM   2469  O   VAL A 316    -162.254 -10.209  25.958  1.00 43.04           O
ATOM   2470  N   ILE A 317    -163.128  -8.357  25.000  1.00110.69           N
ATOM   2471  CA  ILE A 317    -163.889  -9.105  24.026  1.00110.69           C
ATOM   2472  CB  ILE A 317    -165.338  -9.247  24.393  1.00110.69           C
ATOM   2473  CG1 ILE A 317    -166.031 -10.263  23.470  1.00110.69           C
ATOM   2474  CG2 ILE A 317    -165.973  -7.846  24.375  1.00110.69           C
ATOM   2475  CD1 ILE A 317    -167.417 -10.679  23.958  1.00110.69           C
ATOM   2476  C   ILE A 317    -163.840  -8.400  22.696  1.00110.69           C
ATOM   2477  O   ILE A 317    -163.713  -7.178  22.640  1.00110.69           O
ATOM   2478  N   LEU A 318    -163.918  -9.168  21.580  1.00338.19           N
ATOM   2479  CA  LEU A 318    -163.914  -8.587  20.258  1.00338.19           C
ATOM   2480  CB  LEU A 318    -162.493  -8.472  19.669  1.00338.19           C
ATOM   2481  CG  LEU A 318    -162.393  -7.855  18.256  1.00338.19           C
ATOM   2482  CD1 LEU A 318    -162.891  -8.812  17.160  1.00338.19           C
ATOM   2483  CD2 LEU A 318    -163.077  -6.480  18.207  1.00338.19           C
ATOM   2484  C   LEU A 318    -164.746  -9.463  19.354  1.00338.19           C
ATOM   2485  O   LEU A 318    -164.792 -10.679  19.541  1.00338.19           O
ATOM   2486  N   PHE A 319    -165.447  -8.868  18.358  1.00295.69           N
ATOM   2487  CA  PHE A 319    -166.240  -9.653  17.442  1.00295.69           C
ATOM   2488  CB  PHE A 319    -167.718  -9.755  17.859  1.00295.69           C
ATOM   2489  CG  PHE A 319    -168.420 -10.586  16.841  1.00295.69           C
ATOM   2490  CD1 PHE A 319    -168.390 -11.956  16.913  1.00295.69           C
ATOM   2491  CD2 PHE A 319    -169.114  -9.985  15.812  1.00295.69           C
ATOM   2492  CE1 PHE A 319    -169.041 -12.722  15.971  1.00295.69           C
ATOM   2493  CE2 PHE A 319    -169.764 -10.743  14.871  1.00295.69           C
ATOM   2494  CZ  PHE A 319    -169.729 -12.116  14.950  1.00295.69           C
ATOM   2495  C   PHE A 319    -166.214  -9.019  16.075  1.00295.69           C
ATOM   2496  O   PHE A 319    -166.072  -7.803  15.955  1.00295.69           O
ATOM   2497  N   ILE A 320    -166.327  -9.841  15.000  1.00100.20           N
ATOM   2498  CA  ILE A 320    -166.347  -9.327  13.650  1.00100.20           C
ATOM   2499  CB  ILE A 320    -164.987  -9.310  13.011  1.00100.20           C
ATOM   2500  CG1 ILE A 320    -164.036  -8.407  13.813  1.00100.20           C
ATOM   2501  CG2 ILE A 320    -165.146  -8.878  11.543  1.00100.20           C
ATOM   2502  CD1 ILE A 320    -162.569  -8.557  13.411  1.00100.20           C
ATOM   2503  C   ILE A 320    -167.233 -10.206  12.802  1.00100.20           C
ATOM   2504  O   ILE A 320    -167.391 -11.392  13.089  1.00100.20           O
ATOM   2505  N   TYR A 321    -167.860  -9.637  11.738  1.00313.70           N
ATOM   2506  CA  TYR A 321    -168.699 -10.407  10.848  1.00313.70           C
ATOM   2507  CB  TYR A 321    -170.200 -10.210  11.120  1.00313.70           C
ATOM   2508  CG  TYR A 321    -170.963 -11.044  10.150  1.00313.70           C
ATOM   2509  CD1 TYR A 321    -171.158 -12.384  10.386  1.00313.70           C
ATOM   2510  CD2 TYR A 321    -171.489 -10.484   9.007  1.00313.70           C
ATOM   2511  CE1 TYR A 321    -171.863 -13.158   9.495  1.00313.70           C
ATOM   2512  CE2 TYR A 321    -172.194 -11.253   8.113  1.00313.70           C
ATOM   2513  CZ  TYR A 321    -172.383 -12.592   8.357  1.00313.70           C
ATOM   2514  OH  TYR A 321    -173.107 -13.384   7.440  1.00313.70           O
ATOM   2515  C   TYR A 321    -168.438  -9.955   9.430  1.00313.70           C
ATOM   2516  O   TYR A 321    -168.106  -8.793   9.206  1.00313.70           O
ATOM   2517  N   TYR A 322    -168.558 -10.866   8.430  1.00323.93           N
ATOM   2518  CA  TYR A 322    -168.325 -10.457   7.063  1.00323.93           C
ATOM   2519  CB  TYR A 322    -166.895 -10.781   6.589  1.00323.93           C
ATOM   2520  CG  TYR A 322    -166.678 -10.141   5.263  1.00323.93           C
ATOM   2521  CD1 TYR A 322    -166.528  -8.776   5.168  1.00323.93           C
ATOM   2522  CD2 TYR A 322    -166.593 -10.900   4.120  1.00323.93           C
ATOM   2523  CE1 TYR A 322    -166.321  -8.175   3.949  1.00323.93           C
ATOM   2524  CE2 TYR A 322    -166.385 -10.305   2.898  1.00323.93           C
ATOM   2525  CZ  TYR A 322    -166.251  -8.941   2.811  1.00323.93           C
ATOM   2526  OH  TYR A 322    -166.039  -8.328   1.558  1.00323.93           O
ATOM   2527  C   TYR A 322    -169.314 -11.138   6.140  1.00323.93           C
ATOM   2528  O   TYR A 322    -169.694 -12.288   6.353  1.00323.93           O
ATOM   2529  N   PRO A 323    -169.762 -10.417   5.131  1.00127.12           N
ATOM   2530  CA  PRO A 323    -170.708 -10.937   4.155  1.00127.12           C
ATOM   2531  CD  PRO A 323    -169.939  -8.988   5.332  1.00127.12           C
ATOM   2532  CB  PRO A 323    -171.561  -9.745   3.714  1.00127.12           C
ATOM   2533  CG  PRO A 323    -170.738  -8.510   4.112  1.00127.12           C
ATOM   2534  C   PRO A 323    -170.093 -11.653   2.976  1.00127.12           C
ATOM   2535  O   PRO A 323    -168.890 -11.520   2.763  1.00127.12           O
ATOM   2536  N   ASP A 324    -170.903 -12.417   2.195  1.00275.97           N
ATOM   2537  CA  ASP A 324    -170.419 -13.115   1.024  1.00275.97           C
ATOM   2538  CB  ASP A 324    -170.079 -14.593   1.288  1.00275.97           C
ATOM   2539  CG  ASP A 324    -171.356 -15.314   1.698  1.00275.97           C
ATOM   2540  OD1 ASP A 324    -172.316 -14.625   2.134  1.00275.97           O
ATOM   2541  OD2 ASP A 324    -171.387 -16.568   1.580  1.00275.97           O
ATOM   2542  C   ASP A 324    -171.474 -13.089  -0.059  1.00275.97           C
ATOM   2543  O   ASP A 324    -172.664 -12.974   0.233  1.00275.97           O
ATOM   2544  N   LEU A 325    -171.057 -13.168  -1.351  1.00270.71           N
ATOM   2545  CA  LEU A 325    -171.987 -13.176  -2.460  1.00270.71           C
ATOM   2546  CB  LEU A 325    -172.180 -11.793  -3.107  1.00270.71           C
ATOM   2547  CG  LEU A 325    -172.807 -10.752  -2.160  1.00270.71           C
ATOM   2548  CD1 LEU A 325    -172.983  -9.395  -2.860  1.00270.71           C
ATOM   2549  CD2 LEU A 325    -174.111 -11.276  -1.537  1.00270.71           C
ATOM   2550  C   LEU A 325    -171.473 -14.097  -3.541  1.00270.71           C
ATOM   2551  O   LEU A 325    -170.278 -14.387  -3.592  1.00270.71           O
ATOM   2552  N   PHE A 326    -172.372 -14.606  -4.428  1.00316.68           N
ATOM   2553  CA  PHE A 326    -171.949 -15.481  -5.501  1.00316.68           C
ATOM   2554  CB  PHE A 326    -171.801 -16.945  -5.040  1.00316.68           C
ATOM   2555  CG  PHE A 326    -171.359 -17.775  -6.196  1.00316.68           C
ATOM   2556  CD1 PHE A 326    -170.030 -17.828  -6.550  1.00316.68           C
ATOM   2557  CD2 PHE A 326    -172.272 -18.502  -6.922  1.00316.68           C
ATOM   2558  CE1 PHE A 326    -169.620 -18.595  -7.616  1.00316.68           C
ATOM   2559  CE2 PHE A 326    -171.868 -19.271  -7.989  1.00316.68           C
ATOM   2560  CZ  PHE A 326    -170.540 -19.317  -8.338  1.00316.68           C
ATOM   2561  C   PHE A 326    -172.976 -15.447  -6.616  1.00316.68           C
ATOM   2562  O   PHE A 326    -174.116 -15.044  -6.395  1.00316.68           O
ATOM   2563  N   SER A 327    -172.585 -15.851  -7.856  1.00200.64           N
ATOM   2564  CA  SER A 327    -173.496 -15.898  -8.981  1.00200.64           C
ATOM   2565  CB  SER A 327    -173.742 -14.524  -9.628  1.00200.64           C
ATOM   2566  OG  SER A 327    -172.538 -14.027 -10.193  1.00200.64           O
ATOM   2567  C   SER A 327    -172.919 -16.795 -10.053  1.00200.64           C
ATOM   2568  O   SER A 327    -171.745 -17.155  -9.991  1.00200.64           O
ATOM   2569  N   SER A 328    -173.740 -17.203 -11.059  1.00229.67           N
ATOM   2570  CA  SER A 328    -173.246 -18.048 -12.127  1.00229.67           C
ATOM   2571  CB  SER A 328    -173.043 -19.512 -11.699  1.00229.67           C
ATOM   2572  OG  SER A 328    -172.558 -20.276 -12.792  1.00229.67           O
ATOM   2573  C   SER A 328    -174.221 -18.063 -13.283  1.00229.67           C
ATOM   2574  O   SER A 328    -175.350 -17.591 -13.155  1.00229.67           O
ATOM   2575  N   SER A 329    -173.787 -18.594 -14.458  1.00234.45           N
ATOM   2576  CA  SER A 329    -174.630 -18.707 -15.633  1.00234.45           C
ATOM   2577  CB  SER A 329    -174.848 -17.369 -16.361  1.00234.45           C
ATOM   2578  OG  SER A 329    -175.551 -16.465 -15.522  1.00234.45           O
ATOM   2579  C   SER A 329    -173.972 -19.646 -16.619  1.00234.45           C
ATOM   2580  O   SER A 329    -172.807 -20.000 -16.449  1.00234.45           O
ATOM   2581  N   SER A 330    -174.708 -20.097 -17.673  1.00239.26           N
ATOM   2582  CA  SER A 330    -174.114 -20.984 -18.653  1.00239.26           C
ATOM   2583  CB  SER A 330    -173.973 -22.433 -18.154  1.00239.26           C
ATOM   2584  OG  SER A 330    -173.385 -23.240 -19.162  1.00239.26           O
ATOM   2585  C   SER A 330    -174.952 -21.038 -19.911  1.00239.26           C
ATOM   2586  O   SER A 330    -176.119 -20.651 -19.906  1.00239.26           O
ATOM   2587  N   ASP A 331    -174.347 -21.511 -21.037  1.00253.09           N
ATOM   2588  CA  ASP A 331    -175.013 -21.668 -22.315  1.00253.09           C
ATOM   2589  CB  ASP A 331    -175.010 -20.392 -23.176  1.00253.09           C
ATOM   2590  CG  ASP A 331    -175.967 -19.390 -22.544  1.00253.09           C
ATOM   2591  OD1 ASP A 331    -177.070 -19.817 -22.110  1.00253.09           O
ATOM   2592  OD2 ASP A 331    -175.613 -18.181 -22.498  1.00253.09           O
ATOM   2593  C   ASP A 331    -174.294 -22.741 -23.104  1.00253.09           C
ATOM   2594  O   ASP A 331    -173.152 -23.071 -22.789  1.00253.09           O
ATOM   2595  N   LYS A 332    -174.945 -23.339 -24.140  1.00306.01           N
ATOM   2596  CA  LYS A 332    -174.280 -24.373 -24.906  1.00306.01           C
ATOM   2597  CB  LYS A 332    -174.409 -25.765 -24.266  1.00306.01           C
ATOM   2598  CG  LYS A 332    -173.714 -26.871 -25.060  1.00306.01           C
ATOM   2599  CD  LYS A 332    -173.627 -28.197 -24.302  1.00306.01           C
ATOM   2600  CE  LYS A 332    -172.731 -28.140 -23.063  1.00306.01           C
ATOM   2601  NZ  LYS A 332    -172.713 -29.459 -22.392  1.00306.01           N
ATOM   2602  C   LYS A 332    -174.868 -24.500 -26.295  1.00306.01           C
ATOM   2603  O   LYS A 332    -176.021 -24.137 -26.526  1.00306.01           O
ATOM   2604  N   ASN A 333    -174.057 -25.006 -27.267  1.00311.62           N
ATOM   2605  CA  ASN A 333    -174.496 -25.277 -28.621  1.00311.62           C
ATOM   2606  CB  ASN A 333    -174.829 -23.999 -29.417  1.00311.62           C
ATOM   2607  CG  ASN A 333    -175.745 -24.354 -30.583  1.00311.62           C
ATOM   2608  OD1 ASN A 333    -175.367 -25.082 -31.499  1.00311.62           O
ATOM   2609  ND2 ASN A 333    -176.996 -23.821 -30.548  1.00311.62           N
ATOM   2610  C   ASN A 333    -173.365 -26.002 -29.326  1.00311.62           C
ATOM   2611  O   ASN A 333    -172.227 -25.939 -28.865  1.00311.62           O
ATOM   2612  N   ALA A 334    -173.628 -26.731 -30.447  1.00305.00           N
ATOM   2613  CA  ALA A 334    -172.533 -27.410 -31.113  1.00305.00           C
ATOM   2614  CB  ALA A 334    -172.030 -28.644 -30.345  1.00305.00           C
ATOM   2615  C   ALA A 334    -172.929 -27.890 -32.493  1.00305.00           C
ATOM   2616  O   ALA A 334    -174.113 -27.974 -32.817  1.00305.00           O
ATOM   2617  N   LEU A 335    -171.914 -28.195 -33.352  1.00350.75           N
ATOM   2618  CA  LEU A 335    -172.106 -28.714 -34.692  1.00350.75           C
ATOM   2619  CB  LEU A 335    -172.176 -27.627 -35.780  1.00350.75           C
ATOM   2620  CG  LEU A 335    -172.471 -28.186 -37.185  1.00350.75           C
ATOM   2621  CD1 LEU A 335    -173.846 -28.873 -37.232  1.00350.75           C
ATOM   2622  CD2 LEU A 335    -172.320 -27.101 -38.262  1.00350.75           C
ATOM   2623  C   LEU A 335    -170.945 -29.635 -35.018  1.00350.75           C
ATOM   2624  O   LEU A 335    -169.995 -29.720 -34.242  1.00350.75           O
ATOM   2625  N   ASP A 336    -170.994 -30.372 -36.163  1.00254.95           N
ATOM   2626  CA  ASP A 336    -169.948 -31.324 -36.492  1.00254.95           C
ATOM   2627  CB  ASP A 336    -170.416 -32.783 -36.348  1.00254.95           C
ATOM   2628  CG  ASP A 336    -170.746 -33.037 -34.885  1.00254.95           C
ATOM   2629  OD1 ASP A 336    -170.138 -32.360 -34.013  1.00254.95           O
ATOM   2630  OD2 ASP A 336    -171.614 -33.910 -34.619  1.00254.95           O
ATOM   2631  C   ASP A 336    -169.495 -31.174 -37.932  1.00254.95           C
ATOM   2632  O   ASP A 336    -170.223 -30.626 -38.759  1.00254.95           O
ATOM   2633  N   MET A 337    -168.255 -31.646 -38.262  1.00308.82           N
ATOM   2634  CA  MET A 337    -167.756 -31.615 -39.625  1.00308.82           C
ATOM   2635  CB  MET A 337    -167.261 -30.226 -40.068  1.00308.82           C
ATOM   2636  CG  MET A 337    -167.094 -30.098 -41.585  1.00308.82           C
ATOM   2637  SD  MET A 337    -166.794 -28.409 -42.183  1.00308.82           S
ATOM   2638  CE  MET A 337    -165.109 -28.305 -41.517  1.00308.82           C
ATOM   2639  C   MET A 337    -166.620 -32.615 -39.799  1.00308.82           C
ATOM   2640  O   MET A 337    -166.025 -33.068 -38.822  1.00308.82           O
ATOM   2641  N   PRO A 338    -166.338 -32.996 -41.039  1.00111.96           N
ATOM   2642  CA  PRO A 338    -165.301 -33.979 -41.355  1.00111.96           C
ATOM   2643  CD  PRO A 338    -167.439 -33.080 -41.986  1.00111.96           C
ATOM   2644  CB  PRO A 338    -165.756 -34.680 -42.640  1.00111.96           C
ATOM   2645  CG  PRO A 338    -166.851 -33.773 -43.222  1.00111.96           C
ATOM   2646  C   PRO A 338    -163.841 -33.557 -41.427  1.00111.96           C
ATOM   2647  O   PRO A 338    -163.546 -32.377 -41.611  1.00111.96           O
ATOM   2648  N   PRO A 339    -162.965 -34.541 -41.252  1.00 80.32           N
ATOM   2649  CA  PRO A 339    -161.506 -34.401 -41.272  1.00 80.32           C
ATOM   2650  CD  PRO A 339    -163.376 -35.617 -40.364  1.00 80.32           C
ATOM   2651  CB  PRO A 339    -160.985 -35.368 -40.208  1.00 80.32           C
ATOM   2652  CG  PRO A 339    -162.101 -36.411 -40.059  1.00 80.32           C
ATOM   2653  C   PRO A 339    -160.778 -34.629 -42.591  1.00 80.32           C
ATOM   2654  O   PRO A 339    -161.427 -34.984 -43.574  1.00 80.32           O
ATOM   2655  N   VAL A 340    -159.420 -34.435 -42.609  1.00122.75           N
ATOM   2656  CA  VAL A 340    -158.529 -34.663 -43.742  1.00122.75           C
ATOM   2657  CB  VAL A 340    -158.414 -33.475 -44.654  1.00122.75           C
ATOM   2658  CG1 VAL A 340    -157.721 -32.335 -43.890  1.00122.75           C
ATOM   2659  CG2 VAL A 340    -157.689 -33.907 -45.940  1.00122.75           C
ATOM   2660  C   VAL A 340    -157.129 -35.001 -43.225  1.00122.75           C
ATOM   2661  O   VAL A 340    -156.895 -34.914 -42.021  1.00122.75           O
ATOM   2662  N   THR A 341    -156.160 -35.419 -44.104  1.00294.51           N
ATOM   2663  CA  THR A 341    -154.826 -35.810 -43.645  1.00294.51           C
ATOM   2664  CB  THR A 341    -154.738 -37.277 -43.343  1.00294.51           C
ATOM   2665  OG1 THR A 341    -153.480 -37.586 -42.763  1.00294.51           O
ATOM   2666  CG2 THR A 341    -154.932 -38.061 -44.652  1.00294.51           C
ATOM   2667  C   THR A 341    -153.720 -35.516 -44.660  1.00294.51           C
ATOM   2668  O   THR A 341    -154.006 -35.177 -45.808  1.00294.51           O
ATOM   2669  N   THR A 342    -152.414 -35.624 -44.237  1.00317.87           N
ATOM   2670  CA  THR A 342    -151.233 -35.411 -45.078  1.00317.87           C
ATOM   2671  CB  THR A 342    -150.921 -33.960 -45.291  1.00317.87           C
ATOM   2672  OG1 THR A 342    -149.897 -33.815 -46.264  1.00317.87           O
ATOM   2673  CG2 THR A 342    -150.480 -33.348 -43.951  1.00317.87           C
ATOM   2674  C   THR A 342    -149.987 -36.061 -44.462  1.00317.87           C
ATOM   2675  O   THR A 342    -150.083 -36.651 -43.387  1.00317.87           O
ATOM   2676  N   GLN A 343    -148.782 -35.999 -45.131  1.00271.29           N
ATOM   2677  CA  GLN A 343    -147.559 -36.603 -44.590  1.00271.29           C
ATOM   2678  CB  GLN A 343    -147.593 -38.137 -44.732  1.00271.29           C
ATOM   2679  CG  GLN A 343    -147.670 -38.599 -46.191  1.00271.29           C
ATOM   2680  CD  GLN A 343    -147.946 -40.097 -46.217  1.00271.29           C
ATOM   2681  OE1 GLN A 343    -148.066 -40.739 -45.175  1.00271.29           O
ATOM   2682  NE2 GLN A 343    -148.060 -40.671 -47.445  1.00271.29           N
ATOM   2683  C   GLN A 343    -146.269 -36.105 -45.270  1.00271.29           C
ATOM   2684  O   GLN A 343    -146.083 -36.325 -46.466  1.00271.29           O
ATOM   2685  N   PRO A 344    -145.392 -35.402 -44.543  1.00167.81           N
ATOM   2686  CA  PRO A 344    -144.104 -34.845 -45.004  1.00167.81           C
ATOM   2687  CD  PRO A 344    -145.860 -34.736 -43.341  1.00167.81           C
ATOM   2688  CB  PRO A 344    -143.718 -33.794 -43.959  1.00167.81           C
ATOM   2689  CG  PRO A 344    -144.604 -34.095 -42.738  1.00167.81           C
ATOM   2690  C   PRO A 344    -142.845 -35.554 -45.543  1.00167.81           C
ATOM   2691  O   PRO A 344    -142.782 -35.744 -46.757  1.00167.81           O
ATOM   2692  N   VAL A 345    -141.840 -35.929 -44.674  1.00124.86           N
ATOM   2693  CA  VAL A 345    -140.550 -36.576 -44.988  1.00124.86           C
ATOM   2694  CB  VAL A 345    -140.516 -37.224 -46.347  1.00124.86           C
ATOM   2695  CG1 VAL A 345    -139.126 -37.841 -46.576  1.00124.86           C
ATOM   2696  CG2 VAL A 345    -141.671 -38.236 -46.435  1.00124.86           C
ATOM   2697  C   VAL A 345    -139.357 -35.596 -44.900  1.00124.86           C
ATOM   2698  O   VAL A 345    -139.570 -34.392 -45.038  1.00124.86           O
ATOM   2699  N   GLN A 346    -138.071 -36.058 -44.653  1.00311.52           N
ATOM   2700  CA  GLN A 346    -136.917 -35.141 -44.650  1.00311.52           C
ATOM   2701  CB  GLN A 346    -137.082 -33.968 -43.672  1.00311.52           C
ATOM   2702  CG  GLN A 346    -135.979 -32.920 -43.809  1.00311.52           C
ATOM   2703  CD  GLN A 346    -136.353 -31.736 -42.932  1.00311.52           C
ATOM   2704  OE1 GLN A 346    -136.773 -31.902 -41.788  1.00311.52           O
ATOM   2705  NE2 GLN A 346    -136.210 -30.503 -43.488  1.00311.52           N
ATOM   2706  C   GLN A 346    -135.525 -35.780 -44.385  1.00311.52           C
ATOM   2707  O   GLN A 346    -135.413 -36.824 -43.745  1.00311.52           O
ATOM   2708  N   PRO A 347    -134.468 -35.135 -44.932  1.00237.93           N
ATOM   2709  CA  PRO A 347    -133.028 -35.524 -44.850  1.00237.93           C
ATOM   2710  CD  PRO A 347    -134.763 -34.591 -46.250  1.00237.93           C
ATOM   2711  CB  PRO A 347    -132.416 -35.140 -46.199  1.00237.93           C
ATOM   2712  CG  PRO A 347    -133.606 -35.022 -47.159  1.00237.93           C
ATOM   2713  C   PRO A 347    -132.102 -35.008 -43.720  1.00237.93           C
ATOM   2714  O   PRO A 347    -132.595 -34.277 -42.862  1.00237.93           O
ATOM   2715  N   GLU A 348    -130.755 -35.365 -43.717  1.00316.21           N
ATOM   2716  CA  GLU A 348    -129.735 -34.966 -42.717  1.00316.21           C
ATOM   2717  CB  GLU A 348    -129.799 -35.854 -41.463  1.00316.21           C
ATOM   2718  CG  GLU A 348    -128.877 -35.416 -40.327  1.00316.21           C
ATOM   2719  CD  GLU A 348    -129.075 -36.401 -39.184  1.00316.21           C
ATOM   2720  OE1 GLU A 348    -129.879 -37.356 -39.360  1.00316.21           O
ATOM   2721  OE2 GLU A 348    -128.429 -36.212 -38.119  1.00316.21           O
ATOM   2722  C   GLU A 348    -128.269 -35.032 -43.245  1.00316.21           C
ATOM   2723  O   GLU A 348    -128.058 -35.522 -44.353  1.00316.21           O
ATOM   2724  N   ALA A 349    -127.217 -34.523 -42.480  1.00325.33           N
ATOM   2725  CA  ALA A 349    -125.780 -34.543 -42.872  1.00325.33           C
ATOM   2726  CB  ALA A 349    -125.487 -33.668 -44.103  1.00325.33           C
ATOM   2727  C   ALA A 349    -124.792 -34.083 -41.755  1.00325.33           C
ATOM   2728  O   ALA A 349    -125.250 -33.606 -40.718  1.00325.33           O
ATOM   2729  N   GLN A 350    -123.410 -34.229 -41.919  1.00414.41           N
ATOM   2730  CA  GLN A 350    -122.383 -33.826 -40.917  1.00414.41           C
ATOM   2731  CB  GLN A 350    -122.586 -34.569 -39.581  1.00414.41           C
ATOM   2732  CG  GLN A 350    -122.652 -36.099 -39.711  1.00414.41           C
ATOM   2733  CD  GLN A 350    -121.312 -36.654 -40.170  1.00414.41           C
ATOM   2734  OE1 GLN A 350    -120.265 -36.327 -39.615  1.00414.41           O
ATOM   2735  NE2 GLN A 350    -121.345 -37.518 -41.221  1.00414.41           N
ATOM   2736  C   GLN A 350    -120.882 -33.988 -41.342  1.00414.41           C
ATOM   2737  O   GLN A 350    -120.605 -34.778 -42.243  1.00414.41           O
ATOM   2738  N   LEU A 351    -119.874 -33.242 -40.713  1.00346.52           N
ATOM   2739  CA  LEU A 351    -118.403 -33.301 -40.987  1.00346.52           C
ATOM   2740  CB  LEU A 351    -117.966 -32.560 -42.271  1.00346.52           C
ATOM   2741  CG  LEU A 351    -118.584 -33.046 -43.603  1.00346.52           C
ATOM   2742  CD1 LEU A 351    -118.361 -34.552 -43.817  1.00346.52           C
ATOM   2743  CD2 LEU A 351    -120.037 -32.579 -43.783  1.00346.52           C
ATOM   2744  C   LEU A 351    -117.499 -32.690 -39.853  1.00346.52           C
ATOM   2745  O   LEU A 351    -118.045 -32.084 -38.933  1.00346.52           O
ATOM   2746  N   SER A 352    -116.101 -32.841 -39.869  1.00283.84           N
ATOM   2747  CA  SER A 352    -115.157 -32.247 -38.869  1.00283.84           C
ATOM   2748  CB  SER A 352    -115.410 -32.779 -37.446  1.00283.84           C
ATOM   2749  OG  SER A 352    -114.492 -32.192 -36.535  1.00283.84           O
ATOM   2750  C   SER A 352    -113.622 -32.456 -39.154  1.00283.84           C
ATOM   2751  O   SER A 352    -113.295 -33.282 -40.004  1.00283.84           O
ATOM   2752  N   ASP A 353    -112.642 -31.713 -38.459  1.00289.16           N
ATOM   2753  CA  ASP A 353    -111.145 -31.794 -38.597  1.00289.16           C
ATOM   2754  CB  ASP A 353    -110.633 -31.256 -39.948  1.00289.16           C
ATOM   2755  CG  ASP A 353    -110.991 -32.234 -41.061  1.00289.16           C
ATOM   2756  OD1 ASP A 353    -110.901 -33.468 -40.824  1.00289.16           O
ATOM   2757  OD2 ASP A 353    -111.361 -31.756 -42.167  1.00289.16           O
ATOM   2758  C   ASP A 353    -110.307 -31.033 -37.491  1.00289.16           C
ATOM   2759  O   ASP A 353    -110.903 -30.270 -36.733  1.00289.16           O
ATOM   2760  N   THR A 354    -108.914 -31.222 -37.350  1.00330.14           N
ATOM   2761  CA  THR A 354    -108.015 -30.548 -36.345  1.00330.14           C
ATOM   2762  CB  THR A 354    -108.218 -31.097 -34.964  1.00330.14           C
ATOM   2763  OG1 THR A 354    -107.480 -30.338 -34.018  1.00330.14           O
ATOM   2764  CG2 THR A 354    -107.763 -32.566 -34.947  1.00330.14           C
ATOM   2765  C   THR A 354    -106.454 -30.600 -36.612  1.00330.14           C
ATOM   2766  O   THR A 354    -106.041 -31.340 -37.503  1.00330.14           O
ATOM   2767  N   ILE A 355    -105.548 -29.814 -35.856  1.00195.65           N
ATOM   2768  CA  ILE A 355    -104.041 -29.731 -35.973  1.00195.65           C
ATOM   2769  CB  ILE A 355    -103.608 -28.952 -37.185  1.00195.65           C
ATOM   2770  CG1 ILE A 355    -104.134 -27.510 -37.103  1.00195.65           C
ATOM   2771  CG2 ILE A 355    -104.051 -29.709 -38.448  1.00195.65           C
ATOM   2772  CD1 ILE A 355    -103.550 -26.587 -38.171  1.00195.65           C
ATOM   2773  C   ILE A 355    -103.242 -29.120 -34.741  1.00195.65           C
ATOM   2774  O   ILE A 355    -103.890 -28.675 -33.794  1.00195.65           O
ATOM   2775  N   ALA A 356    -101.823 -29.091 -34.701  1.00307.96           N
ATOM   2776  CA  ALA A 356    -100.947 -28.520 -33.605  1.00307.96           C
ATOM   2777  CB  ALA A 356    -101.130 -29.256 -32.266  1.00307.96           C
ATOM   2778  C   ALA A 356     -99.375 -28.460 -33.861  1.00307.96           C
ATOM   2779  O   ALA A 356     -98.930 -29.053 -34.842  1.00307.96           O
ATOM   2780  N   HIS A 357     -98.493 -27.754 -32.995  1.00331.07           N
ATOM   2781  CA  HIS A 357     -96.990 -27.585 -33.125  1.00331.07           C
ATOM   2782  ND1 HIS A 357     -98.356 -26.782 -36.111  1.00331.07           N
ATOM   2783  CG  HIS A 357     -97.113 -27.088 -35.601  1.00331.07           C
ATOM   2784  CB  HIS A 357     -96.615 -26.618 -34.264  1.00331.07           C
ATOM   2785  NE2 HIS A 357     -97.355 -28.077 -37.616  1.00331.07           N
ATOM   2786  CD2 HIS A 357     -96.515 -27.879 -36.534  1.00331.07           C
ATOM   2787  CE1 HIS A 357     -98.449 -27.400 -37.316  1.00331.07           C
ATOM   2788  C   HIS A 357     -96.172 -27.112 -31.834  1.00331.07           C
ATOM   2789  O   HIS A 357     -96.796 -26.936 -30.789  1.00331.07           O
ATOM   2790  N   LYS A 358     -94.760 -26.909 -31.853  1.00359.07           N
ATOM   2791  CA  LYS A 358     -93.855 -26.524 -30.691  1.00359.07           C
ATOM   2792  CB  LYS A 358     -93.796 -27.664 -29.659  1.00359.07           C
ATOM   2793  CG  LYS A 358     -93.456 -29.010 -30.305  1.00359.07           C
ATOM   2794  CD  LYS A 358     -93.205 -30.150 -29.316  1.00359.07           C
ATOM   2795  CE  LYS A 358     -93.043 -31.511 -30.000  1.00359.07           C
ATOM   2796  NZ  LYS A 358     -92.770 -32.560 -28.993  1.00359.07           N
ATOM   2797  C   LYS A 358     -92.340 -26.098 -31.001  1.00359.07           C
ATOM   2798  O   LYS A 358     -91.933 -26.232 -32.154  1.00359.07           O
ATOM   2799  N   ASP A 359     -91.465 -25.567 -30.002  1.00295.89           N
ATOM   2800  CA  ASP A 359     -90.018 -25.100 -30.147  1.00295.89           C
ATOM   2801  CB  ASP A 359     -89.909 -23.786 -30.942  1.00295.89           C
ATOM   2802  CG  ASP A 359     -90.248 -24.078 -32.398  1.00295.89           C
ATOM   2803  OD1 ASP A 359     -89.779 -25.126 -32.918  1.00295.89           O
ATOM   2804  OD2 ASP A 359     -90.988 -23.261 -33.009  1.00295.89           O
ATOM   2805  C   ASP A 359     -89.130 -24.893 -28.824  1.00295.89           C
ATOM   2806  O   ASP A 359     -89.668 -25.092 -27.736  1.00295.89           O
ATOM   2807  N   THR A 360     -87.749 -24.514 -28.866  1.00357.17           N
ATOM   2808  CA  THR A 360     -86.782 -24.308 -27.700  1.00357.17           C
ATOM   2809  CB  THR A 360     -86.362 -25.617 -27.096  1.00357.17           C
ATOM   2810  OG1 THR A 360     -85.658 -25.399 -25.883  1.00357.17           O
ATOM   2811  CG2 THR A 360     -85.469 -26.360 -28.105  1.00357.17           C
ATOM   2812  C   THR A 360     -85.416 -23.489 -27.937  1.00357.17           C
ATOM   2813  O   THR A 360     -85.173 -23.096 -29.077  1.00357.17           O
ATOM   2814  N   THR A 361     -84.494 -23.193 -26.878  1.00361.79           N
ATOM   2815  CA  THR A 361     -83.161 -22.444 -26.944  1.00361.79           C
ATOM   2816  CB  THR A 361     -83.346 -20.997 -27.295  1.00361.79           C
ATOM   2817  OG1 THR A 361     -82.094 -20.407 -27.611  1.00361.79           O
ATOM   2818  CG2 THR A 361     -83.987 -20.276 -26.098  1.00361.79           C
ATOM   2819  C   THR A 361     -82.168 -22.480 -25.671  1.00361.79           C
ATOM   2820  O   THR A 361     -82.512 -23.158 -24.704  1.00361.79           O
ATOM   2821  N   LYS A 362     -80.911 -21.786 -25.625  1.00377.81           N
ATOM   2822  CA  LYS A 362     -79.885 -21.740 -24.486  1.00377.81           C
ATOM   2823  CB  LYS A 362     -79.387 -23.152 -24.132  1.00377.81           C
ATOM   2824  CG  LYS A 362     -78.762 -23.886 -25.321  1.00377.81           C
ATOM   2825  CD  LYS A 362     -78.117 -25.222 -24.952  1.00377.81           C
ATOM   2826  CE  LYS A 362     -79.137 -26.333 -24.689  1.00377.81           C
ATOM   2827  NZ  LYS A 362     -79.889 -26.634 -25.929  1.00377.81           N
ATOM   2828  C   LYS A 362     -78.571 -20.804 -24.624  1.00377.81           C
ATOM   2829  O   LYS A 362     -78.323 -20.360 -25.743  1.00377.81           O
ATOM   2830  N   VAL A 363     -77.689 -20.495 -23.525  1.00122.32           N
ATOM   2831  CA  VAL A 363     -76.457 -19.570 -23.488  1.00122.32           C
ATOM   2832  CB  VAL A 363     -76.915 -18.124 -23.480  1.00122.32           C
ATOM   2833  CG1 VAL A 363     -75.722 -17.156 -23.454  1.00122.32           C
ATOM   2834  CG2 VAL A 363     -77.875 -17.892 -24.657  1.00122.32           C
ATOM   2835  C   VAL A 363     -75.385 -19.738 -22.266  1.00122.32           C
ATOM   2836  O   VAL A 363     -75.696 -20.497 -21.350  1.00122.32           O
ATOM   2837  N   ILE A 364     -74.102 -19.072 -22.206  1.00229.68           N
ATOM   2838  CA  ILE A 364     -72.981 -19.143 -21.151  1.00229.68           C
ATOM   2839  CB  ILE A 364     -72.174 -20.402 -21.300  1.00229.68           C
ATOM   2840  CG1 ILE A 364     -71.374 -20.396 -22.618  1.00229.68           C
ATOM   2841  CG2 ILE A 364     -73.152 -21.586 -21.200  1.00229.68           C
ATOM   2842  CD1 ILE A 364     -72.230 -20.352 -23.884  1.00229.68           C
ATOM   2843  C   ILE A 364     -71.881 -17.945 -21.052  1.00229.68           C
ATOM   2844  O   ILE A 364     -71.933 -17.079 -21.923  1.00229.68           O
ATOM   2845  N   THR A 365     -70.877 -17.833 -20.013  1.00277.70           N
ATOM   2846  CA  THR A 365     -69.787 -16.750 -19.842  1.00277.70           C
ATOM   2847  CB  THR A 365     -70.400 -15.423 -19.487  1.00277.70           C
ATOM   2848  OG1 THR A 365     -71.336 -15.029 -20.478  1.00277.70           O
ATOM   2849  CG2 THR A 365     -69.282 -14.373 -19.380  1.00277.70           C
ATOM   2850  C   THR A 365     -68.512 -16.909 -18.818  1.00277.70           C
ATOM   2851  O   THR A 365     -68.653 -17.648 -17.844  1.00277.70           O
ATOM   2852  N   PRO A 366     -67.252 -16.247 -19.028  1.00282.01           N
ATOM   2853  CA  PRO A 366     -65.898 -16.220 -18.239  1.00282.01           C
ATOM   2854  CD  PRO A 366     -66.940 -16.315 -20.444  1.00282.01           C
ATOM   2855  CB  PRO A 366     -64.838 -16.591 -19.279  1.00282.01           C
ATOM   2856  CG  PRO A 366     -65.604 -17.060 -20.525  1.00282.01           C
ATOM   2857  C   PRO A 366     -65.228 -15.050 -17.307  1.00282.01           C
ATOM   2858  O   PRO A 366     -65.938 -14.069 -17.093  1.00282.01           O
ATOM   2859  N   ASP A 367     -63.880 -15.101 -16.764  1.00257.93           N
ATOM   2860  CA  ASP A 367     -63.087 -14.080 -15.902  1.00257.93           C
ATOM   2861  CB  ASP A 367     -63.659 -13.957 -14.479  1.00257.93           C
ATOM   2862  CG  ASP A 367     -64.974 -13.194 -14.573  1.00257.93           C
ATOM   2863  OD1 ASP A 367     -64.982 -12.116 -15.226  1.00257.93           O
ATOM   2864  OD2 ASP A 367     -65.983 -13.670 -13.987  1.00257.93           O
ATOM   2865  C   ASP A 367     -61.459 -14.175 -15.725  1.00257.93           C
ATOM   2866  O   ASP A 367     -60.889 -15.109 -16.288  1.00257.93           O
ATOM   2867  N   VAL A 368     -60.657 -13.231 -14.965  1.00194.44           N
ATOM   2868  CA  VAL A 368     -59.121 -13.163 -14.736  1.00194.44           C
ATOM   2869  CB  VAL A 368     -58.373 -12.751 -15.973  1.00194.44           C
ATOM   2870  CG1 VAL A 368     -58.581 -13.817 -17.063  1.00194.44           C
ATOM   2871  CG2 VAL A 368     -58.832 -11.339 -16.370  1.00194.44           C
ATOM   2872  C   VAL A 368     -58.461 -12.265 -13.535  1.00194.44           C
ATOM   2873  O   VAL A 368     -59.236 -11.702 -12.764  1.00194.44           O
ATOM   2874  N   SER A 369     -57.030 -12.114 -13.318  1.00270.42           N
ATOM   2875  CA  SER A 369     -56.251 -11.355 -12.208  1.00270.42           C
ATOM   2876  CB  SER A 369     -56.375 -12.060 -10.845  1.00270.42           C
ATOM   2877  OG  SER A 369     -57.738 -12.127 -10.453  1.00270.42           O
ATOM   2878  C   SER A 369     -54.654 -11.008 -12.354  1.00270.42           C
ATOM   2879  O   SER A 369     -54.101 -11.364 -13.394  1.00270.42           O
ATOM   2880  N   LYS A 370     -53.870 -10.301 -11.350  1.00328.14           N
ATOM   2881  CA  LYS A 370     -52.373  -9.866 -11.342  1.00328.14           C
ATOM   2882  CB  LYS A 370     -52.095  -8.812 -12.440  1.00328.14           C
ATOM   2883  CG  LYS A 370     -52.337  -9.317 -13.874  1.00328.14           C
ATOM   2884  CD  LYS A 370     -52.386  -8.208 -14.936  1.00328.14           C
ATOM   2885  CE  LYS A 370     -51.584  -8.507 -16.209  1.00328.14           C
ATOM   2886  NZ  LYS A 370     -52.430  -9.202 -17.207  1.00328.14           N
ATOM   2887  C   LYS A 370     -51.646  -9.320  -9.963  1.00328.14           C
ATOM   2888  O   LYS A 370     -52.379  -9.171  -8.987  1.00328.14           O
ATOM   2889  N   VAL A 371     -50.225  -8.996  -9.820  1.00166.07           N
ATOM   2890  CA  VAL A 371     -49.394  -8.572  -8.561  1.00166.07           C
ATOM   2891  CB  VAL A 371     -49.185  -9.792  -7.681  1.00166.07           C
ATOM   2892  CG1 VAL A 371     -48.416  -9.450  -6.393  1.00166.07           C
ATOM   2893  CG2 VAL A 371     -50.538 -10.471  -7.435  1.00166.07           C
ATOM   2894  C   VAL A 371     -47.897  -7.872  -8.713  1.00166.07           C
ATOM   2895  O   VAL A 371     -47.420  -7.838  -9.847  1.00166.07           O
ATOM   2896  N   ALA A 372     -47.108  -7.302  -7.618  1.00318.46           N
ATOM   2897  CA  ALA A 372     -45.699  -6.629  -7.568  1.00318.46           C
ATOM   2898  CB  ALA A 372     -45.652  -5.308  -8.357  1.00318.46           C
ATOM   2899  C   ALA A 372     -44.931  -6.311  -6.144  1.00318.46           C
ATOM   2900  O   ALA A 372     -45.522  -6.632  -5.114  1.00318.46           O
ATOM   2901  N   THR A 373     -43.606  -5.709  -6.026  1.00380.68           N
ATOM   2902  CA  THR A 373     -42.727  -5.386  -4.772  1.00380.68           C
ATOM   2903  CB  THR A 373     -42.133  -6.636  -4.179  1.00380.68           C
ATOM   2904  OG1 THR A 373     -41.268  -7.267  -5.113  1.00380.68           O
ATOM   2905  CG2 THR A 373     -43.271  -7.592  -3.785  1.00380.68           C
ATOM   2906  C   THR A 373     -41.482  -4.300  -4.807  1.00380.68           C
ATOM   2907  O   THR A 373     -41.269  -3.735  -5.879  1.00380.68           O
ATOM   2908  N   THR A 374     -40.633  -3.957  -3.665  1.00358.50           N
ATOM   2909  CA  THR A 374     -39.439  -2.956  -3.525  1.00358.50           C
ATOM   2910  CB  THR A 374     -39.885  -1.513  -3.534  1.00358.50           C
ATOM   2911  OG1 THR A 374     -38.783  -0.667  -3.832  1.00358.50           O
ATOM   2912  CG2 THR A 374     -40.454  -1.151  -2.154  1.00358.50           C
ATOM   2913  C   THR A 374     -38.302  -3.077  -2.331  1.00358.50           C
ATOM   2914  O   THR A 374     -38.314  -4.109  -1.661  1.00358.50           O
ATOM   2915  N   THR A 375     -37.271  -2.083  -2.035  1.00376.13           N
ATOM   2916  CA  THR A 375     -36.097  -2.109  -1.000  1.00376.13           C
ATOM   2917  CB  THR A 375     -35.000  -3.057  -1.402  1.00376.13           C
ATOM   2918  OG1 THR A 375     -34.425  -2.669  -2.640  1.00376.13           O
ATOM   2919  CG2 THR A 375     -35.589  -4.475  -1.498  1.00376.13           C
ATOM   2920  C   THR A 375     -35.335  -0.755  -0.439  1.00376.13           C
ATOM   2921  O   THR A 375     -35.800   0.330  -0.786  1.00376.13           O
ATOM   2922  N   GLN A 376     -34.158  -0.766   0.429  1.00324.03           N
ATOM   2923  CA  GLN A 376     -33.441   0.397   1.191  1.00324.03           C
ATOM   2924  CB  GLN A 376     -34.144   0.683   2.530  1.00324.03           C
ATOM   2925  CG  GLN A 376     -35.615   1.077   2.423  1.00324.03           C
ATOM   2926  CD  GLN A 376     -36.084   1.446   3.823  1.00324.03           C
ATOM   2927  OE1 GLN A 376     -37.023   0.857   4.355  1.00324.03           O
ATOM   2928  NE2 GLN A 376     -35.413   2.458   4.439  1.00324.03           N
ATOM   2929  C   GLN A 376     -31.851   0.423   1.660  1.00324.03           C
ATOM   2930  O   GLN A 376     -31.229  -0.638   1.635  1.00324.03           O
ATOM   2931  N   PRO A 377     -31.157   1.648   2.045  1.00265.79           N
ATOM   2932  CA  PRO A 377     -29.700   2.010   2.550  1.00265.79           C
ATOM   2933  CD  PRO A 377     -31.541   2.666   1.082  1.00265.79           C
ATOM   2934  CB  PRO A 377     -29.225   3.123   1.620  1.00265.79           C
ATOM   2935  CG  PRO A 377     -30.229   3.169   0.464  1.00265.79           C
ATOM   2936  C   PRO A 377     -29.096   2.422   4.035  1.00265.79           C
ATOM   2937  O   PRO A 377     -29.892   2.308   4.967  1.00265.79           O
ATOM   2938  N   VAL A 378     -27.734   2.918   4.286  1.00192.77           N
ATOM   2939  CA  VAL A 378     -26.989   3.378   5.592  1.00192.77           C
ATOM   2940  CB  VAL A 378     -26.967   2.245   6.585  1.00192.77           C
ATOM   2941  CG1 VAL A 378     -26.133   1.097   5.992  1.00192.77           C
ATOM   2942  CG2 VAL A 378     -26.468   2.749   7.948  1.00192.77           C
ATOM   2943  C   VAL A 378     -25.450   4.034   5.584  1.00192.77           C
ATOM   2944  O   VAL A 378     -24.864   4.027   4.504  1.00192.77           O
ATOM   2945  N   ALA A 379     -24.735   4.612   6.735  1.00323.71           N
ATOM   2946  CA  ALA A 379     -23.298   5.251   6.854  1.00323.71           C
ATOM   2947  CB  ALA A 379     -23.146   6.507   5.977  1.00323.71           C
ATOM   2948  C   ALA A 379     -22.546   5.612   8.300  1.00323.71           C
ATOM   2949  O   ALA A 379     -23.171   5.344   9.325  1.00323.71           O
ATOM   2950  N   LYS A 380     -21.204   6.201   8.446  1.00372.44           N
ATOM   2951  CA  LYS A 380     -20.313   6.500   9.711  1.00372.44           C
ATOM   2952  CB  LYS A 380     -19.621   5.223  10.231  1.00372.44           C
ATOM   2953  CG  LYS A 380     -20.543   4.005  10.384  1.00372.44           C
ATOM   2954  CD  LYS A 380     -20.721   3.188   9.101  1.00372.44           C
ATOM   2955  CE  LYS A 380     -19.454   2.396   8.756  1.00372.44           C
ATOM   2956  NZ  LYS A 380     -19.679   1.507   7.595  1.00372.44           N
ATOM   2957  C   LYS A 380     -19.118   7.669   9.765  1.00372.44           C
ATOM   2958  O   LYS A 380     -19.010   8.383   8.769  1.00372.44           O
ATOM   2959  N   LYS A 381     -18.200   7.908  10.898  1.00337.26           N
ATOM   2960  CA  LYS A 381     -17.106   9.013  11.189  1.00337.26           C
ATOM   2961  CB  LYS A 381     -17.683  10.310  11.755  1.00337.26           C
ATOM   2962  CG  LYS A 381     -18.658  11.010  10.823  1.00337.26           C
ATOM   2963  CD  LYS A 381     -19.144  12.322  11.429  1.00337.26           C
ATOM   2964  CE  LYS A 381     -18.964  12.378  12.946  1.00337.26           C
ATOM   2965  NZ  LYS A 381     -20.151  11.814  13.623  1.00337.26           N
ATOM   2966  C   LYS A 381     -15.732   8.821  12.111  1.00337.26           C
ATOM   2967  O   LYS A 381     -15.395   7.670  12.381  1.00337.26           O
ATOM   2968  N   GLU A 382     -14.886   9.922  12.605  1.00373.92           N
ATOM   2969  CA  GLU A 382     -13.490   9.907  13.331  1.00373.92           C
ATOM   2970  CB  GLU A 382     -12.441   9.501  12.281  1.00373.92           C
ATOM   2971  CG  GLU A 382     -11.127   8.929  12.797  1.00373.92           C
ATOM   2972  CD  GLU A 382     -10.342   8.510  11.559  1.00373.92           C
ATOM   2973  OE1 GLU A 382      -9.735   9.398  10.905  1.00373.92           O
ATOM   2974  OE2 GLU A 382     -10.355   7.289  11.244  1.00373.92           O
ATOM   2975  C   GLU A 382     -12.849  11.225  14.150  1.00373.92           C
ATOM   2976  O   GLU A 382     -13.540  12.242  14.143  1.00373.92           O
ATOM   2977  N   GLU A 383     -11.566  11.269  14.886  1.00437.98           N
ATOM   2978  CA  GLU A 383     -10.814  12.425  15.671  1.00437.98           C
ATOM   2979  CB  GLU A 383     -11.634  12.969  16.866  1.00437.98           C
ATOM   2980  CG  GLU A 383     -11.956  11.953  17.966  1.00437.98           C
ATOM   2981  CD  GLU A 383     -13.361  11.421  17.726  1.00437.98           C
ATOM   2982  OE1 GLU A 383     -13.940  11.723  16.647  1.00437.98           O
ATOM   2983  OE2 GLU A 383     -13.876  10.707  18.627  1.00437.98           O
ATOM   2984  C   GLU A 383      -9.260  12.301  16.289  1.00437.98           C
ATOM   2985  O   GLU A 383      -8.776  11.171  16.300  1.00437.98           O
ATOM   2986  N   ALA A 384      -8.437  13.412  16.821  1.00342.09           N
ATOM   2987  CA  ALA A 384      -6.984  13.467  17.450  1.00342.09           C
ATOM   2988  CB  ALA A 384      -5.932  12.895  16.478  1.00342.09           C
ATOM   2989  C   ALA A 384      -6.291  14.843  18.136  1.00342.09           C
ATOM   2990  O   ALA A 384      -6.963  15.870  18.084  1.00342.09           O
ATOM   2991  N   ILE A 385      -4.988  14.927  18.832  1.00608.58           N
ATOM   2992  CA  ILE A 385      -4.232  16.089  19.530  1.00608.58           C
ATOM   2993  CB  ILE A 385      -4.927  16.536  20.781  1.00608.58           C
ATOM   2994  CG1 ILE A 385      -5.236  15.335  21.691  1.00608.58           C
ATOM   2995  CG2 ILE A 385      -6.157  17.358  20.373  1.00608.58           C
ATOM   2996  CD1 ILE A 385      -3.999  14.574  22.146  1.00608.58           C
ATOM   2997  C   ILE A 385      -2.688  16.019  19.831  1.00608.58           C
ATOM   2998  O   ILE A 385      -2.084  14.958  19.962  1.00608.58           O
ATOM   2999  N   PRO A 386      -1.982  17.153  20.043  1.00496.57           N
ATOM   3000  CA  PRO A 386      -0.532  17.098  20.202  1.00496.57           C
ATOM   3001  CD  PRO A 386      -2.366  18.365  19.339  1.00496.57           C
ATOM   3002  CB  PRO A 386      -0.074  18.534  20.180  1.00496.57           C
ATOM   3003  CG  PRO A 386      -1.062  19.172  19.177  1.00496.57           C
ATOM   3004  C   PRO A 386       0.069  16.151  21.176  1.00496.57           C
ATOM   3005  O   PRO A 386       0.339  16.495  22.336  1.00496.57           O
ATOM   3006  N   VAL A 387       0.463  15.004  20.580  1.00128.70           N
ATOM   3007  CA  VAL A 387       0.933  13.842  21.255  1.00128.70           C
ATOM   3008  CB  VAL A 387       1.455  12.771  20.319  1.00128.70           C
ATOM   3009  CG1 VAL A 387       2.593  13.345  19.460  1.00128.70           C
ATOM   3010  CG2 VAL A 387       1.850  11.527  21.136  1.00128.70           C
ATOM   3011  C   VAL A 387       1.966  14.263  22.234  1.00128.70           C
ATOM   3012  O   VAL A 387       2.776  15.153  21.985  1.00128.70           O
ATOM   3013  N   LYS A 388       1.903  13.619  23.406  1.00256.14           N
ATOM   3014  CA  LYS A 388       2.732  13.891  24.535  1.00256.14           C
ATOM   3015  CB  LYS A 388       2.438  12.869  25.638  1.00256.14           C
ATOM   3016  CG  LYS A 388       2.200  11.506  24.979  1.00256.14           C
ATOM   3017  CD  LYS A 388       2.071  10.302  25.908  1.00256.14           C
ATOM   3018  CE  LYS A 388       0.969   9.334  25.460  1.00256.14           C
ATOM   3019  NZ  LYS A 388       1.037   9.113  23.996  1.00256.14           N
ATOM   3020  C   LYS A 388       4.163  13.729  24.161  1.00256.14           C
ATOM   3021  O   LYS A 388       4.744  12.660  24.338  1.00256.14           O
ATOM   3022  N   ALA A 389       4.788  14.797  23.643  1.00220.30           N
ATOM   3023  CA  ALA A 389       6.187  14.637  23.447  1.00220.30           C
ATOM   3024  CB  ALA A 389       6.813  15.720  22.543  1.00220.30           C
ATOM   3025  C   ALA A 389       6.711  14.820  24.827  1.00220.30           C
ATOM   3026  O   ALA A 389       6.499  15.889  25.401  1.00220.30           O
ATOM   3027  N   GLU A 390       7.382  13.777  25.383  1.00304.24           N
ATOM   3028  CA  GLU A 390       7.926  13.814  26.717  1.00304.24           C
ATOM   3029  CB  GLU A 390       8.896  12.653  27.042  1.00304.24           C
ATOM   3030  CG  GLU A 390       9.950  12.939  28.130  1.00304.24           C
ATOM   3031  CD  GLU A 390       9.347  13.244  29.501  1.00304.24           C
ATOM   3032  OE1 GLU A 390       8.283  12.665  29.857  1.00304.24           O
ATOM   3033  OE2 GLU A 390       9.973  14.062  30.225  1.00304.24           O
ATOM   3034  C   GLU A 390       8.674  15.083  26.800  1.00304.24           C
ATOM   3035  O   GLU A 390       9.272  15.521  25.820  1.00304.24           O
ATOM   3036  N   PRO A 391       8.593  15.733  27.918  1.00109.15           N
ATOM   3037  CA  PRO A 391       9.232  17.002  27.989  1.00109.15           C
ATOM   3038  CD  PRO A 391       7.451  15.653  28.812  1.00109.15           C
ATOM   3039  CB  PRO A 391       8.648  17.716  29.210  1.00109.15           C
ATOM   3040  CG  PRO A 391       7.817  16.640  29.934  1.00109.15           C
ATOM   3041  C   PRO A 391      10.704  16.851  28.004  1.00109.15           C
ATOM   3042  O   PRO A 391      11.215  15.925  28.630  1.00109.15           O
ATOM   3043  N   GLN A 392      11.399  17.747  27.292  1.00214.05           N
ATOM   3044  CA  GLN A 392      12.820  17.760  27.348  1.00214.05           C
ATOM   3045  CB  GLN A 392      13.497  17.729  25.969  1.00214.05           C
ATOM   3046  CG  GLN A 392      13.601  16.330  25.362  1.00214.05           C
ATOM   3047  CD  GLN A 392      15.015  15.822  25.624  1.00214.05           C
ATOM   3048  OE1 GLN A 392      15.989  16.554  25.453  1.00214.05           O
ATOM   3049  NE2 GLN A 392      15.137  14.534  26.045  1.00214.05           N
ATOM   3050  C   GLN A 392      13.136  19.058  27.979  1.00214.05           C
ATOM   3051  O   GLN A 392      12.906  20.117  27.399  1.00214.05           O
ATOM   3052  N   THR A 393      13.658  19.021  29.209  1.00269.03           N
ATOM   3053  CA  THR A 393      13.932  20.276  29.818  1.00269.03           C
ATOM   3054  CB  THR A 393      12.870  20.705  30.781  1.00269.03           C
ATOM   3055  OG1 THR A 393      13.155  22.004  31.267  1.00269.03           O
ATOM   3056  CG2 THR A 393      12.735  19.686  31.913  1.00269.03           C
ATOM   3057  C   THR A 393      15.282  20.167  30.433  1.00269.03           C
ATOM   3058  O   THR A 393      15.972  19.184  30.179  1.00269.03           O
ATOM   3059  N   VAL A 394      15.709  21.164  31.235  1.00212.82           N
ATOM   3060  CA  VAL A 394      17.089  21.176  31.640  1.00212.82           C
ATOM   3061  CB  VAL A 394      17.804  22.258  30.893  1.00212.82           C
ATOM   3062  CG1 VAL A 394      19.169  22.569  31.524  1.00212.82           C
ATOM   3063  CG2 VAL A 394      17.854  21.795  29.428  1.00212.82           C
ATOM   3064  C   VAL A 394      17.288  21.430  33.106  1.00212.82           C
ATOM   3065  O   VAL A 394      16.431  22.014  33.760  1.00212.82           O
ATOM   3066  N   THR A 395      18.403  20.879  33.657  1.00269.30           N
ATOM   3067  CA  THR A 395      18.967  21.150  34.963  1.00269.30           C
ATOM   3068  CB  THR A 395      18.206  20.700  36.168  1.00269.30           C
ATOM   3069  OG1 THR A 395      18.517  21.536  37.271  1.00269.30           O
ATOM   3070  CG2 THR A 395      18.650  19.268  36.491  1.00269.30           C
ATOM   3071  C   THR A 395      20.259  20.406  34.948  1.00269.30           C
ATOM   3072  O   THR A 395      20.462  19.638  34.017  1.00269.30           O
ATOM   3073  N   GLN A 396      21.131  20.585  35.968  1.00355.68           N
ATOM   3074  CA  GLN A 396      22.476  20.081  36.016  1.00355.68           C
ATOM   3075  CB  GLN A 396      23.415  20.730  35.023  1.00355.68           C
ATOM   3076  CG  GLN A 396      23.578  22.197  35.383  1.00355.68           C
ATOM   3077  CD  GLN A 396      22.299  22.925  34.989  1.00355.68           C
ATOM   3078  OE1 GLN A 396      21.683  23.607  35.803  1.00355.68           O
ATOM   3079  NE2 GLN A 396      21.847  22.723  33.724  1.00355.68           N
ATOM   3080  C   GLN A 396      22.961  20.649  37.270  1.00355.68           C
ATOM   3081  O   GLN A 396      22.197  21.275  37.998  1.00355.68           O
ATOM   3082  N   GLN A 397      24.243  20.410  37.603  1.00298.71           N
ATOM   3083  CA  GLN A 397      24.807  20.794  38.847  1.00298.71           C
ATOM   3084  CB  GLN A 397      25.070  22.310  39.010  1.00298.71           C
ATOM   3085  CG  GLN A 397      23.816  23.165  39.110  1.00298.71           C
ATOM   3086  CD  GLN A 397      24.158  24.403  39.918  1.00298.71           C
ATOM   3087  OE1 GLN A 397      23.425  24.762  40.837  1.00298.71           O
ATOM   3088  NE2 GLN A 397      25.303  25.061  39.594  1.00298.71           N
ATOM   3089  C   GLN A 397      23.881  20.303  39.923  1.00298.71           C
ATOM   3090  O   GLN A 397      22.977  19.522  39.641  1.00298.71           O
ATOM   3091  N   PRO A 398      24.074  20.574  41.175  1.00206.54           N
ATOM   3092  CA  PRO A 398      23.061  20.205  42.093  1.00206.54           C
ATOM   3093  CD  PRO A 398      25.210  21.233  41.804  1.00206.54           C
ATOM   3094  CB  PRO A 398      23.529  20.720  43.459  1.00206.54           C
ATOM   3095  CG  PRO A 398      24.641  21.735  43.136  1.00206.54           C
ATOM   3096  C   PRO A 398      21.844  20.912  41.594  1.00206.54           C
ATOM   3097  O   PRO A 398      21.848  22.134  41.506  1.00206.54           O
ATOM   3098  N   ALA A 399      20.828  20.121  41.220  1.00121.63           N
ATOM   3099  CA  ALA A 399      19.624  20.610  40.651  1.00121.63           C
ATOM   3100  CB  ALA A 399      19.179  19.853  39.385  1.00121.63           C
ATOM   3101  C   ALA A 399      18.540  20.426  41.639  1.00121.63           C
ATOM   3102  O   ALA A 399      18.348  19.367  42.228  1.00121.63           O
ATOM   3103  N   THR A 400      17.768  21.483  41.861  1.00173.16           N
ATOM   3104  CA  THR A 400      16.711  21.262  42.774  1.00173.16           C
ATOM   3105  CB  THR A 400      16.664  22.255  43.897  1.00173.16           C
ATOM   3106  OG1 THR A 400      16.437  23.563  43.393  1.00173.16           O
ATOM   3107  CG2 THR A 400      18.003  22.204  44.652  1.00173.16           C
ATOM   3108  C   THR A 400      15.458  21.411  41.993  1.00173.16           C
ATOM   3109  O   THR A 400      15.387  22.203  41.057  1.00173.16           O
ATOM   3110  N   SER A 401      14.448  20.593  42.321  1.00106.27           N
ATOM   3111  CA  SER A 401      13.185  20.744  41.676  1.00106.27           C
ATOM   3112  CB  SER A 401      12.799  19.545  40.792  1.00106.27           C
ATOM   3113  OG  SER A 401      12.681  18.371  41.584  1.00106.27           O
ATOM   3114  C   SER A 401      12.202  20.820  42.790  1.00106.27           C
ATOM   3115  O   SER A 401      12.171  19.938  43.645  1.00106.27           O
ATOM   3116  N   ALA A 402      11.381  21.884  42.829  1.00116.19           N
ATOM   3117  CA  ALA A 402      10.431  21.968  43.900  1.00116.19           C
ATOM   3118  CB  ALA A 402       9.574  23.239  43.777  1.00116.19           C
ATOM   3119  C   ALA A 402       9.554  20.744  43.738  1.00116.19           C
ATOM   3120  O   ALA A 402       8.968  20.557  42.673  1.00116.19           O
ATOM   3121  N   TYR A 403       9.449  19.865  44.773  1.00312.07           N
ATOM   3122  CA  TYR A 403       8.705  18.634  44.608  1.00312.07           C
ATOM   3123  CB  TYR A 403       9.570  17.517  43.961  1.00312.07           C
ATOM   3124  CG  TYR A 403       8.697  16.341  43.700  1.00312.07           C
ATOM   3125  CD1 TYR A 403       7.752  16.368  42.700  1.00312.07           C
ATOM   3126  CD2 TYR A 403       8.812  15.216  44.481  1.00312.07           C
ATOM   3127  CE1 TYR A 403       6.936  15.283  42.482  1.00312.07           C
ATOM   3128  CE2 TYR A 403       8.002  14.129  44.268  1.00312.07           C
ATOM   3129  CZ  TYR A 403       7.063  14.163  43.268  1.00312.07           C
ATOM   3130  OH  TYR A 403       6.232  13.045  43.058  1.00312.07           O
ATOM   3131  C   TYR A 403       8.089  18.166  45.925  1.00312.07           C
ATOM   3132  O   TYR A 403       8.428  18.665  46.997  1.00312.07           O
ATOM   3133  N   LEU A 404       7.137  17.194  45.836  1.00245.80           N
ATOM   3134  CA  LEU A 404       6.281  16.577  46.823  1.00245.80           C
ATOM   3135  CB  LEU A 404       5.042  15.904  46.195  1.00245.80           C
ATOM   3136  CG  LEU A 404       4.032  16.801  45.457  1.00245.80           C
ATOM   3137  CD1 LEU A 404       2.976  15.947  44.737  1.00245.80           C
ATOM   3138  CD2 LEU A 404       3.359  17.794  46.408  1.00245.80           C
ATOM   3139  C   LEU A 404       6.949  15.417  47.505  1.00245.80           C
ATOM   3140  O   LEU A 404       7.988  14.915  47.079  1.00245.80           O
ATOM   3141  N   ASP A 405       6.331  15.001  48.632  1.00242.62           N
ATOM   3142  CA  ASP A 405       6.633  13.816  49.390  1.00242.62           C
ATOM   3143  CB  ASP A 405       7.873  13.918  50.302  1.00242.62           C
ATOM   3144  CG  ASP A 405       7.993  12.660  51.159  1.00242.62           C
ATOM   3145  OD1 ASP A 405       7.282  11.662  50.870  1.00242.62           O
ATOM   3146  OD2 ASP A 405       8.801  12.687  52.125  1.00242.62           O
ATOM   3147  C   ASP A 405       5.432  13.596  50.259  1.00242.62           C
ATOM   3148  O   ASP A 405       4.970  14.516  50.930  1.00242.62           O
ATOM   3149  N   SER A 406       4.844  12.387  50.252  1.00145.88           N
ATOM   3150  CA  SER A 406       3.712  12.244  51.118  1.00145.88           C
ATOM   3151  CB  SER A 406       2.416  11.855  50.386  1.00145.88           C
ATOM   3152  OG  SER A 406       2.542  10.559  49.821  1.00145.88           O
ATOM   3153  C   SER A 406       4.003  11.164  52.103  1.00145.88           C
ATOM   3154  O   SER A 406       4.187  10.005  51.734  1.00145.88           O
ATOM   3155  N   ALA A 407       4.069  11.536  53.398  1.00294.81           N
ATOM   3156  CA  ALA A 407       4.266  10.572  54.438  1.00294.81           C
ATOM   3157  CB  ALA A 407       5.402   9.574  54.155  1.00294.81           C
ATOM   3158  C   ALA A 407       4.643  11.320  55.673  1.00294.81           C
ATOM   3159  O   ALA A 407       5.177  12.426  55.600  1.00294.81           O
ATOM   3160  N   SER A 408       4.347  10.742  56.852  1.00207.75           N
ATOM   3161  CA  SER A 408       4.767  11.370  58.069  1.00207.75           C
ATOM   3162  CB  SER A 408       3.775  12.427  58.582  1.00207.75           C
ATOM   3163  OG  SER A 408       4.253  13.003  59.789  1.00207.75           O
ATOM   3164  C   SER A 408       4.846  10.303  59.110  1.00207.75           C
ATOM   3165  O   SER A 408       3.824   9.759  59.524  1.00207.75           O
ATOM   3166  N   TYR A 409       6.069   9.955  59.553  1.00322.91           N
ATOM   3167  CA  TYR A 409       6.165   8.974  60.592  1.00322.91           C
ATOM   3168  CB  TYR A 409       6.359   7.545  60.059  1.00322.91           C
ATOM   3169  CG  TYR A 409       6.200   6.568  61.172  1.00322.91           C
ATOM   3170  CD1 TYR A 409       4.941   6.189  61.579  1.00322.91           C
ATOM   3171  CD2 TYR A 409       7.296   6.018  61.796  1.00322.91           C
ATOM   3172  CE1 TYR A 409       4.774   5.282  62.598  1.00322.91           C
ATOM   3173  CE2 TYR A 409       7.135   5.109  62.816  1.00322.91           C
ATOM   3174  CZ  TYR A 409       5.873   4.740  63.218  1.00322.91           C
ATOM   3175  OH  TYR A 409       5.704   3.807  64.264  1.00322.91           O
ATOM   3176  C   TYR A 409       7.375   9.311  61.395  1.00322.91           C
ATOM   3177  O   TYR A 409       8.393   9.730  60.847  1.00322.91           O
ATOM   3178  N   LYS A 410       7.294   9.163  62.728  1.00322.86           N
ATOM   3179  CA  LYS A 410       8.467   9.399  63.512  1.00322.86           C
ATOM   3180  CB  LYS A 410       8.798  10.894  63.697  1.00322.86           C
ATOM   3181  CG  LYS A 410       7.757  11.698  64.481  1.00322.86           C
ATOM   3182  CD  LYS A 410       7.792  11.459  65.991  1.00322.86           C
ATOM   3183  CE  LYS A 410       9.000  12.100  66.678  1.00322.86           C
ATOM   3184  NZ  LYS A 410      10.249  11.470  66.195  1.00322.86           N
ATOM   3185  C   LYS A 410       8.235   8.780  64.847  1.00322.86           C
ATOM   3186  O   LYS A 410       7.136   8.860  65.395  1.00322.86           O
ATOM   3187  N   ILE A 411       9.265   8.114  65.401  1.00128.61           N
ATOM   3188  CA  ILE A 411       9.080   7.530  66.693  1.00128.61           C
ATOM   3189  CB  ILE A 411       9.338   6.051  66.723  1.00128.61           C
ATOM   3190  CG1 ILE A 411       8.378   5.319  65.770  1.00128.61           C
ATOM   3191  CG2 ILE A 411       9.228   5.583  68.184  1.00128.61           C
ATOM   3192  CD1 ILE A 411       6.903   5.504  66.120  1.00128.61           C
ATOM   3193  C   ILE A 411      10.069   8.166  67.609  1.00128.61           C
ATOM   3194  O   ILE A 411      11.278   8.039  67.418  1.00128.61           O
ATOM   3195  N   THR A 412       9.576   8.894  68.627  1.00271.19           N
ATOM   3196  CA  THR A 412      10.482   9.488  69.560  1.00271.19           C
ATOM   3197  CB  THR A 412      10.707  10.954  69.335  1.00271.19           C
ATOM   3198  OG1 THR A 412      11.739  11.428  70.187  1.00271.19           O
ATOM   3199  CG2 THR A 412       9.394  11.703  69.619  1.00271.19           C
ATOM   3200  C   THR A 412       9.882   9.345  70.917  1.00271.19           C
ATOM   3201  O   THR A 412       8.667   9.430  71.081  1.00271.19           O
ATOM   3202  N   GLY A 413      10.728   9.086  71.929  1.00 92.93           N
ATOM   3203  CA  GLY A 413      10.236   9.010  73.270  1.00 92.93           C
ATOM   3204  C   GLY A 413       9.241   7.902  73.328  1.00 92.93           C
ATOM   3205  O   GLY A 413       9.120   7.104  72.400  1.00 92.93           O
ATOM   3206  N   THR A 414       8.499   7.835  74.449  1.00115.71           N
ATOM   3207  CA  THR A 414       7.488   6.835  74.602  1.00115.71           C
ATOM   3208  CB  THR A 414       6.852   6.858  75.960  1.00115.71           C
ATOM   3209  OG1 THR A 414       6.197   8.099  76.176  1.00115.71           O
ATOM   3210  CG2 THR A 414       7.947   6.645  77.019  1.00115.71           C
ATOM   3211  C   THR A 414       6.420   7.114  73.596  1.00115.71           C
ATOM   3212  O   THR A 414       5.960   6.212  72.898  1.00115.71           O
ATOM   3213  N   LYS A 415       6.012   8.393  73.482  1.00214.63           N
ATOM   3214  CA  LYS A 415       4.974   8.727  72.554  1.00214.63           C
ATOM   3215  CB  LYS A 415       3.868   9.605  73.164  1.00214.63           C
ATOM   3216  CG  LYS A 415       3.080   8.901  74.270  1.00214.63           C
ATOM   3217  CD  LYS A 415       2.366   7.630  73.805  1.00214.63           C
ATOM   3218  CE  LYS A 415       1.177   7.898  72.880  1.00214.63           C
ATOM   3219  NZ  LYS A 415       0.549   6.619  72.479  1.00214.63           N
ATOM   3220  C   LYS A 415       5.599   9.495  71.440  1.00214.63           C
ATOM   3221  O   LYS A 415       6.399  10.401  71.668  1.00214.63           O
ATOM   3222  N   THR A 416       5.239   9.142  70.192  1.00253.95           N
ATOM   3223  CA  THR A 416       5.816   9.784  69.051  1.00253.95           C
ATOM   3224  CB  THR A 416       5.801   8.926  67.822  1.00253.95           C
ATOM   3225  OG1 THR A 416       4.464   8.661  67.422  1.00253.95           O
ATOM   3226  CG2 THR A 416       6.518   7.607  68.152  1.00253.95           C
ATOM   3227  C   THR A 416       5.028  11.015  68.750  1.00253.95           C
ATOM   3228  O   THR A 416       3.971  11.251  69.332  1.00253.95           O
ATOM   3229  N   LYS A 417       5.557  11.848  67.832  1.00286.95           N
ATOM   3230  CA  LYS A 417       4.895  13.058  67.448  1.00286.95           C
ATOM   3231  CB  LYS A 417       5.770  14.314  67.604  1.00286.95           C
ATOM   3232  CG  LYS A 417       5.037  15.616  67.275  1.00286.95           C
ATOM   3233  CD  LYS A 417       3.939  15.968  68.280  1.00286.95           C
ATOM   3234  CE  LYS A 417       2.743  15.015  68.237  1.00286.95           C
ATOM   3235  NZ  LYS A 417       1.732  15.424  69.237  1.00286.95           N
ATOM   3236  C   LYS A 417       4.555  12.929  66.000  1.00286.95           C
ATOM   3237  O   LYS A 417       5.137  12.113  65.286  1.00286.95           O
ATOM   3238  N   TYR A 418       3.574  13.725  65.530  1.00260.21           N
ATOM   3239  CA  TYR A 418       3.185  13.650  64.153  1.00260.21           C
ATOM   3240  CB  TYR A 418       1.739  13.167  63.949  1.00260.21           C
ATOM   3241  CG  TYR A 418       1.669  11.759  64.431  1.00260.21           C
ATOM   3242  CD1 TYR A 418       1.513  11.487  65.771  1.00260.21           C
ATOM   3243  CD2 TYR A 418       1.760  10.711  63.544  1.00260.21           C
ATOM   3244  CE1 TYR A 418       1.448  10.189  66.219  1.00260.21           C
ATOM   3245  CE2 TYR A 418       1.696   9.411  63.986  1.00260.21           C
ATOM   3246  CZ  TYR A 418       1.541   9.149  65.326  1.00260.21           C
ATOM   3247  OH  TYR A 418       1.475   7.816  65.785  1.00260.21           O
ATOM   3248  C   TYR A 418       3.276  15.026  63.579  1.00260.21           C
ATOM   3249  O   TYR A 418       3.081  16.018  64.279  1.00260.21           O
ATOM   3250  N   THR A 419       3.603  15.115  62.275  1.00260.51           N
ATOM   3251  CA  THR A 419       3.713  16.393  61.636  1.00260.51           C
ATOM   3252  CB  THR A 419       5.118  16.759  61.264  1.00260.51           C
ATOM   3253  OG1 THR A 419       5.171  18.105  60.814  1.00260.51           O
ATOM   3254  CG2 THR A 419       5.599  15.806  60.156  1.00260.51           C
ATOM   3255  C   THR A 419       2.922  16.336  60.369  1.00260.51           C
ATOM   3256  O   THR A 419       2.438  15.277  59.973  1.00260.51           O
ATOM   3257  N   ILE A 420       2.753  17.499  59.709  1.00 75.07           N
ATOM   3258  CA  ILE A 420       2.007  17.544  58.485  1.00 75.07           C
ATOM   3259  CB  ILE A 420       0.825  18.467  58.536  1.00 75.07           C
ATOM   3260  CG1 ILE A 420      -0.156  18.024  59.634  1.00 75.07           C
ATOM   3261  CG2 ILE A 420       0.197  18.499  57.133  1.00 75.07           C
ATOM   3262  CD1 ILE A 420      -1.229  19.065  59.947  1.00 75.07           C
ATOM   3263  C   ILE A 420       2.928  18.066  57.431  1.00 75.07           C
ATOM   3264  O   ILE A 420       3.781  18.909  57.702  1.00 75.07           O
ATOM   3265  N   LYS A 421       2.793  17.552  56.191  1.00309.44           N
ATOM   3266  CA  LYS A 421       3.676  17.973  55.142  1.00309.44           C
ATOM   3267  CB  LYS A 421       4.433  16.804  54.492  1.00309.44           C
ATOM   3268  CG  LYS A 421       3.515  15.837  53.739  1.00309.44           C
ATOM   3269  CD  LYS A 421       2.430  15.206  54.615  1.00309.44           C
ATOM   3270  CE  LYS A 421       2.938  14.073  55.509  1.00309.44           C
ATOM   3271  NZ  LYS A 421       1.821  13.529  56.315  1.00309.44           N
ATOM   3272  C   LYS A 421       2.876  18.620  54.056  1.00309.44           C
ATOM   3273  O   LYS A 421       1.770  18.185  53.738  1.00309.44           O
ATOM   3274  N   GLU A 422       3.425  19.706  53.471  1.00290.49           N
ATOM   3275  CA  GLU A 422       2.786  20.375  52.375  1.00290.49           C
ATOM   3276  CB  GLU A 422       1.879  21.552  52.785  1.00290.49           C
ATOM   3277  CG  GLU A 422       0.579  21.149  53.485  1.00290.49           C
ATOM   3278  CD  GLU A 422       0.858  20.954  54.969  1.00290.49           C
ATOM   3279  OE1 GLU A 422       2.057  20.911  55.353  1.00290.49           O
ATOM   3280  OE2 GLU A 422      -0.132  20.847  55.741  1.00290.49           O
ATOM   3281  C   GLU A 422       3.868  20.970  51.529  1.00290.49           C
ATOM   3282  O   GLU A 422       4.945  21.294  52.028  1.00290.49           O
ATOM   3283  N   GLY A 423       3.615  21.113  50.210  1.00 96.76           N
ATOM   3284  CA  GLY A 423       4.589  21.747  49.368  1.00 96.76           C
ATOM   3285  C   GLY A 423       4.855  20.885  48.174  1.00 96.76           C
ATOM   3286  O   GLY A 423       4.123  19.935  47.918  1.00 96.76           O
ATOM   3287  N   GLU A 424       5.942  21.240  47.441  1.00254.01           N
ATOM   3288  CA  GLU A 424       6.447  20.585  46.274  1.00254.01           C
ATOM   3289  CB  GLU A 424       5.362  19.798  45.487  1.00254.01           C
ATOM   3290  CG  GLU A 424       5.816  19.056  44.215  1.00254.01           C
ATOM   3291  CD  GLU A 424       5.235  19.672  42.949  1.00254.01           C
ATOM   3292  OE1 GLU A 424       4.008  19.955  42.946  1.00254.01           O
ATOM   3293  OE2 GLU A 424       6.010  19.873  41.975  1.00254.01           O
ATOM   3294  C   GLU A 424       6.826  21.720  45.439  1.00254.01           C
ATOM   3295  O   GLU A 424       7.788  22.446  45.676  1.00254.01           O
ATOM   3296  N   THR A 425       5.945  21.917  44.467  1.00164.83           N
ATOM   3297  CA  THR A 425       5.916  22.995  43.560  1.00164.83           C
ATOM   3298  CB  THR A 425       4.838  22.808  42.535  1.00164.83           C
ATOM   3299  OG1 THR A 425       4.799  23.889  41.617  1.00164.83           O
ATOM   3300  CG2 THR A 425       3.505  22.640  43.269  1.00164.83           C
ATOM   3301  C   THR A 425       5.633  24.169  44.440  1.00164.83           C
ATOM   3302  O   THR A 425       5.893  25.304  44.053  1.00164.83           O
ATOM   3303  N   LEU A 426       5.105  23.905  45.662  1.00139.10           N
ATOM   3304  CA  LEU A 426       4.800  24.951  46.587  1.00139.10           C
ATOM   3305  CB  LEU A 426       4.358  24.469  47.979  1.00139.10           C
ATOM   3306  CG  LEU A 426       2.918  23.922  48.004  1.00139.10           C
ATOM   3307  CD1 LEU A 426       2.775  22.662  47.142  1.00139.10           C
ATOM   3308  CD2 LEU A 426       2.412  23.734  49.443  1.00139.10           C
ATOM   3309  C   LEU A 426       6.014  25.781  46.733  1.00139.10           C
ATOM   3310  O   LEU A 426       5.912  26.990  46.600  1.00139.10           O
ATOM   3311  N   THR A 427       7.203  25.197  46.944  1.00154.34           N
ATOM   3312  CA  THR A 427       8.332  26.081  47.006  1.00154.34           C
ATOM   3313  CB  THR A 427       9.616  25.373  47.304  1.00154.34           C
ATOM   3314  OG1 THR A 427       9.939  24.500  46.233  1.00154.34           O
ATOM   3315  CG2 THR A 427       9.454  24.575  48.609  1.00154.34           C
ATOM   3316  C   THR A 427       8.509  26.725  45.667  1.00154.34           C
ATOM   3317  O   THR A 427       8.752  27.931  45.592  1.00154.34           O
ATOM   3318  N   ARG A 428       8.379  25.943  44.568  1.00236.18           N
ATOM   3319  CA  ARG A 428       8.722  26.536  43.309  1.00236.18           C
ATOM   3320  CB  ARG A 428       8.710  25.583  42.101  1.00236.18           C
ATOM   3321  CG  ARG A 428       7.389  24.892  41.793  1.00236.18           C
ATOM   3322  CD  ARG A 428       7.525  23.967  40.586  1.00236.18           C
ATOM   3323  NE  ARG A 428       8.957  23.553  40.550  1.00236.18           N
ATOM   3324  CZ  ARG A 428       9.315  22.296  40.166  1.00236.18           C
ATOM   3325  NH1 ARG A 428       8.355  21.387  39.818  1.00236.18           N
ATOM   3326  NH2 ARG A 428      10.633  21.945  40.131  1.00236.18           N
ATOM   3327  C   ARG A 428       7.871  27.706  43.027  1.00236.18           C
ATOM   3328  O   ARG A 428       8.396  28.799  42.892  1.00236.18           O
ATOM   3329  N   VAL A 429       6.544  27.590  42.956  1.00182.70           N
ATOM   3330  CA  VAL A 429       5.992  28.874  42.689  1.00182.70           C
ATOM   3331  CB  VAL A 429       5.080  29.025  41.531  1.00182.70           C
ATOM   3332  CG1 VAL A 429       5.046  30.492  41.130  1.00182.70           C
ATOM   3333  CG2 VAL A 429       5.542  28.080  40.410  1.00182.70           C
ATOM   3334  C   VAL A 429       5.639  29.641  43.944  1.00182.70           C
ATOM   3335  O   VAL A 429       4.913  30.631  43.868  1.00182.70           O
ATOM   3336  N   SER A 430       6.079  29.167  45.145  1.00101.87           N
ATOM   3337  CA  SER A 430       5.812  29.787  46.438  1.00101.87           C
ATOM   3338  CB  SER A 430       6.726  29.352  47.601  1.00101.87           C
ATOM   3339  OG  SER A 430       8.062  29.764  47.350  1.00101.87           O
ATOM   3340  C   SER A 430       6.151  31.225  46.377  1.00101.87           C
ATOM   3341  O   SER A 430       5.673  32.021  47.182  1.00101.87           O
ATOM   3342  N   LEU A 431       6.985  31.607  45.414  1.00282.87           N
ATOM   3343  CA  LEU A 431       7.310  32.987  45.307  1.00282.87           C
ATOM   3344  CB  LEU A 431       8.264  33.349  44.178  1.00282.87           C
ATOM   3345  CG  LEU A 431       7.365  33.677  43.017  1.00282.87           C
ATOM   3346  CD1 LEU A 431       8.057  34.363  41.836  1.00282.87           C
ATOM   3347  CD2 LEU A 431       6.703  32.337  42.692  1.00282.87           C
ATOM   3348  C   LEU A 431       6.042  33.787  45.134  1.00282.87           C
ATOM   3349  O   LEU A 431       6.053  35.010  45.232  1.00282.87           O
ATOM   3350  N   ARG A 432       4.924  33.156  44.727  1.00220.40           N
ATOM   3351  CA  ARG A 432       3.754  33.981  44.765  1.00220.40           C
ATOM   3352  CB  ARG A 432       2.448  33.284  44.343  1.00220.40           C
ATOM   3353  CG  ARG A 432       1.233  34.213  44.400  1.00220.40           C
ATOM   3354  CD  ARG A 432      -0.079  33.554  43.972  1.00220.40           C
ATOM   3355  NE  ARG A 432      -1.150  34.583  44.085  1.00220.40           N
ATOM   3356  CZ  ARG A 432      -1.788  34.776  45.276  1.00220.40           C
ATOM   3357  NH1 ARG A 432      -1.424  34.045  46.370  1.00220.40           N
ATOM   3358  NH2 ARG A 432      -2.789  35.699  45.372  1.00220.40           N
ATOM   3359  C   ARG A 432       3.588  34.338  46.206  1.00220.40           C
ATOM   3360  O   ARG A 432       3.472  33.468  47.068  1.00220.40           O
ATOM   3361  N   PHE A 433       3.583  35.649  46.501  1.00251.46           N
ATOM   3362  CA  PHE A 433       3.459  36.108  47.851  1.00251.46           C
ATOM   3363  CB  PHE A 433       4.369  37.317  48.165  1.00251.46           C
ATOM   3364  CG  PHE A 433       4.448  37.564  49.635  1.00251.46           C
ATOM   3365  CD1 PHE A 433       5.325  36.835  50.402  1.00251.46           C
ATOM   3366  CD2 PHE A 433       3.666  38.514  50.253  1.00251.46           C
ATOM   3367  CE1 PHE A 433       5.419  37.041  51.758  1.00251.46           C
ATOM   3368  CE2 PHE A 433       3.754  38.726  51.609  1.00251.46           C
ATOM   3369  CZ  PHE A 433       4.631  37.988  52.366  1.00251.46           C
ATOM   3370  C   PHE A 433       2.044  36.542  47.946  1.00251.46           C
ATOM   3371  O   PHE A 433       1.317  36.454  46.957  1.00251.46           O
ATOM   3372  N   TYR A 434       1.600  36.955  49.149  1.00261.69           N
ATOM   3373  CA  TYR A 434       0.260  37.434  49.263  1.00261.69           C
ATOM   3374  CB  TYR A 434      -0.035  37.972  50.675  1.00261.69           C
ATOM   3375  CG  TYR A 434      -1.480  38.310  50.796  1.00261.69           C
ATOM   3376  CD1 TYR A 434      -2.402  37.320  51.050  1.00261.69           C
ATOM   3377  CD2 TYR A 434      -1.912  39.610  50.676  1.00261.69           C
ATOM   3378  CE1 TYR A 434      -3.738  37.620  51.171  1.00261.69           C
ATOM   3379  CE2 TYR A 434      -3.247  39.916  50.795  1.00261.69           C
ATOM   3380  CZ  TYR A 434      -4.161  38.921  51.043  1.00261.69           C
ATOM   3381  OH  TYR A 434      -5.532  39.233  51.167  1.00261.69           O
ATOM   3382  C   TYR A 434       0.219  38.562  48.286  1.00261.69           C
ATOM   3383  O   TYR A 434       0.917  39.562  48.438  1.00261.69           O
ATOM   3384  N   GLY A 435      -0.608  38.401  47.237  1.00 94.72           N
ATOM   3385  CA  GLY A 435      -0.613  39.333  46.151  1.00 94.72           C
ATOM   3386  C   GLY A 435      -0.216  38.517  44.960  1.00 94.72           C
ATOM   3387  O   GLY A 435      -0.425  37.305  44.945  1.00 94.72           O
ATOM   3388  N   THR A 436       0.368  39.149  43.922  1.00243.73           N
ATOM   3389  CA  THR A 436       0.761  38.365  42.787  1.00243.73           C
ATOM   3390  CB  THR A 436       0.139  38.811  41.495  1.00243.73           C
ATOM   3391  OG1 THR A 436       0.546  40.135  41.181  1.00243.73           O
ATOM   3392  CG2 THR A 436      -1.391  38.745  41.642  1.00243.73           C
ATOM   3393  C   THR A 436       2.248  38.453  42.635  1.00243.73           C
ATOM   3394  O   THR A 436       2.842  39.520  42.777  1.00243.73           O
ATOM   3395  N   LYS A 437       2.879  37.295  42.357  1.00250.62           N
ATOM   3396  CA  LYS A 437       4.298  37.165  42.178  1.00250.62           C
ATOM   3397  CB  LYS A 437       5.026  37.076  43.521  1.00250.62           C
ATOM   3398  CG  LYS A 437       4.994  38.480  44.137  1.00250.62           C
ATOM   3399  CD  LYS A 437       5.198  38.573  45.642  1.00250.62           C
ATOM   3400  CE  LYS A 437       5.470  40.000  46.124  1.00250.62           C
ATOM   3401  NZ  LYS A 437       6.723  40.502  45.516  1.00250.62           N
ATOM   3402  C   LYS A 437       4.456  35.972  41.291  1.00250.62           C
ATOM   3403  O   LYS A 437       3.755  35.933  40.281  1.00250.62           O
ATOM   3404  N   ALA A 438       5.357  34.981  41.532  1.00251.27           N
ATOM   3405  CA  ALA A 438       5.106  34.014  40.499  1.00251.27           C
ATOM   3406  CB  ALA A 438       6.210  33.084  39.948  1.00251.27           C
ATOM   3407  C   ALA A 438       3.875  33.290  40.938  1.00251.27           C
ATOM   3408  O   ALA A 438       3.808  32.740  42.033  1.00251.27           O
ATOM   3409  N   MET A 439       2.840  33.328  40.074  1.00275.17           N
ATOM   3410  CA  MET A 439       1.532  32.861  40.429  1.00275.17           C
ATOM   3411  CB  MET A 439       0.507  32.992  39.291  1.00275.17           C
ATOM   3412  CG  MET A 439      -0.941  32.800  39.742  1.00275.17           C
ATOM   3413  SD  MET A 439      -2.163  32.975  38.407  1.00275.17           S
ATOM   3414  CE  MET A 439      -1.898  34.758  38.182  1.00275.17           C
ATOM   3415  C   MET A 439       1.629  31.436  40.824  1.00275.17           C
ATOM   3416  O   MET A 439       2.470  30.718  40.290  1.00275.17           O
ATOM   3417  N   TRP A 440       0.714  31.017  41.732  1.00290.86           N
ATOM   3418  CA  TRP A 440       0.665  29.741  42.396  1.00290.86           C
ATOM   3419  CB  TRP A 440      -0.754  29.362  42.862  1.00290.86           C
ATOM   3420  CG  TRP A 440      -1.837  29.626  41.841  1.00290.86           C
ATOM   3421  CD2 TRP A 440      -2.834  30.650  41.994  1.00290.86           C
ATOM   3422  CD1 TRP A 440      -2.108  29.000  40.661  1.00290.86           C
ATOM   3423  NE1 TRP A 440      -3.212  29.567  40.069  1.00290.86           N
ATOM   3424  CE2 TRP A 440      -3.669  30.584  40.879  1.00290.86           C
ATOM   3425  CE3 TRP A 440      -3.038  31.568  42.984  1.00290.86           C
ATOM   3426  CZ2 TRP A 440      -4.724  31.440  40.737  1.00290.86           C
ATOM   3427  CZ3 TRP A 440      -4.102  32.430  42.837  1.00290.86           C
ATOM   3428  CH2 TRP A 440      -4.929  32.367  41.734  1.00290.86           C
ATOM   3429  C   TRP A 440       1.239  28.662  41.545  1.00290.86           C
ATOM   3430  O   TRP A 440       0.905  28.460  40.378  1.00290.86           O
ATOM   3431  N   PRO A 441       2.129  27.975  42.205  1.00278.13           N
ATOM   3432  CA  PRO A 441       3.012  27.010  41.615  1.00278.13           C
ATOM   3433  CD  PRO A 441       2.126  27.932  43.657  1.00278.13           C
ATOM   3434  CB  PRO A 441       3.546  26.187  42.781  1.00278.13           C
ATOM   3435  CG  PRO A 441       3.345  27.076  44.021  1.00278.13           C
ATOM   3436  C   PRO A 441       2.587  26.131  40.482  1.00278.13           C
ATOM   3437  O   PRO A 441       3.003  26.402  39.356  1.00278.13           O
ATOM   3438  N   TYR A 442       1.779  25.086  40.721  1.00286.31           N
ATOM   3439  CA  TYR A 442       1.501  24.189  39.640  1.00286.31           C
ATOM   3440  CB  TYR A 442       2.672  23.204  39.423  1.00286.31           C
ATOM   3441  CG  TYR A 442       2.430  22.350  38.226  1.00286.31           C
ATOM   3442  CD1 TYR A 442       2.635  22.849  36.960  1.00286.31           C
ATOM   3443  CD2 TYR A 442       2.015  21.046  38.371  1.00286.31           C
ATOM   3444  CE1 TYR A 442       2.414  22.061  35.855  1.00286.31           C
ATOM   3445  CE2 TYR A 442       1.791  20.255  37.271  1.00286.31           C
ATOM   3446  CZ  TYR A 442       1.990  20.764  36.011  1.00286.31           C
ATOM   3447  OH  TYR A 442       1.761  19.954  34.879  1.00286.31           O
ATOM   3448  C   TYR A 442       0.269  23.425  40.009  1.00286.31           C
ATOM   3449  O   TYR A 442      -0.255  23.561  41.111  1.00286.31           O
ATOM   3450  N   ILE A 443      -0.236  22.582  39.094  1.00 72.29           N
ATOM   3451  CA  ILE A 443      -1.391  21.812  39.427  1.00 72.29           C
ATOM   3452  CB  ILE A 443      -2.114  21.325  38.202  1.00 72.29           C
ATOM   3453  CG1 ILE A 443      -2.645  22.518  37.389  1.00 72.29           C
ATOM   3454  CG2 ILE A 443      -3.199  20.323  38.626  1.00 72.29           C
ATOM   3455  CD1 ILE A 443      -3.119  22.137  35.986  1.00 72.29           C
ATOM   3456  C   ILE A 443      -0.885  20.612  40.161  1.00 72.29           C
ATOM   3457  O   ILE A 443      -0.659  19.553  39.578  1.00 72.29           O
ATOM   3458  N   VAL A 444      -0.687  20.777  41.485  1.00 50.65           N
ATOM   3459  CA  VAL A 444      -0.244  19.722  42.346  1.00 50.65           C
ATOM   3460  CB  VAL A 444       1.240  19.724  42.566  1.00 50.65           C
ATOM   3461  CG1 VAL A 444       1.615  18.567  43.509  1.00 50.65           C
ATOM   3462  CG2 VAL A 444       1.919  19.653  41.188  1.00 50.65           C
ATOM   3463  C   VAL A 444      -0.902  19.987  43.660  1.00 50.65           C
ATOM   3464  O   VAL A 444      -1.336  21.105  43.919  1.00 50.65           O
ATOM   3465  N   LYS A 445      -0.988  18.969  44.533  1.00240.87           N
ATOM   3466  CA  LYS A 445      -1.656  19.140  45.793  1.00240.87           C
ATOM   3467  CB  LYS A 445      -1.612  17.887  46.685  1.00240.87           C
ATOM   3468  CG  LYS A 445      -2.163  18.135  48.091  1.00240.87           C
ATOM   3469  CD  LYS A 445      -2.308  16.874  48.946  1.00240.87           C
ATOM   3470  CE  LYS A 445      -2.714  17.178  50.390  1.00240.87           C
ATOM   3471  NZ  LYS A 445      -2.831  15.925  51.169  1.00240.87           N
ATOM   3472  C   LYS A 445      -0.981  20.222  46.568  1.00240.87           C
ATOM   3473  O   LYS A 445       0.219  20.443  46.409  1.00240.87           O
ATOM   3474  N   HIS A 446      -1.786  20.955  47.376  1.00243.58           N
ATOM   3475  CA  HIS A 446      -1.348  21.957  48.314  1.00243.58           C
ATOM   3476  ND1 HIS A 446       1.104  19.525  48.744  1.00243.58           N
ATOM   3477  CG  HIS A 446       0.491  20.580  49.386  1.00243.58           C
ATOM   3478  CB  HIS A 446       0.139  21.882  48.723  1.00243.58           C
ATOM   3479  NE2 HIS A 446       0.763  18.876  50.842  1.00243.58           N
ATOM   3480  CD2 HIS A 446       0.290  20.165  50.666  1.00243.58           C
ATOM   3481  CE1 HIS A 446       1.241  18.535  49.660  1.00243.58           C
ATOM   3482  C   HIS A 446      -1.635  23.326  47.788  1.00243.58           C
ATOM   3483  O   HIS A 446      -2.605  23.553  47.066  1.00243.58           O
ATOM   3484  N   ASN A 447      -0.757  24.277  48.168  1.00 79.09           N
ATOM   3485  CA  ASN A 447      -0.786  25.661  47.782  1.00 79.09           C
ATOM   3486  CB  ASN A 447       0.277  26.498  48.513  1.00 79.09           C
ATOM   3487  CG  ASN A 447      -0.126  26.569  49.980  1.00 79.09           C
ATOM   3488  OD1 ASN A 447      -1.210  26.129  50.360  1.00 79.09           O
ATOM   3489  ND2 ASN A 447       0.765  27.148  50.829  1.00 79.09           N
ATOM   3490  C   ASN A 447      -0.615  25.897  46.291  1.00 79.09           C
ATOM   3491  O   ASN A 447      -1.208  26.876  45.839  1.00 79.09           O
ATOM   3492  N   PRO A 448       0.119  25.165  45.457  1.00242.45           N
ATOM   3493  CA  PRO A 448       0.264  25.528  44.072  1.00242.45           C
ATOM   3494  CD  PRO A 448       0.412  23.747  45.624  1.00242.45           C
ATOM   3495  CB  PRO A 448       1.078  24.418  43.443  1.00242.45           C
ATOM   3496  CG  PRO A 448       0.671  23.178  44.232  1.00242.45           C
ATOM   3497  C   PRO A 448      -1.077  25.586  43.414  1.00242.45           C
ATOM   3498  O   PRO A 448      -2.094  25.328  44.057  1.00242.45           O
ATOM   3499  N   LYS A 449      -1.078  25.836  42.094  1.00116.60           N
ATOM   3500  CA  LYS A 449      -2.262  26.146  41.355  1.00116.60           C
ATOM   3501  CB  LYS A 449      -2.033  26.148  39.834  1.00116.60           C
ATOM   3502  CG  LYS A 449      -3.211  26.734  39.053  1.00116.60           C
ATOM   3503  CD  LYS A 449      -2.876  27.079  37.601  1.00116.60           C
ATOM   3504  CE  LYS A 449      -4.047  27.694  36.833  1.00116.60           C
ATOM   3505  NZ  LYS A 449      -3.639  27.996  35.443  1.00116.60           N
ATOM   3506  C   LYS A 449      -3.384  25.188  41.647  1.00116.60           C
ATOM   3507  O   LYS A 449      -4.518  25.633  41.816  1.00116.60           O
ATOM   3508  N   VAL A 450      -3.150  23.866  41.748  1.00 85.64           N
ATOM   3509  CA  VAL A 450      -4.309  23.047  41.996  1.00 85.64           C
ATOM   3510  CB  VAL A 450      -4.470  21.879  41.070  1.00 85.64           C
ATOM   3511  CG1 VAL A 450      -3.506  20.772  41.521  1.00 85.64           C
ATOM   3512  CG2 VAL A 450      -5.948  21.448  41.067  1.00 85.64           C
ATOM   3513  C   VAL A 450      -4.212  22.475  43.375  1.00 85.64           C
ATOM   3514  O   VAL A 450      -3.257  22.737  44.103  1.00 85.64           O
ATOM   3515  N   ILE A 451      -5.259  21.733  43.792  1.00 97.93           N
ATOM   3516  CA  ILE A 451      -5.259  21.081  45.070  1.00 97.93           C
ATOM   3517  CB  ILE A 451      -6.294  21.615  46.017  1.00 97.93           C
ATOM   3518  CG1 ILE A 451      -6.065  21.066  47.435  1.00 97.93           C
ATOM   3519  CG2 ILE A 451      -7.682  21.298  45.437  1.00 97.93           C
ATOM   3520  CD1 ILE A 451      -6.873  21.794  48.508  1.00 97.93           C
ATOM   3521  C   ILE A 451      -5.583  19.639  44.829  1.00 97.93           C
ATOM   3522  O   ILE A 451      -6.429  19.319  43.996  1.00 97.93           O
ATOM   3523  N   LYS A 452      -4.895  18.721  45.539  1.00251.39           N
ATOM   3524  CA  LYS A 452      -5.167  17.324  45.351  1.00251.39           C
ATOM   3525  CB  LYS A 452      -4.119  16.597  44.491  1.00251.39           C
ATOM   3526  CG  LYS A 452      -4.135  17.030  43.024  1.00251.39           C
ATOM   3527  CD  LYS A 452      -5.479  16.786  42.334  1.00251.39           C
ATOM   3528  CE  LYS A 452      -5.842  15.306  42.206  1.00251.39           C
ATOM   3529  NZ  LYS A 452      -7.151  15.163  41.530  1.00251.39           N
ATOM   3530  C   LYS A 452      -5.176  16.660  46.691  1.00251.39           C
ATOM   3531  O   LYS A 452      -4.719  17.228  47.680  1.00251.39           O
ATOM   3532  N   ASN A 453      -5.742  15.437  46.758  1.00207.93           N
ATOM   3533  CA  ASN A 453      -5.765  14.711  47.995  1.00207.93           C
ATOM   3534  CB  ASN A 453      -7.181  14.566  48.586  1.00207.93           C
ATOM   3535  CG  ASN A 453      -7.082  14.095  50.032  1.00207.93           C
ATOM   3536  OD1 ASN A 453      -6.179  13.346  50.402  1.00207.93           O
ATOM   3537  ND2 ASN A 453      -8.044  14.547  50.881  1.00207.93           N
ATOM   3538  C   ASN A 453      -5.253  13.333  47.707  1.00207.93           C
ATOM   3539  O   ASN A 453      -5.572  12.737  46.680  1.00207.93           O
ATOM   3540  N   PRO A 454      -4.428  12.832  48.584  1.00103.73           N
ATOM   3541  CA  PRO A 454      -3.912  11.498  48.434  1.00103.73           C
ATOM   3542  CD  PRO A 454      -3.502  13.691  49.299  1.00103.73           C
ATOM   3543  CB  PRO A 454      -2.603  11.451  49.227  1.00103.73           C
ATOM   3544  CG  PRO A 454      -2.629  12.716  50.102  1.00103.73           C
ATOM   3545  C   PRO A 454      -4.926  10.501  48.893  1.00103.73           C
ATOM   3546  O   PRO A 454      -5.825  10.870  49.647  1.00103.73           O
ATOM   3547  N   ASN A 455      -4.807   9.236  48.442  1.00240.20           N
ATOM   3548  CA  ASN A 455      -5.733   8.223  48.854  1.00240.20           C
ATOM   3549  CB  ASN A 455      -6.649   7.726  47.722  1.00240.20           C
ATOM   3550  CG  ASN A 455      -7.690   6.791  48.323  1.00240.20           C
ATOM   3551  OD1 ASN A 455      -8.156   5.859  47.669  1.00240.20           O
ATOM   3552  ND2 ASN A 455      -8.074   7.050  49.601  1.00240.20           N
ATOM   3553  C   ASN A 455      -4.939   7.045  49.319  1.00240.20           C
ATOM   3554  O   ASN A 455      -3.804   6.839  48.893  1.00240.20           O
ATOM   3555  N   ASN A 456      -5.525   6.249  50.236  1.00177.39           N
ATOM   3556  CA  ASN A 456      -4.874   5.071  50.728  1.00177.39           C
ATOM   3557  CB  ASN A 456      -5.409   4.581  52.085  1.00177.39           C
ATOM   3558  CG  ASN A 456      -4.967   5.573  53.151  1.00177.39           C
ATOM   3559  OD1 ASN A 456      -5.786   6.119  53.888  1.00177.39           O
ATOM   3560  ND2 ASN A 456      -3.631   5.812  53.240  1.00177.39           N
ATOM   3561  C   ASN A 456      -5.111   3.988  49.729  1.00177.39           C
ATOM   3562  O   ASN A 456      -5.985   4.103  48.871  1.00177.39           O
ATOM   3563  N   VAL A 457      -4.314   2.905  49.804  1.00101.24           N
ATOM   3564  CA  VAL A 457      -4.470   1.843  48.858  1.00101.24           C
ATOM   3565  CB  VAL A 457      -3.166   1.257  48.400  1.00101.24           C
ATOM   3566  CG1 VAL A 457      -2.454   0.640  49.616  1.00101.24           C
ATOM   3567  CG2 VAL A 457      -3.450   0.251  47.273  1.00101.24           C
ATOM   3568  C   VAL A 457      -5.248   0.743  49.502  1.00101.24           C
ATOM   3569  O   VAL A 457      -4.986   0.330  50.632  1.00101.24           O
ATOM   3570  N   PRO A 458      -6.237   0.296  48.783  1.00 81.17           N
ATOM   3571  CA  PRO A 458      -7.045  -0.805  49.229  1.00 81.17           C
ATOM   3572  CD  PRO A 458      -6.978   1.194  47.915  1.00 81.17           C
ATOM   3573  CB  PRO A 458      -8.386  -0.677  48.503  1.00 81.17           C
ATOM   3574  CG  PRO A 458      -8.124   0.330  47.370  1.00 81.17           C
ATOM   3575  C   PRO A 458      -6.321  -2.074  48.926  1.00 81.17           C
ATOM   3576  O   PRO A 458      -5.355  -2.038  48.165  1.00 81.17           O
ATOM   3577  N   TYR A 459      -6.757  -3.204  49.513  1.00190.39           N
ATOM   3578  CA  TYR A 459      -6.089  -4.439  49.238  1.00190.39           C
ATOM   3579  CB  TYR A 459      -5.752  -5.264  50.493  1.00190.39           C
ATOM   3580  CG  TYR A 459      -4.689  -4.555  51.259  1.00190.39           C
ATOM   3581  CD1 TYR A 459      -5.000  -3.506  52.094  1.00190.39           C
ATOM   3582  CD2 TYR A 459      -3.377  -4.951  51.146  1.00190.39           C
ATOM   3583  CE1 TYR A 459      -4.013  -2.859  52.800  1.00190.39           C
ATOM   3584  CE2 TYR A 459      -2.386  -4.309  51.849  1.00190.39           C
ATOM   3585  CZ  TYR A 459      -2.704  -3.260  52.678  1.00190.39           C
ATOM   3586  OH  TYR A 459      -1.690  -2.598  53.402  1.00190.39           O
ATOM   3587  C   TYR A 459      -7.004  -5.283  48.415  1.00190.39           C
ATOM   3588  O   TYR A 459      -8.156  -5.515  48.780  1.00190.39           O
ATOM   3589  N   GLY A 460      -6.503  -5.744  47.254  1.00112.24           N
ATOM   3590  CA  GLY A 460      -7.263  -6.620  46.416  1.00112.24           C
ATOM   3591  C   GLY A 460      -6.857  -6.354  45.006  1.00112.24           C
ATOM   3592  O   GLY A 460      -7.242  -5.346  44.416  1.00112.24           O
ATOM   3593  N   THR A 461      -6.057  -7.268  44.427  1.00272.93           N
ATOM   3594  CA  THR A 461      -5.654  -7.114  43.062  1.00272.93           C
ATOM   3595  CB  THR A 461      -4.378  -6.342  42.899  1.00272.93           C
ATOM   3596  OG1 THR A 461      -3.305  -7.035  43.518  1.00272.93           O
ATOM   3597  CG2 THR A 461      -4.555  -4.956  43.542  1.00272.93           C
ATOM   3598  C   THR A 461      -5.402  -8.485  42.534  1.00272.93           C
ATOM   3599  O   THR A 461      -5.133  -9.411  43.298  1.00272.93           O
ATOM   3600  N   THR A 462      -5.503  -8.664  41.203  1.00121.85           N
ATOM   3601  CA  THR A 462      -5.196  -9.959  40.680  1.00121.85           C
ATOM   3602  CB  THR A 462      -5.441 -10.076  39.198  1.00121.85           C
ATOM   3603  OG1 THR A 462      -5.120 -11.385  38.753  1.00121.85           O
ATOM   3604  CG2 THR A 462      -4.613  -9.026  38.436  1.00121.85           C
ATOM   3605  C   THR A 462      -3.748 -10.183  40.971  1.00121.85           C
ATOM   3606  O   THR A 462      -3.354 -11.239  41.464  1.00121.85           O
ATOM   3607  N   ILE A 463      -2.921  -9.160  40.686  1.00 91.35           N
ATOM   3608  CA  ILE A 463      -1.523  -9.206  40.980  1.00 91.35           C
ATOM   3609  CB  ILE A 463      -0.648  -9.210  39.758  1.00 91.35           C
ATOM   3610  CG1 ILE A 463       0.814  -9.493  40.142  1.00 91.35           C
ATOM   3611  CG2 ILE A 463      -0.859  -7.887  39.004  1.00 91.35           C
ATOM   3612  CD1 ILE A 463       1.709  -9.808  38.944  1.00 91.35           C
ATOM   3613  C   ILE A 463      -1.245  -7.955  41.742  1.00 91.35           C
ATOM   3614  O   ILE A 463      -1.754  -6.890  41.399  1.00 91.35           O
ATOM   3615  N   GLU A 464      -0.449  -8.046  42.822  1.00235.03           N
ATOM   3616  CA  GLU A 464      -0.219  -6.846  43.565  1.00235.03           C
ATOM   3617  CB  GLU A 464      -0.471  -7.019  45.079  1.00235.03           C
ATOM   3618  CG  GLU A 464       0.332  -8.141  45.746  1.00235.03           C
ATOM   3619  CD  GLU A 464       1.591  -7.554  46.369  1.00235.03           C
ATOM   3620  OE1 GLU A 464       1.724  -6.302  46.372  1.00235.03           O
ATOM   3621  OE2 GLU A 464       2.436  -8.354  46.853  1.00235.03           O
ATOM   3622  C   GLU A 464       1.184  -6.392  43.336  1.00235.03           C
ATOM   3623  O   GLU A 464       2.144  -7.048  43.735  1.00235.03           O
ATOM   3624  N   ILE A 465       1.329  -5.254  42.629  1.00140.24           N
ATOM   3625  CA  ILE A 465       2.621  -4.672  42.429  1.00140.24           C
ATOM   3626  CB  ILE A 465       3.152  -4.849  41.031  1.00140.24           C
ATOM   3627  CG1 ILE A 465       4.599  -4.337  40.939  1.00140.24           C
ATOM   3628  CG2 ILE A 465       2.179  -4.192  40.037  1.00140.24           C
ATOM   3629  CD1 ILE A 465       5.592  -5.173  41.746  1.00140.24           C
ATOM   3630  C   ILE A 465       2.481  -3.211  42.721  1.00140.24           C
ATOM   3631  O   ILE A 465       1.644  -2.522  42.141  1.00140.24           O
ATOM   3632  N   PRO A 466       3.255  -2.725  43.648  1.00 85.84           N
ATOM   3633  CA  PRO A 466       3.176  -1.323  43.956  1.00 85.84           C
ATOM   3634  CD  PRO A 466       3.590  -3.517  44.818  1.00 85.84           C
ATOM   3635  CB  PRO A 466       3.603  -1.178  45.419  1.00 85.84           C
ATOM   3636  CG  PRO A 466       4.271  -2.520  45.765  1.00 85.84           C
ATOM   3637  C   PRO A 466       4.001  -0.513  43.010  1.00 85.84           C
ATOM   3638  O   PRO A 466       4.990  -1.030  42.493  1.00 85.84           O
ATOM   3639  N   GLU A 467       3.602   0.751  42.753  1.00281.86           N
ATOM   3640  CA  GLU A 467       4.408   1.609  41.935  1.00281.86           C
ATOM   3641  CB  GLU A 467       4.439   1.205  40.452  1.00281.86           C
ATOM   3642  CG  GLU A 467       5.304   2.136  39.600  1.00281.86           C
ATOM   3643  CD  GLU A 467       6.758   1.899  39.982  1.00281.86           C
ATOM   3644  OE1 GLU A 467       7.024   0.904  40.709  1.00281.86           O
ATOM   3645  OE2 GLU A 467       7.623   2.709  39.554  1.00281.86           O
ATOM   3646  C   GLU A 467       3.827   2.985  42.004  1.00281.86           C
ATOM   3647  O   GLU A 467       2.658   3.189  41.679  1.00281.86           O
ATOM   3648  N   LEU A 468       4.628   3.973  42.454  1.00257.31           N
ATOM   3649  CA  LEU A 468       4.149   5.325  42.480  1.00257.31           C
ATOM   3650  CB  LEU A 468       3.556   5.761  43.836  1.00257.31           C
ATOM   3651  CG  LEU A 468       2.298   4.985  44.278  1.00257.31           C
ATOM   3652  CD1 LEU A 468       2.623   3.526  44.636  1.00257.31           C
ATOM   3653  CD2 LEU A 468       1.561   5.718  45.410  1.00257.31           C
ATOM   3654  C   LEU A 468       5.322   6.220  42.224  1.00257.31           C
ATOM   3655  O   LEU A 468       6.314   6.166  42.949  1.00257.31           O
ATOM   3656  N   THR A 469       5.254   7.060  41.169  1.00326.57           N
ATOM   3657  CA  THR A 469       6.335   7.972  40.920  1.00326.57           C
ATOM   3658  CB  THR A 469       7.339   7.453  39.934  1.00326.57           C
ATOM   3659  OG1 THR A 469       6.720   7.232  38.675  1.00326.57           O
ATOM   3660  CG2 THR A 469       7.927   6.139  40.476  1.00326.57           C
ATOM   3661  C   THR A 469       5.768   9.234  40.347  1.00326.57           C
ATOM   3662  O   THR A 469       4.829   9.193  39.554  1.00326.57           O
ATOM   3663  N   LYS A 470       6.313  10.401  40.757  1.00285.39           N
ATOM   3664  CA  LYS A 470       5.864  11.657  40.220  1.00285.39           C
ATOM   3665  CB  LYS A 470       4.629  12.249  40.931  1.00285.39           C
ATOM   3666  CG  LYS A 470       3.373  11.369  40.910  1.00285.39           C
ATOM   3667  CD  LYS A 470       3.426  10.170  41.864  1.00285.39           C
ATOM   3668  CE  LYS A 470       2.151   9.322  41.873  1.00285.39           C
ATOM   3669  NZ  LYS A 470       2.299   8.185  42.812  1.00285.39           N
ATOM   3670  C   LYS A 470       6.988  12.640  40.400  1.00285.39           C
ATOM   3671  O   LYS A 470       7.898  12.405  41.194  1.00285.39           O
ATOM   3672  N   GLU A 471       6.973  13.762  39.643  1.00152.23           N
ATOM   3673  CA  GLU A 471       8.002  14.755  39.783  1.00152.23           C
ATOM   3674  CB  GLU A 471       9.260  14.472  38.942  1.00152.23           C
ATOM   3675  CG  GLU A 471      10.098  13.300  39.462  1.00152.23           C
ATOM   3676  CD  GLU A 471       9.485  11.998  38.966  1.00152.23           C
ATOM   3677  OE1 GLU A 471       8.776  12.035  37.925  1.00152.23           O
ATOM   3678  OE2 GLU A 471       9.723  10.948  39.620  1.00152.23           O
ATOM   3679  C   GLU A 471       7.423  16.080  39.305  1.00152.23           C
ATOM   3680  O   GLU A 471       8.137  17.114  39.412  1.00152.23           O
ATOM   3681  OXT GLU A 471       6.258  16.075  38.826  1.00152.23           O
TER    3682      GLU A 471
ATOM   3683  N   MET B 472      16.972   9.225  49.059  1.00 41.31           N
ATOM   3684  CA  MET B 472      16.971   9.732  50.449  1.00 41.31           C
ATOM   3685  CB  MET B 472      18.290  10.467  50.725  1.00 41.31           C
ATOM   3686  CG  MET B 472      18.470  10.906  52.175  1.00 41.31           C
ATOM   3687  SD  MET B 472      20.099  11.635  52.511  1.00 41.31           S
ATOM   3688  CE  MET B 472      20.993  10.055  52.475  1.00 41.31           C
ATOM   3689  C   MET B 472      15.827  10.671  50.655  1.00 41.31           C
ATOM   3690  O   MET B 472      15.780  11.753  50.073  1.00 41.31           O
ATOM   3691  N   ASN B 473      14.850  10.253  51.482  1.00124.69           N
ATOM   3692  CA  ASN B 473      13.687  11.056  51.717  1.00124.69           C
ATOM   3693  CB  ASN B 473      12.409  10.205  51.663  1.00124.69           C
ATOM   3694  CG  ASN B 473      11.179  11.065  51.413  1.00124.69           C
ATOM   3695  OD1 ASN B 473      11.225  12.291  51.479  1.00124.69           O
ATOM   3696  ND2 ASN B 473      10.033  10.396  51.113  1.00124.69           N
ATOM   3697  C   ASN B 473      13.855  11.742  53.049  1.00124.69           C
ATOM   3698  O   ASN B 473      14.740  11.398  53.829  1.00124.69           O
ATOM   3699  N   GLU B 474      13.021  12.770  53.314  1.00133.58           N
ATOM   3700  CA  GLU B 474      13.109  13.617  54.475  1.00133.58           C
ATOM   3701  CB  GLU B 474      12.187  14.846  54.358  0.00133.58           C
ATOM   3702  CG  GLU B 474      12.284  15.818  55.536  0.00133.58           C
ATOM   3703  CD  GLU B 474      11.335  15.340  56.627  0.00133.58           C
ATOM   3704  OE1 GLU B 474      10.550  14.393  56.355  1.00133.58           O
ATOM   3705  OE2 GLU B 474      11.375  15.921  57.744  1.00133.58           O
ATOM   3706  C   GLU B 474      12.795  12.925  55.771  1.00133.58           C
ATOM   3707  O   GLU B 474      13.535  13.058  56.743  1.00133.58           O
ATOM   3708  N   ARG B 475      11.721  12.121  55.779  1.00186.70           N
ATOM   3709  CA  ARG B 475      11.045  11.541  56.912  1.00186.70           C
ATOM   3710  CB  ARG B 475       9.806  10.795  56.385  1.00186.70           C
ATOM   3711  CG  ARG B 475       8.937   9.981  57.345  1.00186.70           C
ATOM   3712  CD  ARG B 475       7.783   9.348  56.556  1.00186.70           C
ATOM   3713  NE  ARG B 475       7.046   8.371  57.403  1.00186.70           N
ATOM   3714  CZ  ARG B 475       6.362   7.360  56.788  1.00186.70           C
ATOM   3715  NH1 ARG B 475       6.435   7.224  55.432  1.00186.70           N
ATOM   3716  NH2 ARG B 475       5.606   6.483  57.511  1.00186.70           N
ATOM   3717  C   ARG B 475      11.885  10.616  57.737  1.00186.70           C
ATOM   3718  O   ARG B 475      11.759  10.563  58.957  1.00186.70           O
ATOM   3719  N   LEU B 476      12.791   9.886  57.095  1.00394.08           N
ATOM   3720  CA  LEU B 476      13.509   8.791  57.663  1.00394.08           C
ATOM   3721  CB  LEU B 476      15.019   8.941  57.961  1.00394.08           C
ATOM   3722  CG  LEU B 476      15.694   7.767  58.740  1.00394.08           C
ATOM   3723  CD1 LEU B 476      15.201   6.339  58.436  1.00394.08           C
ATOM   3724  CD2 LEU B 476      17.208   7.802  58.472  1.00394.08           C
ATOM   3725  C   LEU B 476      12.776   7.973  58.660  1.00394.08           C
ATOM   3726  O   LEU B 476      12.528   8.306  59.818  1.00394.08           O
ATOM   3727  N   THR B 477      12.437   6.823  58.067  1.00274.11           N
ATOM   3728  CA  THR B 477      11.876   5.566  58.417  1.00274.11           C
ATOM   3729  CB  THR B 477      10.370   5.551  58.596  1.00274.11           C
ATOM   3730  OG1 THR B 477       9.668   6.061  57.473  1.00274.11           O
ATOM   3731  CG2 THR B 477      10.037   6.384  59.846  1.00274.11           C
ATOM   3732  C   THR B 477      12.358   4.835  57.203  1.00274.11           C
ATOM   3733  O   THR B 477      13.476   4.322  57.191  1.00274.11           O
ATOM   3734  N   ILE B 478      11.540   4.769  56.140  1.00164.39           N
ATOM   3735  CA  ILE B 478      12.050   4.342  54.873  1.00164.39           C
ATOM   3736  CB  ILE B 478      10.977   4.167  53.834  1.00164.39           C
ATOM   3737  CG1 ILE B 478      11.579   3.629  52.527  1.00164.39           C
ATOM   3738  CG2 ILE B 478      10.216   5.492  53.673  1.00164.39           C
ATOM   3739  CD1 ILE B 478      10.522   3.227  51.501  1.00164.39           C
ATOM   3740  C   ILE B 478      12.984   5.431  54.409  1.00164.39           C
ATOM   3741  O   ILE B 478      14.062   5.161  53.881  1.00164.39           O
ATOM   3742  N   GLN B 479      12.579   6.704  54.627  1.00240.85           N
ATOM   3743  CA  GLN B 479      13.277   7.894  54.203  1.00240.85           C
ATOM   3744  CB  GLN B 479      12.432   9.157  54.415  1.00240.85           C
ATOM   3745  CG  GLN B 479      10.987   9.009  53.924  1.00240.85           C
ATOM   3746  CD  GLN B 479      10.221   8.238  54.982  1.00240.85           C
ATOM   3747  OE1 GLN B 479       9.111   7.763  54.747  1.00240.85           O
ATOM   3748  NE2 GLN B 479      10.832   8.126  56.191  1.00240.85           N
ATOM   3749  C   GLN B 479      14.535   7.981  55.022  1.00240.85           C
ATOM   3750  O   GLN B 479      14.726   7.151  55.899  1.00240.85           O
ATOM   3751  N   ASP B 480      15.537   8.789  54.607  1.00169.89           N
ATOM   3752  CA  ASP B 480      16.772   8.919  55.348  1.00169.89           C
ATOM   3753  CB  ASP B 480      17.988   8.660  54.446  1.00169.89           C
ATOM   3754  CG  ASP B 480      17.957   7.193  54.039  1.00169.89           C
ATOM   3755  OD1 ASP B 480      17.115   6.440  54.598  1.00169.89           O
ATOM   3756  OD2 ASP B 480      18.778   6.805  53.165  1.00169.89           O
ATOM   3757  C   ASP B 480      17.097  10.184  56.118  1.00169.89           C
ATOM   3758  O   ASP B 480      17.774  10.121  57.139  1.00169.89           O
ATOM   3759  N   LEU B 481      16.657  11.370  55.650  1.00147.75           N
ATOM   3760  CA  LEU B 481      17.321  12.603  56.038  1.00147.75           C
ATOM   3761  CB  LEU B 481      16.656  13.829  55.365  1.00147.75           C
ATOM   3762  CG  LEU B 481      17.443  15.167  55.358  1.00147.75           C
ATOM   3763  CD1 LEU B 481      17.887  15.631  56.752  1.00147.75           C
ATOM   3764  CD2 LEU B 481      18.577  15.154  54.324  1.00147.75           C
ATOM   3765  C   LEU B 481      17.319  12.865  57.516  1.00147.75           C
ATOM   3766  O   LEU B 481      18.376  13.090  58.107  1.00147.75           O
ATOM   3767  N   THR B 482      16.138  12.855  58.153  1.00125.72           N
ATOM   3768  CA  THR B 482      16.039  13.238  59.534  1.00125.72           C
ATOM   3769  CB  THR B 482      14.621  13.291  60.017  1.00125.72           C
ATOM   3770  OG1 THR B 482      14.022  12.007  59.916  1.00125.72           O
ATOM   3771  CG2 THR B 482      13.846  14.311  59.167  1.00125.72           C
ATOM   3772  C   THR B 482      16.768  12.277  60.421  1.00125.72           C
ATOM   3773  O   THR B 482      17.467  12.703  61.338  1.00125.72           O
ATOM   3774  N   ASP B 483      16.626  10.950  60.215  1.00 78.06           N
ATOM   3775  CA  ASP B 483      17.302  10.115  61.168  1.00 78.06           C
ATOM   3776  CB  ASP B 483      16.887   8.643  61.258  1.00 78.06           C
ATOM   3777  CG  ASP B 483      15.461   8.575  61.783  1.00 78.06           C
ATOM   3778  OD1 ASP B 483      14.847   9.659  61.972  1.00 78.06           O
ATOM   3779  OD2 ASP B 483      14.967   7.437  62.003  1.00 78.06           O
ATOM   3780  C   ASP B 483      18.782  10.183  60.994  1.00 78.06           C
ATOM   3781  O   ASP B 483      19.513  10.055  61.972  1.00 78.06           O
ATOM   3782  N   LEU B 484      19.289  10.354  59.759  1.00167.17           N
ATOM   3783  CA  LEU B 484      20.719  10.372  59.650  1.00167.17           C
ATOM   3784  CB  LEU B 484      21.253  10.120  58.234  1.00167.17           C
ATOM   3785  CG  LEU B 484      21.005  11.213  57.208  1.00167.17           C
ATOM   3786  CD1 LEU B 484      21.965  12.391  57.437  1.00167.17           C
ATOM   3787  CD2 LEU B 484      21.029  10.601  55.799  1.00167.17           C
ATOM   3788  C   LEU B 484      21.276  11.597  60.318  1.00167.17           C
ATOM   3789  O   LEU B 484      22.381  11.563  60.854  1.00167.17           O
ATOM   3790  N   LEU B 485      20.540  12.725  60.270  1.00122.89           N
ATOM   3791  CA  LEU B 485      20.913  13.954  60.931  1.00122.89           C
ATOM   3792  CB  LEU B 485      20.084  15.151  60.489  1.00122.89           C
ATOM   3793  CG  LEU B 485      20.483  15.822  59.173  1.00122.89           C
ATOM   3794  CD1 LEU B 485      20.459  14.866  57.973  1.00122.89           C
ATOM   3795  CD2 LEU B 485      19.587  17.049  58.974  1.00122.89           C
ATOM   3796  C   LEU B 485      20.774  13.866  62.427  1.00122.89           C
ATOM   3797  O   LEU B 485      21.497  14.538  63.162  1.00122.89           O
ATOM   3798  N   ALA B 486      19.785  13.105  62.929  1.00 40.53           N
ATOM   3799  CA  ALA B 486      19.625  12.993  64.351  1.00 40.53           C
ATOM   3800  CB  ALA B 486      18.432  12.108  64.750  1.00 40.53           C
ATOM   3801  C   ALA B 486      20.869  12.353  64.890  1.00 40.53           C
ATOM   3802  O   ALA B 486      21.336  12.703  65.973  1.00 40.53           O
ATOM   3803  N   ALA B 487      21.419  11.370  64.148  1.00 43.47           N
ATOM   3804  CA  ALA B 487      22.575  10.627  64.574  1.00 43.47           C
ATOM   3805  CB  ALA B 487      22.893   9.451  63.635  1.00 43.47           C
ATOM   3806  C   ALA B 487      23.824  11.466  64.667  1.00 43.47           C
ATOM   3807  O   ALA B 487      24.528  11.415  65.675  1.00 43.47           O
ATOM   3808  N   LYS B 488      24.133  12.269  63.628  1.00 74.72           N
ATOM   3809  CA  LYS B 488      25.360  13.025  63.590  1.00 74.72           C
ATOM   3810  CB  LYS B 488      25.586  13.722  62.236  1.00 74.72           C
ATOM   3811  CG  LYS B 488      25.911  12.736  61.111  1.00 74.72           C
ATOM   3812  CD  LYS B 488      25.827  13.334  59.706  1.00 74.72           C
ATOM   3813  CE  LYS B 488      24.396  13.520  59.201  1.00 74.72           C
ATOM   3814  NZ  LYS B 488      24.413  14.102  57.841  1.00 74.72           N
ATOM   3815  C   LYS B 488      25.379  14.068  64.671  1.00 74.72           C
ATOM   3816  O   LYS B 488      26.408  14.296  65.305  1.00 74.72           O
ATOM   3817  N   HIS B 489      24.236  14.746  64.871  1.00 98.17           N
ATOM   3818  CA  HIS B 489      24.011  15.806  65.820  1.00 98.17           C
ATOM   3819  ND1 HIS B 489      23.294  18.395  67.238  1.00 98.17           N
ATOM   3820  CG  HIS B 489      22.383  17.540  66.660  1.00 98.17           C
ATOM   3821  CB  HIS B 489      22.710  16.582  65.554  1.00 98.17           C
ATOM   3822  NE2 HIS B 489      21.355  18.744  68.268  1.00 98.17           N
ATOM   3823  CD2 HIS B 489      21.204  17.767  67.300  1.00 98.17           C
ATOM   3824  CE1 HIS B 489      22.628  19.090  68.193  1.00 98.17           C
ATOM   3825  C   HIS B 489      23.931  15.296  67.221  1.00 98.17           C
ATOM   3826  O   HIS B 489      24.207  16.043  68.159  1.00 98.17           O
ATOM   3827  N   SER B 490      23.559  14.012  67.384  1.00120.42           N
ATOM   3828  CA  SER B 490      23.299  13.373  68.646  1.00120.42           C
ATOM   3829  CB  SER B 490      24.503  13.316  69.616  1.00120.42           C
ATOM   3830  OG  SER B 490      24.769  14.582  70.202  1.00120.42           O
ATOM   3831  C   SER B 490      22.129  13.999  69.347  1.00120.42           C
ATOM   3832  O   SER B 490      22.216  14.372  70.516  1.00120.42           O
ATOM   3833  N   MET B 491      20.990  14.134  68.627  1.00 92.66           N
ATOM   3834  CA  MET B 491      19.781  14.609  69.239  1.00 92.66           C
ATOM   3835  CB  MET B 491      19.293  15.976  68.742  1.00 92.66           C
ATOM   3836  CG  MET B 491      18.334  16.601  69.752  1.00 92.66           C
ATOM   3837  SD  MET B 491      18.125  18.396  69.613  1.00 92.66           S
ATOM   3838  CE  MET B 491      17.825  18.551  71.397  1.00 92.66           C
ATOM   3839  C   MET B 491      18.717  13.586  68.968  1.00 92.66           C
ATOM   3840  O   MET B 491      19.025  12.465  68.566  1.00 92.66           O
ATOM   3841  N   THR B 492      17.439  13.931  69.254  1.00114.96           N
ATOM   3842  CA  THR B 492      16.328  13.050  69.005  1.00114.96           C
ATOM   3843  CB  THR B 492      15.128  13.346  69.859  1.00114.96           C
ATOM   3844  OG1 THR B 492      14.078  12.437  69.564  1.00114.96           O
ATOM   3845  CG2 THR B 492      14.670  14.789  69.590  1.00114.96           C
ATOM   3846  C   THR B 492      15.901  13.226  67.578  1.00114.96           C
ATOM   3847  O   THR B 492      16.336  14.147  66.889  1.00114.96           O
ATOM   3848  N   LYS B 493      15.056  12.291  67.092  1.00 48.42           N
ATOM   3849  CA  LYS B 493      14.519  12.328  65.760  1.00 48.42           C
ATOM   3850  CB  LYS B 493      13.742  11.054  65.392  1.00 48.42           C
ATOM   3851  CG  LYS B 493      14.637   9.819  65.281  1.00 48.42           C
ATOM   3852  CD  LYS B 493      13.864   8.507  65.143  0.00 48.42           C
ATOM   3853  CE  LYS B 493      14.761   7.301  64.856  0.00 48.42           C
ATOM   3854  NZ  LYS B 493      13.933   6.091  64.660  0.00 48.42           N
ATOM   3855  C   LYS B 493      13.576  13.485  65.656  1.00 48.42           C
ATOM   3856  O   LYS B 493      13.486  14.137  64.615  1.00 48.42           O
ATOM   3857  N   LYS B 494      12.839  13.752  66.751  1.00 95.84           N
ATOM   3858  CA  LYS B 494      11.844  14.784  66.799  1.00 95.84           C
ATOM   3859  CB  LYS B 494      11.106  14.814  68.153  1.00 95.84           C
ATOM   3860  CG  LYS B 494       9.893  15.750  68.219  1.00 95.84           C
ATOM   3861  CD  LYS B 494      10.223  17.241  68.097  1.00 95.84           C
ATOM   3862  CE  LYS B 494       8.993  18.149  68.168  1.00 95.84           C
ATOM   3863  NZ  LYS B 494       9.399  19.567  68.042  1.00 95.84           N
ATOM   3864  C   LYS B 494      12.495  16.118  66.596  1.00 95.84           C
ATOM   3865  O   LYS B 494      11.918  16.993  65.952  1.00 95.84           O
ATOM   3866  N   ASP B 495      13.689  16.327  67.187  1.00 47.58           N
ATOM   3867  CA  ASP B 495      14.392  17.578  67.087  1.00 47.58           C
ATOM   3868  CB  ASP B 495      15.571  17.664  68.069  1.00 47.58           C
ATOM   3869  CG  ASP B 495      14.984  17.742  69.472  1.00 47.58           C
ATOM   3870  OD1 ASP B 495      13.875  18.323  69.616  1.00 47.58           O
ATOM   3871  OD2 ASP B 495      15.634  17.222  70.417  1.00 47.58           O
ATOM   3872  C   ASP B 495      14.927  17.775  65.703  1.00 47.58           C
ATOM   3873  O   ASP B 495      14.904  18.877  65.155  1.00 47.58           O
ATOM   3874  N   ALA B 496      15.425  16.685  65.101  1.00 68.99           N
ATOM   3875  CA  ALA B 496      15.995  16.729  63.790  1.00 68.99           C
ATOM   3876  CB  ALA B 496      16.268  15.287  63.323  1.00 68.99           C
ATOM   3877  C   ALA B 496      14.936  17.242  62.866  1.00 68.99           C
ATOM   3878  O   ALA B 496      15.150  18.182  62.099  1.00 68.99           O
ATOM   3879  N   GLU B 497      13.738  16.642  62.971  1.00 54.53           N
ATOM   3880  CA  GLU B 497      12.656  16.930  62.081  1.00 54.53           C
ATOM   3881  CB  GLU B 497      11.426  16.043  62.338  1.00 54.53           C
ATOM   3882  CG  GLU B 497      11.661  14.562  62.040  1.00 54.53           C
ATOM   3883  CD  GLU B 497      10.370  13.814  62.343  1.00 54.53           C
ATOM   3884  OE1 GLU B 497       9.410  14.465  62.835  1.00 54.53           O
ATOM   3885  OE2 GLU B 497      10.327  12.581  62.085  1.00 54.53           O
ATOM   3886  C   GLU B 497      12.194  18.344  62.227  1.00 54.53           C
ATOM   3887  O   GLU B 497      12.035  19.049  61.231  1.00 54.53           O
ATOM   3888  N   ALA B 498      11.974  18.790  63.479  1.00 46.75           N
ATOM   3889  CA  ALA B 498      11.454  20.099  63.757  1.00 46.75           C
ATOM   3890  CB  ALA B 498      11.145  20.299  65.247  1.00 46.75           C
ATOM   3891  C   ALA B 498      12.439  21.134  63.312  1.00 46.75           C
ATOM   3892  O   ALA B 498      12.077  22.210  62.840  1.00 46.75           O
ATOM   3893  N   PHE B 499      13.735  20.858  63.501  1.00112.95           N
ATOM   3894  CA  PHE B 499      14.728  21.780  63.041  1.00112.95           C
ATOM   3895  CB  PHE B 499      16.147  21.311  63.402  1.00112.95           C
ATOM   3896  CG  PHE B 499      17.065  22.271  62.747  1.00112.95           C
ATOM   3897  CD1 PHE B 499      17.408  23.435  63.384  1.00112.95           C
ATOM   3898  CD2 PHE B 499      17.579  21.996  61.498  1.00112.95           C
ATOM   3899  CE1 PHE B 499      18.248  24.321  62.762  1.00112.95           C
ATOM   3900  CE2 PHE B 499      18.414  22.877  60.870  1.00112.95           C
ATOM   3901  CZ  PHE B 499      18.739  24.035  61.520  1.00112.95           C
ATOM   3902  C   PHE B 499      14.655  21.840  61.546  1.00112.95           C
ATOM   3903  O   PHE B 499      14.633  22.916  60.952  1.00112.95           O
ATOM   3904  N   VAL B 500      14.613  20.661  60.898  1.00 69.22           N
ATOM   3905  CA  VAL B 500      14.637  20.604  59.468  1.00 69.22           C
ATOM   3906  CB  VAL B 500      14.376  19.226  58.924  1.00 69.22           C
ATOM   3907  CG1 VAL B 500      14.219  19.331  57.400  1.00 69.22           C
ATOM   3908  CG2 VAL B 500      15.476  18.258  59.355  1.00 69.22           C
ATOM   3909  C   VAL B 500      13.483  21.378  58.931  1.00 69.22           C
ATOM   3910  O   VAL B 500      13.657  22.266  58.096  1.00 69.22           O
ATOM   3911  N   LYS B 501      12.266  21.078  59.425  1.00166.66           N
ATOM   3912  CA  LYS B 501      11.134  21.676  58.789  1.00166.66           C
ATOM   3913  CB  LYS B 501       9.744  21.152  59.217  1.00166.66           C
ATOM   3914  CG  LYS B 501       9.026  21.914  60.334  1.00166.66           C
ATOM   3915  CD  LYS B 501       9.629  21.768  61.724  1.00166.66           C
ATOM   3916  CE  LYS B 501       8.943  22.649  62.771  1.00166.66           C
ATOM   3917  NZ  LYS B 501       9.575  22.459  64.094  1.00166.66           N
ATOM   3918  C   LYS B 501      11.159  23.157  58.951  1.00166.66           C
ATOM   3919  O   LYS B 501      10.836  23.892  58.019  1.00166.66           O
ATOM   3920  N   GLU B 502      11.547  23.669  60.128  1.00137.69           N
ATOM   3921  CA  GLU B 502      11.481  25.093  60.181  1.00137.69           C
ATOM   3922  CB  GLU B 502      11.628  25.751  61.528  1.00137.69           C
ATOM   3923  CG  GLU B 502      11.336  27.228  61.334  1.00137.69           C
ATOM   3924  CD  GLU B 502      12.216  27.897  62.334  1.00137.69           C
ATOM   3925  OE1 GLU B 502      12.399  27.257  63.396  1.00137.69           O
ATOM   3926  OE2 GLU B 502      12.732  29.009  62.056  1.00137.69           O
ATOM   3927  C   GLU B 502      12.487  25.704  59.252  1.00137.69           C
ATOM   3928  O   GLU B 502      12.237  26.747  58.654  1.00137.69           O
ATOM   3929  N   PHE B 503      13.648  25.056  59.081  1.00168.13           N
ATOM   3930  CA  PHE B 503      14.708  25.555  58.251  1.00168.13           C
ATOM   3931  CB  PHE B 503      15.793  24.470  58.120  1.00168.13           C
ATOM   3932  CG  PHE B 503      16.938  24.912  57.282  1.00168.13           C
ATOM   3933  CD1 PHE B 503      16.833  25.000  55.913  1.00168.13           C
ATOM   3934  CD2 PHE B 503      18.129  25.237  57.885  1.00168.13           C
ATOM   3935  CE1 PHE B 503      17.902  25.410  55.153  1.00168.13           C
ATOM   3936  CE2 PHE B 503      19.199  25.640  57.131  1.00168.13           C
ATOM   3937  CZ  PHE B 503      19.089  25.732  55.764  1.00168.13           C
ATOM   3938  C   PHE B 503      14.158  25.777  56.866  1.00168.13           C
ATOM   3939  O   PHE B 503      14.396  26.818  56.250  1.00168.13           O
ATOM   3940  N   PHE B 504      13.407  24.782  56.350  1.00 87.18           N
ATOM   3941  CA  PHE B 504      12.849  24.774  55.022  1.00 87.18           C
ATOM   3942  CB  PHE B 504      12.078  23.475  54.740  1.00 87.18           C
ATOM   3943  CG  PHE B 504      13.070  22.407  54.452  1.00 87.18           C
ATOM   3944  CD1 PHE B 504      14.003  22.026  55.385  1.00 87.18           C
ATOM   3945  CD2 PHE B 504      13.033  21.760  53.241  1.00 87.18           C
ATOM   3946  CE1 PHE B 504      14.909  21.034  55.097  1.00 87.18           C
ATOM   3947  CE2 PHE B 504      13.933  20.767  52.946  1.00 87.18           C
ATOM   3948  CZ  PHE B 504      14.874  20.406  53.876  1.00 87.18           C
ATOM   3949  C   PHE B 504      11.873  25.896  54.821  1.00 87.18           C
ATOM   3950  O   PHE B 504      11.902  26.580  53.796  1.00 87.18           O
ATOM   3951  N   LEU B 505      10.963  26.101  55.791  1.00141.87           N
ATOM   3952  CA  LEU B 505       9.949  27.108  55.650  1.00141.87           C
ATOM   3953  CB  LEU B 505       8.987  27.147  56.852  1.00141.87           C
ATOM   3954  CG  LEU B 505       7.883  28.214  56.731  1.00141.87           C
ATOM   3955  CD1 LEU B 505       6.947  27.916  55.551  1.00141.87           C
ATOM   3956  CD2 LEU B 505       7.127  28.391  58.058  1.00141.87           C
ATOM   3957  C   LEU B 505      10.598  28.451  55.559  1.00141.87           C
ATOM   3958  O   LEU B 505      10.237  29.276  54.719  1.00141.87           O
ATOM   3959  N   LEU B 506      11.601  28.692  56.422  1.00140.25           N
ATOM   3960  CA  LEU B 506      12.256  29.972  56.453  1.00140.25           C
ATOM   3961  CB  LEU B 506      13.354  30.034  57.519  1.00140.25           C
ATOM   3962  CG  LEU B 506      12.827  30.277  58.936  1.00140.25           C
ATOM   3963  CD1 LEU B 506      11.674  29.339  59.307  1.00140.25           C
ATOM   3964  CD2 LEU B 506      13.988  30.212  59.936  1.00140.25           C
ATOM   3965  C   LEU B 506      12.907  30.252  55.133  1.00140.25           C
ATOM   3966  O   LEU B 506      12.803  31.353  54.584  1.00140.25           O
ATOM   3967  N   ILE B 507      13.594  29.248  54.570  1.00147.36           N
ATOM   3968  CA  ILE B 507      14.275  29.512  53.341  1.00147.36           C
ATOM   3969  CB  ILE B 507      15.060  28.328  52.856  1.00147.36           C
ATOM   3970  CG1 ILE B 507      16.161  27.954  53.864  1.00147.36           C
ATOM   3971  CG2 ILE B 507      15.603  28.671  51.463  1.00147.36           C
ATOM   3972  CD1 ILE B 507      17.189  29.060  54.090  1.00147.36           C
ATOM   3973  C   ILE B 507      13.289  29.892  52.263  1.00147.36           C
ATOM   3974  O   ILE B 507      13.468  30.899  51.576  1.00147.36           O
ATOM   3975  N   GLU B 508      12.185  29.133  52.124  1.00141.99           N
ATOM   3976  CA  GLU B 508      11.261  29.349  51.032  1.00141.99           C
ATOM   3977  CB  GLU B 508      10.086  28.358  51.043  1.00141.99           C
ATOM   3978  CG  GLU B 508       9.202  28.462  52.288  1.00141.99           C
ATOM   3979  CD  GLU B 508       8.091  27.429  52.159  1.00141.99           C
ATOM   3980  OE1 GLU B 508       7.557  27.269  51.030  1.00141.99           O
ATOM   3981  OE2 GLU B 508       7.767  26.780  53.190  1.00141.99           O
ATOM   3982  C   GLU B 508      10.684  30.728  51.080  1.00141.99           C
ATOM   3983  O   GLU B 508      10.501  31.379  50.041  1.00141.99           O
ATOM   3984  N   GLN B 509      10.349  31.170  52.307  1.00 80.74           N
ATOM   3985  CA  GLN B 509       9.765  32.460  52.489  1.00 80.74           C
ATOM   3986  CB  GLN B 509       9.274  32.698  53.927  1.00 80.74           C
ATOM   3987  CG  GLN B 509       8.147  31.750  54.337  1.00 80.74           C
ATOM   3988  CD  GLN B 509       7.751  32.080  55.767  1.00 80.74           C
ATOM   3989  OE1 GLN B 509       8.279  33.010  56.373  1.00 80.74           O
ATOM   3990  NE2 GLN B 509       6.784  31.300  56.323  1.00 80.74           N
ATOM   3991  C   GLN B 509      10.782  33.492  52.186  1.00 80.74           C
ATOM   3992  O   GLN B 509      10.474  34.471  51.517  1.00 80.74           O
ATOM   3993  N   ALA B 510      12.021  33.270  52.663  1.00130.70           N
ATOM   3994  CA  ALA B 510      13.124  34.168  52.530  1.00130.70           C
ATOM   3995  CB  ALA B 510      14.383  33.687  53.270  1.00130.70           C
ATOM   3996  C   ALA B 510      13.477  34.317  51.119  1.00130.70           C
ATOM   3997  O   ALA B 510      13.952  35.398  50.790  1.00130.70           O
ATOM   3998  N   LEU B 511      13.312  33.221  50.332  1.00316.48           N
ATOM   3999  CA  LEU B 511      13.436  32.882  48.923  1.00316.48           C
ATOM   4000  CB  LEU B 511      13.629  31.375  48.678  1.00316.48           C
ATOM   4001  CG  LEU B 511      14.912  30.775  49.282  1.00316.48           C
ATOM   4002  CD1 LEU B 511      15.261  29.425  48.637  1.00316.48           C
ATOM   4003  CD2 LEU B 511      16.055  31.796  49.354  1.00316.48           C
ATOM   4004  C   LEU B 511      12.336  33.269  47.972  1.00316.48           C
ATOM   4005  O   LEU B 511      12.621  33.221  46.803  1.00316.48           O
ATOM   4006  N   GLU B 512      11.061  33.503  48.316  1.00229.47           N
ATOM   4007  CA  GLU B 512       9.991  33.896  47.381  1.00229.47           C
ATOM   4008  CB  GLU B 512       8.612  33.735  48.041  1.00229.47           C
ATOM   4009  CG  GLU B 512       8.438  34.590  49.297  1.00229.47           C
ATOM   4010  CD  GLU B 512       7.041  34.335  49.844  1.00229.47           C
ATOM   4011  OE1 GLU B 512       6.181  33.849  49.062  1.00229.47           O
ATOM   4012  OE2 GLU B 512       6.816  34.624  51.049  1.00229.47           O
ATOM   4013  C   GLU B 512       9.947  35.285  46.662  1.00229.47           C
ATOM   4014  O   GLU B 512       9.478  35.386  45.537  1.00229.47           O
ATOM   4015  N   ASN B 513      10.278  36.440  47.253  1.00254.78           N
ATOM   4016  CA  ASN B 513      10.308  37.736  46.623  1.00254.78           C
ATOM   4017  CB  ASN B 513       9.102  38.581  47.014  1.00254.78           C
ATOM   4018  CG  ASN B 513       7.932  37.827  46.419  1.00254.78           C
ATOM   4019  OD1 ASN B 513       7.777  37.759  45.200  1.00254.78           O
ATOM   4020  ND2 ASN B 513       7.100  37.212  47.301  1.00254.78           N
ATOM   4021  C   ASN B 513      11.554  38.566  46.859  1.00254.78           C
ATOM   4022  O   ASN B 513      11.539  39.611  47.506  1.00254.78           O
ATOM   4023  N   GLU B 514      12.677  38.058  46.329  1.00276.81           N
ATOM   4024  CA  GLU B 514      14.097  38.396  46.269  1.00276.81           C
ATOM   4025  CB  GLU B 514      14.323  39.583  45.312  1.00276.81           C
ATOM   4026  CG  GLU B 514      13.501  40.835  45.642  1.00276.81           C
ATOM   4027  CD  GLU B 514      14.150  41.583  46.798  1.00276.81           C
ATOM   4028  OE1 GLU B 514      13.875  41.217  47.972  1.00276.81           O
ATOM   4029  OE2 GLU B 514      14.925  42.537  46.521  1.00276.81           O
ATOM   4030  C   GLU B 514      15.151  38.580  47.412  1.00276.81           C
ATOM   4031  O   GLU B 514      15.939  39.508  47.289  1.00276.81           O
ATOM   4032  N   LYS B 515      15.315  37.766  48.495  1.00156.69           N
ATOM   4033  CA  LYS B 515      16.476  37.802  49.357  1.00156.69           C
ATOM   4034  CB  LYS B 515      16.367  37.893  50.888  1.00156.69           C
ATOM   4035  CG  LYS B 515      17.667  38.302  51.586  1.00156.69           C
ATOM   4036  CD  LYS B 515      17.454  38.792  53.023  1.00156.69           C
ATOM   4037  CE  LYS B 515      18.722  39.340  53.684  1.00156.69           C
ATOM   4038  NZ  LYS B 515      18.379  40.020  54.954  1.00156.69           N
ATOM   4039  C   LYS B 515      17.232  36.532  49.246  1.00156.69           C
ATOM   4040  O   LYS B 515      16.707  35.426  49.152  1.00156.69           O
ATOM   4041  N   THR B 516      18.547  36.666  49.329  1.00152.48           N
ATOM   4042  CA  THR B 516      19.347  35.500  49.236  1.00152.48           C
ATOM   4043  CB  THR B 516      20.739  35.775  48.803  1.00152.48           C
ATOM   4044  OG1 THR B 516      21.472  34.563  48.871  1.00152.48           O
ATOM   4045  CG2 THR B 516      21.356  36.822  49.747  1.00152.48           C
ATOM   4046  C   THR B 516      19.529  34.891  50.579  1.00152.48           C
ATOM   4047  O   THR B 516      19.665  35.582  51.587  1.00152.48           O
ATOM   4048  N   VAL B 517      19.529  33.547  50.609  1.00 84.30           N
ATOM   4049  CA  VAL B 517      19.848  32.861  51.819  1.00 84.30           C
ATOM   4050  CB  VAL B 517      18.892  31.750  52.153  1.00 84.30           C
ATOM   4051  CG1 VAL B 517      19.375  31.053  53.435  1.00 84.30           C
ATOM   4052  CG2 VAL B 517      17.473  32.334  52.267  1.00 84.30           C
ATOM   4053  C   VAL B 517      21.196  32.247  51.558  1.00 84.30           C
ATOM   4054  O   VAL B 517      21.331  31.406  50.671  1.00 84.30           O
ATOM   4055  N   LYS B 518      22.241  32.656  52.313  1.00101.14           N
ATOM   4056  CA  LYS B 518      23.550  32.126  52.041  1.00101.14           C
ATOM   4057  CB  LYS B 518      24.593  33.212  51.724  1.00101.14           C
ATOM   4058  CG  LYS B 518      24.811  34.223  52.851  1.00101.14           C
ATOM   4059  CD  LYS B 518      25.963  35.193  52.574  1.00101.14           C
ATOM   4060  CE  LYS B 518      26.097  36.308  53.613  1.00101.14           C
ATOM   4061  NZ  LYS B 518      27.198  37.223  53.234  1.00101.14           N
ATOM   4062  C   LYS B 518      24.015  31.336  53.221  1.00101.14           C
ATOM   4063  O   LYS B 518      23.984  31.815  54.353  1.00101.14           O
ATOM   4064  N   ILE B 519      24.437  30.076  52.972  1.00142.59           N
ATOM   4065  CA  ILE B 519      24.910  29.219  54.017  1.00142.59           C
ATOM   4066  CB  ILE B 519      23.954  28.102  54.331  1.00142.59           C
ATOM   4067  CG1 ILE B 519      24.458  27.266  55.518  1.00142.59           C
ATOM   4068  CG2 ILE B 519      23.691  27.300  53.047  1.00142.59           C
ATOM   4069  CD1 ILE B 519      23.412  26.284  56.043  1.00142.59           C
ATOM   4070  C   ILE B 519      26.213  28.617  53.614  1.00142.59           C
ATOM   4071  O   ILE B 519      26.302  27.974  52.573  1.00142.59           O
ATOM   4072  N   LYS B 520      27.223  28.771  54.496  1.00208.74           N
ATOM   4073  CA  LYS B 520      28.599  28.356  54.375  1.00208.74           C
ATOM   4074  CB  LYS B 520      29.192  27.942  55.733  1.00208.74           C
ATOM   4075  CG  LYS B 520      28.332  26.902  56.454  1.00208.74           C
ATOM   4076  CD  LYS B 520      29.030  26.184  57.608  1.00208.74           C
ATOM   4077  CE  LYS B 520      28.146  25.112  58.249  1.00208.74           C
ATOM   4078  NZ  LYS B 520      28.884  24.412  59.323  1.00208.74           N
ATOM   4079  C   LYS B 520      28.797  27.217  53.408  1.00208.74           C
ATOM   4080  O   LYS B 520      28.688  27.362  52.203  1.00208.74           O
ATOM   4081  N   GLY B 521      29.091  26.012  53.888  1.00163.51           N
ATOM   4082  CA  GLY B 521      29.468  24.920  53.029  1.00163.51           C
ATOM   4083  C   GLY B 521      28.431  24.570  51.995  1.00163.51           C
ATOM   4084  O   GLY B 521      28.732  23.840  51.055  1.00163.51           O
ATOM   4085  N   LEU B 522      27.147  24.891  52.208  1.00176.11           N
ATOM   4086  CA  LEU B 522      26.179  24.482  51.220  1.00176.11           C
ATOM   4087  CB  LEU B 522      24.744  24.606  51.791  1.00176.11           C
ATOM   4088  CG  LEU B 522      23.527  24.207  50.909  1.00176.11           C
ATOM   4089  CD1 LEU B 522      22.245  24.316  51.745  1.00176.11           C
ATOM   4090  CD2 LEU B 522      23.350  25.025  49.616  1.00176.11           C
ATOM   4091  C   LEU B 522      26.232  25.289  49.975  1.00176.11           C
ATOM   4092  O   LEU B 522      26.426  24.775  48.875  1.00176.11           O
ATOM   4093  N   GLY B 523      26.067  26.608  50.133  1.00 58.11           N
ATOM   4094  CA  GLY B 523      25.919  27.438  48.986  1.00 58.11           C
ATOM   4095  C   GLY B 523      24.877  28.430  49.348  1.00 58.11           C
ATOM   4096  O   GLY B 523      24.708  28.774  50.517  1.00 58.11           O
ATOM   4097  N   THR B 524      24.141  28.932  48.347  1.00146.05           N
ATOM   4098  CA  THR B 524      23.184  29.922  48.696  1.00146.05           C
ATOM   4099  CB  THR B 524      23.722  31.295  48.409  1.00146.05           C
ATOM   4100  OG1 THR B 524      22.786  32.301  48.754  1.00146.05           O
ATOM   4101  CG2 THR B 524      24.075  31.373  46.917  1.00146.05           C
ATOM   4102  C   THR B 524      21.967  29.731  47.874  1.00146.05           C
ATOM   4103  O   THR B 524      22.021  29.238  46.747  1.00146.05           O
ATOM   4104  N   PHE B 525      20.811  30.103  48.452  1.00163.81           N
ATOM   4105  CA  PHE B 525      19.641  30.270  47.655  1.00163.81           C
ATOM   4106  CB  PHE B 525      18.384  30.190  48.522  1.00163.81           C
ATOM   4107  CG  PHE B 525      18.433  28.777  48.990  1.00163.81           C
ATOM   4108  CD1 PHE B 525      19.173  28.436  50.099  1.00163.81           C
ATOM   4109  CD2 PHE B 525      17.769  27.788  48.303  1.00163.81           C
ATOM   4110  CE1 PHE B 525      19.233  27.131  50.528  1.00163.81           C
ATOM   4111  CE2 PHE B 525      17.826  26.481  48.726  1.00163.81           C
ATOM   4112  CZ  PHE B 525      18.556  26.151  49.843  1.00163.81           C
ATOM   4113  C   PHE B 525      19.950  31.655  47.199  1.00163.81           C
ATOM   4114  O   PHE B 525      19.397  32.639  47.704  1.00163.81           O
ATOM   4115  N   LYS B 526      20.845  31.639  46.175  1.00311.73           N
ATOM   4116  CA  LYS B 526      21.750  32.577  45.563  1.00311.73           C
ATOM   4117  CB  LYS B 526      21.711  32.699  44.036  1.00311.73           C
ATOM   4118  CG  LYS B 526      22.888  33.511  43.493  1.00311.73           C
ATOM   4119  CD  LYS B 526      24.244  32.823  43.663  1.00311.73           C
ATOM   4120  CE  LYS B 526      25.421  33.683  43.199  1.00311.73           C
ATOM   4121  NZ  LYS B 526      26.695  32.967  43.433  1.00311.73           N
ATOM   4122  C   LYS B 526      21.831  33.916  46.196  1.00311.73           C
ATOM   4123  O   LYS B 526      20.857  34.657  46.310  1.00311.73           O
ATOM   4124  N   LEU B 527      23.085  34.212  46.609  1.00151.89           N
ATOM   4125  CA  LEU B 527      23.585  35.380  47.274  1.00151.89           C
ATOM   4126  CB  LEU B 527      25.061  35.254  47.693  1.00151.89           C
ATOM   4127  CG  LEU B 527      25.608  36.515  48.391  1.00151.89           C
ATOM   4128  CD1 LEU B 527      24.843  36.821  49.688  1.00151.89           C
ATOM   4129  CD2 LEU B 527      27.128  36.416  48.607  1.00151.89           C
ATOM   4130  C   LEU B 527      23.490  36.554  46.372  1.00151.89           C
ATOM   4131  O   LEU B 527      23.312  37.677  46.843  1.00151.89           O
ATOM   4132  N   ILE B 528      23.636  36.331  45.053  1.00125.67           N
ATOM   4133  CA  ILE B 528      23.609  37.444  44.159  1.00125.67           C
ATOM   4134  CB  ILE B 528      24.235  37.091  42.835  1.00125.67           C
ATOM   4135  CG1 ILE B 528      25.685  36.632  43.062  1.00125.67           C
ATOM   4136  CG2 ILE B 528      24.137  38.291  41.881  1.00125.67           C
ATOM   4137  CD1 ILE B 528      26.568  37.706  43.693  1.00125.67           C
ATOM   4138  C   ILE B 528      22.167  37.766  43.936  1.00125.67           C
ATOM   4139  O   ILE B 528      21.644  37.681  42.826  1.00125.67           O
ATOM   4140  N   ASP B 529      21.486  38.129  45.040  1.00221.53           N
ATOM   4141  CA  ASP B 529      20.118  38.542  45.063  1.00221.53           C
ATOM   4142  CB  ASP B 529      19.899  39.929  44.430  1.00221.53           C
ATOM   4143  CG  ASP B 529      18.485  40.395  44.753  1.00221.53           C
ATOM   4144  OD1 ASP B 529      18.041  40.196  45.915  1.00221.53           O
ATOM   4145  OD2 ASP B 529      17.823  40.937  43.828  1.00221.53           O
ATOM   4146  C   ASP B 529      19.330  37.543  44.291  1.00221.53           C
ATOM   4147  O   ASP B 529      18.278  37.865  43.742  1.00221.53           O
ATOM   4148  N   VAL B 530      19.787  36.281  44.216  1.00160.84           N
ATOM   4149  CA  VAL B 530      18.947  35.488  43.389  1.00160.84           C
ATOM   4150  CB  VAL B 530      19.416  35.458  41.959  1.00160.84           C
ATOM   4151  CG1 VAL B 530      19.291  36.880  41.387  1.00160.84           C
ATOM   4152  CG2 VAL B 530      20.858  34.930  41.904  1.00160.84           C
ATOM   4153  C   VAL B 530      18.809  34.087  43.880  1.00160.84           C
ATOM   4154  O   VAL B 530      19.183  33.161  43.161  1.00160.84           O
ATOM   4155  N   ASP B 531      18.227  33.891  45.088  1.00212.06           N
ATOM   4156  CA  ASP B 531      17.811  32.564  45.403  1.00212.06           C
ATOM   4157  CB  ASP B 531      16.902  32.404  46.610  1.00212.06           C
ATOM   4158  CG  ASP B 531      16.255  31.038  46.384  1.00212.06           C
ATOM   4159  OD1 ASP B 531      16.995  30.041  46.172  1.00212.06           O
ATOM   4160  OD2 ASP B 531      14.998  30.984  46.351  1.00212.06           O
ATOM   4161  C   ASP B 531      16.867  32.328  44.311  1.00212.06           C
ATOM   4162  O   ASP B 531      16.820  31.259  43.713  1.00212.06           O
ATOM   4163  N   SER B 532      16.081  33.370  44.014  1.00111.03           N
ATOM   4164  CA  SER B 532      15.310  33.184  42.841  1.00111.03           C
ATOM   4165  CB  SER B 532      14.201  34.197  42.615  1.00111.03           C
ATOM   4166  OG  SER B 532      13.781  34.099  41.266  1.00111.03           O
ATOM   4167  C   SER B 532      16.275  33.404  41.727  1.00111.03           C
ATOM   4168  O   SER B 532      16.883  34.466  41.615  1.00111.03           O
ATOM   4169  N   ARG B 533      16.448  32.372  40.890  1.00234.47           N
ATOM   4170  CA  ARG B 533      17.352  32.374  39.776  1.00234.47           C
ATOM   4171  CB  ARG B 533      18.777  32.804  40.158  1.00234.47           C
ATOM   4172  CG  ARG B 533      19.754  32.828  38.984  1.00234.47           C
ATOM   4173  CD  ARG B 533      21.189  33.139  39.403  1.00234.47           C
ATOM   4174  NE  ARG B 533      21.813  31.871  39.879  1.00234.47           N
ATOM   4175  CZ  ARG B 533      23.147  31.853  40.153  1.00234.47           C
ATOM   4176  NH1 ARG B 533      23.878  32.997  40.000  1.00234.47           N
ATOM   4177  NH2 ARG B 533      23.754  30.703  40.571  1.00234.47           N
ATOM   4178  C   ARG B 533      17.402  30.929  39.427  1.00234.47           C
ATOM   4179  O   ARG B 533      16.610  30.182  39.991  1.00234.47           O
ATOM   4180  N   GLU B 534      18.242  30.499  38.457  1.00219.03           N
ATOM   4181  CA  GLU B 534      18.381  29.077  38.231  1.00219.03           C
ATOM   4182  CB  GLU B 534      17.063  28.295  38.097  1.00219.03           C
ATOM   4183  CG  GLU B 534      17.206  26.799  38.374  1.00219.03           C
ATOM   4184  CD  GLU B 534      15.800  26.281  38.616  1.00219.03           C
ATOM   4185  OE1 GLU B 534      14.989  26.351  37.659  1.00219.03           O
ATOM   4186  OE2 GLU B 534      15.509  25.829  39.756  1.00219.03           O
ATOM   4187  C   GLU B 534      19.144  28.824  36.971  1.00219.03           C
ATOM   4188  O   GLU B 534      19.397  29.735  36.195  1.00219.03           O
ATOM   4189  N   SER B 535      19.578  27.571  36.731  1.00169.63           N
ATOM   4190  CA  SER B 535      20.234  27.316  35.481  1.00169.63           C
ATOM   4191  CB  SER B 535      21.682  26.826  35.652  1.00169.63           C
ATOM   4192  OG  SER B 535      22.262  26.561  34.383  1.00169.63           O
ATOM   4193  C   SER B 535      19.496  26.207  34.805  1.00169.63           C
ATOM   4194  O   SER B 535      20.040  25.123  34.612  1.00169.63           O
ATOM   4195  N   VAL B 536      18.242  26.450  34.383  1.00114.55           N
ATOM   4196  CA  VAL B 536      17.552  25.385  33.720  1.00114.55           C
ATOM   4197  CB  VAL B 536      16.720  24.565  34.646  1.00114.55           C
ATOM   4198  CG1 VAL B 536      17.629  23.962  35.730  1.00114.55           C
ATOM   4199  CG2 VAL B 536      15.557  25.417  35.156  1.00114.55           C
ATOM   4200  C   VAL B 536      16.609  25.992  32.738  1.00114.55           C
ATOM   4201  O   VAL B 536      16.214  27.148  32.879  1.00114.55           O
ATOM   4202  N   ASN B 537      16.234  25.229  31.694  1.00196.11           N
ATOM   4203  CA  ASN B 537      15.286  25.754  30.759  1.00196.11           C
ATOM   4204  CB  ASN B 537      15.223  24.982  29.431  1.00196.11           C
ATOM   4205  CG  ASN B 537      14.188  25.655  28.540  1.00196.11           C
ATOM   4206  OD1 ASN B 537      13.877  26.833  28.696  1.00196.11           O
ATOM   4207  ND2 ASN B 537      13.623  24.885  27.573  1.00196.11           N
ATOM   4208  C   ASN B 537      13.950  25.641  31.411  1.00196.11           C
ATOM   4209  O   ASN B 537      13.696  24.712  32.170  1.00196.11           O
ATOM   4210  N   VAL B 538      13.049  26.597  31.152  1.00 83.82           N
ATOM   4211  CA  VAL B 538      11.768  26.528  31.775  1.00 83.82           C
ATOM   4212  CB  VAL B 538      11.660  27.553  32.857  1.00 83.82           C
ATOM   4213  CG1 VAL B 538      10.224  27.616  33.396  1.00 83.82           C
ATOM   4214  CG2 VAL B 538      12.721  27.180  33.905  1.00 83.82           C
ATOM   4215  C   VAL B 538      10.754  26.798  30.717  1.00 83.82           C
ATOM   4216  O   VAL B 538      11.096  27.347  29.674  1.00 83.82           O
ATOM   4217  N   ASN B 539       9.496  26.353  30.927  1.00242.51           N
ATOM   4218  CA  ASN B 539       8.442  26.621  29.985  1.00242.51           C
ATOM   4219  CB  ASN B 539       8.434  25.640  28.792  1.00242.51           C
ATOM   4220  CG  ASN B 539       7.726  26.279  27.598  1.00242.51           C
ATOM   4221  OD1 ASN B 539       6.542  26.606  27.655  1.00242.51           O
ATOM   4222  ND2 ASN B 539       8.474  26.464  26.476  1.00242.51           N
ATOM   4223  C   ASN B 539       7.155  26.485  30.757  1.00242.51           C
ATOM   4224  O   ASN B 539       7.159  25.966  31.872  1.00242.51           O
ATOM   4225  N   THR B 540       6.018  26.964  30.201  1.00171.59           N
ATOM   4226  CA  THR B 540       4.761  26.879  30.905  1.00171.59           C
ATOM   4227  CB  THR B 540       3.631  27.535  30.158  1.00171.59           C
ATOM   4228  OG1 THR B 540       3.906  28.917  29.960  1.00171.59           O
ATOM   4229  CG2 THR B 540       2.329  27.350  30.957  1.00171.59           C
ATOM   4230  C   THR B 540       4.409  25.434  31.079  1.00171.59           C
ATOM   4231  O   THR B 540       3.870  24.799  30.168  1.00171.59           O
ATOM   4232  N   GLY B 541       4.661  24.881  32.278  1.00118.30           N
ATOM   4233  CA  GLY B 541       4.444  23.480  32.500  1.00118.30           C
ATOM   4234  C   GLY B 541       2.995  23.163  32.309  1.00118.30           C
ATOM   4235  O   GLY B 541       2.647  22.171  31.666  1.00118.30           O
ATOM   4236  N   GLU B 542       2.101  24.014  32.830  1.00247.78           N
ATOM   4237  CA  GLU B 542       0.714  23.673  32.757  1.00247.78           C
ATOM   4238  CB  GLU B 542      -0.172  24.582  33.617  1.00247.78           C
ATOM   4239  CG  GLU B 542      -1.646  24.201  33.569  1.00247.78           C
ATOM   4240  CD  GLU B 542      -2.398  25.115  34.522  1.00247.78           C
ATOM   4241  OE1 GLU B 542      -1.739  25.857  35.301  1.00247.78           O
ATOM   4242  OE2 GLU B 542      -3.655  25.077  34.480  1.00247.78           O
ATOM   4243  C   GLU B 542       0.226  23.752  31.345  1.00247.78           C
ATOM   4244  O   GLU B 542       0.043  24.829  30.779  1.00247.78           O
ATOM   4245  N   ARG B 543       0.000  22.571  30.742  1.00291.19           N
ATOM   4246  CA  ARG B 543      -0.531  22.514  29.419  1.00291.19           C
ATOM   4247  CB  ARG B 543       0.538  22.381  28.320  1.00291.19           C
ATOM   4248  CG  ARG B 543       1.303  23.680  28.062  1.00291.19           C
ATOM   4249  CD  ARG B 543       2.397  23.565  26.999  1.00291.19           C
ATOM   4250  NE  ARG B 543       2.840  24.955  26.700  1.00291.19           N
ATOM   4251  CZ  ARG B 543       4.104  25.216  26.258  1.00291.19           C
ATOM   4252  NH1 ARG B 543       5.019  24.210  26.125  1.00291.19           N
ATOM   4253  NH2 ARG B 543       4.448  26.500  25.947  1.00291.19           N
ATOM   4254  C   ARG B 543      -1.372  21.288  29.347  1.00291.19           C
ATOM   4255  O   ARG B 543      -1.050  20.262  29.944  1.00291.19           O
ATOM   4256  N   PHE B 544      -2.497  21.382  28.621  1.00252.77           N
ATOM   4257  CA  PHE B 544      -3.305  20.225  28.418  1.00252.77           C
ATOM   4258  CB  PHE B 544      -4.804  20.515  28.230  1.00252.77           C
ATOM   4259  CG  PHE B 544      -5.478  19.192  28.344  1.00252.77           C
ATOM   4260  CD1 PHE B 544      -5.608  18.594  29.577  1.00252.77           C
ATOM   4261  CD2 PHE B 544      -5.984  18.551  27.238  1.00252.77           C
ATOM   4262  CE1 PHE B 544      -6.223  17.371  29.704  1.00252.77           C
ATOM   4263  CE2 PHE B 544      -6.600  17.328  27.360  1.00252.77           C
ATOM   4264  CZ  PHE B 544      -6.719  16.733  28.593  1.00252.77           C
ATOM   4265  C   PHE B 544      -2.742  19.629  27.173  1.00252.77           C
ATOM   4266  O   PHE B 544      -1.836  20.210  26.577  1.00252.77           O
ATOM   4267  N   GLN B 545      -3.206  18.438  26.756  1.00184.13           N
ATOM   4268  CA  GLN B 545      -2.567  17.864  25.610  1.00184.13           C
ATOM   4269  CB  GLN B 545      -2.806  16.347  25.487  1.00184.13           C
ATOM   4270  CG  GLN B 545      -1.893  15.656  24.468  1.00184.13           C
ATOM   4271  CD  GLN B 545      -2.232  14.171  24.458  1.00184.13           C
ATOM   4272  OE1 GLN B 545      -3.211  13.743  25.066  1.00184.13           O
ATOM   4273  NE2 GLN B 545      -1.417  13.360  23.730  1.00184.13           N
ATOM   4274  C   GLN B 545      -3.080  18.527  24.368  1.00184.13           C
ATOM   4275  O   GLN B 545      -3.861  17.945  23.616  1.00184.13           O
ATOM   4276  N   ILE B 546      -2.639  19.780  24.124  1.00114.96           N
ATOM   4277  CA  ILE B 546      -2.991  20.461  22.914  1.00114.96           C
ATOM   4278  CB  ILE B 546      -4.142  21.415  23.048  1.00114.96           C
ATOM   4279  CG1 ILE B 546      -4.624  21.835  21.651  1.00114.96           C
ATOM   4280  CG2 ILE B 546      -3.710  22.588  23.945  1.00114.96           C
ATOM   4281  CD1 ILE B 546      -5.987  22.524  21.661  1.00114.96           C
ATOM   4282  C   ILE B 546      -1.805  21.259  22.468  1.00114.96           C
ATOM   4283  O   ILE B 546      -1.084  21.834  23.282  1.00114.96           O
ATOM   4284  N   LYS B 547      -1.560  21.290  21.147  1.00255.40           N
ATOM   4285  CA  LYS B 547      -0.503  22.077  20.583  1.00255.40           C
ATOM   4286  CB  LYS B 547       0.868  21.370  20.546  1.00255.40           C
ATOM   4287  CG  LYS B 547       1.274  20.655  21.852  1.00255.40           C
ATOM   4288  CD  LYS B 547       1.782  21.482  23.036  1.00255.40           C
ATOM   4289  CE  LYS B 547       3.187  21.044  23.469  1.00255.40           C
ATOM   4290  NZ  LYS B 547       3.185  19.606  23.843  1.00255.40           N
ATOM   4291  C   LYS B 547      -0.990  22.303  19.181  1.00255.40           C
ATOM   4292  O   LYS B 547      -2.021  22.948  18.997  1.00255.40           O
ATOM   4293  N   GLY B 548      -0.282  21.802  18.143  1.00144.03           N
ATOM   4294  CA  GLY B 548      -0.843  21.974  16.828  1.00144.03           C
ATOM   4295  C   GLY B 548      -0.210  21.006  15.870  1.00144.03           C
ATOM   4296  O   GLY B 548       1.011  20.875  15.827  1.00144.03           O
ATOM   4297  N   HIS B 549      -1.037  20.292  15.069  1.00318.15           N
ATOM   4298  CA  HIS B 549      -0.486  19.423  14.063  1.00318.15           C
ATOM   4299  ND1 HIS B 549       2.229  18.324  12.913  1.00318.15           N
ATOM   4300  CG  HIS B 549       1.209  17.646  13.546  1.00318.15           C
ATOM   4301  CB  HIS B 549       0.357  18.262  14.615  1.00318.15           C
ATOM   4302  NE2 HIS B 549       2.178  16.285  12.028  1.00318.15           N
ATOM   4303  CD2 HIS B 549       1.193  16.403  12.993  1.00318.15           C
ATOM   4304  CE1 HIS B 549       2.774  17.465  12.017  1.00318.15           C
ATOM   4305  C   HIS B 549      -1.614  18.836  13.263  1.00318.15           C
ATOM   4306  O   HIS B 549      -2.762  18.843  13.705  1.00318.15           O
ATOM   4307  N   THR B 550      -1.318  18.320  12.046  1.00312.23           N
ATOM   4308  CA  THR B 550      -2.357  17.761  11.220  1.00312.23           C
ATOM   4309  CB  THR B 550      -2.787  18.672  10.107  1.00312.23           C
ATOM   4310  OG1 THR B 550      -3.885  18.105   9.407  1.00312.23           O
ATOM   4311  CG2 THR B 550      -1.599  18.886   9.153  1.00312.23           C
ATOM   4312  C   THR B 550      -1.871  16.494  10.572  1.00312.23           C
ATOM   4313  O   THR B 550      -0.672  16.230  10.520  1.00312.23           O
ATOM   4314  N   LYS B 551      -2.819  15.659  10.086  1.00309.41           N
ATOM   4315  CA  LYS B 551      -2.496  14.438   9.393  1.00309.41           C
ATOM   4316  CB  LYS B 551      -2.337  13.220  10.319  1.00309.41           C
ATOM   4317  CG  LYS B 551      -1.991  11.929   9.572  1.00309.41           C
ATOM   4318  CD  LYS B 551      -1.522  10.793  10.482  1.00309.41           C
ATOM   4319  CE  LYS B 551      -1.388   9.447   9.765  1.00309.41           C
ATOM   4320  NZ  LYS B 551      -0.259   9.487   8.809  1.00309.41           N
ATOM   4321  C   LYS B 551      -3.630  14.128   8.459  1.00309.41           C
ATOM   4322  O   LYS B 551      -4.773  14.487   8.732  1.00309.41           O
ATOM   4323  N   VAL B 552      -3.346  13.461   7.315  1.00 79.21           N
ATOM   4324  CA  VAL B 552      -4.414  13.135   6.404  1.00 79.21           C
ATOM   4325  CB  VAL B 552      -4.666  14.208   5.379  1.00 79.21           C
ATOM   4326  CG1 VAL B 552      -5.799  13.753   4.443  1.00 79.21           C
ATOM   4327  CG2 VAL B 552      -4.959  15.531   6.108  1.00 79.21           C
ATOM   4328  C   VAL B 552      -4.049  11.887   5.650  1.00 79.21           C
ATOM   4329  O   VAL B 552      -2.871  11.571   5.481  1.00 79.21           O
ATOM   4330  N   SER B 553      -5.069  11.129   5.185  1.00207.12           N
ATOM   4331  CA  SER B 553      -4.837   9.941   4.412  1.00207.12           C
ATOM   4332  CB  SER B 553      -4.659   8.675   5.263  1.00207.12           C
ATOM   4333  OG  SER B 553      -4.432   7.553   4.424  1.00207.12           O
ATOM   4334  C   SER B 553      -6.042   9.718   3.547  1.00207.12           C
ATOM   4335  O   SER B 553      -7.096  10.305   3.785  1.00207.12           O
ATOM   4336  N   PHE B 554      -5.909   8.875   2.499  1.00279.76           N
ATOM   4337  CA  PHE B 554      -7.032   8.606   1.641  1.00279.76           C
ATOM   4338  CB  PHE B 554      -7.167   9.621   0.494  1.00279.76           C
ATOM   4339  CG  PHE B 554      -8.475   9.391  -0.181  1.00279.76           C
ATOM   4340  CD1 PHE B 554      -9.634   9.869   0.384  1.00279.76           C
ATOM   4341  CD2 PHE B 554      -8.545   8.717  -1.378  1.00279.76           C
ATOM   4342  CE1 PHE B 554     -10.849   9.669  -0.227  1.00279.76           C
ATOM   4343  CE2 PHE B 554      -9.758   8.515  -1.994  1.00279.76           C
ATOM   4344  CZ  PHE B 554     -10.912   8.989  -1.419  1.00279.76           C
ATOM   4345  C   PHE B 554      -6.829   7.249   1.030  1.00279.76           C
ATOM   4346  O   PHE B 554      -5.729   6.700   1.085  1.00279.76           O
ATOM   4347  N   SER B 555      -7.898   6.658   0.447  1.00171.32           N
ATOM   4348  CA  SER B 555      -7.755   5.360  -0.156  1.00171.32           C
ATOM   4349  CB  SER B 555      -8.509   4.252   0.598  1.00171.32           C
ATOM   4350  OG  SER B 555      -7.961   4.088   1.898  1.00171.32           O
ATOM   4351  C   SER B 555      -8.303   5.397  -1.555  1.00171.32           C
ATOM   4352  O   SER B 555      -9.438   5.796  -1.809  1.00171.32           O
ATOM   4353  N   PRO B 556      -7.453   5.001  -2.462  1.00239.74           N
ATOM   4354  CA  PRO B 556      -7.793   4.946  -3.866  1.00239.74           C
ATOM   4355  CD  PRO B 556      -6.049   5.327  -2.264  1.00239.74           C
ATOM   4356  CB  PRO B 556      -6.464   4.967  -4.619  1.00239.74           C
ATOM   4357  CG  PRO B 556      -5.499   5.672  -3.654  1.00239.74           C
ATOM   4358  C   PRO B 556      -8.659   3.793  -4.296  1.00239.74           C
ATOM   4359  O   PRO B 556      -9.115   3.808  -5.439  1.00239.74           O
ATOM   4360  N   ASP B 557      -8.909   2.794  -3.430  1.00252.50           N
ATOM   4361  CA  ASP B 557      -9.570   1.583  -3.849  1.00252.50           C
ATOM   4362  CB  ASP B 557      -9.877   0.631  -2.674  1.00252.50           C
ATOM   4363  CG  ASP B 557     -10.308  -0.728  -3.215  1.00252.50           C
ATOM   4364  OD1 ASP B 557     -11.289  -0.780  -4.004  1.00252.50           O
ATOM   4365  OD2 ASP B 557      -9.665  -1.741  -2.829  1.00252.50           O
ATOM   4366  C   ASP B 557     -10.855   1.872  -4.567  1.00252.50           C
ATOM   4367  O   ASP B 557     -11.659   2.698  -4.138  1.00252.50           O
ATOM   4368  N   ALA B 558     -11.050   1.185  -5.719  1.00285.05           N
ATOM   4369  CA  ALA B 558     -12.242   1.280  -6.519  1.00285.05           C
ATOM   4370  CB  ALA B 558     -12.244   2.478  -7.484  1.00285.05           C
ATOM   4371  C   ALA B 558     -12.307   0.036  -7.360  1.00285.05           C
ATOM   4372  O   ALA B 558     -11.292  -0.628  -7.565  1.00285.05           O
ATOM   4373  N   ASN B 559     -13.512  -0.332  -7.856  1.00288.25           N
ATOM   4374  CA  ASN B 559     -13.620  -1.512  -8.674  1.00288.25           C
ATOM   4375  CB  ASN B 559     -14.090  -2.757  -7.902  1.00288.25           C
ATOM   4376  CG  ASN B 559     -13.904  -3.969  -8.805  1.00288.25           C
ATOM   4377  OD1 ASN B 559     -12.779  -4.368  -9.105  1.00288.25           O
ATOM   4378  ND2 ASN B 559     -15.037  -4.577  -9.248  1.00288.25           N
ATOM   4379  C   ASN B 559     -14.624  -1.257  -9.762  1.00288.25           C
ATOM   4380  O   ASN B 559     -15.472  -0.375  -9.640  1.00288.25           O
ATOM   4381  N   LEU B 560     -14.532  -2.020 -10.876  1.00293.45           N
ATOM   4382  CA  LEU B 560     -15.447  -1.855 -11.974  1.00293.45           C
ATOM   4383  CB  LEU B 560     -14.807  -1.204 -13.213  1.00293.45           C
ATOM   4384  CG  LEU B 560     -14.320   0.236 -12.967  1.00293.45           C
ATOM   4385  CD1 LEU B 560     -15.494   1.178 -12.655  1.00293.45           C
ATOM   4386  CD2 LEU B 560     -13.217   0.279 -11.897  1.00293.45           C
ATOM   4387  C   LEU B 560     -15.939  -3.209 -12.398  1.00293.45           C
ATOM   4388  O   LEU B 560     -15.286  -4.221 -12.150  1.00293.45           O
ATOM   4389  N   ARG B 561     -17.130  -3.259 -13.038  1.00309.24           N
ATOM   4390  CA  ARG B 561     -17.673  -4.507 -13.504  1.00309.24           C
ATOM   4391  CB  ARG B 561     -18.805  -5.057 -12.619  1.00309.24           C
ATOM   4392  CG  ARG B 561     -19.378  -6.382 -13.127  1.00309.24           C
ATOM   4393  CD  ARG B 561     -20.639  -6.832 -12.386  1.00309.24           C
ATOM   4394  NE  ARG B 561     -21.130  -8.071 -13.052  1.00309.24           N
ATOM   4395  CZ  ARG B 561     -22.354  -8.581 -12.729  1.00309.24           C
ATOM   4396  NH1 ARG B 561     -23.126  -7.960 -11.790  1.00309.24           N
ATOM   4397  NH2 ARG B 561     -22.807  -9.710 -13.347  1.00309.24           N
ATOM   4398  C   ARG B 561     -18.268  -4.297 -14.865  1.00309.24           C
ATOM   4399  O   ARG B 561     -18.738  -3.206 -15.185  1.00309.24           O
ATOM   4400  N   ASP B 562     -18.235  -5.348 -15.716  1.00243.24           N
ATOM   4401  CA  ASP B 562     -18.815  -5.270 -17.031  1.00243.24           C
ATOM   4402  CB  ASP B 562     -17.790  -4.944 -18.132  1.00243.24           C
ATOM   4403  CG  ASP B 562     -18.539  -4.635 -19.422  1.00243.24           C
ATOM   4404  OD1 ASP B 562     -19.798  -4.686 -19.408  1.00243.24           O
ATOM   4405  OD2 ASP B 562     -17.859  -4.343 -20.442  1.00243.24           O
ATOM   4406  C   ASP B 562     -19.396  -6.618 -17.350  1.00243.24           C
ATOM   4407  O   ASP B 562     -18.764  -7.641 -17.093  1.00243.24           O
ATOM   4408  N   THR B 563     -20.630  -6.662 -17.900  1.00276.48           N
ATOM   4409  CA  THR B 563     -21.211  -7.935 -18.233  1.00276.48           C
ATOM   4410  CB  THR B 563     -22.329  -8.339 -17.318  1.00276.48           C
ATOM   4411  OG1 THR B 563     -22.728  -9.674 -17.590  1.00276.48           O
ATOM   4412  CG2 THR B 563     -23.510  -7.376 -17.530  1.00276.48           C
ATOM   4413  C   THR B 563     -21.787  -7.867 -19.617  1.00276.48           C
ATOM   4414  O   THR B 563     -22.258  -6.818 -20.054  1.00276.48           O
ATOM   4415  N   ILE B 564     -21.737  -9.000 -20.352  1.00179.89           N
ATOM   4416  CA  ILE B 564     -22.297  -9.070 -21.674  1.00179.89           C
ATOM   4417  CB  ILE B 564     -21.239  -9.054 -22.749  1.00179.89           C
ATOM   4418  CG1 ILE B 564     -21.831  -8.797 -24.147  1.00179.89           C
ATOM   4419  CG2 ILE B 564     -20.440 -10.363 -22.639  1.00179.89           C
ATOM   4420  CD1 ILE B 564     -22.716  -9.922 -24.682  1.00179.89           C
ATOM   4421  C   ILE B 564     -23.059 -10.361 -21.766  1.00179.89           C
ATOM   4422  O   ILE B 564     -22.594 -11.393 -21.284  1.00179.89           O
ATOM   4423  N   ASN B 565     -24.269 -10.338 -22.365  1.00246.91           N
ATOM   4424  CA  ASN B 565     -25.027 -11.553 -22.487  1.00246.91           C
ATOM   4425  CB  ASN B 565     -26.220 -11.619 -21.515  1.00246.91           C
ATOM   4426  CG  ASN B 565     -26.847 -13.005 -21.586  1.00246.91           C
ATOM   4427  OD1 ASN B 565     -27.410 -13.399 -22.606  1.00246.91           O
ATOM   4428  ND2 ASN B 565     -26.752 -13.769 -20.465  1.00246.91           N
ATOM   4429  C   ASN B 565     -25.575 -11.634 -23.880  1.00246.91           C
ATOM   4430  O   ASN B 565     -25.935 -10.618 -24.473  1.00246.91           O
ATOM   4431  N   LYS B 566     -25.631 -12.857 -24.451  1.00205.38           N
ATOM   4432  CA  LYS B 566     -26.185 -13.023 -25.766  1.00205.38           C
ATOM   4433  CB  LYS B 566     -25.138 -13.350 -26.844  1.00205.38           C
ATOM   4434  CG  LYS B 566     -24.144 -12.216 -27.099  1.00205.38           C
ATOM   4435  CD  LYS B 566     -22.936 -12.640 -27.938  1.00205.38           C
ATOM   4436  CE  LYS B 566     -22.010 -13.627 -27.225  1.00205.38           C
ATOM   4437  NZ  LYS B 566     -22.642 -14.964 -27.169  1.00205.38           N
ATOM   4438  C   LYS B 566     -27.136 -14.180 -25.721  1.00205.38           C
ATOM   4439  O   LYS B 566     -26.840 -15.229 -25.151  1.00205.38           O
ATOM   4440  N   PRO B 567     -28.295 -13.986 -26.290  1.00111.56           N
ATOM   4441  CA  PRO B 567     -29.273 -15.043 -26.343  1.00111.56           C
ATOM   4442  CD  PRO B 567     -28.920 -12.676 -26.235  1.00111.56           C
ATOM   4443  CB  PRO B 567     -30.641 -14.360 -26.406  1.00111.56           C
ATOM   4444  CG  PRO B 567     -30.333 -12.903 -26.790  1.00111.56           C
ATOM   4445  C   PRO B 567     -29.022 -15.960 -27.499  1.00111.56           C
ATOM   4446  O   PRO B 567     -28.333 -15.561 -28.438  1.00111.56           O
ATOM   4447  N   PHE B 568     -29.563 -17.198 -27.447  1.00290.92           N
ATOM   4448  CA  PHE B 568     -29.420 -18.116 -28.540  1.00290.92           C
ATOM   4449  CB  PHE B 568     -28.280 -19.133 -28.356  1.00290.92           C
ATOM   4450  CG  PHE B 568     -28.266 -20.009 -29.563  1.00290.92           C
ATOM   4451  CD1 PHE B 568     -27.634 -19.601 -30.716  1.00290.92           C
ATOM   4452  CD2 PHE B 568     -28.882 -21.238 -29.542  1.00290.92           C
ATOM   4453  CE1 PHE B 568     -27.620 -20.408 -31.830  1.00290.92           C
ATOM   4454  CE2 PHE B 568     -28.872 -22.048 -30.652  1.00290.92           C
ATOM   4455  CZ  PHE B 568     -28.240 -21.633 -31.800  1.00290.92           C
ATOM   4456  C   PHE B 568     -30.692 -18.901 -28.632  1.00290.92           C
ATOM   4457  O   PHE B 568     -31.410 -19.049 -27.643  1.00290.92           O
ATOM   4458  N   ALA B 569     -31.019 -19.409 -29.838  1.00292.60           N
ATOM   4459  CA  ALA B 569     -32.208 -20.199 -29.981  1.00292.60           C
ATOM   4460  CB  ALA B 569     -33.462 -19.370 -30.309  1.00292.60           C
ATOM   4461  C   ALA B 569     -31.999 -21.146 -31.120  1.00292.60           C
ATOM   4462  O   ALA B 569     -31.216 -20.877 -32.030  1.00292.60           O
ATOM   4463  N   HIS B 570     -32.690 -22.305 -31.083  1.00333.23           N
ATOM   4464  CA  HIS B 570     -32.582 -23.257 -32.151  1.00333.23           C
ATOM   4465  ND1 HIS B 570     -30.670 -25.159 -34.144  1.00333.23           N
ATOM   4466  CG  HIS B 570     -31.443 -25.346 -33.021  1.00333.23           C
ATOM   4467  CB  HIS B 570     -31.544 -24.362 -31.893  1.00333.23           C
ATOM   4468  NE2 HIS B 570     -31.667 -27.132 -34.383  1.00333.23           N
ATOM   4469  CD2 HIS B 570     -32.045 -26.557 -33.183  1.00333.23           C
ATOM   4470  CE1 HIS B 570     -30.841 -26.256 -34.925  1.00333.23           C
ATOM   4471  C   HIS B 570     -33.911 -23.930 -32.285  1.00333.23           C
ATOM   4472  O   HIS B 570     -34.623 -24.114 -31.298  1.00333.23           O
ATOM   4473  N   PHE B 571     -34.294 -24.298 -33.524  1.00322.11           N
ATOM   4474  CA  PHE B 571     -35.551 -24.963 -33.709  1.00322.11           C
ATOM   4475  CB  PHE B 571     -36.653 -24.015 -34.216  1.00322.11           C
ATOM   4476  CG  PHE B 571     -37.917 -24.787 -34.373  1.00322.11           C
ATOM   4477  CD1 PHE B 571     -38.717 -25.037 -33.282  1.00322.11           C
ATOM   4478  CD2 PHE B 571     -38.308 -25.251 -35.607  1.00322.11           C
ATOM   4479  CE1 PHE B 571     -39.888 -25.744 -33.417  1.00322.11           C
ATOM   4480  CE2 PHE B 571     -39.477 -25.959 -35.749  1.00322.11           C
ATOM   4481  CZ  PHE B 571     -40.269 -26.207 -34.653  1.00322.11           C
ATOM   4482  C   PHE B 571     -35.352 -26.023 -34.747  1.00322.11           C
ATOM   4483  O   PHE B 571     -34.620 -25.822 -35.715  1.00322.11           O
ATOM   4484  N   GLU B 572     -35.986 -27.199 -34.559  1.00361.60           N
ATOM   4485  CA  GLU B 572     -35.862 -28.243 -35.535  1.00361.60           C
ATOM   4486  CB  GLU B 572     -34.618 -29.127 -35.337  1.00361.60           C
ATOM   4487  CG  GLU B 572     -34.476 -30.231 -36.387  1.00361.60           C
ATOM   4488  CD  GLU B 572     -34.028 -29.587 -37.692  1.00361.60           C
ATOM   4489  OE1 GLU B 572     -33.857 -28.339 -37.707  1.00361.60           O
ATOM   4490  OE2 GLU B 572     -33.853 -30.335 -38.691  1.00361.60           O
ATOM   4491  C   GLU B 572     -37.058 -29.131 -35.407  1.00361.60           C
ATOM   4492  O   GLU B 572     -37.608 -29.290 -34.318  1.00361.60           O
ATOM   4493  N   THR B 573     -37.510 -29.721 -36.533  1.00288.97           N
ATOM   4494  CA  THR B 573     -38.631 -30.614 -36.469  1.00288.97           C
ATOM   4495  CB  THR B 573     -39.919 -30.011 -36.947  1.00288.97           C
ATOM   4496  OG1 THR B 573     -39.807 -29.633 -38.311  1.00288.97           O
ATOM   4497  CG2 THR B 573     -40.247 -28.788 -36.078  1.00288.97           C
ATOM   4498  C   THR B 573     -38.354 -31.774 -37.367  1.00288.97           C
ATOM   4499  O   THR B 573     -37.597 -31.664 -38.330  1.00288.97           O
ATOM   4500  N   VAL B 574     -38.956 -32.937 -37.049  1.00107.14           N
ATOM   4501  CA  VAL B 574     -38.802 -34.087 -37.888  1.00107.14           C
ATOM   4502  CB  VAL B 574     -37.850 -35.110 -37.341  1.00107.14           C
ATOM   4503  CG1 VAL B 574     -36.449 -34.480 -37.258  1.00107.14           C
ATOM   4504  CG2 VAL B 574     -38.390 -35.611 -35.992  1.00107.14           C
ATOM   4505  C   VAL B 574     -40.143 -34.742 -37.973  1.00107.14           C
ATOM   4506  O   VAL B 574     -40.899 -34.751 -37.003  1.00107.14           O
ATOM   4507  N   VAL B 575     -40.483 -35.293 -39.153  1.00 96.39           N
ATOM   4508  CA  VAL B 575     -41.743 -35.964 -39.287  1.00 96.39           C
ATOM   4509  CB  VAL B 575     -42.755 -35.191 -40.081  1.00 96.39           C
ATOM   4510  CG1 VAL B 575     -42.225 -35.022 -41.515  1.00 96.39           C
ATOM   4511  CG2 VAL B 575     -44.102 -35.929 -40.002  1.00 96.39           C
ATOM   4512  C   VAL B 575     -41.490 -37.236 -40.021  1.00 96.39           C
ATOM   4513  O   VAL B 575     -40.626 -37.296 -40.896  1.00 96.39           O
ATOM   4514  N   LEU B 576     -42.226 -38.306 -39.667  1.00268.78           N
ATOM   4515  CA  LEU B 576     -42.022 -39.543 -40.360  1.00268.78           C
ATOM   4516  CB  LEU B 576     -41.341 -40.623 -39.505  1.00268.78           C
ATOM   4517  CG  LEU B 576     -41.126 -41.951 -40.256  1.00268.78           C
ATOM   4518  CD1 LEU B 576     -40.170 -41.774 -41.445  1.00268.78           C
ATOM   4519  CD2 LEU B 576     -40.688 -43.072 -39.299  1.00268.78           C
ATOM   4520  C   LEU B 576     -43.352 -40.088 -40.768  1.00268.78           C
ATOM   4521  O   LEU B 576     -44.280 -40.162 -39.964  1.00268.78           O
ATOM   4522  N   ASN B 577     -43.474 -40.465 -42.054  1.00225.79           N
ATOM   4523  CA  ASN B 577     -44.667 -41.093 -42.535  1.00225.79           C
ATOM   4524  CB  ASN B 577     -45.475 -40.226 -43.517  1.00225.79           C
ATOM   4525  CG  ASN B 577     -46.834 -40.881 -43.721  1.00225.79           C
ATOM   4526  OD1 ASN B 577     -46.933 -42.093 -43.909  1.00225.79           O
ATOM   4527  ND2 ASN B 577     -47.916 -40.059 -43.674  1.00225.79           N
ATOM   4528  C   ASN B 577     -44.190 -42.295 -43.281  1.00225.79           C
ATOM   4529  O   ASN B 577     -43.217 -42.210 -44.029  1.00225.79           O
ATOM   4530  N   GLU B 578     -44.835 -43.460 -43.090  1.00256.50           N
ATOM   4531  CA  GLU B 578     -44.307 -44.596 -43.782  1.00256.50           C
ATOM   4532  CB  GLU B 578     -43.591 -45.591 -42.852  1.00256.50           C
ATOM   4533  CG  GLU B 578     -43.022 -46.811 -43.580  1.00256.50           C
ATOM   4534  CD  GLU B 578     -42.347 -47.698 -42.543  1.00256.50           C
ATOM   4535  OE1 GLU B 578     -42.360 -47.318 -41.342  1.00256.50           O
ATOM   4536  OE2 GLU B 578     -41.811 -48.768 -42.938  1.00256.50           O
ATOM   4537  C   GLU B 578     -45.407 -45.354 -44.446  1.00256.50           C
ATOM   4538  O   GLU B 578     -46.412 -45.701 -43.826  1.00256.50           O
ATOM   4539  N   ASN B 579     -45.239 -45.605 -45.759  1.00234.10           N
ATOM   4540  CA  ASN B 579     -46.138 -46.448 -46.487  1.00234.10           C
ATOM   4541  CB  ASN B 579     -47.130 -45.683 -47.379  1.00234.10           C
ATOM   4542  CG  ASN B 579     -48.149 -46.677 -47.921  1.00234.10           C
ATOM   4543  OD1 ASN B 579     -49.030 -46.318 -48.701  1.00234.10           O
ATOM   4544  ND2 ASN B 579     -48.034 -47.963 -47.494  1.00234.10           N
ATOM   4545  C   ASN B 579     -45.259 -47.247 -47.392  1.00234.10           C
ATOM   4546  O   ASN B 579     -44.693 -46.710 -48.343  1.00234.10           O
ATOM   4547  N   THR B 580     -45.101 -48.555 -47.118  1.00215.65           N
ATOM   4548  CA  THR B 580     -44.234 -49.317 -47.965  1.00215.65           C
ATOM   4549  CB  THR B 580     -42.787 -49.143 -47.578  1.00215.65           C
ATOM   4550  OG1 THR B 580     -42.465 -47.760 -47.566  1.00215.65           O
ATOM   4551  CG2 THR B 580     -41.873 -49.850 -48.595  1.00215.65           C
ATOM   4552  C   THR B 580     -44.612 -50.754 -47.783  1.00215.65           C
ATOM   4553  O   THR B 580     -45.434 -51.084 -46.930  1.00215.65           O
ATOM   4554  N   ILE B 581     -44.030 -51.652 -48.602  1.00169.20           N
ATOM   4555  CA  ILE B 581     -44.273 -53.051 -48.440  1.00169.20           C
ATOM   4556  CB  ILE B 581     -44.331 -53.818 -49.734  1.00169.20           C
ATOM   4557  CG1 ILE B 581     -44.714 -55.283 -49.468  1.00169.20           C
ATOM   4558  CG2 ILE B 581     -42.995 -53.641 -50.474  1.00169.20           C
ATOM   4559  CD1 ILE B 581     -46.134 -55.457 -48.932  1.00169.20           C
ATOM   4560  C   ILE B 581     -43.122 -53.558 -47.639  1.00169.20           C
ATOM   4561  O   ILE B 581     -41.963 -53.301 -47.958  1.00169.20           O
ATOM   4562  N   LEU B 582     -43.419 -54.270 -46.539  1.00200.65           N
ATOM   4563  CA  LEU B 582     -42.358 -54.712 -45.691  1.00200.65           C
ATOM   4564  CB  LEU B 582     -42.835 -55.263 -44.336  1.00200.65           C
ATOM   4565  CG  LEU B 582     -43.508 -54.202 -43.447  1.00200.65           C
ATOM   4566  CD1 LEU B 582     -43.962 -54.803 -42.108  1.00200.65           C
ATOM   4567  CD2 LEU B 582     -42.607 -52.969 -43.271  1.00200.65           C
ATOM   4568  C   LEU B 582     -41.602 -55.797 -46.378  1.00200.65           C
ATOM   4569  O   LEU B 582     -42.178 -56.692 -46.994  1.00200.65           O
ATOM   4570  N   GLU B 583     -40.263 -55.708 -46.296  1.00293.56           N
ATOM   4571  CA  GLU B 583     -39.393 -56.709 -46.831  1.00293.56           C
ATOM   4572  CB  GLU B 583     -38.780 -56.361 -48.200  1.00293.56           C
ATOM   4573  CG  GLU B 583     -37.924 -55.095 -48.214  1.00293.56           C
ATOM   4574  CD  GLU B 583     -37.407 -54.916 -49.636  1.00293.56           C
ATOM   4575  OE1 GLU B 583     -37.722 -55.785 -50.492  1.00293.56           O
ATOM   4576  OE2 GLU B 583     -36.690 -53.910 -49.884  1.00293.56           O
ATOM   4577  C   GLU B 583     -38.294 -56.836 -45.833  1.00293.56           C
ATOM   4578  O   GLU B 583     -38.167 -56.004 -44.936  1.00293.56           O
ATOM   4579  N   ASP B 584     -37.471 -57.893 -45.942  1.00205.69           N
ATOM   4580  CA  ASP B 584     -36.448 -58.053 -44.954  1.00205.69           C
ATOM   4581  CB  ASP B 584     -35.732 -59.413 -45.021  1.00205.69           C
ATOM   4582  CG  ASP B 584     -34.814 -59.530 -43.812  1.00205.69           C
ATOM   4583  OD1 ASP B 584     -34.751 -58.555 -43.016  1.00205.69           O
ATOM   4584  OD2 ASP B 584     -34.159 -60.597 -43.670  1.00205.69           O
ATOM   4585  C   ASP B 584     -35.422 -56.993 -45.170  1.00205.69           C
ATOM   4586  O   ASP B 584     -34.550 -57.120 -46.028  1.00205.69           O
ATOM   4587  N   THR B 585     -35.521 -55.897 -44.394  1.00226.61           N
ATOM   4588  CA  THR B 585     -34.543 -54.856 -44.484  1.00226.61           C
ATOM   4589  CB  THR B 585     -35.086 -53.566 -45.030  1.00226.61           C
ATOM   4590  OG1 THR B 585     -34.034 -52.630 -45.213  1.00226.61           O
ATOM   4591  CG2 THR B 585     -36.141 -53.007 -44.061  1.00226.61           C
ATOM   4592  C   THR B 585     -34.053 -54.606 -43.095  1.00226.61           C
ATOM   4593  O   THR B 585     -34.833 -54.480 -42.152  1.00226.61           O
ATOM   4594  N   PRO B 586     -32.760 -54.581 -42.944  1.00 81.46           N
ATOM   4595  CA  PRO B 586     -32.202 -54.328 -41.645  1.00 81.46           C
ATOM   4596  CD  PRO B 586     -31.910 -55.452 -43.737  1.00 81.46           C
ATOM   4597  CB  PRO B 586     -30.817 -54.982 -41.635  1.00 81.46           C
ATOM   4598  CG  PRO B 586     -30.518 -55.284 -43.114  1.00 81.46           C
ATOM   4599  C   PRO B 586     -32.173 -52.867 -41.335  1.00 81.46           C
ATOM   4600  O   PRO B 586     -32.072 -52.062 -42.260  1.00 81.46           O
ATOM   4601  N   ILE B 587     -32.279 -52.505 -40.040  1.00147.17           N
ATOM   4602  CA  ILE B 587     -32.179 -51.132 -39.640  1.00147.17           C
ATOM   4603  CB  ILE B 587     -33.494 -50.510 -39.262  1.00147.17           C
ATOM   4604  CG1 ILE B 587     -33.322 -48.997 -39.052  1.00147.17           C
ATOM   4605  CG2 ILE B 587     -34.049 -51.252 -38.035  1.00147.17           C
ATOM   4606  CD1 ILE B 587     -32.971 -48.242 -40.332  1.00147.17           C
ATOM   4607  C   ILE B 587     -31.307 -51.096 -38.427  1.00147.17           C
ATOM   4608  O   ILE B 587     -31.439 -51.937 -37.539  1.00147.17           O
ATOM   4609  N   GLU B 588     -30.364 -50.134 -38.362  1.00261.33           N
ATOM   4610  CA  GLU B 588     -29.545 -50.064 -37.186  1.00261.33           C
ATOM   4611  CB  GLU B 588     -28.360 -51.045 -37.201  1.00261.33           C
ATOM   4612  CG  GLU B 588     -28.784 -52.514 -37.149  1.00261.33           C
ATOM   4613  CD  GLU B 588     -27.527 -53.371 -37.170  1.00261.33           C
ATOM   4614  OE1 GLU B 588     -26.413 -52.784 -37.163  1.00261.33           O
ATOM   4615  OE2 GLU B 588     -27.664 -54.624 -37.187  1.00261.33           O
ATOM   4616  C   GLU B 588     -28.975 -48.684 -37.092  1.00261.33           C
ATOM   4617  O   GLU B 588     -28.676 -48.056 -38.106  1.00261.33           O
ATOM   4618  N   GLU B 589     -28.834 -48.167 -35.854  1.00274.99           N
ATOM   4619  CA  GLU B 589     -28.237 -46.875 -35.669  1.00274.99           C
ATOM   4620  CB  GLU B 589     -29.251 -45.720 -35.578  1.00274.99           C
ATOM   4621  CG  GLU B 589     -30.051 -45.487 -36.862  1.00274.99           C
ATOM   4622  CD  GLU B 589     -31.194 -46.492 -36.894  1.00274.99           C
ATOM   4623  OE1 GLU B 589     -31.305 -47.295 -35.930  1.00274.99           O
ATOM   4624  OE2 GLU B 589     -31.975 -46.467 -37.882  1.00274.99           O
ATOM   4625  C   GLU B 589     -27.523 -46.909 -34.355  1.00274.99           C
ATOM   4626  O   GLU B 589     -28.047 -47.431 -33.373  1.00274.99           O
ATOM   4627  N   THR B 590     -26.288 -46.368 -34.306  1.00252.05           N
ATOM   4628  CA  THR B 590     -25.578 -46.332 -33.060  1.00252.05           C
ATOM   4629  CB  THR B 590     -24.630 -47.480 -32.880  1.00252.05           C
ATOM   4630  OG1 THR B 590     -25.333 -48.712 -32.955  1.00252.05           O
ATOM   4631  CG2 THR B 590     -23.951 -47.343 -31.507  1.00252.05           C
ATOM   4632  C   THR B 590     -24.760 -45.078 -33.038  1.00252.05           C
ATOM   4633  O   THR B 590     -24.356 -44.578 -34.086  1.00252.05           O
ATOM   4634  N   GLU B 591     -24.517 -44.517 -31.834  1.00372.90           N
ATOM   4635  CA  GLU B 591     -23.694 -43.342 -31.746  1.00372.90           C
ATOM   4636  CB  GLU B 591     -24.371 -42.076 -32.301  1.00372.90           C
ATOM   4637  CG  GLU B 591     -25.725 -41.767 -31.660  1.00372.90           C
ATOM   4638  CD  GLU B 591     -26.767 -42.672 -32.305  1.00372.90           C
ATOM   4639  OE1 GLU B 591     -26.565 -43.058 -33.488  1.00372.90           O
ATOM   4640  OE2 GLU B 591     -27.780 -42.988 -31.626  1.00372.90           O
ATOM   4641  C   GLU B 591     -23.365 -43.094 -30.304  1.00372.90           C
ATOM   4642  O   GLU B 591     -24.156 -43.410 -29.417  1.00372.90           O
ATOM   4643  N   GLU B 592     -22.164 -42.536 -30.032  1.00322.63           N
ATOM   4644  CA  GLU B 592     -21.789 -42.230 -28.678  1.00322.63           C
ATOM   4645  CB  GLU B 592     -21.101 -43.397 -27.948  1.00322.63           C
ATOM   4646  CG  GLU B 592     -22.003 -44.618 -27.751  1.00322.63           C
ATOM   4647  CD  GLU B 592     -21.994 -45.426 -29.042  1.00322.63           C
ATOM   4648  OE1 GLU B 592     -21.136 -45.132 -29.917  1.00322.63           O
ATOM   4649  OE2 GLU B 592     -22.841 -46.350 -29.168  1.00322.63           O
ATOM   4650  C   GLU B 592     -20.805 -41.096 -28.713  1.00322.63           C
ATOM   4651  O   GLU B 592     -20.071 -40.936 -29.687  1.00322.63           O
ATOM   4652  N   GLU B 593     -20.782 -40.256 -27.652  1.00355.58           N
ATOM   4653  CA  GLU B 593     -19.838 -39.171 -27.601  1.00355.58           C
ATOM   4654  CB  GLU B 593     -20.302 -37.914 -28.357  1.00355.58           C
ATOM   4655  CG  GLU B 593     -19.244 -36.811 -28.402  1.00355.58           C
ATOM   4656  CD  GLU B 593     -18.126 -37.285 -29.319  1.00355.58           C
ATOM   4657  OE1 GLU B 593     -17.617 -38.415 -29.091  1.00355.58           O
ATOM   4658  OE2 GLU B 593     -17.770 -36.529 -30.261  1.00355.58           O
ATOM   4659  C   GLU B 593     -19.643 -38.776 -26.166  1.00355.58           C
ATOM   4660  O   GLU B 593     -20.523 -38.992 -25.333  1.00355.58           O
ATOM   4661  N   GLU B 594     -18.464 -38.199 -25.832  1.00288.43           N
ATOM   4662  CA  GLU B 594     -18.215 -37.773 -24.479  1.00288.43           C
ATOM   4663  CB  GLU B 594     -17.657 -38.901 -23.592  1.00288.43           C
ATOM   4664  CG  GLU B 594     -18.654 -40.045 -23.383  1.00288.43           C
ATOM   4665  CD  GLU B 594     -18.003 -41.103 -22.503  1.00288.43           C
ATOM   4666  OE1 GLU B 594     -16.788 -40.959 -22.200  1.00288.43           O
ATOM   4667  OE2 GLU B 594     -18.712 -42.074 -22.123  1.00288.43           O
ATOM   4668  C   GLU B 594     -17.197 -36.664 -24.508  1.00288.43           C
ATOM   4669  O   GLU B 594     -16.368 -36.602 -25.414  1.00288.43           O
ATOM   4670  N   THR B 595     -17.251 -35.739 -23.519  1.00294.41           N
ATOM   4671  CA  THR B 595     -16.305 -34.651 -23.460  1.00294.41           C
ATOM   4672  CB  THR B 595     -16.761 -33.424 -24.194  1.00294.41           C
ATOM   4673  OG1 THR B 595     -17.936 -32.899 -23.593  1.00294.41           O
ATOM   4674  CG2 THR B 595     -17.038 -33.804 -25.658  1.00294.41           C
ATOM   4675  C   THR B 595     -16.117 -34.252 -22.021  1.00294.41           C
ATOM   4676  O   THR B 595     -16.773 -34.793 -21.133  1.00294.41           O
ATOM   4677  N   GLY B 596     -15.191 -33.297 -21.753  1.00144.42           N
ATOM   4678  CA  GLY B 596     -14.981 -32.830 -20.404  1.00144.42           C
ATOM   4679  C   GLY B 596     -13.874 -31.809 -20.395  1.00144.42           C
ATOM   4680  O   GLY B 596     -13.067 -31.751 -21.321  1.00144.42           O
ATOM   4681  N   GLU B 597     -13.812 -30.968 -19.331  1.00340.37           N
ATOM   4682  CA  GLU B 597     -12.777 -29.970 -19.213  1.00340.37           C
ATOM   4683  CB  GLU B 597     -13.095 -28.650 -19.939  1.00340.37           C
ATOM   4684  CG  GLU B 597     -14.372 -27.963 -19.449  1.00340.37           C
ATOM   4685  CD  GLU B 597     -15.553 -28.628 -20.140  1.00340.37           C
ATOM   4686  OE1 GLU B 597     -15.312 -29.538 -20.977  1.00340.37           O
ATOM   4687  OE2 GLU B 597     -16.713 -28.233 -19.843  1.00340.37           O
ATOM   4688  C   GLU B 597     -12.575 -29.635 -17.759  1.00340.37           C
ATOM   4689  O   GLU B 597     -13.447 -29.892 -16.930  1.00340.37           O
ATOM   4690  N   GLU B 598     -11.396 -29.063 -17.407  1.00319.63           N
ATOM   4691  CA  GLU B 598     -11.124 -28.709 -16.036  1.00319.63           C
ATOM   4692  CB  GLU B 598     -10.421 -29.830 -15.250  1.00319.63           C
ATOM   4693  CG  GLU B 598     -11.260 -31.103 -15.116  1.00319.63           C
ATOM   4694  CD  GLU B 598     -11.156 -31.878 -16.424  1.00319.63           C
ATOM   4695  OE1 GLU B 598     -10.343 -31.464 -17.293  1.00319.63           O
ATOM   4696  OE2 GLU B 598     -11.885 -32.895 -16.570  1.00319.63           O
ATOM   4697  C   GLU B 598     -10.199 -27.520 -16.016  1.00319.63           C
ATOM   4698  O   GLU B 598      -9.506 -27.255 -16.998  1.00319.63           O
ATOM   4699  N   ALA B 599     -10.179 -26.753 -14.895  1.00290.23           N
ATOM   4700  CA  ALA B 599      -9.295 -25.616 -14.789  1.00290.23           C
ATOM   4701  CB  ALA B 599      -9.772 -24.392 -15.591  1.00290.23           C
ATOM   4702  C   ALA B 599      -9.201 -25.185 -13.348  1.00290.23           C
ATOM   4703  O   ALA B 599     -10.033 -25.565 -12.525  1.00290.23           O
ATOM   4704  N   SER B 600      -8.155 -24.390 -13.002  1.00260.28           N
ATOM   4705  CA  SER B 600      -7.990 -23.887 -11.658  1.00260.28           C
ATOM   4706  CB  SER B 600      -7.396 -24.921 -10.685  1.00260.28           C
ATOM   4707  OG  SER B 600      -8.292 -26.011 -10.526  1.00260.28           O
ATOM   4708  C   SER B 600      -7.048 -22.709 -11.690  1.00260.28           C
ATOM   4709  O   SER B 600      -6.357 -22.490 -12.683  1.00260.28           O
ATOM   4710  N   ALA B 601      -7.012 -21.902 -10.599  1.00290.11           N
ATOM   4711  CA  ALA B 601      -6.129 -20.760 -10.541  1.00290.11           C
ATOM   4712  CB  ALA B 601      -6.663 -19.535 -11.304  1.00290.11           C
ATOM   4713  C   ALA B 601      -5.960 -20.339  -9.103  1.00290.11           C
ATOM   4714  O   ALA B 601      -6.742 -20.739  -8.242  1.00290.11           O
ATOM   4715  N   GLN B 602      -4.908 -19.535  -8.802  1.00340.68           N
ATOM   4716  CA  GLN B 602      -4.690 -19.066  -7.453  1.00340.68           C
ATOM   4717  CB  GLN B 602      -4.177 -20.171  -6.513  1.00340.68           C
ATOM   4718  CG  GLN B 602      -2.824 -20.756  -6.924  1.00340.68           C
ATOM   4719  CD  GLN B 602      -2.520 -21.923  -5.995  1.00340.68           C
ATOM   4720  OE1 GLN B 602      -3.203 -22.130  -4.993  1.00340.68           O
ATOM   4721  NE2 GLN B 602      -1.468 -22.714  -6.338  1.00340.68           N
ATOM   4722  C   GLN B 602      -3.685 -17.939  -7.466  1.00340.68           C
ATOM   4723  O   GLN B 602      -2.963 -17.760  -8.445  1.00340.68           O
ATOM   4724  N   ALA B 603      -3.628 -17.126  -6.378  1.00270.97           N
ATOM   4725  CA  ALA B 603      -2.684 -16.033  -6.324  1.00270.97           C
ATOM   4726  CB  ALA B 603      -3.110 -14.816  -7.161  1.00270.97           C
ATOM   4727  C   ALA B 603      -2.536 -15.555  -4.901  1.00270.97           C
ATOM   4728  O   ALA B 603      -3.355 -15.881  -4.043  1.00270.97           O
ATOM   4729  N   VAL B 604      -1.459 -14.776  -4.612  1.00148.79           N
ATOM   4730  CA  VAL B 604      -1.232 -14.246  -3.287  1.00148.79           C
ATOM   4731  CB  VAL B 604      -0.446 -15.171  -2.402  1.00148.79           C
ATOM   4732  CG1 VAL B 604       0.966 -15.332  -2.991  1.00148.79           C
ATOM   4733  CG2 VAL B 604      -0.458 -14.605  -0.973  1.00148.79           C
ATOM   4734  C   VAL B 604      -0.440 -12.964  -3.384  1.00148.79           C
ATOM   4735  O   VAL B 604       0.192 -12.698  -4.405  1.00148.79           O
ATOM   4736  N   LEU B 605      -0.476 -12.120  -2.318  1.00241.60           N
ATOM   4737  CA  LEU B 605       0.260 -10.874  -2.286  1.00241.60           C
ATOM   4738  CB  LEU B 605      -0.559  -9.673  -2.785  1.00241.60           C
ATOM   4739  CG  LEU B 605      -0.978  -9.787  -4.262  1.00241.60           C
ATOM   4740  CD1 LEU B 605      -1.792  -8.561  -4.706  1.00241.60           C
ATOM   4741  CD2 LEU B 605       0.233 -10.055  -5.169  1.00241.60           C
ATOM   4742  C   LEU B 605       0.664 -10.571  -0.861  1.00241.60           C
ATOM   4743  O   LEU B 605       0.085 -11.116   0.078  1.00241.60           O
ATOM   4744  N   ASN B 606       1.691  -9.701  -0.662  1.00265.37           N
ATOM   4745  CA  ASN B 606       2.134  -9.344   0.670  1.00265.37           C
ATOM   4746  CB  ASN B 606       3.236 -10.274   1.206  1.00265.37           C
ATOM   4747  CG  ASN B 606       2.621 -11.646   1.440  1.00265.37           C
ATOM   4748  OD1 ASN B 606       2.867 -12.590   0.690  1.00265.37           O
ATOM   4749  ND2 ASN B 606       1.793 -11.761   2.512  1.00265.37           N
ATOM   4750  C   ASN B 606       2.711  -7.946   0.658  1.00265.37           C
ATOM   4751  O   ASN B 606       3.056  -7.426  -0.401  1.00265.37           O
ATOM   4752  N   GLU B 607       2.812  -7.289   1.846  1.00331.62           N
ATOM   4753  CA  GLU B 607       3.386  -5.962   1.932  1.00331.62           C
ATOM   4754  CB  GLU B 607       2.406  -4.847   1.519  1.00331.62           C
ATOM   4755  CG  GLU B 607       1.997  -4.887   0.044  1.00331.62           C
ATOM   4756  CD  GLU B 607       3.177  -4.410  -0.790  1.00331.62           C
ATOM   4757  OE1 GLU B 607       4.200  -4.000  -0.179  1.00331.62           O
ATOM   4758  OE2 GLU B 607       3.073  -4.446  -2.045  1.00331.62           O
ATOM   4759  C   GLU B 607       3.779  -5.672   3.364  1.00331.62           C
ATOM   4760  O   GLU B 607       3.241  -6.280   4.289  1.00331.62           O
ATOM   4761  N   MET B 608       4.749  -4.742   3.586  1.00327.94           N
ATOM   4762  CA  MET B 608       5.146  -4.360   4.925  1.00327.94           C
ATOM   4763  CB  MET B 608       6.105  -5.351   5.614  1.00327.94           C
ATOM   4764  CG  MET B 608       7.549  -5.242   5.120  1.00327.94           C
ATOM   4765  SD  MET B 608       8.734  -6.328   5.971  1.00327.94           S
ATOM   4766  CE  MET B 608       8.215  -7.848   5.125  1.00327.94           C
ATOM   4767  C   MET B 608       5.890  -3.046   4.864  1.00327.94           C
ATOM   4768  O   MET B 608       6.197  -2.555   3.780  1.00327.94           O
ATOM   4769  N   GLY B 609       6.183  -2.427   6.039  1.00151.91           N
ATOM   4770  CA  GLY B 609       6.943  -1.197   6.065  1.00151.91           C
ATOM   4771  C   GLY B 609       7.016  -0.677   7.479  1.00151.91           C
ATOM   4772  O   GLY B 609       6.156  -0.986   8.302  1.00151.91           O
ATOM   4773  N   ASP B 610       8.060   0.132   7.802  1.00302.61           N
ATOM   4774  CA  ASP B 610       8.200   0.694   9.127  1.00302.61           C
ATOM   4775  CB  ASP B 610       8.827  -0.276  10.143  1.00302.61           C
ATOM   4776  CG  ASP B 610      10.247  -0.583   9.686  1.00302.61           C
ATOM   4777  OD1 ASP B 610      10.408  -1.065   8.533  1.00302.61           O
ATOM   4778  OD2 ASP B 610      11.188  -0.345  10.488  1.00302.61           O
ATOM   4779  C   ASP B 610       9.105   1.900   9.060  1.00302.61           C
ATOM   4780  O   ASP B 610       9.992   1.956   8.210  1.00302.61           O
ATOM   4781  N   ASP B 611       8.894   2.913   9.943  1.00242.39           N
ATOM   4782  CA  ASP B 611       9.731   4.096   9.941  1.00242.39           C
ATOM   4783  CB  ASP B 611       9.144   5.253   9.115  1.00242.39           C
ATOM   4784  CG  ASP B 611       9.185   4.848   7.648  1.00242.39           C
ATOM   4785  OD1 ASP B 611      10.227   4.285   7.216  1.00242.39           O
ATOM   4786  OD2 ASP B 611       8.169   5.084   6.944  1.00242.39           O
ATOM   4787  C   ASP B 611       9.920   4.610  11.351  1.00242.39           C
ATOM   4788  O   ASP B 611       9.164   4.253  12.253  1.00242.39           O
ATOM   4789  N   SER B 612      10.962   5.457  11.578  1.00199.19           N
ATOM   4790  CA  SER B 612      11.220   6.031  12.885  1.00199.19           C
ATOM   4791  CB  SER B 612      12.104   5.144  13.779  1.00199.19           C
ATOM   4792  OG  SER B 612      13.398   5.008  13.211  1.00199.19           O
ATOM   4793  C   SER B 612      11.926   7.363  12.731  1.00199.19           C
ATOM   4794  O   SER B 612      12.407   7.686  11.646  1.00199.19           O
ATOM   4795  N   GLU B 613      11.988   8.181  13.823  1.00282.35           N
ATOM   4796  CA  GLU B 613      12.619   9.488  13.782  1.00282.35           C
ATOM   4797  CB  GLU B 613      11.708  10.547  13.138  1.00282.35           C
ATOM   4798  CG  GLU B 613      11.419  10.263  11.659  1.00282.35           C
ATOM   4799  CD  GLU B 613      10.271  11.159  11.216  1.00282.35           C
ATOM   4800  OE1 GLU B 613       9.722  11.885  12.088  1.00282.35           O
ATOM   4801  OE2 GLU B 613       9.923  11.126  10.006  1.00282.35           O
ATOM   4802  C   GLU B 613      12.957   9.946  15.194  1.00282.35           C
ATOM   4803  O   GLU B 613      12.478   9.357  16.162  1.00282.35           O
ATOM   4804  N   THR B 614      13.815  11.001  15.350  1.00316.81           N
ATOM   4805  CA  THR B 614      14.215  11.495  16.659  1.00316.81           C
ATOM   4806  CB  THR B 614      15.468  10.848  17.168  1.00316.81           C
ATOM   4807  OG1 THR B 614      16.566  11.202  16.342  1.00316.81           O
ATOM   4808  CG2 THR B 614      15.271   9.321  17.151  1.00316.81           C
ATOM   4809  C   THR B 614      14.501  12.988  16.607  1.00316.81           C
ATOM   4810  O   THR B 614      14.428  13.595  15.540  1.00316.81           O
ATOM   4811  N   THR B 615      14.814  13.624  17.779  1.00286.90           N
ATOM   4812  CA  THR B 615      15.115  15.046  17.856  1.00286.90           C
ATOM   4813  CB  THR B 615      13.893  15.900  18.000  1.00286.90           C
ATOM   4814  OG1 THR B 615      14.239  17.274  17.910  1.00286.90           O
ATOM   4815  CG2 THR B 615      13.231  15.597  19.356  1.00286.90           C
ATOM   4816  C   THR B 615      16.028  15.350  19.039  1.00286.90           C
ATOM   4817  O   THR B 615      16.342  14.453  19.819  1.00286.90           O
ATOM   4818  N   VAL B 616      16.488  16.634  19.195  1.00 71.14           N
ATOM   4819  CA  VAL B 616      17.394  17.022  20.271  1.00 71.14           C
ATOM   4820  CB  VAL B 616      18.829  16.750  19.905  1.00 71.14           C
ATOM   4821  CG1 VAL B 616      19.762  17.201  21.040  1.00 71.14           C
ATOM   4822  CG2 VAL B 616      18.954  15.257  19.561  1.00 71.14           C
ATOM   4823  C   VAL B 616      17.281  18.513  20.598  1.00 71.14           C
ATOM   4824  O   VAL B 616      16.819  19.291  19.765  1.00 71.14           O
ATOM   4825  N   ILE B 617      17.690  18.936  21.840  1.00111.76           N
ATOM   4826  CA  ILE B 617      17.681  20.313  22.339  1.00111.76           C
ATOM   4827  CB  ILE B 617      16.395  20.642  23.045  1.00111.76           C
ATOM   4828  CG1 ILE B 617      15.220  20.477  22.064  1.00111.76           C
ATOM   4829  CG2 ILE B 617      16.491  22.054  23.641  1.00111.76           C
ATOM   4830  CD1 ILE B 617      15.338  21.351  20.814  1.00111.76           C
ATOM   4831  C   ILE B 617      18.848  20.507  23.312  1.00111.76           C
ATOM   4832  O   ILE B 617      19.375  19.507  23.798  1.00111.76           O
ATOM   4833  N   GLU B 618      19.297  21.767  23.647  1.00217.95           N
ATOM   4834  CA  GLU B 618      20.490  21.859  24.474  1.00217.95           C
ATOM   4835  CB  GLU B 618      21.785  21.576  23.681  1.00217.95           C
ATOM   4836  CG  GLU B 618      21.962  20.140  23.184  1.00217.95           C
ATOM   4837  CD  GLU B 618      23.084  20.127  22.157  1.00217.95           C
ATOM   4838  OE1 GLU B 618      22.933  20.822  21.118  1.00217.95           O
ATOM   4839  OE2 GLU B 618      24.101  19.423  22.394  1.00217.95           O
ATOM   4840  C   GLU B 618      20.756  23.213  25.101  1.00217.95           C
ATOM   4841  O   GLU B 618      20.009  24.183  24.980  1.00217.95           O
ATOM   4842  N   GLU B 619      21.882  23.214  25.854  1.00223.87           N
ATOM   4843  CA  GLU B 619      22.654  24.232  26.517  1.00223.87           C
ATOM   4844  CB  GLU B 619      22.218  24.588  27.949  1.00223.87           C
ATOM   4845  CG  GLU B 619      20.894  25.344  28.029  1.00223.87           C
ATOM   4846  CD  GLU B 619      19.815  24.295  28.187  1.00223.87           C
ATOM   4847  OE1 GLU B 619      20.047  23.370  29.010  1.00223.87           O
ATOM   4848  OE2 GLU B 619      18.765  24.390  27.498  1.00223.87           O
ATOM   4849  C   GLU B 619      23.942  23.481  26.643  1.00223.87           C
ATOM   4850  O   GLU B 619      24.072  22.421  26.037  1.00223.87           O
ATOM   4851  N   ASN B 620      24.964  23.963  27.369  1.00167.39           N
ATOM   4852  CA  ASN B 620      26.023  22.998  27.490  1.00167.39           C
ATOM   4853  CB  ASN B 620      27.363  23.570  27.966  1.00167.39           C
ATOM   4854  CG  ASN B 620      28.014  24.199  26.737  1.00167.39           C
ATOM   4855  OD1 ASN B 620      27.424  25.044  26.065  1.00167.39           O
ATOM   4856  ND2 ASN B 620      29.261  23.758  26.417  1.00167.39           N
ATOM   4857  C   ASN B 620      25.468  21.958  28.418  1.00167.39           C
ATOM   4858  O   ASN B 620      24.430  22.209  29.015  1.00167.39           O
ATOM   4859  N   GLU B 621      26.046  20.740  28.546  1.00145.02           N
ATOM   4860  CA  GLU B 621      25.291  19.838  29.387  1.00145.02           C
ATOM   4861  CB  GLU B 621      24.026  19.284  28.697  1.00145.02           C
ATOM   4862  CG  GLU B 621      24.303  18.421  27.461  0.00145.02           C
ATOM   4863  CD  GLU B 621      22.961  17.958  26.906  0.00145.02           C
ATOM   4864  OE1 GLU B 621      21.927  18.579  27.272  0.00145.02           O
ATOM   4865  OE2 GLU B 621      22.948  16.979  26.113  0.00145.02           O
ATOM   4866  C   GLU B 621      26.084  18.649  29.859  1.00145.02           C
ATOM   4867  O   GLU B 621      27.288  18.542  29.622  1.00145.02           O
ATOM   4868  N   GLY B 622      25.376  17.752  30.600  1.00121.13           N
ATOM   4869  CA  GLY B 622      25.874  16.516  31.162  1.00121.13           C
ATOM   4870  C   GLY B 622      24.749  15.508  31.127  1.00121.13           C
ATOM   4871  O   GLY B 622      23.615  15.861  30.806  1.00121.13           O
ATOM   4872  N   THR B 623      25.021  14.228  31.492  1.00118.94           N
ATOM   4873  CA  THR B 623      24.023  13.195  31.324  1.00118.94           C
ATOM   4874  CB  THR B 623      24.349  12.347  30.119  1.00118.94           C
ATOM   4875  OG1 THR B 623      24.508  13.180  28.979  1.00118.94           O
ATOM   4876  CG2 THR B 623      23.208  11.353  29.850  1.00118.94           C
ATOM   4877  C   THR B 623      23.971  12.297  32.544  1.00118.94           C
ATOM   4878  O   THR B 623      24.813  12.393  33.433  1.00118.94           O
ATOM   4879  N   ASP B 624      22.933  11.430  32.650  1.00144.02           N
ATOM   4880  CA  ASP B 624      22.808  10.520  33.761  1.00144.02           C
ATOM   4881  CB  ASP B 624      21.536  10.726  34.594  1.00144.02           C
ATOM   4882  CG  ASP B 624      21.418   9.538  35.540  1.00144.02           C
ATOM   4883  OD1 ASP B 624      22.466   9.094  36.081  1.00144.02           O
ATOM   4884  OD2 ASP B 624      20.273   9.038  35.706  1.00144.02           O
ATOM   4885  C   ASP B 624      22.720   9.110  33.254  1.00144.02           C
ATOM   4886  O   ASP B 624      21.713   8.713  32.669  1.00144.02           O
ATOM   4887  N   ASP B 625      23.772   8.302  33.489  1.00169.65           N
ATOM   4888  CA  ASP B 625      23.743   6.930  33.064  1.00169.65           C
ATOM   4889  CB  ASP B 625      25.088   6.435  32.506  1.00169.65           C
ATOM   4890  CG  ASP B 625      25.333   7.141  31.179  1.00169.65           C
ATOM   4891  OD1 ASP B 625      24.331   7.541  30.528  1.00169.65           O
ATOM   4892  OD2 ASP B 625      26.525   7.289  30.799  1.00169.65           O
ATOM   4893  C   ASP B 625      23.417   6.088  34.260  1.00169.65           C
ATOM   4894  O   ASP B 625      23.668   6.492  35.395  1.00169.65           O
ATOM   4895  N   GLY B 626      22.829   4.891  34.038  1.00140.87           N
ATOM   4896  CA  GLY B 626      22.508   4.044  35.153  1.00140.87           C
ATOM   4897  C   GLY B 626      22.230   2.656  34.653  1.00140.87           C
ATOM   4898  O   GLY B 626      21.911   2.457  33.482  1.00140.87           O
ATOM   4899  N   LEU B 627      22.348   1.659  35.558  1.00219.87           N
ATOM   4900  CA  LEU B 627      22.108   0.277  35.239  1.00219.87           C
ATOM   4901  CB  LEU B 627      23.349  -0.620  35.407  1.00219.87           C
ATOM   4902  CG  LEU B 627      24.506  -0.282  34.449  1.00219.87           C
ATOM   4903  CD1 LEU B 627      25.705  -1.218  34.675  1.00219.87           C
ATOM   4904  CD2 LEU B 627      24.038  -0.267  32.986  1.00219.87           C
ATOM   4905  C   LEU B 627      21.082  -0.236  36.202  1.00219.87           C
ATOM   4906  O   LEU B 627      20.842   0.371  37.245  1.00219.87           O
ATOM   4907  N   SER B 628      20.428  -1.371  35.866  1.00221.86           N
ATOM   4908  CA  SER B 628      19.437  -1.916  36.751  1.00221.86           C
ATOM   4909  CB  SER B 628      18.007  -1.828  36.192  1.00221.86           C
ATOM   4910  OG  SER B 628      17.082  -2.387  37.112  1.00221.86           O
ATOM   4911  C   SER B 628      19.740  -3.372  36.963  1.00221.86           C
ATOM   4912  O   SER B 628      20.279  -4.037  36.080  1.00221.86           O
ATOM   4913  N   GLU B 629      19.415  -3.894  38.167  1.00303.12           N
ATOM   4914  CA  GLU B 629      19.639  -5.284  38.461  1.00303.12           C
ATOM   4915  CB  GLU B 629      20.988  -5.558  39.149  1.00303.12           C
ATOM   4916  CG  GLU B 629      22.194  -5.318  38.238  1.00303.12           C
ATOM   4917  CD  GLU B 629      22.257  -6.461  37.235  1.00303.12           C
ATOM   4918  OE1 GLU B 629      21.587  -7.500  37.479  1.00303.12           O
ATOM   4919  OE2 GLU B 629      22.977  -6.311  36.212  1.00303.12           O
ATOM   4920  C   GLU B 629      18.567  -5.737  39.407  1.00303.12           C
ATOM   4921  O   GLU B 629      18.061  -4.950  40.206  1.00303.12           O
ATOM   4922  N   GLU B 630      18.180  -7.029  39.322  1.00316.21           N
ATOM   4923  CA  GLU B 630      17.177  -7.561  40.203  1.00316.21           C
ATOM   4924  CB  GLU B 630      15.763  -7.553  39.599  1.00316.21           C
ATOM   4925  CG  GLU B 630      14.684  -8.042  40.567  1.00316.21           C
ATOM   4926  CD  GLU B 630      13.347  -7.981  39.844  1.00316.21           C
ATOM   4927  OE1 GLU B 630      13.338  -7.573  38.651  1.00316.21           O
ATOM   4928  OE2 GLU B 630      12.316  -8.339  40.474  1.00316.21           O
ATOM   4929  C   GLU B 630      17.530  -8.989  40.491  1.00316.21           C
ATOM   4930  O   GLU B 630      18.208  -9.638  39.696  1.00316.21           O
ATOM   4931  N   GLU B 631      17.097  -9.511  41.660  1.00299.08           N
ATOM   4932  CA  GLU B 631      17.384 -10.879  41.989  1.00299.08           C
ATOM   4933  CB  GLU B 631      18.490 -11.040  43.046  1.00299.08           C
ATOM   4934  CG  GLU B 631      18.138 -10.415  44.398  1.00299.08           C
ATOM   4935  CD  GLU B 631      19.309 -10.644  45.343  1.00299.08           C
ATOM   4936  OE1 GLU B 631      20.377 -11.108  44.861  1.00299.08           O
ATOM   4937  OE2 GLU B 631      19.150 -10.360  46.560  1.00299.08           O
ATOM   4938  C   GLU B 631      16.144 -11.500  42.560  1.00299.08           C
ATOM   4939  O   GLU B 631      15.391 -10.866  43.297  1.00299.08           O
ATOM   4940  N   PRO B 632      15.908 -12.734  42.198  1.00 88.43           N
ATOM   4941  CA  PRO B 632      14.772 -13.451  42.715  1.00 88.43           C
ATOM   4942  CD  PRO B 632      16.276 -13.191  40.870  1.00 88.43           C
ATOM   4943  CB  PRO B 632      14.432 -14.525  41.678  1.00 88.43           C
ATOM   4944  CG  PRO B 632      15.674 -14.600  40.773  1.00 88.43           C
ATOM   4945  C   PRO B 632      15.065 -14.013  44.071  1.00 88.43           C
ATOM   4946  O   PRO B 632      16.238 -14.157  44.414  1.00 88.43           O
ATOM   4947  N   ILE B 633      14.017 -14.321  44.862  1.00106.15           N
ATOM   4948  CA  ILE B 633      14.217 -14.903  46.159  1.00106.15           C
ATOM   4949  CB  ILE B 633      13.853 -13.984  47.289  1.00106.15           C
ATOM   4950  CG1 ILE B 633      14.738 -12.727  47.262  1.00106.15           C
ATOM   4951  CG2 ILE B 633      13.959 -14.781  48.600  1.00106.15           C
ATOM   4952  CD1 ILE B 633      16.227 -13.031  47.420  1.00106.15           C
ATOM   4953  C   ILE B 633      13.314 -16.093  46.254  1.00106.15           C
ATOM   4954  O   ILE B 633      12.191 -16.068  45.753  1.00106.15           O
ATOM   4955  N   GLN B 634      13.793 -17.185  46.885  1.00309.30           N
ATOM   4956  CA  GLN B 634      12.961 -18.347  47.013  1.00309.30           C
ATOM   4957  CB  GLN B 634      13.378 -19.500  46.079  1.00309.30           C
ATOM   4958  CG  GLN B 634      12.485 -20.742  46.169  1.00309.30           C
ATOM   4959  CD  GLN B 634      12.918 -21.582  47.364  1.00309.30           C
ATOM   4960  OE1 GLN B 634      13.989 -21.375  47.932  1.00309.30           O
ATOM   4961  NE2 GLN B 634      12.063 -22.566  47.752  1.00309.30           N
ATOM   4962  C   GLN B 634      13.074 -18.834  48.422  1.00309.30           C
ATOM   4963  O   GLN B 634      14.119 -18.695  49.055  1.00309.30           O
ATOM   4964  N   GLU B 635      11.977 -19.408  48.960  1.00346.76           N
ATOM   4965  CA  GLU B 635      12.018 -19.919  50.299  1.00346.76           C
ATOM   4966  CB  GLU B 635      11.306 -19.021  51.325  1.00346.76           C
ATOM   4967  CG  GLU B 635      11.350 -19.568  52.753  1.00346.76           C
ATOM   4968  CD  GLU B 635      12.757 -19.363  53.296  1.00346.76           C
ATOM   4969  OE1 GLU B 635      13.609 -18.821  52.542  1.00346.76           O
ATOM   4970  OE2 GLU B 635      12.999 -19.746  54.472  1.00346.76           O
ATOM   4971  C   GLU B 635      11.313 -21.239  50.307  1.00346.76           C
ATOM   4972  O   GLU B 635      10.394 -21.468  49.522  1.00346.76           O
ATOM   4973  N   GLU B 636      11.754 -22.158  51.190  1.00345.52           N
ATOM   4974  CA  GLU B 636      11.121 -23.441  51.294  1.00345.52           C
ATOM   4975  CB  GLU B 636      11.916 -24.587  50.645  1.00345.52           C
ATOM   4976  CG  GLU B 636      13.277 -24.837  51.300  1.00345.52           C
ATOM   4977  CD  GLU B 636      14.247 -23.762  50.828  1.00345.52           C
ATOM   4978  OE1 GLU B 636      13.878 -22.992  49.902  1.00345.52           O
ATOM   4979  OE2 GLU B 636      15.376 -23.702  51.386  1.00345.52           O
ATOM   4980  C   GLU B 636      11.021 -23.761  52.750  1.00345.52           C
ATOM   4981  O   GLU B 636      11.854 -23.327  53.545  1.00345.52           O
ATOM   4982  N   GLN B 637       9.978 -24.518  53.146  1.00283.17           N
ATOM   4983  CA  GLN B 637       9.847 -24.865  54.531  1.00283.17           C
ATOM   4984  CB  GLN B 637       8.721 -24.101  55.250  1.00283.17           C
ATOM   4985  CG  GLN B 637       7.325 -24.416  54.709  1.00283.17           C
ATOM   4986  CD  GLN B 637       7.179 -23.758  53.344  1.00283.17           C
ATOM   4987  OE1 GLN B 637       7.947 -22.867  52.982  1.00283.17           O
ATOM   4988  NE2 GLN B 637       6.160 -24.205  52.562  1.00283.17           N
ATOM   4989  C   GLN B 637       9.517 -26.321  54.621  1.00283.17           C
ATOM   4990  O   GLN B 637       8.741 -26.844  53.823  1.00283.17           O
ATOM   4991  N   ILE B 638      10.129 -27.022  55.597  1.00138.50           N
ATOM   4992  CA  ILE B 638       9.842 -28.415  55.786  1.00138.50           C
ATOM   4993  CB  ILE B 638      10.968 -29.322  55.384  1.00138.50           C
ATOM   4994  CG1 ILE B 638      12.206 -29.063  56.259  1.00138.50           C
ATOM   4995  CG2 ILE B 638      11.218 -29.135  53.879  1.00138.50           C
ATOM   4996  CD1 ILE B 638      13.285 -30.137  56.122  1.00138.50           C
ATOM   4997  C   ILE B 638       9.612 -28.628  57.247  1.00138.50           C
ATOM   4998  O   ILE B 638      10.281 -28.020  58.081  1.00138.50           O
ATOM   4999  N   ALA B 639       8.636 -29.487  57.600  1.00252.01           N
ATOM   5000  CA  ALA B 639       8.403 -29.748  58.990  1.00252.01           C
ATOM   5001  CB  ALA B 639       7.249 -28.925  59.588  1.00252.01           C
ATOM   5002  C   ALA B 639       8.031 -31.188  59.129  1.00252.01           C
ATOM   5003  O   ALA B 639       7.425 -31.773  58.233  1.00252.01           O
ATOM   5004  N   SER B 640       8.412 -31.805  60.265  1.00242.03           N
ATOM   5005  CA  SER B 640       8.059 -33.173  60.505  1.00242.03           C
ATOM   5006  CB  SER B 640       9.056 -34.181  59.909  1.00242.03           C
ATOM   5007  OG  SER B 640       9.064 -34.078  58.493  1.00242.03           O
ATOM   5008  C   SER B 640       8.063 -33.370  61.986  1.00242.03           C
ATOM   5009  O   SER B 640       8.729 -32.636  62.715  1.00242.03           O
ATOM   5010  N   GLN B 641       7.294 -34.362  62.478  1.00227.62           N
ATOM   5011  CA  GLN B 641       7.290 -34.606  63.890  1.00227.62           C
ATOM   5012  CB  GLN B 641       6.016 -34.110  64.595  1.00227.62           C
ATOM   5013  CG  GLN B 641       5.840 -32.591  64.538  1.00227.62           C
ATOM   5014  CD  GLN B 641       6.918 -31.957  65.406  1.00227.62           C
ATOM   5015  OE1 GLN B 641       7.742 -32.651  66.000  1.00227.62           O
ATOM   5016  NE2 GLN B 641       6.912 -30.600  65.485  1.00227.62           N
ATOM   5017  C   GLN B 641       7.355 -36.085  64.095  1.00227.62           C
ATOM   5018  O   GLN B 641       6.617 -36.851  63.477  1.00227.62           O
ATOM   5019  N   PRO B 642       8.259 -36.499  64.937  1.00102.49           N
ATOM   5020  CA  PRO B 642       8.363 -37.896  65.257  1.00102.49           C
ATOM   5021  CD  PRO B 642       9.539 -35.822  65.045  1.00102.49           C
ATOM   5022  CB  PRO B 642       9.806 -38.129  65.712  1.00102.49           C
ATOM   5023  CG  PRO B 642      10.361 -36.719  65.982  1.00102.49           C
ATOM   5024  C   PRO B 642       7.346 -38.229  66.297  1.00102.49           C
ATOM   5025  O   PRO B 642       6.904 -37.325  67.003  1.00102.49           O
ATOM   5026  N   LEU B 643       6.946 -39.511  66.404  1.00243.56           N
ATOM   5027  CA  LEU B 643       6.001 -39.866  67.418  1.00243.56           C
ATOM   5028  CB  LEU B 643       4.675 -40.412  66.843  1.00243.56           C
ATOM   5029  CG  LEU B 643       3.603 -40.815  67.881  1.00243.56           C
ATOM   5030  CD1 LEU B 643       3.967 -42.096  68.649  1.00243.56           C
ATOM   5031  CD2 LEU B 643       3.270 -39.637  68.810  1.00243.56           C
ATOM   5032  C   LEU B 643       6.637 -40.937  68.241  1.00243.56           C
ATOM   5033  O   LEU B 643       7.093 -41.950  67.713  1.00243.56           O
ATOM   5034  N   VAL B 644       6.705 -40.725  69.569  1.00 64.80           N
ATOM   5035  CA  VAL B 644       7.259 -41.727  70.430  1.00 64.80           C
ATOM   5036  CB  VAL B 644       8.667 -41.439  70.861  1.00 64.80           C
ATOM   5037  CG1 VAL B 644       9.103 -42.519  71.866  1.00 64.80           C
ATOM   5038  CG2 VAL B 644       9.555 -41.356  69.609  1.00 64.80           C
ATOM   5039  C   VAL B 644       6.419 -41.742  71.663  1.00 64.80           C
ATOM   5040  O   VAL B 644       5.888 -40.710  72.071  1.00 64.80           O
ATOM   5041  N   GLU B 645       6.254 -42.925  72.286  1.00267.17           N
ATOM   5042  CA  GLU B 645       5.470 -42.957  73.482  1.00267.17           C
ATOM   5043  CB  GLU B 645       4.052 -43.520  73.274  1.00267.17           C
ATOM   5044  CG  GLU B 645       3.154 -43.430  74.513  1.00267.17           C
ATOM   5045  CD  GLU B 645       3.483 -44.591  75.442  1.00267.17           C
ATOM   5046  OE1 GLU B 645       4.097 -45.580  74.961  1.00267.17           O
ATOM   5047  OE2 GLU B 645       3.120 -44.506  76.646  1.00267.17           O
ATOM   5048  C   GLU B 645       6.161 -43.838  74.469  1.00267.17           C
ATOM   5049  O   GLU B 645       6.635 -44.921  74.131  1.00267.17           O
ATOM   5050  N   GLU B 646       6.252 -43.367  75.727  1.00264.42           N
ATOM   5051  CA  GLU B 646       6.822 -44.164  76.771  1.00264.42           C
ATOM   5052  CB  GLU B 646       8.289 -43.824  77.084  1.00264.42           C
ATOM   5053  CG  GLU B 646       8.891 -44.695  78.189  1.00264.42           C
ATOM   5054  CD  GLU B 646      10.334 -44.260  78.398  1.00264.42           C
ATOM   5055  OE1 GLU B 646      10.777 -43.318  77.688  1.00264.42           O
ATOM   5056  OE2 GLU B 646      11.013 -44.863  79.272  1.00264.42           O
ATOM   5057  C   GLU B 646       6.027 -43.852  77.995  1.00264.42           C
ATOM   5058  O   GLU B 646       5.658 -42.703  78.221  1.00264.42           O
ATOM   5059  N   SER B 647       5.719 -44.875  78.816  1.00201.73           N
[truncated: 182,048 more chars]
