# Supplementary material for: Comparison of histone-like HU protein DNA-binding properties and HU/IHF protein sequence alignment
Source: PLoS One. 2017 Nov 13;12(11):e0188037. doi: 10.1371/journal.pone.0188037 (PMC5683647; doi:10.1371/journal.pone.0188037)
Supplement: S3 File — (ZIP) [file pone.0188037.s003.zip › C3_3!!.pdb]

EXPDTA    THEORETICAL MODEL, MODELLER 9.17 2017/01/19 01:58:00
REMARK   6 MODELLER OBJECTIVE FUNCTION:      7227.0527
REMARK   6 MODELLER BEST TEMPLATE % SEQ ID:  41.711
REMARK   6 SEQUENCE: C3_3
REMARK   6 DOPE score: -31456.53516
REMARK   6 GA341 score: 0.26759
REMARK   6 TEMPLATE: 1p71 1:A - 93:B MODELS 1:A - 773:B AT 41.7%
ATOM      1  N   MET A   1     -22.831   6.276 102.672  1.00130.71           N
ATOM      2  CA  MET A   1     -22.054   5.049 102.963  1.00130.71           C
ATOM      3  CB  MET A   1     -22.537   3.951 101.998  1.00130.71           C
ATOM      4  CG  MET A   1     -22.283   2.506 102.424  1.00130.71           C
ATOM      5  SD  MET A   1     -20.626   1.852 102.099  1.00130.71           S
ATOM      6  CE  MET A   1     -21.224   0.137 102.145  1.00130.71           C
ATOM      7  C   MET A   1     -20.601   5.361 102.759  1.00130.71           C
ATOM      8  O   MET A   1     -20.150   5.600 101.640  1.00130.71           O
ATOM      9  N   ASN A   2     -19.843   5.409 103.873  1.00111.78           N
ATOM     10  CA  ASN A   2     -18.445   5.740 103.888  1.00111.78           C
ATOM     11  CB  ASN A   2     -18.013   6.371 105.227  1.00111.78           C
ATOM     12  CG  ASN A   2     -16.632   6.999 105.096  1.00111.78           C
ATOM     13  OD1 ASN A   2     -15.609   6.325 105.210  1.00111.78           O
ATOM     14  ND2 ASN A   2     -16.600   8.337 104.858  1.00111.78           N
ATOM     15  C   ASN A   2     -17.662   4.482 103.685  1.00111.78           C
ATOM     16  O   ASN A   2     -18.208   3.383 103.742  1.00111.78           O
ATOM     17  N   GLU A   3     -16.356   4.612 103.377  1.00 66.66           N
ATOM     18  CA  GLU A   3     -15.573   3.430 103.167  1.00 66.66           C
ATOM     19  CB  GLU A   3     -14.140   3.733 102.700  1.00 66.66           C
ATOM     20  CG  GLU A   3     -13.316   2.466 102.458  0.00 66.66           C
ATOM     21  CD  GLU A   3     -11.871   2.874 102.214  0.00 66.66           C
ATOM     22  OE1 GLU A   3     -11.530   4.049 102.515  1.00 66.66           O
ATOM     23  OE2 GLU A   3     -11.088   2.014 101.730  1.00 66.66           O
ATOM     24  C   GLU A   3     -15.429   2.633 104.419  1.00 66.66           C
ATOM     25  O   GLU A   3     -15.777   1.453 104.465  1.00 66.66           O
ATOM     26  N   LYS A   4     -14.873   3.269 105.464  1.00186.66           N
ATOM     27  CA  LYS A   4     -14.579   2.566 106.672  1.00186.66           C
ATOM     28  CB  LYS A   4     -13.594   3.331 107.571  1.00186.66           C
ATOM     29  CG  LYS A   4     -13.257   2.596 108.870  1.00186.66           C
ATOM     30  CD  LYS A   4     -12.077   3.208 109.625  1.00186.66           C
ATOM     31  CE  LYS A   4     -10.727   2.968 108.946  1.00186.66           C
ATOM     32  NZ  LYS A   4      -9.643   3.590 109.738  1.00186.66           N
ATOM     33  C   LYS A   4     -15.765   2.281 107.505  1.00186.66           C
ATOM     34  O   LYS A   4     -16.042   1.121 107.819  1.00186.66           O
ATOM     35  N   LEU A   5     -16.535   3.337 107.834  1.00341.51           N
ATOM     36  CA  LEU A   5     -17.440   3.048 108.892  1.00341.51           C
ATOM     37  CB  LEU A   5     -16.657   2.880 110.221  1.00341.51           C
ATOM     38  CG  LEU A   5     -17.443   2.874 111.548  1.00341.51           C
ATOM     39  CD1 LEU A   5     -16.569   2.325 112.686  1.00341.51           C
ATOM     40  CD2 LEU A   5     -17.914   4.294 111.919  1.00341.51           C
ATOM     41  C   LEU A   5     -18.558   4.021 109.068  1.00341.51           C
ATOM     42  O   LEU A   5     -18.528   5.181 108.661  1.00341.51           O
ATOM     43  N   ASN A   6     -19.592   3.443 109.700  1.00203.99           N
ATOM     44  CA  ASN A   6     -20.822   3.896 110.271  1.00203.99           C
ATOM     45  CB  ASN A   6     -22.066   3.719 109.387  1.00203.99           C
ATOM     46  CG  ASN A   6     -22.114   4.865 108.390  1.00203.99           C
ATOM     47  OD1 ASN A   6     -23.023   4.947 107.565  1.00203.99           O
ATOM     48  ND2 ASN A   6     -21.115   5.784 108.468  1.00203.99           N
ATOM     49  C   ASN A   6     -20.886   2.865 111.336  1.00203.99           C
ATOM     50  O   ASN A   6     -20.282   3.015 112.396  1.00203.99           O
ATOM     51  N   ILE A   7     -21.640   1.781 111.106  1.00186.89           N
ATOM     52  CA  ILE A   7     -21.319   0.708 111.985  1.00186.89           C
ATOM     53  CB  ILE A   7     -22.191  -0.513 111.814  1.00186.89           C
ATOM     54  CG1 ILE A   7     -21.837  -1.562 112.881  1.00186.89           C
ATOM     55  CG2 ILE A   7     -22.117  -1.021 110.364  1.00186.89           C
ATOM     56  CD1 ILE A   7     -22.861  -2.690 112.994  1.00186.89           C
ATOM     57  C   ILE A   7     -19.906   0.428 111.558  1.00186.89           C
ATOM     58  O   ILE A   7     -19.014   0.233 112.381  1.00186.89           O
ATOM     59  N   GLN A   8     -19.717   0.443 110.216  1.00227.37           N
ATOM     60  CA  GLN A   8     -18.530   0.368 109.401  1.00227.37           C
ATOM     61  CB  GLN A   8     -17.519  -0.715 109.805  1.00227.37           C
ATOM     62  CG  GLN A   8     -16.700  -0.334 111.044  1.00227.37           C
ATOM     63  CD  GLN A   8     -15.938  -1.551 111.548  1.00227.37           C
ATOM     64  OE1 GLN A   8     -15.487  -2.386 110.768  1.00227.37           O
ATOM     65  NE2 GLN A   8     -15.795  -1.658 112.896  1.00227.37           N
ATOM     66  C   GLN A   8     -19.087   0.108 108.035  1.00227.37           C
ATOM     67  O   GLN A   8     -19.482  -1.012 107.719  1.00227.37           O
ATOM     68  N   ASP A   9     -19.153   1.159 107.190  1.00127.79           N
ATOM     69  CA  ASP A   9     -19.988   1.000 106.041  1.00127.79           C
ATOM     70  CB  ASP A   9     -20.215   2.316 105.279  1.00127.79           C
ATOM     71  CG  ASP A   9     -21.210   3.152 106.064  1.00127.79           C
ATOM     72  OD1 ASP A   9     -21.940   2.562 106.903  1.00127.79           O
ATOM     73  OD2 ASP A   9     -21.258   4.389 105.829  1.00127.79           O
ATOM     74  C   ASP A   9     -19.598  -0.002 105.006  1.00127.79           C
ATOM     75  O   ASP A   9     -20.079  -1.133 105.014  1.00127.79           O
ATOM     76  N   LEU A  10     -18.677   0.392 104.105  1.00136.32           N
ATOM     77  CA  LEU A  10     -18.444  -0.414 102.941  1.00136.32           C
ATOM     78  CB  LEU A  10     -17.647   0.340 101.863  1.00136.32           C
ATOM     79  CG  LEU A  10     -17.851  -0.217 100.441  1.00136.32           C
ATOM     80  CD1 LEU A  10     -17.521  -1.706 100.339  1.00136.32           C
ATOM     81  CD2 LEU A  10     -19.262   0.096  99.927  1.00136.32           C
ATOM     82  C   LEU A  10     -17.693  -1.645 103.318  1.00136.32           C
ATOM     83  O   LEU A  10     -18.063  -2.757 102.943  1.00136.32           O
ATOM     84  N   ILE A  11     -16.629  -1.456 104.121  1.00 45.50           N
ATOM     85  CA  ILE A  11     -15.746  -2.518 104.502  1.00 45.50           C
ATOM     86  CB  ILE A  11     -14.614  -2.042 105.365  1.00 45.50           C
ATOM     87  CG1 ILE A  11     -13.756  -1.017 104.605  1.00 45.50           C
ATOM     88  CG2 ILE A  11     -13.826  -3.273 105.842  1.00 45.50           C
ATOM     89  CD1 ILE A  11     -12.760  -0.275 105.494  1.00 45.50           C
ATOM     90  C   ILE A  11     -16.513  -3.530 105.287  1.00 45.50           C
ATOM     91  O   ILE A  11     -16.415  -4.726 105.019  1.00 45.50           O
ATOM     92  N   ASP A  12     -17.324  -3.088 106.266  1.00 74.48           N
ATOM     93  CA  ASP A  12     -18.018  -4.076 107.034  1.00 74.48           C
ATOM     94  CB  ASP A  12     -18.716  -3.580 108.304  1.00 74.48           C
ATOM     95  CG  ASP A  12     -17.642  -3.617 109.383  1.00 74.48           C
ATOM     96  OD1 ASP A  12     -16.478  -3.961 109.043  1.00 74.48           O
ATOM     97  OD2 ASP A  12     -17.971  -3.312 110.560  1.00 74.48           O
ATOM     98  C   ASP A  12     -18.961  -4.831 106.169  1.00 74.48           C
ATOM     99  O   ASP A  12     -19.127  -6.034 106.347  1.00 74.48           O
ATOM    100  N   LEU A  13     -19.602  -4.161 105.200  1.00 99.80           N
ATOM    101  CA  LEU A  13     -20.490  -4.888 104.345  1.00 99.80           C
ATOM    102  CB  LEU A  13     -21.242  -3.986 103.351  1.00 99.80           C
ATOM    103  CG  LEU A  13     -22.191  -2.991 104.044  1.00 99.80           C
ATOM    104  CD1 LEU A  13     -22.949  -2.129 103.021  1.00 99.80           C
ATOM    105  CD2 LEU A  13     -23.125  -3.707 105.033  1.00 99.80           C
ATOM    106  C   LEU A  13     -19.691  -5.888 103.553  1.00 99.80           C
ATOM    107  O   LEU A  13     -20.125  -7.029 103.396  1.00 99.80           O
ATOM    108  N   LEU A  14     -18.503  -5.497 103.032  1.00144.38           N
ATOM    109  CA  LEU A  14     -17.758  -6.418 102.207  1.00144.38           C
ATOM    110  CB  LEU A  14     -16.414  -5.968 101.583  1.00144.38           C
ATOM    111  CG  LEU A  14     -16.295  -4.644 100.821  1.00144.38           C
ATOM    112  CD1 LEU A  14     -15.742  -3.561 101.751  1.00144.38           C
ATOM    113  CD2 LEU A  14     -15.474  -4.800  99.531  1.00144.38           C
ATOM    114  C   LEU A  14     -17.273  -7.566 103.032  1.00144.38           C
ATOM    115  O   LEU A  14     -17.349  -8.718 102.610  1.00144.38           O
ATOM    116  N   ALA A  15     -16.763  -7.273 104.244  1.00 45.16           N
ATOM    117  CA  ALA A  15     -16.151  -8.286 105.052  1.00 45.16           C
ATOM    118  CB  ALA A  15     -15.716  -7.766 106.434  1.00 45.16           C
ATOM    119  C   ALA A  15     -17.164  -9.364 105.264  1.00 45.16           C
ATOM    120  O   ALA A  15     -16.825 -10.546 105.245  1.00 45.16           O
ATOM    121  N   GLU A  16     -18.436  -8.989 105.490  1.00 86.33           N
ATOM    122  CA  GLU A  16     -19.455  -9.988 105.657  1.00 86.33           C
ATOM    123  CB  GLU A  16     -20.798  -9.436 106.170  1.00 86.33           C
ATOM    124  CG  GLU A  16     -20.833  -9.240 107.689  0.00 86.33           C
ATOM    125  CD  GLU A  16     -20.125  -7.944 108.050  0.00 86.33           C
ATOM    126  OE1 GLU A  16     -20.808  -6.885 108.053  0.00 86.33           O
ATOM    127  OE2 GLU A  16     -18.897  -7.998 108.333  0.00 86.33           O
ATOM    128  C   GLU A  16     -19.717 -10.725 104.370  1.00 86.33           C
ATOM    129  O   GLU A  16     -19.862 -11.947 104.378  1.00 86.33           O
ATOM    130  N   LYS A  17     -19.789 -10.009 103.228  1.00141.50           N
ATOM    131  CA  LYS A  17     -20.097 -10.621 101.957  1.00141.50           C
ATOM    132  CB  LYS A  17     -20.039  -9.613 100.791  1.00141.50           C
ATOM    133  CG  LYS A  17     -21.170  -8.591 100.678  1.00141.50           C
ATOM    134  CD  LYS A  17     -22.503  -9.160 100.197  0.00141.50           C
ATOM    135  CE  LYS A  17     -23.503  -8.069  99.808  0.00141.50           C
ATOM    136  NZ  LYS A  17     -23.662  -7.105 100.919  0.00141.50           N
ATOM    137  C   LYS A  17     -19.035 -11.622 101.593  1.00141.50           C
ATOM    138  O   LYS A  17     -19.332 -12.761 101.240  1.00141.50           O
ATOM    139  N   HIS A  18     -17.765 -11.176 101.629  1.00104.91           N
ATOM    140  CA  HIS A  18     -16.575 -11.909 101.273  1.00104.91           C
ATOM    141  ND1 HIS A  18     -13.861 -12.930 100.275  1.00104.91           N
ATOM    142  CG  HIS A  18     -14.022 -11.727 100.922  1.00104.91           C
ATOM    143  CB  HIS A  18     -15.327 -11.015 101.138  1.00104.91           C
ATOM    144  NE2 HIS A  18     -11.828 -12.258 100.867  1.00104.91           N
ATOM    145  CD2 HIS A  18     -12.770 -11.331 101.275  1.00104.91           C
ATOM    146  CE1 HIS A  18     -12.531 -13.201 100.269  1.00104.91           C
ATOM    147  C   HIS A  18     -16.215 -12.918 102.295  1.00104.91           C
ATOM    148  O   HIS A  18     -15.635 -13.946 101.962  1.00104.91           O
ATOM    149  N   GLY A  19     -16.487 -12.628 103.576  1.00 34.37           N
ATOM    150  CA  GLY A  19     -16.092 -13.558 104.584  1.00 34.37           C
ATOM    151  C   GLY A  19     -14.666 -13.285 104.958  1.00 34.37           C
ATOM    152  O   GLY A  19     -13.971 -14.185 105.429  1.00 34.37           O
ATOM    153  N   MET A  20     -14.168 -12.046 104.736  1.00103.68           N
ATOM    154  CA  MET A  20     -12.827 -11.794 105.185  1.00103.68           C
ATOM    155  CB  MET A  20     -11.799 -11.484 104.093  1.00103.68           C
ATOM    156  CG  MET A  20     -10.357 -11.620 104.596  1.00103.68           C
ATOM    157  SD  MET A  20      -9.081 -11.656 103.300  1.00103.68           S
ATOM    158  CE  MET A  20      -7.746 -12.226 104.392  1.00103.68           C
ATOM    159  C   MET A  20     -12.839 -10.701 106.208  1.00103.68           C
ATOM    160  O   MET A  20     -13.827  -9.983 106.366  1.00103.68           O
ATOM    161  N   SER A  21     -11.708 -10.570 106.937  1.00 36.59           N
ATOM    162  CA  SER A  21     -11.581  -9.667 108.046  1.00 36.59           C
ATOM    163  CB  SER A  21     -10.183  -9.676 108.689  1.00 36.59           C
ATOM    164  OG  SER A  21      -9.904 -10.955 109.239  1.00 36.59           O
ATOM    165  C   SER A  21     -11.859  -8.276 107.592  1.00 36.59           C
ATOM    166  O   SER A  21     -11.683  -7.931 106.425  1.00 36.59           O
ATOM    167  N   LYS A  22     -12.322  -7.440 108.541  1.00176.54           N
ATOM    168  CA  LYS A  22     -12.666  -6.081 108.261  1.00176.54           C
ATOM    169  CB  LYS A  22     -13.288  -5.360 109.470  1.00176.54           C
ATOM    170  CG  LYS A  22     -12.324  -4.527 110.308  1.00176.54           C
ATOM    171  CD  LYS A  22     -12.057  -3.167 109.663  1.00176.54           C
ATOM    172  CE  LYS A  22     -13.333  -2.554 109.080  0.00176.54           C
ATOM    173  NZ  LYS A  22     -13.071  -1.200 108.553  0.00176.54           N
ATOM    174  C   LYS A  22     -11.405  -5.394 107.846  1.00176.54           C
ATOM    175  O   LYS A  22     -11.421  -4.485 107.017  1.00176.54           O
ATOM    176  N   LYS A  23     -10.267  -5.797 108.442  1.00 30.82           N
ATOM    177  CA  LYS A  23      -9.011  -5.218 108.067  1.00 30.82           C
ATOM    178  CB  LYS A  23      -7.835  -5.720 108.923  1.00 30.82           C
ATOM    179  CG  LYS A  23      -6.497  -5.080 108.544  0.00 30.82           C
ATOM    180  CD  LYS A  23      -5.389  -5.300 109.575  0.00 30.82           C
ATOM    181  CE  LYS A  23      -4.055  -4.662 109.180  0.00 30.82           C
ATOM    182  NZ  LYS A  23      -3.039  -4.919 110.225  0.00 30.82           N
ATOM    183  C   LYS A  23      -8.716  -5.583 106.641  1.00 30.82           C
ATOM    184  O   LYS A  23      -8.279  -4.740 105.861  1.00 30.82           O
ATOM    185  N   ASN A  24      -8.962  -6.854 106.262  1.00 56.28           N
ATOM    186  CA  ASN A  24      -8.649  -7.339 104.945  1.00 56.28           C
ATOM    187  CB  ASN A  24      -8.902  -8.849 104.794  1.00 56.28           C
ATOM    188  CG  ASN A  24      -7.893  -9.572 105.674  1.00 56.28           C
ATOM    189  OD1 ASN A  24      -8.260 -10.336 106.565  1.00 56.28           O
ATOM    190  ND2 ASN A  24      -6.580  -9.319 105.424  1.00 56.28           N
ATOM    191  C   ASN A  24      -9.490  -6.639 103.926  1.00 56.28           C
ATOM    192  O   ASN A  24      -9.000  -6.245 102.869  1.00 56.28           O
ATOM    193  N   ALA A  25     -10.790  -6.457 104.211  1.00 39.58           N
ATOM    194  CA  ALA A  25     -11.623  -5.807 103.245  1.00 39.58           C
ATOM    195  CB  ALA A  25     -13.081  -5.667 103.714  1.00 39.58           C
ATOM    196  C   ALA A  25     -11.081  -4.429 103.034  1.00 39.58           C
ATOM    197  O   ALA A  25     -10.959  -3.967 101.901  1.00 39.58           O
ATOM    198  N   ASP A  26     -10.711  -3.746 104.133  1.00 43.17           N
ATOM    199  CA  ASP A  26     -10.190  -2.409 104.049  1.00 43.17           C
ATOM    200  CB  ASP A  26      -9.884  -1.814 105.433  1.00 43.17           C
ATOM    201  CG  ASP A  26      -9.405  -0.384 105.239  1.00 43.17           C
ATOM    202  OD1 ASP A  26      -9.557   0.150 104.107  1.00 43.17           O
ATOM    203  OD2 ASP A  26      -8.880   0.196 106.226  1.00 43.17           O
ATOM    204  C   ASP A  26      -8.904  -2.449 103.289  1.00 43.17           C
ATOM    205  O   ASP A  26      -8.614  -1.589 102.461  1.00 43.17           O
ATOM    206  N   SER A  27      -8.113  -3.488 103.574  1.00104.17           N
ATOM    207  CA  SER A  27      -6.830  -3.787 103.023  1.00104.17           C
ATOM    208  CB  SER A  27      -6.478  -5.186 103.581  1.00104.17           C
ATOM    209  OG  SER A  27      -5.405  -5.823 102.920  1.00104.17           O
ATOM    210  C   SER A  27      -6.970  -3.821 101.530  1.00104.17           C
ATOM    211  O   SER A  27      -6.424  -2.984 100.812  1.00104.17           O
ATOM    212  N   PHE A  28      -7.764  -4.772 101.022  1.00125.99           N
ATOM    213  CA  PHE A  28      -7.893  -4.953  99.607  1.00125.99           C
ATOM    214  CB  PHE A  28      -8.539  -6.292  99.241  1.00125.99           C
ATOM    215  CG  PHE A  28      -7.551  -7.235  99.825  1.00125.99           C
ATOM    216  CD1 PHE A  28      -6.342  -7.442  99.206  1.00125.99           C
ATOM    217  CD2 PHE A  28      -7.801  -7.859 101.020  1.00125.99           C
ATOM    218  CE1 PHE A  28      -5.411  -8.290  99.742  1.00125.99           C
ATOM    219  CE2 PHE A  28      -6.880  -8.710 101.572  1.00125.99           C
ATOM    220  CZ  PHE A  28      -5.690  -8.920 100.925  1.00125.99           C
ATOM    221  C   PHE A  28      -8.613  -3.808  98.964  1.00125.99           C
ATOM    222  O   PHE A  28      -8.294  -3.428  97.839  1.00125.99           O
ATOM    223  N   VAL A  29      -9.624  -3.231  99.638  1.00105.85           N
ATOM    224  CA  VAL A  29     -10.334  -2.154  99.013  1.00105.85           C
ATOM    225  CB  VAL A  29     -11.500  -1.660  99.823  1.00105.85           C
ATOM    226  CG1 VAL A  29     -12.518  -2.804  99.961  1.00105.85           C
ATOM    227  CG2 VAL A  29     -10.984  -1.116 101.164  1.00105.85           C
ATOM    228  C   VAL A  29      -9.411  -0.991  98.781  1.00105.85           C
ATOM    229  O   VAL A  29      -9.425  -0.398  97.703  1.00105.85           O
ATOM    230  N   LYS A  30      -8.567  -0.642  99.774  1.00115.93           N
ATOM    231  CA  LYS A  30      -7.720   0.512  99.653  1.00115.93           C
ATOM    232  CB  LYS A  30      -6.884   0.796 100.915  1.00115.93           C
ATOM    233  CG  LYS A  30      -5.838  -0.273 101.226  1.00115.93           C
ATOM    234  CD  LYS A  30      -4.805   0.174 102.264  1.00115.93           C
ATOM    235  CE  LYS A  30      -3.910   1.320 101.785  1.00115.93           C
ATOM    236  NZ  LYS A  30      -2.950   1.693 102.847  1.00115.93           N
ATOM    237  C   LYS A  30      -6.787   0.356  98.496  1.00115.93           C
ATOM    238  O   LYS A  30      -6.610   1.288  97.713  1.00115.93           O
ATOM    239  N   GLU A  31      -6.162  -0.822  98.337  1.00107.42           N
ATOM    240  CA  GLU A  31      -5.276  -0.957  97.217  1.00107.42           C
ATOM    241  CB  GLU A  31      -4.345  -2.176  97.202  1.00107.42           C
ATOM    242  CG  GLU A  31      -3.054  -1.920  97.985  1.00107.42           C
ATOM    243  CD  GLU A  31      -2.267  -0.776  97.355  1.00107.42           C
ATOM    244  OE1 GLU A  31      -2.790  -0.128  96.410  1.00107.42           O
ATOM    245  OE2 GLU A  31      -1.124  -0.529  97.825  1.00107.42           O
ATOM    246  C   GLU A  31      -6.038  -0.905  95.934  1.00107.42           C
ATOM    247  O   GLU A  31      -5.511  -0.460  94.921  1.00107.42           O
ATOM    248  N   PHE A  32      -7.295  -1.371  95.921  1.00112.02           N
ATOM    249  CA  PHE A  32      -8.066  -1.364  94.709  1.00112.02           C
ATOM    250  CB  PHE A  32      -9.468  -1.956  94.944  1.00112.02           C
ATOM    251  CG  PHE A  32     -10.355  -1.654  93.786  1.00112.02           C
ATOM    252  CD1 PHE A  32     -10.195  -2.296  92.585  1.00112.02           C
ATOM    253  CD2 PHE A  32     -11.373  -0.736  93.913  1.00112.02           C
ATOM    254  CE1 PHE A  32     -11.021  -2.026  91.520  1.00112.02           C
ATOM    255  CE2 PHE A  32     -12.205  -0.459  92.854  1.00112.02           C
ATOM    256  CZ  PHE A  32     -12.028  -1.102  91.652  1.00112.02           C
ATOM    257  C   PHE A  32      -8.229   0.043  94.209  1.00112.02           C
ATOM    258  O   PHE A  32      -7.987   0.307  93.030  1.00112.02           O
ATOM    259  N   PHE A  33      -8.642   0.986  95.087  1.00143.37           N
ATOM    260  CA  PHE A  33      -8.863   2.330  94.638  1.00143.37           C
ATOM    261  CB  PHE A  33      -9.640   3.240  95.618  1.00143.37           C
ATOM    262  CG  PHE A  33      -8.855   3.580  96.841  1.00143.37           C
ATOM    263  CD1 PHE A  33      -7.848   4.519  96.796  1.00143.37           C
ATOM    264  CD2 PHE A  33      -9.157   2.995  98.049  1.00143.37           C
ATOM    265  CE1 PHE A  33      -7.136   4.843  97.925  1.00143.37           C
ATOM    266  CE2 PHE A  33      -8.447   3.320  99.180  1.00143.37           C
ATOM    267  CZ  PHE A  33      -7.431   4.241  99.123  1.00143.37           C
ATOM    268  C   PHE A  33      -7.576   3.001  94.288  1.00143.37           C
ATOM    269  O   PHE A  33      -7.518   3.801  93.353  1.00143.37           O
ATOM    270  N   GLN A  34      -6.513   2.725  95.062  1.00122.42           N
ATOM    271  CA  GLN A  34      -5.254   3.355  94.806  1.00122.42           C
ATOM    272  CB  GLN A  34      -4.180   2.960  95.835  1.00122.42           C
ATOM    273  CG  GLN A  34      -2.879   3.753  95.709  1.00122.42           C
ATOM    274  CD  GLN A  34      -2.037   3.163  94.588  1.00122.42           C
ATOM    275  OE1 GLN A  34      -1.187   3.842  94.015  1.00122.42           O
ATOM    276  NE2 GLN A  34      -2.260   1.858  94.274  1.00122.42           N
ATOM    277  C   GLN A  34      -4.792   2.928  93.452  1.00122.42           C
ATOM    278  O   GLN A  34      -4.278   3.736  92.682  1.00122.42           O
ATOM    279  N   LEU A  35      -4.970   1.637  93.121  1.00167.43           N
ATOM    280  CA  LEU A  35      -4.549   1.151  91.837  1.00167.43           C
ATOM    281  CB  LEU A  35      -4.482  -0.381  91.693  1.00167.43           C
ATOM    282  CG  LEU A  35      -3.170  -0.970  92.258  1.00167.43           C
ATOM    283  CD1 LEU A  35      -1.953  -0.350  91.551  1.00167.43           C
ATOM    284  CD2 LEU A  35      -3.061  -0.855  93.780  1.00167.43           C
ATOM    285  C   LEU A  35      -5.356   1.742  90.723  1.00167.43           C
ATOM    286  O   LEU A  35      -4.813   1.992  89.650  1.00167.43           O
ATOM    287  N   ILE A  36      -6.668   1.983  90.919  1.00 72.99           N
ATOM    288  CA  ILE A  36      -7.439   2.526  89.836  1.00 72.99           C
ATOM    289  CB  ILE A  36      -8.881   2.738  90.195  1.00 72.99           C
ATOM    290  CG1 ILE A  36      -9.566   1.402  90.521  1.00 72.99           C
ATOM    291  CG2 ILE A  36      -9.556   3.510  89.050  1.00 72.99           C
ATOM    292  CD1 ILE A  36     -10.947   1.591  91.143  1.00 72.99           C
ATOM    293  C   ILE A  36      -6.880   3.870  89.483  1.00 72.99           C
ATOM    294  O   ILE A  36      -6.594   4.144  88.323  1.00 72.99           O
ATOM    295  N   GLU A  37      -6.646   4.731  90.485  1.00132.15           N
ATOM    296  CA  GLU A  37      -6.202   6.071  90.226  1.00132.15           C
ATOM    297  CB  GLU A  37      -6.141   6.856  91.521  1.00132.15           C
ATOM    298  CG  GLU A  37      -7.536   7.001  92.128  1.00132.15           C
ATOM    299  CD  GLU A  37      -8.464   7.449  91.005  1.00132.15           C
ATOM    300  OE1 GLU A  37      -7.984   8.170  90.091  1.00132.15           O
ATOM    301  OE2 GLU A  37      -9.667   7.074  91.048  1.00132.15           O
ATOM    302  C   GLU A  37      -4.864   6.067  89.559  1.00132.15           C
ATOM    303  O   GLU A  37      -4.572   6.937  88.738  1.00132.15           O
ATOM    304  N   GLU A  38      -3.992   5.115  89.932  1.00101.56           N
ATOM    305  CA  GLU A  38      -2.703   5.024  89.307  1.00101.56           C
ATOM    306  CB  GLU A  38      -1.744   4.054  90.016  1.00101.56           C
ATOM    307  CG  GLU A  38      -1.273   4.582  91.374  1.00101.56           C
ATOM    308  CD  GLU A  38      -0.502   5.880  91.146  0.00101.56           C
ATOM    309  OE1 GLU A  38       0.048   6.056  90.026  0.00101.56           O
ATOM    310  OE2 GLU A  38      -0.451   6.713  92.090  0.00101.56           O
ATOM    311  C   GLU A  38      -2.851   4.594  87.875  1.00101.56           C
ATOM    312  O   GLU A  38      -2.141   5.088  87.002  1.00101.56           O
ATOM    313  N   ALA A  39      -3.764   3.645  87.590  1.00 58.84           N
ATOM    314  CA  ALA A  39      -3.941   3.160  86.248  1.00 58.84           C
ATOM    315  CB  ALA A  39      -4.952   2.004  86.169  1.00 58.84           C
ATOM    316  C   ALA A  39      -4.454   4.247  85.360  1.00 58.84           C
ATOM    317  O   ALA A  39      -3.985   4.400  84.233  1.00 58.84           O
ATOM    318  N   LEU A  40      -5.452   5.021  85.831  1.00178.97           N
ATOM    319  CA  LEU A  40      -5.980   6.050  84.985  1.00178.97           C
ATOM    320  CB  LEU A  40      -7.349   6.602  85.413  1.00178.97           C
ATOM    321  CG  LEU A  40      -8.519   5.595  85.331  1.00178.97           C
ATOM    322  CD1 LEU A  40      -8.560   4.897  83.971  1.00178.97           C
ATOM    323  CD2 LEU A  40      -8.564   4.612  86.500  1.00178.97           C
ATOM    324  C   LEU A  40      -4.962   7.145  84.804  1.00178.97           C
ATOM    325  O   LEU A  40      -4.876   7.741  83.731  1.00178.97           O
ATOM    326  N   GLU A  41      -4.161   7.449  85.846  1.00163.46           N
ATOM    327  CA  GLU A  41      -3.142   8.465  85.717  1.00163.46           C
ATOM    328  CB  GLU A  41      -2.439   8.818  87.043  1.00163.46           C
ATOM    329  CG  GLU A  41      -1.585   7.698  87.639  1.00163.46           C
ATOM    330  CD  GLU A  41      -0.213   7.746  86.982  1.00163.46           C
ATOM    331  OE1 GLU A  41       0.473   8.793  87.127  1.00163.46           O
ATOM    332  OE2 GLU A  41       0.169   6.740  86.327  1.00163.46           O
ATOM    333  C   GLU A  41      -2.119   7.993  84.740  1.00163.46           C
ATOM    334  O   GLU A  41      -1.508   8.797  84.050  1.00163.46           O
ATOM    335  N   LYS A  42      -1.881   6.674  84.695  1.00180.40           N
ATOM    336  CA  LYS A  42      -0.964   6.005  83.812  1.00180.40           C
ATOM    337  CB  LYS A  42      -0.725   4.537  84.200  1.00180.40           C
ATOM    338  CG  LYS A  42       0.368   3.858  83.373  1.00180.40           C
ATOM    339  CD  LYS A  42       0.860   2.544  83.981  1.00180.40           C
ATOM    340  CE  LYS A  42       1.701   2.736  85.246  1.00180.40           C
ATOM    341  NZ  LYS A  42       0.841   3.186  86.363  1.00180.40           N
ATOM    342  C   LYS A  42      -1.480   6.033  82.404  1.00180.40           C
ATOM    343  O   LYS A  42      -0.721   5.779  81.471  1.00180.40           O
ATOM    344  N   ASP A  43      -2.781   6.348  82.230  1.00115.91           N
ATOM    345  CA  ASP A  43      -3.477   6.409  80.965  1.00115.91           C
ATOM    346  CB  ASP A  43      -2.586   6.801  79.769  1.00115.91           C
ATOM    347  CG  ASP A  43      -1.923   8.145  80.028  1.00115.91           C
ATOM    348  OD1 ASP A  43      -1.882   8.582  81.209  1.00115.91           O
ATOM    349  OD2 ASP A  43      -1.434   8.755  79.040  1.00115.91           O
ATOM    350  C   ASP A  43      -4.065   5.092  80.575  1.00115.91           C
ATOM    351  O   ASP A  43      -4.471   4.919  79.426  1.00115.91           O
ATOM    352  N   LYS A  44      -4.160   4.139  81.517  1.00 86.47           N
ATOM    353  CA  LYS A  44      -4.822   2.909  81.208  1.00 86.47           C
ATOM    354  CB  LYS A  44      -4.311   1.725  82.046  1.00 86.47           C
ATOM    355  CG  LYS A  44      -2.864   1.352  81.723  1.00 86.47           C
ATOM    356  CD  LYS A  44      -2.197   0.470  82.779  1.00 86.47           C
ATOM    357  CE  LYS A  44      -1.789   1.237  84.039  1.00 86.47           C
ATOM    358  NZ  LYS A  44      -1.153   0.317  85.008  1.00 86.47           N
ATOM    359  C   LYS A  44      -6.273   3.102  81.514  1.00 86.47           C
ATOM    360  O   LYS A  44      -6.646   4.046  82.209  1.00 86.47           O
ATOM    361  N   TYR A  45      -7.145   2.225  80.978  1.00160.78           N
ATOM    362  CA  TYR A  45      -8.541   2.353  81.275  1.00160.78           C
ATOM    363  CB  TYR A  45      -9.453   2.353  80.035  1.00160.78           C
ATOM    364  CG  TYR A  45      -9.254   1.071  79.305  1.00160.78           C
ATOM    365  CD1 TYR A  45      -8.195   0.921  78.440  1.00160.78           C
ATOM    366  CD2 TYR A  45     -10.127   0.022  79.480  1.00160.78           C
ATOM    367  CE1 TYR A  45      -8.009  -0.257  77.759  1.00160.78           C
ATOM    368  CE2 TYR A  45      -9.945  -1.160  78.801  1.00160.78           C
ATOM    369  CZ  TYR A  45      -8.883  -1.301  77.941  1.00160.78           C
ATOM    370  OH  TYR A  45      -8.692  -2.512  77.241  1.00160.78           O
ATOM    371  C   TYR A  45      -8.892   1.180  82.129  1.00160.78           C
ATOM    372  O   TYR A  45      -8.493   0.051  81.849  1.00160.78           O
ATOM    373  N   VAL A  46      -9.623   1.434  83.232  1.00 55.41           N
ATOM    374  CA  VAL A  46      -9.978   0.375  84.131  1.00 55.41           C
ATOM    375  CB  VAL A  46      -9.976   0.811  85.569  1.00 55.41           C
ATOM    376  CG1 VAL A  46     -10.435  -0.362  86.449  1.00 55.41           C
ATOM    377  CG2 VAL A  46      -8.570   1.334  85.911  1.00 55.41           C
ATOM    378  C   VAL A  46     -11.365  -0.069  83.784  1.00 55.41           C
ATOM    379  O   VAL A  46     -12.288   0.739  83.734  1.00 55.41           O
ATOM    380  N   LYS A  47     -11.562  -1.380  83.530  1.00 87.99           N
ATOM    381  CA  LYS A  47     -12.879  -1.785  83.128  1.00 87.99           C
ATOM    382  CB  LYS A  47     -12.941  -2.264  81.670  1.00 87.99           C
ATOM    383  CG  LYS A  47     -14.352  -2.619  81.201  1.00 87.99           C
ATOM    384  CD  LYS A  47     -14.456  -2.803  79.686  1.00 87.99           C
ATOM    385  CE  LYS A  47     -15.864  -3.158  79.206  1.00 87.99           C
ATOM    386  NZ  LYS A  47     -15.877  -3.282  77.732  1.00 87.99           N
ATOM    387  C   LYS A  47     -13.357  -2.918  83.979  1.00 87.99           C
ATOM    388  O   LYS A  47     -12.613  -3.860  84.259  1.00 87.99           O
ATOM    389  N   VAL A  48     -14.626  -2.833  84.440  1.00 78.55           N
ATOM    390  CA  VAL A  48     -15.172  -3.944  85.163  1.00 78.55           C
ATOM    391  CB  VAL A  48     -15.223  -3.763  86.644  1.00 78.55           C
ATOM    392  CG1 VAL A  48     -15.816  -5.054  87.228  1.00 78.55           C
ATOM    393  CG2 VAL A  48     -13.809  -3.430  87.154  1.00 78.55           C
ATOM    394  C   VAL A  48     -16.570  -4.195  84.648  1.00 78.55           C
ATOM    395  O   VAL A  48     -17.474  -3.365  84.767  1.00 78.55           O
ATOM    396  N   LYS A  49     -16.793  -5.410  84.114  1.00133.47           N
ATOM    397  CA  LYS A  49     -18.019  -5.724  83.430  1.00133.47           C
ATOM    398  CB  LYS A  49     -18.076  -7.171  82.903  1.00133.47           C
ATOM    399  CG  LYS A  49     -17.081  -7.497  81.786  1.00133.47           C
ATOM    400  CD  LYS A  49     -17.307  -6.721  80.488  1.00133.47           C
ATOM    401  CE  LYS A  49     -16.482  -7.252  79.313  1.00133.47           C
ATOM    402  NZ  LYS A  49     -15.037  -7.097  79.591  1.00133.47           N
ATOM    403  C   LYS A  49     -19.216  -5.562  84.318  1.00133.47           C
ATOM    404  O   LYS A  49     -19.285  -6.113  85.415  1.00133.47           O
ATOM    405  N   GLY A  50     -20.197  -4.771  83.831  1.00 85.60           N
ATOM    406  CA  GLY A  50     -21.469  -4.581  84.464  1.00 85.60           C
ATOM    407  C   GLY A  50     -21.317  -3.499  85.468  1.00 85.60           C
ATOM    408  O   GLY A  50     -22.287  -2.876  85.876  1.00 85.60           O
ATOM    409  N   LEU A  51     -20.119  -3.304  86.021  1.00265.24           N
ATOM    410  CA  LEU A  51     -20.044  -2.225  86.949  1.00265.24           C
ATOM    411  CB  LEU A  51     -18.788  -2.323  87.831  1.00265.24           C
ATOM    412  CG  LEU A  51     -18.285  -3.754  88.154  1.00265.24           C
ATOM    413  CD1 LEU A  51     -17.329  -3.714  89.355  1.00265.24           C
ATOM    414  CD2 LEU A  51     -19.361  -4.851  88.254  1.00265.24           C
ATOM    415  C   LEU A  51     -19.888  -0.942  86.181  1.00265.24           C
ATOM    416  O   LEU A  51     -20.699  -0.023  86.262  1.00265.24           O
ATOM    417  N   GLY A  52     -18.838  -0.878  85.336  1.00 74.58           N
ATOM    418  CA  GLY A  52     -18.527   0.338  84.627  1.00 74.58           C
ATOM    419  C   GLY A  52     -17.035   0.437  84.423  1.00 74.58           C
ATOM    420  O   GLY A  52     -16.309  -0.478  84.801  1.00 74.58           O
ATOM    421  N   ALA A  53     -16.541   1.557  83.826  1.00 71.04           N
ATOM    422  CA  ALA A  53     -15.137   1.720  83.519  1.00 71.04           C
ATOM    423  CB  ALA A  53     -14.805   1.460  82.041  1.00 71.04           C
ATOM    424  C   ALA A  53     -14.676   3.126  83.817  1.00 71.04           C
ATOM    425  O   ALA A  53     -15.476   4.062  83.820  1.00 71.04           O
ATOM    426  N   PHE A  54     -13.344   3.297  84.055  1.00110.82           N
ATOM    427  CA  PHE A  54     -12.752   4.560  84.434  1.00110.82           C
ATOM    428  CB  PHE A  54     -12.048   4.469  85.799  1.00110.82           C
ATOM    429  CG  PHE A  54     -13.013   3.995  86.834  1.00110.82           C
ATOM    430  CD1 PHE A  54     -13.195   2.650  87.068  1.00110.82           C
ATOM    431  CD2 PHE A  54     -13.740   4.887  87.577  1.00110.82           C
ATOM    432  CE1 PHE A  54     -14.080   2.208  88.025  1.00110.82           C
ATOM    433  CE2 PHE A  54     -14.623   4.450  88.535  1.00110.82           C
ATOM    434  CZ  PHE A  54     -14.802   3.110  88.766  1.00110.82           C
ATOM    435  C   PHE A  54     -11.643   4.864  83.463  1.00110.82           C
ATOM    436  O   PHE A  54     -10.954   3.949  83.009  1.00110.82           O
ATOM    437  N   LYS A  55     -11.451   6.159  83.107  1.00131.11           N
ATOM    438  CA  LYS A  55     -10.332   6.516  82.286  1.00131.11           C
ATOM    439  CB  LYS A  55     -10.379   6.032  80.824  1.00131.11           C
ATOM    440  CG  LYS A  55      -8.978   6.070  80.202  1.00131.11           C
ATOM    441  CD  LYS A  55      -8.766   5.216  78.958  1.00131.11           C
ATOM    442  CE  LYS A  55      -7.341   5.314  78.412  1.00131.11           C
ATOM    443  NZ  LYS A  55      -7.098   4.252  77.411  1.00131.11           N
ATOM    444  C   LYS A  55     -10.112   7.997  82.312  1.00131.11           C
ATOM    445  O   LYS A  55     -10.891   8.758  82.881  1.00131.11           O
ATOM    446  N   LEU A  56      -8.982   8.433  81.723  1.00165.37           N
ATOM    447  CA  LEU A  56      -8.633   9.813  81.619  1.00165.37           C
ATOM    448  CB  LEU A  56      -7.131  10.000  81.387  1.00165.37           C
ATOM    449  CG  LEU A  56      -6.532   8.985  80.402  1.00165.37           C
ATOM    450  CD1 LEU A  56      -6.909   9.265  78.940  1.00165.37           C
ATOM    451  CD2 LEU A  56      -5.027   8.858  80.637  1.00165.37           C
ATOM    452  C   LEU A  56      -9.388  10.409  80.469  1.00165.37           C
ATOM    453  O   LEU A  56      -9.553   9.770  79.433  1.00165.37           O
ATOM    454  N   ILE A  57      -9.880  11.655  80.650  1.00141.04           N
ATOM    455  CA  ILE A  57     -10.701  12.385  79.709  1.00141.04           C
ATOM    456  CB  ILE A  57     -12.133  12.537  80.128  1.00141.04           C
ATOM    457  CG1 ILE A  57     -12.976  13.087  78.966  1.00141.04           C
ATOM    458  CG2 ILE A  57     -12.175  13.426  81.381  1.00141.04           C
ATOM    459  CD1 ILE A  57     -14.480  12.982  79.204  1.00141.04           C
ATOM    460  C   ILE A  57     -10.133  13.769  79.631  1.00141.04           C
ATOM    461  O   ILE A  57      -9.689  14.333  80.630  1.00141.04           O
ATOM    462  N   ASP A  58     -10.124  14.331  78.408  1.00135.26           N
ATOM    463  CA  ASP A  58      -9.474  15.576  78.150  1.00135.26           C
ATOM    464  CB  ASP A  58      -8.682  15.562  76.827  1.00135.26           C
ATOM    465  CG  ASP A  58      -7.807  16.804  76.734  1.00135.26           C
ATOM    466  OD1 ASP A  58      -8.370  17.927  76.637  1.00135.26           O
ATOM    467  OD2 ASP A  58      -6.558  16.649  76.757  1.00135.26           O
ATOM    468  C   ASP A  58     -10.471  16.678  78.100  1.00135.26           C
ATOM    469  O   ASP A  58     -11.600  16.493  77.644  1.00135.26           O
ATOM    470  N   VAL A  59     -10.073  17.857  78.627  1.00125.52           N
ATOM    471  CA  VAL A  59     -10.928  18.998  78.485  1.00125.52           C
ATOM    472  CB  VAL A  59     -11.374  19.662  79.750  1.00125.52           C
ATOM    473  CG1 VAL A  59     -10.329  20.712  80.122  1.00125.52           C
ATOM    474  CG2 VAL A  59     -12.776  20.253  79.526  1.00125.52           C
ATOM    475  C   VAL A  59     -10.137  20.003  77.718  1.00125.52           C
ATOM    476  O   VAL A  59      -8.919  20.083  77.863  1.00125.52           O
ATOM    477  N   GLU A  60     -10.844  20.815  76.912  1.00112.91           N
ATOM    478  CA  GLU A  60     -10.281  21.706  75.939  1.00112.91           C
ATOM    479  CB  GLU A  60     -11.353  22.473  75.145  1.00112.91           C
ATOM    480  CG  GLU A  60     -10.789  23.424  74.088  1.00112.91           C
ATOM    481  CD  GLU A  60     -11.964  24.102  73.396  1.00112.91           C
ATOM    482  OE1 GLU A  60     -13.127  23.805  73.780  1.00112.91           O
ATOM    483  OE2 GLU A  60     -11.715  24.926  72.476  1.00112.91           O
ATOM    484  C   GLU A  60      -9.334  22.714  76.492  1.00112.91           C
ATOM    485  O   GLU A  60      -9.624  23.479  77.410  1.00112.91           O
ATOM    486  N   SER A  61      -8.138  22.730  75.885  1.00 66.46           N
ATOM    487  CA  SER A  61      -7.136  23.696  76.172  1.00 66.46           C
ATOM    488  CB  SER A  61      -5.709  23.147  75.992  1.00 66.46           C
ATOM    489  OG  SER A  61      -5.485  22.817  74.629  1.00 66.46           O
ATOM    490  C   SER A  61      -7.334  24.727  75.133  1.00 66.46           C
ATOM    491  O   SER A  61      -8.222  24.606  74.291  1.00 66.46           O
ATOM    492  N   ARG A  62      -6.539  25.797  75.207  1.00121.92           N
ATOM    493  CA  ARG A  62      -6.577  26.787  74.185  1.00121.92           C
ATOM    494  CB  ARG A  62      -7.457  27.995  74.551  1.00121.92           C
ATOM    495  CG  ARG A  62      -7.107  28.618  75.900  1.00121.92           C
ATOM    496  CD  ARG A  62      -8.081  29.704  76.354  1.00121.92           C
ATOM    497  NE  ARG A  62      -7.805  29.982  77.793  1.00121.92           N
ATOM    498  CZ  ARG A  62      -6.792  30.822  78.155  1.00121.92           C
ATOM    499  NH1 ARG A  62      -5.987  31.373  77.200  1.00121.92           N
ATOM    500  NH2 ARG A  62      -6.578  31.105  79.473  1.00121.92           N
ATOM    501  C   ARG A  62      -5.157  27.196  73.976  1.00121.92           C
ATOM    502  O   ARG A  62      -4.379  27.263  74.925  1.00121.92           O
ATOM    503  N   GLU A  63      -4.762  27.426  72.713  1.00100.26           N
ATOM    504  CA  GLU A  63      -3.391  27.782  72.513  1.00100.26           C
ATOM    505  CB  GLU A  63      -2.819  27.417  71.130  1.00100.26           C
ATOM    506  CG  GLU A  63      -3.537  28.061  69.945  0.00100.26           C
ATOM    507  CD  GLU A  63      -2.830  27.587  68.681  0.00100.26           C
ATOM    508  OE1 GLU A  63      -1.773  26.913  68.813  0.00100.26           O
ATOM    509  OE2 GLU A  63      -3.332  27.900  67.569  0.00100.26           O
ATOM    510  C   GLU A  63      -3.237  29.243  72.742  1.00100.26           C
ATOM    511  O   GLU A  63      -4.157  30.038  72.502  1.00100.26           O
ATOM    512  N   SER A  64      -2.050  29.632  73.246  1.00 98.02           N
ATOM    513  CA  SER A  64      -1.724  30.999  73.487  1.00 98.02           C
ATOM    514  CB  SER A  64      -1.625  31.364  74.978  1.00 98.02           C
ATOM    515  OG  SER A  64      -1.293  32.736  75.121  1.00 98.02           O
ATOM    516  C   SER A  64      -0.360  31.184  72.901  1.00 98.02           C
ATOM    517  O   SER A  64       0.284  30.211  72.501  1.00 98.02           O
ATOM    518  N   VAL A  65       0.112  32.433  72.785  1.00101.34           N
ATOM    519  CA  VAL A  65       1.421  32.589  72.218  1.00101.34           C
ATOM    520  CB  VAL A  65       1.404  33.096  70.807  1.00101.34           C
ATOM    521  CG1 VAL A  65       0.693  32.059  69.920  1.00101.34           C
ATOM    522  CG2 VAL A  65       0.747  34.487  70.792  1.00101.34           C
ATOM    523  C   VAL A  65       2.192  33.563  73.038  1.00101.34           C
ATOM    524  O   VAL A  65       1.637  34.438  73.699  1.00101.34           O
ATOM    525  N   ASN A  66       3.528  33.416  73.019  1.00 72.24           N
ATOM    526  CA  ASN A  66       4.392  34.317  73.729  1.00 72.24           C
ATOM    527  CB  ASN A  66       5.723  33.662  74.162  1.00 72.24           C
ATOM    528  CG  ASN A  66       6.516  34.622  75.044  1.00 72.24           C
ATOM    529  OD1 ASN A  66       6.472  35.838  74.862  1.00 72.24           O
ATOM    530  ND2 ASN A  66       7.285  34.060  76.014  1.00 72.24           N
ATOM    531  C   ASN A  66       4.710  35.422  72.769  1.00 72.24           C
ATOM    532  O   ASN A  66       5.350  35.197  71.741  1.00 72.24           O
ATOM    533  N   VAL A  67       4.282  36.657  73.108  1.00122.24           N
ATOM    534  CA  VAL A  67       4.394  37.771  72.213  1.00122.24           C
ATOM    535  CB  VAL A  67       3.813  39.031  72.790  1.00122.24           C
ATOM    536  CG1 VAL A  67       2.303  38.820  72.993  1.00122.24           C
ATOM    537  CG2 VAL A  67       4.566  39.382  74.085  1.00122.24           C
ATOM    538  C   VAL A  67       5.814  38.053  71.835  1.00122.24           C
ATOM    539  O   VAL A  67       6.112  38.218  70.653  1.00122.24           O
ATOM    540  N   ASN A  68       6.743  38.115  72.805  1.00188.98           N
ATOM    541  CA  ASN A  68       8.079  38.444  72.400  1.00188.98           C
ATOM    542  CB  ASN A  68       8.795  39.386  73.381  1.00188.98           C
ATOM    543  CG  ASN A  68      10.098  39.843  72.739  1.00188.98           C
ATOM    544  OD1 ASN A  68      10.581  39.239  71.782  1.00188.98           O
ATOM    545  ND2 ASN A  68      10.690  40.939  73.285  1.00188.98           N
ATOM    546  C   ASN A  68       8.859  37.180  72.357  1.00188.98           C
ATOM    547  O   ASN A  68       9.570  36.861  73.308  1.00188.98           O
ATOM    548  N   THR A  69       8.736  36.448  71.228  1.00252.67           N
ATOM    549  CA  THR A  69       9.337  35.167  70.981  1.00252.67           C
ATOM    550  CB  THR A  69      10.748  34.953  71.425  1.00252.67           C
ATOM    551  OG1 THR A  69      10.788  34.657  72.814  1.00252.67           O
ATOM    552  CG2 THR A  69      11.536  36.239  71.143  1.00252.67           C
ATOM    553  C   THR A  69       8.584  34.276  71.876  1.00252.67           C
ATOM    554  O   THR A  69       7.696  34.723  72.581  1.00252.67           O
ATOM    555  N   GLY A  70       8.924  32.992  71.918  1.00 84.65           N
ATOM    556  CA  GLY A  70       8.224  32.172  72.846  1.00 84.65           C
ATOM    557  C   GLY A  70       7.353  31.280  72.055  1.00 84.65           C
ATOM    558  O   GLY A  70       6.949  30.223  72.532  1.00 84.65           O
ATOM    559  N   GLU A  71       7.057  31.683  70.809  1.00196.40           N
ATOM    560  CA  GLU A  71       6.262  30.870  69.942  1.00196.40           C
ATOM    561  CB  GLU A  71       6.992  29.638  69.362  1.00196.40           C
ATOM    562  CG  GLU A  71       7.538  28.637  70.381  1.00196.40           C
ATOM    563  CD  GLU A  71       8.920  29.113  70.811  1.00196.40           C
ATOM    564  OE1 GLU A  71       9.723  29.465  69.907  1.00196.40           O
ATOM    565  OE2 GLU A  71       9.191  29.137  72.041  1.00196.40           O
ATOM    566  C   GLU A  71       4.993  30.460  70.623  1.00196.40           C
ATOM    567  O   GLU A  71       4.658  30.940  71.705  1.00196.40           O
ATOM    568  N   ARG A  72       4.221  29.576  69.959  1.00161.39           N
ATOM    569  CA  ARG A  72       2.941  29.195  70.477  1.00161.39           C
ATOM    570  CB  ARG A  72       2.018  28.513  69.447  1.00161.39           C
ATOM    571  CG  ARG A  72       2.552  27.201  68.870  1.00161.39           C
ATOM    572  CD  ARG A  72       2.497  26.022  69.844  1.00161.39           C
ATOM    573  NE  ARG A  72       3.048  24.828  69.144  1.00161.39           N
ATOM    574  CZ  ARG A  72       3.615  23.817  69.863  1.00161.39           C
ATOM    575  NH1 ARG A  72       3.676  23.900  71.222  1.00161.39           N
ATOM    576  NH2 ARG A  72       4.123  22.726  69.223  1.00161.39           N
ATOM    577  C   ARG A  72       3.105  28.275  71.643  1.00161.39           C
ATOM    578  O   ARG A  72       4.096  27.553  71.755  1.00161.39           O
ATOM    579  N   PHE A  73       2.119  28.319  72.565  1.00167.32           N
ATOM    580  CA  PHE A  73       2.085  27.470  73.718  1.00167.32           C
ATOM    581  CB  PHE A  73       2.410  28.159  75.056  1.00167.32           C
ATOM    582  CG  PHE A  73       3.831  28.598  75.102  1.00167.32           C
ATOM    583  CD1 PHE A  73       4.824  27.717  75.463  1.00167.32           C
ATOM    584  CD2 PHE A  73       4.168  29.894  74.789  1.00167.32           C
ATOM    585  CE1 PHE A  73       6.137  28.123  75.513  1.00167.32           C
ATOM    586  CE2 PHE A  73       5.477  30.305  74.840  1.00167.32           C
ATOM    587  CZ  PHE A  73       6.465  29.420  75.199  1.00167.32           C
ATOM    588  C   PHE A  73       0.664  27.038  73.868  1.00167.32           C
ATOM    589  O   PHE A  73      -0.241  27.642  73.295  1.00167.32           O
ATOM    590  N   GLU A  74       0.426  25.957  74.635  1.00 84.27           N
ATOM    591  CA  GLU A  74      -0.932  25.571  74.855  1.00 84.27           C
ATOM    592  CB  GLU A  74      -1.249  24.090  74.594  1.00 84.27           C
ATOM    593  CG  GLU A  74      -1.322  23.721  73.116  1.00 84.27           C
ATOM    594  CD  GLU A  74      -1.930  22.330  73.026  1.00 84.27           C
ATOM    595  OE1 GLU A  74      -1.634  21.493  73.920  1.00 84.27           O
ATOM    596  OE2 GLU A  74      -2.708  22.091  72.064  1.00 84.27           O
ATOM    597  C   GLU A  74      -1.227  25.801  76.292  1.00 84.27           C
ATOM    598  O   GLU A  74      -0.416  25.493  77.163  1.00 84.27           O
ATOM    599  N   ILE A  75      -2.412  26.364  76.579  1.00168.37           N
ATOM    600  CA  ILE A  75      -2.765  26.531  77.951  1.00168.37           C
ATOM    601  CB  ILE A  75      -3.432  27.852  78.249  1.00168.37           C
ATOM    602  CG1 ILE A  75      -3.526  28.112  79.757  1.00168.37           C
ATOM    603  CG2 ILE A  75      -4.797  27.877  77.561  1.00168.37           C
ATOM    604  CD1 ILE A  75      -4.516  27.196  80.465  1.00168.37           C
ATOM    605  C   ILE A  75      -3.660  25.375  78.232  1.00168.37           C
ATOM    606  O   ILE A  75      -4.644  25.143  77.532  1.00168.37           O
ATOM    607  N   GLN A  76      -3.314  24.586  79.264  1.00147.51           N
ATOM    608  CA  GLN A  76      -4.035  23.368  79.447  1.00147.51           C
ATOM    609  CB  GLN A  76      -3.551  22.460  80.594  1.00147.51           C
ATOM    610  CG  GLN A  76      -3.877  22.977  81.995  1.00147.51           C
ATOM    611  CD  GLN A  76      -2.990  24.168  82.299  1.00147.51           C
ATOM    612  OE1 GLN A  76      -3.397  25.312  82.110  1.00147.51           O
ATOM    613  NE2 GLN A  76      -1.745  23.908  82.782  1.00147.51           N
ATOM    614  C   GLN A  76      -5.455  23.695  79.725  1.00147.51           C
ATOM    615  O   GLN A  76      -5.807  24.802  80.118  1.00147.51           O
ATOM    616  N   GLY A  77      -6.331  22.711  79.502  1.00 40.17           N
ATOM    617  CA  GLY A  77      -7.717  22.948  79.732  1.00 40.17           C
ATOM    618  C   GLY A  77      -7.896  22.843  81.193  1.00 40.17           C
ATOM    619  O   GLY A  77      -6.921  22.818  81.943  1.00 40.17           O
ATOM    620  N   HIS A  78      -9.162  22.794  81.627  1.00 60.52           N
ATOM    621  CA  HIS A  78      -9.403  22.649  83.019  1.00 60.52           C
ATOM    622  ND1 HIS A  78     -12.273  23.906  81.750  1.00 60.52           N
ATOM    623  CG  HIS A  78     -11.719  23.700  82.993  1.00 60.52           C
ATOM    624  CB  HIS A  78     -10.896  22.499  83.358  1.00 60.52           C
ATOM    625  NE2 HIS A  78     -12.854  25.651  82.999  1.00 60.52           N
ATOM    626  CD2 HIS A  78     -12.083  24.776  83.744  1.00 60.52           C
ATOM    627  CE1 HIS A  78     -12.939  25.086  81.808  1.00 60.52           C
ATOM    628  C   HIS A  78      -8.743  21.366  83.371  1.00 60.52           C
ATOM    629  O   HIS A  78      -8.081  21.258  84.401  1.00 60.52           O
ATOM    630  N   THR A  79      -8.874  20.354  82.493  1.00 96.89           N
ATOM    631  CA  THR A  79      -8.302  19.106  82.885  1.00 96.89           C
ATOM    632  CB  THR A  79      -9.286  18.240  83.614  1.00 96.89           C
ATOM    633  OG1 THR A  79      -9.831  18.939  84.721  1.00 96.89           O
ATOM    634  CG2 THR A  79      -8.566  16.974  84.105  1.00 96.89           C
ATOM    635  C   THR A  79      -7.939  18.344  81.660  1.00 96.89           C
ATOM    636  O   THR A  79      -8.477  18.595  80.586  1.00 96.89           O
ATOM    637  N   LYS A  80      -7.020  17.365  81.775  1.00160.37           N
ATOM    638  CA  LYS A  80      -6.733  16.685  80.556  1.00160.37           C
ATOM    639  CB  LYS A  80      -5.534  17.294  79.820  1.00160.37           C
ATOM    640  CG  LYS A  80      -5.826  18.703  79.298  1.00160.37           C
ATOM    641  CD  LYS A  80      -4.572  19.502  78.939  1.00160.37           C
ATOM    642  CE  LYS A  80      -4.852  20.753  78.106  1.00160.37           C
ATOM    643  NZ  LYS A  80      -5.347  20.365  76.764  1.00160.37           N
ATOM    644  C   LYS A  80      -6.472  15.288  80.794  1.00160.37           C
ATOM    645  O   LYS A  80      -5.748  14.964  81.722  1.00160.37           O
ATOM    646  N   VAL A  81      -6.996  14.459  79.877  1.00294.63           N
ATOM    647  CA  VAL A  81      -6.924  13.043  79.936  1.00294.63           C
ATOM    648  CB  VAL A  81      -7.063  12.287  78.612  1.00294.63           C
ATOM    649  CG1 VAL A  81      -8.410  12.165  77.922  1.00294.63           C
ATOM    650  CG2 VAL A  81      -6.080  12.994  77.663  1.00294.63           C
ATOM    651  C   VAL A  81      -5.533  12.618  79.895  1.00294.63           C
ATOM    652  O   VAL A  81      -5.420  11.411  79.788  1.00294.63           O
ATOM    653  N   SER A  82      -4.494  13.476  79.951  1.00114.76           N
ATOM    654  CA  SER A  82      -3.206  12.916  79.653  1.00114.76           C
ATOM    655  CB  SER A  82      -2.074  13.946  79.589  1.00114.76           C
ATOM    656  OG  SER A  82      -2.153  14.624  78.344  1.00114.76           O
ATOM    657  C   SER A  82      -2.853  11.823  80.596  1.00114.76           C
ATOM    658  O   SER A  82      -2.986  10.654  80.248  1.00114.76           O
ATOM    659  N   PHE A  83      -2.428  12.157  81.822  1.00264.85           N
ATOM    660  CA  PHE A  83      -2.131  11.101  82.737  1.00264.85           C
ATOM    661  CB  PHE A  83      -0.658  11.232  83.219  1.00264.85           C
ATOM    662  CG  PHE A  83      -0.437  12.484  83.993  1.00264.85           C
ATOM    663  CD1 PHE A  83      -0.478  13.711  83.381  1.00264.85           C
ATOM    664  CD2 PHE A  83      -0.179  12.412  85.343  1.00264.85           C
ATOM    665  CE1 PHE A  83      -0.271  14.846  84.121  1.00264.85           C
ATOM    666  CE2 PHE A  83       0.030  13.549  86.084  1.00264.85           C
ATOM    667  CZ  PHE A  83      -0.018  14.775  85.470  1.00264.85           C
ATOM    668  C   PHE A  83      -3.135  11.293  83.836  1.00264.85           C
ATOM    669  O   PHE A  83      -2.795  11.574  84.981  1.00264.85           O
ATOM    670  N   THR A  84      -4.426  11.047  83.521  1.00220.59           N
ATOM    671  CA  THR A  84      -5.424  11.665  84.347  1.00220.59           C
ATOM    672  CB  THR A  84      -5.733  12.896  83.519  1.00220.59           C
ATOM    673  OG1 THR A  84      -4.538  13.661  83.528  1.00220.59           O
ATOM    674  CG2 THR A  84      -6.913  13.788  83.895  1.00220.59           C
ATOM    675  C   THR A  84      -6.580  10.759  84.754  1.00220.59           C
ATOM    676  O   THR A  84      -7.541  10.544  84.024  1.00220.59           O
ATOM    677  N   PRO A  85      -6.465  10.219  85.949  1.00164.50           N
ATOM    678  CA  PRO A  85      -7.388   9.305  86.595  1.00164.50           C
ATOM    679  CD  PRO A  85      -5.235  10.344  86.679  1.00164.50           C
ATOM    680  CB  PRO A  85      -6.581   8.605  87.677  1.00164.50           C
ATOM    681  CG  PRO A  85      -5.458   9.600  87.987  1.00164.50           C
ATOM    682  C   PRO A  85      -8.659   9.873  87.127  1.00164.50           C
ATOM    683  O   PRO A  85      -9.649   9.153  87.248  1.00164.50           O
ATOM    684  N   GLU A  86      -8.625  11.162  87.462  1.00145.78           N
ATOM    685  CA  GLU A  86      -9.713  11.968  87.916  1.00145.78           C
ATOM    686  CB  GLU A  86      -9.404  13.461  87.885  1.00145.78           C
ATOM    687  CG  GLU A  86     -10.658  14.338  87.849  1.00145.78           C
ATOM    688  CD  GLU A  86     -10.223  15.746  87.469  1.00145.78           C
ATOM    689  OE1 GLU A  86      -9.142  15.872  86.834  1.00145.78           O
ATOM    690  OE2 GLU A  86     -10.967  16.709  87.794  1.00145.78           O
ATOM    691  C   GLU A  86     -10.773  11.882  86.896  1.00145.78           C
ATOM    692  O   GLU A  86     -11.951  11.995  87.228  1.00145.78           O
ATOM    693  N   PRO A  87     -10.412  11.725  85.658  1.00327.24           N
ATOM    694  CA  PRO A  87     -11.449  11.718  84.735  1.00327.24           C
ATOM    695  CD  PRO A  87      -9.326  12.468  85.046  1.00327.24           C
ATOM    696  CB  PRO A  87     -10.820  11.592  83.375  1.00327.24           C
ATOM    697  CG  PRO A  87      -9.606  12.495  83.533  1.00327.24           C
ATOM    698  C   PRO A  87     -12.738  11.076  84.788  1.00327.24           C
ATOM    699  O   PRO A  87     -13.683  11.779  85.142  1.00327.24           O
ATOM    700  N   ALA A  88     -12.872   9.791  84.511  1.00105.50           N
ATOM    701  CA  ALA A  88     -14.275   9.674  84.458  1.00105.50           C
ATOM    702  CB  ALA A  88     -14.907  10.297  83.199  1.00105.50           C
ATOM    703  C   ALA A  88     -14.694   8.279  84.474  1.00105.50           C
ATOM    704  O   ALA A  88     -13.956   7.364  84.108  1.00105.50           O
ATOM    705  N   LEU A  89     -15.929   8.113  84.955  1.00238.54           N
ATOM    706  CA  LEU A  89     -16.530   6.854  84.765  1.00238.54           C
ATOM    707  CB  LEU A  89     -17.869   6.695  85.497  1.00238.54           C
ATOM    708  CG  LEU A  89     -17.789   6.676  87.032  1.00238.54           C
ATOM    709  CD1 LEU A  89     -17.243   5.336  87.539  1.00238.54           C
ATOM    710  CD2 LEU A  89     -17.001   7.885  87.563  1.00238.54           C
ATOM    711  C   LEU A  89     -16.828   6.966  83.312  1.00238.54           C
ATOM    712  O   LEU A  89     -17.833   7.564  82.913  1.00238.54           O
ATOM    713  N   LYS A  90     -15.850   6.483  82.520  1.00275.85           N
ATOM    714  CA  LYS A  90     -15.861   6.440  81.091  1.00275.85           C
ATOM    715  CB  LYS A  90     -16.222   7.783  80.427  1.00275.85           C
ATOM    716  CG  LYS A  90     -15.181   8.886  80.630  1.00275.85           C
ATOM    717  CD  LYS A  90     -15.508  10.189  79.895  1.00275.85           C
ATOM    718  CE  LYS A  90     -15.111  10.199  78.419  1.00275.85           C
ATOM    719  NZ  LYS A  90     -13.641  10.330  78.290  1.00275.85           N
ATOM    720  C   LYS A  90     -14.461   6.083  80.701  1.00275.85           C
ATOM    721  O   LYS A  90     -13.509   6.750  81.105  1.00275.85           O
ATOM    722  N   ASP A  91     -14.293   5.008  79.907  1.00263.22           N
ATOM    723  CA  ASP A  91     -12.964   4.611  79.545  1.00263.22           C
ATOM    724  CB  ASP A  91     -12.738   3.086  79.533  1.00263.22           C
ATOM    725  CG  ASP A  91     -13.625   2.474  78.463  1.00263.22           C
ATOM    726  OD1 ASP A  91     -14.654   3.119  78.128  1.00263.22           O
ATOM    727  OD2 ASP A  91     -13.282   1.370  77.959  1.00263.22           O
ATOM    728  C   ASP A  91     -12.661   5.140  78.185  1.00263.22           C
ATOM    729  O   ASP A  91     -13.538   5.253  77.332  1.00263.22           O
ATOM    730  N   LEU A  92     -11.389   5.494  77.952  1.00225.53           N
ATOM    731  CA  LEU A  92     -11.023   6.032  76.680  1.00225.53           C
ATOM    732  CB  LEU A  92     -10.462   7.461  76.763  1.00225.53           C
ATOM    733  CG  LEU A  92     -11.470   8.470  77.343  1.00225.53           C
ATOM    734  CD1 LEU A  92     -11.783   8.156  78.818  1.00225.53           C
ATOM    735  CD2 LEU A  92     -11.007   9.918  77.112  1.00225.53           C
ATOM    736  C   LEU A  92      -9.951   5.160  76.126  1.00225.53           C
ATOM    737  O   LEU A  92      -9.682   4.077  76.642  1.00225.53           O
ATOM    738  N   ILE A  93      -9.359   5.587  74.997  1.00 73.10           N
ATOM    739  CA  ILE A  93      -8.244   4.866  74.469  1.00 73.10           C
ATOM    740  CB  ILE A  93      -8.418   4.416  73.048  1.00 73.10           C
ATOM    741  CG1 ILE A  93      -9.581   3.415  72.945  1.00 73.10           C
ATOM    742  CG2 ILE A  93      -7.073   3.855  72.556  1.00 73.10           C
ATOM    743  CD1 ILE A  93     -10.000   3.112  71.507  1.00 73.10           C
ATOM    744  C   ILE A  93      -7.099   5.823  74.498  1.00 73.10           C
ATOM    745  O   ILE A  93      -7.192   6.930  73.972  1.00 73.10           O
ATOM    746  N   ASN A  94      -5.986   5.424  75.139  1.00228.79           N
ATOM    747  CA  ASN A  94      -4.857   6.301  75.220  1.00228.79           C
ATOM    748  CB  ASN A  94      -4.426   6.610  76.667  1.00228.79           C
ATOM    749  CG  ASN A  94      -3.470   7.796  76.657  1.00228.79           C
ATOM    750  OD1 ASN A  94      -2.357   7.717  76.141  1.00228.79           O
ATOM    751  ND2 ASN A  94      -3.917   8.937  77.248  1.00228.79           N
ATOM    752  C   ASN A  94      -3.731   5.603  74.538  1.00228.79           C
ATOM    753  O   ASN A  94      -3.674   4.374  74.516  1.00228.79           O
ATOM    754  N   LYS A  95      -2.809   6.377  73.936  1.00240.84           N
ATOM    755  CA  LYS A  95      -1.718   5.765  73.245  1.00240.84           C
ATOM    756  CB  LYS A  95      -0.983   4.690  74.064  1.00240.84           C
ATOM    757  CG  LYS A  95      -0.236   5.258  75.273  1.00240.84           C
ATOM    758  CD  LYS A  95       0.849   6.273  74.904  1.00240.84           C
ATOM    759  CE  LYS A  95       2.074   5.644  74.237  1.00240.84           C
ATOM    760  NZ  LYS A  95       3.066   6.692  73.907  1.00240.84           N
ATOM    761  C   LYS A  95      -2.287   5.135  72.023  1.00240.84           C
ATOM    762  O   LYS A  95      -3.503   5.067  71.854  1.00240.84           O
ATOM    763  N   PRO A  96      -1.438   4.694  71.144  1.00185.64           N
ATOM    764  CA  PRO A  96      -1.947   4.088  69.953  1.00185.64           C
ATOM    765  CD  PRO A  96      -0.170   5.367  70.914  1.00185.64           C
ATOM    766  CB  PRO A  96      -0.763   3.989  68.996  1.00185.64           C
ATOM    767  CG  PRO A  96       0.128   5.173  69.417  1.00185.64           C
ATOM    768  C   PRO A  96      -2.600   2.790  70.283  1.00185.64           C
ATOM    769  O   PRO A  96      -2.103   2.074  71.151  1.00185.64           O
ATOM    770  N   PHE A  97      -3.723   2.480  69.612  1.00263.74           N
ATOM    771  CA  PHE A  97      -4.407   1.249  69.861  1.00263.74           C
ATOM    772  CB  PHE A  97      -5.555   1.401  70.877  1.00263.74           C
ATOM    773  CG  PHE A  97      -6.077   0.051  71.232  1.00263.74           C
ATOM    774  CD1 PHE A  97      -5.381  -0.752  72.106  1.00263.74           C
ATOM    775  CD2 PHE A  97      -7.267  -0.405  70.714  1.00263.74           C
ATOM    776  CE1 PHE A  97      -5.856  -1.997  72.448  1.00263.74           C
ATOM    777  CE2 PHE A  97      -7.746  -1.649  71.054  1.00263.74           C
ATOM    778  CZ  PHE A  97      -7.039  -2.449  71.918  1.00263.74           C
ATOM    779  C   PHE A  97      -4.994   0.849  68.550  1.00263.74           C
ATOM    780  O   PHE A  97      -5.201   1.689  67.676  1.00263.74           O
ATOM    781  N   SER A  98      -5.261  -0.456  68.363  1.00171.58           N
ATOM    782  CA  SER A  98      -5.832  -0.859  67.115  1.00171.58           C
ATOM    783  CB  SER A  98      -5.090  -2.028  66.445  1.00171.58           C
ATOM    784  OG  SER A  98      -3.772  -1.632  66.091  1.00171.58           O
ATOM    785  C   SER A  98      -7.218  -1.319  67.403  1.00171.58           C
ATOM    786  O   SER A  98      -7.451  -2.057  68.358  1.00171.58           O
ATOM    787  N   HIS A  99      -8.183  -0.882  66.577  1.00239.66           N
ATOM    788  CA  HIS A  99      -9.537  -1.284  66.809  1.00239.66           C
ATOM    789  ND1 HIS A  99     -12.438  -0.636  68.399  1.00239.66           N
ATOM    790  CG  HIS A  99     -11.937  -0.530  67.121  1.00239.66           C
ATOM    791  CB  HIS A  99     -10.534  -0.111  66.801  1.00239.66           C
ATOM    792  NE2 HIS A  99     -14.090  -1.199  67.021  1.00239.66           N
ATOM    793  CD2 HIS A  99     -12.960  -0.876  66.291  1.00239.66           C
ATOM    794  CE1 HIS A  99     -13.729  -1.040  68.282  1.00239.66           C
ATOM    795  C   HIS A  99      -9.918  -2.196  65.697  1.00239.66           C
ATOM    796  O   HIS A  99      -9.623  -1.938  64.534  1.00239.66           O
ATOM    797  N   PHE A 100     -10.572  -3.320  66.040  1.00246.45           N
ATOM    798  CA  PHE A 100     -10.994  -4.236  65.029  1.00246.45           C
ATOM    799  CB  PHE A 100     -10.705  -5.706  65.376  1.00246.45           C
ATOM    800  CG  PHE A 100     -11.183  -6.545  64.242  1.00246.45           C
ATOM    801  CD1 PHE A 100     -10.394  -6.737  63.130  1.00246.45           C
ATOM    802  CD2 PHE A 100     -12.419  -7.143  64.294  1.00246.45           C
ATOM    803  CE1 PHE A 100     -10.834  -7.508  62.086  1.00246.45           C
ATOM    804  CE2 PHE A 100     -12.867  -7.920  63.246  1.00246.45           C
ATOM    805  CZ  PHE A 100     -12.072  -8.104  62.142  1.00246.45           C
ATOM    806  C   PHE A 100     -12.468  -4.085  64.907  1.00246.45           C
ATOM    807  O   PHE A 100     -13.193  -4.178  65.894  1.00246.45           O
ATOM    808  N   GLU A 101     -12.953  -3.820  63.683  1.00299.61           N
ATOM    809  CA  GLU A 101     -14.366  -3.671  63.517  1.00299.61           C
ATOM    810  CB  GLU A 101     -14.812  -2.224  63.252  1.00299.61           C
ATOM    811  CG  GLU A 101     -16.327  -2.073  63.115  1.00299.61           C
ATOM    812  CD  GLU A 101     -16.636  -0.605  62.862  1.00299.61           C
ATOM    813  OE1 GLU A 101     -15.668   0.190  62.729  1.00299.61           O
ATOM    814  OE2 GLU A 101     -17.846  -0.259  62.788  1.00299.61           O
ATOM    815  C   GLU A 101     -14.765  -4.471  62.328  1.00299.61           C
ATOM    816  O   GLU A 101     -13.991  -4.635  61.382  1.00299.61           O
ATOM    817  N   THR A 102     -15.993  -5.016  62.358  1.00275.00           N
ATOM    818  CA  THR A 102     -16.482  -5.756  61.237  1.00275.00           C
ATOM    819  CB  THR A 102     -16.877  -7.165  61.572  1.00275.00           C
ATOM    820  OG1 THR A 102     -17.176  -7.886  60.386  1.00275.00           O
ATOM    821  CG2 THR A 102     -18.104  -7.126  62.498  1.00275.00           C
ATOM    822  C   THR A 102     -17.712  -5.047  60.785  1.00275.00           C
ATOM    823  O   THR A 102     -18.481  -4.541  61.601  1.00275.00           O
ATOM    824  N   VAL A 103     -17.923  -4.970  59.459  1.00 44.11           N
ATOM    825  CA  VAL A 103     -19.089  -4.289  58.989  1.00 44.11           C
ATOM    826  CB  VAL A 103     -18.799  -3.247  57.949  1.00 44.11           C
ATOM    827  CG1 VAL A 103     -20.133  -2.667  57.450  1.00 44.11           C
ATOM    828  CG2 VAL A 103     -17.852  -2.199  58.558  1.00 44.11           C
ATOM    829  C   VAL A 103     -19.974  -5.308  58.360  1.00 44.11           C
ATOM    830  O   VAL A 103     -19.511  -6.203  57.654  1.00 44.11           O
ATOM    831  N   VAL A 104     -21.288  -5.204  58.628  1.00 92.61           N
ATOM    832  CA  VAL A 104     -22.215  -6.124  58.047  1.00 92.61           C
ATOM    833  CB  VAL A 104     -22.989  -6.919  59.056  1.00 92.61           C
ATOM    834  CG1 VAL A 104     -23.840  -5.949  59.893  1.00 92.61           C
ATOM    835  CG2 VAL A 104     -23.813  -7.984  58.314  1.00 92.61           C
ATOM    836  C   VAL A 104     -23.196  -5.311  57.280  1.00 92.61           C
ATOM    837  O   VAL A 104     -23.510  -4.182  57.654  1.00 92.61           O
ATOM    838  N   LEU A 105     -23.694  -5.858  56.157  1.00232.53           N
ATOM    839  CA  LEU A 105     -24.644  -5.120  55.383  1.00232.53           C
ATOM    840  CB  LEU A 105     -24.411  -5.250  53.861  1.00232.53           C
ATOM    841  CG  LEU A 105     -25.243  -4.321  52.950  1.00232.53           C
ATOM    842  CD1 LEU A 105     -24.894  -4.559  51.474  1.00232.53           C
ATOM    843  CD2 LEU A 105     -26.764  -4.426  53.198  1.00232.53           C
ATOM    844  C   LEU A 105     -25.971  -5.709  55.716  1.00232.53           C
ATOM    845  O   LEU A 105     -26.135  -6.929  55.757  1.00232.53           O
ATOM    846  N   ASN A 106     -26.961  -4.844  55.986  1.00251.20           N
ATOM    847  CA  ASN A 106     -28.273  -5.322  56.305  1.00251.20           C
ATOM    848  CB  ASN A 106     -28.810  -4.800  57.651  1.00251.20           C
ATOM    849  CG  ASN A 106     -30.164  -5.452  57.899  1.00251.20           C
ATOM    850  OD1 ASN A 106     -30.256  -6.659  58.120  1.00251.20           O
ATOM    851  ND2 ASN A 106     -31.247  -4.628  57.872  1.00251.20           N
ATOM    852  C   ASN A 106     -29.185  -4.821  55.241  1.00251.20           C
ATOM    853  O   ASN A 106     -28.972  -3.747  54.681  1.00251.20           O
ATOM    854  N   ASP A 107     -30.225  -5.611  54.912  1.00205.68           N
ATOM    855  CA  ASP A 107     -31.135  -5.174  53.902  1.00205.68           C
ATOM    856  CB  ASP A 107     -31.914  -6.323  53.239  1.00205.68           C
ATOM    857  CG  ASP A 107     -32.708  -5.754  52.071  1.00205.68           C
ATOM    858  OD1 ASP A 107     -32.706  -4.505  51.904  1.00205.68           O
ATOM    859  OD2 ASP A 107     -33.323  -6.562  51.326  1.00205.68           O
ATOM    860  C   ASP A 107     -32.123  -4.286  54.577  1.00205.68           C
ATOM    861  O   ASP A 107     -33.024  -4.751  55.272  1.00205.68           O
ATOM    862  N   ASN A 108     -31.957  -2.964  54.397  1.00239.41           N
ATOM    863  CA  ASN A 108     -32.846  -2.030  55.013  1.00239.41           C
ATOM    864  CB  ASN A 108     -32.248  -1.334  56.248  1.00239.41           C
ATOM    865  CG  ASN A 108     -31.040  -0.527  55.795  1.00239.41           C
ATOM    866  OD1 ASN A 108     -30.457  -0.794  54.746  1.00239.41           O
ATOM    867  ND2 ASN A 108     -30.648   0.489  56.610  1.00239.41           N
ATOM    868  C   ASN A 108     -33.131  -0.970  54.006  1.00239.41           C
ATOM    869  O   ASN A 108     -32.565  -0.967  52.913  1.00239.41           O
ATOM    870  N   THR A 109     -34.045  -0.045  54.349  1.00224.77           N
ATOM    871  CA  THR A 109     -34.352   1.018  53.444  1.00224.77           C
ATOM    872  CB  THR A 109     -35.563   1.813  53.833  1.00224.77           C
ATOM    873  OG1 THR A 109     -35.352   2.446  55.087  1.00224.77           O
ATOM    874  CG2 THR A 109     -36.769   0.861  53.915  1.00224.77           C
ATOM    875  C   THR A 109     -33.179   1.935  53.476  1.00224.77           C
ATOM    876  O   THR A 109     -32.296   1.793  54.319  1.00224.77           O
ATOM    877  N   VAL A 110     -33.124   2.895  52.538  1.00134.51           N
ATOM    878  CA  VAL A 110     -31.983   3.757  52.530  1.00134.51           C
ATOM    879  CB  VAL A 110     -31.744   4.434  51.212  1.00134.51           C
ATOM    880  CG1 VAL A 110     -32.972   5.291  50.848  1.00134.51           C
ATOM    881  CG2 VAL A 110     -30.436   5.238  51.309  1.00134.51           C
ATOM    882  C   VAL A 110     -32.180   4.800  53.574  1.00134.51           C
ATOM    883  O   VAL A 110     -33.155   5.547  53.572  1.00134.51           O
ATOM    884  N   LEU A 111     -31.233   4.844  54.539  1.00306.26           N
ATOM    885  CA  LEU A 111     -31.268   5.826  55.574  1.00306.26           C
ATOM    886  CB  LEU A 111     -31.594   5.252  56.962  1.00306.26           C
ATOM    887  CG  LEU A 111     -31.615   6.305  58.083  1.00306.26           C
ATOM    888  CD1 LEU A 111     -32.740   7.335  57.850  1.00306.26           C
ATOM    889  CD2 LEU A 111     -31.691   5.654  59.469  1.00306.26           C
ATOM    890  C   LEU A 111     -29.876   6.369  55.637  1.00306.26           C
ATOM    891  O   LEU A 111     -28.920   5.663  55.329  1.00306.26           O
ATOM    892  N   GLU A 112     -29.724   7.650  56.016  1.00230.63           N
ATOM    893  CA  GLU A 112     -28.381   8.141  56.074  1.00230.63           C
ATOM    894  CB  GLU A 112     -28.283   9.675  56.025  1.00230.63           C
ATOM    895  CG  GLU A 112     -26.846  10.194  56.077  1.00230.63           C
ATOM    896  CD  GLU A 112     -26.890  11.714  56.021  1.00230.63           C
ATOM    897  OE1 GLU A 112     -28.019  12.269  55.941  1.00230.63           O
ATOM    898  OE2 GLU A 112     -25.798  12.341  56.050  1.00230.63           O
ATOM    899  C   GLU A 112     -27.824   7.685  57.378  1.00230.63           C
ATOM    900  O   GLU A 112     -27.923   8.376  58.390  1.00230.63           O
ATOM    901  N   ASP A 113     -27.229   6.479  57.374  1.00216.69           N
ATOM    902  CA  ASP A 113     -26.645   5.947  58.565  1.00216.69           C
ATOM    903  CB  ASP A 113     -27.502   4.860  59.240  1.00216.69           C
ATOM    904  CG  ASP A 113     -26.896   4.542  60.600  1.00216.69           C
ATOM    905  OD1 ASP A 113     -25.895   5.208  60.977  1.00216.69           O
ATOM    906  OD2 ASP A 113     -27.434   3.633  61.286  1.00216.69           O
ATOM    907  C   ASP A 113     -25.364   5.303  58.157  1.00216.69           C
ATOM    908  O   ASP A 113     -25.305   4.611  57.143  1.00216.69           O
ATOM    909  N   THR A 114     -24.289   5.534  58.931  1.00173.62           N
ATOM    910  CA  THR A 114     -23.052   4.903  58.594  1.00173.62           C
ATOM    911  CB  THR A 114     -21.873   5.829  58.678  1.00173.62           C
ATOM    912  OG1 THR A 114     -22.072   6.948  57.827  1.00173.62           O
ATOM    913  CG2 THR A 114     -20.609   5.070  58.240  1.00173.62           C
ATOM    914  C   THR A 114     -22.864   3.820  59.604  1.00173.62           C
ATOM    915  O   THR A 114     -22.923   4.058  60.809  1.00173.62           O
ATOM    916  N   PRO A 115     -22.648   2.628  59.122  1.00142.83           N
ATOM    917  CA  PRO A 115     -22.506   1.482  59.975  1.00142.83           C
ATOM    918  CD  PRO A 115     -22.025   2.424  57.825  1.00142.83           C
ATOM    919  CB  PRO A 115     -22.107   0.336  59.050  1.00142.83           C
ATOM    920  CG  PRO A 115     -21.338   1.051  57.924  1.00142.83           C
ATOM    921  C   PRO A 115     -21.437   1.761  60.977  1.00142.83           C
ATOM    922  O   PRO A 115     -21.504   1.230  62.084  1.00142.83           O
ATOM    923  N   VAL A 116     -20.432   2.572  60.605  1.00102.01           N
ATOM    924  CA  VAL A 116     -19.383   2.872  61.529  1.00102.01           C
ATOM    925  CB  VAL A 116     -18.020   2.488  61.032  1.00102.01           C
ATOM    926  CG1 VAL A 116     -17.711   3.311  59.770  1.00102.01           C
ATOM    927  CG2 VAL A 116     -17.008   2.699  62.171  1.00102.01           C
ATOM    928  C   VAL A 116     -19.380   4.349  61.724  1.00102.01           C
ATOM    929  O   VAL A 116     -19.866   5.101  60.880  1.00102.01           O
ATOM    930  N   ASP A 117     -18.849   4.805  62.871  1.00163.11           N
ATOM    931  CA  ASP A 117     -18.790   6.213  63.111  1.00163.11           C
ATOM    932  CB  ASP A 117     -18.482   6.574  64.575  1.00163.11           C
ATOM    933  CG  ASP A 117     -18.741   8.061  64.771  1.00163.11           C
ATOM    934  OD1 ASP A 117     -19.391   8.671  63.880  1.00163.11           O
ATOM    935  OD2 ASP A 117     -18.300   8.606  65.818  1.00163.11           O
ATOM    936  C   ASP A 117     -17.662   6.708  62.271  1.00163.11           C
ATOM    937  O   ASP A 117     -17.004   5.923  61.592  1.00163.11           O
ATOM    938  N   ASN A 118     -17.424   8.033  62.269  1.00 80.87           N
ATOM    939  CA  ASN A 118     -16.343   8.533  61.478  1.00 80.87           C
ATOM    940  CB  ASN A 118     -16.149  10.053  61.611  1.00 80.87           C
ATOM    941  CG  ASN A 118     -15.113  10.494  60.584  1.00 80.87           C
ATOM    942  OD1 ASN A 118     -14.096   9.833  60.382  1.00 80.87           O
ATOM    943  ND2 ASN A 118     -15.381  11.644  59.909  1.00 80.87           N
ATOM    944  C   ASN A 118     -15.117   7.868  62.003  1.00 80.87           C
ATOM    945  O   ASN A 118     -14.306   7.344  61.242  1.00 80.87           O
ATOM    946  N   SER A 119     -14.964   7.854  63.339  1.00128.36           N
ATOM    947  CA  SER A 119     -13.840   7.168  63.890  1.00128.36           C
ATOM    948  CB  SER A 119     -13.549   7.533  65.355  1.00128.36           C
ATOM    949  OG  SER A 119     -13.181   8.901  65.450  1.00128.36           O
ATOM    950  C   SER A 119     -14.178   5.718  63.832  1.00128.36           C
ATOM    951  O   SER A 119     -15.331   5.331  64.019  1.00128.36           O
ATOM    952  N   ASP A 120     -13.174   4.873  63.543  1.00 50.25           N
ATOM    953  CA  ASP A 120     -13.427   3.468  63.465  1.00 50.25           C
ATOM    954  CB  ASP A 120     -12.193   2.667  63.017  1.00 50.25           C
ATOM    955  CG  ASP A 120     -11.912   3.012  61.561  1.00 50.25           C
ATOM    956  OD1 ASP A 120     -12.758   3.715  60.946  1.00 50.25           O
ATOM    957  OD2 ASP A 120     -10.850   2.574  61.044  1.00 50.25           O
ATOM    958  C   ASP A 120     -13.796   2.993  64.830  1.00 50.25           C
ATOM    959  O   ASP A 120     -14.730   2.209  65.000  1.00 50.25           O
ATOM    960  N   ASN A 121     -13.070   3.487  65.850  1.00228.16           N
ATOM    961  CA  ASN A 121     -13.276   3.043  67.195  1.00228.16           C
ATOM    962  CB  ASN A 121     -12.104   3.394  68.125  1.00228.16           C
ATOM    963  CG  ASN A 121     -12.426   2.880  69.520  1.00228.16           C
ATOM    964  OD1 ASN A 121     -12.534   1.677  69.748  1.00228.16           O
ATOM    965  ND2 ASN A 121     -12.583   3.826  70.484  1.00228.16           N
ATOM    966  C   ASN A 121     -14.504   3.672  67.769  1.00228.16           C
ATOM    967  O   ASN A 121     -14.812   4.833  67.510  1.00228.16           O
ATOM    968  N   GLU A 122     -15.248   2.870  68.555  1.00304.27           N
ATOM    969  CA  GLU A 122     -16.398   3.328  69.277  1.00304.27           C
ATOM    970  CB  GLU A 122     -17.727   2.752  68.760  1.00304.27           C
ATOM    971  CG  GLU A 122     -18.950   3.254  69.529  1.00304.27           C
ATOM    972  CD  GLU A 122     -19.190   4.706  69.146  1.00304.27           C
ATOM    973  OE1 GLU A 122     -18.403   5.239  68.319  1.00304.27           O
ATOM    974  OE2 GLU A 122     -20.162   5.305  69.677  1.00304.27           O
ATOM    975  C   GLU A 122     -16.198   2.824  70.665  1.00304.27           C
ATOM    976  O   GLU A 122     -15.786   1.683  70.855  1.00304.27           O
ATOM    977  N   ASP A 123     -16.467   3.657  71.687  1.00232.56           N
ATOM    978  CA  ASP A 123     -16.218   3.181  73.016  1.00232.56           C
ATOM    979  CB  ASP A 123     -15.074   3.919  73.731  1.00232.56           C
ATOM    980  CG  ASP A 123     -13.767   3.500  73.078  1.00232.56           C
ATOM    981  OD1 ASP A 123     -13.756   2.424  72.422  1.00232.56           O
ATOM    982  OD2 ASP A 123     -12.763   4.248  73.222  1.00232.56           O
ATOM    983  C   ASP A 123     -17.430   3.356  73.867  1.00232.56           C
ATOM    984  O   ASP A 123     -18.186   4.315  73.719  1.00232.56           O
ATOM    985  N   GLU A 124     -17.644   2.384  74.777  1.00270.46           N
ATOM    986  CA  GLU A 124     -18.682   2.467  75.760  1.00270.46           C
ATOM    987  CB  GLU A 124     -19.380   1.130  76.057  1.00270.46           C
ATOM    988  CG  GLU A 124     -20.282   0.655  74.920  1.00270.46           C
ATOM    989  CD  GLU A 124     -21.455   1.621  74.840  1.00270.46           C
ATOM    990  OE1 GLU A 124     -21.462   2.603  75.630  1.00270.46           O
ATOM    991  OE2 GLU A 124     -22.358   1.391  73.992  1.00270.46           O
ATOM    992  C   GLU A 124     -17.955   2.861  76.996  1.00270.46           C
ATOM    993  O   GLU A 124     -16.912   2.290  77.308  1.00270.46           O
ATOM    994  N   GLU A 125     -18.477   3.858  77.733  1.00255.12           N
ATOM    995  CA  GLU A 125     -17.719   4.350  78.844  1.00255.12           C
ATOM    996  CB  GLU A 125     -17.098   5.713  78.516  1.00255.12           C
ATOM    997  CG  GLU A 125     -16.237   5.693  77.252  1.00255.12           C
ATOM    998  CD  GLU A 125     -16.013   7.133  76.808  1.00255.12           C
ATOM    999  OE1 GLU A 125     -16.542   8.050  77.493  1.00255.12           O
ATOM   1000  OE2 GLU A 125     -15.319   7.334  75.776  1.00255.12           O
ATOM   1001  C   GLU A 125     -18.664   4.585  79.974  1.00255.12           C
ATOM   1002  O   GLU A 125     -19.878   4.555  79.772  1.00255.12           O
ATOM   1003  N   ASN A 126     -18.119   4.757  81.204  1.00161.22           N
ATOM   1004  CA  ASN A 126     -18.936   5.163  82.304  1.00161.22           C
ATOM   1005  CB  ASN A 126     -20.024   6.207  81.932  1.00161.22           C
ATOM   1006  CG  ASN A 126     -20.515   7.003  83.141  1.00161.22           C
ATOM   1007  OD1 ASN A 126     -20.326   6.624  84.296  1.00161.22           O
ATOM   1008  ND2 ASN A 126     -21.183   8.155  82.863  1.00161.22           N
ATOM   1009  C   ASN A 126     -19.563   3.968  82.901  1.00161.22           C
ATOM   1010  O   ASN A 126     -18.998   2.874  82.908  1.00161.22           O
ATOM   1011  N   ALA A 127     -20.758   4.195  83.456  1.00 83.38           N
ATOM   1012  CA  ALA A 127     -21.539   3.179  84.053  1.00 83.38           C
ATOM   1013  CB  ALA A 127     -22.966   3.716  84.296  1.00 83.38           C
ATOM   1014  C   ALA A 127     -21.630   2.124  83.019  1.00 83.38           C
ATOM   1015  O   ALA A 127     -21.807   2.405  81.835  1.00 83.38           O
ATOM   1016  N   GLY A 128     -21.514   0.859  83.434  1.00 69.30           N
ATOM   1017  CA  GLY A 128     -21.623  -0.140  82.430  1.00 69.30           C
ATOM   1018  C   GLY A 128     -23.027  -0.059  81.944  1.00 69.30           C
ATOM   1019  O   GLY A 128     -23.852   0.610  82.568  1.00 69.30           O
ATOM   1020  N   GLN A 129     -23.325  -0.805  80.856  1.00204.97           N
ATOM   1021  CA  GLN A 129     -24.655  -0.811  80.324  1.00204.97           C
ATOM   1022  CB  GLN A 129     -24.900  -1.827  79.194  1.00204.97           C
ATOM   1023  CG  GLN A 129     -24.199  -1.482  77.884  1.00204.97           C
ATOM   1024  CD  GLN A 129     -22.732  -1.821  78.084  1.00204.97           C
ATOM   1025  OE1 GLN A 129     -21.903  -0.950  78.342  1.00204.97           O
ATOM   1026  NE2 GLN A 129     -22.405  -3.135  77.968  1.00204.97           N
ATOM   1027  C   GLN A 129     -25.436  -1.274  81.444  1.00204.97           C
ATOM   1028  O   GLN A 129     -26.528  -0.791  81.700  1.00204.97           O
ATOM   1029  N   LYS A 130     -24.830  -2.231  82.124  1.00299.69           N
ATOM   1030  CA  LYS A 130     -25.215  -2.692  83.394  1.00299.69           C
ATOM   1031  CB  LYS A 130     -24.923  -4.195  83.457  1.00299.69           C
ATOM   1032  CG  LYS A 130     -25.542  -5.029  82.321  1.00299.69           C
ATOM   1033  CD  LYS A 130     -24.939  -4.778  80.932  1.00299.69           C
ATOM   1034  CE  LYS A 130     -23.612  -5.489  80.653  1.00299.69           C
ATOM   1035  NZ  LYS A 130     -22.554  -5.000  81.559  1.00299.69           N
ATOM   1036  C   LYS A 130     -24.126  -1.978  84.120  1.00299.69           C
ATOM   1037  O   LYS A 130     -23.006  -2.141  83.650  1.00299.69           O
ATOM   1038  N   THR A 131     -24.369  -1.190  85.211  1.00302.89           N
ATOM   1039  CA  THR A 131     -23.334  -0.370  85.826  1.00302.89           C
ATOM   1040  CB  THR A 131     -23.442   1.064  85.449  1.00302.89           C
ATOM   1041  OG1 THR A 131     -22.543   1.814  86.257  1.00302.89           O
ATOM   1042  CG2 THR A 131     -24.889   1.562  85.602  1.00302.89           C
ATOM   1043  C   THR A 131     -23.243  -0.279  87.352  1.00302.89           C
ATOM   1044  O   THR A 131     -23.978   0.511  87.941  1.00302.89           O
ATOM   1045  N   GLU A 132     -22.319  -1.021  88.037  1.00343.64           N
ATOM   1046  CA  GLU A 132     -22.009  -1.025  89.473  1.00343.64           C
ATOM   1047  CB  GLU A 132     -22.936  -0.204  90.366  1.00343.64           C
ATOM   1048  CG  GLU A 132     -22.722   1.303  90.225  1.00343.64           C
ATOM   1049  CD  GLU A 132     -21.228   1.588  90.275  1.00343.64           C
ATOM   1050  OE1 GLU A 132     -20.521   0.927  91.082  1.00343.64           O
ATOM   1051  OE2 GLU A 132     -20.772   2.469  89.498  1.00343.64           O
ATOM   1052  C   GLU A 132     -21.947  -2.460  89.992  1.00343.64           C
ATOM   1053  O   GLU A 132     -21.038  -3.205  89.632  1.00343.64           O
ATOM   1054  N   GLU A 133     -22.906  -2.904  90.855  1.00324.57           N
ATOM   1055  CA  GLU A 133     -23.100  -4.313  91.177  1.00324.57           C
ATOM   1056  CB  GLU A 133     -21.848  -5.032  91.699  1.00324.57           C
ATOM   1057  CG  GLU A 133     -21.934  -6.564  91.748  1.00324.57           C
ATOM   1058  CD  GLU A 133     -21.449  -7.160  90.428  1.00324.57           C
ATOM   1059  OE1 GLU A 133     -21.377  -6.422  89.412  1.00324.57           O
ATOM   1060  OE2 GLU A 133     -21.113  -8.371  90.423  1.00324.57           O
ATOM   1061  C   GLU A 133     -24.252  -4.432  92.170  1.00324.57           C
ATOM   1062  O   GLU A 133     -24.245  -3.742  93.170  1.00324.57           O
ATOM   1063  N   VAL A 134     -25.276  -5.300  91.957  1.00148.25           N
ATOM   1064  CA  VAL A 134     -26.499  -5.375  92.741  1.00148.25           C
ATOM   1065  CB  VAL A 134     -27.371  -4.166  92.529  1.00148.25           C
ATOM   1066  CG1 VAL A 134     -27.888  -4.211  91.091  1.00148.25           C
ATOM   1067  CG2 VAL A 134     -28.495  -4.114  93.529  1.00148.25           C
ATOM   1068  C   VAL A 134     -27.271  -6.579  92.244  1.00148.25           C
ATOM   1069  O   VAL A 134     -26.786  -7.330  91.422  1.00148.25           O
ATOM   1070  N   THR A 135     -28.519  -6.806  92.743  1.00189.91           N
ATOM   1071  CA  THR A 135     -29.257  -7.948  92.265  1.00189.91           C
ATOM   1072  CB  THR A 135     -29.632  -8.920  93.365  1.00189.91           C
ATOM   1073  OG1 THR A 135     -28.460  -9.221  94.104  1.00189.91           O
ATOM   1074  CG2 THR A 135     -30.145 -10.257  92.780  1.00189.91           C
ATOM   1075  C   THR A 135     -30.481  -7.447  91.527  1.00189.91           C
ATOM   1076  O   THR A 135     -30.573  -6.268  91.201  1.00189.91           O
ATOM   1077  N   ALA A 136     -31.432  -8.349  91.199  1.00225.88           N
ATOM   1078  CA  ALA A 136     -32.624  -8.066  90.446  1.00225.88           C
ATOM   1079  CB  ALA A 136     -33.232  -9.302  89.755  1.00225.88           C
ATOM   1080  C   ALA A 136     -33.699  -7.498  91.317  1.00225.88           C
ATOM   1081  O   ALA A 136     -33.568  -7.413  92.540  1.00225.88           O
ATOM   1082  N   ALA A 137     -34.789  -7.057  90.655  1.00244.15           N
ATOM   1083  CA  ALA A 137     -35.960  -6.487  91.260  1.00244.15           C
ATOM   1084  CB  ALA A 137     -35.951  -4.950  91.330  1.00244.15           C
ATOM   1085  C   ALA A 137     -37.105  -6.888  90.383  1.00244.15           C
ATOM   1086  O   ALA A 137     -36.936  -7.704  89.474  1.00244.15           O
ATOM   1087  N   THR A 138     -38.312  -6.348  90.636  1.00238.93           N
ATOM   1088  CA  THR A 138     -39.445  -6.754  89.854  1.00238.93           C
ATOM   1089  CB  THR A 138     -40.749  -6.115  90.250  1.00238.93           C
ATOM   1090  OG1 THR A 138     -40.709  -4.713  90.028  1.00238.93           O
ATOM   1091  CG2 THR A 138     -41.011  -6.411  91.735  1.00238.93           C
ATOM   1092  C   THR A 138     -39.205  -6.396  88.427  1.00238.93           C
ATOM   1093  O   THR A 138     -38.316  -5.616  88.078  1.00238.93           O
ATOM   1094  N   PRO A 139     -40.008  -6.999  87.604  1.00179.12           N
ATOM   1095  CA  PRO A 139     -39.918  -6.808  86.182  1.00179.12           C
ATOM   1096  CD  PRO A 139     -40.538  -8.312  87.947  1.00179.12           C
ATOM   1097  CB  PRO A 139     -40.751  -7.928  85.563  1.00179.12           C
ATOM   1098  CG  PRO A 139     -40.685  -9.053  86.610  1.00179.12           C
ATOM   1099  C   PRO A 139     -40.362  -5.440  85.774  1.00179.12           C
ATOM   1100  O   PRO A 139     -41.051  -4.779  86.548  1.00179.12           O
ATOM   1101  N   GLU A 140     -39.943  -5.000  84.568  1.00244.33           N
ATOM   1102  CA  GLU A 140     -40.303  -3.715  84.044  1.00244.33           C
ATOM   1103  CB  GLU A 140     -39.086  -2.869  83.633  1.00244.33           C
ATOM   1104  CG  GLU A 140     -39.434  -1.427  83.267  1.00244.33           C
ATOM   1105  CD  GLU A 140     -38.143  -0.705  82.910  1.00244.33           C
ATOM   1106  OE1 GLU A 140     -37.358  -1.263  82.098  1.00244.33           O
ATOM   1107  OE2 GLU A 140     -37.922   0.412  83.450  1.00244.33           O
ATOM   1108  C   GLU A 140     -41.128  -3.963  82.817  1.00244.33           C
ATOM   1109  O   GLU A 140     -41.067  -5.039  82.227  1.00244.33           O
ATOM   1110  N   ASP A 141     -41.954  -2.974  82.412  1.00210.62           N
ATOM   1111  CA  ASP A 141     -42.801  -3.184  81.272  1.00210.62           C
ATOM   1112  CB  ASP A 141     -44.258  -2.750  81.496  1.00210.62           C
ATOM   1113  CG  ASP A 141     -45.037  -3.129  80.245  1.00210.62           C
ATOM   1114  OD1 ASP A 141     -44.552  -4.020  79.496  1.00210.62           O
ATOM   1115  OD2 ASP A 141     -46.117  -2.524  80.012  1.00210.62           O
ATOM   1116  C   ASP A 141     -42.304  -2.392  80.102  1.00210.62           C
ATOM   1117  O   ASP A 141     -42.010  -1.204  80.219  1.00210.62           O
ATOM   1118  N   ILE A 142     -42.180  -3.063  78.935  1.00161.24           N
ATOM   1119  CA  ILE A 142     -41.790  -2.400  77.723  1.00161.24           C
ATOM   1120  CB  ILE A 142     -40.404  -2.761  77.264  1.00161.24           C
ATOM   1121  CG1 ILE A 142     -39.931  -1.805  76.156  1.00161.24           C
ATOM   1122  CG2 ILE A 142     -40.407  -4.244  76.856  1.00161.24           C
ATOM   1123  CD1 ILE A 142     -39.720  -0.372  76.645  1.00161.24           C
ATOM   1124  C   ILE A 142     -42.750  -2.848  76.659  1.00161.24           C
ATOM   1125  O   ILE A 142     -43.131  -4.017  76.620  1.00161.24           O
ATOM   1126  N   GLU A 143     -43.202  -1.928  75.780  1.00332.25           N
ATOM   1127  CA  GLU A 143     -44.099  -2.359  74.744  1.00332.25           C
ATOM   1128  CB  GLU A 143     -45.577  -2.362  75.172  1.00332.25           C
ATOM   1129  CG  GLU A 143     -46.512  -2.962  74.121  1.00332.25           C
ATOM   1130  CD  GLU A 143     -46.316  -4.471  74.132  1.00332.25           C
ATOM   1131  OE1 GLU A 143     -45.493  -4.953  74.955  1.00332.25           O
ATOM   1132  OE2 GLU A 143     -46.987  -5.162  73.320  1.00332.25           O
ATOM   1133  C   GLU A 143     -43.984  -1.420  73.585  1.00332.25           C
ATOM   1134  O   GLU A 143     -43.721  -0.231  73.759  1.00332.25           O
ATOM   1135  N   THR A 144     -44.157  -1.949  72.355  1.00294.68           N
ATOM   1136  CA  THR A 144     -44.122  -1.109  71.192  1.00294.68           C
ATOM   1137  CB  THR A 144     -42.846  -1.209  70.408  1.00294.68           C
ATOM   1138  OG1 THR A 144     -42.813  -0.213  69.396  1.00294.68           O
ATOM   1139  CG2 THR A 144     -42.760  -2.611  69.781  1.00294.68           C
ATOM   1140  C   THR A 144     -45.231  -1.538  70.283  1.00294.68           C
ATOM   1141  O   THR A 144     -45.532  -2.724  70.160  1.00294.68           O
ATOM   1142  N   PRO A 145     -45.863  -0.580  69.664  1.00192.31           N
ATOM   1143  CA  PRO A 145     -46.922  -0.904  68.743  1.00192.31           C
ATOM   1144  CD  PRO A 145     -46.138   0.655  70.383  1.00192.31           C
ATOM   1145  CB  PRO A 145     -47.793   0.346  68.639  1.00192.31           C
ATOM   1146  CG  PRO A 145     -47.563   1.065  69.979  1.00192.31           C
ATOM   1147  C   PRO A 145     -46.371  -1.341  67.422  1.00192.31           C
ATOM   1148  O   PRO A 145     -45.222  -1.017  67.123  1.00192.31           O
ATOM   1149  N   LYS A 146     -47.163  -2.086  66.624  1.00265.74           N
ATOM   1150  CA  LYS A 146     -46.710  -2.496  65.327  1.00265.74           C
ATOM   1151  CB  LYS A 146     -46.204  -3.947  65.274  1.00265.74           C
ATOM   1152  CG  LYS A 146     -44.907  -4.159  66.053  1.00265.74           C
ATOM   1153  CD  LYS A 146     -43.753  -3.283  65.560  1.00265.74           C
ATOM   1154  CE  LYS A 146     -43.334  -3.576  64.119  1.00265.74           C
ATOM   1155  NZ  LYS A 146     -42.220  -2.684  63.724  1.00265.74           N
ATOM   1156  C   LYS A 146     -47.868  -2.396  64.384  1.00265.74           C
ATOM   1157  O   LYS A 146     -49.026  -2.489  64.795  1.00265.74           O
ATOM   1158  N   GLU A 147     -47.580  -2.174  63.085  1.00276.81           N
ATOM   1159  CA  GLU A 147     -48.624  -2.086  62.104  1.00276.81           C
ATOM   1160  CB  GLU A 147     -48.816  -0.669  61.539  1.00276.81           C
ATOM   1161  CG  GLU A 147     -49.931  -0.570  60.497  1.00276.81           C
ATOM   1162  CD  GLU A 147     -50.014   0.877  60.030  1.00276.81           C
ATOM   1163  OE1 GLU A 147     -49.216   1.709  60.539  1.00276.81           O
ATOM   1164  OE2 GLU A 147     -50.877   1.171  59.160  1.00276.81           O
ATOM   1165  C   GLU A 147     -48.238  -2.953  60.948  1.00276.81           C
ATOM   1166  O   GLU A 147     -47.076  -2.983  60.548  1.00276.81           O
ATOM   1167  N   LYS A 148     -49.210  -3.704  60.391  1.00261.90           N
ATOM   1168  CA  LYS A 148     -48.908  -4.515  59.246  1.00261.90           C
ATOM   1169  CB  LYS A 148     -48.385  -5.917  59.596  1.00261.90           C
ATOM   1170  CG  LYS A 148     -48.055  -6.759  58.363  1.00261.90           C
ATOM   1171  CD  LYS A 148     -47.210  -7.996  58.672  1.00261.90           C
ATOM   1172  CE  LYS A 148     -45.744  -7.672  58.970  1.00261.90           C
ATOM   1173  NZ  LYS A 148     -44.997  -8.917  59.259  1.00261.90           N
ATOM   1174  C   LYS A 148     -50.166  -4.694  58.460  1.00261.90           C
ATOM   1175  O   LYS A 148     -51.262  -4.711  59.016  1.00261.90           O
ATOM   1176  N   ILE A 149     -50.036  -4.812  57.123  1.00168.72           N
ATOM   1177  CA  ILE A 149     -51.187  -5.025  56.296  1.00168.72           C
ATOM   1178  CB  ILE A 149     -51.519  -3.854  55.415  1.00168.72           C
ATOM   1179  CG1 ILE A 149     -52.878  -4.068  54.726  1.00168.72           C
ATOM   1180  CG2 ILE A 149     -50.350  -3.641  54.440  1.00168.72           C
ATOM   1181  CD1 ILE A 149     -54.061  -4.063  55.692  1.00168.72           C
ATOM   1182  C   ILE A 149     -50.902  -6.190  55.403  1.00168.72           C
ATOM   1183  O   ILE A 149     -49.813  -6.302  54.843  1.00168.72           O
ATOM   1184  N   GLU A 150     -51.877  -7.111  55.268  1.00281.95           N
ATOM   1185  CA  GLU A 150     -51.683  -8.230  54.391  1.00281.95           C
ATOM   1186  CB  GLU A 150     -51.150  -9.486  55.099  1.00281.95           C
ATOM   1187  CG  GLU A 150     -49.714  -9.339  55.606  1.00281.95           C
ATOM   1188  CD  GLU A 150     -48.792  -9.291  54.395  1.00281.95           C
ATOM   1189  OE1 GLU A 150     -49.314  -9.368  53.251  1.00281.95           O
ATOM   1190  OE2 GLU A 150     -47.554  -9.174  54.598  1.00281.95           O
ATOM   1191  C   GLU A 150     -53.016  -8.583  53.813  1.00281.95           C
ATOM   1192  O   GLU A 150     -54.042  -8.462  54.480  1.00281.95           O
ATOM   1193  N   ASN A 151     -53.036  -9.013  52.535  1.00243.22           N
ATOM   1194  CA  ASN A 151     -54.279  -9.398  51.934  1.00243.22           C
ATOM   1195  CB  ASN A 151     -54.835  -8.341  50.962  1.00243.22           C
ATOM   1196  CG  ASN A 151     -56.263  -8.720  50.591  1.00243.22           C
ATOM   1197  OD1 ASN A 151     -56.772  -9.765  50.993  1.00243.22           O
ATOM   1198  ND2 ASN A 151     -56.934  -7.842  49.798  1.00243.22           N
ATOM   1199  C   ASN A 151     -54.030 -10.641  51.139  1.00243.22           C
ATOM   1200  O   ASN A 151     -53.020 -10.751  50.446  1.00243.22           O
ATOM   1201  N   ARG A 152     -54.944 -11.626  51.239  1.00283.56           N
ATOM   1202  CA  ARG A 152     -54.798 -12.825  50.464  1.00283.56           C
ATOM   1203  CB  ARG A 152     -54.219 -14.010  51.255  1.00283.56           C
ATOM   1204  CG  ARG A 152     -52.765 -13.811  51.691  1.00283.56           C
ATOM   1205  CD  ARG A 152     -52.198 -14.997  52.472  1.00283.56           C
ATOM   1206  NE  ARG A 152     -50.788 -14.673  52.824  1.00283.56           N
ATOM   1207  CZ  ARG A 152     -50.069 -15.526  53.611  1.00283.56           C
ATOM   1208  NH1 ARG A 152     -50.642 -16.676  54.072  1.00283.56           N
ATOM   1209  NH2 ARG A 152     -48.776 -15.229  53.936  1.00283.56           N
ATOM   1210  C   ARG A 152     -56.165 -13.229  50.021  1.00283.56           C
ATOM   1211  O   ARG A 152     -57.136 -13.079  50.761  1.00283.56           O
ATOM   1212  N   GLU A 153     -56.284 -13.739  48.778  1.00330.05           N
ATOM   1213  CA  GLU A 153     -57.567 -14.180  48.315  1.00330.05           C
ATOM   1214  CB  GLU A 153     -58.315 -13.129  47.477  1.00330.05           C
ATOM   1215  CG  GLU A 153     -59.683 -13.607  46.985  1.00330.05           C
ATOM   1216  CD  GLU A 153     -60.313 -12.483  46.177  1.00330.05           C
ATOM   1217  OE1 GLU A 153     -59.659 -11.414  46.044  1.00330.05           O
ATOM   1218  OE2 GLU A 153     -61.452 -12.679  45.676  1.00330.05           O
ATOM   1219  C   GLU A 153     -57.351 -15.369  47.437  1.00330.05           C
ATOM   1220  O   GLU A 153     -56.392 -15.420  46.669  1.00330.05           O
ATOM   1221  N   GLU A 154     -58.235 -16.378  47.549  1.00332.79           N
ATOM   1222  CA  GLU A 154     -58.120 -17.533  46.708  1.00332.79           C
ATOM   1223  CB  GLU A 154     -57.369 -18.703  47.362  1.00332.79           C
ATOM   1224  CG  GLU A 154     -57.245 -19.930  46.455  1.00332.79           C
ATOM   1225  CD  GLU A 154     -56.484 -21.005  47.218  1.00332.79           C
ATOM   1226  OE1 GLU A 154     -56.105 -20.741  48.391  1.00332.79           O
ATOM   1227  OE2 GLU A 154     -56.281 -22.108  46.642  1.00332.79           O
ATOM   1228  C   GLU A 154     -59.503 -18.006  46.413  1.00332.79           C
ATOM   1229  O   GLU A 154     -60.386 -17.942  47.266  1.00332.79           O
ATOM   1230  N   ALA A 155     -59.740 -18.482  45.177  1.00300.64           N
ATOM   1231  CA  ALA A 155     -61.040 -18.987  44.847  1.00300.64           C
ATOM   1232  CB  ALA A 155     -61.997 -17.913  44.301  1.00300.64           C
ATOM   1233  C   ALA A 155     -60.869 -20.008  43.769  1.00300.64           C
ATOM   1234  O   ALA A 155     -59.922 -19.946  42.987  1.00300.64           O
ATOM   1235  N   ALA A 156     -61.781 -20.999  43.720  1.00269.74           N
ATOM   1236  CA  ALA A 156     -61.704 -21.989  42.689  1.00269.74           C
ATOM   1237  CB  ALA A 156     -60.943 -23.258  43.106  1.00269.74           C
ATOM   1238  C   ALA A 156     -63.104 -22.403  42.368  1.00269.74           C
ATOM   1239  O   ALA A 156     -63.972 -22.416  43.239  1.00269.74           O
ATOM   1240  N   ILE A 157     -63.364 -22.733  41.088  1.00118.22           N
ATOM   1241  CA  ILE A 157     -64.675 -23.170  40.711  1.00118.22           C
ATOM   1242  CB  ILE A 157     -65.431 -22.168  39.890  1.00118.22           C
ATOM   1243  CG1 ILE A 157     -66.902 -22.589  39.746  1.00118.22           C
ATOM   1244  CG2 ILE A 157     -64.694 -21.993  38.551  1.00118.22           C
ATOM   1245  CD1 ILE A 157     -67.800 -21.489  39.183  1.00118.22           C
ATOM   1246  C   ILE A 157     -64.519 -24.397  39.873  1.00118.22           C
ATOM   1247  O   ILE A 157     -63.613 -24.480  39.046  1.00118.22           O
ATOM   1248  N   SER A 158     -65.393 -25.400  40.086  1.00163.10           N
ATOM   1249  CA  SER A 158     -65.315 -26.583  39.281  1.00163.10           C
ATOM   1250  CB  SER A 158     -64.632 -27.766  39.989  1.00163.10           C
ATOM   1251  OG  SER A 158     -63.275 -27.452  40.264  1.00163.10           O
ATOM   1252  C   SER A 158     -66.715 -27.006  38.974  1.00163.10           C
ATOM   1253  O   SER A 158     -67.615 -26.845  39.796  1.00163.10           O
ATOM   1254  N   GLU A 159     -66.936 -27.540  37.759  1.00269.78           N
ATOM   1255  CA  GLU A 159     -68.249 -28.000  37.408  1.00269.78           C
ATOM   1256  CB  GLU A 159     -69.091 -26.945  36.675  1.00269.78           C
ATOM   1257  CG  GLU A 159     -69.462 -25.744  37.549  1.00269.78           C
ATOM   1258  CD  GLU A 159     -70.293 -24.786  36.707  1.00269.78           C
ATOM   1259  OE1 GLU A 159     -71.222 -25.267  36.007  1.00269.78           O
ATOM   1260  OE2 GLU A 159     -70.001 -23.560  36.745  1.00269.78           O
ATOM   1261  C   GLU A 159     -68.081 -29.152  36.476  1.00269.78           C
ATOM   1262  O   GLU A 159     -67.151 -29.180  35.668  1.00269.78           O
ATOM   1263  N   ALA A 160     -68.975 -30.156  36.575  1.00301.70           N
ATOM   1264  CA  ALA A 160     -68.893 -31.270  35.678  1.00301.70           C
ATOM   1265  CB  ALA A 160     -68.004 -32.414  36.194  1.00301.70           C
ATOM   1266  C   ALA A 160     -70.272 -31.822  35.523  1.00301.70           C
ATOM   1267  O   ALA A 160     -71.096 -31.720  36.430  1.00301.70           O
ATOM   1268  N   ALA A 161     -70.565 -32.407  34.345  1.00300.52           N
ATOM   1269  CA  ALA A 161     -71.854 -32.998  34.141  1.00300.52           C
ATOM   1270  CB  ALA A 161     -72.906 -32.013  33.601  1.00300.52           C
ATOM   1271  C   ALA A 161     -71.694 -34.073  33.118  1.00300.52           C
ATOM   1272  O   ALA A 161     -70.822 -33.993  32.253  1.00300.52           O
ATOM   1273  N   THR A 162     -72.525 -35.130  33.207  1.00256.03           N
ATOM   1274  CA  THR A 162     -72.450 -36.179  32.235  1.00256.03           C
ATOM   1275  CB  THR A 162     -71.790 -37.425  32.748  1.00256.03           C
ATOM   1276  OG1 THR A 162     -70.467 -37.138  33.177  1.00256.03           O
ATOM   1277  CG2 THR A 162     -71.766 -38.470  31.619  1.00256.03           C
ATOM   1278  C   THR A 162     -73.849 -36.547  31.866  1.00256.03           C
ATOM   1279  O   THR A 162     -74.754 -36.492  32.697  1.00256.03           O
ATOM   1280  N   THR A 163     -74.069 -36.913  30.588  1.00318.23           N
ATOM   1281  CA  THR A 163     -75.380 -37.316  30.179  1.00318.23           C
ATOM   1282  CB  THR A 163     -76.081 -36.303  29.323  1.00318.23           C
ATOM   1283  OG1 THR A 163     -77.431 -36.689  29.108  1.00318.23           O
ATOM   1284  CG2 THR A 163     -75.337 -36.190  27.982  1.00318.23           C
ATOM   1285  C   THR A 163     -75.234 -38.555  29.358  1.00318.23           C
ATOM   1286  O   THR A 163     -74.286 -38.691  28.587  1.00318.23           O
ATOM   1287  N   PHE A 164     -76.169 -39.513  29.523  1.00316.14           N
ATOM   1288  CA  PHE A 164     -76.104 -40.707  28.736  1.00316.14           C
ATOM   1289  CB  PHE A 164     -75.412 -41.875  29.459  1.00316.14           C
ATOM   1290  CG  PHE A 164     -75.293 -43.005  28.496  1.00316.14           C
ATOM   1291  CD1 PHE A 164     -74.264 -43.033  27.583  1.00316.14           C
ATOM   1292  CD2 PHE A 164     -76.200 -44.039  28.511  1.00316.14           C
ATOM   1293  CE1 PHE A 164     -74.146 -44.071  26.690  1.00316.14           C
ATOM   1294  CE2 PHE A 164     -76.085 -45.080  27.620  1.00316.14           C
ATOM   1295  CZ  PHE A 164     -75.056 -45.100  26.710  1.00316.14           C
ATOM   1296  C   PHE A 164     -77.514 -41.120  28.458  1.00316.14           C
ATOM   1297  O   PHE A 164     -78.407 -40.879  29.270  1.00316.14           O
ATOM   1298  N   GLU A 165     -77.762 -41.735  27.285  1.00279.96           N
ATOM   1299  CA  GLU A 165     -79.097 -42.161  26.989  1.00279.96           C
ATOM   1300  CB  GLU A 165     -79.898 -41.143  26.159  1.00279.96           C
ATOM   1301  CG  GLU A 165     -80.199 -39.845  26.914  1.00279.96           C
ATOM   1302  CD  GLU A 165     -80.985 -38.929  25.986  1.00279.96           C
ATOM   1303  OE1 GLU A 165     -81.971 -39.426  25.366  1.00279.96           O
ATOM   1304  OE2 GLU A 165     -80.616 -37.735  25.876  1.00279.96           O
ATOM   1305  C   GLU A 165     -79.017 -43.415  26.181  1.00279.96           C
ATOM   1306  O   GLU A 165     -78.086 -43.601  25.394  1.00279.96           O
ATOM   1307  N   THR A 166     -79.990 -44.326  26.375  1.00253.67           N
ATOM   1308  CA  THR A 166     -80.020 -45.536  25.609  1.00253.67           C
ATOM   1309  CB  THR A 166     -79.616 -46.756  26.386  1.00253.67           C
ATOM   1310  OG1 THR A 166     -78.296 -46.605  26.887  1.00253.67           O
ATOM   1311  CG2 THR A 166     -79.691 -47.978  25.455  1.00253.67           C
ATOM   1312  C   THR A 166     -81.436 -45.756  25.184  1.00253.67           C
ATOM   1313  O   THR A 166     -82.368 -45.335  25.868  1.00253.67           O
ATOM   1314  N   ALA A 167     -81.634 -46.404  24.020  1.00290.62           N
ATOM   1315  CA  ALA A 167     -82.972 -46.678  23.588  1.00290.62           C
ATOM   1316  CB  ALA A 167     -83.521 -45.644  22.590  1.00290.62           C
ATOM   1317  C   ALA A 167     -82.958 -47.998  22.888  1.00290.62           C
ATOM   1318  O   ALA A 167     -81.982 -48.351  22.228  1.00290.62           O
ATOM   1319  N   THR A 168     -84.047 -48.776  23.038  1.00312.34           N
ATOM   1320  CA  THR A 168     -84.132 -50.038  22.364  1.00312.34           C
ATOM   1321  CB  THR A 168     -83.817 -51.211  23.245  1.00312.34           C
ATOM   1322  OG1 THR A 168     -83.745 -52.400  22.473  1.00312.34           O
ATOM   1323  CG2 THR A 168     -84.915 -51.334  24.315  1.00312.34           C
ATOM   1324  C   THR A 168     -85.544 -50.203  21.905  1.00312.34           C
ATOM   1325  O   THR A 168     -86.468 -49.666  22.515  1.00312.34           O
ATOM   1326  N   SER A 169     -85.749 -50.936  20.793  1.00242.27           N
ATOM   1327  CA  SER A 169     -87.091 -51.153  20.338  1.00242.27           C
ATOM   1328  CB  SER A 169     -87.565 -50.117  19.304  1.00242.27           C
ATOM   1329  OG  SER A 169     -87.609 -48.825  19.892  1.00242.27           O
ATOM   1330  C   SER A 169     -87.133 -52.489  19.670  1.00242.27           C
ATOM   1331  O   SER A 169     -86.154 -52.923  19.063  1.00242.27           O
ATOM   1332  N   GLU A 170     -88.278 -53.189  19.791  1.00318.80           N
ATOM   1333  CA  GLU A 170     -88.422 -54.458  19.137  1.00318.80           C
ATOM   1334  CB  GLU A 170     -87.995 -55.654  20.006  1.00318.80           C
ATOM   1335  CG  GLU A 170     -88.128 -57.000  19.292  1.00318.80           C
ATOM   1336  CD  GLU A 170     -87.674 -58.089  20.254  1.00318.80           C
ATOM   1337  OE1 GLU A 170     -87.282 -57.739  21.399  1.00318.80           O
ATOM   1338  OE2 GLU A 170     -87.711 -59.283  19.855  1.00318.80           O
ATOM   1339  C   GLU A 170     -89.878 -54.629  18.838  1.00318.80           C
ATOM   1340  O   GLU A 170     -90.734 -54.190  19.607  1.00318.80           O
ATOM   1341  N   GLU A 171     -90.203 -55.255  17.688  1.00323.59           N
ATOM   1342  CA  GLU A 171     -91.586 -55.460  17.378  1.00323.59           C
ATOM   1343  CB  GLU A 171     -92.145 -54.455  16.355  1.00323.59           C
ATOM   1344  CG  GLU A 171     -93.628 -54.662  16.045  1.00323.59           C
ATOM   1345  CD  GLU A 171     -94.049 -53.610  15.029  1.00323.59           C
ATOM   1346  OE1 GLU A 171     -93.179 -52.788  14.633  1.00323.59           O
ATOM   1347  OE2 GLU A 171     -95.245 -53.618  14.632  1.00323.59           O
ATOM   1348  C   GLU A 171     -91.723 -56.816  16.773  1.00323.59           C
ATOM   1349  O   GLU A 171     -90.872 -57.251  15.996  1.00323.59           O
ATOM   1350  N   THR A 172     -92.801 -57.539  17.136  1.00244.36           N
ATOM   1351  CA  THR A 172     -93.036 -58.830  16.561  1.00244.36           C
ATOM   1352  CB  THR A 172     -92.737 -59.968  17.492  1.00244.36           C
ATOM   1353  OG1 THR A 172     -91.378 -59.921  17.901  1.00244.36           O
ATOM   1354  CG2 THR A 172     -93.026 -61.292  16.763  1.00244.36           C
ATOM   1355  C   THR A 172     -94.493 -58.904  16.238  1.00244.36           C
ATOM   1356  O   THR A 172     -95.321 -58.315  16.933  1.00244.36           O
ATOM   1357  N   MET A 173     -94.848 -59.618  15.151  1.00322.87           N
ATOM   1358  CA  MET A 173     -96.236 -59.741  14.818  1.00322.87           C
ATOM   1359  CB  MET A 173     -96.672 -58.820  13.663  1.00322.87           C
ATOM   1360  CG  MET A 173     -98.175 -58.842  13.364  1.00322.87           C
ATOM   1361  SD  MET A 173     -98.782 -60.345  12.537  1.00322.87           S
ATOM   1362  CE  MET A 173    -100.513 -59.798  12.460  1.00322.87           C
ATOM   1363  C   MET A 173     -96.468 -61.150  14.386  1.00322.87           C
ATOM   1364  O   MET A 173     -95.667 -61.725  13.650  1.00322.87           O
ATOM   1365  N   THR A 174     -97.575 -61.756  14.856  1.00306.37           N
ATOM   1366  CA  THR A 174     -97.896 -63.091  14.446  1.00306.37           C
ATOM   1367  CB  THR A 174     -97.568 -64.130  15.477  1.00306.37           C
ATOM   1368  OG1 THR A 174     -98.332 -63.911  16.654  1.00306.37           O
ATOM   1369  CG2 THR A 174     -96.066 -64.049  15.796  1.00306.37           C
ATOM   1370  C   THR A 174     -99.372 -63.140  14.230  1.00306.37           C
ATOM   1371  O   THR A 174    -100.130 -62.443  14.904  1.00306.37           O
ATOM   1372  N   SER A 175     -99.824 -63.958  13.258  1.00201.46           N
ATOM   1373  CA  SER A 175    -101.234 -64.072  13.043  1.00201.46           C
ATOM   1374  CB  SER A 175    -101.776 -63.111  11.972  1.00201.46           C
ATOM   1375  OG  SER A 175    -101.220 -63.428  10.705  1.00201.46           O
ATOM   1376  C   SER A 175    -101.507 -65.461  12.564  1.00201.46           C
ATOM   1377  O   SER A 175    -100.697 -66.053  11.858  1.00201.46           O
ATOM   1378  N   GLU A 176    -102.660 -66.022  12.966  1.00340.72           N
ATOM   1379  CA  GLU A 176    -103.023 -67.333  12.510  1.00340.72           C
ATOM   1380  CB  GLU A 176    -102.608 -68.459  13.473  1.00340.72           C
ATOM   1381  CG  GLU A 176    -102.994 -69.855  12.977  1.00340.72           C
ATOM   1382  CD  GLU A 176    -102.096 -70.202  11.797  1.00340.72           C
ATOM   1383  OE1 GLU A 176    -101.739 -69.268  11.031  1.00340.72           O
ATOM   1384  OE2 GLU A 176    -101.757 -71.406  11.647  1.00340.72           O
ATOM   1385  C   GLU A 176    -104.509 -67.367  12.409  1.00340.72           C
ATOM   1386  O   GLU A 176    -105.210 -66.811  13.250  1.00340.72           O
ATOM   1387  N   GLU A 177    -105.037 -68.011  11.349  1.00296.37           N
ATOM   1388  CA  GLU A 177    -106.461 -68.099  11.232  1.00296.37           C
ATOM   1389  CB  GLU A 177    -107.057 -67.116  10.208  1.00296.37           C
ATOM   1390  CG  GLU A 177    -108.585 -67.157  10.117  1.00296.37           C
ATOM   1391  CD  GLU A 177    -108.990 -68.304   9.201  1.00296.37           C
ATOM   1392  OE1 GLU A 177    -108.106 -68.811   8.459  1.00296.37           O
ATOM   1393  OE2 GLU A 177    -110.190 -68.686   9.228  1.00296.37           O
ATOM   1394  C   GLU A 177    -106.789 -69.482  10.771  1.00296.37           C
ATOM   1395  O   GLU A 177    -106.158 -70.009   9.857  1.00296.37           O
ATOM   1396  N   GLU A 178    -107.783 -70.113  11.421  1.00221.77           N
ATOM   1397  CA  GLU A 178    -108.202 -71.419  11.001  1.00221.77           C
ATOM   1398  CB  GLU A 178    -107.718 -72.549  11.925  1.00221.77           C
ATOM   1399  CG  GLU A 178    -106.200 -72.753  11.898  1.00221.77           C
ATOM   1400  CD  GLU A 178    -105.862 -73.895  12.846  1.00221.77           C
ATOM   1401  OE1 GLU A 178    -106.810 -74.468  13.445  1.00221.77           O
ATOM   1402  OE2 GLU A 178    -104.649 -74.207  12.985  1.00221.77           O
ATOM   1403  C   GLU A 178    -109.690 -71.416  11.055  1.00221.77           C
ATOM   1404  O   GLU A 178    -110.284 -70.913  12.004  1.00221.77           O
ATOM   1405  N   LYS A 179    -110.348 -71.968  10.015  1.00319.67           N
ATOM   1406  CA  LYS A 179    -111.774 -71.990  10.052  1.00319.67           C
ATOM   1407  CB  LYS A 179    -112.441 -70.934   9.156  1.00319.67           C
ATOM   1408  CG  LYS A 179    -113.972 -70.977   9.216  1.00319.67           C
ATOM   1409  CD  LYS A 179    -114.545 -70.573  10.571  1.00319.67           C
ATOM   1410  CE  LYS A 179    -116.075 -70.627  10.632  1.00319.67           C
ATOM   1411  NZ  LYS A 179    -116.654 -69.631   9.703  1.00319.67           N
ATOM   1412  C   LYS A 179    -112.241 -73.324   9.570  1.00319.67           C
ATOM   1413  O   LYS A 179    -111.703 -73.875   8.613  1.00319.67           O
ATOM   1414  N   THR A 180    -113.253 -73.878  10.256  1.00296.75           N
ATOM   1415  CA  THR A 180    -113.841 -75.119   9.842  1.00296.75           C
ATOM   1416  CB  THR A 180    -113.575 -76.256  10.782  1.00296.75           C
ATOM   1417  OG1 THR A 180    -114.038 -77.475  10.219  1.00296.75           O
ATOM   1418  CG2 THR A 180    -114.296 -75.975  12.112  1.00296.75           C
ATOM   1419  C   THR A 180    -115.311 -74.881   9.842  1.00296.75           C
ATOM   1420  O   THR A 180    -115.824 -74.143  10.682  1.00296.75           O
ATOM   1421  N   GLU A 181    -116.042 -75.481   8.884  1.00273.42           N
ATOM   1422  CA  GLU A 181    -117.451 -75.244   8.899  1.00273.42           C
ATOM   1423  CB  GLU A 181    -118.018 -74.784   7.543  1.00273.42           C
ATOM   1424  CG  GLU A 181    -119.441 -74.223   7.627  1.00273.42           C
ATOM   1425  CD  GLU A 181    -120.431 -75.377   7.685  1.00273.42           C
ATOM   1426  OE1 GLU A 181    -120.049 -76.512   7.294  1.00273.42           O
ATOM   1427  OE2 GLU A 181    -121.591 -75.136   8.114  1.00273.42           O
ATOM   1428  C   GLU A 181    -118.124 -76.522   9.265  1.00273.42           C
ATOM   1429  O   GLU A 181    -118.066 -77.504   8.528  1.00273.42           O
ATOM   1430  N   THR A 182    -118.755 -76.544  10.453  1.00239.17           N
ATOM   1431  CA  THR A 182    -119.498 -77.694  10.867  1.00239.17           C
ATOM   1432  CB  THR A 182    -118.766 -78.564  11.845  1.00239.17           C
ATOM   1433  OG1 THR A 182    -118.502 -77.844  13.040  1.00239.17           O
ATOM   1434  CG2 THR A 182    -117.447 -79.025  11.201  1.00239.17           C
ATOM   1435  C   THR A 182    -120.699 -77.164  11.571  1.00239.17           C
ATOM   1436  O   THR A 182    -120.599 -76.202  12.330  1.00239.17           O
ATOM   1437  N   PRO A 183    -121.844 -77.732  11.331  1.00194.29           N
ATOM   1438  CA  PRO A 183    -122.980 -77.236  12.046  1.00194.29           C
ATOM   1439  CD  PRO A 183    -122.196 -78.172   9.990  1.00194.29           C
ATOM   1440  CB  PRO A 183    -124.208 -77.741  11.294  1.00194.29           C
ATOM   1441  CG  PRO A 183    -123.701 -77.877   9.847  1.00194.29           C
ATOM   1442  C   PRO A 183    -122.897 -77.660  13.471  1.00194.29           C
ATOM   1443  O   PRO A 183    -122.723 -78.850  13.724  1.00194.29           O
ATOM   1444  N   GLU A 184    -123.039 -76.706  14.411  1.00261.85           N
ATOM   1445  CA  GLU A 184    -123.010 -77.007  15.814  1.00261.85           C
ATOM   1446  CB  GLU A 184    -121.617 -77.385  16.359  1.00261.85           C
ATOM   1447  CG  GLU A 184    -121.138 -78.780  15.955  1.00261.85           C
ATOM   1448  CD  GLU A 184    -119.765 -79.008  16.570  1.00261.85           C
ATOM   1449  OE1 GLU A 184    -119.264 -78.083  17.263  1.00261.85           O
ATOM   1450  OE2 GLU A 184    -119.196 -80.111  16.351  1.00261.85           O
ATOM   1451  C   GLU A 184    -123.409 -75.756  16.516  1.00261.85           C
ATOM   1452  O   GLU A 184    -123.309 -74.664  15.961  1.00261.85           O
ATOM   1453  N   GLU A 185    -123.903 -75.886  17.759  1.00261.92           N
ATOM   1454  CA  GLU A 185    -124.254 -74.701  18.479  1.00261.92           C
ATOM   1455  CB  GLU A 185    -125.710 -74.688  18.980  1.00261.92           C
ATOM   1456  CG  GLU A 185    -126.750 -74.628  17.860  1.00261.92           C
ATOM   1457  CD  GLU A 185    -126.914 -76.027  17.283  1.00261.92           C
ATOM   1458  OE1 GLU A 185    -126.288 -76.973  17.830  1.00261.92           O
ATOM   1459  OE2 GLU A 185    -127.672 -76.168  16.286  1.00261.92           O
ATOM   1460  C   GLU A 185    -123.379 -74.649  19.686  1.00261.92           C
ATOM   1461  O   GLU A 185    -123.468 -75.506  20.564  1.00261.92           O
ATOM   1462  N   ALA A 186    -122.484 -73.646  19.750  1.00291.07           N
ATOM   1463  CA  ALA A 186    -121.663 -73.513  20.915  1.00291.07           C
ATOM   1464  CB  ALA A 186    -120.481 -74.496  20.953  1.00291.07           C
ATOM   1465  C   ALA A 186    -121.088 -72.137  20.892  1.00291.07           C
ATOM   1466  O   ALA A 186    -120.806 -71.589  19.827  1.00291.07           O
ATOM   1467  N   GLU A 187    -120.916 -71.529  22.081  1.00292.79           N
ATOM   1468  CA  GLU A 187    -120.318 -70.231  22.115  1.00292.79           C
ATOM   1469  CB  GLU A 187    -121.326 -69.086  21.929  1.00292.79           C
ATOM   1470  CG  GLU A 187    -122.411 -69.043  23.009  1.00292.79           C
ATOM   1471  CD  GLU A 187    -123.441 -70.122  22.706  1.00292.79           C
ATOM   1472  OE1 GLU A 187    -123.360 -70.729  21.605  1.00292.79           O
ATOM   1473  OE2 GLU A 187    -124.329 -70.349  23.571  1.00292.79           O
ATOM   1474  C   GLU A 187    -119.704 -70.059  23.463  1.00292.79           C
ATOM   1475  O   GLU A 187    -120.366 -70.249  24.482  1.00292.79           O
ATOM   1476  N   VAL A 188    -118.404 -69.710  23.508  1.00 74.70           N
ATOM   1477  CA  VAL A 188    -117.796 -69.467  24.781  1.00 74.70           C
ATOM   1478  CB  VAL A 188    -117.065 -70.656  25.334  1.00 74.70           C
ATOM   1479  CG1 VAL A 188    -116.363 -70.239  26.638  1.00 74.70           C
ATOM   1480  CG2 VAL A 188    -118.065 -71.811  25.504  1.00 74.70           C
ATOM   1481  C   VAL A 188    -116.784 -68.390  24.585  1.00 74.70           C
ATOM   1482  O   VAL A 188    -115.975 -68.449  23.660  1.00 74.70           O
ATOM   1483  N   MET A 189    -116.816 -67.356  25.447  1.00274.31           N
ATOM   1484  CA  MET A 189    -115.819 -66.336  25.338  1.00274.31           C
ATOM   1485  CB  MET A 189    -116.154 -65.259  24.292  1.00274.31           C
ATOM   1486  CG  MET A 189    -115.042 -64.227  24.095  1.00274.31           C
ATOM   1487  SD  MET A 189    -115.404 -62.952  22.850  1.00274.31           S
ATOM   1488  CE  MET A 189    -115.176 -64.055  21.426  1.00274.31           C
ATOM   1489  C   MET A 189    -115.729 -65.663  26.667  1.00274.31           C
ATOM   1490  O   MET A 189    -116.737 -65.224  27.219  1.00274.31           O
ATOM   1491  N   LYS A 190    -114.507 -65.579  27.227  1.00259.53           N
ATOM   1492  CA  LYS A 190    -114.344 -64.910  28.482  1.00259.53           C
ATOM   1493  CB  LYS A 190    -114.722 -65.779  29.695  1.00259.53           C
ATOM   1494  CG  LYS A 190    -116.223 -66.076  29.777  1.00259.53           C
ATOM   1495  CD  LYS A 190    -116.583 -67.203  30.748  1.00259.53           C
ATOM   1496  CE  LYS A 190    -116.356 -68.603  30.173  1.00259.53           C
ATOM   1497  NZ  LYS A 190    -116.726 -69.629  31.173  1.00259.53           N
ATOM   1498  C   LYS A 190    -112.897 -64.569  28.609  1.00259.53           C
ATOM   1499  O   LYS A 190    -112.032 -65.352  28.222  1.00259.53           O
ATOM   1500  N   THR A 191    -112.594 -63.368  29.139  1.00258.12           N
ATOM   1501  CA  THR A 191    -111.218 -63.012  29.308  1.00258.12           C
ATOM   1502  CB  THR A 191    -110.759 -61.916  28.390  1.00258.12           C
ATOM   1503  OG1 THR A 191    -109.352 -61.750  28.490  1.00258.12           O
ATOM   1504  CG2 THR A 191    -111.479 -60.612  28.772  1.00258.12           C
ATOM   1505  C   THR A 191    -111.041 -62.523  30.708  1.00258.12           C
ATOM   1506  O   THR A 191    -111.869 -61.776  31.227  1.00258.12           O
ATOM   1507  N   ASP A 192    -109.953 -62.963  31.368  1.00182.11           N
ATOM   1508  CA  ASP A 192    -109.684 -62.514  32.701  1.00182.11           C
ATOM   1509  CB  ASP A 192    -109.821 -63.621  33.761  1.00182.11           C
ATOM   1510  CG  ASP A 192    -111.292 -63.992  33.876  1.00182.11           C
ATOM   1511  OD1 ASP A 192    -112.136 -63.259  33.295  1.00182.11           O
ATOM   1512  OD2 ASP A 192    -111.593 -65.014  34.549  1.00182.11           O
ATOM   1513  C   ASP A 192    -108.262 -62.061  32.725  1.00182.11           C
ATOM   1514  O   ASP A 192    -107.347 -62.869  32.579  1.00182.11           O
ATOM   1515  N   ALA A 193    -108.031 -60.744  32.889  1.00266.74           N
ATOM   1516  CA  ALA A 193    -106.674 -60.287  32.931  1.00266.74           C
ATOM   1517  CB  ALA A 193    -106.218 -59.599  31.633  1.00266.74           C
ATOM   1518  C   ALA A 193    -106.563 -59.276  34.025  1.00266.74           C
ATOM   1519  O   ALA A 193    -107.496 -58.517  34.282  1.00266.74           O
ATOM   1520  N   SER A 194    -105.407 -59.264  34.719  1.00246.78           N
ATOM   1521  CA  SER A 194    -105.193 -58.297  35.755  1.00246.78           C
ATOM   1522  CB  SER A 194    -105.683 -58.757  37.139  1.00246.78           C
ATOM   1523  OG  SER A 194    -107.092 -58.926  37.127  1.00246.78           O
ATOM   1524  C   SER A 194    -103.718 -58.090  35.861  1.00246.78           C
ATOM   1525  O   SER A 194    -102.933 -58.990  35.564  1.00246.78           O
ATOM   1526  N   THR A 195    -103.298 -56.876  36.270  1.00233.61           N
ATOM   1527  CA  THR A 195    -101.896 -56.621  36.427  1.00233.61           C
ATOM   1528  CB  THR A 195    -101.307 -55.810  35.312  1.00233.61           C
ATOM   1529  OG1 THR A 195    -101.495 -56.475  34.072  1.00233.61           O
ATOM   1530  CG2 THR A 195     -99.807 -55.615  35.585  1.00233.61           C
ATOM   1531  C   THR A 195    -101.726 -55.828  37.682  1.00233.61           C
ATOM   1532  O   THR A 195    -102.603 -55.049  38.058  1.00233.61           O
ATOM   1533  N   GLU A 196    -100.592 -56.024  38.384  1.00299.14           N
ATOM   1534  CA  GLU A 196    -100.359 -55.266  39.579  1.00299.14           C
ATOM   1535  CB  GLU A 196    -100.798 -55.998  40.857  1.00299.14           C
ATOM   1536  CG  GLU A 196    -100.583 -55.185  42.134  1.00299.14           C
ATOM   1537  CD  GLU A 196    -101.672 -54.124  42.203  1.00299.14           C
ATOM   1538  OE1 GLU A 196    -102.817 -54.425  41.772  1.00299.14           O
ATOM   1539  OE2 GLU A 196    -101.374 -53.000  42.687  1.00299.14           O
ATOM   1540  C   GLU A 196     -98.889 -55.031  39.693  1.00299.14           C
ATOM   1541  O   GLU A 196     -98.089 -55.925  39.415  1.00299.14           O
ATOM   1542  N   SER A 197     -98.485 -53.806  40.086  1.00231.16           N
ATOM   1543  CA  SER A 197     -97.093 -53.538  40.271  1.00231.16           C
ATOM   1544  CB  SER A 197     -96.341 -53.247  38.958  1.00231.16           C
ATOM   1545  OG  SER A 197     -94.971 -52.990  39.227  1.00231.16           O
ATOM   1546  C   SER A 197     -96.972 -52.317  41.124  1.00231.16           C
ATOM   1547  O   SER A 197     -97.857 -51.460  41.122  1.00231.16           O
ATOM   1548  N   SER A 198     -95.877 -52.213  41.902  1.00201.84           N
ATOM   1549  CA  SER A 198     -95.677 -51.037  42.704  1.00201.84           C
ATOM   1550  CB  SER A 198     -96.559 -50.995  43.962  1.00201.84           C
ATOM   1551  OG  SER A 198     -96.226 -52.067  44.831  1.00201.84           O
ATOM   1552  C   SER A 198     -94.251 -51.025  43.159  1.00201.84           C
ATOM   1553  O   SER A 198     -93.624 -52.077  43.290  1.00201.84           O
ATOM   1554  N   THR A 199     -93.691 -49.819  43.386  1.00246.80           N
ATOM   1555  CA  THR A 199     -92.343 -49.726  43.871  1.00246.80           C
ATOM   1556  CB  THR A 199     -91.327 -49.569  42.777  1.00246.80           C
ATOM   1557  OG1 THR A 199     -91.418 -50.655  41.867  1.00246.80           O
ATOM   1558  CG2 THR A 199     -89.924 -49.536  43.407  1.00246.80           C
ATOM   1559  C   THR A 199     -92.268 -48.507  44.738  1.00246.80           C
ATOM   1560  O   THR A 199     -93.107 -47.614  44.635  1.00246.80           O
ATOM   1561  N   MET A 200     -91.268 -48.448  45.642  1.00278.13           N
ATOM   1562  CA  MET A 200     -91.126 -47.296  46.487  1.00278.13           C
ATOM   1563  CB  MET A 200     -91.742 -47.492  47.882  1.00278.13           C
ATOM   1564  CG  MET A 200     -93.258 -47.696  47.852  1.00278.13           C
ATOM   1565  SD  MET A 200     -94.024 -47.959  49.480  1.00278.13           S
ATOM   1566  CE  MET A 200     -93.771 -46.254  50.053  1.00278.13           C
ATOM   1567  C   MET A 200     -89.660 -47.058  46.680  1.00278.13           C
ATOM   1568  O   MET A 200     -88.867 -47.998  46.659  1.00278.13           O
ATOM   1569  N   LYS A 201     -89.254 -45.781  46.854  1.00278.99           N
ATOM   1570  CA  LYS A 201     -87.858 -45.515  47.065  1.00278.99           C
ATOM   1571  CB  LYS A 201     -87.130 -44.984  45.818  1.00278.99           C
ATOM   1572  CG  LYS A 201     -87.130 -45.946  44.629  1.00278.99           C
ATOM   1573  CD  LYS A 201     -88.496 -46.084  43.955  1.00278.99           C
ATOM   1574  CE  LYS A 201     -88.467 -46.935  42.684  1.00278.99           C
ATOM   1575  NZ  LYS A 201     -89.810 -46.960  42.061  1.00278.99           N
ATOM   1576  C   LYS A 201     -87.731 -44.443  48.104  1.00278.99           C
ATOM   1577  O   LYS A 201     -88.478 -43.466  48.096  1.00278.99           O
ATOM   1578  N   TYR A 202     -86.782 -44.616  49.049  1.00336.24           N
ATOM   1579  CA  TYR A 202     -86.531 -43.608  50.041  1.00336.24           C
ATOM   1580  CB  TYR A 202     -87.076 -43.954  51.438  1.00336.24           C
ATOM   1581  CG  TYR A 202     -88.565 -43.956  51.377  1.00336.24           C
ATOM   1582  CD1 TYR A 202     -89.268 -42.775  51.459  1.00336.24           C
ATOM   1583  CD2 TYR A 202     -89.260 -45.136  51.247  1.00336.24           C
ATOM   1584  CE1 TYR A 202     -90.642 -42.771  51.406  1.00336.24           C
ATOM   1585  CE2 TYR A 202     -90.634 -45.139  51.194  1.00336.24           C
ATOM   1586  CZ  TYR A 202     -91.327 -43.955  51.273  1.00336.24           C
ATOM   1587  OH  TYR A 202     -92.737 -43.954  51.219  1.00336.24           O
ATOM   1588  C   TYR A 202     -85.046 -43.479  50.182  1.00336.24           C
ATOM   1589  O   TYR A 202     -84.325 -44.472  50.109  1.00336.24           O
ATOM   1590  N   PHE A 203     -84.540 -42.241  50.367  1.00358.56           N
ATOM   1591  CA  PHE A 203     -83.126 -42.090  50.568  1.00358.56           C
ATOM   1592  CB  PHE A 203     -82.356 -41.680  49.299  1.00358.56           C
ATOM   1593  CG  PHE A 203     -82.828 -40.329  48.883  1.00358.56           C
ATOM   1594  CD1 PHE A 203     -83.975 -40.186  48.138  1.00358.56           C
ATOM   1595  CD2 PHE A 203     -82.118 -39.205  49.236  1.00358.56           C
ATOM   1596  CE1 PHE A 203     -84.409 -38.940  47.751  1.00358.56           C
ATOM   1597  CE2 PHE A 203     -82.547 -37.956  48.852  1.00358.56           C
ATOM   1598  CZ  PHE A 203     -83.696 -37.822  48.112  1.00358.56           C
ATOM   1599  C   PHE A 203     -82.915 -41.013  51.586  1.00358.56           C
ATOM   1600  O   PHE A 203     -83.608 -39.997  51.580  1.00358.56           O
ATOM   1601  N   ILE A 204     -81.953 -41.222  52.509  1.00125.64           N
ATOM   1602  CA  ILE A 204     -81.665 -40.227  53.504  1.00125.64           C
ATOM   1603  CB  ILE A 204     -82.340 -40.480  54.821  1.00125.64           C
ATOM   1604  CG1 ILE A 204     -81.831 -41.793  55.440  1.00125.64           C
ATOM   1605  CG2 ILE A 204     -83.860 -40.449  54.593  1.00125.64           C
ATOM   1606  CD1 ILE A 204     -82.226 -41.971  56.906  1.00125.64           C
ATOM   1607  C   ILE A 204     -80.192 -40.251  53.768  1.00125.64           C
ATOM   1608  O   ILE A 204     -79.530 -41.261  53.532  1.00125.64           O
ATOM   1609  N   GLY A 205     -79.628 -39.120  54.244  1.00 79.49           N
ATOM   1610  CA  GLY A 205     -78.233 -39.126  54.585  1.00 79.49           C
ATOM   1611  C   GLY A 205     -77.805 -37.731  54.918  1.00 79.49           C
ATOM   1612  O   GLY A 205     -78.124 -36.782  54.204  1.00 79.49           O
ATOM   1613  N   ILE A 206     -77.059 -37.581  56.033  1.00 41.51           N
ATOM   1614  CA  ILE A 206     -76.535 -36.302  56.422  1.00 41.51           C
ATOM   1615  CB  ILE A 206     -77.290 -35.657  57.548  1.00 41.51           C
ATOM   1616  CG1 ILE A 206     -78.748 -35.390  57.141  1.00 41.51           C
ATOM   1617  CG2 ILE A 206     -76.525 -34.389  57.963  1.00 41.51           C
ATOM   1618  CD1 ILE A 206     -79.646 -35.008  58.317  1.00 41.51           C
ATOM   1619  C   ILE A 206     -75.143 -36.538  56.920  1.00 41.51           C
ATOM   1620  O   ILE A 206     -74.864 -37.575  57.518  1.00 41.51           O
ATOM   1621  N   VAL A 207     -74.215 -35.592  56.666  1.00 28.99           N
ATOM   1622  CA  VAL A 207     -72.884 -35.783  57.171  1.00 28.99           C
ATOM   1623  CB  VAL A 207     -71.947 -36.375  56.158  1.00 28.99           C
ATOM   1624  CG1 VAL A 207     -70.543 -36.462  56.779  1.00 28.99           C
ATOM   1625  CG2 VAL A 207     -72.515 -37.728  55.698  1.00 28.99           C
ATOM   1626  C   VAL A 207     -72.330 -34.445  57.552  1.00 28.99           C
ATOM   1627  O   VAL A 207     -72.577 -33.449  56.873  1.00 28.99           O
ATOM   1628  N   VAL A 208     -71.572 -34.388  58.670  1.00117.33           N
ATOM   1629  CA  VAL A 208     -70.962 -33.152  59.071  1.00117.33           C
ATOM   1630  CB  VAL A 208     -71.859 -32.277  59.899  1.00117.33           C
ATOM   1631  CG1 VAL A 208     -73.077 -31.857  59.054  1.00117.33           C
ATOM   1632  CG2 VAL A 208     -72.219 -33.045  61.181  1.00117.33           C
ATOM   1633  C   VAL A 208     -69.780 -33.474  59.934  1.00117.33           C
ATOM   1634  O   VAL A 208     -69.765 -34.490  60.627  1.00117.33           O
ATOM   1635  N   PHE A 209     -68.749 -32.602  59.897  1.00214.25           N
ATOM   1636  CA  PHE A 209     -67.593 -32.753  60.734  1.00214.25           C
ATOM   1637  CB  PHE A 209     -66.466 -33.599  60.121  1.00214.25           C
ATOM   1638  CG  PHE A 209     -66.885 -35.026  60.211  1.00214.25           C
ATOM   1639  CD1 PHE A 209     -67.657 -35.602  59.229  1.00214.25           C
ATOM   1640  CD2 PHE A 209     -66.500 -35.793  61.288  1.00214.25           C
ATOM   1641  CE1 PHE A 209     -68.034 -36.922  59.321  1.00214.25           C
ATOM   1642  CE2 PHE A 209     -66.873 -37.112  61.385  1.00214.25           C
ATOM   1643  CZ  PHE A 209     -67.646 -37.679  60.401  1.00214.25           C
ATOM   1644  C   PHE A 209     -67.051 -31.387  61.010  1.00214.25           C
ATOM   1645  O   PHE A 209     -67.392 -30.426  60.324  1.00214.25           O
ATOM   1646  N   VAL A 210     -66.199 -31.259  62.048  1.00109.53           N
ATOM   1647  CA  VAL A 210     -65.671 -29.964  62.369  1.00109.53           C
ATOM   1648  CB  VAL A 210     -66.307 -29.344  63.580  1.00109.53           C
ATOM   1649  CG1 VAL A 210     -67.801 -29.118  63.295  1.00109.53           C
ATOM   1650  CG2 VAL A 210     -66.034 -30.254  64.790  1.00109.53           C
ATOM   1651  C   VAL A 210     -64.215 -30.105  62.679  1.00109.53           C
ATOM   1652  O   VAL A 210     -63.733 -31.193  62.995  1.00109.53           O
ATOM   1653  N   VAL A 211     -63.472 -28.986  62.565  1.00105.59           N
ATOM   1654  CA  VAL A 211     -62.078 -28.978  62.893  1.00105.59           C
ATOM   1655  CB  VAL A 211     -61.191 -28.583  61.750  1.00105.59           C
ATOM   1656  CG1 VAL A 211     -61.346 -29.629  60.634  1.00105.59           C
ATOM   1657  CG2 VAL A 211     -61.546 -27.148  61.321  1.00105.59           C
ATOM   1658  C   VAL A 211     -61.910 -27.935  63.948  1.00105.59           C
ATOM   1659  O   VAL A 211     -62.576 -26.900  63.919  1.00105.59           O
ATOM   1660  N   LEU A 212     -61.027 -28.189  64.931  1.00305.34           N
ATOM   1661  CA  LEU A 212     -60.838 -27.227  65.974  1.00305.34           C
ATOM   1662  CB  LEU A 212     -61.191 -27.784  67.370  1.00305.34           C
ATOM   1663  CG  LEU A 212     -61.075 -26.795  68.548  1.00305.34           C
ATOM   1664  CD1 LEU A 212     -59.624 -26.437  68.886  1.00305.34           C
ATOM   1665  CD2 LEU A 212     -61.956 -25.564  68.316  1.00305.34           C
ATOM   1666  C   LEU A 212     -59.399 -26.832  65.975  1.00305.34           C
ATOM   1667  O   LEU A 212     -58.514 -27.641  65.700  1.00305.34           O
ATOM   1668  N   LEU A 213     -59.130 -25.542  66.260  1.00194.98           N
ATOM   1669  CA  LEU A 213     -57.781 -25.070  66.356  1.00194.98           C
ATOM   1670  CB  LEU A 213     -57.451 -23.968  65.336  1.00194.98           C
ATOM   1671  CG  LEU A 213     -57.538 -24.423  63.871  1.00194.98           C
ATOM   1672  CD1 LEU A 213     -57.200 -23.263  62.926  1.00194.98           C
ATOM   1673  CD2 LEU A 213     -56.655 -25.651  63.606  1.00194.98           C
ATOM   1674  C   LEU A 213     -57.635 -24.442  67.708  1.00194.98           C
ATOM   1675  O   LEU A 213     -58.474 -23.642  68.121  1.00194.98           O
ATOM   1676  N   CYS A 214     -56.572 -24.812  68.447  1.00 76.54           N
ATOM   1677  CA  CYS A 214     -56.370 -24.198  69.727  1.00 76.54           C
ATOM   1678  CB  CYS A 214     -56.245 -25.185  70.901  1.00 76.54           C
ATOM   1679  SG  CYS A 214     -57.820 -25.990  71.329  1.00 76.54           S
ATOM   1680  C   CYS A 214     -55.086 -23.449  69.661  1.00 76.54           C
ATOM   1681  O   CYS A 214     -54.022 -24.036  69.472  1.00 76.54           O
ATOM   1682  N   ALA A 215     -55.167 -22.111  69.795  1.00191.32           N
ATOM   1683  CA  ALA A 215     -53.987 -21.298  69.777  1.00191.32           C
ATOM   1684  CB  ALA A 215     -54.254 -19.815  69.468  1.00191.32           C
ATOM   1685  C   ALA A 215     -53.370 -21.375  71.133  1.00191.32           C
ATOM   1686  O   ALA A 215     -54.038 -21.701  72.114  1.00191.32           O
ATOM   1687  N   GLY A 216     -52.058 -21.092  71.215  1.00155.07           N
ATOM   1688  CA  GLY A 216     -51.384 -21.132  72.477  1.00155.07           C
ATOM   1689  C   GLY A 216     -50.632 -19.845  72.599  1.00155.07           C
ATOM   1690  O   GLY A 216     -50.273 -19.226  71.602  1.00155.07           O
ATOM   1691  N   ALA A 217     -50.366 -19.420  73.853  1.00202.55           N
ATOM   1692  CA  ALA A 217     -49.682 -18.175  74.024  1.00202.55           C
ATOM   1693  CB  ALA A 217     -50.370 -17.235  75.030  1.00202.55           C
ATOM   1694  C   ALA A 217     -48.303 -18.443  74.532  1.00202.55           C
ATOM   1695  O   ALA A 217     -48.100 -19.282  75.406  1.00202.55           O
ATOM   1696  N   ILE A 218     -47.311 -17.743  73.945  1.00196.73           N
ATOM   1697  CA  ILE A 218     -45.951 -17.849  74.368  1.00196.73           C
ATOM   1698  CB  ILE A 218     -45.042 -18.354  73.270  1.00196.73           C
ATOM   1699  CG1 ILE A 218     -43.595 -18.581  73.754  1.00196.73           C
ATOM   1700  CG2 ILE A 218     -45.189 -17.426  72.055  1.00196.73           C
ATOM   1701  CD1 ILE A 218     -42.810 -17.320  74.112  1.00196.73           C
ATOM   1702  C   ILE A 218     -45.558 -16.467  74.764  1.00196.73           C
ATOM   1703  O   ILE A 218     -45.663 -15.528  73.975  1.00196.73           O
ATOM   1704  N   ALA A 219     -45.119 -16.302  76.025  1.00296.24           N
ATOM   1705  CA  ALA A 219     -44.760 -14.999  76.493  1.00296.24           C
ATOM   1706  CB  ALA A 219     -45.805 -13.918  76.183  1.00296.24           C
ATOM   1707  C   ALA A 219     -44.677 -15.073  77.984  1.00296.24           C
ATOM   1708  O   ALA A 219     -44.829 -16.137  78.583  1.00296.24           O
ATOM   1709  N   TYR A 220     -44.371 -13.913  78.601  1.00416.98           N
ATOM   1710  CA  TYR A 220     -44.328 -13.701  80.027  1.00416.98           C
ATOM   1711  CB  TYR A 220     -45.279 -14.622  80.821  1.00416.98           C
ATOM   1712  CG  TYR A 220     -46.671 -14.293  80.391  1.00416.98           C
ATOM   1713  CD1 TYR A 220     -47.378 -13.300  81.028  1.00416.98           C
ATOM   1714  CD2 TYR A 220     -47.273 -14.982  79.361  1.00416.98           C
ATOM   1715  CE1 TYR A 220     -48.651 -12.972  80.625  1.00416.98           C
ATOM   1716  CE2 TYR A 220     -48.545 -14.658  78.949  1.00416.98           C
ATOM   1717  CZ  TYR A 220     -49.239 -13.662  79.589  1.00416.98           C
ATOM   1718  OH  TYR A 220     -50.544 -13.326  79.171  1.00416.98           O
ATOM   1719  C   TYR A 220     -42.938 -13.977  80.508  1.00416.98           C
ATOM   1720  O   TYR A 220     -42.439 -15.095  80.416  1.00416.98           O
ATOM   1721  N   LEU A 221     -42.249 -12.933  81.004  1.00289.80           N
ATOM   1722  CA  LEU A 221     -40.955 -13.143  81.603  1.00289.80           C
ATOM   1723  CB  LEU A 221     -39.851 -13.621  80.634  1.00289.80           C
ATOM   1724  CG  LEU A 221     -38.663 -14.314  81.374  1.00289.80           C
ATOM   1725  CD1 LEU A 221     -37.500 -14.686  80.425  1.00289.80           C
ATOM   1726  CD2 LEU A 221     -38.170 -13.509  82.591  1.00289.80           C
ATOM   1727  C   LEU A 221     -40.547 -11.818  82.198  1.00289.80           C
ATOM   1728  O   LEU A 221     -40.940 -11.460  83.316  1.00289.80           O
ATOM   1729  N   TYR A 222     -39.716 -11.061  81.445  1.00310.84           N
ATOM   1730  CA  TYR A 222     -39.240  -9.730  81.765  1.00310.84           C
ATOM   1731  CB  TYR A 222     -40.181  -8.892  82.665  1.00310.84           C
ATOM   1732  CG  TYR A 222     -41.454  -8.659  81.882  1.00310.84           C
ATOM   1733  CD1 TYR A 222     -42.451  -9.605  81.907  1.00310.84           C
ATOM   1734  CD2 TYR A 222     -41.710  -7.527  81.128  1.00310.84           C
ATOM   1735  CE1 TYR A 222     -43.637  -9.457  81.232  1.00310.84           C
ATOM   1736  CE2 TYR A 222     -42.902  -7.347  80.439  1.00310.84           C
ATOM   1737  CZ  TYR A 222     -43.875  -8.331  80.493  1.00310.84           C
ATOM   1738  OH  TYR A 222     -45.115  -8.228  79.823  1.00310.84           O
ATOM   1739  C   TYR A 222     -37.829  -9.849  82.302  1.00310.84           C
ATOM   1740  O   TYR A 222     -37.524 -10.771  83.053  1.00310.84           O
ATOM   1741  N   SER A 223     -36.917  -8.929  81.875  1.00212.65           N
ATOM   1742  CA  SER A 223     -35.523  -9.161  82.161  1.00212.65           C
ATOM   1743  CB  SER A 223     -34.692  -9.343  80.877  1.00212.65           C
ATOM   1744  OG  SER A 223     -35.253 -10.363  80.066  1.00212.65           O
ATOM   1745  C   SER A 223     -34.839  -8.082  82.965  1.00212.65           C
ATOM   1746  O   SER A 223     -35.269  -6.948  83.180  1.00212.65           O
ATOM   1747  N   PRO A 224     -33.723  -8.589  83.426  1.00198.95           N
ATOM   1748  CA  PRO A 224     -32.794  -7.887  84.289  1.00198.95           C
ATOM   1749  CD  PRO A 224     -33.793  -9.991  83.784  1.00198.95           C
ATOM   1750  CB  PRO A 224     -32.058  -8.945  85.098  1.00198.95           C
ATOM   1751  CG  PRO A 224     -33.031 -10.125  85.117  1.00198.95           C
ATOM   1752  C   PRO A 224     -31.840  -6.935  83.632  1.00198.95           C
ATOM   1753  O   PRO A 224     -31.901  -6.783  82.418  1.00198.95           O
ATOM   1754  N   GLU A 225     -30.987  -6.260  84.445  1.00296.25           N
ATOM   1755  CA  GLU A 225     -30.048  -5.215  84.064  1.00296.25           C
ATOM   1756  CB  GLU A 225     -30.887  -3.936  84.050  1.00296.25           C
ATOM   1757  CG  GLU A 225     -32.076  -3.938  85.030  1.00296.25           C
ATOM   1758  CD  GLU A 225     -31.677  -3.486  86.425  1.00296.25           C
ATOM   1759  OE1 GLU A 225     -30.573  -2.903  86.582  1.00296.25           O
ATOM   1760  OE2 GLU A 225     -32.498  -3.697  87.360  1.00296.25           O
ATOM   1761  C   GLU A 225     -28.945  -5.118  85.117  1.00296.25           C
ATOM   1762  O   GLU A 225     -29.300  -5.128  86.294  1.00296.25           O
ATOM   1763  N   LEU A 226     -27.595  -5.070  84.807  1.00313.04           N
ATOM   1764  CA  LEU A 226     -26.846  -5.090  86.028  1.00313.04           C
ATOM   1765  CB  LEU A 226     -25.399  -5.583  85.975  1.00313.04           C
ATOM   1766  CG  LEU A 226     -25.335  -7.070  85.607  1.00313.04           C
ATOM   1767  CD1 LEU A 226     -26.043  -7.919  86.670  1.00313.04           C
ATOM   1768  CD2 LEU A 226     -25.938  -7.301  84.219  1.00313.04           C
ATOM   1769  C   LEU A 226     -26.901  -3.830  86.794  1.00313.04           C
ATOM   1770  O   LEU A 226     -27.748  -3.675  87.669  1.00313.04           O
ATOM   1771  N   PHE A 227     -26.004  -2.848  86.564  1.00462.88           N
ATOM   1772  CA  PHE A 227     -26.335  -1.912  87.581  1.00462.88           C
ATOM   1773  CB  PHE A 227     -25.335  -1.707  88.710  1.00462.88           C
ATOM   1774  CG  PHE A 227     -24.862  -3.110  88.755  1.00462.88           C
ATOM   1775  CD1 PHE A 227     -25.520  -4.139  89.343  1.00462.88           C
ATOM   1776  CD2 PHE A 227     -23.755  -3.435  88.041  1.00462.88           C
ATOM   1777  CE1 PHE A 227     -24.980  -5.383  89.228  1.00462.88           C
ATOM   1778  CE2 PHE A 227     -23.180  -4.650  87.918  1.00462.88           C
ATOM   1779  CZ  PHE A 227     -23.839  -5.647  88.546  1.00462.88           C
ATOM   1780  C   PHE A 227     -27.198  -0.868  86.997  1.00462.88           C
ATOM   1781  O   PHE A 227     -28.028  -0.297  87.696  1.00462.88           O
ATOM   1782  N   ASP A 228     -26.901  -0.527  85.712  1.00268.33           N
ATOM   1783  CA  ASP A 228     -27.793   0.179  84.854  1.00268.33           C
ATOM   1784  CB  ASP A 228     -27.073   0.943  83.729  1.00268.33           C
ATOM   1785  CG  ASP A 228     -28.085   1.742  82.912  1.00268.33           C
ATOM   1786  OD1 ASP A 228     -28.902   1.138  82.163  1.00268.33           O
ATOM   1787  OD2 ASP A 228     -28.046   2.992  83.002  1.00268.33           O
ATOM   1788  C   ASP A 228     -28.878  -0.712  84.255  1.00268.33           C
ATOM   1789  O   ASP A 228     -29.818  -1.091  84.941  1.00268.33           O
ATOM   1790  N   ASN A 229     -28.662  -1.287  83.040  1.00296.25           N
ATOM   1791  CA  ASN A 229     -29.802  -1.855  82.363  1.00296.25           C
ATOM   1792  CB  ASN A 229     -30.834  -0.782  81.974  1.00296.25           C
ATOM   1793  CG  ASN A 229     -32.177  -1.456  81.671  1.00296.25           C
ATOM   1794  OD1 ASN A 229     -32.648  -1.433  80.546  1.00296.25           O
ATOM   1795  ND2 ASN A 229     -32.804  -2.058  82.722  1.00296.25           N
ATOM   1796  C   ASN A 229     -29.447  -2.663  81.132  1.00296.25           C
ATOM   1797  O   ASN A 229     -28.311  -2.640  80.660  1.00296.25           O
ATOM   1798  N   LEU A 230     -30.454  -3.420  80.612  1.00273.09           N
ATOM   1799  CA  LEU A 230     -30.348  -4.266  79.439  1.00273.09           C
ATOM   1800  CB  LEU A 230     -30.525  -5.773  79.752  1.00273.09           C
ATOM   1801  CG  LEU A 230     -29.481  -6.387  80.718  1.00273.09           C
ATOM   1802  CD1 LEU A 230     -29.781  -7.864  81.008  1.00273.09           C
ATOM   1803  CD2 LEU A 230     -28.049  -6.225  80.191  1.00273.09           C
ATOM   1804  C   LEU A 230     -31.509  -3.920  78.527  1.00273.09           C
ATOM   1805  O   LEU A 230     -32.544  -3.446  79.002  1.00273.09           O
ATOM   1806  N   SER A 231     -31.347  -4.124  77.194  1.00289.05           N
ATOM   1807  CA  SER A 231     -32.339  -3.950  76.149  1.00289.05           C
ATOM   1808  CB  SER A 231     -33.746  -3.479  76.562  1.00289.05           C
ATOM   1809  OG  SER A 231     -34.394  -4.477  77.337  1.00289.05           O
ATOM   1810  C   SER A 231     -31.781  -2.968  75.177  1.00289.05           C
ATOM   1811  O   SER A 231     -30.576  -2.933  74.955  1.00289.05           O
ATOM   1812  N   SER A 232     -32.616  -2.134  74.520  1.00230.33           N
ATOM   1813  CA  SER A 232     -32.034  -1.140  73.654  1.00230.33           C
ATOM   1814  CB  SER A 232     -32.205  -1.433  72.151  1.00230.33           C
ATOM   1815  OG  SER A 232     -31.606  -0.398  71.383  1.00230.33           O
ATOM   1816  C   SER A 232     -32.720   0.163  73.952  1.00230.33           C
ATOM   1817  O   SER A 232     -33.830   0.142  74.481  1.00230.33           O
ATOM   1818  N   GLU A 233     -32.027   1.301  73.670  1.00279.81           N
ATOM   1819  CA  GLU A 233     -32.495   2.667  73.829  1.00279.81           C
ATOM   1820  CB  GLU A 233     -33.980   2.833  74.208  1.00279.81           C
ATOM   1821  CG  GLU A 233     -34.927   2.507  73.053  1.00279.81           C
ATOM   1822  CD  GLU A 233     -34.868   3.672  72.073  1.00279.81           C
ATOM   1823  OE1 GLU A 233     -34.651   4.823  72.537  1.00279.81           O
ATOM   1824  OE2 GLU A 233     -35.035   3.428  70.848  1.00279.81           O
ATOM   1825  C   GLU A 233     -31.647   3.356  74.859  1.00279.81           C
ATOM   1826  O   GLU A 233     -30.588   2.850  75.219  1.00279.81           O
ATOM   1827  N   PRO A 234     -32.048   4.507  75.343  1.00 96.47           N
ATOM   1828  CA  PRO A 234     -31.294   5.119  76.402  1.00 96.47           C
ATOM   1829  CD  PRO A 234     -32.644   5.522  74.490  1.00 96.47           C
ATOM   1830  CB  PRO A 234     -31.772   6.572  76.490  1.00 96.47           C
ATOM   1831  CG  PRO A 234     -32.918   6.679  75.462  1.00 96.47           C
ATOM   1832  C   PRO A 234     -31.451   4.325  77.663  1.00 96.47           C
ATOM   1833  O   PRO A 234     -32.461   3.646  77.821  1.00 96.47           O
ATOM   1834  N   PRO A 235     -30.470   4.378  78.520  1.00 73.66           N
ATOM   1835  CA  PRO A 235     -30.455   3.591  79.731  1.00 73.66           C
ATOM   1836  CD  PRO A 235     -29.129   4.693  78.058  1.00 73.66           C
ATOM   1837  CB  PRO A 235     -28.983   3.457  80.127  1.00 73.66           C
ATOM   1838  CG  PRO A 235     -28.253   4.529  79.304  1.00 73.66           C
ATOM   1839  C   PRO A 235     -31.272   4.071  80.893  1.00 73.66           C
ATOM   1840  O   PRO A 235     -31.545   5.265  81.000  1.00 73.66           O
ATOM   1841  N   VAL A 236     -31.680   3.120  81.762  1.00 67.68           N
ATOM   1842  CA  VAL A 236     -32.307   3.372  83.031  1.00 67.68           C
ATOM   1843  CB  VAL A 236     -33.800   3.233  82.976  1.00 67.68           C
ATOM   1844  CG1 VAL A 236     -34.364   3.277  84.405  1.00 67.68           C
ATOM   1845  CG2 VAL A 236     -34.356   4.342  82.066  1.00 67.68           C
ATOM   1846  C   VAL A 236     -31.780   2.277  83.908  1.00 67.68           C
ATOM   1847  O   VAL A 236     -32.158   1.121  83.728  1.00 67.68           O
ATOM   1848  N   GLU A 237     -30.864   2.589  84.859  1.00295.99           N
ATOM   1849  CA  GLU A 237     -30.297   1.485  85.567  1.00295.99           C
ATOM   1850  CB  GLU A 237     -29.377   1.884  86.742  1.00295.99           C
ATOM   1851  CG  GLU A 237     -28.000   2.500  86.583  1.00295.99           C
ATOM   1852  CD  GLU A 237     -27.579   2.859  87.993  1.00295.99           C
ATOM   1853  OE1 GLU A 237     -27.204   1.917  88.735  1.00295.99           O
ATOM   1854  OE2 GLU A 237     -27.614   4.066  88.360  1.00295.99           O
ATOM   1855  C   GLU A 237     -31.231   0.686  86.409  1.00295.99           C
ATOM   1856  O   GLU A 237     -32.414   0.467  86.162  1.00295.99           O
ATOM   1857  N   LYS A 238     -30.573   0.244  87.503  1.00263.14           N
ATOM   1858  CA  LYS A 238     -31.089  -0.372  88.670  1.00263.14           C
ATOM   1859  CB  LYS A 238     -30.016  -1.095  89.496  1.00263.14           C
ATOM   1860  CG  LYS A 238     -30.600  -2.106  90.476  1.00263.14           C
ATOM   1861  CD  LYS A 238     -31.587  -1.466  91.447  1.00263.14           C
ATOM   1862  CE  LYS A 238     -32.103  -2.401  92.540  1.00263.14           C
ATOM   1863  NZ  LYS A 238     -32.864  -3.508  91.931  1.00263.14           N
ATOM   1864  C   LYS A 238     -31.513   0.837  89.405  1.00263.14           C
ATOM   1865  O   LYS A 238     -32.441   0.835  90.207  1.00263.14           O
ATOM   1866  N   VAL A 239     -30.667   1.876  89.241  1.00199.15           N
ATOM   1867  CA  VAL A 239     -30.897   3.166  89.826  1.00199.15           C
ATOM   1868  CB  VAL A 239     -29.626   3.824  90.186  1.00199.15           C
ATOM   1869  CG1 VAL A 239     -29.878   5.146  90.936  1.00199.15           C
ATOM   1870  CG2 VAL A 239     -28.813   2.739  90.881  1.00199.15           C
ATOM   1871  C   VAL A 239     -31.738   4.238  89.134  1.00199.15           C
ATOM   1872  O   VAL A 239     -32.738   4.658  89.707  1.00199.15           O
ATOM   1873  N   VAL A 240     -31.419   4.735  87.900  1.00151.62           N
ATOM   1874  CA  VAL A 240     -32.157   5.950  87.553  1.00151.62           C
ATOM   1875  CB  VAL A 240     -31.903   7.015  88.596  1.00151.62           C
ATOM   1876  CG1 VAL A 240     -30.397   7.336  88.580  1.00151.62           C
ATOM   1877  CG2 VAL A 240     -32.787   8.250  88.374  1.00151.62           C
ATOM   1878  C   VAL A 240     -31.697   6.565  86.242  1.00151.62           C
ATOM   1879  O   VAL A 240     -30.682   6.172  85.691  1.00151.62           O
ATOM   1880  N   ASP A 241     -32.458   7.546  85.679  1.00257.96           N
ATOM   1881  CA  ASP A 241     -31.964   8.260  84.525  1.00257.96           C
ATOM   1882  CB  ASP A 241     -31.661   7.359  83.310  1.00257.96           C
ATOM   1883  CG  ASP A 241     -31.010   8.207  82.224  1.00257.96           C
ATOM   1884  OD1 ASP A 241     -31.690   9.120  81.683  1.00257.96           O
ATOM   1885  OD2 ASP A 241     -29.814   7.954  81.923  1.00257.96           O
ATOM   1886  C   ASP A 241     -32.957   9.321  84.103  1.00257.96           C
ATOM   1887  O   ASP A 241     -34.155   9.059  84.013  1.00257.96           O
ATOM   1888  N   ALA A 242     -32.491  10.569  83.840  1.00291.25           N
ATOM   1889  CA  ALA A 242     -33.417  11.572  83.370  1.00291.25           C
ATOM   1890  CB  ALA A 242     -34.622  11.758  84.304  1.00291.25           C
ATOM   1891  C   ALA A 242     -32.739  12.913  83.275  1.00291.25           C
ATOM   1892  O   ALA A 242     -31.667  13.119  83.831  1.00291.25           O
ATOM   1893  N   GLY A 243     -33.355  13.882  82.563  1.00140.15           N
ATOM   1894  CA  GLY A 243     -32.811  15.217  82.505  1.00140.15           C
ATOM   1895  C   GLY A 243     -31.897  15.357  81.326  1.00140.15           C
ATOM   1896  O   GLY A 243     -31.768  14.432  80.527  1.00140.15           O
ATOM   1897  N   THR A 244     -31.295  16.563  81.159  1.00322.63           N
ATOM   1898  CA  THR A 244     -30.337  16.818  80.112  1.00322.63           C
ATOM   1899  CB  THR A 244     -30.984  17.017  78.773  1.00322.63           C
ATOM   1900  OG1 THR A 244     -29.997  17.101  77.756  1.00322.63           O
ATOM   1901  CG2 THR A 244     -31.825  18.305  78.811  1.00322.63           C
ATOM   1902  C   THR A 244     -29.593  18.091  80.437  1.00322.63           C
ATOM   1903  O   THR A 244     -30.200  19.052  80.903  1.00322.63           O
ATOM   1904  N   ASP A 245     -28.254  18.133  80.205  1.00231.04           N
ATOM   1905  CA  ASP A 245     -27.499  19.342  80.451  1.00231.04           C
ATOM   1906  CB  ASP A 245     -27.184  19.618  81.935  1.00231.04           C
ATOM   1907  CG  ASP A 245     -28.407  20.222  82.609  1.00231.04           C
ATOM   1908  OD1 ASP A 245     -29.075  21.073  81.962  1.00231.04           O
ATOM   1909  OD2 ASP A 245     -28.681  19.857  83.782  1.00231.04           O
ATOM   1910  C   ASP A 245     -26.163  19.288  79.758  1.00231.04           C
ATOM   1911  O   ASP A 245     -25.469  18.274  79.805  1.00231.04           O
ATOM   1912  N   LYS A 246     -25.779  20.393  79.076  1.00323.57           N
ATOM   1913  CA  LYS A 246     -24.469  20.496  78.482  1.00323.57           C
ATOM   1914  CB  LYS A 246     -24.355  19.925  77.062  1.00323.57           C
ATOM   1915  CG  LYS A 246     -22.922  19.891  76.528  1.00323.57           C
ATOM   1916  CD  LYS A 246     -22.021  18.900  77.270  1.00323.57           C
ATOM   1917  CE  LYS A 246     -20.587  18.848  76.739  1.00323.57           C
ATOM   1918  NZ  LYS A 246     -19.796  17.870  77.520  1.00323.57           N
ATOM   1919  C   LYS A 246     -24.126  21.957  78.417  1.00323.57           C
ATOM   1920  O   LYS A 246     -25.009  22.804  78.508  1.00323.57           O
ATOM   1921  N   PRO A 247     -22.861  22.287  78.325  1.00272.87           N
ATOM   1922  CA  PRO A 247     -22.470  23.673  78.279  1.00272.87           C
ATOM   1923  CD  PRO A 247     -21.828  21.451  78.915  1.00272.87           C
ATOM   1924  CB  PRO A 247     -20.962  23.689  78.517  1.00272.87           C
ATOM   1925  CG  PRO A 247     -20.718  22.419  79.355  1.00272.87           C
ATOM   1926  C   PRO A 247     -22.899  24.485  77.089  1.00272.87           C
ATOM   1927  O   PRO A 247     -23.378  25.600  77.289  1.00272.87           O
ATOM   1928  N   ALA A 248     -22.756  23.960  75.854  1.00241.32           N
ATOM   1929  CA  ALA A 248     -23.081  24.696  74.656  1.00241.32           C
ATOM   1930  CB  ALA A 248     -24.561  25.081  74.509  1.00241.32           C
ATOM   1931  C   ALA A 248     -22.262  25.953  74.579  1.00241.32           C
ATOM   1932  O   ALA A 248     -21.703  26.422  75.569  1.00241.32           O
ATOM   1933  N   ASP A 249     -22.146  26.518  73.359  1.00196.44           N
ATOM   1934  CA  ASP A 249     -21.401  27.731  73.171  1.00196.44           C
ATOM   1935  CB  ASP A 249     -20.244  27.589  72.167  1.00196.44           C
ATOM   1936  CG  ASP A 249     -19.185  26.685  72.781  1.00196.44           C
ATOM   1937  OD1 ASP A 249     -19.224  26.484  74.024  1.00196.44           O
ATOM   1938  OD2 ASP A 249     -18.323  26.182  72.013  1.00196.44           O
ATOM   1939  C   ASP A 249     -22.333  28.759  72.606  1.00196.44           C
ATOM   1940  O   ASP A 249     -23.095  28.472  71.684  1.00196.44           O
ATOM   1941  N   ASN A 250     -22.313  29.988  73.163  1.00278.38           N
ATOM   1942  CA  ASN A 250     -23.160  31.021  72.637  1.00278.38           C
ATOM   1943  CB  ASN A 250     -24.409  31.289  73.494  1.00278.38           C
ATOM   1944  CG  ASN A 250     -25.305  32.255  72.732  1.00278.38           C
ATOM   1945  OD1 ASN A 250     -25.963  31.878  71.763  1.00278.38           O
ATOM   1946  ND2 ASN A 250     -25.340  33.537  73.185  1.00278.38           N
ATOM   1947  C   ASN A 250     -22.375  32.295  72.593  1.00278.38           C
ATOM   1948  O   ASN A 250     -21.513  32.532  73.437  1.00278.38           O
ATOM   1949  N   THR A 251     -22.641  33.144  71.577  1.00316.66           N
ATOM   1950  CA  THR A 251     -21.965  34.407  71.481  1.00316.66           C
ATOM   1951  CB  THR A 251     -20.820  34.405  70.512  1.00316.66           C
ATOM   1952  OG1 THR A 251     -20.097  35.623  70.603  1.00316.66           O
ATOM   1953  CG2 THR A 251     -21.378  34.220  69.090  1.00316.66           C
ATOM   1954  C   THR A 251     -22.953  35.417  70.986  1.00316.66           C
ATOM   1955  O   THR A 251     -23.961  35.063  70.377  1.00316.66           O
ATOM   1956  N   ALA A 252     -22.700  36.715  71.260  1.00295.25           N
ATOM   1957  CA  ALA A 252     -23.591  37.731  70.776  1.00295.25           C
ATOM   1958  CB  ALA A 252     -24.693  38.112  71.779  1.00295.25           C
ATOM   1959  C   ALA A 252     -22.787  38.967  70.519  1.00295.25           C
ATOM   1960  O   ALA A 252     -21.796  39.227  71.200  1.00295.25           O
ATOM   1961  N   LEU A 253     -23.189  39.756  69.501  1.00371.31           N
ATOM   1962  CA  LEU A 253     -22.499  40.980  69.209  1.00371.31           C
ATOM   1963  CB  LEU A 253     -21.461  40.832  68.075  1.00371.31           C
ATOM   1964  CG  LEU A 253     -20.665  42.108  67.719  1.00371.31           C
ATOM   1965  CD1 LEU A 253     -21.520  43.162  66.996  1.00371.31           C
ATOM   1966  CD2 LEU A 253     -19.948  42.669  68.958  1.00371.31           C
ATOM   1967  C   LEU A 253     -23.534  41.970  68.776  1.00371.31           C
ATOM   1968  O   LEU A 253     -24.515  41.607  68.129  1.00371.31           O
ATOM   1969  N   ALA A 254     -23.356  43.256  69.144  1.00282.95           N
ATOM   1970  CA  ALA A 254     -24.303  44.248  68.720  1.00282.95           C
ATOM   1971  CB  ALA A 254     -25.305  44.651  69.815  1.00282.95           C
ATOM   1972  C   ALA A 254     -23.543  45.481  68.346  1.00282.95           C
ATOM   1973  O   ALA A 254     -22.528  45.806  68.960  1.00282.95           O
ATOM   1974  N   ASP A 255     -24.011  46.191  67.299  1.00235.11           N
ATOM   1975  CA  ASP A 255     -23.366  47.406  66.891  1.00235.11           C
ATOM   1976  CB  ASP A 255     -22.366  47.212  65.738  1.00235.11           C
ATOM   1977  CG  ASP A 255     -21.632  48.527  65.511  1.00235.11           C
ATOM   1978  OD1 ASP A 255     -21.956  49.518  66.217  1.00235.11           O
ATOM   1979  OD2 ASP A 255     -20.732  48.555  64.629  1.00235.11           O
ATOM   1980  C   ASP A 255     -24.431  48.335  66.399  1.00235.11           C
ATOM   1981  O   ASP A 255     -25.239  47.963  65.550  1.00235.11           O
ATOM   1982  N   SER A 256     -24.478  49.572  66.936  1.00154.69           N
ATOM   1983  CA  SER A 256     -25.470  50.495  66.464  1.00154.69           C
ATOM   1984  CB  SER A 256     -26.691  50.614  67.391  1.00154.69           C
ATOM   1985  OG  SER A 256     -26.302  51.160  68.643  1.00154.69           O
ATOM   1986  C   SER A 256     -24.848  51.852  66.385  1.00154.69           C
ATOM   1987  O   SER A 256     -23.936  52.175  67.145  1.00154.69           O
ATOM   1988  N   VAL A 257     -25.320  52.679  65.430  1.00 99.32           N
ATOM   1989  CA  VAL A 257     -24.819  54.017  65.306  1.00 99.32           C
ATOM   1990  CB  VAL A 257     -23.744  54.164  64.269  1.00 99.32           C
ATOM   1991  CG1 VAL A 257     -22.533  53.318  64.696  1.00 99.32           C
ATOM   1992  CG2 VAL A 257     -24.328  53.775  62.900  1.00 99.32           C
ATOM   1993  C   VAL A 257     -25.962  54.876  64.872  1.00 99.32           C
ATOM   1994  O   VAL A 257     -26.888  54.403  64.215  1.00 99.32           O
ATOM   1995  N   VAL A 258     -25.939  56.169  65.252  1.00 79.60           N
ATOM   1996  CA  VAL A 258     -26.997  57.045  64.841  1.00 79.60           C
ATOM   1997  CB  VAL A 258     -28.092  57.183  65.857  1.00 79.60           C
ATOM   1998  CG1 VAL A 258     -28.755  55.809  66.052  1.00 79.60           C
ATOM   1999  CG2 VAL A 258     -27.494  57.778  67.143  1.00 79.60           C
ATOM   2000  C   VAL A 258     -26.414  58.406  64.643  1.00 79.60           C
ATOM   2001  O   VAL A 258     -25.375  58.738  65.211  1.00 79.60           O
ATOM   2002  N   VAL A 259     -27.070  59.227  63.800  1.00 39.64           N
ATOM   2003  CA  VAL A 259     -26.610  60.566  63.582  1.00 39.64           C
ATOM   2004  CB  VAL A 259     -26.039  60.792  62.213  1.00 39.64           C
ATOM   2005  CG1 VAL A 259     -25.698  62.284  62.065  1.00 39.64           C
ATOM   2006  CG2 VAL A 259     -24.835  59.854  62.022  1.00 39.64           C
ATOM   2007  C   VAL A 259     -27.800  61.458  63.710  1.00 39.64           C
ATOM   2008  O   VAL A 259     -28.914  61.073  63.358  1.00 39.64           O
ATOM   2009  N   LYS A 260     -27.597  62.678  64.244  1.00222.04           N
ATOM   2010  CA  LYS A 260     -28.703  63.579  64.376  1.00222.04           C
ATOM   2011  CB  LYS A 260     -29.069  63.895  65.835  1.00222.04           C
ATOM   2012  CG  LYS A 260     -27.963  64.640  66.584  1.00222.04           C
ATOM   2013  CD  LYS A 260     -28.421  65.257  67.908  1.00222.04           C
ATOM   2014  CE  LYS A 260     -28.509  64.250  69.057  1.00222.04           C
ATOM   2015  NZ  LYS A 260     -28.951  64.933  70.294  1.00222.04           N
ATOM   2016  C   LYS A 260     -28.308  64.872  63.747  1.00222.04           C
ATOM   2017  O   LYS A 260     -27.195  65.356  63.948  1.00222.04           O
ATOM   2018  N   ASP A 261     -29.212  65.460  62.941  1.00173.43           N
ATOM   2019  CA  ASP A 261     -28.905  66.728  62.352  1.00173.43           C
ATOM   2020  CB  ASP A 261     -28.868  66.685  60.814  1.00173.43           C
ATOM   2021  CG  ASP A 261     -28.309  68.008  60.306  1.00173.43           C
ATOM   2022  OD1 ASP A 261     -28.071  68.913  61.151  1.00173.43           O
ATOM   2023  OD2 ASP A 261     -28.107  68.130  59.069  1.00173.43           O
ATOM   2024  C   ASP A 261     -30.006  67.659  62.747  1.00173.43           C
ATOM   2025  O   ASP A 261     -30.444  68.495  61.958  1.00173.43           O
ATOM   2026  N   THR A 262     -30.484  67.540  63.999  1.00252.21           N
ATOM   2027  CA  THR A 262     -31.537  68.407  64.432  1.00252.21           C
ATOM   2028  CB  THR A 262     -32.902  67.790  64.334  1.00252.21           C
ATOM   2029  OG1 THR A 262     -33.901  68.764  64.600  1.00252.21           O
ATOM   2030  CG2 THR A 262     -32.995  66.638  65.348  1.00252.21           C
ATOM   2031  C   THR A 262     -31.300  68.723  65.868  1.00252.21           C
ATOM   2032  O   THR A 262     -30.451  68.115  66.519  1.00252.21           O
ATOM   2033  N   VAL A 263     -32.041  69.715  66.396  1.00 71.05           N
ATOM   2034  CA  VAL A 263     -31.901  70.051  67.779  1.00 71.05           C
ATOM   2035  CB  VAL A 263     -31.806  71.528  68.030  1.00 71.05           C
ATOM   2036  CG1 VAL A 263     -31.769  71.766  69.549  1.00 71.05           C
ATOM   2037  CG2 VAL A 263     -30.579  72.075  67.280  1.00 71.05           C
ATOM   2038  C   VAL A 263     -33.139  69.569  68.456  1.00 71.05           C
ATOM   2039  O   VAL A 263     -34.250  69.834  68.001  1.00 71.05           O
ATOM   2040  N   THR A 264     -32.975  68.822  69.563  1.00235.86           N
ATOM   2041  CA  THR A 264     -34.122  68.325  70.258  1.00235.86           C
ATOM   2042  CB  THR A 264     -34.418  66.881  69.977  1.00235.86           C
ATOM   2043  OG1 THR A 264     -35.662  66.514  70.556  1.00235.86           O
ATOM   2044  CG2 THR A 264     -33.283  66.023  70.561  1.00235.86           C
ATOM   2045  C   THR A 264     -33.854  68.440  71.719  1.00235.86           C
ATOM   2046  O   THR A 264     -32.757  68.810  72.137  1.00235.86           O
ATOM   2047  N   VAL A 265     -34.880  68.145  72.539  1.00 68.16           N
ATOM   2048  CA  VAL A 265     -34.717  68.200  73.960  1.00 68.16           C
ATOM   2049  CB  VAL A 265     -36.005  68.411  74.701  1.00 68.16           C
ATOM   2050  CG1 VAL A 265     -35.716  68.357  76.210  1.00 68.16           C
ATOM   2051  CG2 VAL A 265     -36.630  69.734  74.229  1.00 68.16           C
ATOM   2052  C   VAL A 265     -34.168  66.880  74.383  1.00 68.16           C
ATOM   2053  O   VAL A 265     -34.511  65.843  73.816  1.00 68.16           O
ATOM   2054  N   THR A 266     -33.272  66.888  75.387  1.00173.98           N
ATOM   2055  CA  THR A 266     -32.697  65.659  75.842  1.00173.98           C
ATOM   2056  CB  THR A 266     -31.409  65.842  76.589  1.00173.98           C
ATOM   2057  OG1 THR A 266     -30.452  66.489  75.762  1.00173.98           O
ATOM   2058  CG2 THR A 266     -30.889  64.461  77.021  1.00173.98           C
ATOM   2059  C   THR A 266     -33.675  65.024  76.778  1.00173.98           C
ATOM   2060  O   THR A 266     -34.502  65.700  77.381  1.00173.98           O
ATOM   2061  N   GLU A 267     -33.606  63.686  76.895  1.00324.00           N
ATOM   2062  CA  GLU A 267     -34.493  62.987  77.779  1.00324.00           C
ATOM   2063  CB  GLU A 267     -35.510  62.090  77.053  1.00324.00           C
ATOM   2064  CG  GLU A 267     -36.455  61.354  78.005  1.00324.00           C
ATOM   2065  CD  GLU A 267     -37.440  62.364  78.572  1.00324.00           C
ATOM   2066  OE1 GLU A 267     -37.411  63.537  78.112  1.00324.00           O
ATOM   2067  OE2 GLU A 267     -38.234  61.977  79.470  1.00324.00           O
ATOM   2068  C   GLU A 267     -33.658  62.103  78.641  1.00324.00           C
ATOM   2069  O   GLU A 267     -32.555  61.712  78.267  1.00324.00           O
ATOM   2070  N   ALA A 268     -34.166  61.785  79.849  1.00227.19           N
ATOM   2071  CA  ALA A 268     -33.437  60.937  80.743  1.00227.19           C
ATOM   2072  CB  ALA A 268     -34.007  60.910  82.171  1.00227.19           C
ATOM   2073  C   ALA A 268     -33.500  59.547  80.201  1.00227.19           C
ATOM   2074  O   ALA A 268     -34.464  59.170  79.537  1.00227.19           O
ATOM   2075  N   ASP A 269     -32.445  58.752  80.462  1.00189.34           N
ATOM   2076  CA  ASP A 269     -32.407  57.402  79.986  1.00189.34           C
ATOM   2077  CB  ASP A 269     -30.984  56.824  79.892  1.00189.34           C
ATOM   2078  CG  ASP A 269     -30.254  57.560  78.778  1.00189.34           C
ATOM   2079  OD1 ASP A 269     -30.924  58.332  78.042  1.00189.34           O
ATOM   2080  OD2 ASP A 269     -29.015  57.365  78.651  1.00189.34           O
ATOM   2081  C   ASP A 269     -33.173  56.550  80.944  1.00189.34           C
ATOM   2082  O   ASP A 269     -33.503  56.977  82.050  1.00189.34           O
ATOM   2083  N   THR A 270     -33.496  55.314  80.516  1.00230.18           N
ATOM   2084  CA  THR A 270     -34.204  54.400  81.361  1.00230.18           C
ATOM   2085  CB  THR A 270     -35.617  54.151  80.917  1.00230.18           C
ATOM   2086  OG1 THR A 270     -36.337  55.374  80.880  1.00230.18           O
ATOM   2087  CG2 THR A 270     -36.285  53.177  81.902  1.00230.18           C
ATOM   2088  C   THR A 270     -33.474  53.098  81.285  1.00230.18           C
ATOM   2089  O   THR A 270     -32.732  52.849  80.337  1.00230.18           O
ATOM   2090  N   ALA A 271     -33.651  52.234  82.303  1.00258.39           N
ATOM   2091  CA  ALA A 271     -32.980  50.968  82.291  1.00258.39           C
ATOM   2092  CB  ALA A 271     -31.826  50.872  83.303  1.00258.39           C
ATOM   2093  C   ALA A 271     -33.977  49.917  82.656  1.00258.39           C
ATOM   2094  O   ALA A 271     -34.973  50.199  83.328  1.00258.39           O
ATOM   2095  N   SER A 272     -33.735  48.672  82.200  1.00196.97           N
ATOM   2096  CA  SER A 272     -34.635  47.602  82.519  1.00196.97           C
ATOM   2097  CB  SER A 272     -35.412  47.067  81.304  1.00196.97           C
ATOM   2098  OG  SER A 272     -36.269  46.008  81.702  1.00196.97           O
ATOM   2099  C   SER A 272     -33.805  46.473  83.042  1.00196.97           C
ATOM   2100  O   SER A 272     -32.609  46.379  82.762  1.00196.97           O
ATOM   2101  N   GLY A 273     -34.424  45.588  83.845  1.00 95.60           N
ATOM   2102  CA  GLY A 273     -33.718  44.472  84.398  1.00 95.60           C
ATOM   2103  C   GLY A 273     -33.813  43.344  83.425  1.00 95.60           C
ATOM   2104  O   GLY A 273     -34.420  43.473  82.363  1.00 95.60           O
ATOM   2105  N   ARG A 274     -33.207  42.192  83.778  1.00267.23           N
ATOM   2106  CA  ARG A 274     -33.254  41.054  82.909  1.00267.23           C
ATOM   2107  CB  ARG A 274     -31.869  40.565  82.449  1.00267.23           C
ATOM   2108  CG  ARG A 274     -31.098  41.585  81.611  1.00267.23           C
ATOM   2109  CD  ARG A 274     -29.724  41.081  81.163  1.00267.23           C
ATOM   2110  NE  ARG A 274     -28.932  40.787  82.391  1.00267.23           N
ATOM   2111  CZ  ARG A 274     -27.807  40.020  82.308  1.00267.23           C
ATOM   2112  NH1 ARG A 274     -27.398  39.535  81.100  1.00267.23           N
ATOM   2113  NH2 ARG A 274     -27.090  39.736  83.435  1.00267.23           N
ATOM   2114  C   ARG A 274     -33.862  39.928  83.679  1.00267.23           C
ATOM   2115  O   ARG A 274     -33.654  39.786  84.883  1.00267.23           O
ATOM   2116  N   PRO A 275     -34.646  39.145  82.996  1.00 85.77           N
ATOM   2117  CA  PRO A 275     -35.252  37.998  83.613  1.00 85.77           C
ATOM   2118  CD  PRO A 275     -35.463  39.675  81.918  1.00 85.77           C
ATOM   2119  CB  PRO A 275     -36.499  37.672  82.786  1.00 85.77           C
ATOM   2120  CG  PRO A 275     -36.331  38.484  81.489  1.00 85.77           C
ATOM   2121  C   PRO A 275     -34.265  36.879  83.679  1.00 85.77           C
ATOM   2122  O   PRO A 275     -33.285  36.904  82.936  1.00 85.77           O
ATOM   2123  N   VAL A 276     -34.495  35.895  84.572  1.00 44.65           N
ATOM   2124  CA  VAL A 276     -33.604  34.778  84.678  1.00 44.65           C
ATOM   2125  CB  VAL A 276     -32.863  34.726  85.982  1.00 44.65           C
ATOM   2126  CG1 VAL A 276     -32.018  33.441  86.021  1.00 44.65           C
ATOM   2127  CG2 VAL A 276     -32.041  36.017  86.128  1.00 44.65           C
ATOM   2128  C   VAL A 276     -34.439  33.543  84.592  1.00 44.65           C
ATOM   2129  O   VAL A 276     -35.622  33.556  84.927  1.00 44.65           O
ATOM   2130  N   THR A 277     -33.840  32.435  84.109  1.00271.43           N
ATOM   2131  CA  THR A 277     -34.570  31.206  84.000  1.00271.43           C
ATOM   2132  CB  THR A 277     -34.635  30.673  82.599  1.00271.43           C
ATOM   2133  OG1 THR A 277     -33.331  30.370  82.125  1.00271.43           O
ATOM   2134  CG2 THR A 277     -35.295  31.732  81.700  1.00271.43           C
ATOM   2135  C   THR A 277     -33.858  30.189  84.827  1.00271.43           C
ATOM   2136  O   THR A 277     -32.642  30.256  85.001  1.00271.43           O
ATOM   2137  N   GLU A 278     -34.613  29.219  85.381  1.00280.67           N
ATOM   2138  CA  GLU A 278     -34.007  28.215  86.202  1.00280.67           C
ATOM   2139  CB  GLU A 278     -34.498  28.240  87.660  1.00280.67           C
ATOM   2140  CG  GLU A 278     -36.005  28.032  87.804  1.00280.67           C
ATOM   2141  CD  GLU A 278     -36.346  28.086  89.287  1.00280.67           C
ATOM   2142  OE1 GLU A 278     -35.396  28.139  90.111  1.00280.67           O
ATOM   2143  OE2 GLU A 278     -37.564  28.072  89.614  1.00280.67           O
ATOM   2144  C   GLU A 278     -34.345  26.875  85.627  1.00280.67           C
ATOM   2145  O   GLU A 278     -35.398  26.670  85.025  1.00280.67           O
ATOM   2146  N   PRO A 279     -33.416  25.973  85.780  1.00 84.58           N
ATOM   2147  CA  PRO A 279     -33.591  24.626  85.304  1.00 84.58           C
ATOM   2148  CD  PRO A 279     -32.015  26.361  85.797  1.00 84.58           C
ATOM   2149  CB  PRO A 279     -32.185  24.051  85.117  1.00 84.58           C
ATOM   2150  CG  PRO A 279     -31.257  25.029  85.857  1.00 84.58           C
ATOM   2151  C   PRO A 279     -34.439  23.840  86.250  1.00 84.58           C
ATOM   2152  O   PRO A 279     -34.615  24.270  87.389  1.00 84.58           O
ATOM   2153  N   VAL A 280     -34.975  22.689  85.797  1.00 98.26           N
ATOM   2154  CA  VAL A 280     -35.803  21.872  86.636  1.00 98.26           C
ATOM   2155  CB  VAL A 280     -37.189  21.672  86.094  1.00 98.26           C
ATOM   2156  CG1 VAL A 280     -37.892  23.038  86.029  1.00 98.26           C
ATOM   2157  CG2 VAL A 280     -37.087  20.956  84.738  1.00 98.26           C
ATOM   2158  C   VAL A 280     -35.167  20.521  86.732  1.00 98.26           C
ATOM   2159  O   VAL A 280     -34.380  20.131  85.871  1.00 98.26           O
ATOM   2160  N   THR A 281     -35.480  19.780  87.814  1.00230.93           N
ATOM   2161  CA  THR A 281     -34.919  18.475  88.022  1.00230.93           C
ATOM   2162  CB  THR A 281     -34.781  18.108  89.471  1.00230.93           C
ATOM   2163  OG1 THR A 281     -36.058  18.059  90.088  1.00230.93           O
ATOM   2164  CG2 THR A 281     -33.898  19.161  90.164  1.00230.93           C
ATOM   2165  C   THR A 281     -35.818  17.462  87.390  1.00230.93           C
ATOM   2166  O   THR A 281     -36.887  17.792  86.877  1.00230.93           O
ATOM   2167  N   LYS A 282     -35.377  16.187  87.397  1.00263.98           N
ATOM   2168  CA  LYS A 282     -36.147  15.127  86.813  1.00263.98           C
ATOM   2169  CB  LYS A 282     -35.463  14.469  85.601  1.00263.98           C
ATOM   2170  CG  LYS A 282     -35.395  15.385  84.377  1.00263.98           C
ATOM   2171  CD  LYS A 282     -34.511  16.618  84.573  1.00263.98           C
ATOM   2172  CE  LYS A 282     -34.452  17.526  83.343  1.00263.98           C
ATOM   2173  NZ  LYS A 282     -33.640  18.728  83.635  1.00263.98           N
ATOM   2174  C   LYS A 282     -36.342  14.066  87.851  1.00263.98           C
ATOM   2175  O   LYS A 282     -35.670  14.056  88.880  1.00263.98           O
ATOM   2176  N   LYS A 283     -37.300  13.150  87.598  1.00267.48           N
ATOM   2177  CA  LYS A 283     -37.613  12.094  88.520  1.00267.48           C
ATOM   2178  CB  LYS A 283     -39.060  11.578  88.406  1.00267.48           C
ATOM   2179  CG  LYS A 283     -40.097  12.568  88.949  1.00267.48           C
ATOM   2180  CD  LYS A 283     -39.937  12.859  90.445  1.00267.48           C
ATOM   2181  CE  LYS A 283     -40.967  13.843  91.009  1.00267.48           C
ATOM   2182  NZ  LYS A 283     -40.630  15.226  90.595  1.00267.48           N
ATOM   2183  C   LYS A 283     -36.675  10.945  88.306  1.00267.48           C
ATOM   2184  O   LYS A 283     -35.989  10.833  87.291  1.00267.48           O
ATOM   2185  N   PRO A 284     -36.634  10.107  89.308  1.00168.75           N
ATOM   2186  CA  PRO A 284     -35.755   8.963  89.306  1.00168.75           C
ATOM   2187  CD  PRO A 284     -36.856  10.612  90.653  1.00168.75           C
ATOM   2188  CB  PRO A 284     -35.647   8.516  90.761  1.00168.75           C
ATOM   2189  CG  PRO A 284     -35.930   9.796  91.564  1.00168.75           C
ATOM   2190  C   PRO A 284     -36.202   7.858  88.402  1.00168.75           C
ATOM   2191  O   PRO A 284     -37.375   7.811  88.035  1.00168.75           O
ATOM   2192  N   ASP A 285     -35.262   6.964  88.026  1.00118.19           N
ATOM   2193  CA  ASP A 285     -35.546   5.850  87.171  1.00118.19           C
ATOM   2194  CB  ASP A 285     -34.684   5.792  85.903  1.00118.19           C
ATOM   2195  CG  ASP A 285     -35.333   6.751  84.918  1.00118.19           C
ATOM   2196  OD1 ASP A 285     -36.197   7.554  85.360  1.00118.19           O
ATOM   2197  OD2 ASP A 285     -34.986   6.683  83.709  1.00118.19           O
ATOM   2198  C   ASP A 285     -35.391   4.563  87.918  1.00118.19           C
ATOM   2199  O   ASP A 285     -36.312   4.192  88.648  1.00118.19           O
ATOM   2200  N   ALA A 286     -34.247   3.842  87.730  1.00217.23           N
ATOM   2201  CA  ALA A 286     -34.116   2.559  88.348  1.00217.23           C
ATOM   2202  CB  ALA A 286     -34.498   2.578  89.853  1.00217.23           C
ATOM   2203  C   ALA A 286     -35.011   1.622  87.581  1.00217.23           C
ATOM   2204  O   ALA A 286     -35.731   2.110  86.716  1.00217.23           O
ATOM   2205  N   PRO A 287     -35.023   0.319  87.794  1.00295.68           N
ATOM   2206  CA  PRO A 287     -35.824  -0.541  86.971  1.00295.68           C
ATOM   2207  CD  PRO A 287     -34.761  -0.311  89.083  1.00295.68           C
ATOM   2208  CB  PRO A 287     -35.651  -1.945  87.545  1.00295.68           C
ATOM   2209  CG  PRO A 287     -35.481  -1.673  89.046  1.00295.68           C
ATOM   2210  C   PRO A 287     -37.267  -0.136  87.029  1.00295.68           C
ATOM   2211  O   PRO A 287     -38.003  -0.513  86.123  1.00295.68           O
ATOM   2212  N   VAL A 288     -37.714   0.591  88.075  1.00108.19           N
ATOM   2213  CA  VAL A 288     -39.109   0.928  88.125  1.00108.19           C
ATOM   2214  CB  VAL A 288     -39.684   0.931  89.514  1.00108.19           C
ATOM   2215  CG1 VAL A 288     -39.566  -0.489  90.091  1.00108.19           C
ATOM   2216  CG2 VAL A 288     -38.983   2.014  90.352  1.00108.19           C
ATOM   2217  C   VAL A 288     -39.310   2.294  87.549  1.00108.19           C
ATOM   2218  O   VAL A 288     -38.533   3.211  87.814  1.00108.19           O
ATOM   2219  N   VAL A 289     -40.355   2.407  86.697  1.00 94.21           N
ATOM   2220  CA  VAL A 289     -40.849   3.583  86.027  1.00 94.21           C
ATOM   2221  CB  VAL A 289     -40.052   4.848  86.232  1.00 94.21           C
ATOM   2222  CG1 VAL A 289     -40.517   5.917  85.230  1.00 94.21           C
ATOM   2223  CG2 VAL A 289     -40.273   5.314  87.682  1.00 94.21           C
ATOM   2224  C   VAL A 289     -40.906   3.253  84.573  1.00 94.21           C
ATOM   2225  O   VAL A 289     -40.128   2.434  84.087  1.00 94.21           O
ATOM   2226  N   ALA A 290     -41.849   3.867  83.832  1.00207.42           N
ATOM   2227  CA  ALA A 290     -41.908   3.577  82.434  1.00207.42           C
ATOM   2228  CB  ALA A 290     -43.204   4.053  81.757  1.00207.42           C
ATOM   2229  C   ALA A 290     -40.776   4.313  81.806  1.00207.42           C
ATOM   2230  O   ALA A 290     -40.662   5.530  81.943  1.00207.42           O
ATOM   2231  N   ARG A 291     -39.899   3.579  81.100  1.00303.70           N
ATOM   2232  CA  ARG A 291     -38.782   4.205  80.463  1.00303.70           C
ATOM   2233  CB  ARG A 291     -37.624   4.546  81.419  1.00303.70           C
ATOM   2234  CG  ARG A 291     -37.964   5.656  82.416  1.00303.70           C
ATOM   2235  CD  ARG A 291     -38.139   7.030  81.762  1.00303.70           C
ATOM   2236  NE  ARG A 291     -38.470   8.008  82.837  1.00303.70           N
ATOM   2237  CZ  ARG A 291     -38.672   9.323  82.528  1.00303.70           C
ATOM   2238  NH1 ARG A 291     -38.560   9.747  81.235  1.00303.70           N
ATOM   2239  NH2 ARG A 291     -38.989  10.214  83.512  1.00303.70           N
ATOM   2240  C   ARG A 291     -38.259   3.239  79.458  1.00303.70           C
ATOM   2241  O   ARG A 291     -38.706   2.096  79.380  1.00303.70           O
ATOM   2242  N   ARG A 292     -37.298   3.697  78.636  1.00309.91           N
ATOM   2243  CA  ARG A 292     -36.727   2.826  77.659  1.00309.91           C
ATOM   2244  CB  ARG A 292     -36.606   3.475  76.268  1.00309.91           C
ATOM   2245  CG  ARG A 292     -35.829   4.790  76.234  1.00309.91           C
ATOM   2246  CD  ARG A 292     -36.257   5.678  75.062  1.00309.91           C
ATOM   2247  NE  ARG A 292     -37.593   6.239  75.414  1.00309.91           N
ATOM   2248  CZ  ARG A 292     -38.564   6.391  74.463  1.00309.91           C
ATOM   2249  NH1 ARG A 292     -38.325   6.007  73.174  1.00309.91           N
ATOM   2250  NH2 ARG A 292     -39.773   6.919  74.805  1.00309.91           N
ATOM   2251  C   ARG A 292     -35.399   2.375  78.169  1.00309.91           C
ATOM   2252  O   ARG A 292     -34.689   3.080  78.885  1.00309.91           O
ATOM   2253  N   PRO A 293     -35.113   1.150  77.843  1.00110.88           N
ATOM   2254  CA  PRO A 293     -33.904   0.506  78.293  1.00110.88           C
ATOM   2255  CD  PRO A 293     -36.204   0.204  77.700  1.00110.88           C
ATOM   2256  CB  PRO A 293     -34.178  -0.996  78.217  1.00110.88           C
ATOM   2257  CG  PRO A 293     -35.493  -1.125  77.436  1.00110.88           C
ATOM   2258  C   PRO A 293     -32.654   0.926  77.580  1.00110.88           C
ATOM   2259  O   PRO A 293     -32.740   1.463  76.480  1.00110.88           O
ATOM   2260  N   ASP A 294     -31.489   0.648  78.207  1.00200.56           N
ATOM   2261  CA  ASP A 294     -30.140   0.963  77.798  1.00200.56           C
ATOM   2262  CB  ASP A 294     -29.166   0.670  78.964  1.00200.56           C
ATOM   2263  CG  ASP A 294     -27.704   0.875  78.604  1.00200.56           C
ATOM   2264  OD1 ASP A 294     -27.294   2.039  78.358  1.00200.56           O
ATOM   2265  OD2 ASP A 294     -26.969  -0.144  78.574  1.00200.56           O
ATOM   2266  C   ASP A 294     -29.783   0.063  76.654  1.00200.56           C
ATOM   2267  O   ASP A 294     -30.598  -0.773  76.281  1.00200.56           O
ATOM   2268  N   PRO A 295     -28.627   0.207  76.044  1.00159.55           N
ATOM   2269  CA  PRO A 295     -28.261  -0.725  75.009  1.00159.55           C
ATOM   2270  CD  PRO A 295     -28.145   1.542  75.709  1.00159.55           C
ATOM   2271  CB  PRO A 295     -27.070  -0.109  74.287  1.00159.55           C
ATOM   2272  CG  PRO A 295     -27.339   1.399  74.407  1.00159.55           C
ATOM   2273  C   PRO A 295     -28.028  -2.078  75.591  1.00159.55           C
ATOM   2274  O   PRO A 295     -27.883  -2.186  76.807  1.00159.55           O
ATOM   2275  N   VAL A 296     -27.991  -3.126  74.746  1.00112.70           N
ATOM   2276  CA  VAL A 296     -28.006  -4.441  75.307  1.00112.70           C
ATOM   2277  CB  VAL A 296     -29.006  -5.344  74.646  1.00112.70           C
ATOM   2278  CG1 VAL A 296     -28.618  -5.511  73.167  1.00112.70           C
ATOM   2279  CG2 VAL A 296     -29.054  -6.667  75.429  1.00112.70           C
ATOM   2280  C   VAL A 296     -26.683  -5.116  75.210  1.00112.70           C
ATOM   2281  O   VAL A 296     -26.063  -5.198  74.151  1.00112.70           O
ATOM   2282  N   ASN A 297     -26.231  -5.602  76.378  1.00219.86           N
ATOM   2283  CA  ASN A 297     -25.063  -6.409  76.516  1.00219.86           C
ATOM   2284  CB  ASN A 297     -23.775  -5.588  76.680  1.00219.86           C
ATOM   2285  CG  ASN A 297     -22.611  -6.560  76.593  1.00219.86           C
ATOM   2286  OD1 ASN A 297     -22.599  -7.588  77.268  1.00219.86           O
ATOM   2287  ND2 ASN A 297     -21.611  -6.238  75.730  1.00219.86           N
ATOM   2288  C   ASN A 297     -25.304  -7.153  77.788  1.00219.86           C
ATOM   2289  O   ASN A 297     -25.573  -6.537  78.817  1.00219.86           O
ATOM   2290  N   THR A 298     -25.238  -8.497  77.769  1.00300.83           N
ATOM   2291  CA  THR A 298     -25.530  -9.166  79.002  1.00300.83           C
ATOM   2292  CB  THR A 298     -26.942  -9.669  79.087  1.00300.83           C
ATOM   2293  OG1 THR A 298     -27.214 -10.158  80.392  1.00300.83           O
ATOM   2294  CG2 THR A 298     -27.133 -10.784  78.046  1.00300.83           C
ATOM   2295  C   THR A 298     -24.636 -10.348  79.161  1.00300.83           C
ATOM   2296  O   THR A 298     -24.143 -10.914  78.185  1.00300.83           O
ATOM   2297  N   THR A 299     -24.388 -10.728  80.430  1.00173.28           N
ATOM   2298  CA  THR A 299     -23.610 -11.893  80.728  1.00173.28           C
ATOM   2299  CB  THR A 299     -22.274 -11.580  81.332  1.00173.28           C
ATOM   2300  OG1 THR A 299     -21.511 -10.773  80.448  1.00173.28           O
ATOM   2301  CG2 THR A 299     -21.540 -12.902  81.615  1.00173.28           C
ATOM   2302  C   THR A 299     -24.379 -12.658  81.755  1.00173.28           C
ATOM   2303  O   THR A 299     -24.845 -12.093  82.743  1.00173.28           O
ATOM   2304  N   PRO A 300     -24.553 -13.928  81.534  1.00 80.70           N
ATOM   2305  CA  PRO A 300     -25.244 -14.724  82.511  1.00 80.70           C
ATOM   2306  CD  PRO A 300     -24.770 -14.422  80.186  1.00 80.70           C
ATOM   2307  CB  PRO A 300     -25.835 -15.918  81.758  1.00 80.70           C
ATOM   2308  CG  PRO A 300     -25.136 -15.899  80.386  1.00 80.70           C
ATOM   2309  C   PRO A 300     -24.311 -15.104  83.616  1.00 80.70           C
ATOM   2310  O   PRO A 300     -23.110 -15.195  83.370  1.00 80.70           O
ATOM   2311  N   VAL A 301     -24.836 -15.315  84.840  1.00109.52           N
ATOM   2312  CA  VAL A 301     -24.001 -15.729  85.931  1.00109.52           C
ATOM   2313  CB  VAL A 301     -23.356 -14.586  86.645  1.00109.52           C
ATOM   2314  CG1 VAL A 301     -22.421 -13.852  85.666  1.00109.52           C
ATOM   2315  CG2 VAL A 301     -24.485 -13.715  87.218  1.00109.52           C
ATOM   2316  C   VAL A 301     -24.890 -16.406  86.924  1.00109.52           C
ATOM   2317  O   VAL A 301     -26.099 -16.176  86.940  1.00109.52           O
ATOM   2318  N   SER A 302     -24.321 -17.288  87.770  1.00226.39           N
ATOM   2319  CA  SER A 302     -25.149 -17.914  88.758  1.00226.39           C
ATOM   2320  CB  SER A 302     -25.893 -19.155  88.240  1.00226.39           C
ATOM   2321  OG  SER A 302     -26.790 -18.787  87.203  1.00226.39           O
ATOM   2322  C   SER A 302     -24.282 -18.365  89.892  1.00226.39           C
ATOM   2323  O   SER A 302     -23.134 -18.758  89.693  1.00226.39           O
ATOM   2324  N   GLN A 303     -24.821 -18.295  91.125  1.00289.07           N
ATOM   2325  CA  GLN A 303     -24.114 -18.765  92.279  1.00289.07           C
ATOM   2326  CB  GLN A 303     -23.111 -17.751  92.856  1.00289.07           C
ATOM   2327  CG  GLN A 303     -21.919 -17.487  91.932  1.00289.07           C
ATOM   2328  CD  GLN A 303     -21.026 -16.469  92.625  1.00289.07           C
ATOM   2329  OE1 GLN A 303     -19.800 -16.626  92.683  1.00289.07           O
ATOM   2330  NE2 GLN A 303     -21.656 -15.395  93.157  1.00289.07           N
ATOM   2331  C   GLN A 303     -25.139 -19.026  93.334  1.00289.07           C
ATOM   2332  O   GLN A 303     -26.133 -18.306  93.431  1.00289.07           O
ATOM   2333  N   THR A 304     -24.942 -20.083  94.145  1.00322.55           N
ATOM   2334  CA  THR A 304     -25.896 -20.351  95.179  1.00322.55           C
ATOM   2335  CB  THR A 304     -26.833 -21.474  94.851  1.00322.55           C
ATOM   2336  OG1 THR A 304     -26.108 -22.686  94.702  1.00322.55           O
ATOM   2337  CG2 THR A 304     -27.572 -21.134  93.546  1.00322.55           C
ATOM   2338  C   THR A 304     -25.154 -20.758  96.409  1.00322.55           C
ATOM   2339  O   THR A 304     -24.091 -21.374  96.331  1.00322.55           O
ATOM   2340  N   GLN A 305     -25.694 -20.395  97.589  1.00309.41           N
ATOM   2341  CA  GLN A 305     -25.086 -20.808  98.821  1.00309.41           C
ATOM   2342  CB  GLN A 305     -24.092 -19.775  99.387  1.00309.41           C
ATOM   2343  CG  GLN A 305     -23.297 -20.260 100.604  1.00309.41           C
ATOM   2344  CD  GLN A 305     -24.194 -20.217 101.833  1.00309.41           C
ATOM   2345  OE1 GLN A 305     -24.412 -21.232 102.493  1.00309.41           O
ATOM   2346  NE2 GLN A 305     -24.723 -19.007 102.157  1.00309.41           N
ATOM   2347  C   GLN A 305     -26.199 -20.967  99.808  1.00309.41           C
ATOM   2348  O   GLN A 305     -27.075 -20.109  99.906  1.00309.41           O
ATOM   2349  N   LYS A 306     -26.206 -22.087 100.559  1.00300.00           N
ATOM   2350  CA  LYS A 306     -27.246 -22.274 101.528  1.00300.00           C
ATOM   2351  CB  LYS A 306     -28.406 -23.161 101.048  1.00300.00           C
ATOM   2352  CG  LYS A 306     -29.499 -23.330 102.107  1.00300.00           C
ATOM   2353  CD  LYS A 306     -30.785 -23.975 101.587  1.00300.00           C
ATOM   2354  CE  LYS A 306     -30.804 -25.499 101.723  1.00300.00           C
ATOM   2355  NZ  LYS A 306     -32.112 -26.031 101.281  1.00300.00           N
ATOM   2356  C   LYS A 306     -26.649 -22.962 102.713  1.00300.00           C
ATOM   2357  O   LYS A 306     -25.583 -23.570 102.623  1.00300.00           O
ATOM   2358  N   THR A 307     -27.327 -22.856 103.873  1.00232.11           N
ATOM   2359  CA  THR A 307     -26.850 -23.511 105.054  1.00232.11           C
ATOM   2360  CB  THR A 307     -26.368 -22.561 106.110  1.00232.11           C
ATOM   2361  OG1 THR A 307     -25.315 -21.756 105.601  1.00232.11           O
ATOM   2362  CG2 THR A 307     -25.877 -23.376 107.319  1.00232.11           C
ATOM   2363  C   THR A 307     -27.999 -24.265 105.642  1.00232.11           C
ATOM   2364  O   THR A 307     -29.150 -23.849 105.524  1.00232.11           O
ATOM   2365  N   THR A 308     -27.713 -25.419 106.279  1.00262.97           N
ATOM   2366  CA  THR A 308     -28.760 -26.175 106.902  1.00262.97           C
ATOM   2367  CB  THR A 308     -28.978 -27.525 106.283  1.00262.97           C
ATOM   2368  OG1 THR A 308     -30.122 -28.145 106.850  1.00262.97           O
ATOM   2369  CG2 THR A 308     -27.728 -28.391 106.515  1.00262.97           C
ATOM   2370  C   THR A 308     -28.376 -26.384 108.331  1.00262.97           C
ATOM   2371  O   THR A 308     -27.233 -26.720 108.635  1.00262.97           O
ATOM   2372  N   ALA A 309     -29.331 -26.161 109.258  1.00243.03           N
ATOM   2373  CA  ALA A 309     -29.051 -26.316 110.653  1.00243.03           C
ATOM   2374  CB  ALA A 309     -29.852 -25.354 111.548  1.00243.03           C
ATOM   2375  C   ALA A 309     -29.400 -27.708 111.074  1.00243.03           C
ATOM   2376  O   ALA A 309     -30.238 -28.367 110.459  1.00243.03           O
ATOM   2377  N   GLN A 310     -28.725 -28.200 112.135  1.00271.75           N
ATOM   2378  CA  GLN A 310     -29.026 -29.494 112.686  1.00271.75           C
ATOM   2379  CB  GLN A 310     -28.163 -30.634 112.115  1.00271.75           C
ATOM   2380  CG  GLN A 310     -28.422 -30.916 110.633  1.00271.75           C
ATOM   2381  CD  GLN A 310     -27.510 -32.056 110.205  1.00271.75           C
ATOM   2382  OE1 GLN A 310     -26.751 -32.596 111.008  1.00271.75           O
ATOM   2383  NE2 GLN A 310     -27.586 -32.439 108.902  1.00271.75           N
ATOM   2384  C   GLN A 310     -28.746 -29.419 114.152  1.00271.75           C
ATOM   2385  O   GLN A 310     -27.892 -28.649 114.589  1.00271.75           O
ATOM   2386  N   THR A 311     -29.487 -30.202 114.966  1.00318.27           N
ATOM   2387  CA  THR A 311     -29.254 -30.186 116.381  1.00318.27           C
ATOM   2388  CB  THR A 311     -30.301 -29.434 117.152  1.00318.27           C
ATOM   2389  OG1 THR A 311     -29.912 -29.304 118.511  1.00318.27           O
ATOM   2390  CG2 THR A 311     -31.631 -30.200 117.048  1.00318.27           C
ATOM   2391  C   THR A 311     -29.282 -31.600 116.876  1.00318.27           C
ATOM   2392  O   THR A 311     -29.935 -32.457 116.285  1.00318.27           O
ATOM   2393  N   GLN A 312     -28.544 -31.879 117.970  1.00354.63           N
ATOM   2394  CA  GLN A 312     -28.559 -33.203 118.524  1.00354.63           C
ATOM   2395  CB  GLN A 312     -27.516 -34.143 117.886  1.00354.63           C
ATOM   2396  CG  GLN A 312     -27.510 -35.566 118.454  1.00354.63           C
ATOM   2397  CD  GLN A 312     -26.696 -35.584 119.739  1.00354.63           C
ATOM   2398  OE1 GLN A 312     -25.787 -34.777 119.922  1.00354.63           O
ATOM   2399  NE2 GLN A 312     -27.031 -36.526 120.658  1.00354.63           N
ATOM   2400  C   GLN A 312     -28.240 -33.088 119.984  1.00354.63           C
ATOM   2401  O   GLN A 312     -27.503 -32.196 120.399  1.00354.63           O
ATOM   2402  N   LYS A 313     -28.817 -33.989 120.810  1.00368.73           N
ATOM   2403  CA  LYS A 313     -28.520 -33.976 122.215  1.00368.73           C
ATOM   2404  CB  LYS A 313     -29.459 -33.082 123.043  1.00368.73           C
ATOM   2405  CG  LYS A 313     -30.903 -33.584 123.092  1.00368.73           C
ATOM   2406  CD  LYS A 313     -31.578 -33.665 121.721  1.00368.73           C
ATOM   2407  CE  LYS A 313     -33.020 -34.169 121.785  1.00368.73           C
ATOM   2408  NZ  LYS A 313     -33.600 -34.218 120.425  1.00368.73           N
ATOM   2409  C   LYS A 313     -28.682 -35.375 122.723  1.00368.73           C
ATOM   2410  O   LYS A 313     -29.456 -36.155 122.170  1.00368.73           O
ATOM   2411  N   THR A 314     -27.933 -35.738 123.786  1.00307.95           N
ATOM   2412  CA  THR A 314     -28.067 -37.054 124.344  1.00307.95           C
ATOM   2413  CB  THR A 314     -26.933 -37.975 124.001  1.00307.95           C
ATOM   2414  OG1 THR A 314     -27.239 -39.301 124.405  1.00307.95           O
ATOM   2415  CG2 THR A 314     -25.663 -37.481 124.715  1.00307.95           C
ATOM   2416  C   THR A 314     -28.088 -36.921 125.835  1.00307.95           C
ATOM   2417  O   THR A 314     -27.527 -35.976 126.389  1.00307.95           O
ATOM   2418  N   THR A 315     -28.764 -37.862 126.527  1.00274.97           N
ATOM   2419  CA  THR A 315     -28.812 -37.803 127.960  1.00274.97           C
ATOM   2420  CB  THR A 315     -29.916 -36.926 128.478  1.00274.97           C
ATOM   2421  OG1 THR A 315     -29.765 -36.709 129.873  1.00274.97           O
ATOM   2422  CG2 THR A 315     -31.264 -37.607 128.186  1.00274.97           C
ATOM   2423  C   THR A 315     -29.063 -39.188 128.476  1.00274.97           C
ATOM   2424  O   THR A 315     -29.101 -40.151 127.712  1.00274.97           O
ATOM   2425  N   GLY A 316     -29.221 -39.314 129.810  1.00109.22           N
ATOM   2426  CA  GLY A 316     -29.537 -40.573 130.424  1.00109.22           C
ATOM   2427  C   GLY A 316     -28.345 -41.084 131.170  1.00109.22           C
ATOM   2428  O   GLY A 316     -27.227 -41.094 130.659  1.00109.22           O
ATOM   2429  N   THR A 317     -28.581 -41.527 132.424  1.00293.53           N
ATOM   2430  CA  THR A 317     -27.555 -42.090 133.252  1.00293.53           C
ATOM   2431  CB  THR A 317     -26.904 -41.094 134.165  1.00293.53           C
ATOM   2432  OG1 THR A 317     -25.789 -41.683 134.820  1.00293.53           O
ATOM   2433  CG2 THR A 317     -27.942 -40.623 135.199  1.00293.53           C
ATOM   2434  C   THR A 317     -28.216 -43.114 134.121  1.00293.53           C
ATOM   2435  O   THR A 317     -29.442 -43.164 134.205  1.00293.53           O
ATOM   2436  N   ALA A 318     -27.419 -43.980 134.782  1.00292.46           N
ATOM   2437  CA  ALA A 318     -28.016 -44.957 135.647  1.00292.46           C
ATOM   2438  CB  ALA A 318     -28.138 -46.352 135.008  1.00292.46           C
ATOM   2439  C   ALA A 318     -27.154 -45.104 136.859  1.00292.46           C
ATOM   2440  O   ALA A 318     -25.931 -44.973 136.782  1.00292.46           O
ATOM   2441  N   TYR A 319     -27.780 -45.356 138.023  1.00314.12           N
ATOM   2442  CA  TYR A 319     -27.042 -45.551 139.239  1.00314.12           C
ATOM   2443  CB  TYR A 319     -27.190 -44.388 140.233  1.00314.12           C
ATOM   2444  CG  TYR A 319     -26.385 -44.709 141.446  1.00314.12           C
ATOM   2445  CD1 TYR A 319     -25.030 -44.472 141.468  1.00314.12           C
ATOM   2446  CD2 TYR A 319     -26.986 -45.243 142.563  1.00314.12           C
ATOM   2447  CE1 TYR A 319     -24.287 -44.766 142.587  1.00314.12           C
ATOM   2448  CE2 TYR A 319     -26.249 -45.538 143.685  1.00314.12           C
ATOM   2449  CZ  TYR A 319     -24.895 -45.300 143.697  1.00314.12           C
ATOM   2450  OH  TYR A 319     -24.136 -45.603 144.847  1.00314.12           O
ATOM   2451  C   TYR A 319     -27.590 -46.773 139.902  1.00314.12           C
ATOM   2452  O   TYR A 319     -28.804 -46.979 139.932  1.00314.12           O
ATOM   2453  N   ILE A 320     -26.708 -47.640 140.437  1.00146.75           N
ATOM   2454  CA  ILE A 320     -27.189 -48.811 141.112  1.00146.75           C
ATOM   2455  CB  ILE A 320     -26.884 -50.093 140.389  1.00146.75           C
ATOM   2456  CG1 ILE A 320     -27.626 -51.267 141.047  1.00146.75           C
ATOM   2457  CG2 ILE A 320     -25.356 -50.267 140.338  1.00146.75           C
ATOM   2458  CD1 ILE A 320     -29.146 -51.186 140.902  1.00146.75           C
ATOM   2459  C   ILE A 320     -26.537 -48.884 142.457  1.00146.75           C
ATOM   2460  O   ILE A 320     -25.328 -48.705 142.595  1.00146.75           O
ATOM   2461  N   PRO A 321     -27.337 -49.106 143.463  1.00 77.42           N
ATOM   2462  CA  PRO A 321     -26.805 -49.258 144.790  1.00 77.42           C
ATOM   2463  CD  PRO A 321     -28.680 -48.550 143.478  1.00 77.42           C
ATOM   2464  CB  PRO A 321     -27.933 -48.879 145.753  1.00 77.42           C
ATOM   2465  CG  PRO A 321     -29.203 -48.876 144.884  1.00 77.42           C
ATOM   2466  C   PRO A 321     -26.308 -50.656 144.973  1.00 77.42           C
ATOM   2467  O   PRO A 321     -26.795 -51.552 144.286  1.00 77.42           O
ATOM   2468  N   ASP A 322     -25.329 -50.867 145.875  1.00188.71           N
ATOM   2469  CA  ASP A 322     -24.855 -52.198 146.110  1.00188.71           C
ATOM   2470  CB  ASP A 322     -23.629 -52.571 145.256  1.00188.71           C
ATOM   2471  CG  ASP A 322     -23.353 -54.059 145.432  1.00188.71           C
ATOM   2472  OD1 ASP A 322     -24.021 -54.692 146.291  1.00188.71           O
ATOM   2473  OD2 ASP A 322     -22.471 -54.583 144.700  1.00188.71           O
ATOM   2474  C   ASP A 322     -24.438 -52.286 147.545  1.00188.71           C
ATOM   2475  O   ASP A 322     -23.513 -51.594 147.967  1.00188.71           O
ATOM   2476  N   SER A 323     -25.126 -53.129 148.340  1.00175.18           N
ATOM   2477  CA  SER A 323     -24.722 -53.262 149.714  1.00175.18           C
ATOM   2478  CB  SER A 323     -25.614 -52.479 150.693  1.00175.18           C
ATOM   2479  OG  SER A 323     -25.154 -52.667 152.025  1.00175.18           O
ATOM   2480  C   SER A 323     -24.829 -54.707 150.081  1.00175.18           C
ATOM   2481  O   SER A 323     -25.769 -55.393 149.682  1.00175.18           O
ATOM   2482  N   THR A 324     -23.840 -55.214 150.843  1.00287.42           N
ATOM   2483  CA  THR A 324     -23.889 -56.577 151.279  1.00287.42           C
ATOM   2484  CB  THR A 324     -23.131 -57.520 150.390  1.00287.42           C
ATOM   2485  OG1 THR A 324     -21.752 -57.183 150.382  1.00287.42           O
ATOM   2486  CG2 THR A 324     -23.710 -57.423 148.968  1.00287.42           C
ATOM   2487  C   THR A 324     -23.250 -56.642 152.629  1.00287.42           C
ATOM   2488  O   THR A 324     -22.412 -55.808 152.966  1.00287.42           O
ATOM   2489  N   SER A 325     -23.653 -57.630 153.453  1.00156.25           N
ATOM   2490  CA  SER A 325     -23.037 -57.768 154.740  1.00156.25           C
ATOM   2491  CB  SER A 325     -23.784 -57.032 155.865  1.00156.25           C
ATOM   2492  OG  SER A 325     -25.072 -57.601 156.051  1.00156.25           O
ATOM   2493  C   SER A 325     -23.049 -59.227 155.087  1.00156.25           C
ATOM   2494  O   SER A 325     -23.981 -59.943 154.749  1.00156.25           O
ATOM   2495  N   TYR A 326     -21.980 -59.695 155.760  1.00315.62           N
ATOM   2496  CA  TYR A 326     -21.942 -61.073 156.162  1.00315.62           C
ATOM   2497  CB  TYR A 326     -20.991 -61.941 155.321  1.00315.62           C
ATOM   2498  CG  TYR A 326     -21.073 -63.328 155.861  1.00315.62           C
ATOM   2499  CD1 TYR A 326     -22.093 -64.165 155.492  1.00315.62           C
ATOM   2500  CD2 TYR A 326     -20.117 -63.788 156.746  1.00315.62           C
ATOM   2501  CE1 TYR A 326     -22.171 -65.445 155.990  1.00315.62           C
ATOM   2502  CE2 TYR A 326     -20.189 -65.067 157.246  1.00315.62           C
ATOM   2503  CZ  TYR A 326     -21.218 -65.897 156.870  1.00315.62           C
ATOM   2504  OH  TYR A 326     -21.293 -67.208 157.384  1.00315.62           O
ATOM   2505  C   TYR A 326     -21.444 -61.118 157.568  1.00315.62           C
ATOM   2506  O   TYR A 326     -20.612 -60.312 157.971  1.00315.62           O
ATOM   2507  N   THR A 327     -21.973 -62.070 158.371  1.00288.79           N
ATOM   2508  CA  THR A 327     -21.506 -62.202 159.717  1.00288.79           C
ATOM   2509  CB  THR A 327     -22.516 -61.788 160.747  1.00288.79           C
ATOM   2510  OG1 THR A 327     -21.923 -61.773 162.037  1.00288.79           O
ATOM   2511  CG2 THR A 327     -23.691 -62.780 160.712  1.00288.79           C
ATOM   2512  C   THR A 327     -21.213 -63.648 159.946  1.00288.79           C
ATOM   2513  O   THR A 327     -21.933 -64.520 159.461  1.00288.79           O
ATOM   2514  N   ILE A 328     -20.123 -63.943 160.679  1.00148.54           N
ATOM   2515  CA  ILE A 328     -19.804 -65.311 160.961  1.00148.54           C
ATOM   2516  CB  ILE A 328     -18.537 -65.775 160.287  1.00148.54           C
ATOM   2517  CG1 ILE A 328     -18.397 -67.310 160.323  1.00148.54           C
ATOM   2518  CG2 ILE A 328     -17.353 -65.019 160.913  1.00148.54           C
ATOM   2519  CD1 ILE A 328     -18.225 -67.907 161.719  1.00148.54           C
ATOM   2520  C   ILE A 328     -19.636 -65.425 162.442  1.00148.54           C
ATOM   2521  O   ILE A 328     -18.989 -64.589 163.071  1.00148.54           O
ATOM   2522  N   VAL A 329     -20.253 -66.457 163.051  1.00 89.50           N
ATOM   2523  CA  VAL A 329     -20.104 -66.626 164.465  1.00 89.50           C
ATOM   2524  CB  VAL A 329     -21.178 -65.952 165.265  1.00 89.50           C
ATOM   2525  CG1 VAL A 329     -21.087 -64.435 165.026  1.00 89.50           C
ATOM   2526  CG2 VAL A 329     -22.535 -66.564 164.878  1.00 89.50           C
ATOM   2527  C   VAL A 329     -20.194 -68.087 164.762  1.00 89.50           C
ATOM   2528  O   VAL A 329     -20.736 -68.861 163.974  1.00 89.50           O
ATOM   2529  N   GLY A 330     -19.633 -68.503 165.914  1.00 99.41           N
ATOM   2530  CA  GLY A 330     -19.719 -69.877 166.310  1.00 99.41           C
ATOM   2531  C   GLY A 330     -18.599 -70.145 167.262  1.00 99.41           C
ATOM   2532  O   GLY A 330     -17.496 -69.628 167.100  1.00 99.41           O
ATOM   2533  N   THR A 331     -18.866 -70.974 168.288  1.00293.57           N
ATOM   2534  CA  THR A 331     -17.839 -71.311 169.230  1.00293.57           C
ATOM   2535  CB  THR A 331     -17.900 -70.509 170.496  1.00293.57           C
ATOM   2536  OG1 THR A 331     -16.755 -70.770 171.297  1.00293.57           O
ATOM   2537  CG2 THR A 331     -19.181 -70.887 171.259  1.00293.57           C
ATOM   2538  C   THR A 331     -18.034 -72.741 169.608  1.00293.57           C
ATOM   2539  O   THR A 331     -19.139 -73.273 169.512  1.00293.57           O
ATOM   2540  N   GLU A 332     -16.946 -73.414 170.029  1.00277.91           N
ATOM   2541  CA  GLU A 332     -17.079 -74.777 170.446  1.00277.91           C
ATOM   2542  CB  GLU A 332     -16.526 -75.797 169.438  1.00277.91           C
ATOM   2543  CG  GLU A 332     -17.327 -75.867 168.136  1.00277.91           C
ATOM   2544  CD  GLU A 332     -16.670 -76.904 167.237  1.00277.91           C
ATOM   2545  OE1 GLU A 332     -15.652 -77.505 167.673  1.00277.91           O
ATOM   2546  OE2 GLU A 332     -17.185 -77.118 166.107  1.00277.91           O
ATOM   2547  C   GLU A 332     -16.290 -74.936 171.704  1.00277.91           C
ATOM   2548  O   GLU A 332     -15.211 -74.365 171.847  1.00277.91           O
ATOM   2549  N   THR A 333     -16.831 -75.709 172.664  1.00306.94           N
ATOM   2550  CA  THR A 333     -16.114 -75.942 173.884  1.00306.94           C
ATOM   2551  CB  THR A 333     -16.728 -75.279 175.080  1.00306.94           C
ATOM   2552  OG1 THR A 333     -15.867 -75.404 176.204  1.00306.94           O
ATOM   2553  CG2 THR A 333     -18.084 -75.943 175.372  1.00306.94           C
ATOM   2554  C   THR A 333     -16.146 -77.413 174.130  1.00306.94           C
ATOM   2555  O   THR A 333     -17.101 -78.093 173.760  1.00306.94           O
ATOM   2556  N   THR A 334     -15.077 -77.951 174.749  1.00311.77           N
ATOM   2557  CA  THR A 334     -15.064 -79.353 175.031  1.00311.77           C
ATOM   2558  CB  THR A 334     -14.011 -80.108 174.274  1.00311.77           C
ATOM   2559  OG1 THR A 334     -12.719 -79.652 174.646  1.00311.77           O
ATOM   2560  CG2 THR A 334     -14.235 -79.893 172.766  1.00311.77           C
ATOM   2561  C   THR A 334     -14.762 -79.520 176.476  1.00311.77           C
ATOM   2562  O   THR A 334     -13.963 -78.769 177.049  1.00311.77           O
ATOM   2563  N   TYR A 335     -15.414 -80.504 177.126  1.00291.70           N
ATOM   2564  CA  TYR A 335     -15.148 -80.755 178.506  1.00291.70           C
ATOM   2565  CB  TYR A 335     -16.355 -80.513 179.429  1.00291.70           C
ATOM   2566  CG  TYR A 335     -15.922 -80.818 180.822  1.00291.70           C
ATOM   2567  CD1 TYR A 335     -15.254 -79.879 181.573  1.00291.70           C
ATOM   2568  CD2 TYR A 335     -16.190 -82.048 181.381  1.00291.70           C
ATOM   2569  CE1 TYR A 335     -14.854 -80.164 182.861  1.00291.70           C
ATOM   2570  CE2 TYR A 335     -15.798 -82.336 182.663  1.00291.70           C
ATOM   2571  CZ  TYR A 335     -15.128 -81.396 183.407  1.00291.70           C
ATOM   2572  OH  TYR A 335     -14.719 -81.689 184.726  1.00291.70           O
ATOM   2573  C   TYR A 335     -14.794 -82.201 178.618  1.00291.70           C
ATOM   2574  O   TYR A 335     -15.450 -83.057 178.018  1.00291.70           O
ATOM   2575  N   THR A 336     -13.733 -82.513 179.374  1.00267.35           N
ATOM   2576  CA  THR A 336     -13.355 -83.886 179.533  1.00267.35           C
ATOM   2577  CB  THR A 336     -12.025 -84.222 178.927  1.00267.35           C
ATOM   2578  OG1 THR A 336     -11.818 -85.628 178.953  1.00267.35           O
ATOM   2579  CG2 THR A 336     -10.922 -83.506 179.725  1.00267.35           C
ATOM   2580  C   THR A 336     -13.252 -84.145 180.996  1.00267.35           C
ATOM   2581  O   THR A 336     -13.019 -83.232 181.787  1.00267.35           O
ATOM   2582  N   ILE A 337     -13.452 -85.414 181.398  1.00 65.78           N
ATOM   2583  CA  ILE A 337     -13.352 -85.733 182.788  1.00 65.78           C
ATOM   2584  CB  ILE A 337     -14.571 -86.414 183.338  1.00 65.78           C
ATOM   2585  CG1 ILE A 337     -15.796 -85.492 183.236  1.00 65.78           C
ATOM   2586  CG2 ILE A 337     -14.255 -86.868 184.774  1.00 65.78           C
ATOM   2587  CD1 ILE A 337     -17.120 -86.204 183.508  1.00 65.78           C
ATOM   2588  C   ILE A 337     -12.216 -86.686 182.937  1.00 65.78           C
ATOM   2589  O   ILE A 337     -12.129 -87.683 182.227  1.00 65.78           O
ATOM   2590  N   LYS A 338     -11.296 -86.379 183.870  1.00210.93           N
ATOM   2591  CA  LYS A 338     -10.191 -87.256 184.098  1.00210.93           C
ATOM   2592  CB  LYS A 338      -8.889 -86.523 184.453  1.00210.93           C
ATOM   2593  CG  LYS A 338      -7.699 -87.454 184.695  1.00210.93           C
ATOM   2594  CD  LYS A 338      -6.357 -86.725 184.760  1.00210.93           C
ATOM   2595  CE  LYS A 338      -5.170 -87.643 185.061  1.00210.93           C
ATOM   2596  NZ  LYS A 338      -3.919 -86.854 185.105  1.00210.93           N
ATOM   2597  C   LYS A 338     -10.561 -88.093 185.270  1.00210.93           C
ATOM   2598  O   LYS A 338     -10.959 -87.579 186.311  1.00210.93           O
ATOM   2599  N   SER A 339     -10.463 -89.425 185.128  1.00198.08           N
ATOM   2600  CA  SER A 339     -10.800 -90.264 186.232  1.00198.08           C
ATOM   2601  CB  SER A 339     -12.158 -90.967 186.083  1.00198.08           C
ATOM   2602  OG  SER A 339     -12.416 -91.778 187.220  1.00198.08           O
ATOM   2603  C   SER A 339      -9.765 -91.319 186.339  1.00198.08           C
ATOM   2604  O   SER A 339      -9.179 -91.737 185.342  1.00198.08           O
ATOM   2605  N   GLY A 340      -9.504 -91.768 187.575  1.00108.74           N
ATOM   2606  CA  GLY A 340      -8.567 -92.824 187.791  1.00108.74           C
ATOM   2607  C   GLY A 340      -8.313 -92.867 189.257  1.00108.74           C
ATOM   2608  O   GLY A 340      -7.817 -91.905 189.843  1.00108.74           O
ATOM   2609  N   GLU A 341      -8.650 -94.002 189.889  1.00282.51           N
ATOM   2610  CA  GLU A 341      -8.408 -94.127 191.292  1.00282.51           C
ATOM   2611  CB  GLU A 341      -9.672 -94.011 192.160  1.00282.51           C
ATOM   2612  CG  GLU A 341      -9.406 -94.270 193.645  1.00282.51           C
ATOM   2613  CD  GLU A 341      -8.530 -93.147 194.179  1.00282.51           C
ATOM   2614  OE1 GLU A 341      -8.191 -92.229 193.384  1.00282.51           O
ATOM   2615  OE2 GLU A 341      -8.184 -93.194 195.389  1.00282.51           O
ATOM   2616  C   GLU A 341      -7.853 -95.485 191.518  1.00282.51           C
ATOM   2617  O   GLU A 341      -8.316 -96.465 190.935  1.00282.51           O
ATOM   2618  N   THR A 342      -6.816 -95.575 192.366  1.00250.50           N
ATOM   2619  CA  THR A 342      -6.287 -96.868 192.652  1.00250.50           C
ATOM   2620  CB  THR A 342      -4.839 -97.029 192.273  1.00250.50           C
ATOM   2621  OG1 THR A 342      -4.415 -98.360 192.524  1.00250.50           O
ATOM   2622  CG2 THR A 342      -3.981 -96.030 193.068  1.00250.50           C
ATOM   2623  C   THR A 342      -6.414 -97.073 194.121  1.00250.50           C
ATOM   2624  O   THR A 342      -5.989 -96.242 194.921  1.00250.50           O
ATOM   2625  N   LEU A 343      -7.046 -98.191 194.517  1.00199.00           N
ATOM   2626  CA  LEU A 343      -7.119 -98.474 195.914  1.00199.00           C
ATOM   2627  CB  LEU A 343      -8.379 -99.255 196.325  1.00199.00           C
ATOM   2628  CG  LEU A 343      -9.682 -98.468 196.089  1.00199.00           C
ATOM   2629  CD1 LEU A 343     -10.915 -99.280 196.520  1.00199.00           C
ATOM   2630  CD2 LEU A 343      -9.623 -97.077 196.742  1.00199.00           C
ATOM   2631  C   LEU A 343      -5.932 -99.333 196.152  1.00199.00           C
ATOM   2632  O   LEU A 343      -5.758-100.356 195.491  1.00199.00           O
ATOM   2633  N   THR A 344      -5.063 -98.937 197.096  1.00185.08           N
ATOM   2634  CA  THR A 344      -3.871 -99.711 197.219  1.00185.08           C
ATOM   2635  CB  THR A 344      -2.632 -98.884 197.402  1.00185.08           C
ATOM   2636  OG1 THR A 344      -2.470 -98.001 196.301  1.00185.08           O
ATOM   2637  CG2 THR A 344      -1.424 -99.831 197.497  1.00185.08           C
ATOM   2638  C   THR A 344      -3.983-100.628 198.384  1.00185.08           C
ATOM   2639  O   THR A 344      -4.053-100.207 199.538  1.00185.08           O
ATOM   2640  N   LYS A 345      -4.023-101.932 198.067  1.00271.39           N
ATOM   2641  CA  LYS A 345      -4.014-102.988 199.028  1.00271.39           C
ATOM   2642  CB  LYS A 345      -5.278-103.865 199.004  1.00271.39           C
ATOM   2643  CG  LYS A 345      -6.555-103.154 199.459  1.00271.39           C
ATOM   2644  CD  LYS A 345      -6.531-102.701 200.920  1.00271.39           C
ATOM   2645  CE  LYS A 345      -7.815-101.992 201.358  1.00271.39           C
ATOM   2646  NZ  LYS A 345      -7.718-101.598 202.782  1.00271.39           N
ATOM   2647  C   LYS A 345      -2.893-103.842 198.553  1.00271.39           C
ATOM   2648  O   LYS A 345      -2.542-103.791 197.376  1.00271.39           O
ATOM   2649  N   VAL A 346      -2.268-104.639 199.435  1.00152.82           N
ATOM   2650  CA  VAL A 346      -1.201-105.409 198.878  1.00152.82           C
ATOM   2651  CB  VAL A 346      -0.374-106.137 199.902  1.00152.82           C
ATOM   2652  CG1 VAL A 346       0.354-105.090 200.762  1.00152.82           C
ATOM   2653  CG2 VAL A 346      -1.285-107.070 200.718  1.00152.82           C
ATOM   2654  C   VAL A 346      -1.832-106.391 197.949  1.00152.82           C
ATOM   2655  O   VAL A 346      -2.654-107.215 198.348  1.00152.82           O
ATOM   2656  N   ALA A 347      -1.475-106.295 196.655  1.00251.56           N
ATOM   2657  CA  ALA A 347      -2.027-107.176 195.668  1.00251.56           C
ATOM   2658  CB  ALA A 347      -3.466-106.823 195.261  1.00251.56           C
ATOM   2659  C   ALA A 347      -1.175-107.044 194.450  1.00251.56           C
ATOM   2660  O   ALA A 347      -0.381-106.111 194.337  1.00251.56           O
ATOM   2661  N   LEU A 348      -1.307-107.994 193.505  1.00270.14           N
ATOM   2662  CA  LEU A 348      -0.505-107.927 192.322  1.00270.14           C
ATOM   2663  CB  LEU A 348       0.261-109.250 192.082  1.00270.14           C
ATOM   2664  CG  LEU A 348       1.241-109.324 190.885  1.00270.14           C
ATOM   2665  CD1 LEU A 348       1.964-110.682 190.877  1.00270.14           C
ATOM   2666  CD2 LEU A 348       0.572-109.058 189.526  1.00270.14           C
ATOM   2667  C   LEU A 348      -1.424-107.675 191.167  1.00270.14           C
ATOM   2668  O   LEU A 348      -2.120-108.586 190.725  1.00270.14           O
ATOM   2669  N   ARG A 349      -1.447-106.416 190.669  1.00349.10           N
ATOM   2670  CA  ARG A 349      -2.182-106.005 189.499  1.00349.10           C
ATOM   2671  CB  ARG A 349      -3.698-106.309 189.514  1.00349.10           C
ATOM   2672  CG  ARG A 349      -4.070-107.715 189.021  1.00349.10           C
ATOM   2673  CD  ARG A 349      -5.577-107.978 188.939  1.00349.10           C
ATOM   2674  NE  ARG A 349      -5.769-109.312 188.296  1.00349.10           N
ATOM   2675  CZ  ARG A 349      -5.824-110.448 189.053  1.00349.10           C
ATOM   2676  NH1 ARG A 349      -5.728-110.375 190.411  1.00349.10           N
ATOM   2677  NH2 ARG A 349      -5.982-111.661 188.446  1.00349.10           N
ATOM   2678  C   ARG A 349      -2.021-104.520 189.362  1.00349.10           C
ATOM   2679  O   ARG A 349      -1.747-103.829 190.342  1.00349.10           O
ATOM   2680  N   PHE A 350      -2.167-103.988 188.127  1.00330.71           N
ATOM   2681  CA  PHE A 350      -2.068-102.567 187.918  1.00330.71           C
ATOM   2682  CB  PHE A 350      -0.619-102.046 187.809  1.00330.71           C
ATOM   2683  CG  PHE A 350       0.117-102.802 186.755  1.00330.71           C
ATOM   2684  CD1 PHE A 350       0.003-102.467 185.426  1.00330.71           C
ATOM   2685  CD2 PHE A 350       0.943-103.845 187.110  1.00330.71           C
ATOM   2686  CE1 PHE A 350       0.693-103.171 184.467  1.00330.71           C
ATOM   2687  CE2 PHE A 350       1.635-104.552 186.156  1.00330.71           C
ATOM   2688  CZ  PHE A 350       1.512-104.214 184.830  1.00330.71           C
ATOM   2689  C   PHE A 350      -2.850-102.183 186.692  1.00330.71           C
ATOM   2690  O   PHE A 350      -3.215-103.039 185.886  1.00330.71           O
ATOM   2691  N   TYR A 351      -3.145-100.869 186.536  1.00254.68           N
ATOM   2692  CA  TYR A 351      -3.951-100.381 185.442  1.00254.68           C
ATOM   2693  CB  TYR A 351      -5.345 -99.900 185.887  1.00254.68           C
ATOM   2694  CG  TYR A 351      -6.070-101.014 186.563  1.00254.68           C
ATOM   2695  CD1 TYR A 351      -5.779-101.336 187.869  1.00254.68           C
ATOM   2696  CD2 TYR A 351      -7.053-101.722 185.909  1.00254.68           C
ATOM   2697  CE1 TYR A 351      -6.444-102.354 188.510  1.00254.68           C
ATOM   2698  CE2 TYR A 351      -7.724-102.742 186.545  1.00254.68           C
ATOM   2699  CZ  TYR A 351      -7.419-103.060 187.847  1.00254.68           C
ATOM   2700  OH  TYR A 351      -8.105-104.105 188.503  1.00254.68           O
ATOM   2701  C   TYR A 351      -3.280 -99.156 184.879  1.00254.68           C
ATOM   2702  O   TYR A 351      -2.307 -98.662 185.447  1.00254.68           O
ATOM   2703  N   GLY A 352      -3.772 -98.646 183.721  1.00147.92           N
ATOM   2704  CA  GLY A 352      -3.216 -97.444 183.146  1.00147.92           C
ATOM   2705  C   GLY A 352      -4.116 -96.952 182.042  1.00147.92           C
ATOM   2706  O   GLY A 352      -4.772 -97.745 181.368  1.00147.92           O
ATOM   2707  N   THR A 353      -4.166 -95.612 181.829  1.00305.96           N
ATOM   2708  CA  THR A 353      -4.988 -95.031 180.790  1.00305.96           C
ATOM   2709  CB  THR A 353      -6.396 -94.776 181.242  1.00305.96           C
ATOM   2710  OG1 THR A 353      -6.404 -93.847 182.315  1.00305.96           O
ATOM   2711  CG2 THR A 353      -7.018 -96.109 181.692  1.00305.96           C
ATOM   2712  C   THR A 353      -4.399 -93.707 180.367  1.00305.96           C
ATOM   2713  O   THR A 353      -3.523 -93.174 181.050  1.00305.96           O
ATOM   2714  N   LYS A 354      -4.855 -93.146 179.214  1.00284.60           N
ATOM   2715  CA  LYS A 354      -4.356 -91.870 178.747  1.00284.60           C
ATOM   2716  CB  LYS A 354      -3.007 -91.969 178.017  1.00284.60           C
ATOM   2717  CG  LYS A 354      -3.040 -92.827 176.758  1.00284.60           C
ATOM   2718  CD  LYS A 354      -1.780 -92.691 175.901  1.00284.60           C
ATOM   2719  CE  LYS A 354      -1.804 -93.548 174.635  1.00284.60           C
ATOM   2720  NZ  LYS A 354      -0.558 -93.345 173.864  1.00284.60           N
ATOM   2721  C   LYS A 354      -5.352 -91.249 177.788  1.00284.60           C
ATOM   2722  O   LYS A 354      -6.333 -91.898 177.410  1.00284.60           O
ATOM   2723  N   VAL A 355      -5.143 -89.958 177.395  1.00 90.00           N
ATOM   2724  CA  VAL A 355      -6.059 -89.275 176.501  1.00 90.00           C
ATOM   2725  CB  VAL A 355      -7.155 -88.567 177.257  1.00 90.00           C
ATOM   2726  CG1 VAL A 355      -8.094 -87.850 176.271  1.00 90.00           C
ATOM   2727  CG2 VAL A 355      -7.867 -89.608 178.137  1.00 90.00           C
ATOM   2728  C   VAL A 355      -5.301 -88.237 175.682  1.00 90.00           C
ATOM   2729  O   VAL A 355      -4.189 -87.845 176.048  1.00 90.00           O
ATOM   2730  N   LEU A 356      -5.883 -87.786 174.528  1.00306.37           N
ATOM   2731  CA  LEU A 356      -5.270 -86.820 173.635  1.00306.37           C
ATOM   2732  CB  LEU A 356      -4.466 -87.513 172.516  1.00306.37           C
ATOM   2733  CG  LEU A 356      -3.596 -86.570 171.668  1.00306.37           C
ATOM   2734  CD1 LEU A 356      -2.519 -85.891 172.529  1.00306.37           C
ATOM   2735  CD2 LEU A 356      -3.006 -87.306 170.454  1.00306.37           C
ATOM   2736  C   LEU A 356      -6.379 -85.986 173.005  1.00306.37           C
ATOM   2737  O   LEU A 356      -7.425 -85.829 173.631  1.00306.37           O
ATOM   2738  N   TYR A 357      -6.129 -85.345 171.814  1.00300.77           N
ATOM   2739  CA  TYR A 357      -7.088 -84.634 170.963  1.00300.77           C
ATOM   2740  CB  TYR A 357      -8.517 -84.461 171.531  1.00300.77           C
ATOM   2741  CG  TYR A 357      -9.332 -85.674 171.191  1.00300.77           C
ATOM   2742  CD1 TYR A 357      -9.227 -86.865 171.874  1.00300.77           C
ATOM   2743  CD2 TYR A 357     -10.243 -85.602 170.161  1.00300.77           C
ATOM   2744  CE1 TYR A 357      -9.994 -87.955 171.543  1.00300.77           C
ATOM   2745  CE2 TYR A 357     -11.016 -86.686 169.819  1.00300.77           C
ATOM   2746  CZ  TYR A 357     -10.892 -87.868 170.509  1.00300.77           C
ATOM   2747  OH  TYR A 357     -11.685 -88.982 170.161  1.00300.77           O
ATOM   2748  C   TYR A 357      -6.604 -83.297 170.412  1.00300.77           C
ATOM   2749  O   TYR A 357      -6.190 -82.402 171.148  1.00300.77           O
ATOM   2750  N   PRO A 358      -6.633 -83.206 169.084  1.00138.09           N
ATOM   2751  CA  PRO A 358      -6.262 -82.013 168.311  1.00138.09           C
ATOM   2752  CD  PRO A 358      -6.309 -84.420 168.352  1.00138.09           C
ATOM   2753  CB  PRO A 358      -5.543 -82.530 167.064  1.00138.09           C
ATOM   2754  CG  PRO A 358      -6.035 -83.975 166.909  1.00138.09           C
ATOM   2755  C   PRO A 358      -7.393 -81.061 167.933  1.00138.09           C
ATOM   2756  O   PRO A 358      -8.548 -81.402 168.180  1.00138.09           O
ATOM   2757  N   TYR A 359      -7.082 -79.867 167.326  1.00241.16           N
ATOM   2758  CA  TYR A 359      -8.075 -78.885 166.896  1.00241.16           C
ATOM   2759  CB  TYR A 359      -8.355 -77.836 167.986  1.00241.16           C
ATOM   2760  CG  TYR A 359      -8.822 -78.599 169.182  1.00241.16           C
ATOM   2761  CD1 TYR A 359      -7.910 -79.107 170.081  1.00241.16           C
ATOM   2762  CD2 TYR A 359     -10.162 -78.819 169.406  1.00241.16           C
ATOM   2763  CE1 TYR A 359      -8.324 -79.818 171.183  1.00241.16           C
ATOM   2764  CE2 TYR A 359     -10.583 -79.529 170.507  1.00241.16           C
ATOM   2765  CZ  TYR A 359      -9.665 -80.027 171.399  1.00241.16           C
ATOM   2766  OH  TYR A 359     -10.095 -80.756 172.529  1.00241.16           O
ATOM   2767  C   TYR A 359      -7.616 -78.155 165.626  1.00241.16           C
ATOM   2768  O   TYR A 359      -6.441 -78.238 165.272  1.00241.16           O
ATOM   2769  N   ILE A 360      -8.532 -77.436 164.888  1.00 91.20           N
ATOM   2770  CA  ILE A 360      -8.188 -76.743 163.640  1.00 91.20           C
ATOM   2771  CB  ILE A 360      -8.273 -77.689 162.468  1.00 91.20           C
ATOM   2772  CG1 ILE A 360      -7.386 -78.916 162.746  1.00 91.20           C
ATOM   2773  CG2 ILE A 360      -7.862 -76.959 161.179  1.00 91.20           C
ATOM   2774  CD1 ILE A 360      -7.632 -80.081 161.788  1.00 91.20           C
ATOM   2775  C   ILE A 360      -9.115 -75.536 163.379  1.00 91.20           C
ATOM   2776  O   ILE A 360     -10.140 -75.410 164.047  1.00 91.20           O
ATOM   2777  N   VAL A 361      -8.774 -74.602 162.418  1.00134.36           N
ATOM   2778  CA  VAL A 361      -9.580 -73.419 162.078  1.00134.36           C
ATOM   2779  CB  VAL A 361      -9.336 -72.269 163.010  1.00134.36           C
ATOM   2780  CG1 VAL A 361      -9.770 -72.690 164.424  1.00134.36           C
ATOM   2781  CG2 VAL A 361      -7.855 -71.864 162.912  1.00134.36           C
ATOM   2782  C   VAL A 361      -9.307 -72.908 160.648  1.00134.36           C
ATOM   2783  O   VAL A 361      -8.372 -73.385 160.007  1.00134.36           O
ATOM   2784  N   LYS A 362     -10.124 -71.930 160.103  1.00275.07           N
ATOM   2785  CA  LYS A 362      -9.976 -71.405 158.733  1.00275.07           C
ATOM   2786  CB  LYS A 362     -10.519 -72.395 157.688  1.00275.07           C
ATOM   2787  CG  LYS A 362      -9.740 -73.713 157.651  1.00275.07           C
ATOM   2788  CD  LYS A 362     -10.493 -74.865 156.983  1.00275.07           C
ATOM   2789  CE  LYS A 362     -11.461 -75.584 157.926  1.00275.07           C
ATOM   2790  NZ  LYS A 362     -10.708 -76.261 159.006  1.00275.07           N
ATOM   2791  C   LYS A 362     -10.712 -70.062 158.505  1.00275.07           C
ATOM   2792  O   LYS A 362     -11.446 -69.618 159.387  1.00275.07           O
ATOM   2793  N   HIS A 363     -10.517 -69.367 157.319  1.00316.48           N
ATOM   2794  CA  HIS A 363     -11.172 -68.091 156.957  1.00316.48           C
ATOM   2795  ND1 HIS A 363      -8.548 -67.582 158.977  1.00316.48           N
ATOM   2796  CG  HIS A 363      -9.227 -66.852 158.029  1.00316.48           C
ATOM   2797  CB  HIS A 363     -10.714 -66.914 157.837  1.00316.48           C
ATOM   2798  NE2 HIS A 363      -7.026 -66.377 157.895  1.00316.48           N
ATOM   2799  CD2 HIS A 363      -8.283 -66.121 157.375  1.00316.48           C
ATOM   2800  CE1 HIS A 363      -7.235 -67.260 158.854  1.00316.48           C
ATOM   2801  C   HIS A 363     -10.971 -67.697 155.472  1.00316.48           C
ATOM   2802  O   HIS A 363     -10.223 -68.379 154.773  1.00316.48           O
ATOM   2803  N   ASN A 364     -11.639 -66.599 154.936  1.00263.93           N
ATOM   2804  CA  ASN A 364     -11.537 -66.211 153.510  1.00263.93           C
ATOM   2805  CB  ASN A 364     -12.458 -67.055 152.608  1.00263.93           C
ATOM   2806  CG  ASN A 364     -11.977 -68.499 152.666  1.00263.93           C
ATOM   2807  OD1 ASN A 364     -12.685 -69.384 153.144  1.00263.93           O
ATOM   2808  ND2 ASN A 364     -10.734 -68.747 152.172  1.00263.93           N
ATOM   2809  C   ASN A 364     -11.844 -64.721 153.174  1.00263.93           C
ATOM   2810  O   ASN A 364     -12.470 -64.007 153.956  1.00263.93           O
ATOM   2811  N   PRO A 365     -11.348 -64.261 151.995  1.00153.84           N
ATOM   2812  CA  PRO A 365     -11.459 -62.886 151.419  1.00153.84           C
ATOM   2813  CD  PRO A 365     -10.081 -64.866 151.611  1.00153.84           C
ATOM   2814  CB  PRO A 365     -10.081 -62.582 150.829  1.00153.84           C
ATOM   2815  CG  PRO A 365      -9.483 -63.962 150.527  1.00153.84           C
ATOM   2816  C   PRO A 365     -12.553 -62.490 150.390  1.00153.84           C
ATOM   2817  O   PRO A 365     -13.400 -63.332 150.095  1.00153.84           O
ATOM   2818  N   ALA A 366     -12.531 -61.216 149.820  1.00248.91           N
ATOM   2819  CA  ALA A 366     -13.474 -60.654 148.819  1.00248.91           C
ATOM   2820  CB  ALA A 366     -14.778 -60.136 149.449  1.00248.91           C
ATOM   2821  C   ALA A 366     -12.885 -59.473 147.990  1.00248.91           C
ATOM   2822  O   ALA A 366     -11.774 -59.033 148.282  1.00248.91           O
ATOM   2823  N   VAL A 367     -13.602 -58.936 146.919  1.00142.64           N
ATOM   2824  CA  VAL A 367     -13.130 -57.840 146.031  1.00142.64           C
ATOM   2825  CB  VAL A 367     -12.170 -58.342 144.988  1.00142.64           C
ATOM   2826  CG1 VAL A 367     -12.939 -59.254 144.017  1.00142.64           C
ATOM   2827  CG2 VAL A 367     -11.469 -57.149 144.317  1.00142.64           C
ATOM   2828  C   VAL A 367     -14.267 -57.077 145.280  1.00142.64           C
ATOM   2829  O   VAL A 367     -15.414 -57.519 145.326  1.00142.64           O
ATOM   2830  N   ILE A 368     -13.986 -55.901 144.579  1.00101.27           N
ATOM   2831  CA  ILE A 368     -14.977 -55.052 143.864  1.00101.27           C
ATOM   2832  CB  ILE A 368     -15.677 -54.139 144.841  1.00101.27           C
ATOM   2833  CG1 ILE A 368     -16.264 -54.990 145.980  1.00101.27           C
ATOM   2834  CG2 ILE A 368     -16.772 -53.328 144.129  1.00101.27           C
ATOM   2835  CD1 ILE A 368     -16.752 -54.169 147.172  1.00101.27           C
ATOM   2836  C   ILE A 368     -14.366 -54.201 142.694  1.00101.27           C
ATOM   2837  O   ILE A 368     -13.145 -54.192 142.547  1.00101.27           O
ATOM   2838  N   LYS A 369     -15.187 -53.479 141.818  1.00236.54           N
ATOM   2839  CA  LYS A 369     -14.767 -52.660 140.645  1.00236.54           C
ATOM   2840  CB  LYS A 369     -14.704 -53.484 139.346  1.00236.54           C
ATOM   2841  CG  LYS A 369     -13.587 -54.530 139.356  1.00236.54           C
ATOM   2842  CD  LYS A 369     -13.705 -55.580 138.249  1.00236.54           C
ATOM   2843  CE  LYS A 369     -14.621 -56.751 138.612  1.00236.54           C
ATOM   2844  NZ  LYS A 369     -14.678 -57.715 137.491  1.00236.54           N
ATOM   2845  C   LYS A 369     -15.659 -51.409 140.352  1.00236.54           C
ATOM   2846  O   LYS A 369     -16.599 -51.163 141.106  1.00236.54           O
ATOM   2847  N   ASN A 370     -15.387 -50.571 139.261  1.00247.69           N
ATOM   2848  CA  ASN A 370     -16.132 -49.314 138.965  1.00247.69           C
ATOM   2849  CB  ASN A 370     -15.631 -48.136 139.818  1.00247.69           C
ATOM   2850  CG  ASN A 370     -15.990 -48.439 141.267  1.00247.69           C
ATOM   2851  OD1 ASN A 370     -17.163 -48.540 141.621  1.00247.69           O
ATOM   2852  ND2 ASN A 370     -14.950 -48.600 142.128  1.00247.69           N
ATOM   2853  C   ASN A 370     -16.174 -48.806 137.479  1.00247.69           C
ATOM   2854  O   ASN A 370     -15.480 -49.330 136.609  1.00247.69           O
ATOM   2855  N   PRO A 371     -17.054 -47.789 137.211  1.00150.58           N
ATOM   2856  CA  PRO A 371     -17.400 -47.126 135.902  1.00150.58           C
ATOM   2857  CD  PRO A 371     -18.208 -47.773 138.097  1.00150.58           C
ATOM   2858  CB  PRO A 371     -18.914 -46.916 135.953  1.00150.58           C
ATOM   2859  CG  PRO A 371     -19.241 -46.844 137.450  1.00150.58           C
ATOM   2860  C   PRO A 371     -16.740 -45.826 135.334  1.00150.58           C
ATOM   2861  O   PRO A 371     -15.804 -45.334 135.963  1.00150.58           O
ATOM   2862  N   ASN A 372     -17.240 -45.250 134.153  1.00225.90           N
ATOM   2863  CA  ASN A 372     -16.763 -44.034 133.423  1.00225.90           C
ATOM   2864  CB  ASN A 372     -15.679 -44.353 132.378  1.00225.90           C
ATOM   2865  CG  ASN A 372     -14.416 -44.747 133.133  1.00225.90           C
ATOM   2866  OD1 ASN A 372     -14.049 -44.118 134.124  1.00225.90           O
ATOM   2867  ND2 ASN A 372     -13.733 -45.823 132.657  1.00225.90           N
ATOM   2868  C   ASN A 372     -17.873 -43.196 132.689  1.00225.90           C
ATOM   2869  O   ASN A 372     -19.052 -43.516 132.835  1.00225.90           O
ATOM   2870  N   ASN A 373     -17.528 -42.090 131.893  1.00240.92           N
ATOM   2871  CA  ASN A 373     -18.465 -41.129 131.226  1.00240.92           C
ATOM   2872  CB  ASN A 373     -18.797 -39.921 132.120  1.00240.92           C
ATOM   2873  CG  ASN A 373     -19.541 -40.418 133.350  1.00240.92           C
ATOM   2874  OD1 ASN A 373     -19.043 -40.324 134.471  1.00240.92           O
ATOM   2875  ND2 ASN A 373     -20.770 -40.959 133.139  1.00240.92           N
ATOM   2876  C   ASN A 373     -17.981 -40.511 129.867  1.00240.92           C
ATOM   2877  O   ASN A 373     -16.923 -40.905 129.379  1.00240.92           O
ATOM   2878  N   VAL A 374     -18.751 -39.537 129.207  1.00146.00           N
ATOM   2879  CA  VAL A 374     -18.421 -38.923 127.883  1.00146.00           C
ATOM   2880  CB  VAL A 374     -18.801 -39.819 126.739  1.00146.00           C
ATOM   2881  CG1 VAL A 374     -17.987 -41.121 126.840  1.00146.00           C
ATOM   2882  CG2 VAL A 374     -20.322 -40.032 126.773  1.00146.00           C
ATOM   2883  C   VAL A 374     -19.037 -37.508 127.541  1.00146.00           C
ATOM   2884  O   VAL A 374     -19.986 -37.067 128.183  1.00146.00           O
ATOM   2885  N   PRO A 375     -18.438 -36.795 126.523  1.00224.23           N
ATOM   2886  CA  PRO A 375     -18.750 -35.409 125.994  1.00224.23           C
ATOM   2887  CD  PRO A 375     -17.000 -37.012 126.498  1.00224.23           C
ATOM   2888  CB  PRO A 375     -17.391 -34.783 125.671  1.00224.23           C
ATOM   2889  CG  PRO A 375     -16.359 -35.623 126.433  1.00224.23           C
ATOM   2890  C   PRO A 375     -19.715 -35.066 124.800  1.00224.23           C
ATOM   2891  O   PRO A 375     -20.340 -35.993 124.287  1.00224.23           O
ATOM   2892  N   ALA A 376     -19.826 -33.740 124.333  1.00268.77           N
ATOM   2893  CA  ALA A 376     -20.669 -33.209 123.209  1.00268.77           C
ATOM   2894  CB  ALA A 376     -22.159 -33.115 123.580  1.00268.77           C
ATOM   2895  C   ALA A 376     -20.260 -31.792 122.644  1.00268.77           C
ATOM   2896  O   ALA A 376     -19.309 -31.208 123.158  1.00268.77           O
ATOM   2897  N   GLY A 377     -20.949 -31.204 121.560  1.00188.19           N
ATOM   2898  CA  GLY A 377     -20.643 -29.878 120.914  1.00188.19           C
ATOM   2899  C   GLY A 377     -21.718 -29.300 119.906  1.00188.19           C
ATOM   2900  O   GLY A 377     -22.720 -29.971 119.665  1.00188.19           O
ATOM   2901  N   THR A 378     -21.538 -28.042 119.288  1.00323.78           N
ATOM   2902  CA  THR A 378     -22.494 -27.335 118.367  1.00323.78           C
ATOM   2903  CB  THR A 378     -23.587 -26.625 119.114  1.00323.78           C
ATOM   2904  OG1 THR A 378     -23.043 -25.610 119.945  1.00323.78           O
ATOM   2905  CG2 THR A 378     -24.337 -27.659 119.973  1.00323.78           C
ATOM   2906  C   THR A 378     -21.885 -26.299 117.335  1.00323.78           C
ATOM   2907  O   THR A 378     -20.661 -26.200 117.255  1.00323.78           O
ATOM   2908  N   THR A 379     -22.719 -25.506 116.511  1.00305.93           N
ATOM   2909  CA  THR A 379     -22.289 -24.573 115.408  1.00305.93           C
ATOM   2910  CB  THR A 379     -22.111 -25.281 114.096  1.00305.93           C
ATOM   2911  OG1 THR A 379     -23.341 -25.846 113.669  1.00305.93           O
ATOM   2912  CG2 THR A 379     -21.060 -26.391 114.282  1.00305.93           C
ATOM   2913  C   THR A 379     -23.144 -23.266 115.123  1.00305.93           C
ATOM   2914  O   THR A 379     -23.954 -22.892 115.973  1.00305.93           O
ATOM   2915  N   ILE A 380     -22.967 -22.530 113.925  1.00172.83           N
ATOM   2916  CA  ILE A 380     -23.519 -21.175 113.548  1.00172.83           C
ATOM   2917  CB  ILE A 380     -22.510 -20.092 113.836  1.00172.83           C
ATOM   2918  CG1 ILE A 380     -23.150 -18.688 113.878  1.00172.83           C
ATOM   2919  CG2 ILE A 380     -21.380 -20.238 112.808  1.00172.83           C
ATOM   2920  CD1 ILE A 380     -22.230 -17.604 114.441  1.00172.83           C
ATOM   2921  C   ILE A 380     -24.018 -20.951 112.054  1.00172.83           C
ATOM   2922  O   ILE A 380     -23.975 -21.897 111.269  1.00172.83           O
ATOM   2923  N   LYS A 381     -24.510 -19.693 111.629  1.00290.91           N
ATOM   2924  CA  LYS A 381     -25.161 -19.293 110.327  1.00290.91           C
ATOM   2925  CB  LYS A 381     -26.686 -19.165 110.473  1.00290.91           C
ATOM   2926  CG  LYS A 381     -27.389 -20.406 111.031  1.00290.91           C
ATOM   2927  CD  LYS A 381     -27.220 -21.678 110.200  1.00290.91           C
ATOM   2928  CE  LYS A 381     -26.536 -22.818 110.953  1.00290.91           C
ATOM   2929  NZ  LYS A 381     -26.463 -24.021 110.098  1.00290.91           N
ATOM   2930  C   LYS A 381     -24.710 -17.933 109.640  1.00290.91           C
ATOM   2931  O   LYS A 381     -23.774 -17.303 110.132  1.00290.91           O
ATOM   2932  N   ILE A 382     -25.359 -17.452 108.473  1.00150.41           N
ATOM   2933  CA  ILE A 382     -24.981 -16.253 107.633  1.00150.41           C
ATOM   2934  CB  ILE A 382     -23.908 -16.642 106.648  1.00150.41           C
ATOM   2935  CG1 ILE A 382     -23.214 -15.425 106.018  1.00150.41           C
ATOM   2936  CG2 ILE A 382     -24.552 -17.590 105.626  1.00150.41           C
ATOM   2937  CD1 ILE A 382     -21.919 -15.770 105.285  1.00150.41           C
ATOM   2938  C   ILE A 382     -26.115 -15.485 106.804  1.00150.41           C
ATOM   2939  O   ILE A 382     -27.214 -16.024 106.666  1.00150.41           O
ATOM   2940  N   PRO A 383     -25.878 -14.213 106.265  1.00354.06           N
ATOM   2941  CA  PRO A 383     -26.806 -13.331 105.479  1.00354.06           C
ATOM   2942  CD  PRO A 383     -25.102 -13.374 107.173  1.00354.06           C
ATOM   2943  CB  PRO A 383     -26.464 -11.894 105.856  1.00354.06           C
ATOM   2944  CG  PRO A 383     -25.780 -11.999 107.218  1.00354.06           C
ATOM   2945  C   PRO A 383     -26.990 -13.417 103.983  1.00354.06           C
ATOM   2946  O   PRO A 383     -26.450 -14.301 103.318  1.00354.06           O
ATOM   2947  N   LYS A 384     -27.746 -12.418 103.448  1.00223.66           N
ATOM   2948  CA  LYS A 384     -28.092 -12.217 102.067  1.00223.66           C
ATOM   2949  CB  LYS A 384     -28.884 -10.918 101.855  1.00223.66           C
ATOM   2950  CG  LYS A 384     -29.824 -10.953 100.650  1.00223.66           C
ATOM   2951  CD  LYS A 384     -31.024 -11.872 100.893  1.00223.66           C
ATOM   2952  CE  LYS A 384     -32.146 -11.730  99.863  1.00223.66           C
ATOM   2953  NZ  LYS A 384     -33.348 -12.458 100.332  1.00223.66           N
ATOM   2954  C   LYS A 384     -26.781 -12.075 101.393  1.00223.66           C
ATOM   2955  O   LYS A 384     -26.650 -12.354 100.200  1.00223.66           O
ATOM   2956  N   LEU A 385     -25.785 -11.616 102.178  1.00230.80           N
ATOM   2957  CA  LEU A 385     -24.437 -11.429 101.736  1.00230.80           C
ATOM   2958  CB  LEU A 385     -23.433 -11.353 102.902  1.00230.80           C
ATOM   2959  CG  LEU A 385     -23.524 -10.094 103.789  1.00230.80           C
ATOM   2960  CD1 LEU A 385     -22.905  -8.872 103.101  1.00230.80           C
ATOM   2961  CD2 LEU A 385     -24.962  -9.820 104.248  1.00230.80           C
ATOM   2962  C   LEU A 385     -24.047 -12.642 100.967  1.00230.80           C
ATOM   2963  O   LEU A 385     -23.740 -13.692 101.529  1.00230.80           O
ATOM   2964  N   LYS A 386     -24.091 -12.504  99.631  1.00370.45           N
ATOM   2965  CA  LYS A 386     -23.677 -13.539  98.742  1.00370.45           C
ATOM   2966  CB  LYS A 386     -24.789 -14.547  98.381  1.00370.45           C
ATOM   2967  CG  LYS A 386     -26.005 -13.967  97.651  1.00370.45           C
ATOM   2968  CD  LYS A 386     -25.741 -13.613  96.187  1.00370.45           C
ATOM   2969  CE  LYS A 386     -27.019 -13.333  95.394  1.00370.45           C
ATOM   2970  NZ  LYS A 386     -27.849 -14.560  95.328  1.00370.45           N
ATOM   2971  C   LYS A 386     -23.239 -12.809  97.523  1.00370.45           C
ATOM   2972  O   LYS A 386     -23.727 -11.716  97.244  1.00370.45           O
ATOM   2973  N   LYS A 387     -22.292 -13.376  96.761  1.00304.02           N
ATOM   2974  CA  LYS A 387     -21.807 -12.634  95.639  1.00304.02           C
ATOM   2975  CB  LYS A 387     -20.655 -13.342  94.900  1.00304.02           C
ATOM   2976  CG  LYS A 387     -19.311 -13.248  95.645  1.00304.02           C
ATOM   2977  CD  LYS A 387     -19.344 -13.834  97.056  1.00304.02           C
ATOM   2978  CE  LYS A 387     -19.312 -15.360  97.088  1.00304.02           C
ATOM   2979  NZ  LYS A 387     -20.379 -15.918  96.230  1.00304.02           N
ATOM   2980  C   LYS A 387     -22.940 -12.394  94.696  1.00304.02           C
ATOM   2981  O   LYS A 387     -23.679 -13.308  94.335  1.00304.02           O
ATOM   2982  N   LYS A 388     -23.091 -11.117  94.289  1.00242.19           N
ATOM   2983  CA  LYS A 388     -24.106 -10.674  93.384  1.00242.19           C
ATOM   2984  CB  LYS A 388     -24.899  -9.469  93.927  1.00242.19           C
ATOM   2985  CG  LYS A 388     -25.895  -9.812  95.045  1.00242.19           C
ATOM   2986  CD  LYS A 388     -26.386  -8.587  95.834  1.00242.19           C
ATOM   2987  CE  LYS A 388     -27.616  -8.851  96.719  1.00242.19           C
ATOM   2988  NZ  LYS A 388     -27.239  -9.593  97.942  1.00242.19           N
ATOM   2989  C   LYS A 388     -23.394 -10.231  92.147  1.00242.19           C
ATOM   2990  O   LYS A 388     -22.248  -9.793  92.215  1.00242.19           O
ATOM   2991  N   GLN A 389     -24.048 -10.353  90.979  1.00193.98           N
ATOM   2992  CA  GLN A 389     -23.419  -9.984  89.747  1.00193.98           C
ATOM   2993  CB  GLN A 389     -23.458 -11.097  88.686  1.00193.98           C
ATOM   2994  CG  GLN A 389     -22.616 -12.318  89.051  1.00193.98           C
ATOM   2995  CD  GLN A 389     -23.414 -13.224  89.978  1.00193.98           C
ATOM   2996  OE1 GLN A 389     -24.511 -12.890  90.425  1.00193.98           O
ATOM   2997  NE2 GLN A 389     -22.833 -14.413  90.286  1.00193.98           N
ATOM   2998  C   GLN A 389     -24.182  -8.826  89.167  1.00193.98           C
ATOM   2999  O   GLN A 389     -25.189  -8.381  89.766  1.00193.98           O
ATOM   3000  OXT GLN A 389     -23.724  -8.366  88.078  1.00193.98           O
TER    3001      GLN A 389
ATOM   3002  N   MET B 390      -6.923  -2.291  81.945  1.00 99.82           N
ATOM   3003  CA  MET B 390      -6.998  -3.081  83.196  1.00 99.82           C
ATOM   3004  CB  MET B 390      -6.555  -2.206  84.382  1.00 99.82           C
ATOM   3005  CG  MET B 390      -5.065  -1.865  84.364  1.00 99.82           C
ATOM   3006  SD  MET B 390      -4.473  -1.014  85.856  1.00 99.82           S
ATOM   3007  CE  MET B 390      -4.631  -2.455  86.950  1.00 99.82           C
ATOM   3008  C   MET B 390      -8.394  -3.553  83.454  1.00 99.82           C
ATOM   3009  O   MET B 390      -9.257  -2.768  83.842  1.00 99.82           O
ATOM   3010  N   ASN B 391      -8.658  -4.857  83.226  1.00 60.80           N
ATOM   3011  CA  ASN B 391      -9.980  -5.357  83.473  1.00 60.80           C
ATOM   3012  CB  ASN B 391     -10.496  -6.405  82.464  1.00 60.80           C
ATOM   3013  CG  ASN B 391      -9.682  -7.679  82.572  1.00 60.80           C
ATOM   3014  OD1 ASN B 391      -8.712  -7.743  83.320  1.00 60.80           O
ATOM   3015  ND2 ASN B 391     -10.082  -8.725  81.800  1.00 60.80           N
ATOM   3016  C   ASN B 391     -10.030  -5.913  84.861  1.00 60.80           C
ATOM   3017  O   ASN B 391      -9.024  -5.958  85.566  1.00 60.80           O
ATOM   3018  N   GLU B 392     -11.224  -6.328  85.314  1.00 92.75           N
ATOM   3019  CA  GLU B 392     -11.323  -6.767  86.671  1.00 92.75           C
ATOM   3020  CB  GLU B 392     -12.786  -7.016  87.081  0.00 92.75           C
ATOM   3021  CG  GLU B 392     -12.967  -7.438  88.539  0.00 92.75           C
ATOM   3022  CD  GLU B 392     -12.786  -8.945  88.613  0.00 92.75           C
ATOM   3023  OE1 GLU B 392     -13.119  -9.634  87.612  1.00 92.75           O
ATOM   3024  OE2 GLU B 392     -12.314  -9.427  89.677  1.00 92.75           O
ATOM   3025  C   GLU B 392     -10.533  -8.014  86.943  1.00 92.75           C
ATOM   3026  O   GLU B 392      -9.666  -8.018  87.818  1.00 92.75           O
ATOM   3027  N   LYS B 393     -10.822  -9.110  86.209  1.00229.94           N
ATOM   3028  CA  LYS B 393     -10.193 -10.366  86.508  1.00229.94           C
ATOM   3029  CB  LYS B 393     -10.961 -11.555  85.896  1.00229.94           C
ATOM   3030  CG  LYS B 393     -10.596 -12.924  86.483  1.00229.94           C
ATOM   3031  CD  LYS B 393      -9.162 -13.378  86.205  1.00229.94           C
ATOM   3032  CE  LYS B 393      -8.994 -14.065  84.849  1.00229.94           C
ATOM   3033  NZ  LYS B 393      -9.684 -15.374  84.850  1.00229.94           N
ATOM   3034  C   LYS B 393      -8.775 -10.460  86.062  1.00229.94           C
ATOM   3035  O   LYS B 393      -7.877 -10.687  86.875  1.00229.94           O
ATOM   3036  N   LEU B 394      -8.529 -10.253  84.753  1.00262.65           N
ATOM   3037  CA  LEU B 394      -7.199 -10.549  84.318  1.00262.65           C
ATOM   3038  CB  LEU B 394      -7.077 -12.031  83.918  1.00262.65           C
ATOM   3039  CG  LEU B 394      -5.657 -12.547  83.633  1.00262.65           C
ATOM   3040  CD1 LEU B 394      -4.867 -12.722  84.937  1.00262.65           C
ATOM   3041  CD2 LEU B 394      -5.687 -13.830  82.788  1.00262.65           C
ATOM   3042  C   LEU B 394      -6.886  -9.767  83.086  1.00262.65           C
ATOM   3043  O   LEU B 394      -7.216 -10.180  81.976  1.00262.65           O
ATOM   3044  N   ASN B 395      -6.250  -8.599  83.255  1.00190.16           N
ATOM   3045  CA  ASN B 395      -5.746  -7.870  82.133  1.00190.16           C
ATOM   3046  CB  ASN B 395      -6.029  -6.360  82.198  1.00190.16           C
ATOM   3047  CG  ASN B 395      -5.623  -5.745  80.866  1.00190.16           C
ATOM   3048  OD1 ASN B 395      -4.545  -6.020  80.342  1.00190.16           O
ATOM   3049  ND2 ASN B 395      -6.516  -4.892  80.297  1.00190.16           N
ATOM   3050  C   ASN B 395      -4.304  -8.069  82.371  1.00190.16           C
ATOM   3051  O   ASN B 395      -3.597  -7.156  82.792  1.00190.16           O
ATOM   3052  N   ILE B 396      -3.846  -9.287  82.044  1.00200.22           N
ATOM   3053  CA  ILE B 396      -2.591  -9.757  82.526  1.00200.22           C
ATOM   3054  CB  ILE B 396      -1.413  -9.028  81.945  1.00200.22           C
ATOM   3055  CG1 ILE B 396      -1.355  -9.234  80.422  1.00200.22           C
ATOM   3056  CG2 ILE B 396      -0.148  -9.500  82.682  1.00200.22           C
ATOM   3057  CD1 ILE B 396      -1.199 -10.698  80.012  1.00200.22           C
ATOM   3058  C   ILE B 396      -2.672  -9.465  83.990  1.00200.22           C
ATOM   3059  O   ILE B 396      -2.193  -8.432  84.457  1.00200.22           O
ATOM   3060  N   GLN B 397      -3.203 -10.456  84.740  1.00255.61           N
ATOM   3061  CA  GLN B 397      -3.498 -10.409  86.149  1.00255.61           C
ATOM   3062  CB  GLN B 397      -2.235 -10.795  86.934  1.00255.61           C
ATOM   3063  CG  GLN B 397      -1.756 -12.224  86.668  1.00255.61           C
ATOM   3064  CD  GLN B 397      -1.008 -12.250  85.343  1.00255.61           C
ATOM   3065  OE1 GLN B 397      -0.689 -11.208  84.772  1.00255.61           O
ATOM   3066  NE2 GLN B 397      -0.707 -13.478  84.843  1.00255.61           N
ATOM   3067  C   GLN B 397      -3.906  -9.003  86.493  1.00255.61           C
ATOM   3068  O   GLN B 397      -3.196  -8.306  87.215  1.00255.61           O
ATOM   3069  N   ASP B 398      -5.073  -8.542  85.979  1.00201.44           N
ATOM   3070  CA  ASP B 398      -5.250  -7.127  86.082  1.00201.44           C
ATOM   3071  CB  ASP B 398      -6.385  -6.583  85.218  1.00201.44           C
ATOM   3072  CG  ASP B 398      -6.215  -5.079  85.259  1.00201.44           C
ATOM   3073  OD1 ASP B 398      -5.227  -4.589  84.652  1.00201.44           O
ATOM   3074  OD2 ASP B 398      -7.048  -4.408  85.925  1.00201.44           O
ATOM   3075  C   ASP B 398      -5.443  -6.508  87.434  1.00201.44           C
ATOM   3076  O   ASP B 398      -4.487  -6.298  88.177  1.00201.44           O
ATOM   3077  N   LEU B 399      -6.724  -6.238  87.784  1.00136.81           N
ATOM   3078  CA  LEU B 399      -7.051  -5.479  88.964  1.00136.81           C
ATOM   3079  CB  LEU B 399      -8.503  -4.953  88.928  1.00136.81           C
ATOM   3080  CG  LEU B 399      -8.910  -4.001  90.078  1.00136.81           C
ATOM   3081  CD1 LEU B 399      -8.990  -4.716  91.436  1.00136.81           C
ATOM   3082  CD2 LEU B 399      -8.014  -2.752  90.109  1.00136.81           C
ATOM   3083  C   LEU B 399      -6.880  -6.315  90.181  1.00136.81           C
ATOM   3084  O   LEU B 399      -6.206  -5.932  91.137  1.00136.81           O
ATOM   3085  N   ILE B 400      -7.495  -7.506  90.144  1.00115.75           N
ATOM   3086  CA  ILE B 400      -7.506  -8.406  91.254  1.00115.75           C
ATOM   3087  CB  ILE B 400      -8.220  -9.685  90.959  1.00115.75           C
ATOM   3088  CG1 ILE B 400      -7.930 -10.666  92.102  1.00115.75           C
ATOM   3089  CG2 ILE B 400      -7.809 -10.197  89.571  1.00115.75           C
ATOM   3090  CD1 ILE B 400      -8.418 -12.076  91.811  1.00115.75           C
ATOM   3091  C   ILE B 400      -6.119  -8.838  91.559  1.00115.75           C
ATOM   3092  O   ILE B 400      -5.715  -8.890  92.718  1.00115.75           O
ATOM   3093  N   ASP B 401      -5.351  -9.192  90.520  1.00 88.84           N
ATOM   3094  CA  ASP B 401      -4.060  -9.725  90.797  1.00 88.84           C
ATOM   3095  CB  ASP B 401      -3.382 -10.311  89.569  1.00 88.84           C
ATOM   3096  CG  ASP B 401      -2.345 -11.321  90.040  1.00 88.84           C
ATOM   3097  OD1 ASP B 401      -1.691 -11.067  91.086  1.00 88.84           O
ATOM   3098  OD2 ASP B 401      -2.211 -12.377  89.365  1.00 88.84           O
ATOM   3099  C   ASP B 401      -3.196  -8.655  91.376  1.00 88.84           C
ATOM   3100  O   ASP B 401      -2.376  -8.917  92.253  1.00 88.84           O
ATOM   3101  N   LEU B 402      -3.359  -7.410  90.895  1.00 53.10           N
ATOM   3102  CA  LEU B 402      -2.535  -6.332  91.354  1.00 53.10           C
ATOM   3103  CB  LEU B 402      -2.804  -5.052  90.540  1.00 53.10           C
ATOM   3104  CG  LEU B 402      -1.798  -3.899  90.725  1.00 53.10           C
ATOM   3105  CD1 LEU B 402      -2.188  -2.720  89.823  1.00 53.10           C
ATOM   3106  CD2 LEU B 402      -1.621  -3.484  92.195  1.00 53.10           C
ATOM   3107  C   LEU B 402      -2.821  -6.099  92.812  1.00 53.10           C
ATOM   3108  O   LEU B 402      -1.915  -5.826  93.597  1.00 53.10           O
ATOM   3109  N   LEU B 403      -4.111  -6.175  93.188  1.00126.79           N
ATOM   3110  CA  LEU B 403      -4.628  -5.967  94.516  1.00126.79           C
ATOM   3111  CB  LEU B 403      -6.155  -5.765  94.458  1.00126.79           C
ATOM   3112  CG  LEU B 403      -6.865  -5.690  95.813  1.00126.79           C
ATOM   3113  CD1 LEU B 403      -7.061  -7.096  96.385  1.00126.79           C
ATOM   3114  CD2 LEU B 403      -6.133  -4.744  96.777  1.00126.79           C
ATOM   3115  C   LEU B 403      -4.258  -7.075  95.465  1.00126.79           C
ATOM   3116  O   LEU B 403      -4.053  -6.843  96.656  1.00126.79           O
ATOM   3117  N   ALA B 404      -4.206  -8.327  94.981  1.00 42.81           N
ATOM   3118  CA  ALA B 404      -3.850  -9.422  95.840  1.00 42.81           C
ATOM   3119  CB  ALA B 404      -3.903 -10.782  95.124  1.00 42.81           C
ATOM   3120  C   ALA B 404      -2.443  -9.209  96.303  1.00 42.81           C
ATOM   3121  O   ALA B 404      -2.100  -9.504  97.448  1.00 42.81           O
ATOM   3122  N   GLU B 405      -1.582  -8.712  95.398  1.00118.00           N
ATOM   3123  CA  GLU B 405      -0.191  -8.546  95.701  1.00118.00           C
ATOM   3124  CB  GLU B 405       0.634  -8.196  94.455  1.00118.00           C
ATOM   3125  CG  GLU B 405       2.130  -8.404  94.667  1.00118.00           C
ATOM   3126  CD  GLU B 405       2.352  -9.904  94.802  0.00118.00           C
ATOM   3127  OE1 GLU B 405       1.338 -10.652  94.831  0.00118.00           O
ATOM   3128  OE2 GLU B 405       3.538 -10.321  94.879  0.00118.00           O
ATOM   3129  C   GLU B 405       0.053  -7.474  96.723  1.00118.00           C
ATOM   3130  O   GLU B 405       0.798  -7.682  97.679  1.00118.00           O
ATOM   3131  N   LYS B 406      -0.583  -6.299  96.558  1.00106.83           N
ATOM   3132  CA  LYS B 406      -0.316  -5.179  97.414  1.00106.83           C
ATOM   3133  CB  LYS B 406      -1.151  -3.949  97.026  1.00106.83           C
ATOM   3134  CG  LYS B 406      -0.899  -3.406  95.617  1.00106.83           C
ATOM   3135  CD  LYS B 406       0.498  -2.829  95.396  1.00106.83           C
ATOM   3136  CE  LYS B 406       0.703  -2.296  93.976  1.00106.83           C
ATOM   3137  NZ  LYS B 406       1.949  -1.504  93.902  1.00106.83           N
ATOM   3138  C   LYS B 406      -0.693  -5.513  98.823  1.00106.83           C
ATOM   3139  O   LYS B 406       0.072  -5.266  99.753  1.00106.83           O
ATOM   3140  N   HIS B 407      -1.911  -6.046  99.025  1.00167.34           N
ATOM   3141  CA  HIS B 407      -2.359  -6.349 100.350  1.00167.34           C
ATOM   3142  ND1 HIS B 407      -3.903  -3.495 100.200  1.00167.34           N
ATOM   3143  CG  HIS B 407      -3.721  -4.550 101.058  1.00167.34           C
ATOM   3144  CB  HIS B 407      -3.802  -5.995 100.661  1.00167.34           C
ATOM   3145  NE2 HIS B 407      -3.350  -2.615 102.167  1.00167.34           N
ATOM   3146  CD2 HIS B 407      -3.381  -3.992 102.256  1.00167.34           C
ATOM   3147  CE1 HIS B 407      -3.669  -2.364 100.911  1.00167.34           C
ATOM   3148  C   HIS B 407      -1.855  -7.626 100.939  1.00167.34           C
ATOM   3149  O   HIS B 407      -1.938  -7.807 102.153  1.00167.34           O
ATOM   3150  N   GLY B 408      -1.359  -8.565 100.113  1.00 44.91           N
ATOM   3151  CA  GLY B 408      -0.756  -9.731 100.695  1.00 44.91           C
ATOM   3152  C   GLY B 408      -1.745 -10.826 100.942  1.00 44.91           C
ATOM   3153  O   GLY B 408      -1.625 -11.553 101.927  1.00 44.91           O
ATOM   3154  N   MET B 409      -2.766 -10.968 100.077  1.00142.28           N
ATOM   3155  CA  MET B 409      -3.638 -12.096 100.234  1.00142.28           C
ATOM   3156  CB  MET B 409      -5.062 -11.775 100.702  1.00142.28           C
ATOM   3157  CG  MET B 409      -5.149 -11.717 102.232  1.00142.28           C
ATOM   3158  SD  MET B 409      -4.102 -10.465 103.039  1.00142.28           S
ATOM   3159  CE  MET B 409      -4.412 -11.065 104.725  1.00142.28           C
ATOM   3160  C   MET B 409      -3.654 -12.889  98.970  1.00142.28           C
ATOM   3161  O   MET B 409      -2.778 -12.734  98.119  1.00142.28           O
ATOM   3162  N   SER B 410      -4.602 -13.845  98.874  1.00 44.29           N
ATOM   3163  CA  SER B 410      -4.752 -14.674  97.716  1.00 44.29           C
ATOM   3164  CB  SER B 410      -5.482 -15.997  97.996  1.00 44.29           C
ATOM   3165  OG  SER B 410      -5.591 -16.759  96.803  1.00 44.29           O
ATOM   3166  C   SER B 410      -5.549 -13.931  96.693  1.00 44.29           C
ATOM   3167  O   SER B 410      -6.130 -12.881  96.962  1.00 44.29           O
ATOM   3168  N   LYS B 411      -5.542 -14.467  95.461  1.00 78.19           N
ATOM   3169  CA  LYS B 411      -6.250 -13.922  94.348  1.00 78.19           C
ATOM   3170  CB  LYS B 411      -5.867 -14.654  93.048  1.00 78.19           C
ATOM   3171  CG  LYS B 411      -6.058 -13.827  91.778  1.00 78.19           C
ATOM   3172  CD  LYS B 411      -5.294 -14.370  90.569  0.00 78.19           C
ATOM   3173  CE  LYS B 411      -5.386 -13.475  89.331  0.00 78.19           C
ATOM   3174  NZ  LYS B 411      -4.526 -14.011  88.253  0.00 78.19           N
ATOM   3175  C   LYS B 411      -7.720 -14.081  94.613  1.00 78.19           C
ATOM   3176  O   LYS B 411      -8.519 -13.200  94.303  1.00 78.19           O
ATOM   3177  N   LYS B 412      -8.121 -15.215  95.222  1.00154.31           N
ATOM   3178  CA  LYS B 412      -9.520 -15.458  95.421  1.00154.31           C
ATOM   3179  CB  LYS B 412      -9.884 -16.858  95.965  1.00154.31           C
ATOM   3180  CG  LYS B 412      -9.616 -17.104  97.453  1.00154.31           C
ATOM   3181  CD  LYS B 412      -8.144 -17.244  97.835  1.00154.31           C
ATOM   3182  CE  LYS B 412      -7.632 -18.681  97.707  1.00154.31           C
ATOM   3183  NZ  LYS B 412      -6.349 -18.835  98.429  1.00154.31           N
ATOM   3184  C   LYS B 412     -10.110 -14.436  96.344  1.00154.31           C
ATOM   3185  O   LYS B 412     -11.263 -14.049  96.163  1.00154.31           O
ATOM   3186  N   ASN B 413      -9.374 -14.009  97.392  1.00112.03           N
ATOM   3187  CA  ASN B 413      -9.923 -13.035  98.296  1.00112.03           C
ATOM   3188  CB  ASN B 413      -9.263 -12.990  99.686  1.00112.03           C
ATOM   3189  CG  ASN B 413      -7.768 -12.809  99.558  1.00112.03           C
ATOM   3190  OD1 ASN B 413      -7.280 -11.842  98.976  1.00112.03           O
ATOM   3191  ND2 ASN B 413      -7.023 -13.785 100.141  1.00112.03           N
ATOM   3192  C   ASN B 413      -9.986 -11.666  97.692  1.00112.03           C
ATOM   3193  O   ASN B 413     -10.931 -10.921  97.946  1.00112.03           O
ATOM   3194  N   ALA B 414      -8.990 -11.286  96.872  1.00 44.78           N
ATOM   3195  CA  ALA B 414      -9.029  -9.978  96.289  1.00 44.78           C
ATOM   3196  CB  ALA B 414      -7.854  -9.730  95.329  1.00 44.78           C
ATOM   3197  C   ALA B 414     -10.292  -9.896  95.481  1.00 44.78           C
ATOM   3198  O   ALA B 414     -11.049  -8.932  95.600  1.00 44.78           O
ATOM   3199  N   ASP B 415     -10.578 -10.937  94.669  1.00 85.27           N
ATOM   3200  CA  ASP B 415     -11.758 -10.933  93.844  1.00 85.27           C
ATOM   3201  CB  ASP B 415     -11.941 -12.164  92.939  1.00 85.27           C
ATOM   3202  CG  ASP B 415     -11.322 -11.851  91.599  1.00 85.27           C
ATOM   3203  OD1 ASP B 415     -10.938 -10.666  91.412  1.00 85.27           O
ATOM   3204  OD2 ASP B 415     -11.217 -12.775  90.749  1.00 85.27           O
ATOM   3205  C   ASP B 415     -13.005 -10.888  94.648  1.00 85.27           C
ATOM   3206  O   ASP B 415     -13.912 -10.119  94.338  1.00 85.27           O
ATOM   3207  N   SER B 416     -13.099 -11.721  95.693  1.00 82.03           N
ATOM   3208  CA  SER B 416     -14.321 -11.775  96.433  1.00 82.03           C
ATOM   3209  CB  SER B 416     -14.338 -12.902  97.469  1.00 82.03           C
ATOM   3210  OG  SER B 416     -15.575 -12.904  98.168  1.00 82.03           O
ATOM   3211  C   SER B 416     -14.550 -10.461  97.118  1.00 82.03           C
ATOM   3212  O   SER B 416     -15.692 -10.024  97.250  1.00 82.03           O
ATOM   3213  N   PHE B 417     -13.473  -9.807  97.597  1.00119.50           N
ATOM   3214  CA  PHE B 417     -13.617  -8.507  98.203  1.00119.50           C
ATOM   3215  CB  PHE B 417     -12.304  -7.851  98.676  1.00119.50           C
ATOM   3216  CG  PHE B 417     -11.802  -8.391  99.963  1.00119.50           C
ATOM   3217  CD1 PHE B 417     -12.461  -8.102 101.135  1.00119.50           C
ATOM   3218  CD2 PHE B 417     -10.646  -9.133 100.002  1.00119.50           C
ATOM   3219  CE1 PHE B 417     -11.986  -8.576 102.332  1.00119.50           C
ATOM   3220  CE2 PHE B 417     -10.165  -9.609 101.195  1.00119.50           C
ATOM   3221  CZ  PHE B 417     -10.839  -9.325 102.355  1.00119.50           C
ATOM   3222  C   PHE B 417     -14.079  -7.526  97.169  1.00119.50           C
ATOM   3223  O   PHE B 417     -15.005  -6.752  97.401  1.00119.50           O
ATOM   3224  N   VAL B 418     -13.418  -7.516  95.995  1.00100.43           N
ATOM   3225  CA  VAL B 418     -13.737  -6.519  95.013  1.00100.43           C
ATOM   3226  CB  VAL B 418     -12.838  -6.545  93.806  1.00100.43           C
ATOM   3227  CG1 VAL B 418     -13.018  -7.870  93.051  1.00100.43           C
ATOM   3228  CG2 VAL B 418     -13.147  -5.304  92.952  1.00100.43           C
ATOM   3229  C   VAL B 418     -15.151  -6.682  94.557  1.00100.43           C
ATOM   3230  O   VAL B 418     -15.903  -5.709  94.501  1.00100.43           O
ATOM   3231  N   LYS B 419     -15.572  -7.926  94.259  1.00125.82           N
ATOM   3232  CA  LYS B 419     -16.898  -8.117  93.748  1.00125.82           C
ATOM   3233  CB  LYS B 419     -17.224  -9.573  93.375  1.00125.82           C
ATOM   3234  CG  LYS B 419     -16.703  -9.980  91.996  1.00125.82           C
ATOM   3235  CD  LYS B 419     -15.185 -10.102  91.907  1.00125.82           C
ATOM   3236  CE  LYS B 419     -14.696 -11.536  92.107  1.00125.82           C
ATOM   3237  NZ  LYS B 419     -14.984 -12.343  90.899  1.00125.82           N
ATOM   3238  C   LYS B 419     -17.912  -7.660  94.746  1.00125.82           C
ATOM   3239  O   LYS B 419     -18.890  -7.006  94.384  1.00125.82           O
ATOM   3240  N   GLU B 420     -17.707  -7.974  96.035  1.00108.95           N
ATOM   3241  CA  GLU B 420     -18.687  -7.593  97.010  1.00108.95           C
ATOM   3242  CB  GLU B 420     -18.360  -8.094  98.405  1.00108.95           C
ATOM   3243  CG  GLU B 420     -17.125  -7.431  98.988  1.00108.95           C
ATOM   3244  CD  GLU B 420     -16.543  -8.550  99.789  1.00108.95           C
ATOM   3245  OE1 GLU B 420     -17.115  -9.656  99.608  1.00108.95           O
ATOM   3246  OE2 GLU B 420     -15.556  -8.354 100.546  1.00108.95           O
ATOM   3247  C   GLU B 420     -18.755  -6.103  97.069  1.00108.95           C
ATOM   3248  O   GLU B 420     -19.833  -5.525  97.155  1.00108.95           O
ATOM   3249  N   PHE B 421     -17.596  -5.435  96.978  1.00160.59           N
ATOM   3250  CA  PHE B 421     -17.538  -4.006  97.086  1.00160.59           C
ATOM   3251  CB  PHE B 421     -16.109  -3.491  96.839  1.00160.59           C
ATOM   3252  CG  PHE B 421     -16.077  -2.001  96.913  1.00160.59           C
ATOM   3253  CD1 PHE B 421     -16.432  -1.233  95.828  1.00160.59           C
ATOM   3254  CD2 PHE B 421     -15.679  -1.366  98.065  1.00160.59           C
ATOM   3255  CE1 PHE B 421     -16.400   0.140  95.899  1.00160.59           C
ATOM   3256  CE2 PHE B 421     -15.645   0.008  98.145  1.00160.59           C
ATOM   3257  CZ  PHE B 421     -16.013   0.765  97.060  1.00160.59           C
ATOM   3258  C   PHE B 421     -18.412  -3.400  96.034  1.00160.59           C
ATOM   3259  O   PHE B 421     -19.202  -2.499  96.323  1.00160.59           O
ATOM   3260  N   PHE B 422     -18.311  -3.878  94.781  1.00 93.64           N
ATOM   3261  CA  PHE B 422     -19.076  -3.307  93.701  1.00 93.64           C
ATOM   3262  CB  PHE B 422     -18.575  -3.730  92.321  1.00 93.64           C
ATOM   3263  CG  PHE B 422     -17.321  -2.934  92.180  1.00 93.64           C
ATOM   3264  CD1 PHE B 422     -16.125  -3.379  92.697  1.00 93.64           C
ATOM   3265  CD2 PHE B 422     -17.356  -1.728  91.518  1.00 93.64           C
ATOM   3266  CE1 PHE B 422     -14.984  -2.623  92.558  1.00 93.64           C
ATOM   3267  CE2 PHE B 422     -16.219  -0.969  91.377  1.00 93.64           C
ATOM   3268  CZ  PHE B 422     -15.031  -1.419  91.898  1.00 93.64           C
ATOM   3269  C   PHE B 422     -20.558  -3.531  93.861  1.00 93.64           C
ATOM   3270  O   PHE B 422     -21.366  -2.680  93.480  1.00 93.64           O
ATOM   3271  N   GLN B 423     -20.950  -4.713  94.378  1.00 84.11           N
ATOM   3272  CA  GLN B 423     -22.329  -5.079  94.604  1.00 84.11           C
ATOM   3273  CB  GLN B 423     -22.411  -6.473  95.262  1.00 84.11           C
ATOM   3274  CG  GLN B 423     -21.712  -7.622  94.532  1.00 84.11           C
ATOM   3275  CD  GLN B 423     -21.645  -8.827  95.468  1.00 84.11           C
ATOM   3276  OE1 GLN B 423     -22.343  -8.884  96.480  1.00 84.11           O
ATOM   3277  NE2 GLN B 423     -20.774  -9.814  95.123  1.00 84.11           N
ATOM   3278  C   GLN B 423     -22.895  -4.161  95.662  1.00 84.11           C
ATOM   3279  O   GLN B 423     -24.042  -3.717  95.626  1.00 84.11           O
ATOM   3280  N   LEU B 424     -22.103  -3.883  96.703  1.00167.47           N
ATOM   3281  CA  LEU B 424     -22.638  -3.034  97.724  1.00167.47           C
ATOM   3282  CB  LEU B 424     -21.751  -2.949  98.984  1.00167.47           C
ATOM   3283  CG  LEU B 424     -21.869  -4.149  99.952  1.00167.47           C
ATOM   3284  CD1 LEU B 424     -23.242  -4.180 100.641  1.00167.47           C
ATOM   3285  CD2 LEU B 424     -21.519  -5.490  99.297  1.00167.47           C
ATOM   3286  C   LEU B 424     -22.839  -1.654  97.165  1.00167.47           C
ATOM   3287  O   LEU B 424     -23.836  -0.988  97.447  1.00167.47           O
ATOM   3288  N   ILE B 425     -21.888  -1.189  96.338  1.00161.45           N
ATOM   3289  CA  ILE B 425     -21.967   0.120  95.762  1.00161.45           C
ATOM   3290  CB  ILE B 425     -20.737   0.462  94.966  1.00161.45           C
ATOM   3291  CG1 ILE B 425     -19.663   1.079  95.882  1.00161.45           C
ATOM   3292  CG2 ILE B 425     -21.140   1.301  93.747  1.00161.45           C
ATOM   3293  CD1 ILE B 425     -19.165   0.159  96.984  1.00161.45           C
ATOM   3294  C   ILE B 425     -23.195   0.287  94.900  1.00161.45           C
ATOM   3295  O   ILE B 425     -23.912   1.271  95.074  1.00161.45           O
ATOM   3296  N   GLU B 426     -23.515  -0.653  93.978  1.00201.06           N
ATOM   3297  CA  GLU B 426     -24.681  -0.435  93.143  1.00201.06           C
ATOM   3298  CB  GLU B 426     -24.995  -1.441  92.032  1.00201.06           C
ATOM   3299  CG  GLU B 426     -26.422  -1.366  91.516  1.00201.06           C
ATOM   3300  CD  GLU B 426     -26.623  -0.075  90.786  1.00201.06           C
ATOM   3301  OE1 GLU B 426     -25.618   0.613  90.459  1.00201.06           O
ATOM   3302  OE2 GLU B 426     -27.820   0.208  90.528  1.00201.06           O
ATOM   3303  C   GLU B 426     -25.936  -0.401  93.953  1.00201.06           C
ATOM   3304  O   GLU B 426     -26.874   0.328  93.625  1.00201.06           O
ATOM   3305  N   GLU B 427     -26.013  -1.228  95.002  1.00113.10           N
ATOM   3306  CA  GLU B 427     -27.194  -1.230  95.812  1.00113.10           C
ATOM   3307  CB  GLU B 427     -27.258  -2.337  96.876  1.00113.10           C
ATOM   3308  CG  GLU B 427     -27.910  -3.621  96.374  1.00113.10           C
ATOM   3309  CD  GLU B 427     -29.417  -3.379  96.357  1.00113.10           C
ATOM   3310  OE1 GLU B 427     -29.869  -2.445  97.067  1.00113.10           O
ATOM   3311  OE2 GLU B 427     -30.156  -4.123  95.664  1.00113.10           O
ATOM   3312  C   GLU B 427     -27.320   0.066  96.535  1.00113.10           C
ATOM   3313  O   GLU B 427     -28.402   0.650  96.582  1.00113.10           O
ATOM   3314  N   ALA B 428     -26.203   0.568  97.087  1.00 59.27           N
ATOM   3315  CA  ALA B 428     -26.243   1.782  97.849  1.00 59.27           C
ATOM   3316  CB  ALA B 428     -24.858   2.197  98.387  1.00 59.27           C
ATOM   3317  C   ALA B 428     -26.711   2.857  96.911  1.00 59.27           C
ATOM   3318  O   ALA B 428     -27.554   3.687  97.252  1.00 59.27           O
ATOM   3319  N   LEU B 429     -26.184   2.810  95.676  1.00146.11           N
ATOM   3320  CA  LEU B 429     -26.441   3.711  94.591  1.00146.11           C
ATOM   3321  CB  LEU B 429     -25.842   3.128  93.294  1.00146.11           C
ATOM   3322  CG  LEU B 429     -26.348   3.778  92.005  1.00146.11           C
ATOM   3323  CD1 LEU B 429     -26.453   5.290  92.096  1.00146.11           C
ATOM   3324  CD2 LEU B 429     -25.515   3.333  90.799  1.00146.11           C
ATOM   3325  C   LEU B 429     -27.888   3.743  94.256  1.00146.11           C
ATOM   3326  O   LEU B 429     -28.511   4.804  94.182  1.00146.11           O
ATOM   3327  N   GLU B 430     -28.443   2.542  94.062  1.00177.68           N
ATOM   3328  CA  GLU B 430     -29.788   2.373  93.626  1.00177.68           C
ATOM   3329  CB  GLU B 430     -30.205   0.896  93.560  1.00177.68           C
ATOM   3330  CG  GLU B 430     -31.712   0.702  93.429  1.00177.68           C
ATOM   3331  CD  GLU B 430     -32.276   0.571  94.835  1.00177.68           C
ATOM   3332  OE1 GLU B 430     -31.458   0.430  95.783  1.00177.68           O
ATOM   3333  OE2 GLU B 430     -33.526   0.602  94.982  1.00177.68           O
ATOM   3334  C   GLU B 430     -30.687   3.044  94.612  1.00177.68           C
ATOM   3335  O   GLU B 430     -31.672   3.687  94.249  1.00177.68           O
ATOM   3336  N   LYS B 431     -30.320   2.913  95.894  1.00183.00           N
ATOM   3337  CA  LYS B 431     -31.003   3.378  97.071  1.00183.00           C
ATOM   3338  CB  LYS B 431     -30.303   2.910  98.361  1.00183.00           C
ATOM   3339  CG  LYS B 431     -31.073   3.227  99.642  1.00183.00           C
ATOM   3340  CD  LYS B 431     -32.343   2.394  99.818  1.00183.00           C
ATOM   3341  CE  LYS B 431     -32.999   2.563 101.190  1.00183.00           C
ATOM   3342  NZ  LYS B 431     -32.120   2.005 102.244  1.00183.00           N
ATOM   3343  C   LYS B 431     -31.055   4.876  97.098  1.00183.00           C
ATOM   3344  O   LYS B 431     -31.885   5.449  97.803  1.00183.00           O
ATOM   3345  N   ASP B 432     -30.173   5.540  96.322  1.00138.63           N
ATOM   3346  CA  ASP B 432     -30.048   6.974  96.297  1.00138.63           C
ATOM   3347  CB  ASP B 432     -31.404   7.710  96.336  1.00138.63           C
ATOM   3348  CG  ASP B 432     -31.169   9.182  96.015  1.00138.63           C
ATOM   3349  OD1 ASP B 432     -31.055   9.506  94.803  1.00138.63           O
ATOM   3350  OD2 ASP B 432     -31.099  10.000  96.970  1.00138.63           O
ATOM   3351  C   ASP B 432     -29.232   7.404  97.468  1.00138.63           C
ATOM   3352  O   ASP B 432     -29.162   8.586  97.798  1.00138.63           O
ATOM   3353  N   LYS B 433     -28.541   6.449  98.106  1.00104.90           N
ATOM   3354  CA  LYS B 433     -27.652   6.841  99.147  1.00104.90           C
ATOM   3355  CB  LYS B 433     -27.445   5.803 100.259  1.00104.90           C
ATOM   3356  CG  LYS B 433     -28.655   5.555 101.155  1.00104.90           C
ATOM   3357  CD  LYS B 433     -28.469   4.336 102.061  1.00104.90           C
ATOM   3358  CE  LYS B 433     -29.579   4.153 103.096  1.00104.90           C
ATOM   3359  NZ  LYS B 433     -29.309   2.953 103.919  1.00104.90           N
ATOM   3360  C   LYS B 433     -26.365   6.906  98.473  1.00104.90           C
ATOM   3361  O   LYS B 433     -26.168   6.184  97.497  1.00104.90           O
ATOM   3362  N   TYR B 434     -25.449   7.787  98.903  1.00276.82           N
ATOM   3363  CA  TYR B 434     -24.309   7.475  98.152  1.00276.82           C
ATOM   3364  CB  TYR B 434     -24.250   7.939  96.711  1.00276.82           C
ATOM   3365  CG  TYR B 434     -24.008   6.666  95.892  1.00276.82           C
ATOM   3366  CD1 TYR B 434     -23.311   5.565  96.347  1.00276.82           C
ATOM   3367  CD2 TYR B 434     -24.463   6.552  94.614  1.00276.82           C
ATOM   3368  CE1 TYR B 434     -22.971   4.437  95.663  1.00276.82           C
ATOM   3369  CE2 TYR B 434     -24.128   5.426  93.907  1.00276.82           C
ATOM   3370  CZ  TYR B 434     -23.427   4.358  94.394  1.00276.82           C
ATOM   3371  OH  TYR B 434     -23.118   3.233  93.603  1.00276.82           O
ATOM   3372  C   TYR B 434     -23.059   7.384  98.932  1.00276.82           C
ATOM   3373  O   TYR B 434     -22.995   7.587 100.143  1.00276.82           O
ATOM   3374  N   VAL B 435     -22.017   7.010  98.203  1.00143.31           N
ATOM   3375  CA  VAL B 435     -20.968   6.354  98.842  1.00143.31           C
ATOM   3376  CB  VAL B 435     -20.882   4.905  98.429  1.00143.31           C
ATOM   3377  CG1 VAL B 435     -19.632   4.264  99.053  1.00143.31           C
ATOM   3378  CG2 VAL B 435     -22.200   4.195  98.773  1.00143.31           C
ATOM   3379  C   VAL B 435     -19.705   6.912  98.419  1.00143.31           C
ATOM   3380  O   VAL B 435     -19.485   7.132  97.231  1.00143.31           O
ATOM   3381  N   LYS B 436     -18.892   7.241  99.424  1.00243.89           N
ATOM   3382  CA  LYS B 436     -17.536   7.235  99.056  1.00243.89           C
ATOM   3383  CB  LYS B 436     -16.931   7.729  97.764  1.00243.89           C
ATOM   3384  CG  LYS B 436     -16.848   6.547  96.786  1.00243.89           C
ATOM   3385  CD  LYS B 436     -16.203   6.839  95.434  1.00243.89           C
ATOM   3386  CE  LYS B 436     -14.680   6.714  95.470  1.00243.89           C
ATOM   3387  NZ  LYS B 436     -14.308   5.280  95.505  1.00243.89           N
ATOM   3388  C   LYS B 436     -16.515   7.285 100.051  1.00243.89           C
ATOM   3389  O   LYS B 436     -16.696   7.276 101.269  1.00243.89           O
ATOM   3390  N   VAL B 437     -15.354   7.243  99.403  1.00 99.90           N
ATOM   3391  CA  VAL B 437     -14.178   6.977 100.109  1.00 99.90           C
ATOM   3392  CB  VAL B 437     -13.465   5.749  99.625  1.00 99.90           C
ATOM   3393  CG1 VAL B 437     -12.121   5.641 100.364  1.00 99.90           C
ATOM   3394  CG2 VAL B 437     -14.389   4.536  99.827  1.00 99.90           C
ATOM   3395  C   VAL B 437     -13.208   8.088 100.020  1.00 99.90           C
ATOM   3396  O   VAL B 437     -12.940   8.655  98.960  1.00 99.90           O
ATOM   3397  N   LYS B 438     -12.620   8.380 101.189  1.00 97.46           N
ATOM   3398  CA  LYS B 438     -11.646   9.411 101.254  1.00 97.46           C
ATOM   3399  CB  LYS B 438     -11.062   9.622 102.663  1.00 97.46           C
ATOM   3400  CG  LYS B 438     -12.104  10.032 103.705  1.00 97.46           C
ATOM   3401  CD  LYS B 438     -12.812  11.353 103.395  1.00 97.46           C
ATOM   3402  CE  LYS B 438     -13.848  11.747 104.450  1.00 97.46           C
ATOM   3403  NZ  LYS B 438     -14.488  13.029 104.080  1.00 97.46           N
ATOM   3404  C   LYS B 438     -10.526   8.984 100.369  1.00 97.46           C
ATOM   3405  O   LYS B 438     -10.073   7.839 100.406  1.00 97.46           O
ATOM   3406  N   GLY B 439     -10.086   9.911  99.507  1.00 90.01           N
ATOM   3407  CA  GLY B 439      -8.981   9.676  98.635  1.00 90.01           C
ATOM   3408  C   GLY B 439      -9.497   9.265  97.290  1.00 90.01           C
ATOM   3409  O   GLY B 439      -8.947   9.645  96.271  1.00 90.01           O
ATOM   3410  N   LEU B 440     -10.484   8.370  97.185  1.00211.30           N
ATOM   3411  CA  LEU B 440     -10.888   8.125  95.823  1.00211.30           C
ATOM   3412  CB  LEU B 440     -11.536   6.733  95.669  1.00211.30           C
ATOM   3413  CG  LEU B 440     -11.729   6.215  94.222  1.00211.30           C
ATOM   3414  CD1 LEU B 440     -12.648   7.100  93.364  1.00211.30           C
ATOM   3415  CD2 LEU B 440     -10.375   5.915  93.566  1.00211.30           C
ATOM   3416  C   LEU B 440     -11.896   9.129  95.356  1.00211.30           C
ATOM   3417  O   LEU B 440     -11.604   9.947  94.516  1.00211.30           O
ATOM   3418  N   GLY B 441     -13.096   9.231  95.949  1.00 92.70           N
ATOM   3419  CA  GLY B 441     -14.042  10.073  95.250  1.00 92.70           C
ATOM   3420  C   GLY B 441     -15.394   9.841  95.852  1.00 92.70           C
ATOM   3421  O   GLY B 441     -15.530   9.907  97.070  1.00 92.70           O
ATOM   3422  N   ALA B 442     -16.434   9.630  95.007  1.00103.38           N
ATOM   3423  CA  ALA B 442     -17.762   9.335  95.481  1.00103.38           C
ATOM   3424  CB  ALA B 442     -18.604  10.585  95.806  1.00103.38           C
ATOM   3425  C   ALA B 442     -18.441   8.477  94.454  1.00103.38           C
ATOM   3426  O   ALA B 442     -17.849   8.153  93.429  1.00103.38           O
ATOM   3427  N   PHE B 443     -19.668   8.012  94.771  1.00199.94           N
ATOM   3428  CA  PHE B 443     -20.548   7.272  93.909  1.00199.94           C
ATOM   3429  CB  PHE B 443     -20.763   5.762  94.256  1.00199.94           C
ATOM   3430  CG  PHE B 443     -19.669   4.922  93.676  1.00199.94           C
ATOM   3431  CD1 PHE B 443     -18.404   4.952  94.217  1.00199.94           C
ATOM   3432  CD2 PHE B 443     -19.933   4.058  92.627  1.00199.94           C
ATOM   3433  CE1 PHE B 443     -17.401   4.176  93.687  1.00199.94           C
ATOM   3434  CE2 PHE B 443     -18.934   3.279  92.090  1.00199.94           C
ATOM   3435  CZ  PHE B 443     -17.666   3.342  92.623  1.00199.94           C
ATOM   3436  C   PHE B 443     -21.873   7.929  94.045  1.00199.94           C
ATOM   3437  O   PHE B 443     -22.218   8.507  95.068  1.00199.94           O
ATOM   3438  N   LYS B 444     -22.564   7.755  92.928  1.00348.30           N
ATOM   3439  CA  LYS B 444     -23.699   7.935  92.091  1.00348.30           C
ATOM   3440  CB  LYS B 444     -23.970   6.650  91.317  1.00348.30           C
ATOM   3441  CG  LYS B 444     -22.678   5.829  91.152  1.00348.30           C
ATOM   3442  CD  LYS B 444     -21.470   6.590  90.597  1.00348.30           C
ATOM   3443  CE  LYS B 444     -20.286   5.706  90.204  1.00348.30           C
ATOM   3444  NZ  LYS B 444     -19.232   6.538  89.584  1.00348.30           N
ATOM   3445  C   LYS B 444     -24.959   8.737  92.176  1.00348.30           C
ATOM   3446  O   LYS B 444     -24.899   9.944  92.200  1.00348.30           O
ATOM   3447  N   LEU B 445     -26.123   8.074  91.961  1.00295.58           N
ATOM   3448  CA  LEU B 445     -27.469   8.546  91.646  1.00295.58           C
ATOM   3449  CB  LEU B 445     -28.508   8.265  92.758  1.00295.58           C
ATOM   3450  CG  LEU B 445     -28.202   8.784  94.186  1.00295.58           C
ATOM   3451  CD1 LEU B 445     -26.835   8.295  94.684  1.00295.58           C
ATOM   3452  CD2 LEU B 445     -28.427  10.295  94.355  1.00295.58           C
ATOM   3453  C   LEU B 445     -27.609   9.966  91.118  1.00295.58           C
ATOM   3454  O   LEU B 445     -27.514  10.937  91.863  1.00295.58           O
ATOM   3455  N   ILE B 446     -27.884  10.123  89.785  1.00184.33           N
ATOM   3456  CA  ILE B 446     -28.100  11.444  89.218  1.00184.33           C
ATOM   3457  CB  ILE B 446     -26.818  12.210  89.065  1.00184.33           C
ATOM   3458  CG1 ILE B 446     -27.088  13.718  88.910  1.00184.33           C
ATOM   3459  CG2 ILE B 446     -26.014  11.556  87.931  1.00184.33           C
ATOM   3460  CD1 ILE B 446     -25.898  14.593  89.312  1.00184.33           C
ATOM   3461  C   ILE B 446     -28.873  11.384  87.889  1.00184.33           C
ATOM   3462  O   ILE B 446     -29.489  10.373  87.574  1.00184.33           O
ATOM   3463  N   ASP B 447     -28.873  12.494  87.087  1.00159.37           N
ATOM   3464  CA  ASP B 447     -29.670  12.756  85.880  1.00159.37           C
ATOM   3465  CB  ASP B 447     -29.819  14.265  85.607  1.00159.37           C
ATOM   3466  CG  ASP B 447     -30.768  14.823  86.659  1.00159.37           C
ATOM   3467  OD1 ASP B 447     -31.749  14.110  87.004  1.00159.37           O
ATOM   3468  OD2 ASP B 447     -30.533  15.972  87.118  1.00159.37           O
ATOM   3469  C   ASP B 447     -29.250  12.110  84.548  1.00159.37           C
ATOM   3470  O   ASP B 447     -29.681  10.996  84.259  1.00159.37           O
ATOM   3471  N   VAL B 448     -28.589  12.865  83.611  1.00183.53           N
ATOM   3472  CA  VAL B 448     -28.141  12.346  82.315  1.00183.53           C
ATOM   3473  CB  VAL B 448     -29.164  12.379  81.228  1.00183.53           C
ATOM   3474  CG1 VAL B 448     -29.119  13.784  80.611  1.00183.53           C
ATOM   3475  CG2 VAL B 448     -28.874  11.243  80.228  1.00183.53           C
ATOM   3476  C   VAL B 448     -26.991  13.172  81.770  1.00183.53           C
ATOM   3477  O   VAL B 448     -26.775  14.302  82.193  1.00183.53           O
ATOM   3478  N   GLU B 449     -26.198  12.595  80.829  1.00248.62           N
ATOM   3479  CA  GLU B 449     -25.143  13.248  80.070  1.00248.62           C
ATOM   3480  CB  GLU B 449     -24.682  14.651  80.522  1.00248.62           C
ATOM   3481  CG  GLU B 449     -23.925  15.415  79.440  1.00248.62           C
ATOM   3482  CD  GLU B 449     -24.958  15.851  78.412  1.00248.62           C
ATOM   3483  OE1 GLU B 449     -26.147  16.008  78.800  1.00248.62           O
ATOM   3484  OE2 GLU B 449     -24.576  16.027  77.225  1.00248.62           O
ATOM   3485  C   GLU B 449     -23.900  12.410  80.082  1.00248.62           C
ATOM   3486  O   GLU B 449     -23.723  11.506  80.892  1.00248.62           O
ATOM   3487  N   SER B 450     -22.973  12.675  79.155  1.00120.54           N
ATOM   3488  CA  SER B 450     -21.766  11.916  79.251  1.00120.54           C
ATOM   3489  CB  SER B 450     -21.752  10.555  78.541  1.00120.54           C
ATOM   3490  OG  SER B 450     -21.404  10.726  77.182  1.00120.54           O
ATOM   3491  C   SER B 450     -20.699  12.747  78.643  1.00120.54           C
ATOM   3492  O   SER B 450     -20.888  13.942  78.416  1.00120.54           O
ATOM   3493  N   ARG B 451     -19.532  12.133  78.392  1.00174.01           N
ATOM   3494  CA  ARG B 451     -18.458  12.904  77.854  1.00174.01           C
ATOM   3495  CB  ARG B 451     -17.405  13.244  78.913  1.00174.01           C
ATOM   3496  CG  ARG B 451     -17.971  14.184  79.973  1.00174.01           C
ATOM   3497  CD  ARG B 451     -16.972  14.568  81.059  1.00174.01           C
ATOM   3498  NE  ARG B 451     -17.597  15.660  81.853  1.00174.01           N
ATOM   3499  CZ  ARG B 451     -17.453  16.953  81.440  1.00174.01           C
ATOM   3500  NH1 ARG B 451     -16.741  17.225  80.306  1.00174.01           N
ATOM   3501  NH2 ARG B 451     -18.018  17.970  82.154  1.00174.01           N
ATOM   3502  C   ARG B 451     -17.788  12.179  76.729  1.00174.01           C
ATOM   3503  O   ARG B 451     -17.992  10.985  76.508  1.00174.01           O
ATOM   3504  N   GLU B 452     -16.969  12.942  75.973  1.00 68.89           N
ATOM   3505  CA  GLU B 452     -16.261  12.511  74.797  1.00 68.89           C
ATOM   3506  CB  GLU B 452     -15.833  13.675  73.880  1.00 68.89           C
ATOM   3507  CG  GLU B 452     -16.977  14.457  73.239  0.00 68.89           C
ATOM   3508  CD  GLU B 452     -16.366  15.565  72.391  0.00 68.89           C
ATOM   3509  OE1 GLU B 452     -15.110  15.639  72.334  0.00 68.89           O
ATOM   3510  OE2 GLU B 452     -17.144  16.356  71.794  0.00 68.89           O
ATOM   3511  C   GLU B 452     -14.981  11.824  75.165  1.00 68.89           C
ATOM   3512  O   GLU B 452     -14.488  11.943  76.289  1.00 68.89           O
ATOM   3513  N   SER B 453     -14.430  11.064  74.189  1.00102.12           N
ATOM   3514  CA  SER B 453     -13.183  10.351  74.277  1.00102.12           C
ATOM   3515  CB  SER B 453     -13.352   8.850  74.573  1.00102.12           C
ATOM   3516  OG  SER B 453     -12.084   8.218  74.631  1.00102.12           O
ATOM   3517  C   SER B 453     -12.507  10.447  72.931  1.00102.12           C
ATOM   3518  O   SER B 453     -13.166  10.690  71.921  1.00102.12           O
ATOM   3519  N   VAL B 454     -11.166  10.268  72.872  1.00114.45           N
ATOM   3520  CA  VAL B 454     -10.497  10.367  71.598  1.00114.45           C
ATOM   3521  CB  VAL B 454     -10.054  11.766  71.277  1.00114.45           C
ATOM   3522  CG1 VAL B 454      -8.997  12.189  72.311  1.00114.45           C
ATOM   3523  CG2 VAL B 454      -9.541  11.809  69.828  1.00114.45           C
ATOM   3524  C   VAL B 454      -9.262   9.510  71.598  1.00114.45           C
ATOM   3525  O   VAL B 454      -8.734   9.155  72.650  1.00114.45           O
ATOM   3526  N   ASN B 455      -8.774   9.138  70.392  1.00 88.54           N
ATOM   3527  CA  ASN B 455      -7.576   8.349  70.289  1.00 88.54           C
ATOM   3528  CB  ASN B 455      -7.815   6.897  69.840  1.00 88.54           C
ATOM   3529  CG  ASN B 455      -6.462   6.197  69.801  1.00 88.54           C
ATOM   3530  OD1 ASN B 455      -5.994   5.774  68.745  1.00 88.54           O
ATOM   3531  ND2 ASN B 455      -5.805   6.081  70.985  1.00 88.54           N
ATOM   3532  C   ASN B 455      -6.671   8.969  69.265  1.00 88.54           C
ATOM   3533  O   ASN B 455      -7.108   9.372  68.188  1.00 88.54           O
ATOM   3534  N   VAL B 456      -5.366   9.065  69.589  1.00 73.91           N
ATOM   3535  CA  VAL B 456      -4.409   9.627  68.680  1.00 73.91           C
ATOM   3536  CB  VAL B 456      -3.037   9.746  69.275  1.00 73.91           C
ATOM   3537  CG1 VAL B 456      -2.078  10.257  68.186  1.00 73.91           C
ATOM   3538  CG2 VAL B 456      -3.117  10.655  70.513  1.00 73.91           C
ATOM   3539  C   VAL B 456      -4.301   8.733  67.485  1.00 73.91           C
ATOM   3540  O   VAL B 456      -4.297   9.197  66.345  1.00 73.91           O
ATOM   3541  N   ASN B 457      -4.218   7.411  67.725  1.00309.33           N
ATOM   3542  CA  ASN B 457      -4.118   6.460  66.656  1.00309.33           C
ATOM   3543  CB  ASN B 457      -5.135   6.699  65.528  1.00309.33           C
ATOM   3544  CG  ASN B 457      -4.926   5.634  64.463  1.00309.33           C
ATOM   3545  OD1 ASN B 457      -5.469   4.535  64.556  1.00309.33           O
ATOM   3546  ND2 ASN B 457      -4.121   5.964  63.416  1.00309.33           N
ATOM   3547  C   ASN B 457      -2.748   6.536  66.062  1.00309.33           C
ATOM   3548  O   ASN B 457      -2.284   7.607  65.675  1.00309.33           O
ATOM   3549  N   THR B 458      -2.056   5.380  66.000  1.00238.51           N
ATOM   3550  CA  THR B 458      -0.748   5.328  65.413  1.00238.51           C
ATOM   3551  CB  THR B 458       0.342   5.639  66.400  1.00238.51           C
ATOM   3552  OG1 THR B 458       0.126   6.922  66.970  1.00238.51           O
ATOM   3553  CG2 THR B 458       1.703   5.617  65.682  1.00238.51           C
ATOM   3554  C   THR B 458      -0.547   3.924  64.928  1.00238.51           C
ATOM   3555  O   THR B 458      -1.276   3.016  65.325  1.00238.51           O
ATOM   3556  N   GLY B 459       0.438   3.710  64.032  1.00131.73           N
ATOM   3557  CA  GLY B 459       0.728   2.381  63.571  1.00131.73           C
ATOM   3558  C   GLY B 459       1.640   2.502  62.392  1.00131.73           C
ATOM   3559  O   GLY B 459       1.469   3.389  61.560  1.00131.73           O
ATOM   3560  N   GLU B 460       2.626   1.589  62.278  1.00289.08           N
ATOM   3561  CA  GLU B 460       3.542   1.654  61.175  1.00289.08           C
ATOM   3562  CB  GLU B 460       4.971   2.065  61.568  1.00289.08           C
ATOM   3563  CG  GLU B 460       5.649   1.093  62.535  1.00289.08           C
ATOM   3564  CD  GLU B 460       7.053   1.611  62.813  1.00289.08           C
ATOM   3565  OE1 GLU B 460       7.416   2.670  62.238  1.00289.08           O
ATOM   3566  OE2 GLU B 460       7.781   0.952  63.602  1.00289.08           O
ATOM   3567  C   GLU B 460       3.630   0.293  60.567  1.00289.08           C
ATOM   3568  O   GLU B 460       3.320  -0.708  61.216  1.00289.08           O
ATOM   3569  N   ARG B 461       4.038   0.224  59.285  1.00320.35           N
ATOM   3570  CA  ARG B 461       4.144  -1.045  58.634  1.00320.35           C
ATOM   3571  CB  ARG B 461       3.064  -1.264  57.559  1.00320.35           C
ATOM   3572  CG  ARG B 461       3.162  -2.617  56.854  1.00320.35           C
ATOM   3573  CD  ARG B 461       2.816  -3.804  57.755  1.00320.35           C
ATOM   3574  NE  ARG B 461       2.926  -5.034  56.922  1.00320.35           N
ATOM   3575  CZ  ARG B 461       1.854  -5.452  56.188  1.00320.35           C
ATOM   3576  NH1 ARG B 461       0.690  -4.740  56.217  1.00320.35           N
ATOM   3577  NH2 ARG B 461       1.948  -6.577  55.421  1.00320.35           N
ATOM   3578  C   ARG B 461       5.467  -1.106  57.930  1.00320.35           C
ATOM   3579  O   ARG B 461       5.987  -0.092  57.476  1.00320.35           O
ATOM   3580  N   PHE B 462       6.048  -2.318  57.858  1.00310.79           N
ATOM   3581  CA  PHE B 462       7.291  -2.512  57.158  1.00310.79           C
ATOM   3582  CB  PHE B 462       8.514  -2.613  58.083  1.00310.79           C
ATOM   3583  CG  PHE B 462       9.714  -2.806  57.218  1.00310.79           C
ATOM   3584  CD1 PHE B 462      10.331  -1.730  56.624  1.00310.79           C
ATOM   3585  CD2 PHE B 462      10.222  -4.067  57.003  1.00310.79           C
ATOM   3586  CE1 PHE B 462      11.439  -1.910  55.828  1.00310.79           C
ATOM   3587  CE2 PHE B 462      11.327  -4.253  56.209  1.00310.79           C
ATOM   3588  CZ  PHE B 462      11.937  -3.170  55.616  1.00310.79           C
ATOM   3589  C   PHE B 462       7.175  -3.812  56.435  1.00310.79           C
ATOM   3590  O   PHE B 462       6.443  -4.705  56.855  1.00310.79           O
ATOM   3591  N   GLU B 463       7.888  -3.952  55.295  1.00317.47           N
ATOM   3592  CA  GLU B 463       7.816  -5.188  54.576  1.00317.47           C
ATOM   3593  CB  GLU B 463       6.917  -5.125  53.330  1.00317.47           C
ATOM   3594  CG  GLU B 463       6.745  -6.478  52.636  1.00317.47           C
ATOM   3595  CD  GLU B 463       5.829  -7.334  53.498  1.00317.47           C
ATOM   3596  OE1 GLU B 463       5.390  -6.836  54.570  1.00317.47           O
ATOM   3597  OE2 GLU B 463       5.556  -8.497  53.098  1.00317.47           O
ATOM   3598  C   GLU B 463       9.193  -5.536  54.110  1.00317.47           C
ATOM   3599  O   GLU B 463      10.006  -4.657  53.833  1.00317.47           O
ATOM   3600  N   ILE B 464       9.494  -6.848  54.033  1.00164.79           N
ATOM   3601  CA  ILE B 464      10.782  -7.277  53.573  1.00164.79           C
ATOM   3602  CB  ILE B 464      11.612  -7.935  54.636  1.00164.79           C
ATOM   3603  CG1 ILE B 464      13.054  -8.139  54.142  1.00164.79           C
ATOM   3604  CG2 ILE B 464      10.904  -9.235  55.051  1.00164.79           C
ATOM   3605  CD1 ILE B 464      13.814  -6.832  53.924  1.00164.79           C
ATOM   3606  C   ILE B 464      10.567  -8.292  52.497  1.00164.79           C
ATOM   3607  O   ILE B 464       9.657  -9.116  52.583  1.00164.79           O
ATOM   3608  N   GLN B 465      11.394  -8.241  51.433  1.00245.82           N
ATOM   3609  CA  GLN B 465      11.261  -9.200  50.376  1.00245.82           C
ATOM   3610  CB  GLN B 465      10.628  -8.635  49.091  1.00245.82           C
ATOM   3611  CG  GLN B 465       9.191  -8.139  49.266  1.00245.82           C
ATOM   3612  CD  GLN B 465       9.242  -6.749  49.886  1.00245.82           C
ATOM   3613  OE1 GLN B 465      10.315  -6.216  50.163  1.00245.82           O
ATOM   3614  NE2 GLN B 465       8.046  -6.139  50.102  1.00245.82           N
ATOM   3615  C   GLN B 465      12.637  -9.645  50.002  1.00245.82           C
ATOM   3616  O   GLN B 465      13.613  -8.936  50.241  1.00245.82           O
ATOM   3617  N   GLY B 466      12.752 -10.855  49.422  1.00136.32           N
ATOM   3618  CA  GLY B 466      14.038 -11.317  48.988  1.00136.32           C
ATOM   3619  C   GLY B 466      13.932 -12.776  48.686  1.00136.32           C
ATOM   3620  O   GLY B 466      13.146 -13.496  49.299  1.00136.32           O
ATOM   3621  N   HIS B 467      14.740 -13.248  47.714  1.00308.11           N
ATOM   3622  CA  HIS B 467      14.744 -14.641  47.375  1.00308.11           C
ATOM   3623  ND1 HIS B 467      13.044 -17.431  46.604  1.00308.11           N
ATOM   3624  CG  HIS B 467      13.763 -16.473  45.926  1.00308.11           C
ATOM   3625  CB  HIS B 467      13.747 -15.011  46.264  1.00308.11           C
ATOM   3626  NE2 HIS B 467      14.162 -18.493  45.004  1.00308.11           N
ATOM   3627  CD2 HIS B 467      14.443 -17.140  44.951  1.00308.11           C
ATOM   3628  CE1 HIS B 467      13.318 -18.621  46.011  1.00308.11           C
ATOM   3629  C   HIS B 467      16.109 -14.958  46.859  1.00308.11           C
ATOM   3630  O   HIS B 467      16.770 -14.105  46.270  1.00308.11           O
ATOM   3631  N   THR B 468      16.580 -16.200  47.089  1.00311.81           N
ATOM   3632  CA  THR B 468      17.873 -16.563  46.591  1.00311.81           C
ATOM   3633  CB  THR B 468      18.918 -16.682  47.662  1.00311.81           C
ATOM   3634  OG1 THR B 468      20.200 -16.861  47.079  1.00311.81           O
ATOM   3635  CG2 THR B 468      18.569 -17.879  48.561  1.00311.81           C
ATOM   3636  C   THR B 468      17.755 -17.905  45.946  1.00311.81           C
ATOM   3637  O   THR B 468      16.952 -18.738  46.365  1.00311.81           O
ATOM   3638  N   LYS B 469      18.547 -18.138  44.882  1.00295.40           N
ATOM   3639  CA  LYS B 469      18.531 -19.413  44.230  1.00295.40           C
ATOM   3640  CB  LYS B 469      17.828 -19.401  42.862  1.00295.40           C
ATOM   3641  CG  LYS B 469      17.813 -20.766  42.171  1.00295.40           C
ATOM   3642  CD  LYS B 469      16.858 -20.837  40.977  1.00295.40           C
ATOM   3643  CE  LYS B 469      16.843 -22.202  40.286  1.00295.40           C
ATOM   3644  NZ  LYS B 469      16.146 -23.195  41.135  1.00295.40           N
ATOM   3645  C   LYS B 469      19.953 -19.797  43.992  1.00295.40           C
ATOM   3646  O   LYS B 469      20.787 -18.950  43.676  1.00295.40           O
ATOM   3647  N   VAL B 470      20.274 -21.094  44.160  1.00 67.58           N
ATOM   3648  CA  VAL B 470      21.623 -21.518  43.925  1.00 67.58           C
ATOM   3649  CB  VAL B 470      22.407 -21.755  45.181  1.00 67.58           C
ATOM   3650  CG1 VAL B 470      23.790 -22.310  44.800  1.00 67.58           C
ATOM   3651  CG2 VAL B 470      22.458 -20.442  45.982  1.00 67.58           C
ATOM   3652  C   VAL B 470      21.565 -22.821  43.197  1.00 67.58           C
ATOM   3653  O   VAL B 470      20.621 -23.591  43.354  1.00 67.58           O
ATOM   3654  N   SER B 471      22.582 -23.086  42.352  1.00200.76           N
ATOM   3655  CA  SER B 471      22.625 -24.330  41.645  1.00200.76           C
ATOM   3656  CB  SER B 471      22.180 -24.223  40.176  1.00200.76           C
ATOM   3657  OG  SER B 471      22.249 -25.496  39.553  1.00200.76           O
ATOM   3658  C   SER B 471      24.048 -24.773  41.639  1.00200.76           C
ATOM   3659  O   SER B 471      24.969 -23.952  41.636  1.00200.76           O
ATOM   3660  N   PHE B 472      24.280 -26.101  41.656  1.00292.81           N
ATOM   3661  CA  PHE B 472      25.623 -26.589  41.626  1.00292.81           C
ATOM   3662  CB  PHE B 472      26.112 -27.125  42.983  1.00292.81           C
ATOM   3663  CG  PHE B 472      27.511 -27.603  42.804  1.00292.81           C
ATOM   3664  CD1 PHE B 472      28.565 -26.711  42.871  1.00292.81           C
ATOM   3665  CD2 PHE B 472      27.776 -28.926  42.571  1.00292.81           C
ATOM   3666  CE1 PHE B 472      29.856 -27.145  42.709  1.00292.81           C
ATOM   3667  CE2 PHE B 472      29.072 -29.368  42.407  1.00292.81           C
ATOM   3668  CZ  PHE B 472      30.113 -28.476  42.473  1.00292.81           C
ATOM   3669  C   PHE B 472      25.665 -27.729  40.661  1.00292.81           C
ATOM   3670  O   PHE B 472      24.693 -28.475  40.528  1.00292.81           O
ATOM   3671  N   THR B 473      26.790 -27.878  39.946  1.00243.18           N
ATOM   3672  CA  THR B 473      26.912 -28.975  39.032  1.00243.18           C
ATOM   3673  CB  THR B 473      27.006 -28.553  37.596  1.00243.18           C
ATOM   3674  OG1 THR B 473      28.173 -27.770  37.390  1.00243.18           O
ATOM   3675  CG2 THR B 473      25.751 -27.738  37.239  1.00243.18           C
ATOM   3676  C   THR B 473      28.181 -29.688  39.364  1.00243.18           C
ATOM   3677  O   THR B 473      29.227 -29.072  39.559  1.00243.18           O
ATOM   3678  N   PRO B 474      28.095 -30.983  39.465  1.00 98.96           N
ATOM   3679  CA  PRO B 474      29.271 -31.763  39.733  1.00 98.96           C
ATOM   3680  CD  PRO B 474      26.898 -31.607  39.998  1.00 98.96           C
ATOM   3681  CB  PRO B 474      28.788 -33.063  40.380  1.00 98.96           C
ATOM   3682  CG  PRO B 474      27.272 -33.092  40.116  1.00 98.96           C
ATOM   3683  C   PRO B 474      30.037 -31.965  38.470  1.00 98.96           C
ATOM   3684  O   PRO B 474      29.439 -31.894  37.396  1.00 98.96           O
ATOM   3685  N   GLU B 475      31.357 -32.205  38.565  1.00217.49           N
ATOM   3686  CA  GLU B 475      32.121 -32.452  37.379  1.00217.49           C
ATOM   3687  CB  GLU B 475      33.128 -31.339  37.045  1.00217.49           C
ATOM   3688  CG  GLU B 475      33.931 -31.608  35.770  1.00217.49           C
ATOM   3689  CD  GLU B 475      34.880 -30.438  35.553  1.00217.49           C
ATOM   3690  OE1 GLU B 475      34.869 -29.503  36.398  1.00217.49           O
ATOM   3691  OE2 GLU B 475      35.633 -30.468  34.543  1.00217.49           O
ATOM   3692  C   GLU B 475      32.908 -33.697  37.621  1.00217.49           C
ATOM   3693  O   GLU B 475      33.514 -33.877  38.677  1.00217.49           O
ATOM   3694  N   PRO B 476      32.877 -34.582  36.666  1.00113.64           N
ATOM   3695  CA  PRO B 476      33.639 -35.793  36.785  1.00113.64           C
ATOM   3696  CD  PRO B 476      31.681 -34.772  35.865  1.00113.64           C
ATOM   3697  CB  PRO B 476      32.958 -36.821  35.877  1.00113.64           C
ATOM   3698  CG  PRO B 476      32.003 -35.997  34.997  1.00113.64           C
ATOM   3699  C   PRO B 476      35.064 -35.526  36.429  1.00113.64           C
ATOM   3700  O   PRO B 476      35.326 -34.564  35.710  1.00113.64           O
ATOM   3701  N   ALA B 477      36.002 -36.350  36.933  1.00250.63           N
ATOM   3702  CA  ALA B 477      37.379 -36.161  36.587  1.00250.63           C
ATOM   3703  CB  ALA B 477      38.225 -35.567  37.726  1.00250.63           C
ATOM   3704  C   ALA B 477      37.936 -37.510  36.279  1.00250.63           C
ATOM   3705  O   ALA B 477      37.567 -38.502  36.903  1.00250.63           O
ATOM   3706  N   LEU B 478      38.838 -37.583  35.281  1.00266.65           N
ATOM   3707  CA  LEU B 478      39.429 -38.844  34.953  1.00266.65           C
ATOM   3708  CB  LEU B 478      39.054 -39.323  33.532  1.00266.65           C
ATOM   3709  CG  LEU B 478      39.467 -40.770  33.152  1.00266.65           C
ATOM   3710  CD1 LEU B 478      39.018 -41.090  31.715  1.00266.65           C
ATOM   3711  CD2 LEU B 478      40.963 -41.053  33.351  1.00266.65           C
ATOM   3712  C   LEU B 478      40.909 -38.630  35.008  1.00266.65           C
ATOM   3713  O   LEU B 478      41.418 -37.635  34.496  1.00266.65           O
ATOM   3714  N   LYS B 479      41.635 -39.561  35.659  1.00243.36           N
ATOM   3715  CA  LYS B 479      43.057 -39.424  35.715  1.00243.36           C
ATOM   3716  CB  LYS B 479      43.609 -39.267  37.142  1.00243.36           C
ATOM   3717  CG  LYS B 479      45.130 -39.123  37.197  1.00243.36           C
ATOM   3718  CD  LYS B 479      45.654 -38.657  38.558  1.00243.36           C
ATOM   3719  CE  LYS B 479      45.389 -37.178  38.843  1.00243.36           C
ATOM   3720  NZ  LYS B 479      46.180 -36.334  37.921  1.00243.36           N
ATOM   3721  C   LYS B 479      43.641 -40.679  35.156  1.00243.36           C
ATOM   3722  O   LYS B 479      43.246 -41.781  35.535  1.00243.36           O
ATOM   3723  N   ASP B 480      44.591 -40.536  34.211  1.00206.51           N
ATOM   3724  CA  ASP B 480      45.216 -41.698  33.652  1.00206.51           C
ATOM   3725  CB  ASP B 480      44.999 -41.843  32.135  1.00206.51           C
ATOM   3726  CG  ASP B 480      45.546 -43.196  31.698  1.00206.51           C
ATOM   3727  OD1 ASP B 480      46.155 -43.896  32.550  1.00206.51           O
ATOM   3728  OD2 ASP B 480      45.355 -43.550  30.504  1.00206.51           O
ATOM   3729  C   ASP B 480      46.684 -41.551  33.879  1.00206.51           C
ATOM   3730  O   ASP B 480      47.318 -40.662  33.322  1.00206.51           O
ATOM   3731  N   LEU B 481      47.265 -42.419  34.728  1.00258.21           N
ATOM   3732  CA  LEU B 481      48.667 -42.329  34.967  1.00258.21           C
ATOM   3733  CB  LEU B 481      49.037 -42.231  36.459  1.00258.21           C
ATOM   3734  CG  LEU B 481      50.552 -42.128  36.712  1.00258.21           C
ATOM   3735  CD1 LEU B 481      51.136 -40.843  36.117  1.00258.21           C
ATOM   3736  CD2 LEU B 481      50.879 -42.299  38.208  1.00258.21           C
ATOM   3737  C   LEU B 481      49.299 -43.575  34.441  1.00258.21           C
ATOM   3738  O   LEU B 481      48.879 -44.681  34.770  1.00258.21           O
ATOM   3739  N   ILE B 482      50.321 -43.418  33.578  1.00161.29           N
ATOM   3740  CA  ILE B 482      50.999 -44.570  33.060  1.00161.29           C
ATOM   3741  CB  ILE B 482      50.802 -44.756  31.577  1.00161.29           C
ATOM   3742  CG1 ILE B 482      51.251 -46.156  31.114  1.00161.29           C
ATOM   3743  CG2 ILE B 482      51.501 -43.596  30.846  1.00161.29           C
ATOM   3744  CD1 ILE B 482      52.746 -46.434  31.259  1.00161.29           C
ATOM   3745  C   ILE B 482      52.452 -44.370  33.341  1.00161.29           C
ATOM   3746  O   ILE B 482      52.998 -43.289  33.124  1.00161.29           O
ATOM   3747  N   ASN B 483      53.118 -45.414  33.870  1.00208.45           N
ATOM   3748  CA  ASN B 483      54.520 -45.289  34.135  1.00208.45           C
ATOM   3749  CB  ASN B 483      54.863 -45.270  35.635  1.00208.45           C
ATOM   3750  CG  ASN B 483      56.358 -45.014  35.772  1.00208.45           C
ATOM   3751  OD1 ASN B 483      56.841 -43.918  35.491  1.00208.45           O
ATOM   3752  ND2 ASN B 483      57.111 -46.052  36.225  1.00208.45           N
ATOM   3753  C   ASN B 483      55.196 -46.480  33.543  1.00208.45           C
ATOM   3754  O   ASN B 483      54.696 -47.600  33.638  1.00208.45           O
ATOM   3755  N   LYS B 484      56.352 -46.258  32.890  1.00217.49           N
ATOM   3756  CA  LYS B 484      57.074 -47.364  32.335  1.00217.49           C
ATOM   3757  CB  LYS B 484      57.175 -47.322  30.800  1.00217.49           C
ATOM   3758  CG  LYS B 484      57.945 -48.505  30.207  1.00217.49           C
ATOM   3759  CD  LYS B 484      57.779 -48.644  28.692  1.00217.49           C
ATOM   3760  CE  LYS B 484      58.551 -49.825  28.098  1.00217.49           C
ATOM   3761  NZ  LYS B 484      58.328 -49.888  26.636  1.00217.49           N
ATOM   3762  C   LYS B 484      58.466 -47.280  32.869  1.00217.49           C
ATOM   3763  O   LYS B 484      59.121 -46.242  32.785  1.00217.49           O
ATOM   3764  N   PRO B 485      58.917 -48.352  33.452  1.00110.15           N
ATOM   3765  CA  PRO B 485      60.258 -48.371  33.965  1.00110.15           C
ATOM   3766  CD  PRO B 485      58.033 -49.213  34.218  1.00110.15           C
ATOM   3767  CB  PRO B 485      60.287 -49.440  35.061  1.00110.15           C
ATOM   3768  CG  PRO B 485      58.979 -50.230  34.870  1.00110.15           C
ATOM   3769  C   PRO B 485      61.227 -48.617  32.856  1.00110.15           C
ATOM   3770  O   PRO B 485      60.851 -49.243  31.868  1.00110.15           O
ATOM   3771  N   PHE B 486      62.468 -48.120  32.994  1.00270.39           N
ATOM   3772  CA  PHE B 486      63.462 -48.373  31.993  1.00270.39           C
ATOM   3773  CB  PHE B 486      63.618 -47.235  30.970  1.00270.39           C
ATOM   3774  CG  PHE B 486      64.677 -47.650  30.006  1.00270.39           C
ATOM   3775  CD1 PHE B 486      64.370 -48.460  28.941  1.00270.39           C
ATOM   3776  CD2 PHE B 486      65.979 -47.226  30.170  1.00270.39           C
ATOM   3777  CE1 PHE B 486      65.344 -48.846  28.047  1.00270.39           C
ATOM   3778  CE2 PHE B 486      66.954 -47.608  29.282  1.00270.39           C
ATOM   3779  CZ  PHE B 486      66.639 -48.418  28.218  1.00270.39           C
ATOM   3780  C   PHE B 486      64.762 -48.500  32.711  1.00270.39           C
ATOM   3781  O   PHE B 486      64.961 -47.893  33.761  1.00270.39           O
ATOM   3782  N   SER B 487      65.686 -49.321  32.172  1.00152.59           N
ATOM   3783  CA  SER B 487      66.956 -49.443  32.820  1.00152.59           C
ATOM   3784  CB  SER B 487      67.066 -50.669  33.739  1.00152.59           C
ATOM   3785  OG  SER B 487      66.966 -51.863  32.976  1.00152.59           O
ATOM   3786  C   SER B 487      67.995 -49.597  31.758  1.00152.59           C
ATOM   3787  O   SER B 487      67.751 -50.208  30.718  1.00152.59           O
ATOM   3788  N   HIS B 488      69.187 -49.016  31.992  1.00296.01           N
ATOM   3789  CA  HIS B 488      70.261 -49.156  31.058  1.00296.01           C
ATOM   3790  ND1 HIS B 488      70.929 -49.312  27.760  1.00296.01           N
ATOM   3791  CG  HIS B 488      71.200 -48.471  28.816  1.00296.01           C
ATOM   3792  CB  HIS B 488      70.218 -48.145  29.900  1.00296.01           C
ATOM   3793  NE2 HIS B 488      73.022 -48.614  27.492  1.00296.01           N
ATOM   3794  CD2 HIS B 488      72.482 -48.053  28.636  1.00296.01           C
ATOM   3795  CE1 HIS B 488      72.052 -49.363  27.000  1.00296.01           C
ATOM   3796  C   HIS B 488      71.514 -48.919  31.821  1.00296.01           C
ATOM   3797  O   HIS B 488      71.495 -48.306  32.889  1.00296.01           O
ATOM   3798  N   PHE B 489      72.659 -49.417  31.313  1.00256.12           N
ATOM   3799  CA  PHE B 489      73.883 -49.199  32.020  1.00256.12           C
ATOM   3800  CB  PHE B 489      74.658 -50.498  32.300  1.00256.12           C
ATOM   3801  CG  PHE B 489      75.898 -50.149  33.047  1.00256.12           C
ATOM   3802  CD1 PHE B 489      75.867 -49.979  34.412  1.00256.12           C
ATOM   3803  CD2 PHE B 489      77.096 -49.998  32.385  1.00256.12           C
ATOM   3804  CE1 PHE B 489      77.012 -49.656  35.105  1.00256.12           C
ATOM   3805  CE2 PHE B 489      78.240 -49.675  33.071  1.00256.12           C
ATOM   3806  CZ  PHE B 489      78.202 -49.506  34.434  1.00256.12           C
ATOM   3807  C   PHE B 489      74.755 -48.324  31.181  1.00256.12           C
ATOM   3808  O   PHE B 489      75.112 -48.688  30.062  1.00256.12           O
ATOM   3809  N   GLU B 490      75.104 -47.140  31.704  1.00304.39           N
ATOM   3810  CA  GLU B 490      75.979 -46.248  30.999  1.00304.39           C
ATOM   3811  CB  GLU B 490      75.304 -45.469  29.860  1.00304.39           C
ATOM   3812  CG  GLU B 490      74.931 -46.340  28.657  1.00304.39           C
ATOM   3813  CD  GLU B 490      76.220 -46.801  27.993  1.00304.39           C
ATOM   3814  OE1 GLU B 490      77.312 -46.402  28.479  1.00304.39           O
ATOM   3815  OE2 GLU B 490      76.130 -47.559  26.991  1.00304.39           O
ATOM   3816  C   GLU B 490      76.463 -45.241  31.987  1.00304.39           C
ATOM   3817  O   GLU B 490      75.842 -45.032  33.029  1.00304.39           O
ATOM   3818  N   THR B 491      77.611 -44.600  31.693  1.00238.04           N
ATOM   3819  CA  THR B 491      78.096 -43.597  32.590  1.00238.04           C
ATOM   3820  CB  THR B 491      79.461 -43.899  33.148  1.00238.04           C
ATOM   3821  OG1 THR B 491      79.838 -42.904  34.088  1.00238.04           O
ATOM   3822  CG2 THR B 491      80.482 -43.971  31.998  1.00238.04           C
ATOM   3823  C   THR B 491      78.173 -42.309  31.835  1.00238.04           C
ATOM   3824  O   THR B 491      78.760 -42.238  30.756  1.00238.04           O
ATOM   3825  N   VAL B 492      77.538 -41.252  32.379  1.00101.14           N
ATOM   3826  CA  VAL B 492      77.588 -39.970  31.741  1.00101.14           C
ATOM   3827  CB  VAL B 492      76.524 -39.775  30.702  1.00101.14           C
ATOM   3828  CG1 VAL B 492      76.748 -40.792  29.570  1.00101.14           C
ATOM   3829  CG2 VAL B 492      75.150 -39.894  31.383  1.00101.14           C
ATOM   3830  C   VAL B 492      77.355 -38.946  32.802  1.00101.14           C
ATOM   3831  O   VAL B 492      76.764 -39.241  33.839  1.00101.14           O
ATOM   3832  N   VAL B 493      77.838 -37.709  32.579  1.00 54.21           N
ATOM   3833  CA  VAL B 493      77.605 -36.682  33.550  1.00 54.21           C
ATOM   3834  CB  VAL B 493      78.855 -36.225  34.243  1.00 54.21           C
ATOM   3835  CG1 VAL B 493      78.498 -35.060  35.182  1.00 54.21           C
ATOM   3836  CG2 VAL B 493      79.489 -37.432  34.955  1.00 54.21           C
ATOM   3837  C   VAL B 493      77.048 -35.499  32.826  1.00 54.21           C
ATOM   3838  O   VAL B 493      77.588 -35.074  31.806  1.00 54.21           O
ATOM   3839  N   LEU B 494      75.927 -34.948  33.331  1.00268.88           N
ATOM   3840  CA  LEU B 494      75.349 -33.789  32.716  1.00268.88           C
ATOM   3841  CB  LEU B 494      74.139 -34.094  31.815  1.00268.88           C
ATOM   3842  CG  LEU B 494      74.483 -34.940  30.573  1.00268.88           C
ATOM   3843  CD1 LEU B 494      74.932 -36.357  30.961  1.00268.88           C
ATOM   3844  CD2 LEU B 494      73.328 -34.937  29.559  1.00268.88           C
ATOM   3845  C   LEU B 494      74.870 -32.891  33.811  1.00268.88           C
ATOM   3846  O   LEU B 494      74.480 -33.358  34.880  1.00268.88           O
ATOM   3847  N   ASN B 495      74.911 -31.564  33.579  1.00256.98           N
ATOM   3848  CA  ASN B 495      74.440 -30.645  34.575  1.00256.98           C
ATOM   3849  CB  ASN B 495      75.545 -29.735  35.141  1.00256.98           C
ATOM   3850  CG  ASN B 495      76.101 -28.894  34.000  1.00256.98           C
ATOM   3851  OD1 ASN B 495      76.005 -27.668  34.010  1.00256.98           O
ATOM   3852  ND2 ASN B 495      76.704 -29.570  32.985  1.00256.98           N
ATOM   3853  C   ASN B 495      73.413 -29.765  33.937  1.00256.98           C
ATOM   3854  O   ASN B 495      73.601 -29.286  32.819  1.00256.98           O
ATOM   3855  N   ASP B 496      72.277 -29.549  34.632  1.00270.49           N
ATOM   3856  CA  ASP B 496      71.241 -28.711  34.097  1.00270.49           C
ATOM   3857  CB  ASP B 496      70.014 -29.499  33.608  1.00270.49           C
ATOM   3858  CG  ASP B 496      69.153 -28.580  32.752  1.00270.49           C
ATOM   3859  OD1 ASP B 496      69.574 -27.416  32.517  1.00270.49           O
ATOM   3860  OD2 ASP B 496      68.065 -29.036  32.310  1.00270.49           O
ATOM   3861  C   ASP B 496      70.781 -27.801  35.197  1.00270.49           C
ATOM   3862  O   ASP B 496      70.780 -28.184  36.366  1.00270.49           O
ATOM   3863  N   ASN B 497      70.398 -26.554  34.850  1.00243.93           N
ATOM   3864  CA  ASN B 497      69.926 -25.634  35.847  1.00243.93           C
ATOM   3865  CB  ASN B 497      70.865 -24.436  36.070  1.00243.93           C
ATOM   3866  CG  ASN B 497      72.149 -24.955  36.704  1.00243.93           C
ATOM   3867  OD1 ASN B 497      73.237 -24.794  36.155  1.00243.93           O
ATOM   3868  ND2 ASN B 497      72.021 -25.597  37.896  1.00243.93           N
ATOM   3869  C   ASN B 497      68.612 -25.086  35.381  1.00243.93           C
ATOM   3870  O   ASN B 497      68.355 -25.005  34.181  1.00243.93           O
ATOM   3871  N   THR B 498      67.729 -24.714  36.334  1.00269.44           N
ATOM   3872  CA  THR B 498      66.447 -24.172  35.977  1.00269.44           C
ATOM   3873  CB  THR B 498      65.323 -25.154  36.125  1.00269.44           C
ATOM   3874  OG1 THR B 498      64.124 -24.614  35.588  1.00269.44           O
ATOM   3875  CG2 THR B 498      65.142 -25.477  37.618  1.00269.44           C
ATOM   3876  C   THR B 498      66.150 -23.021  36.890  1.00269.44           C
ATOM   3877  O   THR B 498      66.804 -22.846  37.916  1.00269.44           O
ATOM   3878  N   VAL B 499      65.154 -22.185  36.517  1.00132.42           N
ATOM   3879  CA  VAL B 499      64.784 -21.062  37.334  1.00132.42           C
ATOM   3880  CB  VAL B 499      65.286 -19.751  36.804  1.00132.42           C
ATOM   3881  CG1 VAL B 499      64.639 -19.501  35.431  1.00132.42           C
ATOM   3882  CG2 VAL B 499      64.984 -18.655  37.840  1.00132.42           C
ATOM   3883  C   VAL B 499      63.284 -20.982  37.370  1.00132.42           C
ATOM   3884  O   VAL B 499      62.613 -21.416  36.436  1.00132.42           O
ATOM   3885  N   LEU B 500      62.726 -20.442  38.470  1.00323.96           N
ATOM   3886  CA  LEU B 500      61.296 -20.314  38.606  1.00323.96           C
ATOM   3887  CB  LEU B 500      60.694 -21.417  39.501  1.00323.96           C
ATOM   3888  CG  LEU B 500      59.162 -21.372  39.690  1.00323.96           C
ATOM   3889  CD1 LEU B 500      58.732 -20.224  40.627  1.00323.96           C
ATOM   3890  CD2 LEU B 500      58.433 -21.347  38.344  1.00323.96           C
ATOM   3891  C   LEU B 500      60.997 -18.978  39.210  1.00323.96           C
ATOM   3892  O   LEU B 500      61.778 -18.462  40.009  1.00323.96           O
ATOM   3893  N   GLU B 501      59.853 -18.360  38.827  1.00308.90           N
ATOM   3894  CA  GLU B 501      59.483 -17.086  39.382  1.00308.90           C
ATOM   3895  CB  GLU B 501      59.682 -15.915  38.403  1.00308.90           C
ATOM   3896  CG  GLU B 501      61.143 -15.689  38.006  1.00308.90           C
ATOM   3897  CD  GLU B 501      61.914 -15.243  39.240  1.00308.90           C
ATOM   3898  OE1 GLU B 501      61.284 -15.137  40.326  1.00308.90           O
ATOM   3899  OE2 GLU B 501      63.145 -15.006  39.113  1.00308.90           O
ATOM   3900  C   GLU B 501      58.020 -17.128  39.728  1.00308.90           C
ATOM   3901  O   GLU B 501      57.251 -17.857  39.103  1.00308.90           O
ATOM   3902  N   ASP B 502      57.603 -16.358  40.760  1.00285.35           N
ATOM   3903  CA  ASP B 502      56.220 -16.332  41.166  1.00285.35           C
ATOM   3904  CB  ASP B 502      55.949 -17.102  42.471  1.00285.35           C
ATOM   3905  CG  ASP B 502      56.720 -16.431  43.600  1.00285.35           C
ATOM   3906  OD1 ASP B 502      57.724 -15.731  43.303  1.00285.35           O
ATOM   3907  OD2 ASP B 502      56.315 -16.612  44.779  1.00285.35           O
ATOM   3908  C   ASP B 502      55.801 -14.907  41.400  1.00285.35           C
ATOM   3909  O   ASP B 502      56.627 -14.060  41.734  1.00285.35           O
ATOM   3910  N   THR B 503      54.497 -14.597  41.199  1.00176.45           N
ATOM   3911  CA  THR B 503      54.024 -13.256  41.433  1.00176.45           C
ATOM   3912  CB  THR B 503      53.715 -12.506  40.171  1.00176.45           C
ATOM   3913  OG1 THR B 503      54.873 -12.430  39.353  1.00176.45           O
ATOM   3914  CG2 THR B 503      53.238 -11.092  40.544  1.00176.45           C
ATOM   3915  C   THR B 503      52.754 -13.307  42.240  1.00176.45           C
ATOM   3916  O   THR B 503      51.865 -14.121  41.994  1.00176.45           O
ATOM   3917  N   PRO B 504      52.687 -12.449  43.230  1.00164.18           N
ATOM   3918  CA  PRO B 504      51.510 -12.368  44.072  1.00164.18           C
ATOM   3919  CD  PRO B 504      53.904 -12.224  43.997  1.00164.18           C
ATOM   3920  CB  PRO B 504      51.989 -11.838  45.422  1.00164.18           C
ATOM   3921  CG  PRO B 504      53.476 -12.222  45.471  1.00164.18           C
ATOM   3922  C   PRO B 504      50.419 -11.506  43.496  1.00164.18           C
ATOM   3923  O   PRO B 504      50.687 -10.757  42.558  1.00164.18           O
ATOM   3924  N   VAL B 505      49.180 -11.606  44.041  1.00 58.05           N
ATOM   3925  CA  VAL B 505      48.078 -10.778  43.616  1.00 58.05           C
ATOM   3926  CB  VAL B 505      47.245 -11.408  42.538  1.00 58.05           C
ATOM   3927  CG1 VAL B 505      46.059 -10.481  42.224  1.00 58.05           C
ATOM   3928  CG2 VAL B 505      48.150 -11.696  41.328  1.00 58.05           C
ATOM   3929  C   VAL B 505      47.176 -10.557  44.805  1.00 58.05           C
ATOM   3930  O   VAL B 505      47.161 -11.368  45.730  1.00 58.05           O
ATOM   3931  N   ASP B 506      46.413  -9.434  44.827  1.00272.29           N
ATOM   3932  CA  ASP B 506      45.524  -9.162  45.933  1.00272.29           C
ATOM   3933  CB  ASP B 506      46.174  -8.323  47.049  1.00272.29           C
ATOM   3934  CG  ASP B 506      46.573  -6.972  46.472  1.00272.29           C
ATOM   3935  OD1 ASP B 506      46.599  -6.844  45.219  1.00272.29           O
ATOM   3936  OD2 ASP B 506      46.866  -6.050  47.279  1.00272.29           O
ATOM   3937  C   ASP B 506      44.310  -8.411  45.448  1.00272.29           C
ATOM   3938  O   ASP B 506      44.359  -7.739  44.419  1.00272.29           O
ATOM   3939  N   ASN B 507      43.168  -8.531  46.175  1.00249.68           N
ATOM   3940  CA  ASN B 507      41.958  -7.830  45.811  1.00249.68           C
ATOM   3941  CB  ASN B 507      41.069  -8.619  44.834  1.00249.68           C
ATOM   3942  CG  ASN B 507      41.805  -8.709  43.504  1.00249.68           C
ATOM   3943  OD1 ASN B 507      42.105  -9.798  43.018  1.00249.68           O
ATOM   3944  ND2 ASN B 507      42.108  -7.530  42.897  1.00249.68           N
ATOM   3945  C   ASN B 507      41.142  -7.580  47.056  1.00249.68           C
ATOM   3946  O   ASN B 507      41.407  -8.170  48.102  1.00249.68           O
ATOM   3947  N   SER B 508      40.132  -6.672  46.980  1.00196.91           N
ATOM   3948  CA  SER B 508      39.294  -6.384  48.123  1.00196.91           C
ATOM   3949  CB  SER B 508      39.876  -5.300  49.047  1.00196.91           C
ATOM   3950  OG  SER B 508      39.952  -4.061  48.357  1.00196.91           O
ATOM   3951  C   SER B 508      37.948  -5.887  47.654  1.00196.91           C
ATOM   3952  O   SER B 508      37.798  -5.489  46.500  1.00196.91           O
ATOM   3953  N   ASP B 509      36.922  -5.919  48.547  1.00237.47           N
ATOM   3954  CA  ASP B 509      35.589  -5.468  48.211  1.00237.47           C
ATOM   3955  CB  ASP B 509      34.672  -6.599  47.715  1.00237.47           C
ATOM   3956  CG  ASP B 509      35.180  -7.047  46.352  1.00237.47           C
ATOM   3957  OD1 ASP B 509      35.544  -6.160  45.535  1.00237.47           O
ATOM   3958  OD2 ASP B 509      35.204  -8.283  46.106  1.00237.47           O
ATOM   3959  C   ASP B 509      34.934  -4.868  49.434  1.00237.47           C
ATOM   3960  O   ASP B 509      35.395  -5.078  50.555  1.00237.47           O
ATOM   3961  N   ASN B 510      33.843  -4.078  49.241  1.00282.67           N
ATOM   3962  CA  ASN B 510      33.132  -3.464  50.343  1.00282.67           C
ATOM   3963  CB  ASN B 510      33.601  -2.031  50.648  1.00282.67           C
ATOM   3964  CG  ASN B 510      33.330  -1.171  49.422  1.00282.67           C
ATOM   3965  OD1 ASN B 510      33.642  -1.557  48.297  1.00282.67           O
ATOM   3966  ND2 ASN B 510      32.727   0.027  49.643  1.00282.67           N
ATOM   3967  C   ASN B 510      31.655  -3.395  50.022  1.00282.67           C
ATOM   3968  O   ASN B 510      31.260  -3.577  48.872  1.00282.67           O
ATOM   3969  N   GLU B 511      30.796  -3.146  51.049  1.00300.77           N
ATOM   3970  CA  GLU B 511      29.362  -3.073  50.849  1.00300.77           C
ATOM   3971  CB  GLU B 511      28.645  -4.419  51.055  1.00300.77           C
ATOM   3972  CG  GLU B 511      28.992  -5.470  49.997  1.00300.77           C
ATOM   3973  CD  GLU B 511      30.370  -6.034  50.314  1.00300.77           C
ATOM   3974  OE1 GLU B 511      30.893  -5.740  51.422  1.00300.77           O
ATOM   3975  OE2 GLU B 511      30.918  -6.771  49.452  1.00300.77           O
ATOM   3976  C   GLU B 511      28.748  -2.094  51.826  1.00300.77           C
ATOM   3977  O   GLU B 511      29.386  -1.698  52.800  1.00300.77           O
ATOM   3978  N   ASP B 512      27.482  -1.660  51.568  1.00229.93           N
ATOM   3979  CA  ASP B 512      26.781  -0.707  52.407  1.00229.93           C
ATOM   3980  CB  ASP B 512      26.676   0.689  51.775  1.00229.93           C
ATOM   3981  CG  ASP B 512      28.076   1.292  51.732  1.00229.93           C
ATOM   3982  OD1 ASP B 512      28.963   0.785  52.470  1.00229.93           O
ATOM   3983  OD2 ASP B 512      28.276   2.264  50.955  1.00229.93           O
ATOM   3984  C   ASP B 512      25.366  -1.181  52.667  1.00229.93           C
ATOM   3985  O   ASP B 512      24.928  -2.175  52.091  1.00229.93           O
ATOM   3986  N   GLU B 513      24.621  -0.484  53.573  1.00302.74           N
ATOM   3987  CA  GLU B 513      23.258  -0.849  53.912  1.00302.74           C
ATOM   3988  CB  GLU B 513      23.170  -1.827  55.098  1.00302.74           C
ATOM   3989  CG  GLU B 513      23.772  -3.205  54.804  1.00302.74           C
ATOM   3990  CD  GLU B 513      25.289  -3.102  54.906  1.00302.74           C
ATOM   3991  OE1 GLU B 513      25.785  -2.030  55.344  1.00302.74           O
ATOM   3992  OE2 GLU B 513      25.972  -4.100  54.550  1.00302.74           O
ATOM   3993  C   GLU B 513      22.466   0.388  54.296  1.00302.74           C
ATOM   3994  O   GLU B 513      23.042   1.457  54.496  1.00302.74           O
ATOM   3995  N   GLU B 514      21.108   0.276  54.389  1.00343.94           N
ATOM   3996  CA  GLU B 514      20.249   1.394  54.740  1.00343.94           C
ATOM   3997  CB  GLU B 514      19.773   2.210  53.525  1.00343.94           C
ATOM   3998  CG  GLU B 514      18.978   1.395  52.503  1.00343.94           C
ATOM   3999  CD  GLU B 514      19.963   0.608  51.650  1.00343.94           C
ATOM   4000  OE1 GLU B 514      21.195   0.811  51.823  1.00343.94           O
ATOM   4001  OE2 GLU B 514      19.494  -0.205  50.809  1.00343.94           O
ATOM   4002  C   GLU B 514      19.007   0.904  55.464  1.00343.94           C
ATOM   4003  O   GLU B 514      18.774  -0.300  55.552  1.00343.94           O
ATOM   4004  N   ASN B 515      18.183   1.840  56.023  1.00255.94           N
ATOM   4005  CA  ASN B 515      16.984   1.484  56.762  1.00255.94           C
ATOM   4006  CB  ASN B 515      17.229   1.342  58.273  1.00255.94           C
ATOM   4007  CG  ASN B 515      18.154   0.151  58.484  1.00255.94           C
ATOM   4008  OD1 ASN B 515      19.219   0.276  59.085  1.00255.94           O
ATOM   4009  ND2 ASN B 515      17.739  -1.039  57.972  1.00255.94           N
ATOM   4010  C   ASN B 515      15.909   2.543  56.584  1.00255.94           C
ATOM   4011  O   ASN B 515      16.135   3.552  55.918  1.00255.94           O
ATOM   4012  N   ALA B 516      14.693   2.323  57.170  1.00266.60           N
ATOM   4013  CA  ALA B 516      13.577   3.249  57.056  1.00266.60           C
ATOM   4014  CB  ALA B 516      12.803   3.109  55.734  1.00266.60           C
ATOM   4015  C   ALA B 516      12.577   3.018  58.179  1.00266.60           C
ATOM   4016  O   ALA B 516      12.741   2.092  58.971  1.00266.60           O
ATOM   4017  N   GLY B 517      11.517   3.877  58.288  1.00167.50           N
ATOM   4018  CA  GLY B 517      10.511   3.751  59.333  1.00167.50           C
ATOM   4019  C   GLY B 517       9.247   4.517  58.972  1.00167.50           C
ATOM   4020  O   GLY B 517       9.219   5.225  57.966  1.00167.50           O
ATOM   4021  N   GLN B 518       8.160   4.392  59.795  1.00275.43           N
ATOM   4022  CA  GLN B 518       6.885   5.044  59.530  1.00275.43           C
ATOM   4023  CB  GLN B 518       5.929   4.194  58.673  1.00275.43           C
ATOM   4024  CG  GLN B 518       6.426   3.946  57.246  1.00275.43           C
ATOM   4025  CD  GLN B 518       7.489   2.858  57.283  1.00275.43           C
ATOM   4026  OE1 GLN B 518       7.746   2.258  58.326  1.00275.43           O
ATOM   4027  NE2 GLN B 518       8.128   2.592  56.112  1.00275.43           N
ATOM   4028  C   GLN B 518       6.146   5.366  60.823  1.00275.43           C
ATOM   4029  O   GLN B 518       6.638   5.070  61.911  1.00275.43           O
ATOM   4030  N   LYS B 519       4.940   6.008  60.725  1.00289.51           N
ATOM   4031  CA  LYS B 519       4.134   6.413  61.860  1.00289.51           C
ATOM   4032  CB  LYS B 519       4.456   7.834  62.354  1.00289.51           C
ATOM   4033  CG  LYS B 519       5.852   7.951  62.973  1.00289.51           C
ATOM   4034  CD  LYS B 519       6.336   9.391  63.154  1.00289.51           C
ATOM   4035  CE  LYS B 519       6.816  10.044  61.856  1.00289.51           C
ATOM   4036  NZ  LYS B 519       7.298  11.417  62.127  1.00289.51           N
ATOM   4037  C   LYS B 519       2.682   6.395  61.465  1.00289.51           C
ATOM   4038  O   LYS B 519       2.262   5.603  60.625  1.00289.51           O
ATOM   4039  N   THR B 520       1.873   7.297  62.066  1.00205.66           N
ATOM   4040  CA  THR B 520       0.462   7.345  61.811  1.00205.66           C
ATOM   4041  CB  THR B 520      -0.225   8.476  62.518  1.00205.66           C
ATOM   4042  OG1 THR B 520      -0.042   8.360  63.922  1.00205.66           O
ATOM   4043  CG2 THR B 520      -1.725   8.430  62.178  1.00205.66           C
ATOM   4044  C   THR B 520       0.282   7.534  60.336  1.00205.66           C
ATOM   4045  O   THR B 520      -0.672   7.007  59.765  1.00205.66           O
ATOM   4046  N   GLU B 521       1.178   8.315  59.690  1.00274.69           N
ATOM   4047  CA  GLU B 521       1.105   8.514  58.266  1.00274.69           C
ATOM   4048  CB  GLU B 521       1.018   9.990  57.843  1.00274.69           C
ATOM   4049  CG  GLU B 521       2.263  10.799  58.213  1.00274.69           C
ATOM   4050  CD  GLU B 521       2.100  12.203  57.649  1.00274.69           C
ATOM   4051  OE1 GLU B 521       1.043  12.468  57.015  1.00274.69           O
ATOM   4052  OE2 GLU B 521       3.030  13.030  57.843  1.00274.69           O
ATOM   4053  C   GLU B 521       2.365   7.972  57.652  1.00274.69           C
ATOM   4054  O   GLU B 521       3.394   7.870  58.319  1.00274.69           O
ATOM   4055  N   GLU B 522       2.302   7.586  56.356  1.00271.54           N
ATOM   4056  CA  GLU B 522       3.459   7.064  55.676  1.00271.54           C
ATOM   4057  CB  GLU B 522       3.435   5.536  55.496  1.00271.54           C
ATOM   4058  CG  GLU B 522       4.696   4.987  54.825  1.00271.54           C
ATOM   4059  CD  GLU B 522       4.547   3.478  54.710  1.00271.54           C
ATOM   4060  OE1 GLU B 522       3.481   2.957  55.133  1.00271.54           O
ATOM   4061  OE2 GLU B 522       5.494   2.826  54.194  1.00271.54           O
ATOM   4062  C   GLU B 522       3.504   7.660  54.297  1.00271.54           C
ATOM   4063  O   GLU B 522       2.505   8.184  53.804  1.00271.54           O
ATOM   4064  N   VAL B 523       4.690   7.614  53.646  1.00 74.96           N
ATOM   4065  CA  VAL B 523       4.831   8.157  52.322  1.00 74.96           C
ATOM   4066  CB  VAL B 523       5.625   9.432  52.290  1.00 74.96           C
ATOM   4067  CG1 VAL B 523       5.787   9.884  50.828  1.00 74.96           C
ATOM   4068  CG2 VAL B 523       4.923  10.465  53.186  1.00 74.96           C
ATOM   4069  C   VAL B 523       5.566   7.157  51.478  1.00 74.96           C
ATOM   4070  O   VAL B 523       6.334   6.345  51.990  1.00 74.96           O
ATOM   4071  N   THR B 524       5.325   7.181  50.147  1.00215.48           N
ATOM   4072  CA  THR B 524       5.987   6.272  49.250  1.00215.48           C
ATOM   4073  CB  THR B 524       5.092   5.153  48.792  1.00215.48           C
ATOM   4074  OG1 THR B 524       4.602   4.439  49.917  1.00215.48           O
ATOM   4075  CG2 THR B 524       5.885   4.199  47.882  1.00215.48           C
ATOM   4076  C   THR B 524       6.400   7.056  48.037  1.00215.48           C
ATOM   4077  O   THR B 524       5.894   8.151  47.797  1.00215.48           O
ATOM   4078  N   ALA B 525       7.356   6.520  47.246  1.00277.75           N
ATOM   4079  CA  ALA B 525       7.801   7.196  46.058  1.00277.75           C
ATOM   4080  CB  ALA B 525       9.176   7.868  46.211  1.00277.75           C
ATOM   4081  C   ALA B 525       7.930   6.177  44.967  1.00277.75           C
ATOM   4082  O   ALA B 525       8.089   4.987  45.234  1.00277.75           O
ATOM   4083  N   ALA B 526       7.842   6.625  43.696  1.00271.02           N
ATOM   4084  CA  ALA B 526       7.957   5.720  42.585  1.00271.02           C
ATOM   4085  CB  ALA B 526       6.601   5.245  42.034  1.00271.02           C
ATOM   4086  C   ALA B 526       8.652   6.442  41.473  1.00271.02           C
ATOM   4087  O   ALA B 526       8.734   7.669  41.473  1.00271.02           O
ATOM   4088  N   THR B 527       9.198   5.684  40.496  1.00243.81           N
ATOM   4089  CA  THR B 527       9.878   6.301  39.392  1.00243.81           C
ATOM   4090  CB  THR B 527      11.302   5.852  39.237  1.00243.81           C
ATOM   4091  OG1 THR B 527      11.960   6.638  38.254  1.00243.81           O
ATOM   4092  CG2 THR B 527      11.311   4.369  38.828  1.00243.81           C
ATOM   4093  C   THR B 527       9.162   5.933  38.130  1.00243.81           C
ATOM   4094  O   THR B 527       8.751   4.792  37.926  1.00243.81           O
ATOM   4095  N   PRO B 528       8.985   6.919  37.295  1.00183.50           N
ATOM   4096  CA  PRO B 528       8.322   6.690  36.036  1.00183.50           C
ATOM   4097  CD  PRO B 528       8.680   8.237  37.828  1.00183.50           C
ATOM   4098  CB  PRO B 528       7.785   8.047  35.586  1.00183.50           C
ATOM   4099  CG  PRO B 528       7.608   8.826  36.899  1.00183.50           C
ATOM   4100  C   PRO B 528       9.237   6.075  35.025  1.00183.50           C
ATOM   4101  O   PRO B 528      10.453   6.151  35.192  1.00183.50           O
ATOM   4102  N   GLU B 529       8.664   5.449  33.975  1.00261.70           N
ATOM   4103  CA  GLU B 529       9.443   4.881  32.913  1.00261.70           C
ATOM   4104  CB  GLU B 529       9.326   3.350  32.799  1.00261.70           C
ATOM   4105  CG  GLU B 529      10.045   2.596  33.919  1.00261.70           C
ATOM   4106  CD  GLU B 529      11.542   2.693  33.656  1.00261.70           C
ATOM   4107  OE1 GLU B 529      11.923   3.322  32.633  1.00261.70           O
ATOM   4108  OE2 GLU B 529      12.324   2.136  34.472  1.00261.70           O
ATOM   4109  C   GLU B 529       8.919   5.459  31.637  1.00261.70           C
ATOM   4110  O   GLU B 529       7.742   5.801  31.540  1.00261.70           O
ATOM   4111  N   ASP B 530       9.796   5.605  30.624  1.00198.81           N
ATOM   4112  CA  ASP B 530       9.366   6.167  29.377  1.00198.81           C
ATOM   4113  CB  ASP B 530      10.304   7.265  28.845  1.00198.81           C
ATOM   4114  CG  ASP B 530       9.677   7.887  27.604  1.00198.81           C
ATOM   4115  OD1 ASP B 530       8.561   7.450  27.214  1.00198.81           O
ATOM   4116  OD2 ASP B 530      10.306   8.816  27.031  1.00198.81           O
ATOM   4117  C   ASP B 530       9.337   5.077  28.354  1.00198.81           C
ATOM   4118  O   ASP B 530      10.340   4.404  28.120  1.00198.81           O
ATOM   4119  N   ILE B 531       8.163   4.865  27.729  1.00107.55           N
ATOM   4120  CA  ILE B 531       8.050   3.875  26.699  1.00107.55           C
ATOM   4121  CB  ILE B 531       7.186   2.707  27.073  1.00107.55           C
ATOM   4122  CG1 ILE B 531       7.327   1.582  26.035  1.00107.55           C
ATOM   4123  CG2 ILE B 531       5.747   3.216  27.256  1.00107.55           C
ATOM   4124  CD1 ILE B 531       6.717   0.255  26.486  1.00107.55           C
ATOM   4125  C   ILE B 531       7.410   4.536  25.522  1.00107.55           C
ATOM   4126  O   ILE B 531       6.516   5.366  25.679  1.00107.55           O
ATOM   4127  N   GLU B 532       7.870   4.202  24.301  1.00230.89           N
ATOM   4128  CA  GLU B 532       7.281   4.800  23.139  1.00230.89           C
ATOM   4129  CB  GLU B 532       8.302   5.492  22.220  1.00230.89           C
ATOM   4130  CG  GLU B 532       8.946   6.735  22.837  1.00230.89           C
ATOM   4131  CD  GLU B 532       7.901   7.840  22.862  1.00230.89           C
ATOM   4132  OE1 GLU B 532       6.746   7.572  22.436  1.00230.89           O
ATOM   4133  OE2 GLU B 532       8.244   8.969  23.306  1.00230.89           O
ATOM   4134  C   GLU B 532       6.651   3.710  22.337  1.00230.89           C
ATOM   4135  O   GLU B 532       7.282   2.695  22.048  1.00230.89           O
ATOM   4136  N   THR B 533       5.365   3.886  21.973  1.00284.11           N
ATOM   4137  CA  THR B 533       4.714   2.899  21.165  1.00284.11           C
ATOM   4138  CB  THR B 533       3.730   2.057  21.922  1.00284.11           C
ATOM   4139  OG1 THR B 533       3.264   0.992  21.105  1.00284.11           O
ATOM   4140  CG2 THR B 533       2.555   2.947  22.360  1.00284.11           C
ATOM   4141  C   THR B 533       3.950   3.617  20.103  1.00284.11           C
ATOM   4142  O   THR B 533       3.349   4.663  20.345  1.00284.11           O
ATOM   4143  N   PRO B 534       3.987   3.086  18.914  1.00191.11           N
ATOM   4144  CA  PRO B 534       3.223   3.689  17.858  1.00191.11           C
ATOM   4145  CD  PRO B 534       5.229   2.511  18.421  1.00191.11           C
ATOM   4146  CB  PRO B 534       3.840   3.196  16.551  1.00191.11           C
ATOM   4147  CG  PRO B 534       5.300   2.894  16.933  1.00191.11           C
ATOM   4148  C   PRO B 534       1.792   3.302  18.025  1.00191.11           C
ATOM   4149  O   PRO B 534       1.529   2.259  18.621  1.00191.11           O
ATOM   4150  N   LYS B 535       0.847   4.123  17.525  1.00296.81           N
ATOM   4151  CA  LYS B 535      -0.528   3.750  17.657  1.00296.81           C
ATOM   4152  CB  LYS B 535      -1.265   4.494  18.781  1.00296.81           C
ATOM   4153  CG  LYS B 535      -2.731   4.082  18.921  1.00296.81           C
ATOM   4154  CD  LYS B 535      -3.383   4.561  20.220  1.00296.81           C
ATOM   4155  CE  LYS B 535      -4.850   4.147  20.356  1.00296.81           C
ATOM   4156  NZ  LYS B 535      -5.663   4.818  19.319  1.00296.81           N
ATOM   4157  C   LYS B 535      -1.219   4.091  16.377  1.00296.81           C
ATOM   4158  O   LYS B 535      -0.935   5.108  15.757  1.00296.81           O
ATOM   4159  N   GLU B 536      -2.141   3.210  15.940  1.00298.60           N
ATOM   4160  CA  GLU B 536      -2.899   3.476  14.753  1.00298.60           C
ATOM   4161  CB  GLU B 536      -2.574   2.528  13.588  1.00298.60           C
ATOM   4162  CG  GLU B 536      -3.384   2.819  12.320  1.00298.60           C
ATOM   4163  CD  GLU B 536      -2.852   4.101  11.701  1.00298.60           C
ATOM   4164  OE1 GLU B 536      -1.907   4.694  12.286  1.00298.60           O
ATOM   4165  OE2 GLU B 536      -3.384   4.506  10.633  1.00298.60           O
ATOM   4166  C   GLU B 536      -4.331   3.262  15.112  1.00298.60           C
ATOM   4167  O   GLU B 536      -4.672   2.290  15.778  1.00298.60           O
ATOM   4168  N   LYS B 537      -5.215   4.189  14.692  1.00258.38           N
ATOM   4169  CA  LYS B 537      -6.596   4.010  15.016  1.00258.38           C
ATOM   4170  CB  LYS B 537      -7.072   4.930  16.159  1.00258.38           C
ATOM   4171  CG  LYS B 537      -8.502   4.682  16.654  1.00258.38           C
ATOM   4172  CD  LYS B 537      -9.596   5.003  15.633  1.00258.38           C
ATOM   4173  CE  LYS B 537      -9.670   6.488  15.270  1.00258.38           C
ATOM   4174  NZ  LYS B 537     -10.659   6.699  14.190  1.00258.38           N
ATOM   4175  C   LYS B 537      -7.398   4.332  13.798  1.00258.38           C
ATOM   4176  O   LYS B 537      -7.164   5.339  13.132  1.00258.38           O
ATOM   4177  N   ILE B 538      -8.360   3.451  13.467  1.00121.74           N
ATOM   4178  CA  ILE B 538      -9.239   3.704  12.365  1.00121.74           C
ATOM   4179  CB  ILE B 538      -9.068   2.747  11.220  1.00121.74           C
ATOM   4180  CG1 ILE B 538      -9.399   1.310  11.657  1.00121.74           C
ATOM   4181  CG2 ILE B 538      -7.641   2.916  10.670  1.00121.74           C
ATOM   4182  CD1 ILE B 538      -9.536   0.334  10.490  1.00121.74           C
ATOM   4183  C   ILE B 538     -10.624   3.529  12.894  1.00121.74           C
ATOM   4184  O   ILE B 538     -10.910   2.552  13.584  1.00121.74           O
ATOM   4185  N   GLU B 539     -11.525   4.487  12.610  1.00269.73           N
ATOM   4186  CA  GLU B 539     -12.856   4.327  13.112  1.00269.73           C
ATOM   4187  CB  GLU B 539     -13.192   5.268  14.281  1.00269.73           C
ATOM   4188  CG  GLU B 539     -14.589   5.048  14.862  1.00269.73           C
ATOM   4189  CD  GLU B 539     -14.561   3.760  15.671  1.00269.73           C
ATOM   4190  OE1 GLU B 539     -13.478   3.118  15.723  1.00269.73           O
ATOM   4191  OE2 GLU B 539     -15.621   3.401  16.250  1.00269.73           O
ATOM   4192  C   GLU B 539     -13.812   4.639  12.012  1.00269.73           C
ATOM   4193  O   GLU B 539     -13.622   5.590  11.255  1.00269.73           O
ATOM   4194  N   ASN B 540     -14.867   3.812  11.886  1.00233.69           N
ATOM   4195  CA  ASN B 540     -15.880   4.063  10.908  1.00233.69           C
ATOM   4196  CB  ASN B 540     -15.899   3.045   9.755  1.00233.69           C
ATOM   4197  CG  ASN B 540     -16.945   3.499   8.746  1.00233.69           C
ATOM   4198  OD1 ASN B 540     -16.754   4.484   8.035  1.00233.69           O
ATOM   4199  ND2 ASN B 540     -18.082   2.756   8.674  1.00233.69           N
ATOM   4200  C   ASN B 540     -17.183   3.941  11.624  1.00233.69           C
ATOM   4201  O   ASN B 540     -17.371   3.032  12.432  1.00233.69           O
ATOM   4202  N   ARG B 541     -18.120   4.874  11.365  1.00287.25           N
ATOM   4203  CA  ARG B 541     -19.378   4.774  12.041  1.00287.25           C
ATOM   4204  CB  ARG B 541     -19.575   5.830  13.141  1.00287.25           C
ATOM   4205  CG  ARG B 541     -20.923   5.717  13.853  1.00287.25           C
ATOM   4206  CD  ARG B 541     -21.083   4.429  14.666  1.00287.25           C
ATOM   4207  NE  ARG B 541     -22.431   4.467  15.300  1.00287.25           N
ATOM   4208  CZ  ARG B 541     -23.024   3.312  15.720  1.00287.25           C
ATOM   4209  NH1 ARG B 541     -22.384   2.118  15.556  1.00287.25           N
ATOM   4210  NH2 ARG B 541     -24.257   3.350  16.304  1.00287.25           N
ATOM   4211  C   ARG B 541     -20.459   4.977  11.033  1.00287.25           C
ATOM   4212  O   ARG B 541     -20.354   5.829  10.151  1.00287.25           O
ATOM   4213  N   GLU B 542     -21.533   4.170  11.137  1.00285.04           N
ATOM   4214  CA  GLU B 542     -22.649   4.329  10.259  1.00285.04           C
ATOM   4215  CB  GLU B 542     -22.867   3.133   9.317  1.00285.04           C
ATOM   4216  CG  GLU B 542     -24.035   3.320   8.347  1.00285.04           C
ATOM   4217  CD  GLU B 542     -23.593   4.292   7.263  1.00285.04           C
ATOM   4218  OE1 GLU B 542     -22.418   4.745   7.320  1.00285.04           O
ATOM   4219  OE2 GLU B 542     -24.422   4.594   6.363  1.00285.04           O
ATOM   4220  C   GLU B 542     -23.850   4.421  11.139  1.00285.04           C
ATOM   4221  O   GLU B 542     -24.024   3.608  12.046  1.00285.04           O
ATOM   4222  N   GLU B 543     -24.710   5.430  10.910  1.00248.99           N
ATOM   4223  CA  GLU B 543     -25.870   5.531  11.741  1.00248.99           C
ATOM   4224  CB  GLU B 543     -25.940   6.843  12.542  1.00248.99           C
ATOM   4225  CG  GLU B 543     -24.869   6.964  13.627  1.00248.99           C
ATOM   4226  CD  GLU B 543     -25.228   5.998  14.747  1.00248.99           C
ATOM   4227  OE1 GLU B 543     -26.202   5.220  14.566  1.00248.99           O
ATOM   4228  OE2 GLU B 543     -24.534   6.026  15.798  1.00248.99           O
ATOM   4229  C   GLU B 543     -27.070   5.506  10.858  1.00248.99           C
ATOM   4230  O   GLU B 543     -27.223   6.351   9.978  1.00248.99           O
ATOM   4231  N   ALA B 544     -27.950   4.509  11.061  1.00258.83           N
ATOM   4232  CA  ALA B 544     -29.161   4.479  10.301  1.00258.83           C
ATOM   4233  CB  ALA B 544     -29.045   3.690   8.986  1.00258.83           C
ATOM   4234  C   ALA B 544     -30.181   3.788  11.141  1.00258.83           C
ATOM   4235  O   ALA B 544     -29.895   2.758  11.750  1.00258.83           O
ATOM   4236  N   ALA B 545     -31.401   4.355  11.204  1.00294.11           N
ATOM   4237  CA  ALA B 545     -32.456   3.732  11.944  1.00294.11           C
ATOM   4238  CB  ALA B 545     -32.050   3.281  13.359  1.00294.11           C
ATOM   4239  C   ALA B 545     -33.536   4.745  12.112  1.00294.11           C
ATOM   4240  O   ALA B 545     -33.307   5.943  11.955  1.00294.11           O
ATOM   4241  N   ILE B 546     -34.761   4.278  12.415  1.00135.19           N
ATOM   4242  CA  ILE B 546     -35.824   5.199  12.672  1.00135.19           C
ATOM   4243  CB  ILE B 546     -36.939   5.145  11.663  1.00135.19           C
ATOM   4244  CG1 ILE B 546     -37.933   6.292  11.907  1.00135.19           C
ATOM   4245  CG2 ILE B 546     -37.568   3.742  11.683  1.00135.19           C
ATOM   4246  CD1 ILE B 546     -38.921   6.499  10.760  1.00135.19           C
ATOM   4247  C   ILE B 546     -36.378   4.848  14.014  1.00135.19           C
ATOM   4248  O   ILE B 546     -36.703   3.693  14.283  1.00135.19           O
ATOM   4249  N   SER B 547     -36.466   5.842  14.916  1.00165.53           N
ATOM   4250  CA  SER B 547     -37.000   5.554  16.212  1.00165.53           C
ATOM   4251  CB  SER B 547     -36.061   4.709  17.091  1.00165.53           C
ATOM   4252  OG  SER B 547     -34.872   5.433  17.370  1.00165.53           O
ATOM   4253  C   SER B 547     -37.208   6.852  16.913  1.00165.53           C
ATOM   4254  O   SER B 547     -36.821   7.910  16.418  1.00165.53           O
ATOM   4255  N   GLU B 548     -37.855   6.798  18.091  1.00257.44           N
ATOM   4256  CA  GLU B 548     -38.057   7.990  18.856  1.00257.44           C
ATOM   4257  CB  GLU B 548     -39.064   7.828  20.007  1.00257.44           C
ATOM   4258  CG  GLU B 548     -40.509   7.643  19.537  1.00257.44           C
ATOM   4259  CD  GLU B 548     -41.007   8.986  19.023  1.00257.44           C
ATOM   4260  OE1 GLU B 548     -40.215   9.965  19.064  1.00257.44           O
ATOM   4261  OE2 GLU B 548     -42.187   9.052  18.586  1.00257.44           O
ATOM   4262  C   GLU B 548     -36.736   8.329  19.455  1.00257.44           C
ATOM   4263  O   GLU B 548     -35.913   7.449  19.704  1.00257.44           O
ATOM   4264  N   ALA B 549     -36.488   9.631  19.684  1.00232.89           N
ATOM   4265  CA  ALA B 549     -35.231  10.017  20.247  1.00232.89           C
ATOM   4266  CB  ALA B 549     -35.014  11.539  20.293  1.00232.89           C
ATOM   4267  C   ALA B 549     -35.195   9.508  21.647  1.00232.89           C
ATOM   4268  O   ALA B 549     -36.219   9.445  22.326  1.00232.89           O
ATOM   4269  N   ALA B 550     -33.996   9.104  22.105  1.00226.12           N
ATOM   4270  CA  ALA B 550     -33.861   8.610  23.440  1.00226.12           C
ATOM   4271  CB  ALA B 550     -32.530   7.882  23.698  1.00226.12           C
ATOM   4272  C   ALA B 550     -33.920   9.785  24.355  1.00226.12           C
ATOM   4273  O   ALA B 550     -33.596  10.906  23.966  1.00226.12           O
ATOM   4274  N   THR B 551     -34.365   9.554  25.603  1.00257.20           N
ATOM   4275  CA  THR B 551     -34.434  10.629  26.545  1.00257.20           C
ATOM   4276  CB  THR B 551     -35.388  10.377  27.676  1.00257.20           C
ATOM   4277  OG1 THR B 551     -34.968   9.250  28.431  1.00257.20           O
ATOM   4278  CG2 THR B 551     -36.789  10.131  27.092  1.00257.20           C
ATOM   4279  C   THR B 551     -33.071  10.787  27.127  1.00257.20           C
ATOM   4280  O   THR B 551     -32.237   9.888  27.039  1.00257.20           O
ATOM   4281  N   THR B 552     -32.805  11.963  27.724  1.00191.33           N
ATOM   4282  CA  THR B 552     -31.521  12.202  28.310  1.00191.33           C
ATOM   4283  CB  THR B 552     -31.190  13.664  28.419  1.00191.33           C
ATOM   4284  OG1 THR B 552     -31.234  14.267  27.134  1.00191.33           O
ATOM   4285  CG2 THR B 552     -29.782  13.823  29.018  1.00191.33           C
ATOM   4286  C   THR B 552     -31.560  11.629  29.688  1.00191.33           C
ATOM   4287  O   THR B 552     -32.633  11.394  30.243  1.00191.33           O
ATOM   4288  N   PHE B 553     -30.376  11.365  30.271  1.00236.12           N
ATOM   4289  CA  PHE B 553     -30.330  10.824  31.595  1.00236.12           C
ATOM   4290  CB  PHE B 553     -29.422   9.590  31.725  1.00236.12           C
ATOM   4291  CG  PHE B 553     -30.004   8.509  30.882  1.00236.12           C
ATOM   4292  CD1 PHE B 553     -29.733   8.457  29.534  1.00236.12           C
ATOM   4293  CD2 PHE B 553     -30.820   7.548  31.435  1.00236.12           C
ATOM   4294  CE1 PHE B 553     -30.265   7.461  28.749  1.00236.12           C
ATOM   4295  CE2 PHE B 553     -31.354   6.550  30.654  1.00236.12           C
ATOM   4296  CZ  PHE B 553     -31.080   6.507  29.308  1.00236.12           C
ATOM   4297  C   PHE B 553     -29.753  11.885  32.469  1.00236.12           C
ATOM   4298  O   PHE B 553     -28.909  12.669  32.038  1.00236.12           O
ATOM   4299  N   GLU B 554     -30.218  11.950  33.730  1.00289.27           N
ATOM   4300  CA  GLU B 554     -29.707  12.944  34.624  1.00289.27           C
ATOM   4301  CB  GLU B 554     -30.803  13.743  35.350  1.00289.27           C
ATOM   4302  CG  GLU B 554     -31.595  14.666  34.423  1.00289.27           C
ATOM   4303  CD  GLU B 554     -30.680  15.812  34.019  1.00289.27           C
ATOM   4304  OE1 GLU B 554     -29.509  15.824  34.485  1.00289.27           O
ATOM   4305  OE2 GLU B 554     -31.137  16.692  33.241  1.00289.27           O
ATOM   4306  C   GLU B 554     -28.905  12.239  35.666  1.00289.27           C
ATOM   4307  O   GLU B 554     -29.265  11.152  36.115  1.00289.27           O
ATOM   4308  N   THR B 555     -27.769  12.846  36.059  1.00294.51           N
ATOM   4309  CA  THR B 555     -26.941  12.255  37.064  1.00294.51           C
ATOM   4310  CB  THR B 555     -25.604  11.802  36.556  1.00294.51           C
ATOM   4311  OG1 THR B 555     -24.922  11.062  37.558  1.00294.51           O
ATOM   4312  CG2 THR B 555     -24.783  13.039  36.155  1.00294.51           C
ATOM   4313  C   THR B 555     -26.686  13.303  38.094  1.00294.51           C
ATOM   4314  O   THR B 555     -26.873  14.493  37.844  1.00294.51           O
ATOM   4315  N   ALA B 556     -26.271  12.875  39.300  1.00260.86           N
ATOM   4316  CA  ALA B 556     -26.001  13.820  40.340  1.00260.86           C
ATOM   4317  CB  ALA B 556     -26.982  13.737  41.522  1.00260.86           C
ATOM   4318  C   ALA B 556     -24.642  13.513  40.874  1.00260.86           C
ATOM   4319  O   ALA B 556     -24.170  12.380  40.792  1.00260.86           O
ATOM   4320  N   THR B 557     -23.966  14.541  41.420  1.00285.03           N
ATOM   4321  CA  THR B 557     -22.663  14.340  41.976  1.00285.03           C
ATOM   4322  CB  THR B 557     -21.610  15.226  41.380  1.00285.03           C
ATOM   4323  OG1 THR B 557     -21.914  16.590  41.632  1.00285.03           O
ATOM   4324  CG2 THR B 557     -21.550  14.964  39.866  1.00285.03           C
ATOM   4325  C   THR B 557     -22.760  14.682  43.423  1.00285.03           C
ATOM   4326  O   THR B 557     -23.654  15.418  43.837  1.00285.03           O
ATOM   4327  N   SER B 558     -21.845  14.131  44.240  1.00201.48           N
ATOM   4328  CA  SER B 558     -21.894  14.408  45.643  1.00201.48           C
ATOM   4329  CB  SER B 558     -21.986  13.145  46.516  1.00201.48           C
ATOM   4330  OG  SER B 558     -23.200  12.458  46.254  1.00201.48           O
ATOM   4331  C   SER B 558     -20.626  15.105  46.006  1.00201.48           C
ATOM   4332  O   SER B 558     -19.596  14.931  45.357  1.00201.48           O
ATOM   4333  N   GLU B 559     -20.687  15.940  47.059  1.00214.77           N
ATOM   4334  CA  GLU B 559     -19.525  16.652  47.494  1.00214.77           C
ATOM   4335  CB  GLU B 559     -19.828  18.102  47.911  1.00214.77           C
ATOM   4336  CG  GLU B 559     -20.314  18.979  46.753  1.00214.77           C
ATOM   4337  CD  GLU B 559     -20.598  20.371  47.300  1.00214.77           C
ATOM   4338  OE1 GLU B 559     -20.407  20.575  48.529  1.00214.77           O
ATOM   4339  OE2 GLU B 559     -21.014  21.248  46.496  1.00214.77           O
ATOM   4340  C   GLU B 559     -19.016  15.938  48.700  1.00214.77           C
ATOM   4341  O   GLU B 559     -19.784  15.605  49.602  1.00214.77           O
ATOM   4342  N   GLU B 560     -17.697  15.665  48.736  1.00293.06           N
ATOM   4343  CA  GLU B 560     -17.168  14.975  49.872  1.00293.06           C
ATOM   4344  CB  GLU B 560     -16.539  13.613  49.529  1.00293.06           C
ATOM   4345  CG  GLU B 560     -15.978  12.881  50.750  1.00293.06           C
ATOM   4346  CD  GLU B 560     -15.386  11.559  50.280  1.00293.06           C
ATOM   4347  OE1 GLU B 560     -15.461  11.280  49.054  1.00293.06           O
ATOM   4348  OE2 GLU B 560     -14.854  10.809  51.143  1.00293.06           O
ATOM   4349  C   GLU B 560     -16.088  15.819  50.462  1.00293.06           C
ATOM   4350  O   GLU B 560     -15.318  16.463  49.752  1.00293.06           O
ATOM   4351  N   THR B 561     -16.028  15.849  51.805  1.00269.60           N
ATOM   4352  CA  THR B 561     -15.000  16.584  52.477  1.00269.60           C
ATOM   4353  CB  THR B 561     -15.468  17.282  53.721  1.00269.60           C
ATOM   4354  OG1 THR B 561     -15.927  16.333  54.674  1.00269.60           O
ATOM   4355  CG2 THR B 561     -16.605  18.249  53.345  1.00269.60           C
ATOM   4356  C   THR B 561     -13.971  15.586  52.889  1.00269.60           C
ATOM   4357  O   THR B 561     -14.147  14.384  52.698  1.00269.60           O
ATOM   4358  N   MET B 562     -12.845  16.069  53.447  1.00323.30           N
ATOM   4359  CA  MET B 562     -11.831  15.161  53.886  1.00323.30           C
ATOM   4360  CB  MET B 562     -10.432  15.475  53.328  1.00323.30           C
ATOM   4361  CG  MET B 562     -10.318  15.276  51.815  1.00323.30           C
ATOM   4362  SD  MET B 562     -10.482  13.550  51.265  1.00323.30           S
ATOM   4363  CE  MET B 562      -8.856  13.026  51.880  1.00323.30           C
ATOM   4364  C   MET B 562     -11.757  15.286  55.370  1.00323.30           C
ATOM   4365  O   MET B 562     -11.916  16.375  55.920  1.00323.30           O
ATOM   4366  N   THR B 563     -11.537  14.154  56.065  1.00216.94           N
ATOM   4367  CA  THR B 563     -11.462  14.204  57.493  1.00216.94           C
ATOM   4368  CB  THR B 563     -12.540  13.415  58.175  1.00216.94           C
ATOM   4369  OG1 THR B 563     -13.818  13.899  57.789  1.00216.94           O
ATOM   4370  CG2 THR B 563     -12.363  13.547  59.697  1.00216.94           C
ATOM   4371  C   THR B 563     -10.158  13.604  57.897  1.00216.94           C
ATOM   4372  O   THR B 563      -9.600  12.765  57.191  1.00216.94           O
ATOM   4373  N   SER B 564      -9.627  14.046  59.052  1.00130.94           N
ATOM   4374  CA  SER B 564      -8.390  13.506  59.528  1.00130.94           C
ATOM   4375  CB  SER B 564      -7.717  14.362  60.615  1.00130.94           C
ATOM   4376  OG  SER B 564      -8.537  14.414  61.772  1.00130.94           O
ATOM   4377  C   SER B 564      -8.704  12.177  60.123  1.00130.94           C
ATOM   4378  O   SER B 564      -9.862  11.868  60.396  1.00130.94           O
ATOM   4379  N   GLU B 565      -7.672  11.337  60.319  1.00238.99           N
ATOM   4380  CA  GLU B 565      -7.938  10.046  60.871  1.00238.99           C
ATOM   4381  CB  GLU B 565      -7.187   8.914  60.149  1.00238.99           C
ATOM   4382  CG  GLU B 565      -5.665   9.067  60.183  1.00238.99           C
ATOM   4383  CD  GLU B 565      -5.057   7.888  59.436  1.00238.99           C
ATOM   4384  OE1 GLU B 565      -5.840   7.064  58.893  1.00238.99           O
ATOM   4385  OE2 GLU B 565      -3.801   7.798  59.395  1.00238.99           O
ATOM   4386  C   GLU B 565      -7.506  10.049  62.299  1.00238.99           C
ATOM   4387  O   GLU B 565      -6.323  10.183  62.609  1.00238.99           O
ATOM   4388  N   GLU B 566      -8.487   9.921  63.211  1.00233.23           N
ATOM   4389  CA  GLU B 566      -8.215   9.846  64.617  1.00233.23           C
ATOM   4390  CB  GLU B 566      -8.026  11.220  65.282  1.00233.23           C
ATOM   4391  CG  GLU B 566      -6.755  11.944  64.831  1.00233.23           C
ATOM   4392  CD  GLU B 566      -6.685  13.277  65.562  1.00233.23           C
ATOM   4393  OE1 GLU B 566      -7.713  14.017  65.534  1.00233.23           O
ATOM   4394  OE2 GLU B 566      -5.622  13.577  66.154  1.00233.23           O
ATOM   4395  C   GLU B 566      -9.427   9.220  65.220  1.00233.23           C
ATOM   4396  O   GLU B 566     -10.541   9.429  64.745  1.00233.23           O
ATOM   4397  N   GLU B 567      -9.245   8.409  66.277  1.00154.70           N
ATOM   4398  CA  GLU B 567     -10.389   7.789  66.878  1.00154.70           C
ATOM   4399  CB  GLU B 567     -10.060   6.517  67.675  1.00154.70           C
ATOM   4400  CG  GLU B 567      -9.758   5.324  66.770  0.00154.70           C
ATOM   4401  CD  GLU B 567      -8.480   5.635  66.005  0.00154.70           C
ATOM   4402  OE1 GLU B 567      -7.389   5.596  66.632  0.00154.70           O
ATOM   4403  OE2 GLU B 567      -8.579   5.922  64.783  0.00154.70           O
ATOM   4404  C   GLU B 567     -11.026   8.763  67.812  1.00154.70           C
ATOM   4405  O   GLU B 567     -10.360   9.632  68.370  1.00154.70           O
ATOM   4406  N   LYS B 568     -12.360   8.659  67.972  1.00135.65           N
ATOM   4407  CA  LYS B 568     -13.064   9.502  68.893  1.00135.65           C
ATOM   4408  CB  LYS B 568     -13.474  10.860  68.294  1.00135.65           C
ATOM   4409  CG  LYS B 568     -14.163  11.787  69.297  1.00135.65           C
ATOM   4410  CD  LYS B 568     -14.259  13.239  68.825  1.00135.65           C
ATOM   4411  CE  LYS B 568     -14.950  14.163  69.830  1.00135.65           C
ATOM   4412  NZ  LYS B 568     -14.969  15.550  69.316  1.00135.65           N
ATOM   4413  C   LYS B 568     -14.318   8.771  69.250  1.00135.65           C
ATOM   4414  O   LYS B 568     -14.825   7.994  68.443  1.00135.65           O
ATOM   4415  N   THR B 569     -14.832   8.966  70.484  1.00149.45           N
ATOM   4416  CA  THR B 569     -16.056   8.313  70.865  1.00149.45           C
ATOM   4417  CB  THR B 569     -15.844   6.952  71.455  1.00149.45           C
ATOM   4418  OG1 THR B 569     -15.088   7.050  72.653  1.00149.45           O
ATOM   4419  CG2 THR B 569     -15.102   6.080  70.428  1.00149.45           C
ATOM   4420  C   THR B 569     -16.741   9.142  71.915  1.00149.45           C
ATOM   4421  O   THR B 569     -16.133  10.031  72.503  1.00149.45           O
ATOM   4422  N   GLU B 570     -18.052   8.899  72.155  1.00 93.96           N
ATOM   4423  CA  GLU B 570     -18.744   9.586  73.218  1.00 93.96           C
ATOM   4424  CB  GLU B 570     -18.711  11.120  73.124  1.00 93.96           C
ATOM   4425  CG  GLU B 570     -19.418  11.779  74.308  1.00 93.96           C
ATOM   4426  CD  GLU B 570     -19.551  13.270  74.049  1.00 93.96           C
ATOM   4427  OE1 GLU B 570     -19.572  13.660  72.852  1.00 93.96           O
ATOM   4428  OE2 GLU B 570     -19.630  14.040  75.043  1.00 93.96           O
ATOM   4429  C   GLU B 570     -20.191   9.210  73.167  1.00 93.96           C
ATOM   4430  O   GLU B 570     -20.707   8.869  72.106  1.00 93.96           O
ATOM   4431  N   THR B 571     -20.887   9.232  74.324  1.00216.57           N
ATOM   4432  CA  THR B 571     -22.302   8.959  74.296  1.00216.57           C
ATOM   4433  CB  THR B 571     -22.658   7.686  75.003  1.00216.57           C
ATOM   4434  OG1 THR B 571     -22.317   7.777  76.379  1.00216.57           O
ATOM   4435  CG2 THR B 571     -21.892   6.527  74.346  1.00216.57           C
ATOM   4436  C   THR B 571     -22.974  10.067  75.042  1.00216.57           C
ATOM   4437  O   THR B 571     -23.802   9.838  75.919  1.00216.57           O
ATOM   4438  N   PRO B 572     -22.589  11.275  74.758  1.00323.88           N
ATOM   4439  CA  PRO B 572     -23.011  12.400  75.551  1.00323.88           C
ATOM   4440  CD  PRO B 572     -22.297  11.661  73.387  1.00323.88           C
ATOM   4441  CB  PRO B 572     -22.493  13.624  74.800  1.00323.88           C
ATOM   4442  CG  PRO B 572     -22.571  13.174  73.329  1.00323.88           C
ATOM   4443  C   PRO B 572     -24.465  12.579  75.856  1.00323.88           C
ATOM   4444  O   PRO B 572     -24.910  12.125  76.910  1.00323.88           O
ATOM   4445  N   GLU B 573     -25.202  13.210  74.910  1.00364.84           N
ATOM   4446  CA  GLU B 573     -26.582  13.604  75.042  1.00364.84           C
ATOM   4447  CB  GLU B 573     -27.097  13.706  76.494  1.00364.84           C
ATOM   4448  CG  GLU B 573     -28.614  13.879  76.612  1.00364.84           C
ATOM   4449  CD  GLU B 573     -29.278  12.581  76.177  1.00364.84           C
ATOM   4450  OE1 GLU B 573     -28.616  11.514  76.272  1.00364.84           O
ATOM   4451  OE2 GLU B 573     -30.461  12.640  75.746  1.00364.84           O
ATOM   4452  C   GLU B 573     -26.671  14.979  74.430  1.00364.84           C
ATOM   4453  O   GLU B 573     -25.716  15.449  73.813  1.00364.84           O
ATOM   4454  N   GLU B 574     -27.832  15.657  74.573  1.00235.20           N
ATOM   4455  CA  GLU B 574     -28.037  16.979  74.040  1.00235.20           C
ATOM   4456  CB  GLU B 574     -29.513  17.388  73.894  1.00235.20           C
ATOM   4457  CG  GLU B 574     -30.261  16.633  72.794  1.00235.20           C
ATOM   4458  CD  GLU B 574     -31.668  17.208  72.712  1.00235.20           C
ATOM   4459  OE1 GLU B 574     -31.969  18.146  73.498  1.00235.20           O
ATOM   4460  OE2 GLU B 574     -32.460  16.722  71.861  1.00235.20           O
ATOM   4461  C   GLU B 574     -27.387  17.980  74.944  1.00235.20           C
ATOM   4462  O   GLU B 574     -26.955  17.649  76.047  1.00235.20           O
ATOM   4463  N   ALA B 575     -27.287  19.243  74.471  1.00250.56           N
ATOM   4464  CA  ALA B 575     -26.620  20.269  75.223  1.00250.56           C
ATOM   4465  CB  ALA B 575     -25.435  20.905  74.475  1.00250.56           C
ATOM   4466  C   ALA B 575     -27.571  21.379  75.561  1.00250.56           C
ATOM   4467  O   ALA B 575     -28.600  21.561  74.912  1.00250.56           O
ATOM   4468  N   GLU B 576     -27.232  22.137  76.628  1.00285.41           N
ATOM   4469  CA  GLU B 576     -28.013  23.248  77.098  1.00285.41           C
ATOM   4470  CB  GLU B 576     -28.581  23.035  78.514  1.00285.41           C
ATOM   4471  CG  GLU B 576     -27.525  22.838  79.604  1.00285.41           C
ATOM   4472  CD  GLU B 576     -27.154  24.213  80.146  1.00285.41           C
ATOM   4473  OE1 GLU B 576     -28.072  24.890  80.680  1.00285.41           O
ATOM   4474  OE2 GLU B 576     -25.965  24.613  80.029  1.00285.41           O
ATOM   4475  C   GLU B 576     -27.125  24.459  77.096  1.00285.41           C
ATOM   4476  O   GLU B 576     -25.950  24.368  76.751  1.00285.41           O
ATOM   4477  N   VAL B 577     -27.663  25.644  77.460  1.00 78.79           N
ATOM   4478  CA  VAL B 577     -26.882  26.853  77.375  1.00 78.79           C
ATOM   4479  CB  VAL B 577     -27.605  27.961  76.663  1.00 78.79           C
ATOM   4480  CG1 VAL B 577     -26.713  29.214  76.637  1.00 78.79           C
ATOM   4481  CG2 VAL B 577     -28.012  27.456  75.268  1.00 78.79           C
ATOM   4482  C   VAL B 577     -26.559  27.356  78.756  1.00 78.79           C
ATOM   4483  O   VAL B 577     -27.292  27.107  79.711  1.00 78.79           O
ATOM   4484  N   MET B 578     -25.424  28.084  78.884  1.00333.88           N
ATOM   4485  CA  MET B 578     -25.000  28.611  80.155  1.00333.88           C
ATOM   4486  CB  MET B 578     -23.595  28.160  80.595  1.00333.88           C
ATOM   4487  CG  MET B 578     -22.462  28.786  79.776  1.00333.88           C
ATOM   4488  SD  MET B 578     -22.280  28.135  78.089  1.00333.88           S
ATOM   4489  CE  MET B 578     -21.248  26.730  78.597  1.00333.88           C
ATOM   4490  C   MET B 578     -24.955  30.103  80.062  1.00333.88           C
ATOM   4491  O   MET B 578     -25.095  30.679  78.980  1.00333.88           O
ATOM   4492  N   LYS B 579     -24.778  30.774  81.220  1.00267.01           N
ATOM   4493  CA  LYS B 579     -24.736  32.207  81.287  1.00267.01           C
ATOM   4494  CB  LYS B 579     -25.745  32.792  82.295  1.00267.01           C
ATOM   4495  CG  LYS B 579     -25.729  34.319  82.383  1.00267.01           C
ATOM   4496  CD  LYS B 579     -26.898  34.908  83.177  1.00267.01           C
ATOM   4497  CE  LYS B 579     -26.865  36.436  83.267  1.00267.01           C
ATOM   4498  NZ  LYS B 579     -28.026  36.924  84.044  1.00267.01           N
ATOM   4499  C   LYS B 579     -23.366  32.616  81.738  1.00267.01           C
ATOM   4500  O   LYS B 579     -22.577  31.783  82.187  1.00267.01           O
ATOM   4501  N   THR B 580     -23.042  33.918  81.604  1.00289.93           N
ATOM   4502  CA  THR B 580     -21.756  34.421  82.005  1.00289.93           C
ATOM   4503  CB  THR B 580     -20.992  35.064  80.886  1.00289.93           C
ATOM   4504  OG1 THR B 580     -21.696  36.199  80.402  1.00289.93           O
ATOM   4505  CG2 THR B 580     -20.810  34.033  79.758  1.00289.93           C
ATOM   4506  C   THR B 580     -21.973  35.474  83.050  1.00289.93           C
ATOM   4507  O   THR B 580     -22.987  36.172  83.047  1.00289.93           O
ATOM   4508  N   ASP B 581     -21.016  35.591  83.997  1.00194.78           N
ATOM   4509  CA  ASP B 581     -21.105  36.549  85.065  1.00194.78           C
ATOM   4510  CB  ASP B 581     -20.409  36.087  86.357  1.00194.78           C
ATOM   4511  CG  ASP B 581     -21.197  34.915  86.922  1.00194.78           C
ATOM   4512  OD1 ASP B 581     -22.305  34.636  86.391  1.00194.78           O
ATOM   4513  OD2 ASP B 581     -20.699  34.278  87.889  1.00194.78           O
ATOM   4514  C   ASP B 581     -20.445  37.827  84.645  1.00194.78           C
ATOM   4515  O   ASP B 581     -19.910  37.935  83.542  1.00194.78           O
ATOM   4516  N   ALA B 582     -20.496  38.843  85.534  1.00263.69           N
ATOM   4517  CA  ALA B 582     -19.878  40.116  85.285  1.00263.69           C
ATOM   4518  CB  ALA B 582     -20.817  41.137  84.620  1.00263.69           C
ATOM   4519  C   ALA B 582     -19.482  40.684  86.615  1.00263.69           C
ATOM   4520  O   ALA B 582     -19.997  40.265  87.651  1.00263.69           O
ATOM   4521  N   SER B 583     -18.532  41.645  86.625  1.00233.99           N
ATOM   4522  CA  SER B 583     -18.117  42.231  87.871  1.00233.99           C
ATOM   4523  CB  SER B 583     -16.829  41.612  88.442  1.00233.99           C
ATOM   4524  OG  SER B 583     -17.043  40.244  88.758  1.00233.99           O
ATOM   4525  C   SER B 583     -17.838  43.685  87.640  1.00233.99           C
ATOM   4526  O   SER B 583     -17.631  44.115  86.507  1.00233.99           O
ATOM   4527  N   THR B 584     -17.853  44.488  88.727  1.00294.40           N
ATOM   4528  CA  THR B 584     -17.582  45.896  88.610  1.00294.40           C
ATOM   4529  CB  THR B 584     -18.818  46.747  88.655  1.00294.40           C
ATOM   4530  OG1 THR B 584     -18.495  48.096  88.353  1.00294.40           O
ATOM   4531  CG2 THR B 584     -19.433  46.647  90.061  1.00294.40           C
ATOM   4532  C   THR B 584     -16.728  46.308  89.772  1.00294.40           C
ATOM   4533  O   THR B 584     -16.628  45.590  90.766  1.00294.40           O
ATOM   4534  N   GLU B 585     -16.066  47.482  89.658  1.00299.62           N
ATOM   4535  CA  GLU B 585     -15.243  47.974  90.725  1.00299.62           C
ATOM   4536  CB  GLU B 585     -13.743  47.699  90.526  1.00299.62           C
ATOM   4537  CG  GLU B 585     -13.367  46.217  90.629  1.00299.62           C
ATOM   4538  CD  GLU B 585     -13.410  45.828  92.099  1.00299.62           C
ATOM   4539  OE1 GLU B 585     -13.722  46.715  92.937  1.00299.62           O
ATOM   4540  OE2 GLU B 585     -13.129  44.638  92.404  1.00299.62           O
ATOM   4541  C   GLU B 585     -15.404  49.464  90.777  1.00299.62           C
ATOM   4542  O   GLU B 585     -15.687  50.099  89.768  1.00299.62           O
ATOM   4543  N   SER B 586     -15.246  50.055  91.982  1.00226.27           N
ATOM   4544  CA  SER B 586     -15.350  51.486  92.112  1.00226.27           C
ATOM   4545  CB  SER B 586     -16.786  51.982  92.342  1.00226.27           C
ATOM   4546  OG  SER B 586     -16.800  53.397  92.446  1.00226.27           O
ATOM   4547  C   SER B 586     -14.542  51.903  93.300  1.00226.27           C
ATOM   4548  O   SER B 586     -14.233  51.091  94.168  1.00226.27           O
ATOM   4549  N   SER B 587     -14.162  53.199  93.358  1.00229.11           N
ATOM   4550  CA  SER B 587     -13.417  53.689  94.481  1.00229.11           C
ATOM   4551  CB  SER B 587     -11.893  53.581  94.307  1.00229.11           C
ATOM   4552  OG  SER B 587     -11.507  52.218  94.214  1.00229.11           O
ATOM   4553  C   SER B 587     -13.735  55.146  94.644  1.00229.11           C
ATOM   4554  O   SER B 587     -14.133  55.811  93.689  1.00229.11           O
ATOM   4555  N   THR B 588     -13.586  55.673  95.878  1.00306.63           N
ATOM   4556  CA  THR B 588     -13.842  57.069  96.109  1.00306.63           C
ATOM   4557  CB  THR B 588     -15.207  57.341  96.669  1.00306.63           C
ATOM   4558  OG1 THR B 588     -15.455  58.740  96.699  1.00306.63           O
ATOM   4559  CG2 THR B 588     -15.285  56.754  98.088  1.00306.63           C
ATOM   4560  C   THR B 588     -12.850  57.565  97.116  1.00306.63           C
ATOM   4561  O   THR B 588     -12.256  56.778  97.853  1.00306.63           O
ATOM   4562  N   MET B 589     -12.628  58.896  97.154  1.00362.83           N
ATOM   4563  CA  MET B 589     -11.719  59.456  98.118  1.00362.83           C
ATOM   4564  CB  MET B 589     -10.291  59.649  97.584  1.00362.83           C
ATOM   4565  CG  MET B 589     -10.186  60.719  96.497  1.00362.83           C
ATOM   4566  SD  MET B 589      -8.506  60.978  95.850  1.00362.83           S
ATOM   4567  CE  MET B 589      -8.985  62.282  94.681  1.00362.83           C
ATOM   4568  C   MET B 589     -12.229  60.813  98.488  1.00362.83           C
ATOM   4569  O   MET B 589     -12.901  61.471  97.695  1.00362.83           O
ATOM   4570  N   LYS B 590     -11.938  61.265  99.729  1.00308.05           N
ATOM   4571  CA  LYS B 590     -12.368  62.574 100.130  1.00308.05           C
ATOM   4572  CB  LYS B 590     -13.665  62.575 100.958  1.00308.05           C
ATOM   4573  CG  LYS B 590     -14.894  62.112 100.177  1.00308.05           C
ATOM   4574  CD  LYS B 590     -16.104  61.823 101.067  1.00308.05           C
ATOM   4575  CE  LYS B 590     -17.341  61.361 100.293  1.00308.05           C
ATOM   4576  NZ  LYS B 590     -17.162  59.964  99.843  1.00308.05           N
ATOM   4577  C   LYS B 590     -11.301  63.163 101.011  1.00308.05           C
ATOM   4578  O   LYS B 590     -10.669  62.454 101.787  1.00308.05           O
ATOM   4579  N   TYR B 591     -11.071  64.480 100.878  1.00336.05           N
ATOM   4580  CA  TYR B 591     -10.111  65.147 101.719  1.00336.05           C
ATOM   4581  CB  TYR B 591      -8.813  65.533 100.990  1.00336.05           C
ATOM   4582  CG  TYR B 591      -7.921  66.199 101.982  1.00336.05           C
ATOM   4583  CD1 TYR B 591      -7.147  65.458 102.838  1.00336.05           C
ATOM   4584  CD2 TYR B 591      -7.866  67.576 102.054  1.00336.05           C
ATOM   4585  CE1 TYR B 591      -6.325  66.073 103.754  1.00336.05           C
ATOM   4586  CE2 TYR B 591      -7.046  68.196 102.967  1.00336.05           C
ATOM   4587  CZ  TYR B 591      -6.274  67.442 103.821  1.00336.05           C
ATOM   4588  OH  TYR B 591      -5.431  68.076 104.758  1.00336.05           O
ATOM   4589  C   TYR B 591     -10.739  66.409 102.196  1.00336.05           C
ATOM   4590  O   TYR B 591     -11.505  67.047 101.461  1.00336.05           O
ATOM   4591  N   PHE B 592     -10.457  66.816 103.459  1.00294.73           N
ATOM   4592  CA  PHE B 592     -11.025  68.038 103.935  1.00294.73           C
ATOM   4593  CB  PHE B 592     -12.134  67.839 104.984  1.00294.73           C
ATOM   4594  CG  PHE B 592     -12.608  69.191 105.392  1.00294.73           C
ATOM   4595  CD1 PHE B 592     -13.555  69.854 104.641  1.00294.73           C
ATOM   4596  CD2 PHE B 592     -12.116  69.794 106.523  1.00294.73           C
ATOM   4597  CE1 PHE B 592     -13.995  71.102 105.015  1.00294.73           C
ATOM   4598  CE2 PHE B 592     -12.552  71.041 106.902  1.00294.73           C
ATOM   4599  CZ  PHE B 592     -13.495  71.696 106.150  1.00294.73           C
ATOM   4600  C   PHE B 592      -9.939  68.825 104.604  1.00294.73           C
ATOM   4601  O   PHE B 592      -9.112  68.271 105.335  1.00294.73           O
ATOM   4602  N   ILE B 593      -9.901  70.144 104.349  1.00153.56           N
ATOM   4603  CA  ILE B 593      -8.930  70.991 104.981  1.00153.56           C
ATOM   4604  CB  ILE B 593      -7.755  71.317 104.107  1.00153.56           C
ATOM   4605  CG1 ILE B 593      -6.652  72.009 104.923  1.00153.56           C
ATOM   4606  CG2 ILE B 593      -8.267  72.149 102.918  1.00153.56           C
ATOM   4607  CD1 ILE B 593      -6.008  71.102 105.971  1.00153.56           C
ATOM   4608  C   ILE B 593      -9.604  72.286 105.303  1.00153.56           C
ATOM   4609  O   ILE B 593     -10.516  72.709 104.593  1.00153.56           O
ATOM   4610  N   GLY B 594      -9.190  72.946 106.404  1.00 77.54           N
ATOM   4611  CA  GLY B 594      -9.766  74.225 106.696  1.00 77.54           C
ATOM   4612  C   GLY B 594      -9.511  74.559 108.130  1.00 77.54           C
ATOM   4613  O   GLY B 594      -9.530  73.690 108.999  1.00 77.54           O
ATOM   4614  N   ILE B 595      -9.260  75.855 108.401  1.00 37.82           N
ATOM   4615  CA  ILE B 595      -9.054  76.322 109.741  1.00 37.82           C
ATOM   4616  CB  ILE B 595      -7.624  76.652 110.054  1.00 37.82           C
ATOM   4617  CG1 ILE B 595      -6.744  75.398 109.933  1.00 37.82           C
ATOM   4618  CG2 ILE B 595      -7.581  77.307 111.445  1.00 37.82           C
ATOM   4619  CD1 ILE B 595      -5.246  75.701 109.950  1.00 37.82           C
ATOM   4620  C   ILE B 595      -9.832  77.591 109.869  1.00 37.82           C
ATOM   4621  O   ILE B 595      -9.943  78.354 108.911  1.00 37.82           O
ATOM   4622  N   VAL B 596     -10.415  77.847 111.056  1.00 79.38           N
ATOM   4623  CA  VAL B 596     -11.153  79.066 111.206  1.00 79.38           C
ATOM   4624  CB  VAL B 596     -12.632  78.858 111.343  1.00 79.38           C
ATOM   4625  CG1 VAL B 596     -13.158  78.218 110.048  1.00 79.38           C
ATOM   4626  CG2 VAL B 596     -12.894  78.020 112.606  1.00 79.38           C
ATOM   4627  C   VAL B 596     -10.693  79.738 112.458  1.00 79.38           C
ATOM   4628  O   VAL B 596     -10.420  79.085 113.464  1.00 79.38           O
ATOM   4629  N   VAL B 597     -10.575  81.079 112.410  1.00107.10           N
ATOM   4630  CA  VAL B 597     -10.196  81.825 113.573  1.00107.10           C
ATOM   4631  CB  VAL B 597      -8.731  82.138 113.641  1.00107.10           C
ATOM   4632  CG1 VAL B 597      -8.369  83.038 112.448  1.00107.10           C
ATOM   4633  CG2 VAL B 597      -8.431  82.774 115.009  1.00107.10           C
ATOM   4634  C   VAL B 597     -10.918  83.129 113.500  1.00107.10           C
ATOM   4635  O   VAL B 597     -11.235  83.610 112.413  1.00107.10           O
ATOM   4636  N   PHE B 598     -11.223  83.733 114.665  1.00251.17           N
ATOM   4637  CA  PHE B 598     -11.891  84.999 114.634  1.00251.17           C
ATOM   4638  CB  PHE B 598     -13.396  84.903 114.939  1.00251.17           C
ATOM   4639  CG  PHE B 598     -14.005  86.238 114.681  1.00251.17           C
ATOM   4640  CD1 PHE B 598     -14.344  86.609 113.400  1.00251.17           C
ATOM   4641  CD2 PHE B 598     -14.243  87.117 115.713  1.00251.17           C
ATOM   4642  CE1 PHE B 598     -14.911  87.836 113.149  1.00251.17           C
ATOM   4643  CE2 PHE B 598     -14.811  88.345 115.466  1.00251.17           C
ATOM   4644  CZ  PHE B 598     -15.141  88.711 114.183  1.00251.17           C
ATOM   4645  C   PHE B 598     -11.269  85.847 115.694  1.00251.17           C
ATOM   4646  O   PHE B 598     -10.812  85.340 116.718  1.00251.17           O
ATOM   4647  N   VAL B 599     -11.217  87.172 115.463  1.00100.26           N
ATOM   4648  CA  VAL B 599     -10.658  88.046 116.450  1.00100.26           C
ATOM   4649  CB  VAL B 599      -9.390  88.718 116.012  1.00100.26           C
ATOM   4650  CG1 VAL B 599      -9.705  89.618 114.805  1.00100.26           C
ATOM   4651  CG2 VAL B 599      -8.801  89.479 117.213  1.00100.26           C
ATOM   4652  C   VAL B 599     -11.659  89.123 116.697  1.00100.26           C
ATOM   4653  O   VAL B 599     -12.362  89.550 115.783  1.00100.26           O
ATOM   4654  N   VAL B 600     -11.764  89.582 117.957  1.00 99.60           N
ATOM   4655  CA  VAL B 600     -12.711  90.616 118.239  1.00 99.60           C
ATOM   4656  CB  VAL B 600     -13.863  90.163 119.086  1.00 99.60           C
ATOM   4657  CG1 VAL B 600     -14.650  89.089 118.317  1.00 99.60           C
ATOM   4658  CG2 VAL B 600     -13.316  89.684 120.442  1.00 99.60           C
ATOM   4659  C   VAL B 600     -12.012  91.681 119.013  1.00 99.60           C
ATOM   4660  O   VAL B 600     -11.096  91.410 119.788  1.00 99.60           O
ATOM   4661  N   LEU B 601     -12.427  92.943 118.794  1.00252.01           N
ATOM   4662  CA  LEU B 601     -11.881  94.039 119.536  1.00252.01           C
ATOM   4663  CB  LEU B 601     -12.182  95.395 118.854  1.00252.01           C
ATOM   4664  CG  LEU B 601     -11.625  96.674 119.517  1.00252.01           C
ATOM   4665  CD1 LEU B 601     -11.859  97.893 118.616  1.00252.01           C
ATOM   4666  CD2 LEU B 601     -12.211  96.919 120.916  1.00252.01           C
ATOM   4667  C   LEU B 601     -12.553  93.942 120.867  1.00252.01           C
ATOM   4668  O   LEU B 601     -13.693  93.488 120.946  1.00252.01           O
ATOM   4669  N   LEU B 602     -11.858  94.329 121.957  1.00271.06           N
ATOM   4670  CA  LEU B 602     -12.458  94.184 123.247  1.00271.06           C
ATOM   4671  CB  LEU B 602     -11.578  94.721 124.395  1.00271.06           C
ATOM   4672  CG  LEU B 602     -12.222  94.575 125.786  1.00271.06           C
ATOM   4673  CD1 LEU B 602     -12.410  93.089 126.160  1.00271.06           C
ATOM   4674  CD2 LEU B 602     -11.444  95.359 126.850  1.00271.06           C
ATOM   4675  C   LEU B 602     -13.726  94.960 123.250  1.00271.06           C
ATOM   4676  O   LEU B 602     -13.741  96.180 123.071  1.00271.06           O
ATOM   4677  N   CYS B 603     -14.850  94.252 123.455  1.00111.05           N
ATOM   4678  CA  CYS B 603     -16.141  94.866 123.469  1.00111.05           C
ATOM   4679  CB  CYS B 603     -16.730  95.050 122.059  1.00111.05           C
ATOM   4680  SG  CYS B 603     -18.207  96.116 122.008  1.00111.05           S
ATOM   4681  C   CYS B 603     -17.016  93.932 124.234  1.00111.05           C
ATOM   4682  O   CYS B 603     -16.531  92.999 124.870  1.00111.05           O
ATOM   4683  N   ALA B 604     -18.339  94.157 124.202  1.00194.91           N
ATOM   4684  CA  ALA B 604     -19.226  93.278 124.899  1.00194.91           C
ATOM   4685  CB  ALA B 604     -20.699  93.730 124.872  1.00194.91           C
ATOM   4686  C   ALA B 604     -19.144  91.956 124.217  1.00194.91           C
ATOM   4687  O   ALA B 604     -18.855  91.877 123.024  1.00194.91           O
ATOM   4688  N   GLY B 605     -19.375  90.869 124.975  1.00165.80           N
ATOM   4689  CA  GLY B 605     -19.287  89.564 124.396  1.00165.80           C
ATOM   4690  C   GLY B 605     -20.629  88.926 124.516  1.00165.80           C
ATOM   4691  O   GLY B 605     -21.489  89.390 125.264  1.00165.80           O
ATOM   4692  N   ALA B 606     -20.835  87.829 123.765  1.00220.73           N
ATOM   4693  CA  ALA B 606     -22.090  87.142 123.791  1.00220.73           C
ATOM   4694  CB  ALA B 606     -22.888  87.268 122.483  1.00220.73           C
ATOM   4695  C   ALA B 606     -21.786  85.695 123.983  1.00220.73           C
ATOM   4696  O   ALA B 606     -20.648  85.260 123.810  1.00220.73           O
ATOM   4697  N   ILE B 607     -22.806  84.909 124.375  1.00144.78           N
ATOM   4698  CA  ILE B 607     -22.580  83.511 124.577  1.00144.78           C
ATOM   4699  CB  ILE B 607     -23.781  82.781 125.111  1.00144.78           C
ATOM   4700  CG1 ILE B 607     -23.414  81.338 125.493  1.00144.78           C
ATOM   4701  CG2 ILE B 607     -24.920  82.895 124.084  1.00144.78           C
ATOM   4702  CD1 ILE B 607     -24.497  80.630 126.306  1.00144.78           C
ATOM   4703  C   ILE B 607     -22.218  82.931 123.251  1.00144.78           C
ATOM   4704  O   ILE B 607     -22.896  83.154 122.250  1.00144.78           O
ATOM   4705  N   ALA B 608     -21.100  82.184 123.214  1.00209.87           N
ATOM   4706  CA  ALA B 608     -20.645  81.612 121.985  1.00209.87           C
ATOM   4707  CB  ALA B 608     -19.188  81.120 122.037  1.00209.87           C
ATOM   4708  C   ALA B 608     -21.504  80.439 121.661  1.00209.87           C
ATOM   4709  O   ALA B 608     -22.091  79.814 122.544  1.00209.87           O
ATOM   4710  N   TYR B 609     -21.614  80.131 120.355  1.00282.12           N
ATOM   4711  CA  TYR B 609     -22.366  78.992 119.927  1.00282.12           C
ATOM   4712  CB  TYR B 609     -23.424  79.318 118.856  1.00282.12           C
ATOM   4713  CG  TYR B 609     -24.425  80.236 119.470  1.00282.12           C
ATOM   4714  CD1 TYR B 609     -25.462  79.740 120.226  1.00282.12           C
ATOM   4715  CD2 TYR B 609     -24.328  81.596 119.287  1.00282.12           C
ATOM   4716  CE1 TYR B 609     -26.385  80.588 120.793  1.00282.12           C
ATOM   4717  CE2 TYR B 609     -25.248  82.449 119.851  1.00282.12           C
ATOM   4718  CZ  TYR B 609     -26.280  81.945 120.605  1.00282.12           C
ATOM   4719  OH  TYR B 609     -27.226  82.816 121.185  1.00282.12           O
ATOM   4720  C   TYR B 609     -21.372  78.072 119.304  1.00282.12           C
ATOM   4721  O   TYR B 609     -20.597  78.474 118.438  1.00282.12           O
ATOM   4722  N   LEU B 610     -21.353  76.803 119.752  1.00217.15           N
ATOM   4723  CA  LEU B 610     -20.403  75.870 119.229  1.00217.15           C
ATOM   4724  CB  LEU B 610     -20.181  74.642 120.129  1.00217.15           C
ATOM   4725  CG  LEU B 610     -19.581  74.992 121.503  1.00217.15           C
ATOM   4726  CD1 LEU B 610     -19.365  73.732 122.358  1.00217.15           C
ATOM   4727  CD2 LEU B 610     -18.312  75.847 121.361  1.00217.15           C
ATOM   4728  C   LEU B 610     -20.890  75.393 117.903  1.00217.15           C
ATOM   4729  O   LEU B 610     -22.090  75.379 117.635  1.00217.15           O
ATOM   4730  N   TYR B 611     -19.945  75.004 117.027  1.00271.37           N
ATOM   4731  CA  TYR B 611     -20.297  74.510 115.730  1.00271.37           C
ATOM   4732  CB  TYR B 611     -19.189  74.690 114.674  1.00271.37           C
ATOM   4733  CG  TYR B 611     -18.949  76.150 114.486  1.00271.37           C
ATOM   4734  CD1 TYR B 611     -19.749  76.895 113.649  1.00271.37           C
ATOM   4735  CD2 TYR B 611     -17.917  76.775 115.148  1.00271.37           C
ATOM   4736  CE1 TYR B 611     -19.521  78.241 113.476  1.00271.37           C
ATOM   4737  CE2 TYR B 611     -17.685  78.119 114.980  1.00271.37           C
ATOM   4738  CZ  TYR B 611     -18.489  78.855 114.144  1.00271.37           C
ATOM   4739  OH  TYR B 611     -18.252  80.236 113.970  1.00271.37           O
ATOM   4740  C   TYR B 611     -20.518  73.041 115.882  1.00271.37           C
ATOM   4741  O   TYR B 611     -19.726  72.349 116.520  1.00271.37           O
ATOM   4742  N   SER B 612     -21.624  72.528 115.314  1.00161.26           N
ATOM   4743  CA  SER B 612     -21.907  71.129 115.432  1.00161.26           C
ATOM   4744  CB  SER B 612     -23.347  70.755 115.043  1.00161.26           C
ATOM   4745  OG  SER B 612     -24.265  71.361 115.941  1.00161.26           O
ATOM   4746  C   SER B 612     -20.979  70.395 114.522  1.00161.26           C
ATOM   4747  O   SER B 612     -20.431  70.949 113.570  1.00161.26           O
ATOM   4748  N   PRO B 613     -20.771  69.149 114.843  1.00 92.51           N
ATOM   4749  CA  PRO B 613     -19.916  68.313 114.046  1.00 92.51           C
ATOM   4750  CD  PRO B 613     -20.791  68.731 116.234  1.00 92.51           C
ATOM   4751  CB  PRO B 613     -19.452  67.176 114.960  1.00 92.51           C
ATOM   4752  CG  PRO B 613     -20.380  67.253 116.185  1.00 92.51           C
ATOM   4753  C   PRO B 613     -20.623  67.846 112.816  1.00 92.51           C
ATOM   4754  O   PRO B 613     -21.852  67.815 112.805  1.00 92.51           O
ATOM   4755  N   GLU B 614     -19.858  67.493 111.764  1.00206.75           N
ATOM   4756  CA  GLU B 614     -20.431  67.016 110.541  1.00206.75           C
ATOM   4757  CB  GLU B 614     -19.574  67.349 109.308  1.00206.75           C
ATOM   4758  CG  GLU B 614     -19.483  68.851 109.027  1.00206.75           C
ATOM   4759  CD  GLU B 614     -18.547  69.060 107.846  1.00206.75           C
ATOM   4760  OE1 GLU B 614     -17.551  68.296 107.739  1.00206.75           O
ATOM   4761  OE2 GLU B 614     -18.816  69.986 107.035  1.00206.75           O
ATOM   4762  C   GLU B 614     -20.531  65.527 110.640  1.00206.75           C
ATOM   4763  O   GLU B 614     -19.786  64.896 111.388  1.00206.75           O
ATOM   4764  N   LEU B 615     -21.482  64.928 109.894  1.00243.96           N
ATOM   4765  CA  LEU B 615     -21.644  63.503 109.920  1.00243.96           C
ATOM   4766  CB  LEU B 615     -23.058  63.053 110.327  1.00243.96           C
ATOM   4767  CG  LEU B 615     -23.442  63.467 111.759  1.00243.96           C
ATOM   4768  CD1 LEU B 615     -24.859  62.996 112.117  1.00243.96           C
ATOM   4769  CD2 LEU B 615     -22.386  63.010 112.775  1.00243.96           C
ATOM   4770  C   LEU B 615     -21.399  62.990 108.536  1.00243.96           C
ATOM   4771  O   LEU B 615     -21.636  63.693 107.553  1.00243.96           O
ATOM   4772  N   PHE B 616     -20.889  61.746 108.427  1.00301.18           N
ATOM   4773  CA  PHE B 616     -20.638  61.179 107.133  1.00301.18           C
ATOM   4774  CB  PHE B 616     -19.142  60.972 106.831  1.00301.18           C
ATOM   4775  CG  PHE B 616     -18.605  59.960 107.786  1.00301.18           C
ATOM   4776  CD1 PHE B 616     -18.629  58.619 107.472  1.00301.18           C
ATOM   4777  CD2 PHE B 616     -18.078  60.347 108.996  1.00301.18           C
ATOM   4778  CE1 PHE B 616     -18.138  57.681 108.350  1.00301.18           C
ATOM   4779  CE2 PHE B 616     -17.586  59.414 109.879  1.00301.18           C
ATOM   4780  CZ  PHE B 616     -17.612  58.079 109.555  1.00301.18           C
ATOM   4781  C   PHE B 616     -21.289  59.832 107.096  1.00301.18           C
ATOM   4782  O   PHE B 616     -21.428  59.173 108.124  1.00301.18           O
ATOM   4783  N   ASP B 617     -21.730  59.398 105.897  1.00234.50           N
ATOM   4784  CA  ASP B 617     -22.352  58.111 105.779  1.00234.50           C
ATOM   4785  CB  ASP B 617     -23.857  58.191 105.467  1.00234.50           C
ATOM   4786  CG  ASP B 617     -24.454  56.798 105.615  1.00234.50           C
ATOM   4787  OD1 ASP B 617     -23.696  55.861 105.986  1.00234.50           O
ATOM   4788  OD2 ASP B 617     -25.681  56.655 105.370  1.00234.50           O
ATOM   4789  C   ASP B 617     -21.701  57.386 104.642  1.00234.50           C
ATOM   4790  O   ASP B 617     -21.488  57.958 103.574  1.00234.50           O
ATOM   4791  N   ASN B 618     -21.344  56.102 104.854  1.00270.69           N
ATOM   4792  CA  ASN B 618     -20.758  55.326 103.799  1.00270.69           C
ATOM   4793  CB  ASN B 618     -19.281  54.966 104.039  1.00270.69           C
ATOM   4794  CG  ASN B 618     -19.194  54.100 105.287  1.00270.69           C
ATOM   4795  OD1 ASN B 618     -19.889  54.339 106.273  1.00270.69           O
ATOM   4796  ND2 ASN B 618     -18.316  53.062 105.246  1.00270.69           N
ATOM   4797  C   ASN B 618     -21.525  54.044 103.707  1.00270.69           C
ATOM   4798  O   ASN B 618     -22.025  53.538 104.711  1.00270.69           O
ATOM   4799  N   LEU B 619     -21.661  53.497 102.482  1.00280.82           N
ATOM   4800  CA  LEU B 619     -22.382  52.269 102.312  1.00280.82           C
ATOM   4801  CB  LEU B 619     -23.694  52.432 101.527  1.00280.82           C
ATOM   4802  CG  LEU B 619     -24.721  53.330 102.243  1.00280.82           C
ATOM   4803  CD1 LEU B 619     -25.186  52.701 103.566  1.00280.82           C
ATOM   4804  CD2 LEU B 619     -24.189  54.762 102.415  1.00280.82           C
ATOM   4805  C   LEU B 619     -21.515  51.323 101.544  1.00280.82           C
ATOM   4806  O   LEU B 619     -20.677  51.742 100.748  1.00280.82           O
ATOM   4807  N   SER B 620     -21.683  50.006 101.786  1.00177.62           N
ATOM   4808  CA  SER B 620     -20.904  49.030 101.075  1.00177.62           C
ATOM   4809  CB  SER B 620     -19.749  48.444 101.913  1.00177.62           C
ATOM   4810  OG  SER B 620     -20.270  47.704 103.009  1.00177.62           O
ATOM   4811  C   SER B 620     -21.802  47.892 100.716  1.00177.62           C
ATOM   4812  O   SER B 620     -22.837  47.684 101.341  1.00177.62           O
ATOM   4813  N   SER B 621     -21.435  47.134  99.669  1.00210.10           N
ATOM   4814  CA  SER B 621     -22.216  46.001  99.251  1.00210.10           C
ATOM   4815  CB  SER B 621     -23.210  46.321  98.127  1.00210.10           C
ATOM   4816  OG  SER B 621     -23.946  45.158  97.779  1.00210.10           O
ATOM   4817  C   SER B 621     -21.275  44.966  98.732  1.00210.10           C
ATOM   4818  O   SER B 621     -20.128  45.270  98.416  1.00210.10           O
ATOM   4819  N   GLU B 622     -21.730  43.700  98.644  1.00195.95           N
ATOM   4820  CA  GLU B 622     -20.875  42.668  98.131  1.00195.95           C
ATOM   4821  CB  GLU B 622     -20.505  41.606  99.181  1.00195.95           C
ATOM   4822  CG  GLU B 622     -19.645  42.152 100.321  1.00195.95           C
ATOM   4823  CD  GLU B 622     -19.356  41.008 101.282  1.00195.95           C
ATOM   4824  OE1 GLU B 622     -19.783  39.861 100.984  1.00195.95           O
ATOM   4825  OE2 GLU B 622     -18.708  41.267 102.332  1.00195.95           O
ATOM   4826  C   GLU B 622     -21.612  41.965  97.035  1.00195.95           C
ATOM   4827  O   GLU B 622     -22.797  41.658  97.153  1.00195.95           O
ATOM   4828  N   PRO B 623     -20.923  41.737  95.950  1.00160.48           N
ATOM   4829  CA  PRO B 623     -21.539  41.044  94.848  1.00160.48           C
ATOM   4830  CD  PRO B 623     -19.983  42.749  95.490  1.00160.48           C
ATOM   4831  CB  PRO B 623     -20.724  41.412  93.609  1.00160.48           C
ATOM   4832  CG  PRO B 623     -20.123  42.782  93.961  1.00160.48           C
ATOM   4833  C   PRO B 623     -21.613  39.567  95.082  1.00160.48           C
ATOM   4834  O   PRO B 623     -20.773  39.028  95.800  1.00160.48           O
ATOM   4835  N   PRO B 624     -22.603  38.929  94.519  1.00136.82           N
ATOM   4836  CA  PRO B 624     -22.703  37.499  94.649  1.00136.82           C
ATOM   4837  CD  PRO B 624     -23.915  39.559  94.493  1.00136.82           C
ATOM   4838  CB  PRO B 624     -24.171  37.152  94.412  1.00136.82           C
ATOM   4839  CG  PRO B 624     -24.920  38.438  94.796  1.00136.82           C
ATOM   4840  C   PRO B 624     -21.787  36.836  93.669  1.00136.82           C
ATOM   4841  O   PRO B 624     -21.401  37.477  92.693  1.00136.82           O
ATOM   4842  N   VAL B 625     -21.413  35.563  93.911  1.00110.68           N
ATOM   4843  CA  VAL B 625     -20.578  34.872  92.971  1.00110.68           C
ATOM   4844  CB  VAL B 625     -19.151  34.739  93.422  1.00110.68           C
ATOM   4845  CG1 VAL B 625     -18.545  36.146  93.548  1.00110.68           C
ATOM   4846  CG2 VAL B 625     -19.120  33.931  94.729  1.00110.68           C
ATOM   4847  C   VAL B 625     -21.126  33.488  92.828  1.00110.68           C
ATOM   4848  O   VAL B 625     -21.657  32.922  93.781  1.00110.68           O
ATOM   4849  N   GLU B 626     -21.039  32.911  91.611  1.00247.62           N
ATOM   4850  CA  GLU B 626     -21.518  31.570  91.444  1.00247.62           C
ATOM   4851  CB  GLU B 626     -22.994  31.468  91.023  1.00247.62           C
ATOM   4852  CG  GLU B 626     -23.981  31.916  92.101  1.00247.62           C
ATOM   4853  CD  GLU B 626     -25.383  31.727  91.544  1.00247.62           C
ATOM   4854  OE1 GLU B 626     -25.698  30.582  91.123  1.00247.62           O
ATOM   4855  OE2 GLU B 626     -26.155  32.722  91.525  1.00247.62           O
ATOM   4856  C   GLU B 626     -20.726  30.915  90.359  1.00247.62           C
ATOM   4857  O   GLU B 626     -20.184  31.579  89.477  1.00247.62           O
ATOM   4858  N   LYS B 627     -20.622  29.573  90.426  1.00275.61           N
ATOM   4859  CA  LYS B 627     -19.942  28.832  89.406  1.00275.61           C
ATOM   4860  CB  LYS B 627     -18.554  28.322  89.834  1.00275.61           C
ATOM   4861  CG  LYS B 627     -18.578  27.388  91.044  1.00275.61           C
ATOM   4862  CD  LYS B 627     -17.246  26.672  91.280  1.00275.61           C
ATOM   4863  CE  LYS B 627     -17.224  25.815  92.547  1.00275.61           C
ATOM   4864  NZ  LYS B 627     -15.906  25.160  92.692  1.00275.61           N
ATOM   4865  C   LYS B 627     -20.800  27.648  89.094  1.00275.61           C
ATOM   4866  O   LYS B 627     -21.509  27.140  89.962  1.00275.61           O
ATOM   4867  N   VAL B 628     -20.773  27.188  87.826  1.00 46.67           N
ATOM   4868  CA  VAL B 628     -21.583  26.066  87.452  1.00 46.67           C
ATOM   4869  CB  VAL B 628     -22.496  26.358  86.295  1.00 46.67           C
ATOM   4870  CG1 VAL B 628     -23.244  25.071  85.911  1.00 46.67           C
ATOM   4871  CG2 VAL B 628     -23.420  27.526  86.681  1.00 46.67           C
ATOM   4872  C   VAL B 628     -20.667  24.968  87.017  1.00 46.67           C
ATOM   4873  O   VAL B 628     -19.666  25.212  86.345  1.00 46.67           O
ATOM   4874  N   VAL B 629     -20.979  23.718  87.417  1.00 98.02           N
ATOM   4875  CA  VAL B 629     -20.167  22.610  87.005  1.00 98.02           C
ATOM   4876  CB  VAL B 629     -19.438  21.952  88.142  1.00 98.02           C
ATOM   4877  CG1 VAL B 629     -20.469  21.409  89.146  1.00 98.02           C
ATOM   4878  CG2 VAL B 629     -18.508  20.870  87.566  1.00 98.02           C
ATOM   4879  C   VAL B 629     -21.068  21.587  86.389  1.00 98.02           C
ATOM   4880  O   VAL B 629     -22.108  21.241  86.949  1.00 98.02           O
ATOM   4881  N   ASP B 630     -20.700  21.097  85.189  1.00179.09           N
ATOM   4882  CA  ASP B 630     -21.492  20.095  84.539  1.00179.09           C
ATOM   4883  CB  ASP B 630     -21.598  20.282  83.016  1.00179.09           C
ATOM   4884  CG  ASP B 630     -22.456  21.517  82.777  1.00179.09           C
ATOM   4885  OD1 ASP B 630     -22.987  22.066  83.778  1.00179.09           O
ATOM   4886  OD2 ASP B 630     -22.595  21.925  81.593  1.00179.09           O
ATOM   4887  C   ASP B 630     -20.867  18.763  84.798  1.00179.09           C
ATOM   4888  O   ASP B 630     -19.762  18.677  85.332  1.00179.09           O
ATOM   4889  N   ALA B 631     -21.583  17.677  84.441  1.00255.17           N
ATOM   4890  CA  ALA B 631     -21.044  16.360  84.629  1.00255.17           C
ATOM   4891  CB  ALA B 631     -21.022  15.912  86.098  1.00255.17           C
ATOM   4892  C   ALA B 631     -21.918  15.396  83.890  1.00255.17           C
ATOM   4893  O   ALA B 631     -22.995  15.755  83.418  1.00255.17           O
ATOM   4894  N   GLY B 632     -21.455  14.135  83.752  1.00152.48           N
ATOM   4895  CA  GLY B 632     -22.265  13.143  83.111  1.00152.48           C
ATOM   4896  C   GLY B 632     -23.100  12.542  84.194  1.00152.48           C
ATOM   4897  O   GLY B 632     -22.651  11.682  84.954  1.00152.48           O
ATOM   4898  N   THR B 633     -24.362  13.000  84.263  1.00260.59           N
ATOM   4899  CA  THR B 633     -25.286  12.547  85.255  1.00260.59           C
ATOM   4900  CB  THR B 633     -26.121  13.676  85.796  1.00260.59           C
ATOM   4901  OG1 THR B 633     -26.788  14.384  84.766  1.00260.59           O
ATOM   4902  CG2 THR B 633     -25.152  14.656  86.464  1.00260.59           C
ATOM   4903  C   THR B 633     -26.081  11.440  84.638  1.00260.59           C
ATOM   4904  O   THR B 633     -25.934  11.248  83.437  1.00260.59           O
ATOM   4905  N   ASP B 634     -26.916  10.667  85.399  1.00329.33           N
ATOM   4906  CA  ASP B 634     -27.463   9.500  84.742  1.00329.33           C
ATOM   4907  CB  ASP B 634     -26.315   8.658  84.113  1.00329.33           C
ATOM   4908  CG  ASP B 634     -25.121   8.625  85.084  1.00329.33           C
ATOM   4909  OD1 ASP B 634     -25.335   8.787  86.313  1.00329.33           O
ATOM   4910  OD2 ASP B 634     -23.973   8.441  84.597  1.00329.33           O
ATOM   4911  C   ASP B 634     -28.307   8.599  85.538  1.00329.33           C
ATOM   4912  O   ASP B 634     -29.524   8.677  85.723  1.00329.33           O
ATOM   4913  N   LYS B 635     -27.601   7.558  85.844  1.00282.84           N
ATOM   4914  CA  LYS B 635     -27.951   6.478  86.605  1.00282.84           C
ATOM   4915  CB  LYS B 635     -28.133   5.255  85.701  1.00282.84           C
ATOM   4916  CG  LYS B 635     -27.259   5.179  84.457  1.00282.84           C
ATOM   4917  CD  LYS B 635     -27.630   6.147  83.343  1.00282.84           C
ATOM   4918  CE  LYS B 635     -26.525   6.248  82.287  1.00282.84           C
ATOM   4919  NZ  LYS B 635     -26.856   7.289  81.285  1.00282.84           N
ATOM   4920  C   LYS B 635     -26.745   6.602  87.482  1.00282.84           C
ATOM   4921  O   LYS B 635     -26.694   7.651  88.118  1.00282.84           O
ATOM   4922  N   PRO B 636     -25.767   5.751  87.635  1.00228.76           N
ATOM   4923  CA  PRO B 636     -24.689   6.058  88.507  1.00228.76           C
ATOM   4924  CD  PRO B 636     -25.406   4.649  86.751  1.00228.76           C
ATOM   4925  CB  PRO B 636     -23.938   4.724  88.645  1.00228.76           C
ATOM   4926  CG  PRO B 636     -24.077   4.092  87.259  1.00228.76           C
ATOM   4927  C   PRO B 636     -23.740   7.104  87.971  1.00228.76           C
ATOM   4928  O   PRO B 636     -23.490   7.119  86.766  1.00228.76           O
ATOM   4929  N   ALA B 637     -23.159   7.973  88.835  1.00126.13           N
ATOM   4930  CA  ALA B 637     -22.144   8.843  88.300  1.00126.13           C
ATOM   4931  CB  ALA B 637     -22.730  10.107  87.649  1.00126.13           C
ATOM   4932  C   ALA B 637     -21.251   9.280  89.406  1.00126.13           C
ATOM   4933  O   ALA B 637     -21.694   9.308  90.555  1.00126.13           O
ATOM   4934  N   ASP B 638     -19.949   9.562  89.130  1.00192.02           N
ATOM   4935  CA  ASP B 638     -19.325  10.196  90.239  1.00192.02           C
ATOM   4936  CB  ASP B 638     -19.157   9.386  91.488  1.00192.02           C
ATOM   4937  CG  ASP B 638     -19.759  10.312  92.571  1.00192.02           C
ATOM   4938  OD1 ASP B 638     -19.027  11.133  93.187  1.00192.02           O
ATOM   4939  OD2 ASP B 638     -20.989  10.192  92.809  1.00192.02           O
ATOM   4940  C   ASP B 638     -18.136  11.040  89.967  1.00192.02           C
ATOM   4941  O   ASP B 638     -17.745  11.291  88.830  1.00192.02           O
ATOM   4942  N   ASN B 639     -17.586  11.554  91.087  1.00 80.78           N
ATOM   4943  CA  ASN B 639     -16.491  12.466  91.164  1.00 80.78           C
ATOM   4944  CB  ASN B 639     -16.650  13.560  92.237  1.00 80.78           C
ATOM   4945  CG  ASN B 639     -17.763  14.518  91.830  1.00 80.78           C
ATOM   4946  OD1 ASN B 639     -17.794  15.016  90.706  1.00 80.78           O
ATOM   4947  ND2 ASN B 639     -18.706  14.783  92.773  1.00 80.78           N
ATOM   4948  C   ASN B 639     -15.322  11.644  91.579  1.00 80.78           C
ATOM   4949  O   ASN B 639     -15.460  10.734  92.397  1.00 80.78           O
ATOM   4950  N   THR B 640     -14.122  11.926  91.035  1.00232.50           N
ATOM   4951  CA  THR B 640     -13.119  10.992  91.445  1.00232.50           C
ATOM   4952  CB  THR B 640     -12.782   9.942  90.428  1.00232.50           C
ATOM   4953  OG1 THR B 640     -12.120  10.520  89.318  1.00232.50           O
ATOM   4954  CG2 THR B 640     -14.084   9.263  89.971  1.00232.50           C
ATOM   4955  C   THR B 640     -11.816  11.597  91.894  1.00232.50           C
ATOM   4956  O   THR B 640     -11.689  12.815  91.908  1.00232.50           O
ATOM   4957  N   ALA B 641     -10.843  10.695  92.264  1.00322.32           N
ATOM   4958  CA  ALA B 641      -9.549  10.890  92.931  1.00322.32           C
ATOM   4959  CB  ALA B 641      -9.510  11.634  94.265  1.00322.32           C
ATOM   4960  C   ALA B 641      -8.940   9.577  93.406  1.00322.32           C
ATOM   4961  O   ALA B 641      -9.533   8.509  93.292  1.00322.32           O
ATOM   4962  N   LEU B 642      -7.698   9.702  93.974  1.00363.42           N
ATOM   4963  CA  LEU B 642      -6.774   8.680  94.428  1.00363.42           C
ATOM   4964  CB  LEU B 642      -5.436   8.708  93.677  1.00363.42           C
ATOM   4965  CG  LEU B 642      -4.389   7.712  94.211  1.00363.42           C
ATOM   4966  CD1 LEU B 642      -4.885   6.260  94.121  1.00363.42           C
ATOM   4967  CD2 LEU B 642      -3.028   7.919  93.528  1.00363.42           C
ATOM   4968  C   LEU B 642      -6.379   8.926  95.852  1.00363.42           C
ATOM   4969  O   LEU B 642      -6.451  10.052  96.336  1.00363.42           O
ATOM   4970  N   ALA B 643      -5.940   7.869  96.566  1.00235.51           N
ATOM   4971  CA  ALA B 643      -5.583   8.044  97.943  1.00235.51           C
ATOM   4972  CB  ALA B 643      -5.024   6.778  98.614  1.00235.51           C
ATOM   4973  C   ALA B 643      -4.511   9.074  98.006  1.00235.51           C
ATOM   4974  O   ALA B 643      -3.612   9.115  97.166  1.00235.51           O
ATOM   4975  N   ASP B 644      -4.599   9.954  99.021  1.00216.39           N
ATOM   4976  CA  ASP B 644      -3.626  10.993  99.153  1.00216.39           C
ATOM   4977  CB  ASP B 644      -4.188  12.277  99.796  1.00216.39           C
ATOM   4978  CG  ASP B 644      -3.146  13.380  99.666  1.00216.39           C
ATOM   4979  OD1 ASP B 644      -2.038  13.097  99.137  1.00216.39           O
ATOM   4980  OD2 ASP B 644      -3.446  14.525 100.097  1.00216.39           O
ATOM   4981  C   ASP B 644      -2.546  10.477 100.044  1.00216.39           C
ATOM   4982  O   ASP B 644      -2.815   9.925 101.111  1.00216.39           O
ATOM   4983  N   SER B 645      -1.292  10.627  99.602  1.00163.25           N
ATOM   4984  CA  SER B 645      -0.177  10.194 100.383  1.00163.25           C
ATOM   4985  CB  SER B 645       0.757   9.220  99.642  1.00163.25           C
ATOM   4986  OG  SER B 645       1.836   8.839 100.484  1.00163.25           O
ATOM   4987  C   SER B 645       0.600  11.423 100.685  1.00163.25           C
ATOM   4988  O   SER B 645       0.253  12.511 100.223  1.00163.25           O
ATOM   4989  N   VAL B 646       1.670  11.300 101.495  1.00101.67           N
ATOM   4990  CA  VAL B 646       2.426  12.471 101.807  1.00101.67           C
ATOM   4991  CB  VAL B 646       3.603  12.209 102.701  1.00101.67           C
ATOM   4992  CG1 VAL B 646       3.082  11.700 104.057  1.00101.67           C
ATOM   4993  CG2 VAL B 646       4.552  11.230 101.990  1.00101.67           C
ATOM   4994  C   VAL B 646       2.940  13.000 100.512  1.00101.67           C
ATOM   4995  O   VAL B 646       3.352  12.243  99.635  1.00101.67           O
ATOM   4996  N   VAL B 647       2.899  14.334 100.357  1.00 75.80           N
ATOM   4997  CA  VAL B 647       3.333  14.931  99.132  1.00 75.80           C
ATOM   4998  CB  VAL B 647       2.236  15.654  98.403  1.00 75.80           C
ATOM   4999  CG1 VAL B 647       1.798  16.859  99.254  1.00 75.80           C
ATOM   5000  CG2 VAL B 647       2.733  16.025  96.996  1.00 75.80           C
ATOM   5001  C   VAL B 647       4.378  15.934  99.478  1.00 75.80           C
ATOM   5002  O   VAL B 647       4.552  16.293 100.641  1.00 75.80           O
ATOM   5003  N   VAL B 648       5.122  16.399  98.459  1.00102.21           N
ATOM   5004  CA  VAL B 648       6.153  17.357  98.702  1.00102.21           C
ATOM   5005  CB  VAL B 648       6.931  17.730  97.475  1.00102.21           C
ATOM   5006  CG1 VAL B 648       5.972  18.393  96.473  1.00102.21           C
ATOM   5007  CG2 VAL B 648       8.107  18.629  97.897  1.00102.21           C
ATOM   5008  C   VAL B 648       5.497  18.589  99.219  1.00102.21           C
ATOM   5009  O   VAL B 648       4.376  18.924  98.839  1.00102.21           O
ATOM   5010  N   LYS B 649       6.192  19.287 100.135  1.00242.72           N
ATOM   5011  CA  LYS B 649       5.650  20.470 100.728  1.00242.72           C
ATOM   5012  CB  LYS B 649       6.446  20.973 101.945  1.00242.72           C
ATOM   5013  CG  LYS B 649       7.865  21.430 101.600  1.00242.72           C
ATOM   5014  CD  LYS B 649       8.544  22.220 102.720  1.00242.72           C
ATOM   5015  CE  LYS B 649       9.108  21.340 103.835  1.00242.72           C
ATOM   5016  NZ  LYS B 649      10.331  20.658 103.361  1.00242.72           N
ATOM   5017  C   LYS B 649       5.665  21.549  99.701  1.00242.72           C
ATOM   5018  O   LYS B 649       6.367  21.463  98.694  1.00242.72           O
ATOM   5019  N   ASP B 650       4.853  22.594  99.937  1.00169.99           N
ATOM   5020  CA  ASP B 650       4.778  23.699  99.033  1.00169.99           C
ATOM   5021  CB  ASP B 650       3.548  24.595  99.269  1.00169.99           C
ATOM   5022  CG  ASP B 650       3.336  25.463  98.036  1.00169.99           C
ATOM   5023  OD1 ASP B 650       3.981  25.174  96.994  1.00169.99           O
ATOM   5024  OD2 ASP B 650       2.521  26.420  98.115  1.00169.99           O
ATOM   5025  C   ASP B 650       6.002  24.513  99.295  1.00169.99           C
ATOM   5026  O   ASP B 650       6.928  24.046  99.956  1.00169.99           O
ATOM   5027  N   THR B 651       6.051  25.749  98.764  1.00103.98           N
ATOM   5028  CA  THR B 651       7.213  26.556  98.976  1.00103.98           C
ATOM   5029  CB  THR B 651       7.109  27.920  98.346  1.00103.98           C
ATOM   5030  OG1 THR B 651       8.313  28.644  98.550  1.00103.98           O
ATOM   5031  CG2 THR B 651       5.913  28.683  98.940  1.00103.98           C
ATOM   5032  C   THR B 651       7.366  26.709 100.453  1.00103.98           C
ATOM   5033  O   THR B 651       8.465  26.578 100.989  1.00103.98           O
ATOM   5034  N   VAL B 652       6.251  26.971 101.156  1.00 40.43           N
ATOM   5035  CA  VAL B 652       6.308  27.073 102.580  1.00 40.43           C
ATOM   5036  CB  VAL B 652       5.762  28.363 103.115  1.00 40.43           C
ATOM   5037  CG1 VAL B 652       5.756  28.292 104.652  1.00 40.43           C
ATOM   5038  CG2 VAL B 652       6.599  29.521 102.547  1.00 40.43           C
ATOM   5039  C   VAL B 652       5.438  25.979 103.096  1.00 40.43           C
ATOM   5040  O   VAL B 652       4.467  25.593 102.447  1.00 40.43           O
ATOM   5041  N   THR B 653       5.772  25.428 104.276  1.00215.04           N
ATOM   5042  CA  THR B 653       4.939  24.380 104.776  1.00215.04           C
ATOM   5043  CB  THR B 653       5.408  23.806 106.081  1.00215.04           C
ATOM   5044  OG1 THR B 653       5.395  24.805 107.090  1.00215.04           O
ATOM   5045  CG2 THR B 653       6.834  23.260 105.893  1.00215.04           C
ATOM   5046  C   THR B 653       3.600  24.991 104.995  1.00215.04           C
ATOM   5047  O   THR B 653       3.473  26.007 105.676  1.00215.04           O
ATOM   5048  N   VAL B 654       2.557  24.391 104.395  1.00122.07           N
ATOM   5049  CA  VAL B 654       1.252  24.959 104.534  1.00122.07           C
ATOM   5050  CB  VAL B 654       0.748  25.581 103.264  1.00122.07           C
ATOM   5051  CG1 VAL B 654       1.711  26.706 102.850  1.00122.07           C
ATOM   5052  CG2 VAL B 654       0.596  24.475 102.206  1.00122.07           C
ATOM   5053  C   VAL B 654       0.313  23.849 104.855  1.00122.07           C
ATOM   5054  O   VAL B 654       0.530  22.704 104.463  1.00122.07           O
ATOM   5055  N   THR B 655      -0.759  24.161 105.607  1.00240.43           N
ATOM   5056  CA  THR B 655      -1.735  23.151 105.874  1.00240.43           C
ATOM   5057  CB  THR B 655      -2.646  23.472 107.024  1.00240.43           C
ATOM   5058  OG1 THR B 655      -3.373  24.662 106.758  1.00240.43           O
ATOM   5059  CG2 THR B 655      -1.798  23.636 108.297  1.00240.43           C
[truncated: 74,450 more chars]
