# Supplementary material for: Comparison of histone-like HU protein DNA-binding properties and HU/IHF protein sequence alignment
Source: PLoS One. 2017 Nov 13;12(11):e0188037. doi: 10.1371/journal.pone.0188037 (PMC5683647; doi:10.1371/journal.pone.0188037)
Supplement: S3 File — (ZIP) [file pone.0188037.s003.zip › C3_4!!.pdb]

EXPDTA    THEORETICAL MODEL, MODELLER 9.17 2017/01/19 02:01:45
REMARK   6 MODELLER OBJECTIVE FUNCTION:     13735.1084
REMARK   6 MODELLER BEST TEMPLATE % SEQ ID:  45.455
REMARK   6 SEQUENCE: C3_4
REMARK   6 DOPE score: -30031.33203
REMARK   6 GA341 score: 0.30908
REMARK   6 TEMPLATE: 1p71 1:A - 93:B MODELS 1:A - 918:B AT 45.5%
ATOM      1  N   MET A   1      21.024  36.697  51.494  1.00152.57           N
ATOM      2  CA  MET A   1      21.389  35.833  52.641  1.00152.57           C
ATOM      3  CB  MET A   1      20.231  34.887  52.986  1.00152.57           C
ATOM      4  CG  MET A   1      19.157  35.511  53.869  1.00152.57           C
ATOM      5  SD  MET A   1      19.444  35.321  55.645  1.00152.57           S
ATOM      6  CE  MET A   1      18.786  33.629  55.641  1.00152.57           C
ATOM      7  C   MET A   1      22.584  34.983  52.369  1.00152.57           C
ATOM      8  O   MET A   1      22.621  34.257  51.380  1.00152.57           O
ATOM      9  N   ASN A   2      23.616  35.069  53.233  1.00 71.58           N
ATOM     10  CA  ASN A   2      24.756  34.220  53.048  1.00 71.58           C
ATOM     11  CB  ASN A   2      26.132  34.886  53.278  1.00 71.58           C
ATOM     12  CG  ASN A   2      26.300  35.323  54.724  1.00 71.58           C
ATOM     13  OD1 ASN A   2      26.168  34.528  55.653  1.00 71.58           O
ATOM     14  ND2 ASN A   2      26.615  36.632  54.921  1.00 71.58           N
ATOM     15  C   ASN A   2      24.600  33.048  53.961  1.00 71.58           C
ATOM     16  O   ASN A   2      23.650  32.975  54.739  1.00 71.58           O
ATOM     17  N   GLU A   3      25.515  32.068  53.851  1.00134.92           N
ATOM     18  CA  GLU A   3      25.411  30.891  54.658  1.00134.92           C
ATOM     19  CB  GLU A   3      26.515  29.863  54.347  1.00134.92           C
ATOM     20  CG  GLU A   3      26.337  28.513  55.050  0.00134.92           C
ATOM     21  CD  GLU A   3      26.889  28.617  56.465  0.00134.92           C
ATOM     22  OE1 GLU A   3      27.683  29.561  56.723  1.00134.92           O
ATOM     23  OE2 GLU A   3      26.527  27.751  57.306  1.00134.92           O
ATOM     24  C   GLU A   3      25.584  31.235  56.104  1.00134.92           C
ATOM     25  O   GLU A   3      24.771  30.849  56.944  1.00134.92           O
ATOM     26  N   ARG A   4      26.666  31.978  56.407  1.00168.99           N
ATOM     27  CA  ARG A   4      27.107  32.195  57.754  1.00168.99           C
ATOM     28  CB  ARG A   4      28.441  32.956  57.796  1.00168.99           C
ATOM     29  CG  ARG A   4      28.936  33.248  59.214  1.00168.99           C
ATOM     30  CD  ARG A   4      30.137  34.194  59.250  1.00168.99           C
ATOM     31  NE  ARG A   4      30.422  34.509  60.678  1.00168.99           N
ATOM     32  CZ  ARG A   4      29.789  35.558  61.279  1.00168.99           C
ATOM     33  NH1 ARG A   4      28.876  36.296  60.582  1.00168.99           N
ATOM     34  NH2 ARG A   4      30.070  35.870  62.578  1.00168.99           N
ATOM     35  C   ARG A   4      26.218  32.956  58.680  1.00168.99           C
ATOM     36  O   ARG A   4      25.612  32.365  59.571  1.00168.99           O
ATOM     37  N   LEU A   5      26.051  34.278  58.473  1.00350.71           N
ATOM     38  CA  LEU A   5      25.425  34.943  59.579  1.00350.71           C
ATOM     39  CB  LEU A   5      26.200  34.678  60.899  1.00350.71           C
ATOM     40  CG  LEU A   5      25.804  35.466  62.165  1.00350.71           C
ATOM     41  CD1 LEU A   5      26.412  34.808  63.415  1.00350.71           C
ATOM     42  CD2 LEU A   5      26.273  36.929  62.089  1.00350.71           C
ATOM     43  C   LEU A   5      25.328  36.416  59.358  1.00350.71           C
ATOM     44  O   LEU A   5      26.119  37.032  58.644  1.00350.71           O
ATOM     45  N   THR A   6      24.300  36.988  60.007  1.00269.56           N
ATOM     46  CA  THR A   6      23.950  38.373  60.082  1.00269.56           C
ATOM     47  CB  THR A   6      23.030  38.806  58.985  1.00269.56           C
ATOM     48  OG1 THR A   6      21.867  37.992  58.965  1.00269.56           O
ATOM     49  CG2 THR A   6      23.792  38.700  57.655  1.00269.56           C
ATOM     50  C   THR A   6      23.228  38.434  61.382  1.00269.56           C
ATOM     51  O   THR A   6      23.782  38.015  62.398  1.00269.56           O
ATOM     52  N   ILE A   7      22.003  38.994  61.426  1.00177.70           N
ATOM     53  CA  ILE A   7      21.320  38.790  62.665  1.00177.70           C
ATOM     54  CB  ILE A   7      19.975  39.465  62.800  1.00177.70           C
ATOM     55  CG1 ILE A   7      19.585  39.522  64.287  1.00177.70           C
ATOM     56  CG2 ILE A   7      18.922  38.746  61.945  1.00177.70           C
ATOM     57  CD1 ILE A   7      18.400  40.443  64.574  1.00177.70           C
ATOM     58  C   ILE A   7      21.168  37.305  62.677  1.00177.70           C
ATOM     59  O   ILE A   7      21.350  36.648  63.700  1.00177.70           O
ATOM     60  N   GLN A   8      20.854  36.751  61.488  1.00195.02           N
ATOM     61  CA  GLN A   8      20.831  35.335  61.301  1.00195.02           C
ATOM     62  CB  GLN A   8      19.527  34.688  61.799  1.00195.02           C
ATOM     63  CG  GLN A   8      19.282  34.888  63.296  1.00195.02           C
ATOM     64  CD  GLN A   8      17.972  34.208  63.665  1.00195.02           C
ATOM     65  OE1 GLN A   8      17.681  33.102  63.214  1.00195.02           O
ATOM     66  NE2 GLN A   8      17.151  34.893  64.506  1.00195.02           N
ATOM     67  C   GLN A   8      20.891  35.099  59.826  1.00195.02           C
ATOM     68  O   GLN A   8      19.886  35.349  59.162  1.00195.02           O
ATOM     69  N   ASP A   9      22.056  34.718  59.227  1.00174.54           N
ATOM     70  CA  ASP A   9      21.871  34.486  57.828  1.00174.54           C
ATOM     71  CB  ASP A   9      23.166  34.444  57.007  1.00174.54           C
ATOM     72  CG  ASP A   9      23.471  35.896  56.681  1.00174.54           C
ATOM     73  OD1 ASP A   9      22.495  36.638  56.393  1.00174.54           O
ATOM     74  OD2 ASP A   9      24.667  36.284  56.702  1.00174.54           O
ATOM     75  C   ASP A   9      21.078  33.242  57.578  1.00174.54           C
ATOM     76  O   ASP A   9      19.960  33.092  58.061  1.00174.54           O
ATOM     77  N   LEU A  10      21.680  32.254  56.884  1.00108.92           N
ATOM     78  CA  LEU A  10      20.923  31.062  56.644  1.00108.92           C
ATOM     79  CB  LEU A  10      21.318  30.346  55.342  1.00108.92           C
ATOM     80  CG  LEU A  10      20.350  29.218  54.937  1.00108.92           C
ATOM     81  CD1 LEU A  10      18.889  29.696  54.938  1.00108.92           C
ATOM     82  CD2 LEU A  10      20.726  28.677  53.552  1.00108.92           C
ATOM     83  C   LEU A  10      21.037  30.155  57.821  1.00108.92           C
ATOM     84  O   LEU A  10      20.043  29.656  58.343  1.00108.92           O
ATOM     85  N   THR A  11      22.283  29.950  58.295  1.00116.42           N
ATOM     86  CA  THR A  11      22.490  29.059  59.393  1.00116.42           C
ATOM     87  CB  THR A  11      23.932  28.731  59.670  1.00116.42           C
ATOM     88  OG1 THR A  11      24.010  27.606  60.534  1.00116.42           O
ATOM     89  CG2 THR A  11      24.619  29.932  60.329  1.00116.42           C
ATOM     90  C   THR A  11      21.882  29.667  60.607  1.00116.42           C
ATOM     91  O   THR A  11      21.240  28.977  61.392  1.00116.42           O
ATOM     92  N   ASP A  12      22.045  30.987  60.799  1.00108.84           N
ATOM     93  CA  ASP A  12      21.520  31.536  62.007  1.00108.84           C
ATOM     94  CB  ASP A  12      22.074  32.921  62.341  1.00108.84           C
ATOM     95  CG  ASP A  12      21.899  33.170  63.832  1.00108.84           C
ATOM     96  OD1 ASP A  12      20.801  32.870  64.372  1.00108.84           O
ATOM     97  OD2 ASP A  12      22.873  33.670  64.455  1.00108.84           O
ATOM     98  C   ASP A  12      20.019  31.481  61.985  1.00108.84           C
ATOM     99  O   ASP A  12      19.400  31.241  63.019  1.00108.84           O
ATOM    100  N   LEU A  13      19.378  31.687  60.813  1.00106.50           N
ATOM    101  CA  LEU A  13      17.942  31.590  60.773  1.00106.50           C
ATOM    102  CB  LEU A  13      17.324  31.967  59.416  1.00106.50           C
ATOM    103  CG  LEU A  13      17.445  33.466  59.088  1.00106.50           C
ATOM    104  CD1 LEU A  13      16.743  33.808  57.763  1.00106.50           C
ATOM    105  CD2 LEU A  13      16.962  34.334  60.261  1.00106.50           C
ATOM    106  C   LEU A  13      17.564  30.176  61.076  1.00106.50           C
ATOM    107  O   LEU A  13      16.612  29.918  61.811  1.00106.50           O
ATOM    108  N   LEU A  14      18.317  29.222  60.504  1.00126.73           N
ATOM    109  CA  LEU A  14      18.006  27.832  60.623  1.00126.73           C
ATOM    110  CB  LEU A  14      18.790  27.030  59.590  1.00126.73           C
ATOM    111  CG  LEU A  14      18.143  25.685  59.268  1.00126.73           C
ATOM    112  CD1 LEU A  14      18.846  25.082  58.051  1.00126.73           C
ATOM    113  CD2 LEU A  14      18.057  24.762  60.493  1.00126.73           C
ATOM    114  C   LEU A  14      18.225  27.351  62.040  1.00126.73           C
ATOM    115  O   LEU A  14      17.416  26.613  62.602  1.00126.73           O
ATOM    116  N   ALA A  15      19.308  27.800  62.693  1.00 40.01           N
ATOM    117  CA  ALA A  15      19.581  27.382  64.036  1.00 40.01           C
ATOM    118  CB  ALA A  15      20.831  28.053  64.628  1.00 40.01           C
ATOM    119  C   ALA A  15      18.406  27.798  64.864  1.00 40.01           C
ATOM    120  O   ALA A  15      18.008  27.092  65.788  1.00 40.01           O
ATOM    121  N   ALA A  16      17.839  28.982  64.567  1.00 44.35           N
ATOM    122  CA  ALA A  16      16.712  29.470  65.310  1.00 44.35           C
ATOM    123  CB  ALA A  16      16.330  30.909  64.923  1.00 44.35           C
ATOM    124  C   ALA A  16      15.482  28.618  65.117  1.00 44.35           C
ATOM    125  O   ALA A  16      14.846  28.238  66.099  1.00 44.35           O
ATOM    126  N   LYS A  17      15.091  28.292  63.861  1.00 84.24           N
ATOM    127  CA  LYS A  17      13.851  27.564  63.715  1.00 84.24           C
ATOM    128  CB  LYS A  17      13.146  27.663  62.350  1.00 84.24           C
ATOM    129  CG  LYS A  17      12.790  29.097  61.949  1.00 84.24           C
ATOM    130  CD  LYS A  17      12.458  29.252  60.462  0.00 84.24           C
ATOM    131  CE  LYS A  17      12.171  30.696  60.043  0.00 84.24           C
ATOM    132  NZ  LYS A  17      11.863  30.751  58.597  0.00 84.24           N
ATOM    133  C   LYS A  17      13.985  26.125  64.124  1.00 84.24           C
ATOM    134  O   LYS A  17      13.039  25.531  64.634  1.00 84.24           O
ATOM    135  N   HIS A  18      15.149  25.518  63.841  1.00102.61           N
ATOM    136  CA  HIS A  18      15.518  24.161  64.154  1.00102.61           C
ATOM    137  ND1 HIS A  18      16.715  21.366  64.261  1.00102.61           N
ATOM    138  CG  HIS A  18      17.372  22.425  63.679  1.00102.61           C
ATOM    139  CB  HIS A  18      16.747  23.740  63.320  1.00102.61           C
ATOM    140  NE2 HIS A  18      18.812  20.705  63.940  1.00102.61           N
ATOM    141  CD2 HIS A  18      18.652  22.003  63.488  1.00102.61           C
ATOM    142  CE1 HIS A  18      17.620  20.365  64.395  1.00102.61           C
ATOM    143  C   HIS A  18      15.819  23.998  65.618  1.00102.61           C
ATOM    144  O   HIS A  18      15.685  22.904  66.165  1.00102.61           O
ATOM    145  N   SER A  19      16.232  25.086  66.297  1.00 59.26           N
ATOM    146  CA  SER A  19      16.626  25.034  67.679  1.00 59.26           C
ATOM    147  CB  SER A  19      15.545  24.442  68.602  1.00 59.26           C
ATOM    148  OG  SER A  19      14.412  25.297  68.638  1.00 59.26           O
ATOM    149  C   SER A  19      17.876  24.218  67.840  1.00 59.26           C
ATOM    150  O   SER A  19      18.013  23.468  68.806  1.00 59.26           O
ATOM    151  N   MET A  20      18.827  24.356  66.889  1.00 55.16           N
ATOM    152  CA  MET A  20      20.098  23.693  66.986  1.00 55.16           C
ATOM    153  CB  MET A  20      20.358  22.718  65.829  1.00 55.16           C
ATOM    154  CG  MET A  20      21.525  21.762  66.063  1.00 55.16           C
ATOM    155  SD  MET A  20      21.612  20.402  64.858  1.00 55.16           S
ATOM    156  CE  MET A  20      21.939  21.474  63.430  1.00 55.16           C
ATOM    157  C   MET A  20      21.153  24.759  66.966  1.00 55.16           C
ATOM    158  O   MET A  20      20.915  25.870  66.491  1.00 55.16           O
ATOM    159  N   THR A  21      22.359  24.432  67.483  1.00106.75           N
ATOM    160  CA  THR A  21      23.402  25.410  67.611  1.00106.75           C
ATOM    161  CB  THR A  21      24.635  24.902  68.303  1.00106.75           C
ATOM    162  OG1 THR A  21      25.473  25.988  68.667  1.00106.75           O
ATOM    163  CG2 THR A  21      25.385  23.954  67.354  1.00106.75           C
ATOM    164  C   THR A  21      23.789  25.887  66.250  1.00106.75           C
ATOM    165  O   THR A  21      23.552  25.222  65.243  1.00106.75           O
ATOM    166  N   LYS A  22      24.390  27.090  66.207  1.00 46.27           N
ATOM    167  CA  LYS A  22      24.796  27.712  64.983  1.00 46.27           C
ATOM    168  CB  LYS A  22      25.419  29.101  65.203  1.00 46.27           C
ATOM    169  CG  LYS A  22      24.406  30.125  65.722  1.00 46.27           C
ATOM    170  CD  LYS A  22      25.030  31.420  66.246  1.00 46.27           C
ATOM    171  CE  LYS A  22      23.994  32.423  66.757  0.00 46.27           C
ATOM    172  NZ  LYS A  22      24.666  33.646  67.246  0.00 46.27           N
ATOM    173  C   LYS A  22      25.812  26.830  64.334  1.00 46.27           C
ATOM    174  O   LYS A  22      25.858  26.720  63.110  1.00 46.27           O
ATOM    175  N   LYS A  23      26.676  26.194  65.144  1.00 32.99           N
ATOM    176  CA  LYS A  23      27.671  25.323  64.595  1.00 32.99           C
ATOM    177  CB  LYS A  23      28.621  24.764  65.668  1.00 32.99           C
ATOM    178  CG  LYS A  23      29.697  23.831  65.110  0.00 32.99           C
ATOM    179  CD  LYS A  23      30.809  23.514  66.110  0.00 32.99           C
ATOM    180  CE  LYS A  23      31.884  22.577  65.555  0.00 32.99           C
ATOM    181  NZ  LYS A  23      32.915  22.325  66.587  0.00 32.99           N
ATOM    182  C   LYS A  23      26.994  24.155  63.939  1.00 32.99           C
ATOM    183  O   LYS A  23      27.343  23.777  62.823  1.00 32.99           O
ATOM    184  N   ASP A  24      25.990  23.563  64.618  1.00 40.68           N
ATOM    185  CA  ASP A  24      25.325  22.384  64.135  1.00 40.68           C
ATOM    186  CB  ASP A  24      24.326  21.811  65.151  1.00 40.68           C
ATOM    187  CG  ASP A  24      25.114  21.211  66.306  1.00 40.68           C
ATOM    188  OD1 ASP A  24      26.367  21.144  66.197  1.00 40.68           O
ATOM    189  OD2 ASP A  24      24.471  20.809  67.312  1.00 40.68           O
ATOM    190  C   ASP A  24      24.574  22.685  62.881  1.00 40.68           C
ATOM    191  O   ASP A  24      24.558  21.890  61.941  1.00 40.68           O
ATOM    192  N   ALA A  25      23.915  23.849  62.829  1.00 44.69           N
ATOM    193  CA  ALA A  25      23.187  24.174  61.645  1.00 44.69           C
ATOM    194  CB  ALA A  25      22.530  25.563  61.746  1.00 44.69           C
ATOM    195  C   ALA A  25      24.193  24.219  60.538  1.00 44.69           C
ATOM    196  O   ALA A  25      23.987  23.677  59.452  1.00 44.69           O
ATOM    197  N   GLU A  26      25.349  24.845  60.812  1.00 44.72           N
ATOM    198  CA  GLU A  26      26.361  24.972  59.809  1.00 44.72           C
ATOM    199  CB  GLU A  26      27.559  25.817  60.276  1.00 44.72           C
ATOM    200  CG  GLU A  26      27.213  27.293  60.469  1.00 44.72           C
ATOM    201  CD  GLU A  26      28.468  28.021  60.928  1.00 44.72           C
ATOM    202  OE1 GLU A  26      29.417  27.336  61.394  1.00 44.72           O
ATOM    203  OE2 GLU A  26      28.492  29.276  60.818  1.00 44.72           O
ATOM    204  C   GLU A  26      26.886  23.622  59.433  1.00 44.72           C
ATOM    205  O   GLU A  26      27.080  23.334  58.253  1.00 44.72           O
ATOM    206  N   ALA A  27      27.137  22.749  60.425  1.00 44.67           N
ATOM    207  CA  ALA A  27      27.707  21.473  60.113  1.00 44.67           C
ATOM    208  CB  ALA A  27      28.071  20.656  61.362  1.00 44.67           C
ATOM    209  C   ALA A  27      26.754  20.679  59.281  1.00 44.67           C
ATOM    210  O   ALA A  27      27.123  20.098  58.264  1.00 44.67           O
ATOM    211  N   PHE A  28      25.477  20.668  59.679  1.00106.29           N
ATOM    212  CA  PHE A  28      24.487  19.890  59.003  1.00106.29           C
ATOM    213  CB  PHE A  28      23.131  20.002  59.699  1.00106.29           C
ATOM    214  CG  PHE A  28      22.352  18.937  59.055  1.00106.29           C
ATOM    215  CD1 PHE A  28      22.633  17.649  59.412  1.00106.29           C
ATOM    216  CD2 PHE A  28      21.384  19.202  58.117  1.00106.29           C
ATOM    217  CE1 PHE A  28      21.941  16.631  58.833  1.00106.29           C
ATOM    218  CE2 PHE A  28      20.682  18.178  57.534  1.00106.29           C
ATOM    219  CZ  PHE A  28      20.967  16.885  57.896  1.00106.29           C
ATOM    220  C   PHE A  28      24.307  20.416  57.616  1.00106.29           C
ATOM    221  O   PHE A  28      24.207  19.654  56.653  1.00106.29           O
ATOM    222  N   VAL A  29      24.240  21.751  57.481  1.00117.44           N
ATOM    223  CA  VAL A  29      24.006  22.296  56.183  1.00117.44           C
ATOM    224  CB  VAL A  29      23.856  23.786  56.142  1.00117.44           C
ATOM    225  CG1 VAL A  29      25.114  24.453  56.714  1.00117.44           C
ATOM    226  CG2 VAL A  29      23.608  24.161  54.675  1.00117.44           C
ATOM    227  C   VAL A  29      25.133  21.946  55.268  1.00117.44           C
ATOM    228  O   VAL A  29      24.877  21.507  54.149  1.00117.44           O
ATOM    229  N   LYS A  30      26.404  22.095  55.711  1.00168.80           N
ATOM    230  CA  LYS A  30      27.468  21.879  54.769  1.00168.80           C
ATOM    231  CB  LYS A  30      28.900  22.285  55.196  1.00168.80           C
ATOM    232  CG  LYS A  30      29.687  21.355  56.124  1.00168.80           C
ATOM    233  CD  LYS A  30      29.402  21.480  57.620  1.00168.80           C
ATOM    234  CE  LYS A  30      30.451  20.736  58.455  1.00168.80           C
ATOM    235  NZ  LYS A  30      30.587  21.339  59.799  1.00168.80           N
ATOM    236  C   LYS A  30      27.490  20.464  54.275  1.00168.80           C
ATOM    237  O   LYS A  30      27.703  20.220  53.090  1.00168.80           O
ATOM    238  N   GLU A  31      27.253  19.477  55.151  1.00 84.40           N
ATOM    239  CA  GLU A  31      27.295  18.120  54.680  1.00 84.40           C
ATOM    240  CB  GLU A  31      27.134  17.057  55.778  1.00 84.40           C
ATOM    241  CG  GLU A  31      28.396  16.868  56.622  1.00 84.40           C
ATOM    242  CD  GLU A  31      28.251  17.628  57.927  1.00 84.40           C
ATOM    243  OE1 GLU A  31      27.141  17.571  58.522  1.00 84.40           O
ATOM    244  OE2 GLU A  31      29.246  18.273  58.351  1.00 84.40           O
ATOM    245  C   GLU A  31      26.211  17.910  53.669  1.00 84.40           C
ATOM    246  O   GLU A  31      26.366  17.131  52.729  1.00 84.40           O
ATOM    247  N   PHE A  32      25.072  18.599  53.853  1.00126.46           N
ATOM    248  CA  PHE A  32      23.927  18.494  52.995  1.00126.46           C
ATOM    249  CB  PHE A  32      22.833  19.472  53.494  1.00126.46           C
ATOM    250  CG  PHE A  32      21.569  19.476  52.694  1.00126.46           C
ATOM    251  CD1 PHE A  32      20.614  18.502  52.857  1.00126.46           C
ATOM    252  CD2 PHE A  32      21.312  20.500  51.808  1.00126.46           C
ATOM    253  CE1 PHE A  32      19.446  18.525  52.132  1.00126.46           C
ATOM    254  CE2 PHE A  32      20.145  20.528  51.081  1.00126.46           C
ATOM    255  CZ  PHE A  32      19.207  19.538  51.238  1.00126.46           C
ATOM    256  C   PHE A  32      24.355  18.882  51.606  1.00126.46           C
ATOM    257  O   PHE A  32      24.082  18.161  50.646  1.00126.46           O
ATOM    258  N   PHE A  33      25.081  20.015  51.473  1.00146.19           N
ATOM    259  CA  PHE A  33      25.510  20.541  50.198  1.00146.19           C
ATOM    260  CB  PHE A  33      26.578  21.657  50.241  1.00146.19           C
ATOM    261  CG  PHE A  33      26.306  22.927  50.955  1.00146.19           C
ATOM    262  CD1 PHE A  33      26.267  22.963  52.320  1.00146.19           C
ATOM    263  CD2 PHE A  33      26.191  24.106  50.267  1.00146.19           C
ATOM    264  CE1 PHE A  33      26.050  24.127  53.015  1.00146.19           C
ATOM    265  CE2 PHE A  33      25.979  25.275  50.953  1.00146.19           C
ATOM    266  CZ  PHE A  33      25.899  25.299  52.324  1.00146.19           C
ATOM    267  C   PHE A  33      26.420  19.587  49.506  1.00146.19           C
ATOM    268  O   PHE A  33      26.324  19.367  48.299  1.00146.19           O
ATOM    269  N   LEU A  34      27.411  19.080  50.256  1.00105.57           N
ATOM    270  CA  LEU A  34      28.414  18.275  49.636  1.00105.57           C
ATOM    271  CB  LEU A  34      29.565  17.887  50.582  1.00105.57           C
ATOM    272  CG  LEU A  34      30.556  19.048  50.818  1.00105.57           C
ATOM    273  CD1 LEU A  34      29.868  20.284  51.414  1.00105.57           C
ATOM    274  CD2 LEU A  34      31.770  18.589  51.640  1.00105.57           C
ATOM    275  C   LEU A  34      27.788  17.049  49.074  1.00105.57           C
ATOM    276  O   LEU A  34      28.128  16.626  47.970  1.00105.57           O
ATOM    277  N   LEU A  35      26.833  16.461  49.810  1.00191.17           N
ATOM    278  CA  LEU A  35      26.230  15.247  49.345  1.00191.17           C
ATOM    279  CB  LEU A  35      25.170  14.689  50.309  1.00191.17           C
ATOM    280  CG  LEU A  35      25.700  14.309  51.699  1.00191.17           C
ATOM    281  CD1 LEU A  35      24.596  13.635  52.528  1.00191.17           C
ATOM    282  CD2 LEU A  35      26.990  13.478  51.604  1.00191.17           C
ATOM    283  C   LEU A  35      25.506  15.481  48.056  1.00191.17           C
ATOM    284  O   LEU A  35      25.588  14.686  47.120  1.00191.17           O
ATOM    285  N   ILE A  36      24.763  16.592  47.977  1.00142.41           N
ATOM    286  CA  ILE A  36      23.911  16.847  46.849  1.00142.41           C
ATOM    287  CB  ILE A  36      22.982  17.978  47.186  1.00142.41           C
ATOM    288  CG1 ILE A  36      22.358  17.725  48.566  1.00142.41           C
ATOM    289  CG2 ILE A  36      21.828  17.960  46.203  1.00142.41           C
ATOM    290  CD1 ILE A  36      21.446  18.856  49.034  1.00142.41           C
ATOM    291  C   ILE A  36      24.709  17.055  45.581  1.00142.41           C
ATOM    292  O   ILE A  36      24.360  16.570  44.504  1.00142.41           O
ATOM    293  N   GLU A  37      25.836  17.771  45.663  1.00108.06           N
ATOM    294  CA  GLU A  37      26.622  18.020  44.490  1.00108.06           C
ATOM    295  CB  GLU A  37      27.874  18.844  44.829  1.00108.06           C
ATOM    296  CG  GLU A  37      27.551  20.213  45.430  1.00108.06           C
ATOM    297  CD  GLU A  37      28.803  20.725  46.127  1.00108.06           C
ATOM    298  OE1 GLU A  37      29.903  20.184  45.838  1.00108.06           O
ATOM    299  OE2 GLU A  37      28.674  21.657  46.965  1.00108.06           O
ATOM    300  C   GLU A  37      27.092  16.715  43.953  1.00108.06           C
ATOM    301  O   GLU A  37      27.162  16.535  42.735  1.00108.06           O
ATOM    302  N   GLN A  38      27.448  15.803  44.883  1.00 96.88           N
ATOM    303  CA  GLN A  38      27.985  14.503  44.605  1.00 96.88           C
ATOM    304  CB  GLN A  38      28.361  13.767  45.898  1.00 96.88           C
ATOM    305  CG  GLN A  38      29.414  14.497  46.725  1.00 96.88           C
ATOM    306  CD  GLN A  38      29.482  13.817  48.082  0.00 96.88           C
ATOM    307  OE1 GLN A  38      30.399  14.064  48.863  0.00 96.88           O
ATOM    308  NE2 GLN A  38      28.486  12.940  48.380  1.00 96.88           N
ATOM    309  C   GLN A  38      26.991  13.630  43.909  1.00 96.88           C
ATOM    310  O   GLN A  38      27.304  12.992  42.907  1.00 96.88           O
ATOM    311  N   ALA A  39      25.755  13.565  44.421  1.00 79.92           N
ATOM    312  CA  ALA A  39      24.812  12.669  43.815  1.00 79.92           C
ATOM    313  CB  ALA A  39      23.479  12.607  44.580  1.00 79.92           C
ATOM    314  C   ALA A  39      24.506  13.130  42.436  1.00 79.92           C
ATOM    315  O   ALA A  39      24.404  12.378  41.469  1.00 79.92           O
ATOM    316  N   LEU A  40      24.327  14.435  42.324  1.00300.00           N
ATOM    317  CA  LEU A  40      23.879  14.974  41.107  1.00300.00           C
ATOM    318  CB  LEU A  40      23.166  16.192  41.561  1.00300.00           C
ATOM    319  CG  LEU A  40      22.367  15.772  42.860  1.00300.00           C
ATOM    320  CD1 LEU A  40      21.522  16.856  43.518  1.00300.00           C
ATOM    321  CD2 LEU A  40      21.560  14.477  42.770  1.00300.00           C
ATOM    322  C   LEU A  40      25.020  14.928  40.171  1.00300.00           C
ATOM    323  O   LEU A  40      24.836  14.682  39.012  1.00300.00           O
ATOM    324  N   GLU A  41      26.263  15.035  40.618  1.00222.07           N
ATOM    325  CA  GLU A  41      27.374  14.932  39.715  1.00222.07           C
ATOM    326  CB  GLU A  41      28.747  14.867  40.449  1.00222.07           C
ATOM    327  CG  GLU A  41      29.210  13.543  41.045  1.00222.07           C
ATOM    328  CD  GLU A  41      30.222  13.859  42.132  1.00222.07           C
ATOM    329  OE1 GLU A  41      30.597  15.055  42.266  1.00222.07           O
ATOM    330  OE2 GLU A  41      30.629  12.906  42.848  1.00222.07           O
ATOM    331  C   GLU A  41      27.362  13.632  38.985  1.00222.07           C
ATOM    332  O   GLU A  41      27.746  13.565  37.816  1.00222.07           O
ATOM    333  N   ASN A  42      26.974  12.550  39.674  1.00181.53           N
ATOM    334  CA  ASN A  42      27.093  11.278  39.045  1.00181.53           C
ATOM    335  CB  ASN A  42      27.699  10.222  39.985  1.00181.53           C
ATOM    336  CG  ASN A  42      28.067   8.981  39.184  1.00181.53           C
ATOM    337  OD1 ASN A  42      27.883   8.928  37.969  1.00181.53           O
ATOM    338  ND2 ASN A  42      28.602   7.949  39.889  1.00181.53           N
ATOM    339  C   ASN A  42      25.743  10.798  38.669  1.00181.53           C
ATOM    340  O   ASN A  42      25.417   9.627  38.866  1.00181.53           O
ATOM    341  N   GLU A  43      24.949  11.704  38.079  1.00202.95           N
ATOM    342  CA  GLU A  43      23.663  11.384  37.547  1.00202.95           C
ATOM    343  CB  GLU A  43      23.722  10.520  36.263  1.00202.95           C
ATOM    344  CG  GLU A  43      24.366   9.133  36.390  1.00202.95           C
ATOM    345  CD  GLU A  43      23.282   8.126  36.755  1.00202.95           C
ATOM    346  OE1 GLU A  43      22.138   8.295  36.256  1.00202.95           O
ATOM    347  OE2 GLU A  43      23.573   7.187  37.543  1.00202.95           O
ATOM    348  C   GLU A  43      22.714  10.787  38.541  1.00202.95           C
ATOM    349  O   GLU A  43      21.866   9.975  38.182  1.00202.95           O
ATOM    350  N   LYS A  44      22.736  11.243  39.799  1.00 93.43           N
ATOM    351  CA  LYS A  44      21.662  10.823  40.643  1.00 93.43           C
ATOM    352  CB  LYS A  44      22.076  10.430  42.071  1.00 93.43           C
ATOM    353  CG  LYS A  44      22.805   9.090  42.175  1.00 93.43           C
ATOM    354  CD  LYS A  44      23.339   8.814  43.582  1.00 93.43           C
ATOM    355  CE  LYS A  44      23.878   7.396  43.771  1.00 93.43           C
ATOM    356  NZ  LYS A  44      24.198   7.168  45.198  1.00 93.43           N
ATOM    357  C   LYS A  44      20.775  12.019  40.763  1.00 93.43           C
ATOM    358  O   LYS A  44      21.188  13.134  40.456  1.00 93.43           O
ATOM    359  N   THR A  45      19.512  11.811  41.169  1.00174.67           N
ATOM    360  CA  THR A  45      18.601  12.884  41.387  1.00174.67           C
ATOM    361  CB  THR A  45      17.164  12.722  40.955  1.00174.67           C
ATOM    362  OG1 THR A  45      16.808  11.353  40.882  1.00174.67           O
ATOM    363  CG2 THR A  45      16.749  13.587  39.759  1.00174.67           C
ATOM    364  C   THR A  45      18.409  12.898  42.833  1.00174.67           C
ATOM    365  O   THR A  45      18.149  11.861  43.435  1.00174.67           O
ATOM    366  N   VAL A  46      18.552  14.077  43.433  1.00140.51           N
ATOM    367  CA  VAL A  46      18.186  14.115  44.786  1.00140.51           C
ATOM    368  CB  VAL A  46      19.083  14.950  45.660  1.00140.51           C
ATOM    369  CG1 VAL A  46      18.555  14.913  47.107  1.00140.51           C
ATOM    370  CG2 VAL A  46      20.516  14.403  45.532  1.00140.51           C
ATOM    371  C   VAL A  46      16.808  14.683  44.734  1.00140.51           C
ATOM    372  O   VAL A  46      16.535  15.616  43.974  1.00140.51           O
ATOM    373  N   LYS A  47      15.881  14.059  45.481  1.00128.30           N
ATOM    374  CA  LYS A  47      14.527  14.520  45.440  1.00128.30           C
ATOM    375  CB  LYS A  47      13.555  13.535  44.761  1.00128.30           C
ATOM    376  CG  LYS A  47      13.452  12.167  45.440  1.00128.30           C
ATOM    377  CD  LYS A  47      12.283  11.325  44.921  1.00128.30           C
ATOM    378  CE  LYS A  47      12.240   9.904  45.488  1.00128.30           C
ATOM    379  NZ  LYS A  47      11.081   9.172  44.929  1.00128.30           N
ATOM    380  C   LYS A  47      14.055  14.764  46.832  1.00128.30           C
ATOM    381  O   LYS A  47      14.196  13.909  47.704  1.00128.30           O
ATOM    382  N   ILE A  48      13.521  15.980  47.067  1.00156.66           N
ATOM    383  CA  ILE A  48      12.943  16.371  48.320  1.00156.66           C
ATOM    384  CB  ILE A  48      13.759  17.382  49.074  1.00156.66           C
ATOM    385  CG1 ILE A  48      14.868  16.672  49.881  1.00156.66           C
ATOM    386  CG2 ILE A  48      12.801  18.206  49.952  1.00156.66           C
ATOM    387  CD1 ILE A  48      15.761  15.703  49.105  1.00156.66           C
ATOM    388  C   ILE A  48      11.557  16.883  48.075  1.00156.66           C
ATOM    389  O   ILE A  48      11.342  17.906  47.425  1.00156.66           O
ATOM    390  N   LYS A  49      10.559  16.179  48.639  1.00193.09           N
ATOM    391  CA  LYS A  49       9.200  16.548  48.387  1.00193.09           C
ATOM    392  CB  LYS A  49       8.200  15.608  49.092  1.00193.09           C
ATOM    393  CG  LYS A  49       6.717  15.924  48.875  1.00193.09           C
ATOM    394  CD  LYS A  49       6.246  17.198  49.579  1.00193.09           C
ATOM    395  CE  LYS A  49       6.056  17.013  51.085  1.00193.09           C
ATOM    396  NZ  LYS A  49       7.348  16.698  51.734  1.00193.09           N
ATOM    397  C   LYS A  49       9.002  17.944  48.858  1.00193.09           C
ATOM    398  O   LYS A  49       9.200  18.264  50.027  1.00193.09           O
ATOM    399  N   GLY A  50       8.613  18.828  47.925  1.00116.57           N
ATOM    400  CA  GLY A  50       8.338  20.180  48.278  1.00116.57           C
ATOM    401  C   GLY A  50       9.581  21.009  48.168  1.00116.57           C
ATOM    402  O   GLY A  50       9.570  22.223  48.295  1.00116.57           O
ATOM    403  N   LEU A  51      10.785  20.470  48.123  1.00178.62           N
ATOM    404  CA  LEU A  51      11.638  21.564  47.798  1.00178.62           C
ATOM    405  CB  LEU A  51      12.969  21.575  48.536  1.00178.62           C
ATOM    406  CG  LEU A  51      13.499  23.005  48.477  1.00178.62           C
ATOM    407  CD1 LEU A  51      12.336  23.972  48.754  1.00178.62           C
ATOM    408  CD2 LEU A  51      14.585  23.223  49.527  1.00178.62           C
ATOM    409  C   LEU A  51      11.813  21.561  46.324  1.00178.62           C
ATOM    410  O   LEU A  51      11.811  22.590  45.653  1.00178.62           O
ATOM    411  N   GLY A  52      11.945  20.339  45.781  1.00 73.72           N
ATOM    412  CA  GLY A  52      12.186  20.181  44.385  1.00 73.72           C
ATOM    413  C   GLY A  52      13.143  19.051  44.232  1.00 73.72           C
ATOM    414  O   GLY A  52      13.520  18.402  45.208  1.00 73.72           O
ATOM    415  N   THR A  53      13.565  18.793  42.980  1.00120.70           N
ATOM    416  CA  THR A  53      14.545  17.787  42.734  1.00120.70           C
ATOM    417  CB  THR A  53      14.581  17.312  41.310  1.00120.70           C
ATOM    418  OG1 THR A  53      13.277  16.914  40.910  1.00120.70           O
ATOM    419  CG2 THR A  53      15.499  16.079  41.234  1.00120.70           C
ATOM    420  C   THR A  53      15.823  18.468  43.098  1.00120.70           C
ATOM    421  O   THR A  53      15.783  19.538  43.701  1.00120.70           O
ATOM    422  N   PHE A  54      17.001  17.934  42.739  1.00238.39           N
ATOM    423  CA  PHE A  54      18.082  18.545  43.449  1.00238.39           C
ATOM    424  CB  PHE A  54      18.763  17.632  44.473  1.00238.39           C
ATOM    425  CG  PHE A  54      18.065  17.906  45.751  1.00238.39           C
ATOM    426  CD1 PHE A  54      16.751  17.557  45.927  1.00238.39           C
ATOM    427  CD2 PHE A  54      18.743  18.519  46.781  1.00238.39           C
ATOM    428  CE1 PHE A  54      16.130  17.827  47.118  1.00238.39           C
ATOM    429  CE2 PHE A  54      18.125  18.788  47.976  1.00238.39           C
ATOM    430  CZ  PHE A  54      16.809  18.438  48.144  1.00238.39           C
ATOM    431  C   PHE A  54      19.153  19.257  42.741  1.00238.39           C
ATOM    432  O   PHE A  54      19.505  18.863  41.637  1.00238.39           O
ATOM    433  N   LYS A  55      19.658  20.293  43.497  1.00318.21           N
ATOM    434  CA  LYS A  55      20.630  21.373  43.354  1.00318.21           C
ATOM    435  CB  LYS A  55      20.499  22.467  44.430  1.00318.21           C
ATOM    436  CG  LYS A  55      19.089  22.771  44.936  1.00318.21           C
ATOM    437  CD  LYS A  55      18.106  23.329  43.915  1.00318.21           C
ATOM    438  CE  LYS A  55      16.911  22.429  43.632  1.00318.21           C
ATOM    439  NZ  LYS A  55      17.291  21.454  42.601  1.00318.21           N
ATOM    440  C   LYS A  55      21.995  20.841  43.681  1.00318.21           C
ATOM    441  O   LYS A  55      22.089  19.722  44.164  1.00318.21           O
ATOM    442  N   LEU A  56      23.091  21.609  43.435  1.00279.82           N
ATOM    443  CA  LEU A  56      24.441  21.129  43.687  1.00279.82           C
ATOM    444  CB  LEU A  56      24.645  20.708  45.131  1.00279.82           C
ATOM    445  CG  LEU A  56      24.624  21.900  46.073  1.00279.82           C
ATOM    446  CD1 LEU A  56      24.684  21.413  47.518  1.00279.82           C
ATOM    447  CD2 LEU A  56      25.744  22.895  45.725  1.00279.82           C
ATOM    448  C   LEU A  56      24.570  19.905  42.875  1.00279.82           C
ATOM    449  O   LEU A  56      24.286  18.807  43.342  1.00279.82           O
ATOM    450  N   ILE A  57      25.027  20.036  41.625  1.00228.91           N
ATOM    451  CA  ILE A  57      24.703  18.949  40.756  1.00228.91           C
ATOM    452  CB  ILE A  57      23.220  19.212  40.518  1.00228.91           C
ATOM    453  CG1 ILE A  57      22.933  20.673  40.321  1.00228.91           C
ATOM    454  CG2 ILE A  57      22.217  18.864  41.572  1.00228.91           C
ATOM    455  CD1 ILE A  57      21.453  20.969  40.561  1.00228.91           C
ATOM    456  C   ILE A  57      25.682  18.910  39.557  1.00228.91           C
ATOM    457  O   ILE A  57      26.459  19.850  39.460  1.00228.91           O
ATOM    458  N   ASP A  58      25.704  17.840  38.665  1.00194.40           N
ATOM    459  CA  ASP A  58      26.587  17.522  37.500  1.00194.40           C
ATOM    460  CB  ASP A  58      26.835  16.040  37.131  1.00194.40           C
ATOM    461  CG  ASP A  58      28.030  15.779  36.235  1.00194.40           C
ATOM    462  OD1 ASP A  58      29.171  15.719  36.767  1.00194.40           O
ATOM    463  OD2 ASP A  58      27.813  15.603  35.006  1.00194.40           O
ATOM    464  C   ASP A  58      26.229  18.142  36.175  1.00194.40           C
ATOM    465  O   ASP A  58      26.613  19.280  35.909  1.00194.40           O
ATOM    466  N   VAL A  59      25.671  17.319  35.239  1.00166.81           N
ATOM    467  CA  VAL A  59      24.884  17.680  34.087  1.00166.81           C
ATOM    468  CB  VAL A  59      25.720  17.587  32.845  1.00166.81           C
ATOM    469  CG1 VAL A  59      26.749  18.715  32.923  1.00166.81           C
ATOM    470  CG2 VAL A  59      26.389  16.203  32.733  1.00166.81           C
ATOM    471  C   VAL A  59      23.702  16.695  33.947  1.00166.81           C
ATOM    472  O   VAL A  59      23.679  15.988  32.945  1.00166.81           O
ATOM    473  N   ASP A  60      22.648  16.661  34.842  1.00383.56           N
ATOM    474  CA  ASP A  60      21.677  15.603  34.784  1.00383.56           C
ATOM    475  CB  ASP A  60      22.016  14.096  34.752  1.00383.56           C
ATOM    476  CG  ASP A  60      22.417  13.637  33.364  1.00383.56           C
ATOM    477  OD1 ASP A  60      21.552  13.652  32.449  1.00383.56           O
ATOM    478  OD2 ASP A  60      23.617  13.289  33.199  1.00383.56           O
ATOM    479  C   ASP A  60      20.653  15.792  35.669  1.00383.56           C
ATOM    480  O   ASP A  60      19.882  14.878  35.924  1.00383.56           O
ATOM    481  N   SER A  61      20.655  16.969  36.223  1.00257.34           N
ATOM    482  CA  SER A  61      19.369  17.056  36.694  1.00257.34           C
ATOM    483  CB  SER A  61      18.903  18.295  37.401  1.00257.34           C
ATOM    484  OG  SER A  61      17.486  18.317  37.444  1.00257.34           O
ATOM    485  C   SER A  61      18.702  17.204  35.400  1.00257.34           C
ATOM    486  O   SER A  61      18.048  16.276  34.940  1.00257.34           O
ATOM    487  N   ARG A  62      19.092  18.299  34.725  1.00245.07           N
ATOM    488  CA  ARG A  62      18.454  18.664  33.501  1.00245.07           C
ATOM    489  CB  ARG A  62      16.964  19.018  33.692  1.00245.07           C
ATOM    490  CG  ARG A  62      16.031  17.907  34.194  1.00245.07           C
ATOM    491  CD  ARG A  62      14.738  18.391  34.860  1.00245.07           C
ATOM    492  NE  ARG A  62      13.590  17.748  34.157  1.00245.07           N
ATOM    493  CZ  ARG A  62      12.857  16.783  34.782  1.00245.07           C
ATOM    494  NH1 ARG A  62      13.126  16.454  36.079  1.00245.07           N
ATOM    495  NH2 ARG A  62      11.847  16.144  34.118  1.00245.07           N
ATOM    496  C   ARG A  62      19.066  19.951  33.041  1.00245.07           C
ATOM    497  O   ARG A  62      20.282  20.134  33.058  1.00245.07           O
ATOM    498  N   GLU A  63      18.176  20.829  32.528  1.00266.18           N
ATOM    499  CA  GLU A  63      18.402  22.216  32.193  1.00266.18           C
ATOM    500  CB  GLU A  63      19.701  22.795  32.765  1.00266.18           C
ATOM    501  CG  GLU A  63      19.726  22.876  34.293  1.00266.18           C
ATOM    502  CD  GLU A  63      18.634  23.837  34.736  1.00266.18           C
ATOM    503  OE1 GLU A  63      18.912  25.063  34.831  1.00266.18           O
ATOM    504  OE2 GLU A  63      17.499  23.351  34.986  1.00266.18           O
ATOM    505  C   GLU A  63      18.433  22.442  30.714  1.00266.18           C
ATOM    506  O   GLU A  63      19.499  22.665  30.149  1.00266.18           O
ATOM    507  N   SER A  64      17.248  22.586  30.087  1.00163.42           N
ATOM    508  CA  SER A  64      17.178  22.554  28.653  1.00163.42           C
ATOM    509  CB  SER A  64      15.740  22.565  28.123  1.00163.42           C
ATOM    510  OG  SER A  64      14.847  21.962  29.042  1.00163.42           O
ATOM    511  C   SER A  64      17.730  23.799  28.032  1.00163.42           C
ATOM    512  O   SER A  64      16.936  24.632  27.597  1.00163.42           O
ATOM    513  N   VAL A  65      19.078  23.920  27.923  1.00150.58           N
ATOM    514  CA  VAL A  65      19.703  24.964  27.154  1.00150.58           C
ATOM    515  CB  VAL A  65      19.070  26.285  27.296  1.00150.58           C
ATOM    516  CG1 VAL A  65      19.122  26.609  28.786  1.00150.58           C
ATOM    517  CG2 VAL A  65      19.766  27.317  26.390  1.00150.58           C
ATOM    518  C   VAL A  65      21.109  25.193  27.590  1.00150.58           C
ATOM    519  O   VAL A  65      21.419  25.115  28.777  1.00150.58           O
ATOM    520  N   ASN A  66      21.944  25.540  26.586  1.00167.97           N
ATOM    521  CA  ASN A  66      23.324  25.950  26.582  1.00167.97           C
ATOM    522  CB  ASN A  66      23.498  27.474  26.676  1.00167.97           C
ATOM    523  CG  ASN A  66      22.947  28.094  25.399  1.00167.97           C
ATOM    524  OD1 ASN A  66      22.033  27.558  24.775  1.00167.97           O
ATOM    525  ND2 ASN A  66      23.521  29.259  24.995  1.00167.97           N
ATOM    526  C   ASN A  66      24.204  25.306  27.606  1.00167.97           C
ATOM    527  O   ASN A  66      23.810  24.478  28.423  1.00167.97           O
ATOM    528  N   VAL A  67      25.507  25.618  27.490  1.00120.54           N
ATOM    529  CA  VAL A  67      26.453  25.180  28.467  1.00120.54           C
ATOM    530  CB  VAL A  67      27.178  23.920  28.102  1.00120.54           C
ATOM    531  CG1 VAL A  67      28.065  24.207  26.880  1.00120.54           C
ATOM    532  CG2 VAL A  67      27.957  23.420  29.332  1.00120.54           C
ATOM    533  C   VAL A  67      27.469  26.269  28.558  1.00120.54           C
ATOM    534  O   VAL A  67      27.771  26.925  27.565  1.00120.54           O
ATOM    535  N   ASN A  68      28.019  26.502  29.762  1.00199.50           N
ATOM    536  CA  ASN A  68      28.996  27.539  29.902  1.00199.50           C
ATOM    537  CB  ASN A  68      28.845  28.316  31.221  1.00199.50           C
ATOM    538  CG  ASN A  68      27.451  28.945  31.197  1.00199.50           C
ATOM    539  OD1 ASN A  68      26.475  28.330  31.625  1.00199.50           O
ATOM    540  ND2 ASN A  68      27.342  30.196  30.674  1.00199.50           N
ATOM    541  C   ASN A  68      30.325  26.858  29.864  1.00199.50           C
ATOM    542  O   ASN A  68      30.407  25.655  30.107  1.00199.50           O
ATOM    543  N   THR A  69      31.407  27.588  29.520  1.00280.14           N
ATOM    544  CA  THR A  69      32.656  26.890  29.431  1.00280.14           C
ATOM    545  CB  THR A  69      33.009  26.492  28.031  1.00280.14           C
ATOM    546  OG1 THR A  69      34.053  25.530  28.040  1.00280.14           O
ATOM    547  CG2 THR A  69      33.478  27.753  27.283  1.00280.14           C
ATOM    548  C   THR A  69      33.778  27.770  29.874  1.00280.14           C
ATOM    549  O   THR A  69      33.601  28.948  30.184  1.00280.14           O
ATOM    550  N   GLY A  70      34.975  27.156  29.938  1.00116.41           N
ATOM    551  CA  GLY A  70      36.209  27.835  30.186  1.00116.41           C
ATOM    552  C   GLY A  70      36.298  28.289  31.600  1.00116.41           C
ATOM    553  O   GLY A  70      35.590  27.817  32.488  1.00116.41           O
ATOM    554  N   GLU A  71      37.219  29.247  31.804  1.00238.35           N
ATOM    555  CA  GLU A  71      37.509  29.869  33.057  1.00238.35           C
ATOM    556  CB  GLU A  71      39.003  29.865  33.415  1.00238.35           C
ATOM    557  CG  GLU A  71      39.858  30.664  32.425  1.00238.35           C
ATOM    558  CD  GLU A  71      41.310  30.620  32.885  1.00238.35           C
ATOM    559  OE1 GLU A  71      41.588  29.949  33.915  1.00238.35           O
ATOM    560  OE2 GLU A  71      42.161  31.262  32.213  1.00238.35           O
ATOM    561  C   GLU A  71      37.151  31.292  32.841  1.00238.35           C
ATOM    562  O   GLU A  71      36.470  31.617  31.870  1.00238.35           O
ATOM    563  N   ARG A  72      37.568  32.185  33.757  1.00236.01           N
ATOM    564  CA  ARG A  72      37.248  33.553  33.504  1.00236.01           C
ATOM    565  CB  ARG A  72      37.321  34.433  34.766  1.00236.01           C
ATOM    566  CG  ARG A  72      36.984  35.905  34.520  1.00236.01           C
ATOM    567  CD  ARG A  72      36.656  36.674  35.803  1.00236.01           C
ATOM    568  NE  ARG A  72      37.828  36.567  36.719  1.00236.01           N
ATOM    569  CZ  ARG A  72      37.638  36.643  38.068  1.00236.01           C
ATOM    570  NH1 ARG A  72      36.379  36.791  38.573  1.00236.01           N
ATOM    571  NH2 ARG A  72      38.704  36.562  38.919  1.00236.01           N
ATOM    572  C   ARG A  72      38.243  34.061  32.509  1.00236.01           C
ATOM    573  O   ARG A  72      38.951  35.037  32.754  1.00236.01           O
ATOM    574  N   PHE A  73      38.313  33.388  31.343  1.00301.35           N
ATOM    575  CA  PHE A  73      39.139  33.801  30.255  1.00301.35           C
ATOM    576  CB  PHE A  73      40.628  33.445  30.448  1.00301.35           C
ATOM    577  CG  PHE A  73      41.448  34.258  29.503  1.00301.35           C
ATOM    578  CD1 PHE A  73      41.667  33.843  28.210  1.00301.35           C
ATOM    579  CD2 PHE A  73      41.997  35.455  29.913  1.00301.35           C
ATOM    580  CE1 PHE A  73      42.424  34.601  27.347  1.00301.35           C
ATOM    581  CE2 PHE A  73      42.755  36.218  29.055  1.00301.35           C
ATOM    582  CZ  PHE A  73      42.971  35.791  27.767  1.00301.35           C
ATOM    583  C   PHE A  73      38.634  33.001  29.092  1.00301.35           C
ATOM    584  O   PHE A  73      38.408  31.797  29.211  1.00301.35           O
ATOM    585  N   GLN A  74      38.430  33.651  27.934  1.00249.31           N
ATOM    586  CA  GLN A  74      37.982  32.942  26.769  1.00249.31           C
ATOM    587  CB  GLN A  74      36.537  33.251  26.349  1.00249.31           C
ATOM    588  CG  GLN A  74      35.521  32.623  27.303  1.00249.31           C
ATOM    589  CD  GLN A  74      35.723  31.113  27.252  1.00249.31           C
ATOM    590  OE1 GLN A  74      35.648  30.430  28.272  1.00249.31           O
ATOM    591  NE2 GLN A  74      35.987  30.573  26.032  1.00249.31           N
ATOM    592  C   GLN A  74      38.904  33.348  25.680  1.00249.31           C
ATOM    593  O   GLN A  74      39.937  33.938  25.980  1.00249.31           O
ATOM    594  N   ILE A  75      38.608  32.982  24.412  1.00119.76           N
ATOM    595  CA  ILE A  75      39.467  33.399  23.335  1.00119.76           C
ATOM    596  CB  ILE A  75      40.128  32.262  22.608  1.00119.76           C
ATOM    597  CG1 ILE A  75      41.033  31.454  23.557  1.00119.76           C
ATOM    598  CG2 ILE A  75      40.892  32.867  21.419  1.00119.76           C
ATOM    599  CD1 ILE A  75      40.266  30.700  24.644  1.00119.76           C
ATOM    600  C   ILE A  75      38.651  34.163  22.324  1.00119.76           C
ATOM    601  O   ILE A  75      37.622  33.687  21.847  1.00119.76           O
ATOM    602  N   LYS A  76      39.112  35.388  21.986  1.00238.73           N
ATOM    603  CA  LYS A  76      38.506  36.292  21.047  1.00238.73           C
ATOM    604  CB  LYS A  76      37.161  36.873  21.516  1.00238.73           C
ATOM    605  CG  LYS A  76      36.008  35.869  21.444  1.00238.73           C
ATOM    606  CD  LYS A  76      34.753  36.289  22.212  1.00238.73           C
ATOM    607  CE  LYS A  76      34.600  35.595  23.569  1.00238.73           C
ATOM    608  NZ  LYS A  76      35.424  36.281  24.589  1.00238.73           N
ATOM    609  C   LYS A  76      39.460  37.439  20.895  1.00238.73           C
ATOM    610  O   LYS A  76      40.556  37.413  21.454  1.00238.73           O
ATOM    611  N   GLY A  77      39.076  38.474  20.113  1.00153.43           N
ATOM    612  CA  GLY A  77      39.932  39.618  19.944  1.00153.43           C
ATOM    613  C   GLY A  77      39.084  40.794  19.554  1.00153.43           C
ATOM    614  O   GLY A  77      37.935  40.634  19.146  1.00153.43           O
ATOM    615  N   HIS A  78      39.640  42.020  19.683  1.00302.88           N
ATOM    616  CA  HIS A  78      38.914  43.207  19.324  1.00302.88           C
ATOM    617  ND1 HIS A  78      36.239  44.812  19.188  1.00302.88           N
ATOM    618  CG  HIS A  78      37.256  44.948  20.104  1.00302.88           C
ATOM    619  CB  HIS A  78      38.159  43.828  20.512  1.00302.88           C
ATOM    620  NE2 HIS A  78      36.203  46.929  19.864  1.00302.88           N
ATOM    621  CD2 HIS A  78      37.219  46.250  20.510  1.00302.88           C
ATOM    622  CE1 HIS A  78      35.642  46.025  19.079  1.00302.88           C
ATOM    623  C   HIS A  78      39.908  44.214  18.825  1.00302.88           C
ATOM    624  O   HIS A  78      41.070  44.192  19.227  1.00302.88           O
ATOM    625  N   THR A  79      39.487  45.119  17.914  1.00251.38           N
ATOM    626  CA  THR A  79      40.430  46.077  17.406  1.00251.38           C
ATOM    627  CB  THR A  79      40.984  45.693  16.064  1.00251.38           C
ATOM    628  OG1 THR A  79      41.554  44.394  16.121  1.00251.38           O
ATOM    629  CG2 THR A  79      42.067  46.713  15.671  1.00251.38           C
ATOM    630  C   THR A  79      39.732  47.391  17.206  1.00251.38           C
ATOM    631  O   THR A  79      38.511  47.444  17.067  1.00251.38           O
ATOM    632  N   LYS A  80      40.507  48.498  17.210  1.00279.58           N
ATOM    633  CA  LYS A  80      39.972  49.801  16.925  1.00279.58           C
ATOM    634  CB  LYS A  80      39.781  50.716  18.152  1.00279.58           C
ATOM    635  CG  LYS A  80      38.705  50.255  19.139  1.00279.58           C
ATOM    636  CD  LYS A  80      39.128  49.089  20.035  1.00279.58           C
ATOM    637  CE  LYS A  80      39.792  49.542  21.339  1.00279.58           C
ATOM    638  NZ  LYS A  80      40.044  48.376  22.216  1.00279.58           N
ATOM    639  C   LYS A  80      40.976  50.481  16.046  1.00279.58           C
ATOM    640  O   LYS A  80      42.155  50.133  16.066  1.00279.58           O
ATOM    641  N   VAL A  81      40.535  51.458  15.225  1.00 72.82           N
ATOM    642  CA  VAL A  81      41.479  52.131  14.377  1.00 72.82           C
ATOM    643  CB  VAL A  81      41.378  51.725  12.937  1.00 72.82           C
ATOM    644  CG1 VAL A  81      42.338  52.598  12.110  1.00 72.82           C
ATOM    645  CG2 VAL A  81      41.652  50.216  12.834  1.00 72.82           C
ATOM    646  C   VAL A  81      41.205  53.599  14.418  1.00 72.82           C
ATOM    647  O   VAL A  81      40.054  54.027  14.484  1.00 72.82           O
ATOM    648  N   SER A  82      42.281  54.414  14.400  1.00218.14           N
ATOM    649  CA  SER A  82      42.125  55.838  14.360  1.00218.14           C
ATOM    650  CB  SER A  82      41.901  56.477  15.741  1.00218.14           C
ATOM    651  OG  SER A  82      41.753  57.883  15.612  1.00218.14           O
ATOM    652  C   SER A  82      43.399  56.403  13.816  1.00218.14           C
ATOM    653  O   SER A  82      44.477  55.862  14.057  1.00218.14           O
ATOM    654  N   PHE A  83      43.306  57.503  13.044  1.00289.67           N
ATOM    655  CA  PHE A  83      44.497  58.114  12.530  1.00289.67           C
ATOM    656  CB  PHE A  83      44.932  57.542  11.168  1.00289.67           C
ATOM    657  CG  PHE A  83      46.278  58.088  10.831  1.00289.67           C
ATOM    658  CD1 PHE A  83      47.414  57.501  11.341  1.00289.67           C
ATOM    659  CD2 PHE A  83      46.409  59.178  10.001  1.00289.67           C
ATOM    660  CE1 PHE A  83      48.660  57.995  11.034  1.00289.67           C
ATOM    661  CE2 PHE A  83      47.652  59.676   9.690  1.00289.67           C
ATOM    662  CZ  PHE A  83      48.780  59.086  10.207  1.00289.67           C
ATOM    663  C   PHE A  83      44.181  59.562  12.335  1.00289.67           C
ATOM    664  O   PHE A  83      43.025  59.924  12.122  1.00289.67           O
ATOM    665  N   SER A  84      45.199  60.442  12.423  1.00119.21           N
ATOM    666  CA  SER A  84      44.926  61.834  12.211  1.00119.21           C
ATOM    667  CB  SER A  84      45.073  62.692  13.481  1.00119.21           C
ATOM    668  OG  SER A  84      46.422  62.683  13.926  1.00119.21           O
ATOM    669  C   SER A  84      45.913  62.347  11.213  1.00119.21           C
ATOM    670  O   SER A  84      47.123  62.189  11.366  1.00119.21           O
ATOM    671  N   PRO A  85      45.400  62.936  10.169  1.00 90.93           N
ATOM    672  CA  PRO A  85      46.258  63.511   9.169  1.00 90.93           C
ATOM    673  CD  PRO A  85      44.157  62.448   9.596  1.00 90.93           C
ATOM    674  CB  PRO A  85      45.468  63.492   7.858  1.00 90.93           C
ATOM    675  CG  PRO A  85      44.013  63.230   8.283  1.00 90.93           C
ATOM    676  C   PRO A  85      46.705  64.880   9.571  1.00 90.93           C
ATOM    677  O   PRO A  85      46.009  65.529  10.350  1.00 90.93           O
ATOM    678  N   ASP A  86      47.870  65.329   9.062  1.00233.12           N
ATOM    679  CA  ASP A  86      48.346  66.654   9.339  1.00233.12           C
ATOM    680  CB  ASP A  86      49.327  66.729  10.524  1.00233.12           C
ATOM    681  CG  ASP A  86      50.560  65.898  10.198  1.00233.12           C
ATOM    682  OD1 ASP A  86      50.413  64.860   9.499  1.00233.12           O
ATOM    683  OD2 ASP A  86      51.669  66.293  10.646  1.00233.12           O
ATOM    684  C   ASP A  86      49.066  67.128   8.116  1.00233.12           C
ATOM    685  O   ASP A  86      49.882  66.401   7.551  1.00233.12           O
ATOM    686  N   ALA A  87      48.767  68.357   7.648  1.00277.60           N
ATOM    687  CA  ALA A  87      49.453  68.830   6.479  1.00277.60           C
ATOM    688  CB  ALA A  87      48.663  68.615   5.176  1.00277.60           C
ATOM    689  C   ALA A  87      49.677  70.302   6.614  1.00277.60           C
ATOM    690  O   ALA A  87      48.918  71.000   7.285  1.00277.60           O
ATOM    691  N   ASN A  88      50.762  70.806   5.988  1.00269.24           N
ATOM    692  CA  ASN A  88      51.047  72.212   6.008  1.00269.24           C
ATOM    693  CB  ASN A  88      52.029  72.631   7.116  1.00269.24           C
ATOM    694  CG  ASN A  88      51.317  72.483   8.452  1.00269.24           C
ATOM    695  OD1 ASN A  88      51.789  71.784   9.348  1.00269.24           O
ATOM    696  ND2 ASN A  88      50.146  73.161   8.594  1.00269.24           N
ATOM    697  C   ASN A  88      51.686  72.557   4.700  1.00269.24           C
ATOM    698  O   ASN A  88      52.334  71.719   4.076  1.00269.24           O
ATOM    699  N   LEU A  89      51.492  73.808   4.233  1.00355.04           N
ATOM    700  CA  LEU A  89      52.096  74.225   3.000  1.00355.04           C
ATOM    701  CB  LEU A  89      51.089  74.280   1.828  1.00355.04           C
ATOM    702  CG  LEU A  89      51.667  74.716   0.463  1.00355.04           C
ATOM    703  CD1 LEU A  89      52.018  76.215   0.414  1.00355.04           C
ATOM    704  CD2 LEU A  89      52.842  73.817   0.055  1.00355.04           C
ATOM    705  C   LEU A  89      52.641  75.601   3.220  1.00355.04           C
ATOM    706  O   LEU A  89      52.050  76.400   3.943  1.00355.04           O
ATOM    707  N   ARG A  90      53.809  75.907   2.617  1.00318.08           N
ATOM    708  CA  ARG A  90      54.355  77.227   2.759  1.00318.08           C
ATOM    709  CB  ARG A  90      55.478  77.331   3.803  1.00318.08           C
ATOM    710  CG  ARG A  90      56.040  78.748   3.932  1.00318.08           C
ATOM    711  CD  ARG A  90      57.194  78.872   4.928  1.00318.08           C
ATOM    712  NE  ARG A  90      57.624  80.299   4.928  1.00318.08           N
ATOM    713  CZ  ARG A  90      58.654  80.705   5.727  1.00318.08           C
ATOM    714  NH1 ARG A  90      59.294  79.804   6.528  1.00318.08           N
ATOM    715  NH2 ARG A  90      59.043  82.013   5.724  1.00318.08           N
ATOM    716  C   ARG A  90      54.952  77.632   1.447  1.00318.08           C
ATOM    717  O   ARG A  90      55.540  76.813   0.743  1.00318.08           O
ATOM    718  N   ASP A  91      54.794  78.922   1.081  1.00202.06           N
ATOM    719  CA  ASP A  91      55.361  79.427  -0.137  1.00202.06           C
ATOM    720  CB  ASP A  91      54.317  79.764  -1.217  1.00202.06           C
ATOM    721  CG  ASP A  91      53.724  78.465  -1.745  1.00202.06           C
ATOM    722  OD1 ASP A  91      54.236  77.379  -1.362  1.00202.06           O
ATOM    723  OD2 ASP A  91      52.753  78.542  -2.544  1.00202.06           O
ATOM    724  C   ASP A  91      56.060  80.709   0.193  1.00202.06           C
ATOM    725  O   ASP A  91      55.529  81.538   0.929  1.00202.06           O
ATOM    726  N   THR A  92      57.292  80.897  -0.325  1.00280.92           N
ATOM    727  CA  THR A  92      57.984  82.126  -0.062  1.00280.92           C
ATOM    728  CB  THR A  92      59.160  81.968   0.856  1.00280.92           C
ATOM    729  OG1 THR A  92      60.132  81.117   0.266  1.00280.92           O
ATOM    730  CG2 THR A  92      58.669  81.371   2.186  1.00280.92           C
ATOM    731  C   THR A  92      58.514  82.652  -1.359  1.00280.92           C
ATOM    732  O   THR A  92      58.928  81.885  -2.228  1.00280.92           O
ATOM    733  N   ILE A  93      58.489  83.990  -1.530  1.00178.09           N
ATOM    734  CA  ILE A  93      59.016  84.587  -2.724  1.00178.09           C
ATOM    735  CB  ILE A  93      57.966  85.133  -3.652  1.00178.09           C
ATOM    736  CG1 ILE A  93      57.187  86.286  -2.993  1.00178.09           C
ATOM    737  CG2 ILE A  93      57.078  83.959  -4.096  1.00178.09           C
ATOM    738  CD1 ILE A  93      56.398  85.876  -1.750  1.00178.09           C
ATOM    739  C   ILE A  93      59.874  85.739  -2.308  1.00178.09           C
ATOM    740  O   ILE A  93      59.554  86.446  -1.354  1.00178.09           O
ATOM    741  N   ASN A  94      61.009  85.948  -3.007  1.00200.68           N
ATOM    742  CA  ASN A  94      61.863  87.049  -2.666  1.00200.68           C
ATOM    743  CB  ASN A  94      63.185  86.610  -2.011  1.00200.68           C
ATOM    744  CG  ASN A  94      63.919  87.845  -1.505  1.00200.68           C
ATOM    745  OD1 ASN A  94      64.223  88.761  -2.267  1.00200.68           O
ATOM    746  ND2 ASN A  94      64.214  87.872  -0.178  1.00200.68           N
ATOM    747  C   ASN A  94      62.207  87.771  -3.930  1.00200.68           C
ATOM    748  O   ASN A  94      62.465  87.147  -4.959  1.00200.68           O
ATOM    749  N   LYS A  95      62.197  89.119  -3.890  1.00242.54           N
ATOM    750  CA  LYS A  95      62.549  89.877  -5.057  1.00242.54           C
ATOM    751  CB  LYS A  95      61.332  90.585  -5.681  1.00242.54           C
ATOM    752  CG  LYS A  95      61.567  91.172  -7.075  1.00242.54           C
ATOM    753  CD  LYS A  95      62.569  92.324  -7.105  1.00242.54           C
ATOM    754  CE  LYS A  95      62.003  93.638  -6.562  1.00242.54           C
ATOM    755  NZ  LYS A  95      63.034  94.698  -6.628  1.00242.54           N
ATOM    756  C   LYS A  95      63.540  90.914  -4.620  1.00242.54           C
ATOM    757  O   LYS A  95      63.221  91.811  -3.841  1.00242.54           O
ATOM    758  N   PRO A  96      64.752  90.788  -5.092  1.00184.51           N
ATOM    759  CA  PRO A  96      65.764  91.742  -4.708  1.00184.51           C
ATOM    760  CD  PRO A  96      65.308  89.453  -5.247  1.00184.51           C
ATOM    761  CB  PRO A  96      67.106  91.046  -4.924  1.00184.51           C
ATOM    762  CG  PRO A  96      66.769  89.552  -4.784  1.00184.51           C
ATOM    763  C   PRO A  96      65.652  93.033  -5.454  1.00184.51           C
ATOM    764  O   PRO A  96      65.163  93.031  -6.583  1.00184.51           O
ATOM    765  N   PHE A  97      66.105  94.149  -4.846  1.00284.20           N
ATOM    766  CA  PHE A  97      66.060  95.415  -5.521  1.00284.20           C
ATOM    767  CB  PHE A  97      64.905  96.319  -5.058  1.00284.20           C
ATOM    768  CG  PHE A  97      64.986  97.586  -5.837  1.00284.20           C
ATOM    769  CD1 PHE A  97      64.439  97.667  -7.095  1.00284.20           C
ATOM    770  CD2 PHE A  97      65.607  98.696  -5.308  1.00284.20           C
ATOM    771  CE1 PHE A  97      64.511  98.835  -7.819  1.00284.20           C
ATOM    772  CE2 PHE A  97      65.682  99.865  -6.026  1.00284.20           C
ATOM    773  CZ  PHE A  97      65.133  99.937  -7.284  1.00284.20           C
ATOM    774  C   PHE A  97      67.334  96.134  -5.207  1.00284.20           C
ATOM    775  O   PHE A  97      67.961  95.883  -4.179  1.00284.20           O
ATOM    776  N   ALA A  98      67.763  97.041  -6.109  1.00287.50           N
ATOM    777  CA  ALA A  98      68.961  97.791  -5.861  1.00287.50           C
ATOM    778  CB  ALA A  98      70.223  97.154  -6.469  1.00287.50           C
ATOM    779  C   ALA A  98      68.795  99.131  -6.501  1.00287.50           C
ATOM    780  O   ALA A  98      68.045  99.280  -7.466  1.00287.50           O
ATOM    781  N   HIS A  99      69.481 100.159  -5.957  1.00328.70           N
ATOM    782  CA  HIS A  99      69.390 101.468  -6.537  1.00328.70           C
ATOM    783  ND1 HIS A  99      67.508 103.990  -7.691  1.00328.70           N
ATOM    784  CG  HIS A  99      68.208 103.706  -6.537  1.00328.70           C
ATOM    785  CB  HIS A  99      68.289 102.344  -5.915  1.00328.70           C
ATOM    786  NE2 HIS A  99      68.432 105.899  -7.021  1.00328.70           N
ATOM    787  CD2 HIS A  99      68.765 104.882  -6.143  1.00328.70           C
ATOM    788  CE1 HIS A  99      67.677 105.314  -7.933  1.00328.70           C
ATOM    789  C   HIS A  99      70.688 102.171  -6.300  1.00328.70           C
ATOM    790  O   HIS A  99      71.408 101.866  -5.351  1.00328.70           O
ATOM    791  N   PHE A 100      71.031 103.126  -7.189  1.00311.53           N
ATOM    792  CA  PHE A 100      72.237 103.882  -7.019  1.00311.53           C
ATOM    793  CB  PHE A 100      73.382 103.438  -7.946  1.00311.53           C
ATOM    794  CG  PHE A 100      74.557 104.307  -7.658  1.00311.53           C
ATOM    795  CD1 PHE A 100      75.409 104.015  -6.616  1.00311.53           C
ATOM    796  CD2 PHE A 100      74.809 105.416  -8.431  1.00311.53           C
ATOM    797  CE1 PHE A 100      76.492 104.818  -6.351  1.00311.53           C
ATOM    798  CE2 PHE A 100      75.893 106.223  -8.171  1.00311.53           C
ATOM    799  CZ  PHE A 100      76.737 105.924  -7.130  1.00311.53           C
ATOM    800  C   PHE A 100      71.927 105.304  -7.364  1.00311.53           C
ATOM    801  O   PHE A 100      71.078 105.576  -8.210  1.00311.53           O
ATOM    802  N   GLU A 101      72.602 106.256  -6.689  1.00316.10           N
ATOM    803  CA  GLU A 101      72.389 107.642  -6.992  1.00316.10           C
ATOM    804  CB  GLU A 101      71.419 108.342  -6.026  1.00316.10           C
ATOM    805  CG  GLU A 101      71.182 109.817  -6.359  1.00316.10           C
ATOM    806  CD  GLU A 101      70.208 110.377  -5.332  1.00316.10           C
ATOM    807  OE1 GLU A 101      69.173 109.709  -5.074  1.00316.10           O
ATOM    808  OE2 GLU A 101      70.490 111.479  -4.788  1.00316.10           O
ATOM    809  C   GLU A 101      73.710 108.332  -6.871  1.00316.10           C
ATOM    810  O   GLU A 101      74.518 107.995  -6.007  1.00316.10           O
ATOM    811  N   THR A 102      73.977 109.310  -7.760  1.00285.91           N
ATOM    812  CA  THR A 102      75.219 110.019  -7.676  1.00285.91           C
ATOM    813  CB  THR A 102      76.204 109.633  -8.739  1.00285.91           C
ATOM    814  OG1 THR A 102      77.463 110.238  -8.486  1.00285.91           O
ATOM    815  CG2 THR A 102      75.658 110.088 -10.104  1.00285.91           C
ATOM    816  C   THR A 102      74.936 111.475  -7.854  1.00285.91           C
ATOM    817  O   THR A 102      74.012 111.856  -8.572  1.00285.91           O
ATOM    818  N   VAL A 103      75.724 112.334  -7.176  1.00108.45           N
ATOM    819  CA  VAL A 103      75.554 113.748  -7.333  1.00108.45           C
ATOM    820  CB  VAL A 103      74.723 114.377  -6.255  1.00108.45           C
ATOM    821  CG1 VAL A 103      73.303 113.792  -6.326  1.00108.45           C
ATOM    822  CG2 VAL A 103      75.423 114.153  -4.903  1.00108.45           C
ATOM    823  C   VAL A 103      76.912 114.366  -7.255  1.00108.45           C
ATOM    824  O   VAL A 103      77.793 113.864  -6.558  1.00108.45           O
ATOM    825  N   VAL A 104      77.126 115.472  -7.995  1.00 43.90           N
ATOM    826  CA  VAL A 104      78.394 116.138  -7.937  1.00 43.90           C
ATOM    827  CB  VAL A 104      79.288 115.828  -9.101  1.00 43.90           C
ATOM    828  CG1 VAL A 104      80.561 116.683  -8.981  1.00 43.90           C
ATOM    829  CG2 VAL A 104      79.551 114.314  -9.126  1.00 43.90           C
ATOM    830  C   VAL A 104      78.123 117.605  -7.975  1.00 43.90           C
ATOM    831  O   VAL A 104      77.161 118.050  -8.599  1.00 43.90           O
ATOM    832  N   LEU A 105      78.958 118.404  -7.281  1.00270.38           N
ATOM    833  CA  LEU A 105      78.742 119.819  -7.312  1.00270.38           C
ATOM    834  CB  LEU A 105      78.112 120.364  -6.011  1.00270.38           C
ATOM    835  CG  LEU A 105      77.838 121.885  -5.978  1.00270.38           C
ATOM    836  CD1 LEU A 105      79.122 122.724  -5.862  1.00270.38           C
ATOM    837  CD2 LEU A 105      76.956 122.308  -7.164  1.00270.38           C
ATOM    838  C   LEU A 105      80.069 120.480  -7.505  1.00270.38           C
ATOM    839  O   LEU A 105      81.044 120.156  -6.828  1.00270.38           O
ATOM    840  N   ASN A 106      80.135 121.420  -8.466  1.00242.43           N
ATOM    841  CA  ASN A 106      81.325 122.191  -8.681  1.00242.43           C
ATOM    842  CB  ASN A 106      82.063 121.834  -9.983  1.00242.43           C
ATOM    843  CG  ASN A 106      83.474 122.406  -9.917  1.00242.43           C
ATOM    844  OD1 ASN A 106      84.282 122.198 -10.820  1.00242.43           O
ATOM    845  ND2 ASN A 106      83.788 123.135  -8.813  1.00242.43           N
ATOM    846  C   ASN A 106      80.839 123.597  -8.801  1.00242.43           C
ATOM    847  O   ASN A 106      79.812 123.842  -9.432  1.00242.43           O
ATOM    848  N   GLU A 107      81.537 124.575  -8.189  1.00263.00           N
ATOM    849  CA  GLU A 107      80.988 125.892  -8.289  1.00263.00           C
ATOM    850  CB  GLU A 107      80.363 126.398  -6.979  1.00263.00           C
ATOM    851  CG  GLU A 107      79.779 127.807  -7.093  1.00263.00           C
ATOM    852  CD  GLU A 107      79.195 128.188  -5.741  1.00263.00           C
ATOM    853  OE1 GLU A 107      79.280 127.351  -4.803  1.00263.00           O
ATOM    854  OE2 GLU A 107      78.662 129.324  -5.626  1.00263.00           O
ATOM    855  C   GLU A 107      82.044 126.883  -8.657  1.00263.00           C
ATOM    856  O   GLU A 107      83.135 126.902  -8.090  1.00263.00           O
ATOM    857  N   ASN A 108      81.723 127.719  -9.661  1.00238.63           N
ATOM    858  CA  ASN A 108      82.539 128.833 -10.039  1.00238.63           C
ATOM    859  CB  ASN A 108      83.369 128.600 -11.312  1.00238.63           C
ATOM    860  CG  ASN A 108      84.285 129.803 -11.500  1.00238.63           C
ATOM    861  OD1 ASN A 108      85.293 129.945 -10.810  1.00238.63           O
ATOM    862  ND2 ASN A 108      83.929 130.692 -12.466  1.00238.63           N
ATOM    863  C   ASN A 108      81.554 129.912 -10.339  1.00238.63           C
ATOM    864  O   ASN A 108      80.708 129.749 -11.218  1.00238.63           O
ATOM    865  N   THR A 109      81.609 131.044  -9.614  1.00264.88           N
ATOM    866  CA  THR A 109      80.605 132.026  -9.893  1.00264.88           C
ATOM    867  CB  THR A 109      79.337 131.798  -9.119  1.00264.88           C
ATOM    868  OG1 THR A 109      78.284 132.604  -9.627  1.00264.88           O
ATOM    869  CG2 THR A 109      79.600 132.131  -7.640  1.00264.88           C
ATOM    870  C   THR A 109      81.124 133.376  -9.523  1.00264.88           C
ATOM    871  O   THR A 109      82.276 133.537  -9.123  1.00264.88           O
ATOM    872  N   ILE A 110      80.252 134.390  -9.680  1.00182.33           N
ATOM    873  CA  ILE A 110      80.544 135.747  -9.336  1.00182.33           C
ATOM    874  CB  ILE A 110      80.403 136.716 -10.476  1.00182.33           C
ATOM    875  CG1 ILE A 110      78.948 136.779 -10.975  1.00182.33           C
ATOM    876  CG2 ILE A 110      81.414 136.312 -11.562  1.00182.33           C
ATOM    877  CD1 ILE A 110      78.427 135.462 -11.550  1.00182.33           C
ATOM    878  C   ILE A 110      79.515 136.111  -8.322  1.00182.33           C
ATOM    879  O   ILE A 110      78.447 135.502  -8.273  1.00182.33           O
ATOM    880  N   LEU A 111      79.814 137.100  -7.460  1.00194.40           N
ATOM    881  CA  LEU A 111      78.864 137.419  -6.440  1.00194.40           C
ATOM    882  CB  LEU A 111      79.309 138.575  -5.527  1.00194.40           C
ATOM    883  CG  LEU A 111      80.602 138.282  -4.743  1.00194.40           C
ATOM    884  CD1 LEU A 111      80.989 139.467  -3.846  1.00194.40           C
ATOM    885  CD2 LEU A 111      80.503 136.956  -3.972  1.00194.40           C
ATOM    886  C   LEU A 111      77.597 137.838  -7.110  1.00194.40           C
ATOM    887  O   LEU A 111      77.582 138.768  -7.915  1.00194.40           O
ATOM    888  N   GLU A 112      76.499 137.127  -6.794  1.00308.16           N
ATOM    889  CA  GLU A 112      75.215 137.450  -7.341  1.00308.16           C
ATOM    890  CB  GLU A 112      75.013 136.977  -8.792  1.00308.16           C
ATOM    891  CG  GLU A 112      75.167 135.471  -9.003  1.00308.16           C
ATOM    892  CD  GLU A 112      74.934 135.201 -10.483  1.00308.16           C
ATOM    893  OE1 GLU A 112      74.644 136.179 -11.222  1.00308.16           O
ATOM    894  OE2 GLU A 112      75.044 134.015 -10.896  1.00308.16           O
ATOM    895  C   GLU A 112      74.195 136.802  -6.464  1.00308.16           C
ATOM    896  O   GLU A 112      74.522 135.940  -5.649  1.00308.16           O
ATOM    897  N   ASP A 113      72.921 137.220  -6.594  1.00221.05           N
ATOM    898  CA  ASP A 113      71.890 136.690  -5.748  1.00221.05           C
ATOM    899  CB  ASP A 113      70.869 137.759  -5.318  1.00221.05           C
ATOM    900  CG  ASP A 113      69.875 137.146  -4.339  1.00221.05           C
ATOM    901  OD1 ASP A 113      70.020 135.938  -4.011  1.00221.05           O
ATOM    902  OD2 ASP A 113      68.956 137.888  -3.900  1.00221.05           O
ATOM    903  C   ASP A 113      71.137 135.639  -6.499  1.00221.05           C
ATOM    904  O   ASP A 113      70.523 135.918  -7.528  1.00221.05           O
ATOM    905  N   THR A 114      71.189 134.383  -6.007  1.00230.25           N
ATOM    906  CA  THR A 114      70.430 133.331  -6.619  1.00230.25           C
ATOM    907  CB  THR A 114      71.271 132.355  -7.393  1.00230.25           C
ATOM    908  OG1 THR A 114      70.442 131.407  -8.048  1.00230.25           O
ATOM    909  CG2 THR A 114      72.247 131.649  -6.437  1.00230.25           C
ATOM    910  C   THR A 114      69.729 132.582  -5.526  1.00230.25           C
ATOM    911  O   THR A 114      70.339 132.174  -4.539  1.00230.25           O
ATOM    912  N   PRO A 115      68.439 132.434  -5.658  1.00 84.50           N
ATOM    913  CA  PRO A 115      67.705 131.690  -4.668  1.00 84.50           C
ATOM    914  CD  PRO A 115      67.637 133.496  -6.240  1.00 84.50           C
ATOM    915  CB  PRO A 115      66.285 132.263  -4.663  1.00 84.50           C
ATOM    916  CG  PRO A 115      66.187 133.069  -5.970  1.00 84.50           C
ATOM    917  C   PRO A 115      67.747 130.219  -4.941  1.00 84.50           C
ATOM    918  O   PRO A 115      67.836 129.837  -6.106  1.00 84.50           O
ATOM    919  N   ILE A 116      67.706 129.377  -3.887  1.00166.04           N
ATOM    920  CA  ILE A 116      67.643 127.958  -4.096  1.00166.04           C
ATOM    921  CB  ILE A 116      69.005 127.311  -4.136  1.00166.04           C
ATOM    922  CG1 ILE A 116      68.944 125.888  -4.723  1.00166.04           C
ATOM    923  CG2 ILE A 116      69.614 127.382  -2.726  1.00166.04           C
ATOM    924  CD1 ILE A 116      68.156 124.885  -3.883  1.00166.04           C
ATOM    925  C   ILE A 116      66.854 127.376  -2.959  1.00166.04           C
ATOM    926  O   ILE A 116      67.057 127.753  -1.806  1.00166.04           O
ATOM    927  N   GLU A 117      65.904 126.460  -3.246  1.00254.42           N
ATOM    928  CA  GLU A 117      65.179 125.845  -2.167  1.00254.42           C
ATOM    929  CB  GLU A 117      63.884 126.577  -1.776  1.00254.42           C
ATOM    930  CG  GLU A 117      64.127 127.940  -1.124  1.00254.42           C
ATOM    931  CD  GLU A 117      62.778 128.497  -0.693  1.00254.42           C
ATOM    932  OE1 GLU A 117      61.752 127.796  -0.905  1.00254.42           O
ATOM    933  OE2 GLU A 117      62.756 129.629  -0.141  1.00254.42           O
ATOM    934  C   GLU A 117      64.793 124.462  -2.590  1.00254.42           C
ATOM    935  O   GLU A 117      64.484 124.226  -3.757  1.00254.42           O
ATOM    936  N   ASP A 118      64.817 123.501  -1.640  1.00201.51           N
ATOM    937  CA  ASP A 118      64.461 122.146  -1.956  1.00201.51           C
ATOM    938  CB  ASP A 118      65.678 121.208  -2.039  1.00201.51           C
ATOM    939  CG  ASP A 118      66.522 121.616  -3.238  1.00201.51           C
ATOM    940  OD1 ASP A 118      65.952 122.203  -4.196  1.00201.51           O
ATOM    941  OD2 ASP A 118      67.753 121.349  -3.210  1.00201.51           O
ATOM    942  C   ASP A 118      63.589 121.618  -0.855  1.00201.51           C
ATOM    943  O   ASP A 118      63.944 121.709   0.319  1.00201.51           O
ATOM    944  N   THR A 119      62.405 121.067  -1.203  1.00310.72           N
ATOM    945  CA  THR A 119      61.541 120.491  -0.206  1.00310.72           C
ATOM    946  CB  THR A 119      60.397 121.383   0.174  1.00310.72           C
ATOM    947  OG1 THR A 119      59.592 121.658  -0.963  1.00310.72           O
ATOM    948  CG2 THR A 119      60.965 122.690   0.753  1.00310.72           C
ATOM    949  C   THR A 119      60.960 119.232  -0.779  1.00310.72           C
ATOM    950  O   THR A 119      60.803 119.125  -1.994  1.00310.72           O
ATOM    951  N   GLU A 120      60.640 118.233   0.080  1.00327.42           N
ATOM    952  CA  GLU A 120      60.079 117.002  -0.419  1.00327.42           C
ATOM    953  CB  GLU A 120      61.151 116.034  -0.950  1.00327.42           C
ATOM    954  CG  GLU A 120      61.992 116.613  -2.092  1.00327.42           C
ATOM    955  CD  GLU A 120      61.119 116.750  -3.331  1.00327.42           C
ATOM    956  OE1 GLU A 120      59.959 116.260  -3.300  1.00327.42           O
ATOM    957  OE2 GLU A 120      61.604 117.349  -4.328  1.00327.42           O
ATOM    958  C   GLU A 120      59.383 116.301   0.719  1.00327.42           C
ATOM    959  O   GLU A 120      59.704 116.537   1.883  1.00327.42           O
ATOM    960  N   GLU A 121      58.389 115.428   0.414  1.00322.68           N
ATOM    961  CA  GLU A 121      57.706 114.692   1.453  1.00322.68           C
ATOM    962  CB  GLU A 121      56.547 115.468   2.105  1.00322.68           C
ATOM    963  CG  GLU A 121      56.993 116.677   2.930  1.00322.68           C
ATOM    964  CD  GLU A 121      57.204 117.855   1.989  1.00322.68           C
ATOM    965  OE1 GLU A 121      56.949 117.693   0.766  1.00322.68           O
ATOM    966  OE2 GLU A 121      57.620 118.936   2.485  1.00322.68           O
ATOM    967  C   GLU A 121      57.112 113.436   0.867  1.00322.68           C
ATOM    968  O   GLU A 121      56.852 113.370  -0.333  1.00322.68           O
ATOM    969  N   GLU A 122      56.904 112.390   1.709  1.00317.77           N
ATOM    970  CA  GLU A 122      56.306 111.150   1.265  1.00317.77           C
ATOM    971  CB  GLU A 122      57.316 110.147   0.676  1.00317.77           C
ATOM    972  CG  GLU A 122      57.866 110.555  -0.695  1.00317.77           C
ATOM    973  CD  GLU A 122      58.962 111.593  -0.503  1.00317.77           C
ATOM    974  OE1 GLU A 122      59.487 111.701   0.637  1.00317.77           O
ATOM    975  OE2 GLU A 122      59.291 112.293  -1.498  1.00317.77           O
ATOM    976  C   GLU A 122      55.641 110.478   2.443  1.00317.77           C
ATOM    977  O   GLU A 122      55.969 110.772   3.591  1.00317.77           O
ATOM    978  N   GLU A 123      54.662 109.570   2.186  1.00315.98           N
ATOM    979  CA  GLU A 123      53.964 108.880   3.250  1.00315.98           C
ATOM    980  CB  GLU A 123      52.713 109.628   3.748  1.00315.98           C
ATOM    981  CG  GLU A 123      53.022 110.909   4.531  1.00315.98           C
ATOM    982  CD  GLU A 123      53.385 112.016   3.549  1.00315.98           C
ATOM    983  OE1 GLU A 123      52.954 111.931   2.368  1.00315.98           O
ATOM    984  OE2 GLU A 123      54.103 112.962   3.970  1.00315.98           O
ATOM    985  C   GLU A 123      53.505 107.524   2.763  1.00315.98           C
ATOM    986  O   GLU A 123      53.525 107.255   1.562  1.00315.98           O
ATOM    987  N   ALA A 124      53.098 106.617   3.695  1.00277.67           N
ATOM    988  CA  ALA A 124      52.634 105.297   3.315  1.00277.67           C
ATOM    989  CB  ALA A 124      53.763 104.373   2.827  1.00277.67           C
ATOM    990  C   ALA A 124      51.988 104.609   4.499  1.00277.67           C
ATOM    991  O   ALA A 124      52.045 105.113   5.619  1.00277.67           O
ATOM    992  N   GLY A 125      51.328 103.439   4.265  1.00157.05           N
ATOM    993  CA  GLY A 125      50.707 102.666   5.325  1.00157.05           C
ATOM    994  C   GLY A 125      50.027 101.445   4.739  1.00157.05           C
ATOM    995  O   GLY A 125      49.680 101.440   3.559  1.00157.05           O
ATOM    996  N   GLU A 126      49.811 100.375   5.557  1.00277.96           N
ATOM    997  CA  GLU A 126      49.174  99.159   5.084  1.00277.96           C
ATOM    998  CB  GLU A 126      50.129  98.269   4.269  1.00277.96           C
ATOM    999  CG  GLU A 126      50.597  98.922   2.966  1.00277.96           C
ATOM   1000  CD  GLU A 126      51.559  97.972   2.268  1.00277.96           C
ATOM   1001  OE1 GLU A 126      51.810  96.868   2.822  1.00277.96           O
ATOM   1002  OE2 GLU A 126      52.059  98.339   1.171  1.00277.96           O
ATOM   1003  C   GLU A 126      48.696  98.336   6.266  1.00277.96           C
ATOM   1004  O   GLU A 126      49.135  98.568   7.391  1.00277.96           O
ATOM   1005  N   GLU A 127      47.768  97.358   6.042  1.00303.72           N
ATOM   1006  CA  GLU A 127      47.258  96.516   7.113  1.00303.72           C
ATOM   1007  CB  GLU A 127      46.198  97.228   7.971  1.00303.72           C
ATOM   1008  CG  GLU A 127      46.750  98.427   8.743  1.00303.72           C
ATOM   1009  CD  GLU A 127      45.589  99.124   9.435  1.00303.72           C
ATOM   1010  OE1 GLU A 127      44.438  98.626   9.309  1.00303.72           O
ATOM   1011  OE2 GLU A 127      45.837 100.166  10.099  1.00303.72           O
ATOM   1012  C   GLU A 127      46.592  95.275   6.540  1.00303.72           C
ATOM   1013  O   GLU A 127      46.291  95.234   5.348  1.00303.72           O
ATOM   1014  N   ALA A 128      46.359  94.218   7.376  1.00301.29           N
ATOM   1015  CA  ALA A 128      45.692  93.005   6.925  1.00301.29           C
ATOM   1016  CB  ALA A 128      46.530  92.185   5.930  1.00301.29           C
ATOM   1017  C   ALA A 128      45.381  92.090   8.101  1.00301.29           C
ATOM   1018  O   ALA A 128      45.911  92.289   9.192  1.00301.29           O
ATOM   1019  N   SER A 129      44.490  91.068   7.910  1.00227.26           N
ATOM   1020  CA  SER A 129      44.143  90.120   8.960  1.00227.26           C
ATOM   1021  CB  SER A 129      43.261  90.729  10.064  1.00227.26           C
ATOM   1022  OG  SER A 129      42.003  91.111   9.529  1.00227.26           O
ATOM   1023  C   SER A 129      43.380  88.935   8.384  1.00227.26           C
ATOM   1024  O   SER A 129      43.029  88.945   7.206  1.00227.26           O
ATOM   1025  N   ALA A 130      43.121  87.865   9.201  1.00300.54           N
ATOM   1026  CA  ALA A 130      42.390  86.692   8.737  1.00300.54           C
ATOM   1027  CB  ALA A 130      43.201  85.821   7.762  1.00300.54           C
ATOM   1028  C   ALA A 130      41.993  85.792   9.900  1.00300.54           C
ATOM   1029  O   ALA A 130      42.488  85.966  11.013  1.00300.54           O
ATOM   1030  N   GLN A 131      41.061  84.814   9.671  1.00374.25           N
ATOM   1031  CA  GLN A 131      40.622  83.873  10.696  1.00374.25           C
ATOM   1032  CB  GLN A 131      39.704  84.516  11.751  1.00374.25           C
ATOM   1033  CG  GLN A 131      38.396  85.060  11.175  1.00374.25           C
ATOM   1034  CD  GLN A 131      38.710  86.344  10.416  1.00374.25           C
ATOM   1035  OE1 GLN A 131      39.684  87.034  10.714  1.00374.25           O
ATOM   1036  NE2 GLN A 131      37.860  86.678   9.408  1.00374.25           N
ATOM   1037  C   GLN A 131      39.859  82.704  10.079  1.00374.25           C
ATOM   1038  O   GLN A 131      39.431  82.789   8.929  1.00374.25           O
ATOM   1039  N   THR A 132      39.687  81.567  10.827  1.00300.62           N
ATOM   1040  CA  THR A 132      38.973  80.394  10.328  1.00300.62           C
ATOM   1041  CB  THR A 132      39.843  79.485   9.511  1.00300.62           C
ATOM   1042  OG1 THR A 132      40.888  78.952  10.311  1.00300.62           O
ATOM   1043  CG2 THR A 132      40.433  80.296   8.344  1.00300.62           C
ATOM   1044  C   THR A 132      38.405  79.556  11.471  1.00300.62           C
ATOM   1045  O   THR A 132      38.655  79.856  12.638  1.00300.62           O
ATOM   1046  N   VAL A 133      37.603  78.486  11.159  1.00151.67           N
ATOM   1047  CA  VAL A 133      37.011  77.612  12.168  1.00151.67           C
ATOM   1048  CB  VAL A 133      35.814  78.230  12.835  1.00151.67           C
ATOM   1049  CG1 VAL A 133      34.702  78.401  11.787  1.00151.67           C
ATOM   1050  CG2 VAL A 133      35.413  77.365  14.043  1.00151.67           C
ATOM   1051  C   VAL A 133      36.551  76.284  11.558  1.00151.67           C
ATOM   1052  O   VAL A 133      36.454  76.173  10.337  1.00151.67           O
ATOM   1053  N   LEU A 134      36.274  75.233  12.400  1.00340.37           N
ATOM   1054  CA  LEU A 134      35.822  73.925  11.929  1.00340.37           C
ATOM   1055  CB  LEU A 134      36.980  73.041  11.428  1.00340.37           C
ATOM   1056  CG  LEU A 134      36.535  71.656  10.923  1.00340.37           C
ATOM   1057  CD1 LEU A 134      35.640  71.784   9.679  1.00340.37           C
ATOM   1058  CD2 LEU A 134      37.739  70.730  10.691  1.00340.37           C
ATOM   1059  C   LEU A 134      35.117  73.137  13.036  1.00340.37           C
ATOM   1060  O   LEU A 134      35.237  73.484  14.209  1.00340.37           O
ATOM   1061  N   ASN A 135      34.338  72.060  12.688  1.00305.48           N
ATOM   1062  CA  ASN A 135      33.655  71.221  13.671  1.00305.48           C
ATOM   1063  CB  ASN A 135      32.346  71.833  14.199  1.00305.48           C
ATOM   1064  CG  ASN A 135      31.373  71.947  13.035  1.00305.48           C
ATOM   1065  OD1 ASN A 135      31.665  72.584  12.024  1.00305.48           O
ATOM   1066  ND2 ASN A 135      30.183  71.304  13.176  1.00305.48           N
ATOM   1067  C   ASN A 135      33.301  69.853  13.089  1.00305.48           C
ATOM   1068  O   ASN A 135      33.399  69.660  11.878  1.00305.48           O
ATOM   1069  N   GLU A 136      32.888  68.861  13.947  1.00301.54           N
ATOM   1070  CA  GLU A 136      32.535  67.511  13.507  1.00301.54           C
ATOM   1071  CB  GLU A 136      33.777  66.659  13.191  1.00301.54           C
ATOM   1072  CG  GLU A 136      34.539  67.167  11.963  1.00301.54           C
ATOM   1073  CD  GLU A 136      35.920  66.532  11.942  1.00301.54           C
ATOM   1074  OE1 GLU A 136      36.248  65.789  12.905  1.00301.54           O
ATOM   1075  OE2 GLU A 136      36.671  66.788  10.962  1.00301.54           O
ATOM   1076  C   GLU A 136      31.709  66.764  14.562  1.00301.54           C
ATOM   1077  O   GLU A 136      31.581  67.239  15.689  1.00301.54           O
ATOM   1078  N   MET A 137      31.106  65.577  14.212  1.00317.13           N
ATOM   1079  CA  MET A 137      30.279  64.783  15.125  1.00317.13           C
ATOM   1080  CB  MET A 137      28.866  65.367  15.300  1.00317.13           C
ATOM   1081  CG  MET A 137      28.861  66.734  15.989  1.00317.13           C
ATOM   1082  SD  MET A 137      27.220  67.501  16.143  1.00317.13           S
ATOM   1083  CE  MET A 137      27.154  68.094  14.427  1.00317.13           C
ATOM   1084  C   MET A 137      30.108  63.340  14.632  1.00317.13           C
ATOM   1085  O   MET A 137      30.588  63.004  13.551  1.00317.13           O
ATOM   1086  N   GLY A 138      29.430  62.438  15.425  1.00167.23           N
ATOM   1087  CA  GLY A 138      29.195  61.045  15.030  1.00167.23           C
ATOM   1088  C   GLY A 138      28.376  60.266  16.068  1.00167.23           C
ATOM   1089  O   GLY A 138      28.177  60.748  17.182  1.00167.23           O
ATOM   1090  N   ASP A 139      27.872  59.031  15.721  1.00314.15           N
ATOM   1091  CA  ASP A 139      27.075  58.189  16.620  1.00314.15           C
ATOM   1092  CB  ASP A 139      25.698  58.795  16.940  1.00314.15           C
ATOM   1093  CG  ASP A 139      24.984  59.049  15.620  1.00314.15           C
ATOM   1094  OD1 ASP A 139      25.515  59.869  14.825  1.00314.15           O
ATOM   1095  OD2 ASP A 139      23.913  58.430  15.383  1.00314.15           O
ATOM   1096  C   ASP A 139      26.843  56.782  16.051  1.00314.15           C
ATOM   1097  O   ASP A 139      26.949  56.598  14.841  1.00314.15           O
ATOM   1098  N   ASN A 140      26.523  55.753  16.913  1.00263.29           N
ATOM   1099  CA  ASN A 140      26.289  54.355  16.517  1.00263.29           C
ATOM   1100  CB  ASN A 140      27.540  53.458  16.581  1.00263.29           C
ATOM   1101  CG  ASN A 140      28.364  53.599  15.311  1.00263.29           C
ATOM   1102  OD1 ASN A 140      29.533  53.219  15.278  1.00263.29           O
ATOM   1103  ND2 ASN A 140      27.741  54.135  14.227  1.00263.29           N
ATOM   1104  C   ASN A 140      25.269  53.643  17.411  1.00263.29           C
ATOM   1105  O   ASN A 140      24.744  54.240  18.349  1.00263.29           O
ATOM   1106  N   SER A 141      24.948  52.335  17.111  1.00214.03           N
ATOM   1107  CA  SER A 141      24.020  51.505  17.884  1.00214.03           C
ATOM   1108  CB  SER A 141      22.542  51.861  17.639  1.00214.03           C
ATOM   1109  OG  SER A 141      22.185  51.555  16.300  1.00214.03           O
ATOM   1110  C   SER A 141      24.181  50.013  17.549  1.00214.03           C
ATOM   1111  O   SER A 141      24.875  49.674  16.592  1.00214.03           O
ATOM   1112  N   GLU A 142      23.552  49.077  18.343  1.00360.11           N
ATOM   1113  CA  GLU A 142      23.635  47.626  18.128  1.00360.11           C
ATOM   1114  CB  GLU A 142      24.988  47.031  18.566  1.00360.11           C
ATOM   1115  CG  GLU A 142      25.081  45.502  18.469  1.00360.11           C
ATOM   1116  CD  GLU A 142      25.237  45.084  17.013  1.00360.11           C
ATOM   1117  OE1 GLU A 142      26.232  45.512  16.370  1.00360.11           O
ATOM   1118  OE2 GLU A 142      24.360  44.320  16.526  1.00360.11           O
ATOM   1119  C   GLU A 142      22.554  46.865  18.906  1.00360.11           C
ATOM   1120  O   GLU A 142      21.961  47.418  19.830  1.00360.11           O
ATOM   1121  N   THR A 143      22.256  45.571  18.538  1.00269.43           N
ATOM   1122  CA  THR A 143      21.264  44.738  19.224  1.00269.43           C
ATOM   1123  CB  THR A 143      19.856  45.059  18.775  1.00269.43           C
ATOM   1124  OG1 THR A 143      19.594  46.439  18.981  1.00269.43           O
ATOM   1125  CG2 THR A 143      18.831  44.238  19.579  1.00269.43           C
ATOM   1126  C   THR A 143      21.536  43.243  18.976  1.00269.43           C
ATOM   1127  O   THR A 143      22.366  42.909  18.133  1.00269.43           O
ATOM   1128  N   THR A 144      20.860  42.302  19.721  1.00319.88           N
ATOM   1129  CA  THR A 144      21.013  40.852  19.577  1.00319.88           C
ATOM   1130  CB  THR A 144      22.084  40.280  20.457  1.00319.88           C
ATOM   1131  OG1 THR A 144      22.322  38.920  20.122  1.00319.88           O
ATOM   1132  CG2 THR A 144      21.635  40.402  21.922  1.00319.88           C
ATOM   1133  C   THR A 144      19.713  40.104  19.903  1.00319.88           C
ATOM   1134  O   THR A 144      18.713  40.737  20.241  1.00319.88           O
ATOM   1135  N   ALA A 145      19.688  38.730  19.798  1.00271.00           N
ATOM   1136  CA  ALA A 145      18.490  37.918  20.030  1.00271.00           C
ATOM   1137  CB  ALA A 145      17.570  37.837  18.805  1.00271.00           C
ATOM   1138  C   ALA A 145      18.820  36.468  20.399  1.00271.00           C
ATOM   1139  O   ALA A 145      19.972  36.050  20.284  1.00271.00           O
ATOM   1140  N   ILE A 146      17.808  35.675  20.898  1.00111.54           N
ATOM   1141  CA  ILE A 146      17.964  34.287  21.356  1.00111.54           C
ATOM   1142  CB  ILE A 146      18.392  34.277  22.786  1.00111.54           C
ATOM   1143  CG1 ILE A 146      19.623  35.184  22.901  1.00111.54           C
ATOM   1144  CG2 ILE A 146      18.675  32.830  23.225  1.00111.54           C
ATOM   1145  CD1 ILE A 146      19.809  35.800  24.274  1.00111.54           C
ATOM   1146  C   ILE A 146      16.631  33.529  21.266  1.00111.54           C
ATOM   1147  O   ILE A 146      15.609  34.163  21.008  1.00111.54           O
ATOM   1148  N   GLU A 147      16.574  32.162  21.458  1.00238.04           N
ATOM   1149  CA  GLU A 147      15.268  31.527  21.329  1.00238.04           C
ATOM   1150  CB  GLU A 147      14.714  31.645  19.895  1.00238.04           C
ATOM   1151  CG  GLU A 147      13.245  31.249  19.748  1.00238.04           C
ATOM   1152  CD  GLU A 147      12.844  31.502  18.304  1.00238.04           C
ATOM   1153  OE1 GLU A 147      13.198  30.659  17.438  1.00238.04           O
ATOM   1154  OE2 GLU A 147      12.184  32.545  18.049  1.00238.04           O
ATOM   1155  C   GLU A 147      15.209  30.054  21.717  1.00238.04           C
ATOM   1156  O   GLU A 147      16.224  29.383  21.896  1.00238.04           O
ATOM   1157  N   GLU A 148      13.957  29.538  21.876  1.00240.94           N
ATOM   1158  CA  GLU A 148      13.579  28.173  22.164  1.00240.94           C
ATOM   1159  CB  GLU A 148      13.380  27.849  23.656  1.00240.94           C
ATOM   1160  CG  GLU A 148      12.142  28.502  24.277  1.00240.94           C
ATOM   1161  CD  GLU A 148      12.568  29.789  24.962  1.00240.94           C
ATOM   1162  OE1 GLU A 148      13.457  29.712  25.850  1.00240.94           O
ATOM   1163  OE2 GLU A 148      12.011  30.863  24.610  1.00240.94           O
ATOM   1164  C   GLU A 148      12.218  28.025  21.536  1.00240.94           C
ATOM   1165  O   GLU A 148      11.864  28.789  20.641  1.00240.94           O
ATOM   1166  N   ASN A 149      11.421  27.014  21.946  1.00174.05           N
ATOM   1167  CA  ASN A 149      10.100  26.925  21.385  1.00174.05           C
ATOM   1168  CB  ASN A 149       9.734  25.496  20.934  1.00174.05           C
ATOM   1169  CG  ASN A 149       9.908  24.526  22.095  1.00174.05           C
ATOM   1170  OD1 ASN A 149      10.868  24.614  22.859  1.00174.05           O
ATOM   1171  ND2 ASN A 149       8.955  23.564  22.223  1.00174.05           N
ATOM   1172  C   ASN A 149       9.109  27.422  22.402  1.00174.05           C
ATOM   1173  O   ASN A 149       8.595  26.655  23.215  1.00174.05           O
ATOM   1174  N   GLU A 150       8.783  28.737  22.349  1.00194.03           N
ATOM   1175  CA  GLU A 150       7.918  29.343  23.329  1.00194.03           C
ATOM   1176  CB  GLU A 150       8.677  29.947  24.524  1.00194.03           C
ATOM   1177  CG  GLU A 150       9.222  28.900  25.489  0.00194.03           C
ATOM   1178  CD  GLU A 150       8.007  28.228  26.107  0.00194.03           C
ATOM   1179  OE1 GLU A 150       7.415  27.352  25.423  0.00194.03           O
ATOM   1180  OE2 GLU A 150       7.640  28.597  27.254  0.00194.03           O
ATOM   1181  C   GLU A 150       7.160  30.483  22.714  1.00194.03           C
ATOM   1182  O   GLU A 150       7.050  30.598  21.494  1.00194.03           O
ATOM   1183  N   GLY A 151       6.573  31.331  23.593  1.00119.18           N
ATOM   1184  CA  GLY A 151       5.833  32.509  23.221  1.00119.18           C
ATOM   1185  C   GLY A 151       6.574  33.684  23.791  1.00119.18           C
ATOM   1186  O   GLY A 151       7.495  33.505  24.582  1.00119.18           O
ATOM   1187  N   THR A 152       6.208  34.932  23.418  1.00 96.75           N
ATOM   1188  CA  THR A 152       6.985  36.037  23.917  1.00 96.75           C
ATOM   1189  CB  THR A 152       7.965  36.535  22.888  1.00 96.75           C
ATOM   1190  OG1 THR A 152       8.806  35.468  22.472  1.00 96.75           O
ATOM   1191  CG2 THR A 152       8.825  37.657  23.491  1.00 96.75           C
ATOM   1192  C   THR A 152       6.081  37.179  24.301  1.00 96.75           C
ATOM   1193  O   THR A 152       4.927  37.247  23.881  1.00 96.75           O
ATOM   1194  N   ASP A 153       6.593  38.099  25.155  1.00110.72           N
ATOM   1195  CA  ASP A 153       5.862  39.267  25.571  1.00110.72           C
ATOM   1196  CB  ASP A 153       5.724  39.426  27.099  1.00110.72           C
ATOM   1197  CG  ASP A 153       4.865  40.658  27.381  1.00110.72           C
ATOM   1198  OD1 ASP A 153       3.995  40.987  26.531  1.00110.72           O
ATOM   1199  OD2 ASP A 153       5.076  41.293  28.450  1.00110.72           O
ATOM   1200  C   ASP A 153       6.616  40.469  25.094  1.00110.72           C
ATOM   1201  O   ASP A 153       7.840  40.449  24.974  1.00110.72           O
ATOM   1202  N   ASN A 154       5.885  41.564  24.808  1.00214.53           N
ATOM   1203  CA  ASN A 154       6.492  42.771  24.323  1.00214.53           C
ATOM   1204  CB  ASN A 154       5.462  43.788  23.800  1.00214.53           C
ATOM   1205  CG  ASN A 154       6.211  45.009  23.288  1.00214.53           C
ATOM   1206  OD1 ASN A 154       7.329  44.904  22.787  1.00214.53           O
ATOM   1207  ND2 ASN A 154       5.577  46.205  23.417  1.00214.53           N
ATOM   1208  C   ASN A 154       7.249  43.412  25.447  1.00214.53           C
ATOM   1209  O   ASN A 154       6.908  43.241  26.616  1.00214.53           O
ATOM   1210  N   LEU A 155       8.331  44.147  25.105  1.00263.76           N
ATOM   1211  CA  LEU A 155       9.134  44.822  26.088  1.00263.76           C
ATOM   1212  CB  LEU A 155      10.616  44.403  26.095  1.00263.76           C
ATOM   1213  CG  LEU A 155      10.854  42.933  26.481  1.00263.76           C
ATOM   1214  CD1 LEU A 155      10.272  41.979  25.426  1.00263.76           C
ATOM   1215  CD2 LEU A 155      12.339  42.670  26.781  1.00263.76           C
ATOM   1216  C   LEU A 155       9.120  46.280  25.758  1.00263.76           C
ATOM   1217  O   LEU A 155       8.785  46.671  24.641  1.00263.76           O
ATOM   1218  N   SER A 156       9.463  47.130  26.747  1.00227.85           N
ATOM   1219  CA  SER A 156       9.508  48.543  26.508  1.00227.85           C
ATOM   1220  CB  SER A 156       8.201  49.255  26.888  1.00227.85           C
ATOM   1221  OG  SER A 156       7.137  48.787  26.070  1.00227.85           O
ATOM   1222  C   SER A 156      10.612  49.105  27.353  1.00227.85           C
ATOM   1223  O   SER A 156      11.078  48.454  28.286  1.00227.85           O
ATOM   1224  N   GLU A 157      11.080  50.331  27.029  1.00294.20           N
ATOM   1225  CA  GLU A 157      12.143  50.928  27.789  1.00294.20           C
ATOM   1226  CB  GLU A 157      13.469  51.032  27.014  1.00294.20           C
ATOM   1227  CG  GLU A 157      14.604  51.664  27.821  1.00294.20           C
ATOM   1228  CD  GLU A 157      15.862  51.634  26.964  1.00294.20           C
ATOM   1229  OE1 GLU A 157      15.800  51.067  25.841  1.00294.20           O
ATOM   1230  OE2 GLU A 157      16.903  52.175  27.423  1.00294.20           O
ATOM   1231  C   GLU A 157      11.731  52.318  28.168  1.00294.20           C
ATOM   1232  O   GLU A 157      10.932  52.951  27.480  1.00294.20           O
ATOM   1233  N   GLU A 158      12.259  52.821  29.305  1.00331.35           N
ATOM   1234  CA  GLU A 158      11.926  54.147  29.749  1.00331.35           C
ATOM   1235  CB  GLU A 158      10.978  54.156  30.963  1.00331.35           C
ATOM   1236  CG  GLU A 158      11.565  53.494  32.213  1.00331.35           C
ATOM   1237  CD  GLU A 158      12.372  54.537  32.974  1.00331.35           C
ATOM   1238  OE1 GLU A 158      12.186  55.750  32.690  1.00331.35           O
ATOM   1239  OE2 GLU A 158      13.179  54.136  33.856  1.00331.35           O
ATOM   1240  C   GLU A 158      13.196  54.829  30.156  1.00331.35           C
ATOM   1241  O   GLU A 158      14.163  54.177  30.543  1.00331.35           O
ATOM   1242  N   GLU A 159      13.234  56.176  30.057  1.00241.84           N
ATOM   1243  CA  GLU A 159      14.419  56.894  30.437  1.00241.84           C
ATOM   1244  CB  GLU A 159      14.990  57.786  29.321  1.00241.84           C
ATOM   1245  CG  GLU A 159      16.256  58.543  29.730  1.00241.84           C
ATOM   1246  CD  GLU A 159      16.644  59.469  28.586  1.00241.84           C
ATOM   1247  OE1 GLU A 159      15.932  59.454  27.546  1.00241.84           O
ATOM   1248  OE2 GLU A 159      17.654  60.208  28.737  1.00241.84           O
ATOM   1249  C   GLU A 159      14.069  57.803  31.574  1.00241.84           C
ATOM   1250  O   GLU A 159      13.070  58.521  31.539  1.00241.84           O
ATOM   1251  N   PRO A 160      14.875  57.754  32.597  1.00157.46           N
ATOM   1252  CA  PRO A 160      14.643  58.615  33.728  1.00157.46           C
ATOM   1253  CD  PRO A 160      15.407  56.463  33.007  1.00157.46           C
ATOM   1254  CB  PRO A 160      15.335  57.951  34.917  1.00157.46           C
ATOM   1255  CG  PRO A 160      15.359  56.461  34.543  1.00157.46           C
ATOM   1256  C   PRO A 160      15.137  60.004  33.469  1.00157.46           C
ATOM   1257  O   PRO A 160      15.990  60.182  32.600  1.00157.46           O
ATOM   1258  N   ILE A 161      14.601  61.002  34.202  1.00105.65           N
ATOM   1259  CA  ILE A 161      15.048  62.360  34.070  1.00105.65           C
ATOM   1260  CB  ILE A 161      14.056  63.261  33.395  1.00105.65           C
ATOM   1261  CG1 ILE A 161      14.694  64.628  33.095  1.00105.65           C
ATOM   1262  CG2 ILE A 161      12.798  63.335  34.276  1.00105.65           C
ATOM   1263  CD1 ILE A 161      13.856  65.505  32.166  1.00105.65           C
ATOM   1264  C   ILE A 161      15.251  62.896  35.453  1.00105.65           C
ATOM   1265  O   ILE A 161      14.548  62.504  36.383  1.00105.65           O
ATOM   1266  N   GLN A 162      16.240  63.796  35.634  1.00278.96           N
ATOM   1267  CA  GLN A 162      16.452  64.343  36.944  1.00278.96           C
ATOM   1268  CB  GLN A 162      17.773  63.899  37.597  1.00278.96           C
ATOM   1269  CG  GLN A 162      17.870  62.391  37.836  1.00278.96           C
ATOM   1270  CD  GLN A 162      18.196  61.726  36.506  1.00278.96           C
ATOM   1271  OE1 GLN A 162      19.050  62.197  35.756  1.00278.96           O
ATOM   1272  NE2 GLN A 162      17.495  60.602  36.200  1.00278.96           N
ATOM   1273  C   GLN A 162      16.520  65.833  36.824  1.00278.96           C
ATOM   1274  O   GLN A 162      17.057  66.363  35.853  1.00278.96           O
ATOM   1275  N   GLU A 163      15.947  66.549  37.813  1.00345.77           N
ATOM   1276  CA  GLU A 163      16.011  67.983  37.815  1.00345.77           C
ATOM   1277  CB  GLU A 163      14.775  68.655  37.188  1.00345.77           C
ATOM   1278  CG  GLU A 163      14.909  70.170  37.013  1.00345.77           C
ATOM   1279  CD  GLU A 163      14.650  70.839  38.356  1.00345.77           C
ATOM   1280  OE1 GLU A 163      13.998  70.198  39.222  1.00345.77           O
ATOM   1281  OE2 GLU A 163      15.097  72.004  38.530  1.00345.77           O
ATOM   1282  C   GLU A 163      16.082  68.412  39.246  1.00345.77           C
ATOM   1283  O   GLU A 163      15.485  67.783  40.118  1.00345.77           O
ATOM   1284  N   GLU A 164      16.839  69.491  39.536  1.00285.30           N
ATOM   1285  CA  GLU A 164      16.926  69.936  40.897  1.00285.30           C
ATOM   1286  CB  GLU A 164      18.201  69.463  41.611  1.00285.30           C
ATOM   1287  CG  GLU A 164      18.304  69.932  43.065  1.00285.30           C
ATOM   1288  CD  GLU A 164      19.607  69.394  43.641  1.00285.30           C
ATOM   1289  OE1 GLU A 164      20.341  68.696  42.891  1.00285.30           O
ATOM   1290  OE2 GLU A 164      19.887  69.676  44.836  1.00285.30           O
ATOM   1291  C   GLU A 164      16.969  71.431  40.901  1.00285.30           C
ATOM   1292  O   GLU A 164      17.626  72.042  40.059  1.00285.30           O
ATOM   1293  N   GLN A 165      16.247  72.060  41.849  1.00289.02           N
ATOM   1294  CA  GLN A 165      16.305  73.488  41.970  1.00289.02           C
ATOM   1295  CB  GLN A 165      15.291  74.246  41.095  1.00289.02           C
ATOM   1296  CG  GLN A 165      13.830  73.995  41.472  1.00289.02           C
ATOM   1297  CD  GLN A 165      12.965  74.833  40.541  1.00289.02           C
ATOM   1298  OE1 GLN A 165      13.473  75.603  39.728  1.00289.02           O
ATOM   1299  NE2 GLN A 165      11.619  74.685  40.665  1.00289.02           N
ATOM   1300  C   GLN A 165      15.999  73.830  43.392  1.00289.02           C
ATOM   1301  O   GLN A 165      15.238  73.129  44.057  1.00289.02           O
ATOM   1302  N   ILE A 166      16.612  74.914  43.905  1.00138.90           N
ATOM   1303  CA  ILE A 166      16.343  75.322  45.252  1.00138.90           C
ATOM   1304  CB  ILE A 166      17.527  75.197  46.169  1.00138.90           C
ATOM   1305  CG1 ILE A 166      17.109  75.456  47.626  1.00138.90           C
ATOM   1306  CG2 ILE A 166      18.635  76.130  45.655  1.00138.90           C
ATOM   1307  CD1 ILE A 166      18.184  75.077  48.645  1.00138.90           C
ATOM   1308  C   ILE A 166      15.958  76.765  45.220  1.00138.90           C
ATOM   1309  O   ILE A 166      16.584  77.568  44.529  1.00138.90           O
ATOM   1310  N   ALA A 167      14.888  77.130  45.953  1.00244.69           N
ATOM   1311  CA  ALA A 167      14.491  78.506  45.985  1.00244.69           C
ATOM   1312  CB  ALA A 167      13.648  78.935  44.772  1.00244.69           C
ATOM   1313  C   ALA A 167      13.646  78.704  47.199  1.00244.69           C
ATOM   1314  O   ALA A 167      13.100  77.751  47.752  1.00244.69           O
ATOM   1315  N   SER A 168      13.539  79.965  47.661  1.00195.06           N
ATOM   1316  CA  SER A 168      12.711  80.252  48.794  1.00195.06           C
ATOM   1317  CB  SER A 168      13.497  80.689  50.042  1.00195.06           C
ATOM   1318  OG  SER A 168      14.317  79.625  50.501  1.00195.06           O
ATOM   1319  C   SER A 168      11.839  81.397  48.402  1.00195.06           C
ATOM   1320  O   SER A 168      12.267  82.290  47.672  1.00195.06           O
ATOM   1321  N   ARG A 169      10.574  81.390  48.862  1.00278.82           N
ATOM   1322  CA  ARG A 169       9.703  82.473  48.519  1.00278.82           C
ATOM   1323  CB  ARG A 169       8.642  82.096  47.471  1.00278.82           C
ATOM   1324  CG  ARG A 169       9.230  81.712  46.112  1.00278.82           C
ATOM   1325  CD  ARG A 169       9.321  82.876  45.122  1.00278.82           C
ATOM   1326  NE  ARG A 169      10.371  83.810  45.616  1.00278.82           N
ATOM   1327  CZ  ARG A 169      10.028  84.850  46.431  1.00278.82           C
ATOM   1328  NH1 ARG A 169       8.724  85.030  46.792  1.00278.82           N
ATOM   1329  NH2 ARG A 169      10.987  85.711  46.879  1.00278.82           N
ATOM   1330  C   ARG A 169       8.967  82.869  49.755  1.00278.82           C
ATOM   1331  O   ARG A 169       8.572  82.031  50.564  1.00278.82           O
ATOM   1332  N   PRO A 170       8.806  84.148  49.926  1.00107.21           N
ATOM   1333  CA  PRO A 170       8.041  84.637  51.037  1.00107.21           C
ATOM   1334  CD  PRO A 170       9.836  85.089  49.525  1.00107.21           C
ATOM   1335  CB  PRO A 170       8.496  86.079  51.275  1.00107.21           C
ATOM   1336  CG  PRO A 170       9.313  86.444  50.022  1.00107.21           C
ATOM   1337  C   PRO A 170       6.599  84.501  50.683  1.00107.21           C
ATOM   1338  O   PRO A 170       6.288  84.420  49.496  1.00107.21           O
ATOM   1339  N   LEU A 171       5.699  84.458  51.683  1.00199.02           N
ATOM   1340  CA  LEU A 171       4.314  84.324  51.351  1.00199.02           C
ATOM   1341  CB  LEU A 171       3.591  83.273  52.223  1.00199.02           C
ATOM   1342  CG  LEU A 171       2.148  82.890  51.811  1.00199.02           C
ATOM   1343  CD1 LEU A 171       1.581  81.836  52.774  1.00199.02           C
ATOM   1344  CD2 LEU A 171       1.204  84.097  51.677  1.00199.02           C
ATOM   1345  C   LEU A 171       3.688  85.657  51.596  1.00199.02           C
ATOM   1346  O   LEU A 171       3.684  86.159  52.718  1.00199.02           O
ATOM   1347  N   VAL A 172       3.156  86.274  50.524  1.00120.68           N
ATOM   1348  CA  VAL A 172       2.482  87.528  50.669  1.00120.68           C
ATOM   1349  CB  VAL A 172       3.360  88.719  50.417  1.00120.68           C
ATOM   1350  CG1 VAL A 172       4.473  88.738  51.477  1.00120.68           C
ATOM   1351  CG2 VAL A 172       3.875  88.653  48.969  1.00120.68           C
ATOM   1352  C   VAL A 172       1.408  87.547  49.636  1.00120.68           C
ATOM   1353  O   VAL A 172       1.531  86.909  48.592  1.00120.68           O
ATOM   1354  N   GLU A 173       0.305  88.267  49.911  1.00226.46           N
ATOM   1355  CA  GLU A 173      -0.736  88.329  48.932  1.00226.46           C
ATOM   1356  CB  GLU A 173      -2.077  87.762  49.427  1.00226.46           C
ATOM   1357  CG  GLU A 173      -3.194  87.822  48.383  1.00226.46           C
ATOM   1358  CD  GLU A 173      -4.449  87.232  49.010  1.00226.46           C
ATOM   1359  OE1 GLU A 173      -4.367  86.785  50.185  1.00226.46           O
ATOM   1360  OE2 GLU A 173      -5.504  87.217  48.322  1.00226.46           O
ATOM   1361  C   GLU A 173      -0.954  89.767  48.602  1.00226.46           C
ATOM   1362  O   GLU A 173      -1.224  90.583  49.482  1.00226.46           O
ATOM   1363  N   GLU A 174      -0.819  90.117  47.311  1.00252.14           N
ATOM   1364  CA  GLU A 174      -1.059  91.470  46.911  1.00252.14           C
ATOM   1365  CB  GLU A 174       0.228  92.276  46.657  1.00252.14           C
ATOM   1366  CG  GLU A 174       1.096  91.703  45.535  1.00252.14           C
ATOM   1367  CD  GLU A 174       2.326  92.589  45.391  1.00252.14           C
ATOM   1368  OE1 GLU A 174       2.437  93.578  46.164  1.00252.14           O
ATOM   1369  OE2 GLU A 174       3.171  92.287  44.507  1.00252.14           O
ATOM   1370  C   GLU A 174      -1.801  91.409  45.622  1.00252.14           C
ATOM   1371  O   GLU A 174      -1.454  90.632  44.733  1.00252.14           O
ATOM   1372  N   SER A 175      -2.867  92.219  45.485  1.00148.06           N
ATOM   1373  CA  SER A 175      -3.584  92.198  44.250  1.00148.06           C
ATOM   1374  CB  SER A 175      -4.905  91.412  44.315  1.00148.06           C
ATOM   1375  OG  SER A 175      -5.555  91.441  43.053  1.00148.06           O
ATOM   1376  C   SER A 175      -3.931  93.605  43.900  1.00148.06           C
ATOM   1377  O   SER A 175      -4.334  94.390  44.757  1.00148.06           O
ATOM   1378  N   ILE A 176      -3.753  93.963  42.617  1.00151.64           N
ATOM   1379  CA  ILE A 176      -4.125  95.271  42.175  1.00151.64           C
ATOM   1380  CB  ILE A 176      -2.949  96.127  41.773  1.00151.64           C
ATOM   1381  CG1 ILE A 176      -3.352  97.607  41.622  1.00151.64           C
ATOM   1382  CG2 ILE A 176      -2.306  95.515  40.517  1.00151.64           C
ATOM   1383  CD1 ILE A 176      -4.349  97.890  40.498  1.00151.64           C
ATOM   1384  C   ILE A 176      -5.005  95.060  40.989  1.00151.64           C
ATOM   1385  O   ILE A 176      -4.703  94.250  40.114  1.00151.64           O
ATOM   1386  N   GLU A 177      -6.152  95.759  40.945  1.00254.60           N
ATOM   1387  CA  GLU A 177      -7.006  95.575  39.813  1.00254.60           C
ATOM   1388  CB  GLU A 177      -8.405  95.048  40.179  1.00254.60           C
ATOM   1389  CG  GLU A 177      -9.173  95.956  41.143  1.00254.60           C
ATOM   1390  CD  GLU A 177      -8.653  95.707  42.553  1.00254.60           C
ATOM   1391  OE1 GLU A 177      -7.814  94.782  42.722  1.00254.60           O
ATOM   1392  OE2 GLU A 177      -9.092  96.436  43.483  1.00254.60           O
ATOM   1393  C   GLU A 177      -7.188  96.901  39.158  1.00254.60           C
ATOM   1394  O   GLU A 177      -7.716  97.835  39.759  1.00254.60           O
ATOM   1395  N   GLU A 178      -6.729  97.023  37.899  1.00268.98           N
ATOM   1396  CA  GLU A 178      -6.944  98.253  37.204  1.00268.98           C
ATOM   1397  CB  GLU A 178      -5.651  99.039  36.930  1.00268.98           C
ATOM   1398  CG  GLU A 178      -5.894 100.379  36.235  1.00268.98           C
ATOM   1399  CD  GLU A 178      -6.497 101.332  37.257  1.00268.98           C
ATOM   1400  OE1 GLU A 178      -6.649 100.917  38.437  1.00268.98           O
ATOM   1401  OE2 GLU A 178      -6.812 102.490  36.872  1.00268.98           O
ATOM   1402  C   GLU A 178      -7.530  97.897  35.881  1.00268.98           C
ATOM   1403  O   GLU A 178      -6.820  97.475  34.970  1.00268.98           O
ATOM   1404  N   LEU A 179      -8.859  98.043  35.749  1.00297.14           N
ATOM   1405  CA  LEU A 179      -9.488  97.757  34.496  1.00297.14           C
ATOM   1406  CB  LEU A 179      -9.815  96.258  34.329  1.00297.14           C
ATOM   1407  CG  LEU A 179     -10.417  95.860  32.967  1.00297.14           C
ATOM   1408  CD1 LEU A 179     -11.839  96.407  32.783  1.00297.14           C
ATOM   1409  CD2 LEU A 179      -9.473  96.237  31.814  1.00297.14           C
ATOM   1410  C   LEU A 179     -10.762  98.532  34.511  1.00297.14           C
ATOM   1411  O   LEU A 179     -11.466  98.543  35.519  1.00297.14           O
ATOM   1412  N   ALA A 180     -11.096  99.227  33.408  1.00172.22           N
ATOM   1413  CA  ALA A 180     -12.331  99.946  33.478  1.00172.22           C
ATOM   1414  CB  ALA A 180     -12.248 101.360  32.880  1.00172.22           C
ATOM   1415  C   ALA A 180     -13.350  99.193  32.690  1.00172.22           C
ATOM   1416  O   ALA A 180     -13.545  99.443  31.502  1.00172.22           O
ATOM   1417  N   ILE A 181     -14.026  98.240  33.356  1.00 74.59           N
ATOM   1418  CA  ILE A 181     -15.103  97.498  32.775  1.00 74.59           C
ATOM   1419  CB  ILE A 181     -14.662  96.336  31.923  1.00 74.59           C
ATOM   1420  CG1 ILE A 181     -13.877  96.841  30.700  1.00 74.59           C
ATOM   1421  CG2 ILE A 181     -15.900  95.513  31.532  1.00 74.59           C
ATOM   1422  CD1 ILE A 181     -13.146  95.734  29.942  1.00 74.59           C
ATOM   1423  C   ILE A 181     -15.872  96.968  33.938  1.00 74.59           C
ATOM   1424  O   ILE A 181     -15.319  96.827  35.029  1.00 74.59           O
ATOM   1425  N   THR A 182     -17.172  96.675  33.763  1.00201.70           N
ATOM   1426  CA  THR A 182     -17.872  96.130  34.884  1.00201.70           C
ATOM   1427  CB  THR A 182     -19.298  96.605  34.966  1.00201.70           C
ATOM   1428  OG1 THR A 182     -19.942  96.031  36.093  1.00201.70           O
ATOM   1429  CG2 THR A 182     -20.045  96.259  33.663  1.00201.70           C
ATOM   1430  C   THR A 182     -17.851  94.642  34.736  1.00201.70           C
ATOM   1431  O   THR A 182     -18.889  93.985  34.653  1.00201.70           O
ATOM   1432  N   GLU A 183     -16.634  94.062  34.722  1.00302.96           N
ATOM   1433  CA  GLU A 183     -16.520  92.642  34.601  1.00302.96           C
ATOM   1434  CB  GLU A 183     -16.565  92.143  33.145  1.00302.96           C
ATOM   1435  CG  GLU A 183     -15.439  92.694  32.269  1.00302.96           C
ATOM   1436  CD  GLU A 183     -15.616  92.120  30.870  1.00302.96           C
ATOM   1437  OE1 GLU A 183     -16.594  91.352  30.666  1.00302.96           O
ATOM   1438  OE2 GLU A 183     -14.777  92.441  29.986  1.00302.96           O
ATOM   1439  C   GLU A 183     -15.205  92.247  35.188  1.00302.96           C
ATOM   1440  O   GLU A 183     -14.267  93.041  35.229  1.00302.96           O
ATOM   1441  N   GLU A 184     -15.115  90.996  35.680  1.00259.27           N
ATOM   1442  CA  GLU A 184     -13.899  90.520  36.268  1.00259.27           C
ATOM   1443  CB  GLU A 184     -14.107  89.712  37.562  1.00259.27           C
ATOM   1444  CG  GLU A 184     -14.546  90.569  38.753  1.00259.27           C
ATOM   1445  CD  GLU A 184     -16.012  90.938  38.577  1.00259.27           C
ATOM   1446  OE1 GLU A 184     -16.673  90.342  37.686  1.00259.27           O
ATOM   1447  OE2 GLU A 184     -16.491  91.823  39.336  1.00259.27           O
ATOM   1448  C   GLU A 184     -13.238  89.625  35.273  1.00259.27           C
ATOM   1449  O   GLU A 184     -13.869  89.164  34.322  1.00259.27           O
ATOM   1450  N   SER A 185     -11.925  89.379  35.459  1.00204.34           N
ATOM   1451  CA  SER A 185     -11.201  88.544  34.547  1.00204.34           C
ATOM   1452  CB  SER A 185      -9.934  89.212  33.985  1.00204.34           C
ATOM   1453  OG  SER A 185      -9.269  88.329  33.094  1.00204.34           O
ATOM   1454  C   SER A 185     -10.769  87.327  35.302  1.00204.34           C
ATOM   1455  O   SER A 185     -10.674  87.348  36.528  1.00204.34           O
ATOM   1456  N   ALA A 186     -10.517  86.218  34.576  1.00226.14           N
ATOM   1457  CA  ALA A 186     -10.122  84.996  35.219  1.00226.14           C
ATOM   1458  CB  ALA A 186     -11.225  83.925  35.233  1.00226.14           C
ATOM   1459  C   ALA A 186      -8.961  84.426  34.465  1.00226.14           C
ATOM   1460  O   ALA A 186      -8.713  84.787  33.316  1.00226.14           O
ATOM   1461  N   ILE A 187      -8.201  83.524  35.123  1.00 58.54           N
ATOM   1462  CA  ILE A 187      -7.052  82.916  34.513  1.00 58.54           C
ATOM   1463  CB  ILE A 187      -5.763  83.296  35.184  1.00 58.54           C
ATOM   1464  CG1 ILE A 187      -5.558  84.819  35.114  1.00 58.54           C
ATOM   1465  CG2 ILE A 187      -4.624  82.495  34.532  1.00 58.54           C
ATOM   1466  CD1 ILE A 187      -4.443  85.326  36.027  1.00 58.54           C
ATOM   1467  C   ILE A 187      -7.206  81.429  34.644  1.00 58.54           C
ATOM   1468  O   ILE A 187      -7.870  80.946  35.560  1.00 58.54           O
ATOM   1469  N   VAL A 188      -6.611  80.662  33.704  1.00 51.31           N
ATOM   1470  CA  VAL A 188      -6.729  79.230  33.738  1.00 51.31           C
ATOM   1471  CB  VAL A 188      -7.492  78.684  32.564  1.00 51.31           C
ATOM   1472  CG1 VAL A 188      -7.519  77.149  32.652  1.00 51.31           C
ATOM   1473  CG2 VAL A 188      -8.887  79.333  32.546  1.00 51.31           C
ATOM   1474  C   VAL A 188      -5.350  78.638  33.696  1.00 51.31           C
ATOM   1475  O   VAL A 188      -4.411  79.263  33.206  1.00 51.31           O
ATOM   1476  N   GLN A 189      -5.198  77.409  34.239  1.00230.20           N
ATOM   1477  CA  GLN A 189      -3.928  76.732  34.261  1.00230.20           C
ATOM   1478  CB  GLN A 189      -3.307  76.668  35.667  1.00230.20           C
ATOM   1479  CG  GLN A 189      -2.976  78.049  36.241  1.00230.20           C
ATOM   1480  CD  GLN A 189      -2.376  77.857  37.627  1.00230.20           C
ATOM   1481  OE1 GLN A 189      -1.952  78.815  38.272  1.00230.20           O
ATOM   1482  NE2 GLN A 189      -2.338  76.583  38.101  1.00230.20           N
ATOM   1483  C   GLN A 189      -4.160  75.321  33.804  1.00230.20           C
ATOM   1484  O   GLN A 189      -5.300  74.862  33.754  1.00230.20           O
ATOM   1485  N   GLU A 190      -3.080  74.596  33.429  1.00308.10           N
ATOM   1486  CA  GLU A 190      -3.255  73.245  32.966  1.00308.10           C
ATOM   1487  CB  GLU A 190      -3.346  73.129  31.434  1.00308.10           C
ATOM   1488  CG  GLU A 190      -4.615  73.749  30.845  1.00308.10           C
ATOM   1489  CD  GLU A 190      -4.444  75.262  30.801  1.00308.10           C
ATOM   1490  OE1 GLU A 190      -3.315  75.744  31.085  1.00308.10           O
ATOM   1491  OE2 GLU A 190      -5.443  75.957  30.476  1.00308.10           O
ATOM   1492  C   GLU A 190      -2.083  72.409  33.397  1.00308.10           C
ATOM   1493  O   GLU A 190      -1.001  72.928  33.667  1.00308.10           O
ATOM   1494  N   LEU A 191      -2.296  71.076  33.494  1.00294.82           N
ATOM   1495  CA  LEU A 191      -1.261  70.144  33.860  1.00294.82           C
ATOM   1496  CB  LEU A 191      -1.395  69.609  35.297  1.00294.82           C
ATOM   1497  CG  LEU A 191      -1.242  70.697  36.378  1.00294.82           C
ATOM   1498  CD1 LEU A 191      -2.365  71.741  36.286  1.00294.82           C
ATOM   1499  CD2 LEU A 191      -1.120  70.076  37.779  1.00294.82           C
ATOM   1500  C   LEU A 191      -1.363  68.960  32.939  1.00294.82           C
ATOM   1501  O   LEU A 191      -2.413  68.725  32.342  1.00294.82           O
ATOM   1502  N   THR A 192      -0.261  68.190  32.778  1.00309.13           N
ATOM   1503  CA  THR A 192      -0.298  67.038  31.914  1.00309.13           C
ATOM   1504  CB  THR A 192       0.323  67.283  30.570  1.00309.13           C
ATOM   1505  OG1 THR A 192       1.698  67.605  30.717  1.00309.13           O
ATOM   1506  CG2 THR A 192      -0.424  68.441  29.888  1.00309.13           C
ATOM   1507  C   THR A 192       0.462  65.910  32.556  1.00309.13           C
ATOM   1508  O   THR A 192       1.226  66.123  33.496  1.00309.13           O
ATOM   1509  N   GLU A 193       0.247  64.664  32.066  1.00275.22           N
ATOM   1510  CA  GLU A 193       0.924  63.509  32.600  1.00275.22           C
ATOM   1511  CB  GLU A 193       0.185  62.873  33.789  1.00275.22           C
ATOM   1512  CG  GLU A 193       0.146  63.776  35.025  1.00275.22           C
ATOM   1513  CD  GLU A 193      -0.643  63.061  36.111  1.00275.22           C
ATOM   1514  OE1 GLU A 193      -1.168  61.951  35.827  1.00275.22           O
ATOM   1515  OE2 GLU A 193      -0.734  63.614  37.240  1.00275.22           O
ATOM   1516  C   GLU A 193       1.019  62.469  31.515  1.00275.22           C
ATOM   1517  O   GLU A 193       0.343  62.572  30.493  1.00275.22           O
ATOM   1518  N   GLN A 194       1.888  61.443  31.701  1.00303.61           N
ATOM   1519  CA  GLN A 194       2.040  60.408  30.706  1.00303.61           C
ATOM   1520  CB  GLN A 194       3.260  60.613  29.790  1.00303.61           C
ATOM   1521  CG  GLN A 194       3.192  61.886  28.943  1.00303.61           C
ATOM   1522  CD  GLN A 194       3.478  63.073  29.852  1.00303.61           C
ATOM   1523  OE1 GLN A 194       2.904  64.148  29.690  1.00303.61           O
ATOM   1524  NE2 GLN A 194       4.400  62.877  30.832  1.00303.61           N
ATOM   1525  C   GLN A 194       2.233  59.079  31.390  1.00303.61           C
ATOM   1526  O   GLN A 194       2.557  59.024  32.575  1.00303.61           O
ATOM   1527  N   THR A 195       2.011  57.965  30.647  1.00299.75           N
ATOM   1528  CA  THR A 195       2.181  56.631  31.174  1.00299.75           C
ATOM   1529  CB  THR A 195       0.895  56.010  31.642  1.00299.75           C
ATOM   1530  OG1 THR A 195       1.155  54.784  32.309  1.00299.75           O
ATOM   1531  CG2 THR A 195      -0.016  55.774  30.425  1.00299.75           C
ATOM   1532  C   THR A 195       2.742  55.747  30.088  1.00299.75           C
ATOM   1533  O   THR A 195       2.764  56.137  28.921  1.00299.75           O
ATOM   1534  N   SER A 196       3.231  54.531  30.448  1.00171.40           N
ATOM   1535  CA  SER A 196       3.788  53.628  29.465  1.00171.40           C
ATOM   1536  CB  SER A 196       5.276  53.886  29.175  1.00171.40           C
ATOM   1537  OG  SER A 196       6.048  53.654  30.343  1.00171.40           O
ATOM   1538  C   SER A 196       3.669  52.204  29.952  1.00171.40           C
ATOM   1539  O   SER A 196       3.325  51.959  31.108  1.00171.40           O
ATOM   1540  N   PRO A 197       3.908  51.251  29.068  1.00160.62           N
ATOM   1541  CA  PRO A 197       3.857  49.845  29.379  1.00160.62           C
ATOM   1542  CD  PRO A 197       3.855  51.501  27.639  1.00160.62           C
ATOM   1543  CB  PRO A 197       3.889  49.112  28.035  1.00160.62           C
ATOM   1544  CG  PRO A 197       4.333  50.180  27.017  1.00160.62           C
ATOM   1545  C   PRO A 197       4.921  49.424  30.338  1.00160.62           C
ATOM   1546  O   PRO A 197       4.682  48.494  31.107  1.00160.62           O
ATOM   1547  N   LYS A 198       6.111  50.052  30.302  1.00169.78           N
ATOM   1548  CA  LYS A 198       7.108  49.635  31.240  1.00169.78           C
ATOM   1549  CB  LYS A 198       8.434  50.406  31.127  1.00169.78           C
ATOM   1550  CG  LYS A 198       9.030  50.471  29.722  1.00169.78           C
ATOM   1551  CD  LYS A 198       8.316  51.476  28.815  1.00169.78           C
ATOM   1552  CE  LYS A 198       8.705  52.931  29.090  1.00169.78           C
ATOM   1553  NZ  LYS A 198       8.189  53.810  28.017  1.00169.78           N
ATOM   1554  C   LYS A 198       6.591  49.979  32.599  1.00169.78           C
ATOM   1555  O   LYS A 198       6.487  49.125  33.478  1.00169.78           O
ATOM   1556  N   GLU A 199       6.224  51.266  32.780  1.00284.02           N
ATOM   1557  CA  GLU A 199       5.744  51.739  34.045  1.00284.02           C
ATOM   1558  CB  GLU A 199       6.550  51.223  35.248  1.00284.02           C
ATOM   1559  CG  GLU A 199       7.986  51.742  35.304  1.00284.02           C
ATOM   1560  CD  GLU A 199       8.587  51.234  36.604  1.00284.02           C
ATOM   1561  OE1 GLU A 199       8.613  49.990  36.797  1.00284.02           O
ATOM   1562  OE2 GLU A 199       9.023  52.087  37.423  1.00284.02           O
ATOM   1563  C   GLU A 199       5.881  53.230  34.022  1.00284.02           C
ATOM   1564  O   GLU A 199       6.184  53.817  32.983  1.00284.02           O
ATOM   1565  N   PRO A 200       5.639  53.869  35.135  1.00110.76           N
ATOM   1566  CA  PRO A 200       5.810  55.293  35.194  1.00110.76           C
ATOM   1567  CD  PRO A 200       4.635  53.413  36.081  1.00110.76           C
ATOM   1568  CB  PRO A 200       5.064  55.765  36.447  1.00110.76           C
ATOM   1569  CG  PRO A 200       4.685  54.471  37.193  1.00110.76           C
ATOM   1570  C   PRO A 200       7.268  55.613  35.182  1.00110.76           C
ATOM   1571  O   PRO A 200       8.063  54.780  35.613  1.00110.76           O
ATOM   1572  N   GLU A 201       7.644  56.806  34.682  1.00212.34           N
ATOM   1573  CA  GLU A 201       9.037  57.134  34.607  1.00212.34           C
ATOM   1574  CB  GLU A 201       9.341  58.349  33.713  1.00212.34           C
ATOM   1575  CG  GLU A 201       9.036  58.093  32.236  1.00212.34           C
ATOM   1576  CD  GLU A 201       9.372  59.348  31.443  1.00212.34           C
ATOM   1577  OE1 GLU A 201       9.983  60.279  32.032  1.00212.34           O
ATOM   1578  OE2 GLU A 201       9.021  59.389  30.234  1.00212.34           O
ATOM   1579  C   GLU A 201       9.535  57.428  35.981  1.00212.34           C
ATOM   1580  O   GLU A 201       8.863  58.074  36.784  1.00212.34           O
ATOM   1581  N   GLU A 202      10.745  56.922  36.280  1.00286.79           N
ATOM   1582  CA  GLU A 202      11.380  57.113  37.548  1.00286.79           C
ATOM   1583  CB  GLU A 202      10.657  56.419  38.712  1.00286.79           C
ATOM   1584  CG  GLU A 202      10.560  54.905  38.524  1.00286.79           C
ATOM   1585  CD  GLU A 202       9.856  54.317  39.737  1.00286.79           C
ATOM   1586  OE1 GLU A 202       8.803  54.878  40.143  1.00286.79           O
ATOM   1587  OE2 GLU A 202      10.367  53.300  40.278  1.00286.79           O
ATOM   1588  C   GLU A 202      12.707  56.451  37.416  1.00286.79           C
ATOM   1589  O   GLU A 202      13.072  55.997  36.334  1.00286.79           O
ATOM   1590  N   ILE A 203      13.486  56.389  38.511  1.00163.63           N
ATOM   1591  CA  ILE A 203      14.718  55.681  38.367  1.00163.63           C
ATOM   1592  CB  ILE A 203      15.837  56.211  39.228  1.00163.63           C
ATOM   1593  CG1 ILE A 203      17.111  55.387  38.990  1.00163.63           C
ATOM   1594  CG2 ILE A 203      15.382  56.292  40.696  1.00163.63           C
ATOM   1595  CD1 ILE A 203      17.679  55.541  37.581  1.00163.63           C
ATOM   1596  C   ILE A 203      14.418  54.263  38.722  1.00163.63           C
ATOM   1597  O   ILE A 203      14.517  53.835  39.871  1.00163.63           O
ATOM   1598  N   ILE A 204      14.012  53.494  37.698  1.00 94.48           N
ATOM   1599  CA  ILE A 204      13.668  52.121  37.885  1.00 94.48           C
ATOM   1600  CB  ILE A 204      12.190  51.876  37.945  1.00 94.48           C
ATOM   1601  CG1 ILE A 204      11.895  50.457  38.462  1.00 94.48           C
ATOM   1602  CG2 ILE A 204      11.620  52.170  36.548  1.00 94.48           C
ATOM   1603  CD1 ILE A 204      10.441  50.244  38.881  1.00 94.48           C
ATOM   1604  C   ILE A 204      14.184  51.393  36.694  1.00 94.48           C
ATOM   1605  O   ILE A 204      14.532  52.004  35.685  1.00 94.48           O
ATOM   1606  N   THR A 205      14.265  50.055  36.789  1.00236.00           N
ATOM   1607  CA  THR A 205      14.754  49.295  35.681  1.00236.00           C
ATOM   1608  CB  THR A 205      15.045  47.864  36.026  1.00236.00           C
ATOM   1609  OG1 THR A 205      13.843  47.199  36.390  1.00236.00           O
ATOM   1610  CG2 THR A 205      16.039  47.827  37.199  1.00236.00           C
ATOM   1611  C   THR A 205      13.673  49.271  34.651  1.00236.00           C
ATOM   1612  O   THR A 205      12.498  49.452  34.966  1.00236.00           O
ATOM   1613  N   GLU A 206      14.052  49.071  33.375  1.00237.38           N
ATOM   1614  CA  GLU A 206      13.052  48.973  32.356  1.00237.38           C
ATOM   1615  CB  GLU A 206      13.604  48.964  30.918  1.00237.38           C
ATOM   1616  CG  GLU A 206      14.060  50.334  30.400  1.00237.38           C
ATOM   1617  CD  GLU A 206      15.468  50.640  30.899  1.00237.38           C
ATOM   1618  OE1 GLU A 206      15.966  49.902  31.790  1.00237.38           O
ATOM   1619  OE2 GLU A 206      16.068  51.622  30.385  1.00237.38           O
ATOM   1620  C   GLU A 206      12.372  47.670  32.599  1.00237.38           C
ATOM   1621  O   GLU A 206      12.985  46.743  33.126  1.00237.38           O
ATOM   1622  N   THR A 207      11.073  47.578  32.255  1.00159.13           N
ATOM   1623  CA  THR A 207      10.376  46.361  32.524  1.00159.13           C
ATOM   1624  CB  THR A 207       8.968  46.401  32.017  1.00159.13           C
ATOM   1625  OG1 THR A 207       8.279  47.498  32.590  1.00159.13           O
ATOM   1626  CG2 THR A 207       8.260  45.098  32.413  1.00159.13           C
ATOM   1627  C   THR A 207      11.090  45.290  31.786  1.00159.13           C
ATOM   1628  O   THR A 207      11.596  44.353  32.403  1.00159.13           O
ATOM   1629  N   ASN A 208      11.184  45.456  30.447  1.00110.23           N
ATOM   1630  CA  ASN A 208      11.856  44.535  29.579  1.00110.23           C
ATOM   1631  CB  ASN A 208      13.392  44.608  29.680  1.00110.23           C
ATOM   1632  CG  ASN A 208      13.828  45.942  29.083  1.00110.23           C
ATOM   1633  OD1 ASN A 208      13.204  46.450  28.153  1.00110.23           O
ATOM   1634  ND2 ASN A 208      14.926  46.529  29.630  1.00110.23           N
ATOM   1635  C   ASN A 208      11.393  43.178  29.961  1.00110.23           C
ATOM   1636  O   ASN A 208      12.156  42.214  29.942  1.00110.23           O
ATOM   1637  N   ILE A 209      10.101  43.062  30.306  1.00114.64           N
ATOM   1638  CA  ILE A 209       9.693  41.777  30.761  1.00114.64           C
ATOM   1639  CB  ILE A 209       8.614  41.803  31.815  1.00114.64           C
ATOM   1640  CG1 ILE A 209       7.342  42.519  31.323  1.00114.64           C
ATOM   1641  CG2 ILE A 209       9.229  42.395  33.094  1.00114.64           C
ATOM   1642  CD1 ILE A 209       6.123  42.288  32.213  1.00114.64           C
ATOM   1643  C   ILE A 209       9.238  40.983  29.594  1.00114.64           C
ATOM   1644  O   ILE A 209       8.095  41.055  29.146  1.00114.64           O
ATOM   1645  N   GLU A 210      10.176  40.192  29.051  1.00196.11           N
ATOM   1646  CA  GLU A 210       9.792  39.302  28.014  1.00196.11           C
ATOM   1647  CB  GLU A 210      10.974  38.742  27.210  1.00196.11           C
ATOM   1648  CG  GLU A 210      10.538  37.783  26.103  1.00196.11           C
ATOM   1649  CD  GLU A 210      11.782  37.082  25.582  1.00196.11           C
ATOM   1650  OE1 GLU A 210      12.809  37.084  26.312  1.00196.11           O
ATOM   1651  OE2 GLU A 210      11.722  36.532  24.450  1.00196.11           O
ATOM   1652  C   GLU A 210       9.228  38.162  28.769  1.00196.11           C
ATOM   1653  O   GLU A 210       9.956  37.251  29.162  1.00196.11           O
ATOM   1654  N   GLU A 211       7.911  38.195  29.017  1.00149.78           N
ATOM   1655  CA  GLU A 211       7.392  37.114  29.783  1.00149.78           C
ATOM   1656  CB  GLU A 211       5.902  37.283  30.124  1.00149.78           C
ATOM   1657  CG  GLU A 211       5.361  36.249  31.110  1.00149.78           C
ATOM   1658  CD  GLU A 211       4.791  35.081  30.317  1.00149.78           C
ATOM   1659  OE1 GLU A 211       5.583  34.243  29.812  1.00149.78           O
ATOM   1660  OE2 GLU A 211       3.539  35.013  30.211  1.00149.78           O
ATOM   1661  C   GLU A 211       7.586  35.893  28.953  1.00149.78           C
ATOM   1662  O   GLU A 211       6.968  35.744  27.900  1.00149.78           O
ATOM   1663  N   LYS A 212       8.479  35.000  29.428  1.00229.07           N
ATOM   1664  CA  LYS A 212       8.794  33.760  28.778  1.00229.07           C
ATOM   1665  CB  LYS A 212       8.709  33.738  27.248  1.00229.07           C
ATOM   1666  CG  LYS A 212       8.713  32.301  26.713  1.00229.07           C
ATOM   1667  CD  LYS A 212       7.377  31.580  26.913  1.00229.07           C
ATOM   1668  CE  LYS A 212       6.888  31.551  28.363  1.00229.07           C
ATOM   1669  NZ  LYS A 212       5.447  31.218  28.401  1.00229.07           N
ATOM   1670  C   LYS A 212      10.222  33.463  29.100  1.00229.07           C
ATOM   1671  O   LYS A 212      10.618  33.453  30.263  1.00229.07           O
ATOM   1672  N   VAL A 213      11.026  33.219  28.044  1.00202.57           N
ATOM   1673  CA  VAL A 213      12.428  32.920  28.140  1.00202.57           C
ATOM   1674  CB  VAL A 213      13.107  32.916  26.798  1.00202.57           C
ATOM   1675  CG1 VAL A 213      12.739  34.214  26.062  1.00202.57           C
ATOM   1676  CG2 VAL A 213      14.625  32.789  26.997  1.00202.57           C
ATOM   1677  C   VAL A 213      13.085  33.964  28.996  1.00202.57           C
ATOM   1678  O   VAL A 213      12.583  35.081  29.071  1.00202.57           O
ATOM   1679  N   GLU A 214      14.200  33.579  29.673  1.00262.24           N
ATOM   1680  CA  GLU A 214      15.004  34.331  30.627  1.00262.24           C
ATOM   1681  CB  GLU A 214      14.703  34.002  32.100  1.00262.24           C
ATOM   1682  CG  GLU A 214      13.290  34.413  32.527  1.00262.24           C
ATOM   1683  CD  GLU A 214      13.142  35.929  32.400  1.00262.24           C
ATOM   1684  OE1 GLU A 214      14.057  36.588  31.837  1.00262.24           O
ATOM   1685  OE2 GLU A 214      12.096  36.453  32.866  1.00262.24           O
ATOM   1686  C   GLU A 214      16.504  34.127  30.384  1.00262.24           C
ATOM   1687  O   GLU A 214      16.860  34.069  29.207  1.00262.24           O
ATOM   1688  N   GLN A 215      17.406  34.109  31.456  1.00288.47           N
ATOM   1689  CA  GLN A 215      18.871  33.926  31.307  1.00288.47           C
ATOM   1690  CB  GLN A 215      19.507  35.317  31.162  1.00288.47           C
ATOM   1691  CG  GLN A 215      18.824  36.146  30.069  1.00288.47           C
ATOM   1692  CD  GLN A 215      19.519  37.493  29.968  1.00288.47           C
ATOM   1693  OE1 GLN A 215      18.887  38.547  30.038  1.00288.47           O
ATOM   1694  NE2 GLN A 215      20.865  37.456  29.784  1.00288.47           N
ATOM   1695  C   GLN A 215      19.739  33.260  32.454  1.00288.47           C
ATOM   1696  O   GLN A 215      19.629  33.676  33.606  1.00288.47           O
ATOM   1697  N   LEU A 216      20.647  32.238  32.146  1.00408.85           N
ATOM   1698  CA  LEU A 216      21.846  31.745  32.905  1.00408.85           C
ATOM   1699  CB  LEU A 216      22.516  32.868  33.728  1.00408.85           C
ATOM   1700  CG  LEU A 216      23.052  34.026  32.865  1.00408.85           C
ATOM   1701  CD1 LEU A 216      23.798  35.067  33.716  1.00408.85           C
ATOM   1702  CD2 LEU A 216      23.893  33.498  31.692  1.00408.85           C
ATOM   1703  C   LEU A 216      21.824  30.493  33.834  1.00408.85           C
ATOM   1704  O   LEU A 216      20.929  30.430  34.663  1.00408.85           O
ATOM   1705  N   GLU A 217      22.808  29.487  33.742  1.00421.60           N
ATOM   1706  CA  GLU A 217      23.081  28.372  34.718  1.00421.60           C
ATOM   1707  CB  GLU A 217      21.898  27.923  35.587  1.00421.60           C
ATOM   1708  CG  GLU A 217      21.773  28.889  36.764  1.00421.60           C
ATOM   1709  CD  GLU A 217      23.201  29.361  37.061  1.00421.60           C
ATOM   1710  OE1 GLU A 217      24.104  28.500  37.247  1.00421.60           O
ATOM   1711  OE2 GLU A 217      23.406  30.603  37.094  1.00421.60           O
ATOM   1712  C   GLU A 217      23.917  27.116  34.277  1.00421.60           C
ATOM   1713  O   GLU A 217      24.144  26.957  33.081  1.00421.60           O
ATOM   1714  N   ASP A 218      24.430  26.216  35.238  1.00269.79           N
ATOM   1715  CA  ASP A 218      25.284  24.992  35.017  1.00269.79           C
ATOM   1716  CB  ASP A 218      26.773  25.321  34.802  1.00269.79           C
ATOM   1717  CG  ASP A 218      26.990  26.044  33.491  1.00269.79           C
ATOM   1718  OD1 ASP A 218      26.504  25.540  32.445  1.00269.79           O
ATOM   1719  OD2 ASP A 218      27.652  27.117  33.521  1.00269.79           O
ATOM   1720  C   ASP A 218      25.378  24.003  36.224  1.00269.79           C
ATOM   1721  O   ASP A 218      25.686  24.531  37.283  1.00269.79           O
ATOM   1722  N   GLU A 219      25.097  22.612  36.117  1.00355.65           N
ATOM   1723  CA  GLU A 219      25.131  21.486  37.146  1.00355.65           C
ATOM   1724  CB  GLU A 219      24.897  21.914  38.617  1.00355.65           C
ATOM   1725  CG  GLU A 219      25.775  22.896  39.398  1.00355.65           C
ATOM   1726  CD  GLU A 219      25.110  23.424  40.664  1.00355.65           C
ATOM   1727  OE1 GLU A 219      24.475  22.638  41.411  1.00355.65           O
ATOM   1728  OE2 GLU A 219      25.251  24.650  40.905  1.00355.65           O
ATOM   1729  C   GLU A 219      24.227  20.160  36.840  1.00355.65           C
ATOM   1730  O   GLU A 219      24.151  19.786  35.671  1.00355.65           O
ATOM   1731  N   GLU A 220      23.522  19.416  37.828  1.00372.36           N
ATOM   1732  CA  GLU A 220      22.675  18.129  37.789  1.00372.36           C
ATOM   1733  CB  GLU A 220      23.185  16.732  38.186  1.00372.36           C
ATOM   1734  CG  GLU A 220      23.995  16.325  37.062  1.00372.36           C
ATOM   1735  CD  GLU A 220      24.182  14.948  36.465  1.00372.36           C
ATOM   1736  OE1 GLU A 220      23.545  14.015  36.984  1.00372.36           O
ATOM   1737  OE2 GLU A 220      24.960  14.806  35.483  1.00372.36           O
ATOM   1738  C   GLU A 220      21.478  17.806  38.712  1.00372.36           C
ATOM   1739  O   GLU A 220      20.812  18.665  39.276  1.00372.36           O
ATOM   1740  N   VAL A 221      21.177  16.436  38.736  1.00214.45           N
ATOM   1741  CA  VAL A 221      20.198  15.616  39.461  1.00214.45           C
ATOM   1742  CB  VAL A 221      19.319  16.542  40.285  1.00214.45           C
ATOM   1743  CG1 VAL A 221      17.919  16.894  39.777  1.00214.45           C
ATOM   1744  CG2 VAL A 221      19.343  16.091  41.713  1.00214.45           C
ATOM   1745  C   VAL A 221      19.394  14.579  38.579  1.00214.45           C
ATOM   1746  O   VAL A 221      18.359  14.926  38.019  1.00214.45           O
ATOM   1747  N   PRO A 222      19.722  13.307  38.305  1.00142.80           N
ATOM   1748  CA  PRO A 222      18.708  12.564  37.547  1.00142.80           C
ATOM   1749  CD  PRO A 222      21.010  13.085  37.680  1.00142.80           C
ATOM   1750  CB  PRO A 222      19.330  12.122  36.232  1.00142.80           C
ATOM   1751  CG  PRO A 222      20.804  12.028  36.579  1.00142.80           C
ATOM   1752  C   PRO A 222      17.987  11.431  38.248  1.00142.80           C
ATOM   1753  O   PRO A 222      18.599  10.722  39.037  1.00142.80           O
ATOM   1754  N   GLU A 223      16.737  11.131  37.840  1.00284.22           N
ATOM   1755  CA  GLU A 223      15.826  10.244  38.531  1.00284.22           C
ATOM   1756  CB  GLU A 223      14.658   9.771  37.650  1.00284.22           C
ATOM   1757  CG  GLU A 223      15.105   8.936  36.446  1.00284.22           C
ATOM   1758  CD  GLU A 223      13.861   8.490  35.689  1.00284.22           C
ATOM   1759  OE1 GLU A 223      12.987   9.355  35.417  1.00284.22           O
ATOM   1760  OE2 GLU A 223      13.768   7.272  35.379  1.00284.22           O
ATOM   1761  C   GLU A 223      16.465   9.002  39.095  1.00284.22           C
ATOM   1762  O   GLU A 223      17.271   8.340  38.443  1.00284.22           O
ATOM   1763  N   GLU A 224      16.101   8.689  40.369  1.00297.32           N
ATOM   1764  CA  GLU A 224      16.496   7.500  41.090  1.00297.32           C
ATOM   1765  CB  GLU A 224      17.923   7.540  41.659  1.00297.32           C
ATOM   1766  CG  GLU A 224      19.015   7.470  40.592  1.00297.32           C
ATOM   1767  CD  GLU A 224      20.351   7.329  41.309  1.00297.32           C
ATOM   1768  OE1 GLU A 224      20.348   7.301  42.568  1.00297.32           O
ATOM   1769  OE2 GLU A 224      21.391   7.240  40.604  1.00297.32           O
ATOM   1770  C   GLU A 224      15.570   7.347  42.273  1.00297.32           C
ATOM   1771  O   GLU A 224      14.941   8.317  42.692  1.00297.32           O
ATOM   1772  N   GLU A 225      15.441   6.117  42.839  1.00334.17           N
ATOM   1773  CA  GLU A 225      14.572   5.931  43.980  1.00334.17           C
ATOM   1774  CB  GLU A 225      13.081   5.890  43.594  1.00334.17           C
ATOM   1775  CG  GLU A 225      12.115   5.816  44.780  1.00334.17           C
ATOM   1776  CD  GLU A 225      11.872   4.353  45.130  1.00334.17           C
ATOM   1777  OE1 GLU A 225      12.422   3.472  44.416  1.00334.17           O
ATOM   1778  OE2 GLU A 225      11.133   4.098  46.118  1.00334.17           O
ATOM   1779  C   GLU A 225      14.898   4.629  44.673  1.00334.17           C
ATOM   1780  O   GLU A 225      15.470   3.726  44.065  1.00334.17           O
ATOM   1781  N   VAL A 226      14.557   4.515  45.985  1.00142.67           N
ATOM   1782  CA  VAL A 226      14.766   3.300  46.744  1.00142.67           C
ATOM   1783  CB  VAL A 226      16.140   3.197  47.340  1.00142.67           C
ATOM   1784  CG1 VAL A 226      16.320   4.340  48.353  1.00142.67           C
ATOM   1785  CG2 VAL A 226      16.305   1.796  47.951  1.00142.67           C
ATOM   1786  C   VAL A 226      13.782   3.268  47.889  1.00142.67           C
ATOM   1787  O   VAL A 226      13.203   4.296  48.234  1.00142.67           O
ATOM   1788  N   THR A 227      13.546   2.076  48.501  1.00253.58           N
ATOM   1789  CA  THR A 227      12.620   1.979  49.609  1.00253.58           C
ATOM   1790  CB  THR A 227      11.216   1.667  49.188  1.00253.58           C
ATOM   1791  OG1 THR A 227      10.336   1.795  50.295  1.00253.58           O
ATOM   1792  CG2 THR A 227      11.172   0.233  48.635  1.00253.58           C
ATOM   1793  C   THR A 227      13.042   0.882  50.557  1.00253.58           C
ATOM   1794  O   THR A 227      13.964   0.120  50.267  1.00253.58           O
ATOM   1795  N   ILE A 228      12.374   0.796  51.739  1.00173.22           N
ATOM   1796  CA  ILE A 228      12.661  -0.210  52.737  1.00173.22           C
ATOM   1797  CB  ILE A 228      13.536   0.282  53.853  1.00173.22           C
ATOM   1798  CG1 ILE A 228      13.973  -0.891  54.748  1.00173.22           C
ATOM   1799  CG2 ILE A 228      12.768   1.382  54.604  1.00173.22           C
ATOM   1800  CD1 ILE A 228      14.898  -1.885  54.048  1.00173.22           C
ATOM   1801  C   ILE A 228      11.376  -0.675  53.378  1.00173.22           C
ATOM   1802  O   ILE A 228      10.359   0.014  53.310  1.00173.22           O
ATOM   1803  N   ASP A 229      11.388  -1.883  54.002  1.00265.21           N
ATOM   1804  CA  ASP A 229      10.218  -2.417  54.663  1.00265.21           C
ATOM   1805  CB  ASP A 229       9.442  -3.427  53.798  1.00265.21           C
ATOM   1806  CG  ASP A 229       8.092  -3.710  54.448  1.00265.21           C
ATOM   1807  OD1 ASP A 229       7.689  -2.931  55.352  1.00265.21           O
ATOM   1808  OD2 ASP A 229       7.440  -4.707  54.039  1.00265.21           O
ATOM   1809  C   ASP A 229      10.642  -3.151  55.915  1.00265.21           C
ATOM   1810  O   ASP A 229      11.765  -3.646  55.995  1.00265.21           O
ATOM   1811  N   GLU A 230       9.752  -3.221  56.939  1.00318.97           N
ATOM   1812  CA  GLU A 230      10.047  -3.937  58.159  1.00318.97           C
ATOM   1813  CB  GLU A 230      10.617  -3.045  59.276  1.00318.97           C
ATOM   1814  CG  GLU A 230      10.982  -3.817  60.546  1.00318.97           C
ATOM   1815  CD  GLU A 230      11.529  -2.824  61.561  1.00318.97           C
ATOM   1816  OE1 GLU A 230      11.569  -1.607  61.236  1.00318.97           O
ATOM   1817  OE2 GLU A 230      11.918  -3.268  62.674  1.00318.97           O
ATOM   1818  C   GLU A 230       8.776  -4.552  58.688  1.00318.97           C
ATOM   1819  O   GLU A 230       7.680  -4.099  58.360  1.00318.97           O
ATOM   1820  N   GLN A 231       8.889  -5.626  59.512  1.00342.27           N
ATOM   1821  CA  GLN A 231       7.720  -6.270  60.064  1.00342.27           C
ATOM   1822  CB  GLN A 231       7.157  -7.371  59.144  1.00342.27           C
ATOM   1823  CG  GLN A 231       5.917  -8.090  59.683  1.00342.27           C
ATOM   1824  CD  GLN A 231       6.377  -9.244  60.563  1.00342.27           C
ATOM   1825  OE1 GLN A 231       7.571  -9.513  60.684  1.00342.27           O
ATOM   1826  NE2 GLN A 231       5.402  -9.953  61.195  1.00342.27           N
ATOM   1827  C   GLN A 231       8.075  -6.906  61.383  1.00342.27           C
ATOM   1828  O   GLN A 231       9.241  -7.207  61.638  1.00342.27           O
ATOM   1829  N   GLN A 232       7.070  -7.108  62.273  1.00298.03           N
ATOM   1830  CA  GLN A 232       7.319  -7.734  63.548  1.00298.03           C
ATOM   1831  CB  GLN A 232       7.366  -6.738  64.720  1.00298.03           C
ATOM   1832  CG  GLN A 232       7.636  -7.394  66.075  1.00298.03           C
ATOM   1833  CD  GLN A 232       9.105  -7.790  66.120  1.00298.03           C
ATOM   1834  OE1 GLN A 232       9.583  -8.341  67.111  1.00298.03           O
ATOM   1835  NE2 GLN A 232       9.847  -7.499  65.018  1.00298.03           N
ATOM   1836  C   GLN A 232       6.208  -8.710  63.845  1.00298.03           C
ATOM   1837  O   GLN A 232       5.039  -8.456  63.559  1.00298.03           O
ATOM   1838  N   PRO A 233       6.579  -9.847  64.387  1.00124.71           N
ATOM   1839  CA  PRO A 233       5.623 -10.873  64.751  1.00124.71           C
ATOM   1840  CD  PRO A 233       7.856 -10.423  63.996  1.00124.71           C
ATOM   1841  CB  PRO A 233       6.343 -12.211  64.574  1.00124.71           C
ATOM   1842  CG  PRO A 233       7.836 -11.848  64.565  1.00124.71           C
ATOM   1843  C   PRO A 233       5.062 -10.713  66.138  1.00124.71           C
ATOM   1844  O   PRO A 233       5.598  -9.918  66.909  1.00124.71           O
ATOM   1845  N   ALA A 234       3.978 -11.459  66.469  1.00257.86           N
ATOM   1846  CA  ALA A 234       3.393 -11.438  67.787  1.00257.86           C
ATOM   1847  CB  ALA A 234       2.335 -10.338  67.973  1.00257.86           C
ATOM   1848  C   ALA A 234       2.699 -12.756  68.007  1.00257.86           C
ATOM   1849  O   ALA A 234       2.342 -13.437  67.047  1.00257.86           O
ATOM   1850  N   SER A 235       2.506 -13.167  69.285  1.00181.25           N
ATOM   1851  CA  SER A 235       1.828 -14.413  69.551  1.00181.25           C
ATOM   1852  CB  SER A 235       2.762 -15.636  69.522  1.00181.25           C
ATOM   1853  OG  SER A 235       3.715 -15.547  70.570  1.00181.25           O
ATOM   1854  C   SER A 235       1.214 -14.365  70.924  1.00181.25           C
ATOM   1855  O   SER A 235       1.649 -13.596  71.780  1.00181.25           O
ATOM   1856  N   ILE A 236       0.159 -15.183  71.157  1.00128.40           N
ATOM   1857  CA  ILE A 236      -0.489 -15.240  72.444  1.00128.40           C
ATOM   1858  CB  ILE A 236      -1.712 -14.375  72.541  1.00128.40           C
ATOM   1859  CG1 ILE A 236      -2.182 -14.273  74.002  1.00128.40           C
ATOM   1860  CG2 ILE A 236      -2.771 -14.936  71.579  1.00128.40           C
ATOM   1861  CD1 ILE A 236      -3.228 -13.184  74.232  1.00128.40           C
ATOM   1862  C   ILE A 236      -0.932 -16.653  72.707  1.00128.40           C
ATOM   1863  O   ILE A 236      -1.088 -17.443  71.777  1.00128.40           O
ATOM   1864  N   GLU A 237      -1.127 -17.016  73.998  1.00290.39           N
ATOM   1865  CA  GLU A 237      -1.583 -18.341  74.338  1.00290.39           C
ATOM   1866  CB  GLU A 237      -0.448 -19.291  74.760  1.00290.39           C
ATOM   1867  CG  GLU A 237       0.508 -19.658  73.624  1.00290.39           C
ATOM   1868  CD  GLU A 237      -0.219 -20.618  72.693  1.00290.39           C
ATOM   1869  OE1 GLU A 237      -1.409 -20.924  72.971  1.00290.39           O
ATOM   1870  OE2 GLU A 237       0.406 -21.059  71.692  1.00290.39           O
ATOM   1871  C   GLU A 237      -2.514 -18.242  75.515  1.00290.39           C
ATOM   1872  O   GLU A 237      -2.371 -17.352  76.351  1.00290.39           O
ATOM   1873  N   GLU A 238      -3.516 -19.151  75.597  1.00364.27           N
ATOM   1874  CA  GLU A 238      -4.425 -19.149  76.715  1.00364.27           C
ATOM   1875  CB  GLU A 238      -5.508 -18.058  76.610  1.00364.27           C
ATOM   1876  CG  GLU A 238      -6.487 -18.029  77.786  1.00364.27           C
ATOM   1877  CD  GLU A 238      -7.584 -19.048  77.518  1.00364.27           C
ATOM   1878  OE1 GLU A 238      -7.683 -19.519  76.353  1.00364.27           O
ATOM   1879  OE2 GLU A 238      -8.337 -19.372  78.475  1.00364.27           O
ATOM   1880  C   GLU A 238      -5.118 -20.483  76.769  1.00364.27           C
ATOM   1881  O   GLU A 238      -5.281 -21.143  75.745  1.00364.27           O
ATOM   1882  N   GLU A 239      -5.529 -20.930  77.981  1.00332.63           N
ATOM   1883  CA  GLU A 239      -6.233 -22.181  78.098  1.00332.63           C
ATOM   1884  CB  GLU A 239      -5.299 -23.400  78.198  1.00332.63           C
ATOM   1885  CG  GLU A 239      -6.040 -24.733  78.317  1.00332.63           C
ATOM   1886  CD  GLU A 239      -5.001 -25.842  78.407  1.00332.63           C
ATOM   1887  OE1 GLU A 239      -3.784 -25.516  78.387  1.00332.63           O
ATOM   1888  OE2 GLU A 239      -5.411 -27.030  78.496  1.00332.63           O
ATOM   1889  C   GLU A 239      -7.065 -22.163  79.352  1.00332.63           C
ATOM   1890  O   GLU A 239      -6.723 -21.484  80.318  1.00332.63           O
ATOM   1891  N   LYS A 240      -8.201 -22.900  79.354  1.00266.35           N
ATOM   1892  CA  LYS A 240      -9.036 -22.987  80.527  1.00266.35           C
ATOM   1893  CB  LYS A 240     -10.007 -21.805  80.696  1.00266.35           C
ATOM   1894  CG  LYS A 240      -9.310 -20.470  80.964  1.00266.35           C
ATOM   1895  CD  LYS A 240     -10.250 -19.265  80.893  1.00266.35           C
ATOM   1896  CE  LYS A 240     -10.858 -19.036  79.508  1.00266.35           C
ATOM   1897  NZ  LYS A 240     -11.750 -17.856  79.535  1.00266.35           N
ATOM   1898  C   LYS A 240      -9.876 -24.229  80.424  1.00266.35           C
ATOM   1899  O   LYS A 240     -10.060 -24.770  79.334  1.00266.35           O
ATOM   1900  N   GLU A 241     -10.393 -24.732  81.572  1.00327.04           N
ATOM   1901  CA  GLU A 241     -11.229 -25.906  81.550  1.00327.04           C
ATOM   1902  CB  GLU A 241     -10.436 -27.222  81.634  1.00327.04           C
ATOM   1903  CG  GLU A 241     -11.318 -28.472  81.608  1.00327.04           C
ATOM   1904  CD  GLU A 241     -10.408 -29.689  81.696  1.00327.04           C
ATOM   1905  OE1 GLU A 241      -9.166 -29.495  81.772  1.00327.04           O
ATOM   1906  OE2 GLU A 241     -10.944 -30.830  81.690  1.00327.04           O
ATOM   1907  C   GLU A 241     -12.145 -25.873  82.742  1.00327.04           C
ATOM   1908  O   GLU A 241     -11.827 -25.257  83.759  1.00327.04           O
ATOM   1909  N   LYS A 242     -13.329 -26.524  82.636  1.00332.20           N
ATOM   1910  CA  LYS A 242     -14.247 -26.579  83.745  1.00332.20           C
ATOM   1911  CB  LYS A 242     -15.172 -25.348  83.841  1.00332.20           C
ATOM   1912  CG  LYS A 242     -16.084 -25.124  82.629  1.00332.20           C
ATOM   1913  CD  LYS A 242     -17.254 -26.106  82.522  1.00332.20           C
ATOM   1914  CE  LYS A 242     -18.306 -25.925  83.619  1.00332.20           C
ATOM   1915  NZ  LYS A 242     -19.397 -26.909  83.442  1.00332.20           N
ATOM   1916  C   LYS A 242     -15.107 -27.804  83.603  1.00332.20           C
ATOM   1917  O   LYS A 242     -15.312 -28.298  82.496  1.00332.20           O
ATOM   1918  N   ILE A 243     -15.618 -28.344  84.736  1.00 88.83           N
ATOM   1919  CA  ILE A 243     -16.469 -29.505  84.683  1.00 88.83           C
ATOM   1920  CB  ILE A 243     -15.764 -30.777  85.054  1.00 88.83           C
ATOM   1921  CG1 ILE A 243     -14.616 -31.062  84.072  1.00 88.83           C
ATOM   1922  CG2 ILE A 243     -16.813 -31.900  85.122  1.00 88.83           C
ATOM   1923  CD1 ILE A 243     -13.670 -32.165  84.545  1.00 88.83           C
ATOM   1924  C   ILE A 243     -17.591 -29.332  85.669  1.00 88.83           C
ATOM   1925  O   ILE A 243     -17.420 -28.691  86.705  1.00 88.83           O
ATOM   1926  N   THR A 244     -18.786 -29.887  85.356  1.00293.51           N
ATOM   1927  CA  THR A 244     -19.902 -29.812  86.266  1.00293.51           C
ATOM   1928  CB  THR A 244     -20.794 -28.630  86.024  1.00293.51           C
ATOM   1929  OG1 THR A 244     -21.750 -28.516  87.067  1.00293.51           O
ATOM   1930  CG2 THR A 244     -21.500 -28.815  84.670  1.00293.51           C
ATOM   1931  C   THR A 244     -20.746 -31.044  86.091  1.00293.51           C
ATOM   1932  O   THR A 244     -20.607 -31.760  85.100  1.00293.51           O
ATOM   1933  N   ALA A 245     -21.636 -31.336  87.070  1.00301.78           N
ATOM   1934  CA  ALA A 245     -22.507 -32.478  86.950  1.00301.78           C
ATOM   1935  CB  ALA A 245     -21.810 -33.816  87.250  1.00301.78           C
ATOM   1936  C   ALA A 245     -23.629 -32.336  87.941  1.00301.78           C
ATOM   1937  O   ALA A 245     -23.504 -31.618  88.931  1.00301.78           O
ATOM   1938  N   GLU A 246     -24.776 -33.010  87.681  1.00374.18           N
ATOM   1939  CA  GLU A 246     -25.888 -32.963  88.596  1.00374.18           C
ATOM   1940  CB  GLU A 246     -26.699 -31.656  88.508  1.00374.18           C
ATOM   1941  CG  GLU A 246     -27.337 -31.403  87.138  1.00374.18           C
ATOM   1942  CD  GLU A 246     -28.666 -32.144  87.075  1.00374.18           C
ATOM   1943  OE1 GLU A 246     -29.130 -32.623  88.144  1.00374.18           O
ATOM   1944  OE2 GLU A 246     -29.238 -32.236  85.956  1.00374.18           O
ATOM   1945  C   GLU A 246     -26.819 -34.100  88.281  1.00374.18           C
ATOM   1946  O   GLU A 246     -26.821 -34.615  87.164  1.00374.18           O
ATOM   1947  N   LYS A 247     -27.626 -34.539  89.276  1.00356.15           N
ATOM   1948  CA  LYS A 247     -28.576 -35.597  89.040  1.00356.15           C
ATOM   1949  CB  LYS A 247     -28.011 -37.001  89.313  1.00356.15           C
ATOM   1950  CG  LYS A 247     -29.017 -38.125  89.060  1.00356.15           C
ATOM   1951  CD  LYS A 247     -29.386 -38.296  87.584  1.00356.15           C
ATOM   1952  CE  LYS A 247     -28.283 -38.947  86.748  1.00356.15           C
ATOM   1953  NZ  LYS A 247     -28.184 -40.387  87.074  1.00356.15           N
ATOM   1954  C   LYS A 247     -29.744 -35.408  89.966  1.00356.15           C
ATOM   1955  O   LYS A 247     -29.575 -34.983  91.108  1.00356.15           O
ATOM   1956  N   ILE A 248     -30.975 -35.702  89.485  1.00159.37           N
ATOM   1957  CA  ILE A 248     -32.144 -35.574  90.316  1.00159.37           C
ATOM   1958  CB  ILE A 248     -32.904 -34.303  90.035  1.00159.37           C
ATOM   1959  CG1 ILE A 248     -33.949 -33.990  91.123  1.00159.37           C
ATOM   1960  CG2 ILE A 248     -33.491 -34.417  88.619  1.00159.37           C
ATOM   1961  CD1 ILE A 248     -35.126 -34.963  91.177  1.00159.37           C
ATOM   1962  C   ILE A 248     -33.052 -36.743  90.046  1.00159.37           C
ATOM   1963  O   ILE A 248     -33.234 -37.137  88.895  1.00159.37           O
ATOM   1964  N   ILE A 249     -33.631 -37.352  91.108  1.00107.95           N
ATOM   1965  CA  ILE A 249     -34.547 -38.447  90.920  1.00107.95           C
ATOM   1966  CB  ILE A 249     -33.952 -39.788  91.238  1.00107.95           C
ATOM   1967  CG1 ILE A 249     -34.889 -40.916  90.774  1.00107.95           C
ATOM   1968  CG2 ILE A 249     -33.625 -39.821  92.740  1.00107.95           C
ATOM   1969  CD1 ILE A 249     -34.237 -42.297  90.795  1.00107.95           C
ATOM   1970  C   ILE A 249     -35.717 -38.261  91.843  1.00107.95           C
ATOM   1971  O   ILE A 249     -35.566 -37.727  92.941  1.00107.95           O
ATOM   1972  N   GLU A 250     -36.931 -38.678  91.411  1.00335.70           N
ATOM   1973  CA  GLU A 250     -38.081 -38.566  92.271  1.00335.70           C
ATOM   1974  CB  GLU A 250     -38.756 -37.184  92.218  1.00335.70           C
ATOM   1975  CG  GLU A 250     -39.959 -37.065  93.156  1.00335.70           C
ATOM   1976  CD  GLU A 250     -39.435 -37.036  94.585  1.00335.70           C
ATOM   1977  OE1 GLU A 250     -38.188 -37.094  94.758  1.00335.70           O
ATOM   1978  OE2 GLU A 250     -40.274 -36.956  95.522  1.00335.70           O
ATOM   1979  C   GLU A 250     -39.110 -39.574  91.846  1.00335.70           C
ATOM   1980  O   GLU A 250     -39.144 -39.987  90.688  1.00335.70           O
ATOM   1981  N   GLN A 251     -39.968 -40.017  92.795  1.00366.39           N
ATOM   1982  CA  GLN A 251     -41.015 -40.954  92.476  1.00366.39           C
ATOM   1983  CB  GLN A 251     -40.565 -42.423  92.538  1.00366.39           C
ATOM   1984  CG  GLN A 251     -41.677 -43.418  92.199  1.00366.39           C
ATOM   1985  CD  GLN A 251     -41.976 -43.306  90.711  1.00366.39           C
ATOM   1986  OE1 GLN A 251     -42.860 -43.985  90.191  1.00366.39           O
ATOM   1987  NE2 GLN A 251     -41.219 -42.425  90.005  1.00366.39           N
ATOM   1988  C   GLN A 251     -42.116 -40.792  93.487  1.00366.39           C
ATOM   1989  O   GLN A 251     -41.876 -40.333  94.602  1.00366.39           O
ATOM   1990  N   GLU A 252     -43.367 -41.146  93.110  1.00326.19           N
ATOM   1991  CA  GLU A 252     -44.460 -41.046  94.041  1.00326.19           C
ATOM   1992  CB  GLU A 252     -45.125 -39.659  94.064  1.00326.19           C
ATOM   1993  CG  GLU A 252     -46.281 -39.554  95.060  1.00326.19           C
ATOM   1994  CD  GLU A 252     -46.846 -38.143  94.981  1.00326.19           C
ATOM   1995  OE1 GLU A 252     -46.033 -37.179  95.000  1.00326.19           O
ATOM   1996  OE2 GLU A 252     -48.095 -38.010  94.897  1.00326.19           O
ATOM   1997  C   GLU A 252     -45.524 -42.031  93.649  1.00326.19           C
ATOM   1998  O   GLU A 252     -45.662 -42.371  92.476  1.00326.19           O
ATOM   1999  N   LEU A 253     -46.292 -42.536  94.643  1.00269.55           N
ATOM   2000  CA  LEU A 253     -47.365 -43.455  94.367  1.00269.55           C
ATOM   2001  CB  LEU A 253     -47.002 -44.926  94.634  1.00269.55           C
ATOM   2002  CG  LEU A 253     -45.883 -45.458  93.720  1.00269.55           C
ATOM   2003  CD1 LEU A 253     -45.560 -46.929  94.027  1.00269.55           C
ATOM   2004  CD2 LEU A 253     -46.209 -45.214  92.238  1.00269.55           C
ATOM   2005  C   LEU A 253     -48.516 -43.116  95.270  1.00269.55           C
ATOM   2006  O   LEU A 253     -48.313 -42.679  96.402  1.00269.55           O
ATOM   2007  N   LEU A 254     -49.766 -43.287  94.781  1.00282.20           N
ATOM   2008  CA  LEU A 254     -50.913 -42.994  95.600  1.00282.20           C
ATOM   2009  CB  LEU A 254     -51.510 -41.603  95.282  1.00282.20           C
ATOM   2010  CG  LEU A 254     -52.641 -41.077  96.199  1.00282.20           C
ATOM   2011  CD1 LEU A 254     -53.078 -39.674  95.750  1.00282.20           C
ATOM   2012  CD2 LEU A 254     -53.848 -42.024  96.289  1.00282.20           C
ATOM   2013  C   LEU A 254     -51.947 -44.049  95.324  1.00282.20           C
ATOM   2014  O   LEU A 254     -52.152 -44.437  94.175  1.00282.20           O
ATOM   2015  N   LYS A 255     -52.616 -44.561  96.383  1.00347.24           N
ATOM   2016  CA  LYS A 255     -53.653 -45.541  96.193  1.00347.24           C
ATOM   2017  CB  LYS A 255     -53.165 -46.992  96.339  1.00347.24           C
ATOM   2018  CG  LYS A 255     -54.271 -48.030  96.129  1.00347.24           C
ATOM   2019  CD  LYS A 255     -54.795 -48.085  94.693  1.00347.24           C
ATOM   2020  CE  LYS A 255     -53.814 -48.723  93.707  1.00347.24           C
ATOM   2021  NZ  LYS A 255     -54.399 -48.736  92.348  1.00347.24           N
ATOM   2022  C   LYS A 255     -54.705 -45.322  97.241  1.00347.24           C
ATOM   2023  O   LYS A 255     -54.426 -44.761  98.300  1.00347.24           O
ATOM   2024  N   ALA A 256     -55.961 -45.743  96.960  1.00291.23           N
ATOM   2025  CA  ALA A 256     -57.015 -45.593  97.927  1.00291.23           C
ATOM   2026  CB  ALA A 256     -57.717 -44.225  97.867  1.00291.23           C
ATOM   2027  C   ALA A 256     -58.062 -46.634  97.653  1.00291.23           C
ATOM   2028  O   ALA A 256     -58.170 -47.135  96.535  1.00291.23           O
ATOM   2029  N   ASN A 257     -58.851 -47.004  98.688  1.00294.98           N
ATOM   2030  CA  ASN A 257     -59.894 -47.979  98.507  1.00294.98           C
ATOM   2031  CB  ASN A 257     -59.446 -49.411  98.856  1.00294.98           C
ATOM   2032  CG  ASN A 257     -60.515 -50.397  98.402  1.00294.98           C
ATOM   2033  OD1 ASN A 257     -61.610 -50.453  98.959  1.00294.98           O
ATOM   2034  ND2 ASN A 257     -60.186 -51.206  97.359  1.00294.98           N
ATOM   2035  C   ASN A 257     -61.035 -47.622  99.418  1.00294.98           C
ATOM   2036  O   ASN A 257     -60.826 -47.062 100.493  1.00294.98           O
ATOM   2037  N   LEU A 258     -62.282 -47.923  98.992  1.00344.65           N
ATOM   2038  CA  LEU A 258     -63.439 -47.643  99.805  1.00344.65           C
ATOM   2039  CB  LEU A 258     -64.264 -46.451  99.275  1.00344.65           C
ATOM   2040  CG  LEU A 258     -65.524 -46.087 100.091  1.00344.65           C
ATOM   2041  CD1 LEU A 258     -66.660 -47.107  99.913  1.00344.65           C
ATOM   2042  CD2 LEU A 258     -65.168 -45.840 101.566  1.00344.65           C
ATOM   2043  C   LEU A 258     -64.303 -48.869  99.793  1.00344.65           C
ATOM   2044  O   LEU A 258     -64.356 -49.588  98.796  1.00344.65           O
ATOM   2045  N   GLN A 259     -64.996 -49.156 100.920  1.00260.74           N
ATOM   2046  CA  GLN A 259     -65.854 -50.310 100.960  1.00260.74           C
ATOM   2047  CB  GLN A 259     -65.326 -51.437 101.864  1.00260.74           C
ATOM   2048  CG  GLN A 259     -65.254 -51.052 103.343  1.00260.74           C
ATOM   2049  CD  GLN A 259     -64.722 -52.252 104.114  1.00260.74           C
ATOM   2050  OE1 GLN A 259     -64.567 -52.204 105.333  1.00260.74           O
ATOM   2051  NE2 GLN A 259     -64.430 -53.361 103.383  1.00260.74           N
ATOM   2052  C   GLN A 259     -67.195 -49.904 101.495  1.00260.74           C
ATOM   2053  O   GLN A 259     -67.308 -49.097 102.415  1.00260.74           O
ATOM   2054  N   PRO A 260     -68.219 -50.443 100.884  1.00 85.63           N
ATOM   2055  CA  PRO A 260     -69.574 -50.181 101.305  1.00 85.63           C
ATOM   2056  CD  PRO A 260     -68.142 -50.702  99.456  1.00 85.63           C
ATOM   2057  CB  PRO A 260     -70.448 -50.329 100.057  1.00 85.63           C
ATOM   2058  CG  PRO A 260     -69.570 -51.096  99.056  1.00 85.63           C
ATOM   2059  C   PRO A 260     -70.004 -51.087 102.422  1.00 85.63           C
ATOM   2060  O   PRO A 260     -69.329 -52.084 102.673  1.00 85.63           O
ATOM   2061  N   VAL A 261     -71.120 -50.750 103.105  1.00109.23           N
ATOM   2062  CA  VAL A 261     -71.645 -51.569 104.164  1.00109.23           C
ATOM   2063  CB  VAL A 261     -71.402 -51.007 105.534  1.00109.23           C
ATOM   2064  CG1 VAL A 261     -69.884 -50.951 105.778  1.00109.23           C
ATOM   2065  CG2 VAL A 261     -72.101 -49.640 105.633  1.00109.23           C
ATOM   2066  C   VAL A 261     -73.132 -51.641 103.979  1.00109.23           C
ATOM   2067  O   VAL A 261     -73.721 -50.785 103.320  1.00109.23           O
ATOM   2068  N   THR A 262     -73.783 -52.685 104.539  1.00194.06           N
ATOM   2069  CA  THR A 262     -75.208 -52.805 104.384  1.00194.06           C
ATOM   2070  CB  THR A 262     -75.620 -53.969 103.532  1.00194.06           C
ATOM   2071  OG1 THR A 262     -75.048 -53.856 102.237  1.00194.06           O
ATOM   2072  CG2 THR A 262     -77.155 -53.987 103.433  1.00194.06           C
ATOM   2073  C   THR A 262     -75.836 -53.007 105.731  1.00194.06           C
ATOM   2074  O   THR A 262     -75.279 -53.654 106.617  1.00194.06           O
ATOM   2075  N   PRO A 263     -76.990 -52.412 105.891  1.00 88.75           N
ATOM   2076  CA  PRO A 263     -77.745 -52.541 107.114  1.00 88.75           C
ATOM   2077  CD  PRO A 263     -77.232 -51.135 105.242  1.00 88.75           C
ATOM   2078  CB  PRO A 263     -78.578 -51.263 107.241  1.00 88.75           C
ATOM   2079  CG  PRO A 263     -78.562 -50.647 105.832  1.00 88.75           C
ATOM   2080  C   PRO A 263     -78.585 -53.783 107.124  1.00 88.75           C
ATOM   2081  O   PRO A 263     -78.796 -54.369 106.064  1.00 88.75           O
ATOM   2082  N   ILE A 264     -79.064 -54.202 108.316  1.00 65.22           N
ATOM   2083  CA  ILE A 264     -79.915 -55.355 108.433  1.00 65.22           C
ATOM   2084  CB  ILE A 264     -79.237 -56.540 109.060  1.00 65.22           C
ATOM   2085  CG1 ILE A 264     -78.053 -57.005 108.196  1.00 65.22           C
ATOM   2086  CG2 ILE A 264     -80.299 -57.631 109.278  1.00 65.22           C
ATOM   2087  CD1 ILE A 264     -76.895 -56.009 108.151  1.00 65.22           C
ATOM   2088  C   ILE A 264     -81.061 -54.980 109.325  1.00 65.22           C
ATOM   2089  O   ILE A 264     -80.917 -54.132 110.204  1.00 65.22           O
ATOM   2090  N   VAL A 265     -82.247 -55.590 109.106  1.00 20.94           N
ATOM   2091  CA  VAL A 265     -83.385 -55.286 109.931  1.00 20.94           C
ATOM   2092  CB  VAL A 265     -84.538 -54.702 109.169  1.00 20.94           C
ATOM   2093  CG1 VAL A 265     -85.723 -54.525 110.134  1.00 20.94           C
ATOM   2094  CG2 VAL A 265     -84.074 -53.397 108.502  1.00 20.94           C
ATOM   2095  C   VAL A 265     -83.870 -56.565 110.544  1.00 20.94           C
ATOM   2096  O   VAL A 265     -83.838 -57.624 109.920  1.00 20.94           O
ATOM   2097  N   PRO A 266     -84.291 -56.483 111.779  1.00154.21           N
ATOM   2098  CA  PRO A 266     -84.779 -57.664 112.443  1.00154.21           C
ATOM   2099  CD  PRO A 266     -83.613 -55.590 112.707  1.00154.21           C
ATOM   2100  CB  PRO A 266     -84.710 -57.371 113.939  1.00154.21           C
ATOM   2101  CG  PRO A 266     -83.579 -56.334 114.052  1.00154.21           C
ATOM   2102  C   PRO A 266     -86.138 -58.093 111.982  1.00154.21           C
ATOM   2103  O   PRO A 266     -87.009 -57.250 111.771  1.00154.21           O
ATOM   2104  N   PRO A 267     -86.296 -59.375 111.812  1.00235.98           N
ATOM   2105  CA  PRO A 267     -87.567 -59.940 111.434  1.00235.98           C
ATOM   2106  CD  PRO A 267     -85.186 -60.136 111.258  1.00235.98           C
ATOM   2107  CB  PRO A 267     -87.258 -61.307 110.828  1.00235.98           C
ATOM   2108  CG  PRO A 267     -85.818 -61.168 110.313  1.00235.98           C
ATOM   2109  C   PRO A 267     -88.543 -60.035 112.571  1.00235.98           C
ATOM   2110  O   PRO A 267     -89.707 -60.342 112.319  1.00235.98           O
ATOM   2111  N   ALA A 268     -88.107 -59.779 113.818  1.00238.37           N
ATOM   2112  CA  ALA A 268     -88.942 -60.030 114.961  1.00238.37           C
ATOM   2113  CB  ALA A 268     -88.308 -59.589 116.293  1.00238.37           C
ATOM   2114  C   ALA A 268     -90.264 -59.342 114.840  1.00238.37           C
ATOM   2115  O   ALA A 268     -90.363 -58.215 114.355  1.00238.37           O
ATOM   2116  N   GLU A 269     -91.325 -60.057 115.274  1.00346.04           N
ATOM   2117  CA  GLU A 269     -92.674 -59.565 115.286  1.00346.04           C
ATOM   2118  CB  GLU A 269     -93.492 -59.976 114.051  1.00346.04           C
ATOM   2119  CG  GLU A 269     -94.930 -59.450 114.068  1.00346.04           C
ATOM   2120  CD  GLU A 269     -94.890 -57.952 113.806  1.00346.04           C
ATOM   2121  OE1 GLU A 269     -93.766 -57.411 113.630  1.00346.04           O
ATOM   2122  OE2 GLU A 269     -95.984 -57.328 113.778  1.00346.04           O
ATOM   2123  C   GLU A 269     -93.342 -60.180 116.478  1.00346.04           C
ATOM   2124  O   GLU A 269     -92.898 -61.213 116.978  1.00346.04           O
ATOM   2125  N   LYS A 270     -94.423 -59.549 116.985  1.00258.51           N
ATOM   2126  CA  LYS A 270     -95.100 -60.103 118.123  1.00258.51           C
ATOM   2127  CB  LYS A 270     -94.919 -59.284 119.414  1.00258.51           C
ATOM   2128  CG  LYS A 270     -93.482 -59.282 119.941  1.00258.51           C
ATOM   2129  CD  LYS A 270     -93.238 -58.249 121.043  1.00258.51           C
ATOM   2130  CE  LYS A 270     -93.859 -58.632 122.388  1.00258.51           C
ATOM   2131  NZ  LYS A 270     -93.576 -57.584 123.394  1.00258.51           N
ATOM   2132  C   LYS A 270     -96.568 -60.137 117.832  1.00258.51           C
ATOM   2133  O   LYS A 270     -97.064 -59.384 116.997  1.00258.51           O
ATOM   2134  N   GLU A 271     -97.298 -61.047 118.512  1.00267.66           N
ATOM   2135  CA  GLU A 271     -98.716 -61.150 118.325  1.00267.66           C
ATOM   2136  CB  GLU A 271     -99.152 -62.431 117.592  1.00267.66           C
ATOM   2137  CG  GLU A 271     -98.702 -62.492 116.132  1.00267.66           C
ATOM   2138  CD  GLU A 271     -99.202 -63.805 115.547  1.00267.66           C
ATOM   2139  OE1 GLU A 271     -99.857 -64.575 116.299  1.00267.66           O
ATOM   2140  OE2 GLU A 271     -98.938 -64.056 114.341  1.00267.66           O
ATOM   2141  C   GLU A 271     -99.347 -61.202 119.681  1.00267.66           C
ATOM   2142  O   GLU A 271     -98.747 -61.698 120.633  1.00267.66           O
ATOM   2143  N   THR A 272    -100.578 -60.664 119.806  1.00277.33           N
ATOM   2144  CA  THR A 272    -101.258 -60.705 121.068  1.00277.33           C
ATOM   2145  CB  THR A 272    -101.316 -59.378 121.765  1.00277.33           C
ATOM   2146  OG1 THR A 272    -101.832 -59.535 123.079  1.00277.33           O
ATOM   2147  CG2 THR A 272    -102.213 -58.432 120.950  1.00277.33           C
ATOM   2148  C   THR A 272    -102.671 -61.128 120.816  1.00277.33           C
ATOM   2149  O   THR A 272    -103.204 -60.924 119.726  1.00277.33           O
ATOM   2150  N   ILE A 273    -103.309 -61.758 121.824  1.00125.51           N
ATOM   2151  CA  ILE A 273    -104.673 -62.176 121.674  1.00125.51           C
ATOM   2152  CB  ILE A 273    -104.844 -63.667 121.645  1.00125.51           C
ATOM   2153  CG1 ILE A 273    -106.279 -64.038 121.234  1.00125.51           C
ATOM   2154  CG2 ILE A 273    -104.421 -64.223 123.015  1.00125.51           C
ATOM   2155  CD1 ILE A 273    -106.454 -65.519 120.902  1.00125.51           C
ATOM   2156  C   ILE A 273    -105.438 -61.674 122.856  1.00125.51           C
ATOM   2157  O   ILE A 273    -104.945 -61.706 123.983  1.00125.51           O
ATOM   2158  N   LYS A 274    -106.668 -61.171 122.625  1.00269.12           N
ATOM   2159  CA  LYS A 274    -107.460 -60.703 123.725  1.00269.12           C
ATOM   2160  CB  LYS A 274    -107.556 -59.170 123.818  1.00269.12           C
ATOM   2161  CG  LYS A 274    -108.405 -58.692 124.998  1.00269.12           C
ATOM   2162  CD  LYS A 274    -108.251 -57.200 125.303  1.00269.12           C
ATOM   2163  CE  LYS A 274    -109.102 -56.727 126.484  1.00269.12           C
ATOM   2164  NZ  LYS A 274    -108.555 -57.269 127.748  1.00269.12           N
ATOM   2165  C   LYS A 274    -108.852 -61.217 123.545  1.00269.12           C
ATOM   2166  O   LYS A 274    -109.343 -61.374 122.428  1.00269.12           O
ATOM   2167  N   PRO A 275    -109.482 -61.514 124.647  1.00160.71           N
ATOM   2168  CA  PRO A 275    -110.845 -61.971 124.591  1.00160.71           C
ATOM   2169  CD  PRO A 275    -108.751 -62.138 125.739  1.00160.71           C
ATOM   2170  CB  PRO A 275    -111.106 -62.689 125.912  1.00160.71           C
ATOM   2171  CG  PRO A 275    -109.712 -63.173 126.345  1.00160.71           C
ATOM   2172  C   PRO A 275    -111.754 -60.807 124.361  1.00160.71           C
ATOM   2173  O   PRO A 275    -111.354 -59.678 124.641  1.00160.71           O
ATOM   2174  N   VAL A 276    -112.973 -61.053 123.842  1.00 42.00           N
ATOM   2175  CA  VAL A 276    -113.886 -59.969 123.620  1.00 42.00           C
ATOM   2176  CB  VAL A 276    -114.106 -59.661 122.168  1.00 42.00           C
ATOM   2177  CG1 VAL A 276    -115.180 -58.566 122.058  1.00 42.00           C
ATOM   2178  CG2 VAL A 276    -112.756 -59.280 121.539  1.00 42.00           C
ATOM   2179  C   VAL A 276    -115.211 -60.367 124.186  1.00 42.00           C
ATOM   2180  O   VAL A 276    -115.546 -61.549 124.242  1.00 42.00           O
ATOM   2181  N   GLN A 277    -115.994 -59.371 124.645  1.00247.05           N
ATOM   2182  CA  GLN A 277    -117.296 -59.650 125.176  1.00247.05           C
ATOM   2183  CB  GLN A 277    -117.437 -59.241 126.656  1.00247.05           C
ATOM   2184  CG  GLN A 277    -118.808 -59.520 127.275  1.00247.05           C
ATOM   2185  CD  GLN A 277    -119.672 -58.277 127.120  1.00247.05           C
ATOM   2186  OE1 GLN A 277    -120.839 -58.267 127.510  1.00247.05           O
ATOM   2187  NE2 GLN A 277    -119.086 -57.193 126.545  1.00247.05           N
ATOM   2188  C   GLN A 277    -118.267 -58.860 124.359  1.00247.05           C
ATOM   2189  O   GLN A 277    -118.079 -57.668 124.123  1.00247.05           O
ATOM   2190  N   PRO A 278    -119.291 -59.518 123.891  1.00112.92           N
ATOM   2191  CA  PRO A 278    -120.273 -58.846 123.083  1.00112.92           C
ATOM   2192  CD  PRO A 278    -119.170 -60.921 123.537  1.00112.92           C
ATOM   2193  CB  PRO A 278    -120.950 -59.929 122.238  1.00112.92           C
ATOM   2194  CG  PRO A 278    -120.518 -61.258 122.884  1.00112.92           C
ATOM   2195  C   PRO A 278    -121.227 -58.043 123.904  1.00112.92           C
ATOM   2196  O   PRO A 278    -121.475 -58.400 125.054  1.00112.92           O
ATOM   2197  N   LYS A 279    -121.768 -56.950 123.329  1.00334.36           N
ATOM   2198  CA  LYS A 279    -122.723 -56.138 124.022  1.00334.36           C
ATOM   2199  CB  LYS A 279    -122.098 -54.865 124.628  1.00334.36           C
ATOM   2200  CG  LYS A 279    -123.049 -53.998 125.459  1.00334.36           C
ATOM   2201  CD  LYS A 279    -124.159 -53.322 124.652  1.00334.36           C
ATOM   2202  CE  LYS A 279    -123.639 -52.266 123.675  1.00334.36           C
ATOM   2203  NZ  LYS A 279    -123.022 -51.148 124.421  1.00334.36           N
ATOM   2204  C   LYS A 279    -123.741 -55.732 123.006  1.00334.36           C
ATOM   2205  O   LYS A 279    -123.402 -55.461 121.855  1.00334.36           O
ATOM   2206  N   GLN A 280    -125.032 -55.698 123.396  1.00235.63           N
ATOM   2207  CA  GLN A 280    -126.033 -55.315 122.444  1.00235.63           C
ATOM   2208  CB  GLN A 280    -126.987 -56.460 122.065  1.00235.63           C
ATOM   2209  CG  GLN A 280    -128.057 -56.055 121.049  1.00235.63           C
ATOM   2210  CD  GLN A 280    -128.923 -57.274 120.766  1.00235.63           C
ATOM   2211  OE1 GLN A 280    -128.704 -58.349 121.324  1.00235.63           O
ATOM   2212  NE2 GLN A 280    -129.938 -57.105 119.877  1.00235.63           N
ATOM   2213  C   GLN A 280    -126.872 -54.235 123.049  1.00235.63           C
ATOM   2214  O   GLN A 280    -127.289 -54.328 124.202  1.00235.63           O
ATOM   2215  N   ILE A 281    -127.117 -53.159 122.275  1.00121.96           N
ATOM   2216  CA  ILE A 281    -127.958 -52.093 122.733  1.00121.96           C
ATOM   2217  CB  ILE A 281    -127.208 -50.861 123.147  1.00121.96           C
ATOM   2218  CG1 ILE A 281    -126.442 -50.268 121.952  1.00121.96           C
ATOM   2219  CG2 ILE A 281    -126.317 -51.225 124.346  1.00121.96           C
ATOM   2220  CD1 ILE A 281    -125.902 -48.863 122.213  1.00121.96           C
ATOM   2221  C   ILE A 281    -128.838 -51.710 121.587  1.00121.96           C
ATOM   2222  O   ILE A 281    -128.445 -51.828 120.428  1.00121.96           O
ATOM   2223  N   SER A 282    -130.074 -51.259 121.882  1.00202.03           N
ATOM   2224  CA  SER A 282    -130.947 -50.859 120.816  1.00202.03           C
ATOM   2225  CB  SER A 282    -132.133 -51.814 120.603  1.00202.03           C
ATOM   2226  OG  SER A 282    -131.665 -53.094 120.201  1.00202.03           O
ATOM   2227  C   SER A 282    -131.516 -49.527 121.175  1.00202.03           C
ATOM   2228  O   SER A 282    -131.736 -49.227 122.347  1.00202.03           O
ATOM   2229  N   GLN A 283    -131.750 -48.673 120.156  1.00285.53           N
ATOM   2230  CA  GLN A 283    -132.319 -47.383 120.413  1.00285.53           C
ATOM   2231  CB  GLN A 283    -131.288 -46.243 120.421  1.00285.53           C
ATOM   2232  CG  GLN A 283    -130.609 -46.023 119.068  1.00285.53           C
ATOM   2233  CD  GLN A 283    -129.622 -44.875 119.220  1.00285.53           C
ATOM   2234  OE1 GLN A 283    -128.944 -44.492 118.268  1.00285.53           O
ATOM   2235  NE2 GLN A 283    -129.536 -44.308 120.453  1.00285.53           N
ATOM   2236  C   GLN A 283    -133.294 -47.093 119.318  1.00285.53           C
ATOM   2237  O   GLN A 283    -133.129 -47.529 118.179  1.00285.53           O
ATOM   2238  N   PRO A 284    -134.333 -46.387 119.662  1.00 89.00           N
ATOM   2239  CA  PRO A 284    -135.318 -46.007 118.684  1.00 89.00           C
ATOM   2240  CD  PRO A 284    -134.914 -46.522 120.987  1.00 89.00           C
ATOM   2241  CB  PRO A 284    -136.613 -45.746 119.454  1.00 89.00           C
ATOM   2242  CG  PRO A 284    -136.181 -45.658 120.930  1.00 89.00           C
ATOM   2243  C   PRO A 284    -134.832 -44.829 117.903  1.00 89.00           C
ATOM   2244  O   PRO A 284    -133.962 -44.110 118.393  1.00 89.00           O
ATOM   2245  N   VAL A 285    -135.368 -44.619 116.684  1.00 39.87           N
ATOM   2246  CA  VAL A 285    -134.957 -43.493 115.897  1.00 39.87           C
ATOM   2247  CB  VAL A 285    -133.998 -43.857 114.801  1.00 39.87           C
ATOM   2248  CG1 VAL A 285    -133.685 -42.596 113.976  1.00 39.87           C
ATOM   2249  CG2 VAL A 285    -132.759 -44.511 115.435  1.00 39.87           C
ATOM   2250  C   VAL A 285    -136.181 -42.930 115.248  1.00 39.87           C
ATOM   2251  O   VAL A 285    -137.165 -43.639 115.039  1.00 39.87           O
ATOM   2252  N   SER A 286    -136.159 -41.619 114.933  1.00157.05           N
ATOM   2253  CA  SER A 286    -137.283 -41.009 114.284  1.00157.05           C
ATOM   2254  CB  SER A 286    -138.149 -40.155 115.225  1.00157.05           C
ATOM   2255  OG  SER A 286    -137.400 -39.051 115.711  1.00157.05           O
ATOM   2256  C   SER A 286    -136.750 -40.097 113.225  1.00157.05           C
ATOM   2257  O   SER A 286    -135.622 -39.617 113.318  1.00157.05           O
ATOM   2258  N   LYS A 287    -137.552 -39.854 112.167  1.00310.96           N
ATOM   2259  CA  LYS A 287    -137.114 -38.980 111.117  1.00310.96           C
ATOM   2260  CB  LYS A 287    -136.642 -39.722 109.856  1.00310.96           C
ATOM   2261  CG  LYS A 287    -136.163 -38.789 108.743  1.00310.96           C
ATOM   2262  CD  LYS A 287    -135.405 -39.509 107.626  1.00310.96           C
ATOM   2263  CE  LYS A 287    -136.300 -40.393 106.755  1.00310.96           C
ATOM   2264  NZ  LYS A 287    -137.178 -39.550 105.915  1.00310.96           N
ATOM   2265  C   LYS A 287    -138.273 -38.124 110.716  1.00310.96           C
ATOM   2266  O   LYS A 287    -139.429 -38.500 110.902  1.00310.96           O
ATOM   2267  N   LYS A 288    -137.984 -36.924 110.172  1.00304.48           N
ATOM   2268  CA  LYS A 288    -139.030 -36.046 109.734  1.00304.48           C
ATOM   2269  CB  LYS A 288    -139.210 -34.808 110.630  1.00304.48           C
ATOM   2270  CG  LYS A 288    -139.664 -35.145 112.052  1.00304.48           C
ATOM   2271  CD  LYS A 288    -141.012 -35.866 112.114  1.00304.48           C
ATOM   2272  CE  LYS A 288    -141.462 -36.200 113.538  1.00304.48           C
ATOM   2273  NZ  LYS A 288    -142.769 -36.893 113.508  1.00304.48           N
ATOM   2274  C   LYS A 288    -138.658 -35.553 108.371  1.00304.48           C
ATOM   2275  O   LYS A 288    -137.478 -35.477 108.031  1.00304.48           O
ATOM   2276  N   THR A 289    -139.668 -35.225 107.539  1.00309.34           N
ATOM   2277  CA  THR A 289    -139.389 -34.733 106.220  1.00309.34           C
ATOM   2278  CB  THR A 289    -139.660 -35.737 105.138  1.00309.34           C
ATOM   2279  OG1 THR A 289    -141.037 -36.082 105.123  1.00309.34           O
ATOM   2280  CG2 THR A 289    -138.803 -36.986 105.402  1.00309.34           C
ATOM   2281  C   THR A 289    -140.285 -33.562 105.965  1.00309.34           C
ATOM   2282  O   THR A 289    -141.291 -33.379 106.650  1.00309.34           O
ATOM   2283  N   ALA A 290    -139.923 -32.718 104.975  1.00256.03           N
ATOM   2284  CA  ALA A 290    -140.742 -31.583 104.659  1.00256.03           C
ATOM   2285  CB  ALA A 290    -140.131 -30.242 105.102  1.00256.03           C
ATOM   2286  C   ALA A 290    -140.900 -31.525 103.172  1.00256.03           C
ATOM   2287  O   ALA A 290    -140.003 -31.888 102.412  1.00256.03           O
ATOM   2288  N   PRO A 291    -142.062 -31.102 102.755  1.00 93.64           N
ATOM   2289  CA  PRO A 291    -142.343 -30.967 101.348  1.00 93.64           C
ATOM   2290  CD  PRO A 291    -143.260 -31.411 103.516  1.00 93.64           C
ATOM   2291  CB  PRO A 291    -143.860 -31.117 101.197  1.00 93.64           C
ATOM   2292  CG  PRO A 291    -144.414 -30.940 102.621  1.00 93.64           C
ATOM   2293  C   PRO A 291    -141.825 -29.670 100.809  1.00 93.64           C
ATOM   2294  O   PRO A 291    -141.546 -28.766 101.595  1.00 93.64           O
ATOM   2295  N   VAL A 292    -141.679 -29.567  99.471  1.00106.94           N
ATOM   2296  CA  VAL A 292    -141.229 -28.350  98.856  1.00106.94           C
ATOM   2297  CB  VAL A 292    -139.810 -28.411  98.374  1.00106.94           C
ATOM   2298  CG1 VAL A 292    -138.888 -28.612  99.590  1.00106.94           C
ATOM   2299  CG2 VAL A 292    -139.699 -29.523  97.318  1.00106.94           C
ATOM   2300  C   VAL A 292    -142.091 -28.116  97.655  1.00106.94           C
ATOM   2301  O   VAL A 292    -142.674 -29.052  97.109  1.00106.94           O
ATOM   2302  N   LYS A 293    -142.216 -26.843  97.222  1.00292.04           N
ATOM   2303  CA  LYS A 293    -143.030 -26.546  96.076  1.00292.04           C
ATOM   2304  CB  LYS A 293    -144.359 -25.860  96.432  1.00292.04           C
ATOM   2305  CG  LYS A 293    -145.233 -25.547  95.217  1.00292.04           C
ATOM   2306  CD  LYS A 293    -146.673 -25.174  95.579  1.00292.04           C
ATOM   2307  CE  LYS A 293    -146.793 -23.845  96.326  1.00292.04           C
ATOM   2308  NZ  LYS A 293    -146.193 -23.964  97.674  1.00292.04           N
ATOM   2309  C   LYS A 293    -142.271 -25.607  95.189  1.00292.04           C
ATOM   2310  O   LYS A 293    -141.405 -24.866  95.651  1.00292.04           O
ATOM   2311  N   GLU A 294    -142.568 -25.639  93.872  1.00342.85           N
ATOM   2312  CA  GLU A 294    -141.907 -24.760  92.948  1.00342.85           C
ATOM   2313  CB  GLU A 294    -140.763 -25.440  92.170  1.00342.85           C
ATOM   2314  CG  GLU A 294    -141.204 -26.640  91.328  1.00342.85           C
ATOM   2315  CD  GLU A 294    -141.728 -26.132  89.991  1.00342.85           C
ATOM   2316  OE1 GLU A 294    -141.512 -24.929  89.688  1.00342.85           O
ATOM   2317  OE2 GLU A 294    -142.349 -26.944  89.254  1.00342.85           O
ATOM   2318  C   GLU A 294    -142.921 -24.281  91.954  1.00342.85           C
ATOM   2319  O   GLU A 294    -143.919 -24.953  91.700  1.00342.85           O
ATOM   2320  N   LYS A 295    -142.692 -23.081  91.379  1.00296.20           N
ATOM   2321  CA  LYS A 295    -143.598 -22.540  90.403  1.00296.20           C
ATOM   2322  CB  LYS A 295    -144.468 -21.393  90.943  1.00296.20           C
ATOM   2323  CG  LYS A 295    -145.436 -20.820  89.906  1.00296.20           C
ATOM   2324  CD  LYS A 295    -146.499 -19.896  90.503  1.00296.20           C
ATOM   2325  CE  LYS A 295    -147.464 -19.322  89.463  1.00296.20           C
ATOM   2326  NZ  LYS A 295    -146.735 -18.425  88.538  1.00296.20           N
ATOM   2327  C   LYS A 295    -142.780 -21.974  89.282  1.00296.20           C
ATOM   2328  O   LYS A 295    -141.606 -21.660  89.462  1.00296.20           O
ATOM   2329  N   SER A 296    -143.382 -21.849  88.079  1.00158.60           N
ATOM   2330  CA  SER A 296    -142.656 -21.287  86.974  1.00158.60           C
ATOM   2331  CB  SER A 296    -142.542 -22.235  85.767  1.00158.60           C
ATOM   2332  OG  SER A 296    -141.809 -21.609  84.725  1.00158.60           O
ATOM   2333  C   SER A 296    -143.384 -20.065  86.509  1.00158.60           C
ATOM   2334  O   SER A 296    -144.542 -20.106  86.100  1.00158.60           O
ATOM   2335  N   PRO A 297    -142.693 -18.965  86.613  1.00218.89           N
ATOM   2336  CA  PRO A 297    -143.235 -17.694  86.200  1.00218.89           C
ATOM   2337  CD  PRO A 297    -141.794 -18.821  87.748  1.00218.89           C
ATOM   2338  CB  PRO A 297    -142.411 -16.632  86.926  1.00218.89           C
ATOM   2339  CG  PRO A 297    -141.899 -17.353  88.182  1.00218.89           C
ATOM   2340  C   PRO A 297    -143.282 -17.456  84.719  1.00218.89           C
ATOM   2341  O   PRO A 297    -143.922 -16.487  84.314  1.00218.89           O
ATOM   2342  N   VAL A 298    -142.638 -18.302  83.891  1.00110.25           N
ATOM   2343  CA  VAL A 298    -142.494 -17.997  82.491  1.00110.25           C
ATOM   2344  CB  VAL A 298    -141.845 -19.100  81.708  1.00110.25           C
ATOM   2345  CG1 VAL A 298    -142.764 -20.333  81.748  1.00110.25           C
ATOM   2346  CG2 VAL A 298    -141.558 -18.587  80.286  1.00110.25           C
ATOM   2347  C   VAL A 298    -143.810 -17.698  81.842  1.00110.25           C
ATOM   2348  O   VAL A 298    -144.786 -18.441  81.935  1.00110.25           O
ATOM   2349  N   PRO A 299    -143.809 -16.552  81.205  1.00177.32           N
ATOM   2350  CA  PRO A 299    -144.956 -16.102  80.453  1.00177.32           C
ATOM   2351  CD  PRO A 299    -143.109 -15.436  81.822  1.00177.32           C
ATOM   2352  CB  PRO A 299    -144.890 -14.576  80.438  1.00177.32           C
ATOM   2353  CG  PRO A 299    -144.037 -14.224  81.666  1.00177.32           C
ATOM   2354  C   PRO A 299    -144.924 -16.663  79.063  1.00177.32           C
ATOM   2355  O   PRO A 299    -143.888 -17.190  78.660  1.00177.32           O
ATOM   2356  N   TYR A 300    -146.044 -16.567  78.316  1.00305.93           N
ATOM   2357  CA  TYR A 300    -146.071 -17.019  76.952  1.00305.93           C
ATOM   2358  CB  TYR A 300    -146.939 -18.272  76.741  1.00305.93           C
ATOM   2359  CG  TYR A 300    -146.871 -18.629  75.297  1.00305.93           C
ATOM   2360  CD1 TYR A 300    -145.816 -19.361  74.812  1.00305.93           C
ATOM   2361  CD2 TYR A 300    -147.865 -18.231  74.428  1.00305.93           C
ATOM   2362  CE1 TYR A 300    -145.746 -19.696  73.479  1.00305.93           C
ATOM   2363  CE2 TYR A 300    -147.800 -18.562  73.096  1.00305.93           C
ATOM   2364  CZ  TYR A 300    -146.741 -19.296  72.620  1.00305.93           C
ATOM   2365  OH  TYR A 300    -146.674 -19.637  71.252  1.00305.93           O
ATOM   2366  C   TYR A 300    -146.666 -15.919  76.123  1.00305.93           C
ATOM   2367  O   TYR A 300    -147.588 -15.236  76.567  1.00305.93           O
ATOM   2368  N   LEU A 301    -146.137 -15.697  74.899  1.00327.81           N
ATOM   2369  CA  LEU A 301    -146.670 -14.656  74.059  1.00327.81           C
ATOM   2370  CB  LEU A 301    -145.755 -13.414  73.992  1.00327.81           C
ATOM   2371  CG  LEU A 301    -146.269 -12.241  73.126  1.00327.81           C
ATOM   2372  CD1 LEU A 301    -146.202 -12.537  71.618  1.00327.81           C
ATOM   2373  CD2 LEU A 301    -147.666 -11.793  73.585  1.00327.81           C
ATOM   2374  C   LEU A 301    -146.826 -15.208  72.672  1.00327.81           C
ATOM   2375  O   LEU A 301    -146.024 -16.028  72.229  1.00327.81           O
ATOM   2376  N   ILE A 302    -147.891 -14.782  71.955  1.00179.30           N
ATOM   2377  CA  ILE A 302    -148.107 -15.234  70.606  1.00179.30           C
ATOM   2378  CB  ILE A 302    -149.145 -16.312  70.496  1.00179.30           C
ATOM   2379  CG1 ILE A 302    -149.130 -16.929  69.088  1.00179.30           C
ATOM   2380  CG2 ILE A 302    -150.499 -15.707  70.900  1.00179.30           C
ATOM   2381  CD1 ILE A 302    -147.850 -17.702  68.775  1.00179.30           C
ATOM   2382  C   ILE A 302    -148.591 -14.074  69.783  1.00179.30           C
ATOM   2383  O   ILE A 302    -149.200 -13.145  70.310  1.00179.30           O
ATOM   2384  N   ALA A 303    -148.309 -14.090  68.459  1.00237.28           N
ATOM   2385  CA  ALA A 303    -148.777 -13.034  67.599  1.00237.28           C
ATOM   2386  CB  ALA A 303    -147.837 -11.817  67.554  1.00237.28           C
ATOM   2387  C   ALA A 303    -148.870 -13.569  66.199  1.00237.28           C
ATOM   2388  O   ALA A 303    -148.197 -14.539  65.854  1.00237.28           O
ATOM   2389  N   VAL A 304    -149.734 -12.956  65.356  1.00 61.68           N
ATOM   2390  CA  VAL A 304    -149.858 -13.389  63.988  1.00 61.68           C
ATOM   2391  CB  VAL A 304    -150.940 -14.408  63.782  1.00 61.68           C
ATOM   2392  CG1 VAL A 304    -151.045 -14.714  62.279  1.00 61.68           C
ATOM   2393  CG2 VAL A 304    -150.625 -15.638  64.651  1.00 61.68           C
ATOM   2394  C   VAL A 304    -150.215 -12.199  63.144  1.00 61.68           C
ATOM   2395  O   VAL A 304    -150.836 -11.252  63.625  1.00 61.68           O
ATOM   2396  N   ILE A 305    -149.803 -12.209  61.855  1.00128.59           N
ATOM   2397  CA  ILE A 305    -150.114 -11.121  60.963  1.00128.59           C
ATOM   2398  CB  ILE A 305    -148.944 -10.187  60.789  1.00128.59           C
ATOM   2399  CG1 ILE A 305    -149.343  -8.854  60.129  1.00128.59           C
ATOM   2400  CG2 ILE A 305    -147.850 -10.957  60.030  1.00128.59           C
ATOM   2401  CD1 ILE A 305    -149.764  -8.966  58.665  1.00128.59           C
ATOM   2402  C   ILE A 305    -150.466 -11.704  59.621  1.00128.59           C
ATOM   2403  O   ILE A 305    -149.830 -12.657  59.174  1.00128.59           O
ATOM   2404  N   VAL A 306    -151.507 -11.163  58.946  1.00 27.70           N
ATOM   2405  CA  VAL A 306    -151.855 -11.659  57.639  1.00 27.70           C
ATOM   2406  CB  VAL A 306    -152.954 -12.680  57.665  1.00 27.70           C
ATOM   2407  CG1 VAL A 306    -153.304 -13.061  56.216  1.00 27.70           C
ATOM   2408  CG2 VAL A 306    -152.500 -13.866  58.532  1.00 27.70           C
ATOM   2409  C   VAL A 306    -152.347 -10.512  56.802  1.00 27.70           C
ATOM   2410  O   VAL A 306    -152.888  -9.540  57.328  1.00 27.70           O
ATOM   2411  N   VAL A 307    -152.150 -10.591  55.463  1.00 30.73           N
ATOM   2412  CA  VAL A 307    -152.624  -9.560  54.575  1.00 30.73           C
ATOM   2413  CB  VAL A 307    -151.656  -8.421  54.422  1.00 30.73           C
ATOM   2414  CG1 VAL A 307    -152.221  -7.422  53.399  1.00 30.73           C
ATOM   2415  CG2 VAL A 307    -151.391  -7.812  55.808  1.00 30.73           C
ATOM   2416  C   VAL A 307    -152.807 -10.165  53.210  1.00 30.73           C
ATOM   2417  O   VAL A 307    -152.157 -11.155  52.877  1.00 30.73           O
ATOM   2418  N   VAL A 308    -153.718  -9.594  52.385  1.00112.25           N
ATOM   2419  CA  VAL A 308    -153.918 -10.093  51.047  1.00112.25           C
ATOM   2420  CB  VAL A 308    -154.895 -11.230  50.974  1.00112.25           C
ATOM   2421  CG1 VAL A 308    -154.327 -12.420  51.767  1.00112.25           C
ATOM   2422  CG2 VAL A 308    -156.258 -10.734  51.485  1.00112.25           C
ATOM   2423  C   VAL A 308    -154.483  -8.987  50.201  1.00112.25           C
ATOM   2424  O   VAL A 308    -155.114  -8.066  50.717  1.00112.25           O
ATOM   2425  N   LEU A 309    -154.246  -9.036  48.868  1.00261.76           N
ATOM   2426  CA  LEU A 309    -154.794  -8.034  47.988  1.00261.76           C
ATOM   2427  CB  LEU A 309    -153.929  -6.752  47.958  1.00261.76           C
ATOM   2428  CG  LEU A 309    -154.506  -5.519  47.220  1.00261.76           C
ATOM   2429  CD1 LEU A 309    -153.517  -4.346  47.294  1.00261.76           C
ATOM   2430  CD2 LEU A 309    -154.917  -5.808  45.767  1.00261.76           C
ATOM   2431  C   LEU A 309    -154.837  -8.622  46.603  1.00261.76           C
ATOM   2432  O   LEU A 309    -153.883  -9.269  46.174  1.00261.76           O
ATOM   2433  N   LEU A 310    -155.960  -8.433  45.867  1.00361.97           N
ATOM   2434  CA  LEU A 310    -156.030  -8.927  44.514  1.00361.97           C
ATOM   2435  CB  LEU A 310    -156.507 -10.393  44.431  1.00361.97           C
ATOM   2436  CG  LEU A 310    -156.533 -11.008  43.014  1.00361.97           C
ATOM   2437  CD1 LEU A 310    -157.660 -10.438  42.136  1.00361.97           C
ATOM   2438  CD2 LEU A 310    -155.152 -10.907  42.348  1.00361.97           C
ATOM   2439  C   LEU A 310    -157.001  -8.071  43.748  1.00361.97           C
ATOM   2440  O   LEU A 310    -158.017  -7.642  44.292  1.00361.97           O
ATOM   2441  N   LEU A 311    -156.700  -7.777  42.459  1.00266.17           N
ATOM   2442  CA  LEU A 311    -157.611  -7.005  41.651  1.00266.17           C
ATOM   2443  CB  LEU A 311    -157.466  -5.486  41.910  1.00266.17           C
ATOM   2444  CG  LEU A 311    -158.508  -4.546  41.258  1.00266.17           C
ATOM   2445  CD1 LEU A 311    -158.206  -3.084  41.626  1.00266.17           C
ATOM   2446  CD2 LEU A 311    -158.621  -4.719  39.735  1.00266.17           C
ATOM   2447  C   LEU A 311    -157.285  -7.294  40.209  1.00266.17           C
ATOM   2448  O   LEU A 311    -156.113  -7.361  39.842  1.00266.17           O
ATOM   2449  N   CYS A 312    -158.312  -7.497  39.345  1.00110.75           N
ATOM   2450  CA  CYS A 312    -158.021  -7.725  37.951  1.00110.75           C
ATOM   2451  CB  CYS A 312    -157.164  -8.978  37.705  1.00110.75           C
ATOM   2452  SG  CYS A 312    -158.012 -10.506  38.209  1.00110.75           S
ATOM   2453  C   CYS A 312    -159.302  -7.918  37.186  1.00110.75           C
ATOM   2454  O   CYS A 312    -160.395  -7.801  37.737  1.00110.75           O
ATOM   2455  N   GLY A 313    -159.177  -8.202  35.865  1.00 75.88           N
ATOM   2456  CA  GLY A 313    -160.302  -8.522  35.022  1.00 75.88           C
ATOM   2457  C   GLY A 313    -160.708  -7.363  34.155  1.00 75.88           C
ATOM   2458  O   GLY A 313    -160.304  -6.223  34.373  1.00 75.88           O
ATOM   2459  N   GLY A 314    -161.542  -7.670  33.130  1.00 67.17           N
ATOM   2460  CA  GLY A 314    -162.113  -6.711  32.217  1.00 67.17           C
ATOM   2461  C   GLY A 314    -161.545  -6.885  30.836  1.00 67.17           C
ATOM   2462  O   GLY A 314    -160.334  -6.803  30.637  1.00 67.17           O
ATOM   2463  N   VAL A 315    -162.436  -7.122  29.840  1.00 41.14           N
ATOM   2464  CA  VAL A 315    -162.059  -7.248  28.453  1.00 41.14           C
ATOM   2465  CB  VAL A 315    -161.558  -8.615  28.081  1.00 41.14           C
ATOM   2466  CG1 VAL A 315    -161.318  -8.648  26.562  1.00 41.14           C
ATOM   2467  CG2 VAL A 315    -160.306  -8.936  28.913  1.00 41.14           C
ATOM   2468  C   VAL A 315    -163.289  -7.011  27.618  1.00 41.14           C
ATOM   2469  O   VAL A 315    -164.404  -7.277  28.066  1.00 41.14           O
ATOM   2470  N   ILE A 316    -163.124  -6.480  26.382  1.00104.69           N
ATOM   2471  CA  ILE A 316    -164.255  -6.268  25.511  1.00104.69           C
ATOM   2472  CB  ILE A 316    -164.727  -4.842  25.462  1.00104.69           C
ATOM   2473  CG1 ILE A 316    -165.202  -4.365  26.846  1.00104.69           C
ATOM   2474  CG2 ILE A 316    -165.815  -4.753  24.379  1.00104.69           C
ATOM   2475  CD1 ILE A 316    -164.073  -4.179  27.858  1.00104.69           C
ATOM   2476  C   ILE A 316    -163.853  -6.625  24.106  1.00104.69           C
ATOM   2477  O   ILE A 316    -162.711  -6.397  23.710  1.00104.69           O
ATOM   2478  N   LEU A 317    -164.778  -7.219  23.313  1.00352.57           N
ATOM   2479  CA  LEU A 317    -164.458  -7.531  21.942  1.00352.57           C
ATOM   2480  CB  LEU A 317    -163.697  -8.868  21.798  1.00352.57           C
ATOM   2481  CG  LEU A 317    -163.252  -9.238  20.365  1.00352.57           C
ATOM   2482  CD1 LEU A 317    -164.428  -9.635  19.457  1.00352.57           C
ATOM   2483  CD2 LEU A 317    -162.379  -8.128  19.759  1.00352.57           C
ATOM   2484  C   LEU A 317    -165.740  -7.631  21.161  1.00352.57           C
ATOM   2485  O   LEU A 317    -166.739  -8.140  21.666  1.00352.57           O
ATOM   2486  N   PHE A 318    -165.754  -7.123  19.903  1.00316.45           N
ATOM   2487  CA  PHE A 318    -166.929  -7.252  19.076  1.00316.45           C
ATOM   2488  CB  PHE A 318    -168.003  -6.194  19.385  1.00316.45           C
ATOM   2489  CG  PHE A 318    -169.158  -6.427  18.474  1.00316.45           C
ATOM   2490  CD1 PHE A 318    -170.113  -7.370  18.784  1.00316.45           C
ATOM   2491  CD2 PHE A 318    -169.291  -5.701  17.314  1.00316.45           C
ATOM   2492  CE1 PHE A 318    -171.181  -7.586  17.947  1.00316.45           C
ATOM   2493  CE2 PHE A 318    -170.358  -5.913  16.473  1.00316.45           C
ATOM   2494  CZ  PHE A 318    -171.305  -6.857  16.788  1.00316.45           C
ATOM   2495  C   PHE A 318    -166.528  -7.071  17.634  1.00316.45           C
ATOM   2496  O   PHE A 318    -165.675  -6.240  17.328  1.00316.45           O
ATOM   2497  N   ILE A 319    -167.119  -7.865  16.706  1.00188.40           N
ATOM   2498  CA  ILE A 319    -166.810  -7.699  15.306  1.00188.40           C
ATOM   2499  CB  ILE A 319    -165.629  -8.507  14.855  1.00188.40           C
ATOM   2500  CG1 ILE A 319    -165.190  -8.071  13.447  1.00188.40           C
ATOM   2501  CG2 ILE A 319    -166.006  -9.994  14.961  1.00188.40           C
ATOM   2502  CD1 ILE A 319    -164.632  -6.650  13.397  1.00188.40           C
ATOM   2503  C   ILE A 319    -167.987  -8.131  14.470  1.00188.40           C
ATOM   2504  O   ILE A 319    -168.746  -9.012  14.870  1.00188.40           O
ATOM   2505  N   TYR A 320    -168.182  -7.495  13.286  1.00320.65           N
ATOM   2506  CA  TYR A 320    -169.241  -7.887  12.386  1.00320.65           C
ATOM   2507  CB  TYR A 320    -170.500  -7.012  12.506  1.00320.65           C
ATOM   2508  CG  TYR A 320    -171.498  -7.525  11.526  1.00320.65           C
ATOM   2509  CD1 TYR A 320    -172.275  -8.622  11.825  1.00320.65           C
ATOM   2510  CD2 TYR A 320    -171.659  -6.905  10.310  1.00320.65           C
ATOM   2511  CE1 TYR A 320    -173.196  -9.093  10.919  1.00320.65           C
ATOM   2512  CE2 TYR A 320    -172.578  -7.372   9.401  1.00320.65           C
ATOM   2513  CZ  TYR A 320    -173.348  -8.468   9.705  1.00320.65           C
ATOM   2514  OH  TYR A 320    -174.293  -8.951   8.775  1.00320.65           O
ATOM   2515  C   TYR A 320    -168.740  -7.748  10.971  1.00320.65           C
ATOM   2516  O   TYR A 320    -167.947  -6.853  10.682  1.00320.65           O
ATOM   2517  N   TYR A 321    -169.170  -8.642  10.044  1.00329.89           N
ATOM   2518  CA  TYR A 321    -168.732  -8.500   8.677  1.00329.89           C
ATOM   2519  CB  TYR A 321    -167.512  -9.382   8.352  1.00329.89           C
ATOM   2520  CG  TYR A 321    -167.005  -8.997   7.006  1.00329.89           C
ATOM   2521  CD1 TYR A 321    -166.334  -7.807   6.836  1.00329.89           C
ATOM   2522  CD2 TYR A 321    -167.174  -9.827   5.923  1.00329.89           C
ATOM   2523  CE1 TYR A 321    -165.856  -7.440   5.601  1.00329.89           C
ATOM   2524  CE2 TYR A 321    -166.698  -9.465   4.685  1.00329.89           C
ATOM   2525  CZ  TYR A 321    -166.040  -8.269   4.522  1.00329.89           C
ATOM   2526  OH  TYR A 321    -165.552  -7.896   3.252  1.00329.89           O
ATOM   2527  C   TYR A 321    -169.860  -8.868   7.739  1.00329.89           C
ATOM   2528  O   TYR A 321    -170.587  -9.832   7.972  1.00329.89           O
ATOM   2529  N   PRO A 322    -170.036  -8.086   6.695  1.00125.87           N
ATOM   2530  CA  PRO A 322    -171.067  -8.348   5.705  1.00125.87           C
ATOM   2531  CD  PRO A 322    -169.796  -6.660   6.847  1.00125.87           C
ATOM   2532  CB  PRO A 322    -171.513  -6.981   5.180  1.00125.87           C
ATOM   2533  CG  PRO A 322    -170.378  -6.024   5.577  1.00125.87           C
ATOM   2534  C   PRO A 322    -170.636  -9.273   4.594  1.00125.87           C
ATOM   2535  O   PRO A 322    -169.435  -9.467   4.419  1.00125.87           O
ATOM   2536  N   ASP A 323    -171.597  -9.848   3.827  1.00221.89           N
ATOM   2537  CA  ASP A 323    -171.279 -10.732   2.728  1.00221.89           C
ATOM   2538  CB  ASP A 323    -171.546 -12.215   3.040  1.00221.89           C
ATOM   2539  CG  ASP A 323    -170.523 -12.677   4.067  1.00221.89           C
ATOM   2540  OD1 ASP A 323    -169.470 -11.998   4.203  1.00221.89           O
ATOM   2541  OD2 ASP A 323    -170.781 -13.716   4.732  1.00221.89           O
ATOM   2542  C   ASP A 323    -172.134 -10.380   1.536  1.00221.89           C
ATOM   2543  O   ASP A 323    -173.243  -9.870   1.691  1.00221.89           O
ATOM   2544  N   LEU A 324    -171.621 -10.625   0.303  1.00334.63           N
ATOM   2545  CA  LEU A 324    -172.364 -10.349  -0.906  1.00334.63           C
ATOM   2546  CB  LEU A 324    -172.021  -8.952  -1.480  1.00334.63           C
ATOM   2547  CG  LEU A 324    -172.755  -8.493  -2.762  1.00334.63           C
ATOM   2548  CD1 LEU A 324    -172.428  -7.020  -3.060  1.00334.63           C
ATOM   2549  CD2 LEU A 324    -172.439  -9.368  -3.986  1.00334.63           C
ATOM   2550  C   LEU A 324    -172.023 -11.418  -1.918  1.00334.63           C
ATOM   2551  O   LEU A 324    -170.891 -11.897  -1.952  1.00334.63           O
ATOM   2552  N   PHE A 325    -173.002 -11.842  -2.760  1.00308.85           N
ATOM   2553  CA  PHE A 325    -172.735 -12.855  -3.756  1.00308.85           C
ATOM   2554  CB  PHE A 325    -173.050 -14.275  -3.246  1.00308.85           C
ATOM   2555  CG  PHE A 325    -172.742 -15.258  -4.322  1.00308.85           C
ATOM   2556  CD1 PHE A 325    -171.444 -15.644  -4.562  1.00308.85           C
ATOM   2557  CD2 PHE A 325    -173.752 -15.805  -5.080  1.00308.85           C
ATOM   2558  CE1 PHE A 325    -171.155 -16.555  -5.551  1.00308.85           C
ATOM   2559  CE2 PHE A 325    -173.469 -16.717  -6.069  1.00308.85           C
ATOM   2560  CZ  PHE A 325    -172.168 -17.092  -6.307  1.00308.85           C
ATOM   2561  C   PHE A 325    -173.589 -12.592  -4.976  1.00308.85           C
ATOM   2562  O   PHE A 325    -174.582 -11.872  -4.895  1.00308.85           O
ATOM   2563  N   SER A 326    -173.205 -13.158  -6.152  1.00231.05           N
ATOM   2564  CA  SER A 326    -173.963 -12.976  -7.371  1.00231.05           C
ATOM   2565  CB  SER A 326    -173.575 -11.706  -8.148  1.00231.05           C
ATOM   2566  OG  SER A 326    -173.877 -10.551  -7.378  1.00231.05           O
ATOM   2567  C   SER A 326    -173.713 -14.147  -8.291  1.00231.05           C
ATOM   2568  O   SER A 326    -172.805 -14.941  -8.054  1.00231.05           O
ATOM   2569  N   SER A 327    -174.528 -14.290  -9.370  1.00217.06           N
ATOM   2570  CA  SER A 327    -174.366 -15.392 -10.293  1.00217.06           C
ATOM   2571  CB  SER A 327    -175.150 -16.650  -9.884  1.00217.06           C
ATOM   2572  OG  SER A 327    -174.661 -17.148  -8.646  1.00217.06           O
ATOM   2573  C   SER A 327    -174.866 -14.992 -11.661  1.00217.06           C
ATOM   2574  O   SER A 327    -175.450 -13.923 -11.827  1.00217.06           O
ATOM   2575  N   SER A 328    -174.623 -15.851 -12.688  1.00173.81           N
ATOM   2576  CA  SER A 328    -175.051 -15.584 -14.043  1.00173.81           C
ATOM   2577  CB  SER A 328    -174.042 -14.753 -14.853  1.00173.81           C
ATOM   2578  OG  SER A 328    -172.834 -15.481 -15.022  1.00173.81           O
ATOM   2579  C   SER A 328    -175.237 -16.894 -14.776  1.00173.81           C
ATOM   2580  O   SER A 328    -174.960 -17.958 -14.225  1.00173.81           O
ATOM   2581  N   SER A 329    -175.734 -16.843 -16.040  1.00214.90           N
ATOM   2582  CA  SER A 329    -175.961 -18.046 -16.816  1.00214.90           C
ATOM   2583  CB  SER A 329    -177.413 -18.549 -16.745  1.00214.90           C
ATOM   2584  OG  SER A 329    -177.561 -19.725 -17.528  1.00214.90           O
ATOM   2585  C   SER A 329    -175.659 -17.778 -18.271  1.00214.90           C
ATOM   2586  O   SER A 329    -175.549 -16.625 -18.686  1.00214.90           O
ATOM   2587  N   ASP A 330    -175.499 -18.858 -19.084  1.00209.87           N
ATOM   2588  CA  ASP A 330    -175.174 -18.739 -20.489  1.00209.87           C
ATOM   2589  CB  ASP A 330    -173.724 -19.136 -20.815  1.00209.87           C
ATOM   2590  CG  ASP A 330    -172.802 -18.069 -20.243  1.00209.87           C
ATOM   2591  OD1 ASP A 330    -173.318 -16.991 -19.845  1.00209.87           O
ATOM   2592  OD2 ASP A 330    -171.567 -18.316 -20.202  1.00209.87           O
ATOM   2593  C   ASP A 330    -176.066 -19.629 -21.320  1.00209.87           C
ATOM   2594  O   ASP A 330    -176.920 -20.340 -20.791  1.00209.87           O
ATOM   2595  N   LYS A 331    -175.889 -19.584 -22.669  1.00348.11           N
ATOM   2596  CA  LYS A 331    -176.663 -20.363 -23.612  1.00348.11           C
ATOM   2597  CB  LYS A 331    -177.684 -19.488 -24.374  1.00348.11           C
ATOM   2598  CG  LYS A 331    -178.958 -20.190 -24.868  1.00348.11           C
ATOM   2599  CD  LYS A 331    -178.781 -21.221 -25.983  1.00348.11           C
ATOM   2600  CE  LYS A 331    -180.078 -21.942 -26.357  1.00348.11           C
ATOM   2601  NZ  LYS A 331    -181.037 -20.987 -26.957  1.00348.11           N
ATOM   2602  C   LYS A 331    -175.677 -20.961 -24.597  1.00348.11           C
ATOM   2603  O   LYS A 331    -174.507 -20.582 -24.595  1.00348.11           O
ATOM   2604  N   ASN A 332    -176.107 -21.923 -25.456  1.00268.58           N
ATOM   2605  CA  ASN A 332    -175.192 -22.584 -26.364  1.00268.58           C
ATOM   2606  CB  ASN A 332    -174.896 -24.037 -25.950  1.00268.58           C
ATOM   2607  CG  ASN A 332    -173.633 -24.503 -26.662  1.00268.58           C
ATOM   2608  OD1 ASN A 332    -173.397 -25.701 -26.812  1.00268.58           O
ATOM   2609  ND2 ASN A 332    -172.793 -23.531 -27.108  1.00268.58           N
ATOM   2610  C   ASN A 332    -175.761 -22.622 -27.768  1.00268.58           C
ATOM   2611  O   ASN A 332    -176.889 -22.192 -28.001  1.00268.58           O
ATOM   2612  N   ALA A 333    -174.960 -23.133 -28.744  1.00263.28           N
ATOM   2613  CA  ALA A 333    -175.321 -23.217 -30.144  1.00263.28           C
ATOM   2614  CB  ALA A 333    -174.780 -22.051 -30.988  1.00263.28           C
ATOM   2615  C   ALA A 333    -174.758 -24.492 -30.734  1.00263.28           C
ATOM   2616  O   ALA A 333    -174.043 -25.230 -30.059  1.00263.28           O
ATOM   2617  N   LEU A 334    -175.093 -24.791 -32.020  1.00333.62           N
ATOM   2618  CA  LEU A 334    -174.686 -26.016 -32.682  1.00333.62           C
ATOM   2619  CB  LEU A 334    -175.886 -26.800 -33.246  1.00333.62           C
ATOM   2620  CG  LEU A 334    -175.515 -28.114 -33.956  1.00333.62           C
ATOM   2621  CD1 LEU A 334    -174.872 -29.113 -32.978  1.00333.62           C
ATOM   2622  CD2 LEU A 334    -176.726 -28.707 -34.692  1.00333.62           C
ATOM   2623  C   LEU A 334    -173.743 -25.724 -33.832  1.00333.62           C
ATOM   2624  O   LEU A 334    -173.813 -24.662 -34.450  1.00333.62           O
ATOM   2625  N   ASP A 335    -172.818 -26.679 -34.126  1.00252.96           N
ATOM   2626  CA  ASP A 335    -171.784 -26.570 -35.140  1.00252.96           C
ATOM   2627  CB  ASP A 335    -170.405 -27.018 -34.631  1.00252.96           C
ATOM   2628  CG  ASP A 335    -170.496 -28.500 -34.290  1.00252.96           C
ATOM   2629  OD1 ASP A 335    -171.639 -29.020 -34.183  1.00252.96           O
ATOM   2630  OD2 ASP A 335    -169.419 -29.134 -34.130  1.00252.96           O
ATOM   2631  C   ASP A 335    -172.066 -27.413 -36.366  1.00252.96           C
ATOM   2632  O   ASP A 335    -173.174 -27.913 -36.555  1.00252.96           O
ATOM   2633  N   MET A 336    -171.028 -27.560 -37.245  1.00340.54           N
ATOM   2634  CA  MET A 336    -171.079 -28.349 -38.461  1.00340.54           C
ATOM   2635  CB  MET A 336    -171.323 -27.520 -39.735  1.00340.54           C
ATOM   2636  CG  MET A 336    -172.703 -26.855 -39.768  1.00340.54           C
ATOM   2637  SD  MET A 336    -174.110 -28.010 -39.789  1.00340.54           S
ATOM   2638  CE  MET A 336    -173.944 -28.465 -41.539  1.00340.54           C
ATOM   2639  C   MET A 336    -169.777 -29.117 -38.638  1.00340.54           C
ATOM   2640  O   MET A 336    -168.717 -28.726 -38.152  1.00340.54           O
ATOM   2641  N   PRO A 337    -169.900 -30.246 -39.308  1.00277.79           N
ATOM   2642  CA  PRO A 337    -168.828 -31.223 -39.506  1.00277.79           C
ATOM   2643  CD  PRO A 337    -171.205 -30.889 -39.262  1.00277.79           C
ATOM   2644  CB  PRO A 337    -169.540 -32.538 -39.838  1.00277.79           C
ATOM   2645  CG  PRO A 337    -170.935 -32.396 -39.214  1.00277.79           C
ATOM   2646  C   PRO A 337    -167.590 -31.095 -40.391  1.00277.79           C
ATOM   2647  O   PRO A 337    -166.636 -31.785 -40.034  1.00277.79           O
ATOM   2648  N   PRO A 338    -167.463 -30.338 -41.456  1.00 85.44           N
ATOM   2649  CA  PRO A 338    -166.351 -30.448 -42.402  1.00 85.44           C
ATOM   2650  CD  PRO A 338    -168.212 -29.104 -41.621  1.00 85.44           C
ATOM   2651  CB  PRO A 338    -166.626 -29.364 -43.444  1.00 85.44           C
ATOM   2652  CG  PRO A 338    -167.418 -28.298 -42.662  1.00 85.44           C
ATOM   2653  C   PRO A 338    -164.919 -30.366 -41.899  1.00 85.44           C
ATOM   2654  O   PRO A 338    -164.674 -29.620 -40.953  1.00 85.44           O
ATOM   2655  N   VAL A 339    -163.964 -31.129 -42.526  1.00 75.03           N
ATOM   2656  CA  VAL A 339    -162.550 -31.140 -42.164  1.00 75.03           C
ATOM   2657  CB  VAL A 339    -162.273 -32.035 -40.987  1.00 75.03           C
ATOM   2658  CG1 VAL A 339    -160.771 -31.999 -40.663  1.00 75.03           C
ATOM   2659  CG2 VAL A 339    -163.170 -31.609 -39.813  1.00 75.03           C
ATOM   2660  C   VAL A 339    -161.700 -31.675 -43.319  1.00 75.03           C
ATOM   2661  O   VAL A 339    -162.216 -32.382 -44.182  1.00 75.03           O
ATOM   2662  N   THR A 340    -160.371 -31.331 -43.374  1.00244.32           N
ATOM   2663  CA  THR A 340    -159.430 -31.833 -44.374  1.00244.32           C
ATOM   2664  CB  THR A 340    -159.563 -31.131 -45.699  1.00244.32           C
ATOM   2665  OG1 THR A 340    -160.897 -31.254 -46.174  1.00244.32           O
ATOM   2666  CG2 THR A 340    -158.602 -31.773 -46.714  1.00244.32           C
ATOM   2667  C   THR A 340    -157.995 -31.650 -43.866  1.00244.32           C
ATOM   2668  O   THR A 340    -157.796 -30.932 -42.888  1.00244.32           O
ATOM   2669  N   THR A 341    -156.952 -32.299 -44.486  1.00278.66           N
ATOM   2670  CA  THR A 341    -155.576 -32.160 -44.004  1.00278.66           C
ATOM   2671  CB  THR A 341    -155.339 -33.035 -42.802  1.00278.66           C
ATOM   2672  OG1 THR A 341    -156.302 -32.737 -41.802  1.00278.66           O
ATOM   2673  CG2 THR A 341    -153.932 -32.783 -42.236  1.00278.66           C
ATOM   2674  C   THR A 341    -154.551 -32.552 -45.083  1.00278.66           C
ATOM   2675  O   THR A 341    -154.936 -33.125 -46.101  1.00278.66           O
ATOM   2676  N   GLN A 342    -153.220 -32.235 -44.903  1.00314.44           N
ATOM   2677  CA  GLN A 342    -152.179 -32.630 -45.854  1.00314.44           C
ATOM   2678  CB  GLN A 342    -152.233 -31.833 -47.171  1.00314.44           C
ATOM   2679  CG  GLN A 342    -151.405 -32.450 -48.301  1.00314.44           C
ATOM   2680  CD  GLN A 342    -151.845 -31.811 -49.612  1.00314.44           C
ATOM   2681  OE1 GLN A 342    -152.699 -30.926 -49.631  1.00314.44           O
ATOM   2682  NE2 GLN A 342    -151.257 -32.280 -50.745  1.00314.44           N
ATOM   2683  C   GLN A 342    -150.754 -32.551 -45.262  1.00314.44           C
ATOM   2684  O   GLN A 342    -150.503 -31.815 -44.309  1.00314.44           O
ATOM   2685  N   PRO A 343    -149.835 -33.352 -45.822  1.00202.44           N
ATOM   2686  CA  PRO A 343    -148.428 -33.518 -45.375  1.00202.44           C
ATOM   2687  CD  PRO A 343    -150.368 -34.615 -46.309  1.00202.44           C
ATOM   2688  CB  PRO A 343    -148.053 -34.959 -45.722  1.00202.44           C
ATOM   2689  CG  PRO A 343    -149.392 -35.700 -45.841  1.00202.44           C
ATOM   2690  C   PRO A 343    -147.296 -32.582 -45.834  1.00202.44           C
ATOM   2691  O   PRO A 343    -147.556 -31.710 -46.663  1.00202.44           O
ATOM   2692  N   VAL A 344    -146.028 -32.770 -45.303  1.00 89.12           N
ATOM   2693  CA  VAL A 344    -144.813 -31.999 -45.623  1.00 89.12           C
ATOM   2694  CB  VAL A 344    -144.782 -30.704 -44.846  1.00 89.12           C
ATOM   2695  CG1 VAL A 344    -143.511 -29.903 -45.179  1.00 89.12           C
ATOM   2696  CG2 VAL A 344    -146.083 -29.949 -45.146  1.00 89.12           C
ATOM   2697  C   VAL A 344    -143.532 -32.818 -45.296  1.00 89.12           C
ATOM   2698  O   VAL A 344    -143.652 -33.885 -44.695  1.00 89.12           O
ATOM   2699  N   GLN A 345    -142.278 -32.375 -45.695  1.00297.49           N
ATOM   2700  CA  GLN A 345    -141.032 -33.128 -45.447  1.00297.49           C
ATOM   2701  CB  GLN A 345    -140.789 -34.190 -46.540  1.00297.49           C
ATOM   2702  CG  GLN A 345    -139.609 -35.127 -46.280  1.00297.49           C
ATOM   2703  CD  GLN A 345    -139.542 -36.115 -47.439  1.00297.49           C
ATOM   2704  OE1 GLN A 345    -138.671 -36.982 -47.485  1.00297.49           O
ATOM   2705  NE2 GLN A 345    -140.493 -35.986 -48.403  1.00297.49           N
ATOM   2706  C   GLN A 345    -139.748 -32.257 -45.332  1.00297.49           C
ATOM   2707  O   GLN A 345    -139.655 -31.198 -45.951  1.00297.49           O
ATOM   2708  N   PRO A 346    -138.770 -32.697 -44.503  1.00155.79           N
ATOM   2709  CA  PRO A 346    -137.478 -32.018 -44.184  1.00155.79           C
ATOM   2710  CD  PRO A 346    -139.255 -33.434 -43.346  1.00155.79           C
ATOM   2711  CB  PRO A 346    -137.307 -32.177 -42.674  1.00155.79           C
ATOM   2712  CG  PRO A 346    -138.106 -33.441 -42.331  1.00155.79           C
ATOM   2713  C   PRO A 346    -136.132 -32.359 -44.880  1.00155.79           C
ATOM   2714  O   PRO A 346    -136.131 -33.239 -45.740  1.00155.79           O
ATOM   2715  N   GLU A 347    -134.977 -31.675 -44.497  1.00353.53           N
ATOM   2716  CA  GLU A 347    -133.584 -31.870 -44.978  1.00353.53           C
ATOM   2717  CB  GLU A 347    -133.359 -31.319 -46.399  1.00353.53           C
ATOM   2718  CG  GLU A 347    -133.809 -29.869 -46.584  1.00353.53           C
ATOM   2719  CD  GLU A 347    -135.297 -29.874 -46.915  1.00353.53           C
ATOM   2720  OE1 GLU A 347    -135.833 -30.971 -47.229  1.00353.53           O
ATOM   2721  OE2 GLU A 347    -135.918 -28.779 -46.865  1.00353.53           O
ATOM   2722  C   GLU A 347    -132.501 -31.252 -44.034  1.00353.53           C
ATOM   2723  O   GLU A 347    -132.872 -30.558 -43.090  1.00353.53           O
ATOM   2724  N   ALA A 348    -131.138 -31.489 -44.242  1.00310.67           N
ATOM   2725  CA  ALA A 348    -130.041 -30.983 -43.365  1.00310.67           C
ATOM   2726  CB  ALA A 348    -129.985 -31.711 -42.011  1.00310.67           C
ATOM   2727  C   ALA A 348    -128.599 -31.057 -43.967  1.00310.67           C
ATOM   2728  O   ALA A 348    -128.443 -31.562 -45.078  1.00310.67           O
ATOM   2729  N   GLN A 349    -127.504 -30.541 -43.258  1.00359.12           N
ATOM   2730  CA  GLN A 349    -126.093 -30.506 -43.746  1.00359.12           C
ATOM   2731  CB  GLN A 349    -125.830 -29.311 -44.678  1.00359.12           C
ATOM   2732  CG  GLN A 349    -124.668 -29.548 -45.642  1.00359.12           C
ATOM   2733  CD  GLN A 349    -125.168 -30.536 -46.692  1.00359.12           C
ATOM   2734  OE1 GLN A 349    -125.925 -31.456 -46.384  1.00359.12           O
ATOM   2735  NE2 GLN A 349    -124.748 -30.337 -47.970  1.00359.12           N
ATOM   2736  C   GLN A 349    -124.985 -30.503 -42.627  1.00359.12           C
ATOM   2737  O   GLN A 349    -125.331 -30.648 -41.456  1.00359.12           O
ATOM   2738  N   LEU A 350    -123.622 -30.359 -42.949  1.00360.22           N
ATOM   2739  CA  LEU A 350    -122.464 -30.487 -42.003  1.00360.22           C
ATOM   2740  CB  LEU A 350    -122.208 -32.000 -41.773  1.00360.22           C
ATOM   2741  CG  LEU A 350    -120.968 -32.468 -40.988  1.00360.22           C
ATOM   2742  CD1 LEU A 350    -121.131 -33.945 -40.590  1.00360.22           C
ATOM   2743  CD2 LEU A 350    -119.679 -32.311 -41.813  1.00360.22           C
ATOM   2744  C   LEU A 350    -121.127 -29.733 -42.393  1.00360.22           C
ATOM   2745  O   LEU A 350    -121.021 -29.284 -43.533  1.00360.22           O
ATOM   2746  N   SER A 351    -120.079 -29.555 -41.463  1.00226.49           N
ATOM   2747  CA  SER A 351    -118.769 -28.844 -41.679  1.00226.49           C
ATOM   2748  CB  SER A 351    -118.901 -27.318 -41.531  1.00226.49           C
ATOM   2749  OG  SER A 351    -119.292 -26.988 -40.207  1.00226.49           O
ATOM   2750  C   SER A 351    -117.550 -29.283 -40.767  1.00226.49           C
ATOM   2751  O   SER A 351    -117.725 -30.183 -39.947  1.00226.49           O
ATOM   2752  N   ASP A 352    -116.278 -28.676 -40.894  1.00306.27           N
ATOM   2753  CA  ASP A 352    -115.005 -29.042 -40.169  1.00306.27           C
ATOM   2754  CB  ASP A 352    -114.284 -30.210 -40.868  1.00306.27           C
ATOM   2755  CG  ASP A 352    -113.256 -30.802 -39.917  1.00306.27           C
ATOM   2756  OD1 ASP A 352    -113.392 -30.576 -38.685  1.00306.27           O
ATOM   2757  OD2 ASP A 352    -112.320 -31.486 -40.409  1.00306.27           O
ATOM   2758  C   ASP A 352    -113.917 -27.898 -39.985  1.00306.27           C
ATOM   2759  O   ASP A 352    -114.139 -26.798 -40.488  1.00306.27           O
ATOM   2760  N   THR A 353    -112.720 -28.108 -39.251  1.00267.12           N
ATOM   2761  CA  THR A 353    -111.626 -27.102 -38.979  1.00267.12           C
ATOM   2762  CB  THR A 353    -112.082 -26.121 -37.928  1.00267.12           C
ATOM   2763  OG1 THR A 353    -113.325 -25.560 -38.325  1.00267.12           O
ATOM   2764  CG2 THR A 353    -111.063 -24.979 -37.780  1.00267.12           C
ATOM   2765  C   THR A 353    -110.198 -27.689 -38.556  1.00267.12           C
ATOM   2766  O   THR A 353    -110.093 -28.907 -38.422  1.00267.12           O
ATOM   2767  N   ILE A 354    -109.059 -26.862 -38.354  1.00245.28           N
ATOM   2768  CA  ILE A 354    -107.636 -27.260 -38.009  1.00245.28           C
ATOM   2769  CB  ILE A 354    -106.865 -27.714 -39.220  1.00245.28           C
ATOM   2770  CG1 ILE A 354    -106.692 -26.570 -40.238  1.00245.28           C
ATOM   2771  CG2 ILE A 354    -107.591 -28.939 -39.800  1.00245.28           C
ATOM   2772  CD1 ILE A 354    -108.000 -26.062 -40.847  1.00245.28           C
ATOM   2773  C   ILE A 354    -106.711 -26.186 -37.272  1.00245.28           C
ATOM   2774  O   ILE A 354    -107.184 -25.073 -37.050  1.00245.28           O
ATOM   2775  N   ALA A 355    -105.380 -26.483 -36.862  1.00297.56           N
ATOM   2776  CA  ALA A 355    -104.402 -25.574 -36.134  1.00297.56           C
ATOM   2777  CB  ALA A 355    -104.834 -25.295 -34.684  1.00297.56           C
ATOM   2778  C   ALA A 355    -102.864 -26.008 -36.058  1.00297.56           C
ATOM   2779  O   ALA A 355    -102.540 -27.085 -36.556  1.00297.56           O
ATOM   2780  N   HIS A 356    -101.870 -25.184 -35.452  1.00295.78           N
ATOM   2781  CA  HIS A 356    -100.375 -25.444 -35.337  1.00295.78           C
ATOM   2782  ND1 HIS A 356     -99.777 -27.491 -37.900  1.00295.78           N
ATOM   2783  CG  HIS A 356    -100.165 -26.177 -37.756  1.00295.78           C
ATOM   2784  CB  HIS A 356     -99.653 -25.257 -36.684  1.00295.78           C
ATOM   2785  NE2 HIS A 356    -101.245 -27.081 -39.520  1.00295.78           N
ATOM   2786  CD2 HIS A 356    -101.062 -25.944 -38.753  1.00295.78           C
ATOM   2787  CE1 HIS A 356    -100.453 -27.983 -38.969  1.00295.78           C
ATOM   2788  C   HIS A 356     -99.535 -24.607 -34.258  1.00295.78           C
ATOM   2789  O   HIS A 356    -100.149 -23.826 -33.532  1.00295.78           O
ATOM   2790  N   LYS A 357     -98.122 -24.747 -34.104  1.00404.23           N
ATOM   2791  CA  LYS A 357     -97.213 -24.071 -33.083  1.00404.23           C
ATOM   2792  CB  LYS A 357     -97.460 -24.610 -31.661  1.00404.23           C
ATOM   2793  CG  LYS A 357     -97.249 -26.124 -31.527  1.00404.23           C
ATOM   2794  CD  LYS A 357     -98.227 -26.963 -32.356  1.00404.23           C
ATOM   2795  CE  LYS A 357     -98.020 -28.474 -32.225  1.00404.23           C
ATOM   2796  NZ  LYS A 357     -99.078 -29.198 -32.966  1.00404.23           N
ATOM   2797  C   LYS A 357     -95.621 -24.123 -33.294  1.00404.23           C
ATOM   2798  O   LYS A 357     -95.190 -24.804 -34.223  1.00404.23           O
ATOM   2799  N   ASP A 358     -94.707 -23.405 -32.457  1.00299.95           N
ATOM   2800  CA  ASP A 358     -93.181 -23.339 -32.525  1.00299.95           C
ATOM   2801  CB  ASP A 358     -92.684 -22.562 -33.759  1.00299.95           C
ATOM   2802  CG  ASP A 358     -92.977 -23.383 -35.009  1.00299.95           C
ATOM   2803  OD1 ASP A 358     -92.768 -24.625 -34.967  1.00299.95           O
ATOM   2804  OD2 ASP A 358     -93.419 -22.777 -36.022  1.00299.95           O
ATOM   2805  C   ASP A 358     -92.373 -22.723 -31.275  1.00299.95           C
ATOM   2806  O   ASP A 358     -93.028 -22.237 -30.355  1.00299.95           O
ATOM   2807  N   THR A 359     -90.943 -22.735 -31.187  1.00360.15           N
ATOM   2808  CA  THR A 359     -90.055 -22.197 -30.062  1.00360.15           C
ATOM   2809  CB  THR A 359     -90.129 -23.060 -28.837  1.00360.15           C
ATOM   2810  OG1 THR A 359     -89.462 -22.434 -27.752  1.00360.15           O
ATOM   2811  CG2 THR A 359     -89.480 -24.419 -29.152  1.00360.15           C
ATOM   2812  C   THR A 359     -88.482 -21.961 -30.327  1.00360.15           C
ATOM   2813  O   THR A 359     -88.032 -22.282 -31.426  1.00360.15           O
ATOM   2814  N   THR A 360     -87.604 -21.385 -29.348  1.00363.27           N
ATOM   2815  CA  THR A 360     -86.100 -21.109 -29.440  1.00363.27           C
ATOM   2816  CB  THR A 360     -85.782 -20.035 -30.440  1.00363.27           C
ATOM   2817  OG1 THR A 360     -84.385 -19.993 -30.688  1.00363.27           O
ATOM   2818  CG2 THR A 360     -86.271 -18.684 -29.891  1.00363.27           C
ATOM   2819  C   THR A 360     -85.274 -20.746 -28.098  1.00363.27           C
ATOM   2820  O   THR A 360     -85.895 -20.732 -27.037  1.00363.27           O
ATOM   2821  N   LYS A 361     -83.865 -20.459 -28.085  1.00354.37           N
ATOM   2822  CA  LYS A 361     -82.972 -20.128 -26.881  1.00354.37           C
ATOM   2823  CB  LYS A 361     -82.983 -21.296 -25.880  1.00354.37           C
ATOM   2824  CG  LYS A 361     -82.627 -22.628 -26.549  1.00354.37           C
ATOM   2825  CD  LYS A 361     -82.470 -23.805 -25.585  1.00354.37           C
ATOM   2826  CE  LYS A 361     -82.264 -25.144 -26.299  1.00354.37           C
ATOM   2827  NZ  LYS A 361     -82.184 -26.243 -25.311  1.00354.37           N
ATOM   2828  C   LYS A 361     -81.414 -19.746 -27.108  1.00354.37           C
ATOM   2829  O   LYS A 361     -80.914 -20.065 -28.185  1.00354.37           O
ATOM   2830  N   ILE A 362     -80.604 -19.070 -26.124  1.00131.33           N
ATOM   2831  CA  ILE A 362     -79.128 -18.630 -26.181  1.00131.33           C
ATOM   2832  CB  ILE A 362     -78.972 -17.417 -27.073  1.00131.33           C
ATOM   2833  CG1 ILE A 362     -79.567 -17.697 -28.461  1.00131.33           C
ATOM   2834  CG2 ILE A 362     -77.488 -17.030 -27.174  1.00131.33           C
ATOM   2835  CD1 ILE A 362     -79.708 -16.444 -29.325  1.00131.33           C
ATOM   2836  C   ILE A 362     -78.345 -18.301 -24.789  1.00131.33           C
ATOM   2837  O   ILE A 362     -79.037 -18.195 -23.778  1.00131.33           O
ATOM   2838  N   ILE A 363     -76.912 -18.148 -24.664  1.00166.56           N
ATOM   2839  CA  ILE A 363     -76.039 -17.857 -23.425  1.00166.56           C
ATOM   2840  CB  ILE A 363     -75.787 -19.125 -22.628  1.00166.56           C
ATOM   2841  CG1 ILE A 363     -77.088 -19.898 -22.337  1.00166.56           C
ATOM   2842  CG2 ILE A 363     -75.056 -18.760 -21.327  1.00166.56           C
ATOM   2843  CD1 ILE A 363     -77.549 -20.805 -23.480  1.00166.56           C
ATOM   2844  C   ILE A 363     -74.561 -17.184 -23.632  1.00166.56           C
ATOM   2845  O   ILE A 363     -74.125 -17.158 -24.782  1.00166.56           O
ATOM   2846  N   THR A 364     -73.747 -16.612 -22.579  1.00338.35           N
ATOM   2847  CA  THR A 364     -72.327 -16.019 -22.683  1.00338.35           C
ATOM   2848  CB  THR A 364     -72.311 -14.779 -23.527  1.00338.35           C
ATOM   2849  OG1 THR A 364     -70.975 -14.410 -23.831  1.00338.35           O
ATOM   2850  CG2 THR A 364     -73.016 -13.649 -22.756  1.00338.35           C
ATOM   2851  C   THR A 364     -71.403 -15.667 -21.378  1.00338.35           C
ATOM   2852  O   THR A 364     -71.975 -15.496 -20.301  1.00338.35           O
ATOM   2853  N   PRO A 365     -69.971 -15.579 -21.436  1.00197.72           N
ATOM   2854  CA  PRO A 365     -68.877 -15.294 -20.358  1.00197.72           C
ATOM   2855  CD  PRO A 365     -69.453 -16.573 -22.368  1.00197.72           C
ATOM   2856  CB  PRO A 365     -67.943 -16.496 -20.462  1.00197.72           C
ATOM   2857  CG  PRO A 365     -68.012 -16.891 -21.944  1.00197.72           C
ATOM   2858  C   PRO A 365     -67.934 -13.979 -20.133  1.00197.72           C
ATOM   2859  O   PRO A 365     -68.180 -13.021 -20.863  1.00197.72           O
ATOM   2860  N   ASP A 366     -66.849 -13.901 -19.170  1.00304.28           N
ATOM   2861  CA  ASP A 366     -65.837 -12.763 -18.871  1.00304.28           C
ATOM   2862  CB  ASP A 366     -66.536 -11.545 -18.235  1.00304.28           C
ATOM   2863  CG  ASP A 366     -65.718 -10.297 -18.540  1.00304.28           C
ATOM   2864  OD1 ASP A 366     -65.487 -10.035 -19.750  1.00304.28           O
ATOM   2865  OD2 ASP A 366     -65.341  -9.575 -17.579  1.00304.28           O
ATOM   2866  C   ASP A 366     -64.511 -13.066 -17.949  1.00304.28           C
ATOM   2867  O   ASP A 366     -64.516 -14.134 -17.340  1.00304.28           O
ATOM   2868  N   VAL A 367     -63.369 -12.174 -17.785  1.00151.75           N
ATOM   2869  CA  VAL A 367     -62.033 -12.385 -17.008  1.00151.75           C
ATOM   2870  CB  VAL A 367     -61.154 -13.343 -17.797  1.00151.75           C
ATOM   2871  CG1 VAL A 367     -59.817 -13.607 -17.089  1.00151.75           C
ATOM   2872  CG2 VAL A 367     -61.940 -14.626 -18.099  1.00151.75           C
ATOM   2873  C   VAL A 367     -61.081 -11.089 -16.615  1.00151.75           C
ATOM   2874  O   VAL A 367     -61.447  -9.997 -17.046  1.00151.75           O
ATOM   2875  N   SER A 368     -59.874 -11.133 -15.791  1.00288.82           N
ATOM   2876  CA  SER A 368     -58.859 -10.024 -15.384  1.00288.82           C
ATOM   2877  CB  SER A 368     -59.545  -8.912 -14.570  1.00288.82           C
ATOM   2878  OG  SER A 368     -60.551  -8.277 -15.348  1.00288.82           O
ATOM   2879  C   SER A 368     -57.486 -10.391 -14.553  1.00288.82           C
ATOM   2880  O   SER A 368     -57.441 -11.520 -14.067  1.00288.82           O
ATOM   2881  N   LYS A 369     -56.352  -9.490 -14.336  1.00341.15           N
ATOM   2882  CA  LYS A 369     -54.990  -9.713 -13.601  1.00341.15           C
ATOM   2883  CB  LYS A 369     -54.145 -10.778 -14.335  1.00341.15           C
ATOM   2884  CG  LYS A 369     -54.809 -12.156 -14.436  1.00341.15           C
ATOM   2885  CD  LYS A 369     -54.237 -13.049 -15.540  1.00341.15           C
ATOM   2886  CE  LYS A 369     -53.914 -14.478 -15.093  1.00341.15           C
ATOM   2887  NZ  LYS A 369     -55.134 -15.317 -15.128  1.00341.15           N
ATOM   2888  C   LYS A 369     -53.931  -8.470 -13.328  1.00341.15           C
ATOM   2889  O   LYS A 369     -54.190  -7.396 -13.866  1.00341.15           O
ATOM   2890  N   VAL A 370     -52.731  -8.543 -12.499  1.00216.08           N
ATOM   2891  CA  VAL A 370     -51.627  -7.469 -12.238  1.00216.08           C
ATOM   2892  CB  VAL A 370     -52.228  -6.157 -11.809  1.00216.08           C
ATOM   2893  CG1 VAL A 370     -52.776  -6.318 -10.381  1.00216.08           C
ATOM   2894  CG2 VAL A 370     -51.188  -5.038 -11.973  1.00216.08           C
ATOM   2895  C   VAL A 370     -50.348  -7.739 -11.229  1.00216.08           C
ATOM   2896  O   VAL A 370     -50.347  -8.802 -10.611  1.00216.08           O
ATOM   2897  N   ALA A 371     -49.220  -6.830 -11.032  1.00340.07           N
ATOM   2898  CA  ALA A 371     -47.983  -6.931 -10.082  1.00340.07           C
ATOM   2899  CB  ALA A 371     -47.213  -8.248 -10.290  1.00340.07           C
ATOM   2900  C   ALA A 371     -46.826  -5.752 -10.011  1.00340.07           C
ATOM   2901  O   ALA A 371     -46.854  -4.914 -10.910  1.00340.07           O
ATOM   2902  N   THR A 372     -45.790  -5.631  -8.983  1.00397.83           N
ATOM   2903  CA  THR A 372     -44.647  -4.576  -8.787  1.00397.83           C
ATOM   2904  CB  THR A 372     -45.178  -3.235  -8.377  1.00397.83           C
ATOM   2905  OG1 THR A 372     -45.816  -3.348  -7.114  1.00397.83           O
ATOM   2906  CG2 THR A 372     -46.163  -2.712  -9.433  1.00397.83           C
ATOM   2907  C   THR A 372     -43.394  -4.794  -7.735  1.00397.83           C
ATOM   2908  O   THR A 372     -43.417  -5.812  -7.046  1.00397.83           O
ATOM   2909  N   THR A 373     -42.265  -3.872  -7.577  1.00395.95           N
ATOM   2910  CA  THR A 373     -41.025  -3.892  -6.621  1.00395.95           C
ATOM   2911  CB  THR A 373     -40.160  -5.098  -6.869  1.00395.95           C
ATOM   2912  OG1 THR A 373     -39.200  -5.228  -5.830  1.00395.95           O
ATOM   2913  CG2 THR A 373     -39.453  -4.932  -8.228  1.00395.95           C
ATOM   2914  C   THR A 373     -39.961  -2.630  -6.549  1.00395.95           C
ATOM   2915  O   THR A 373     -40.035  -1.821  -7.471  1.00395.95           O
ATOM   2916  N   THR A 374     -38.949  -2.402  -5.507  1.00406.57           N
ATOM   2917  CA  THR A 374     -37.846  -1.289  -5.329  1.00406.57           C
ATOM   2918  CB  THR A 374     -38.414   0.094  -5.106  1.00406.57           C
ATOM   2919  OG1 THR A 374     -39.174   0.123  -3.909  1.00406.57           O
ATOM   2920  CG2 THR A 374     -39.285   0.530  -6.295  1.00406.57           C
ATOM   2921  C   THR A 374     -36.695  -1.382  -4.150  1.00406.57           C
ATOM   2922  O   THR A 374     -36.820  -2.298  -3.338  1.00406.57           O
ATOM   2923  N   GLN A 375     -35.556  -0.469  -4.002  1.00394.14           N
ATOM   2924  CA  GLN A 375     -34.470  -0.389  -2.876  1.00394.14           C
ATOM   2925  CB  GLN A 375     -33.566  -1.630  -2.755  1.00394.14           C
ATOM   2926  CG  GLN A 375     -34.220  -3.003  -2.817  1.00394.14           C
ATOM   2927  CD  GLN A 375     -33.674  -3.631  -4.087  1.00394.14           C
ATOM   2928  OE1 GLN A 375     -34.412  -4.156  -4.918  1.00394.14           O
ATOM   2929  NE2 GLN A 375     -32.321  -3.583  -4.223  1.00394.14           N
ATOM   2930  C   GLN A 375     -33.281   0.760  -2.790  1.00394.14           C
ATOM   2931  O   GLN A 375     -32.816   1.157  -3.859  1.00394.14           O
ATOM   2932  N   PRO A 376     -32.758   1.333  -1.571  1.00266.71           N
ATOM   2933  CA  PRO A 376     -31.570   2.320  -1.270  1.00266.71           C
ATOM   2934  CD  PRO A 376     -33.891   1.765  -0.767  1.00266.71           C
ATOM   2935  CB  PRO A 376     -32.207   3.488  -0.507  1.00266.71           C
ATOM   2936  CG  PRO A 376     -33.725   3.284  -0.610  1.00266.71           C
ATOM   2937  C   PRO A 376     -30.112   2.022  -0.556  1.00266.71           C
ATOM   2938  O   PRO A 376     -29.837   0.834  -0.396  1.00266.71           O
ATOM   2939  N   VAL A 377     -29.163   3.037  -0.106  1.00198.20           N
ATOM   2940  CA  VAL A 377     -27.790   2.891   0.616  1.00198.20           C
ATOM   2941  CB  VAL A 377     -26.873   2.069  -0.261  1.00198.20           C
ATOM   2942  CG1 VAL A 377     -26.811   2.715  -1.655  1.00198.20           C
ATOM   2943  CG2 VAL A 377     -25.506   1.902   0.416  1.00198.20           C
ATOM   2944  C   VAL A 377     -26.962   4.202   1.215  1.00198.20           C
ATOM   2945  O   VAL A 377     -27.392   5.306   0.884  1.00198.20           O
ATOM   2946  N   ALA A 378     -25.789   4.161   2.096  1.00324.75           N
ATOM   2947  CA  ALA A 378     -24.938   5.312   2.744  1.00324.75           C
ATOM   2948  CB  ALA A 378     -25.764   6.176   3.713  1.00324.75           C
ATOM   2949  C   ALA A 378     -23.500   5.043   3.517  1.00324.75           C
ATOM   2950  O   ALA A 378     -23.124   3.872   3.592  1.00324.75           O
ATOM   2951  N   LYS A 379     -22.640   6.078   4.088  1.00421.49           N
ATOM   2952  CA  LYS A 379     -21.252   5.943   4.789  1.00421.49           C
ATOM   2953  CB  LYS A 379     -20.225   5.344   3.805  1.00421.49           C
ATOM   2954  CG  LYS A 379     -18.937   4.790   4.421  1.00421.49           C
ATOM   2955  CD  LYS A 379     -19.143   3.425   5.071  1.00421.49           C
ATOM   2956  CE  LYS A 379     -19.819   2.437   4.124  1.00421.49           C
ATOM   2957  NZ  LYS A 379     -20.099   1.177   4.840  1.00421.49           N
ATOM   2958  C   LYS A 379     -20.461   7.244   5.434  1.00421.49           C
ATOM   2959  O   LYS A 379     -21.061   8.321   5.472  1.00421.49           O
ATOM   2960  N   LYS A 380     -19.139   7.128   6.025  1.00437.72           N
ATOM   2961  CA  LYS A 380     -17.927   8.037   6.422  1.00437.72           C
ATOM   2962  CB  LYS A 380     -17.647   9.233   5.462  1.00437.72           C
ATOM   2963  CG  LYS A 380     -18.785  10.106   4.907  1.00437.72           C
ATOM   2964  CD  LYS A 380     -19.484   9.585   3.639  1.00437.72           C
ATOM   2965  CE  LYS A 380     -18.618   9.402   2.380  1.00437.72           C
ATOM   2966  NZ  LYS A 380     -19.358   8.555   1.409  1.00437.72           N
ATOM   2967  C   LYS A 380     -17.398   8.497   7.899  1.00437.72           C
ATOM   2968  O   LYS A 380     -18.188   8.465   8.842  1.00437.72           O
ATOM   2969  N   GLU A 381     -16.025   8.926   8.146  1.00409.93           N
ATOM   2970  CA  GLU A 381     -15.324   9.492   9.417  1.00409.93           C
ATOM   2971  CB  GLU A 381     -15.571   8.614  10.668  1.00409.93           C
ATOM   2972  CG  GLU A 381     -15.433   7.090  10.553  1.00409.93           C
ATOM   2973  CD  GLU A 381     -16.208   6.572  11.767  1.00409.93           C
ATOM   2974  OE1 GLU A 381     -17.180   7.277  12.150  1.00409.93           O
ATOM   2975  OE2 GLU A 381     -15.867   5.497  12.332  1.00409.93           O
ATOM   2976  C   GLU A 381     -13.762  10.039   9.406  1.00409.93           C
ATOM   2977  O   GLU A 381     -13.135   9.825   8.371  1.00409.93           O
ATOM   2978  N   GLU A 382     -13.091  10.769  10.493  1.00384.27           N
ATOM   2979  CA  GLU A 382     -11.649  11.385  10.616  1.00384.27           C
ATOM   2980  CB  GLU A 382     -11.370  12.502   9.582  1.00384.27           C
ATOM   2981  CG  GLU A 382     -12.423  13.598   9.433  1.00384.27           C
ATOM   2982  CD  GLU A 382     -12.104  14.290   8.104  1.00384.27           C
ATOM   2983  OE1 GLU A 382     -11.066  14.997   8.039  1.00384.27           O
ATOM   2984  OE2 GLU A 382     -12.885  14.104   7.136  1.00384.27           O
ATOM   2985  C   GLU A 382     -10.875  11.810  12.027  1.00384.27           C
ATOM   2986  O   GLU A 382     -11.437  11.518  13.084  1.00384.27           O
ATOM   2987  N   ALA A 383      -9.590  12.530  12.068  1.00288.87           N
ATOM   2988  CA  ALA A 383      -8.453  12.813  13.129  1.00288.87           C
ATOM   2989  CB  ALA A 383      -7.200  11.983  12.794  1.00288.87           C
ATOM   2990  C   ALA A 383      -7.845  14.289  13.601  1.00288.87           C
ATOM   2991  O   ALA A 383      -8.450  15.291  13.223  1.00288.87           O
ATOM   2992  N   ILE A 384      -6.646  14.447  14.445  1.00533.14           N
ATOM   2993  CA  ILE A 384      -6.000  15.582  15.287  1.00533.14           C
ATOM   2994  CB  ILE A 384      -6.405  15.303  16.716  1.00533.14           C
ATOM   2995  CG1 ILE A 384      -5.761  16.261  17.727  1.00533.14           C
ATOM   2996  CG2 ILE A 384      -6.180  13.801  16.986  1.00533.14           C
ATOM   2997  CD1 ILE A 384      -6.487  16.304  19.065  1.00533.14           C
ATOM   2998  C   ILE A 384      -4.451  15.932  15.284  1.00533.14           C
ATOM   2999  O   ILE A 384      -3.595  15.138  14.911  1.00533.14           O
ATOM   3000  N   PRO A 385      -4.014  17.149  15.749  1.00401.39           N
ATOM   3001  CA  PRO A 385      -2.607  17.581  15.779  1.00401.39           C
ATOM   3002  CD  PRO A 385      -4.880  18.309  15.689  1.00401.39           C
ATOM   3003  CB  PRO A 385      -2.626  19.019  16.300  1.00401.39           C
ATOM   3004  CG  PRO A 385      -4.122  19.341  16.532  1.00401.39           C
ATOM   3005  C   PRO A 385      -1.663  16.668  16.462  1.00401.39           C
ATOM   3006  O   PRO A 385      -1.298  16.903  17.622  1.00401.39           O
ATOM   3007  N   VAL A 386      -1.123  15.756  15.627  1.00135.49           N
ATOM   3008  CA  VAL A 386      -0.327  14.643  16.030  1.00135.49           C
ATOM   3009  CB  VAL A 386       0.339  13.939  14.885  1.00135.49           C
ATOM   3010  CG1 VAL A 386      -0.758  13.302  14.004  1.00135.49           C
ATOM   3011  CG2 VAL A 386       1.249  14.945  14.152  1.00135.49           C
ATOM   3012  C   VAL A 386       0.676  15.142  16.992  1.00135.49           C
ATOM   3013  O   VAL A 386       1.273  16.200  16.811  1.00135.49           O
ATOM   3014  N   LYS A 387       0.815  14.375  18.086  1.00258.53           N
ATOM   3015  CA  LYS A 387       1.617  14.720  19.209  1.00258.53           C
ATOM   3016  CB  LYS A 387       0.925  14.338  20.523  1.00258.53           C
ATOM   3017  CG  LYS A 387      -0.517  14.832  20.618  1.00258.53           C
ATOM   3018  CD  LYS A 387      -1.334  14.054  21.650  1.00258.53           C
ATOM   3019  CE  LYS A 387      -1.471  12.559  21.336  1.00258.53           C
ATOM   3020  NZ  LYS A 387      -0.331  11.807  21.912  1.00258.53           N
ATOM   3021  C   LYS A 387       2.801  13.830  19.120  1.00258.53           C
ATOM   3022  O   LYS A 387       2.761  12.841  18.394  1.00258.53           O
ATOM   3023  N   ALA A 388       3.875  14.212  19.837  1.00372.33           N
ATOM   3024  CA  ALA A 388       5.120  13.516  20.003  1.00372.33           C
ATOM   3025  CB  ALA A 388       5.241  12.155  19.299  1.00372.33           C
ATOM   3026  C   ALA A 388       6.175  14.377  19.411  1.00372.33           C
ATOM   3027  O   ALA A 388       6.144  14.702  18.227  1.00372.33           O
ATOM   3028  N   GLU A 389       7.150  14.765  20.238  1.00310.03           N
ATOM   3029  CA  GLU A 389       8.250  15.545  19.788  1.00310.03           C
ATOM   3030  CB  GLU A 389       7.808  16.917  19.202  1.00310.03           C
ATOM   3031  CG  GLU A 389       6.724  17.657  19.990  1.00310.03           C
ATOM   3032  CD  GLU A 389       7.372  18.705  20.873  1.00310.03           C
ATOM   3033  OE1 GLU A 389       7.804  19.748  20.311  1.00310.03           O
ATOM   3034  OE2 GLU A 389       7.434  18.493  22.113  1.00310.03           O
ATOM   3035  C   GLU A 389       9.128  15.643  20.988  1.00310.03           C
ATOM   3036  O   GLU A 389       8.899  16.406  21.923  1.00310.03           O
ATOM   3037  N   PRO A 390      10.114  14.784  20.939  1.00251.70           N
ATOM   3038  CA  PRO A 390      11.046  14.612  22.024  1.00251.70           C
ATOM   3039  CD  PRO A 390       9.874  13.518  20.259  1.00251.70           C
ATOM   3040  CB  PRO A 390      11.765  13.294  21.758  1.00251.70           C
ATOM   3041  CG  PRO A 390      10.724  12.465  20.992  1.00251.70           C
ATOM   3042  C   PRO A 390      12.003  15.722  22.282  1.00251.70           C
ATOM   3043  O   PRO A 390      12.730  15.614  23.268  1.00251.70           O
ATOM   3044  N   GLN A 391      12.020  16.766  21.428  1.00260.64           N
ATOM   3045  CA  GLN A 391      12.970  17.847  21.482  1.00260.64           C
ATOM   3046  CB  GLN A 391      12.495  19.082  20.690  1.00260.64           C
ATOM   3047  CG  GLN A 391      13.482  20.254  20.709  1.00260.64           C
ATOM   3048  CD  GLN A 391      12.919  21.390  19.858  1.00260.64           C
ATOM   3049  OE1 GLN A 391      13.095  22.570  20.160  1.00260.64           O
ATOM   3050  NE2 GLN A 391      12.232  21.022  18.744  1.00260.64           N
ATOM   3051  C   GLN A 391      13.213  18.266  22.899  1.00260.64           C
ATOM   3052  O   GLN A 391      12.307  18.728  23.590  1.00260.64           O
ATOM   3053  N   THR A 392      14.482  18.099  23.337  1.00260.63           N
ATOM   3054  CA  THR A 392      14.952  18.390  24.665  1.00260.63           C
ATOM   3055  CB  THR A 392      15.473  17.176  25.378  1.00260.63           C
ATOM   3056  OG1 THR A 392      16.613  16.672  24.698  1.00260.63           O
ATOM   3057  CG2 THR A 392      14.383  16.090  25.403  1.00260.63           C
ATOM   3058  C   THR A 392      16.116  19.327  24.514  1.00260.63           C
ATOM   3059  O   THR A 392      16.411  19.788  23.411  1.00260.63           O
ATOM   3060  N   VAL A 393      16.813  19.655  25.624  1.00235.99           N
ATOM   3061  CA  VAL A 393      17.910  20.566  25.470  1.00235.99           C
ATOM   3062  CB  VAL A 393      17.542  21.978  25.746  1.00235.99           C
ATOM   3063  CG1 VAL A 393      18.740  22.849  25.349  1.00235.99           C
ATOM   3064  CG2 VAL A 393      16.258  22.292  24.961  1.00235.99           C
ATOM   3065  C   VAL A 393      19.084  20.093  26.310  1.00235.99           C
ATOM   3066  O   VAL A 393      19.420  18.921  26.194  1.00235.99           O
ATOM   3067  N   THR A 394      19.726  20.924  27.194  1.00283.62           N
ATOM   3068  CA  THR A 394      20.984  20.474  27.796  1.00283.62           C
ATOM   3069  CB  THR A 394      22.182  21.279  27.377  1.00283.62           C
ATOM   3070  OG1 THR A 394      22.072  22.607  27.855  1.00283.62           O
ATOM   3071  CG2 THR A 394      22.282  21.271  25.843  1.00283.62           C
ATOM   3072  C   THR A 394      21.097  20.278  29.314  1.00283.62           C
ATOM   3073  O   THR A 394      20.124  20.259  30.059  1.00283.62           O
ATOM   3074  N   GLN A 395      22.349  19.941  29.742  1.00303.65           N
ATOM   3075  CA  GLN A 395      22.910  19.600  31.036  1.00303.65           C
ATOM   3076  CB  GLN A 395      24.337  19.110  30.780  1.00303.65           C
ATOM   3077  CG  GLN A 395      25.213  20.145  30.033  1.00303.65           C
ATOM   3078  CD  GLN A 395      26.323  20.768  30.894  1.00303.65           C
ATOM   3079  OE1 GLN A 395      27.487  20.386  30.784  1.00303.65           O
ATOM   3080  NE2 GLN A 395      25.990  21.737  31.785  1.00303.65           N
ATOM   3081  C   GLN A 395      23.058  20.835  31.845  1.00303.65           C
ATOM   3082  O   GLN A 395      23.410  21.841  31.260  1.00303.65           O
ATOM   3083  N   GLN A 396      22.819  20.794  33.182  1.00226.04           N
ATOM   3084  CA  GLN A 396      22.949  21.937  34.063  1.00226.04           C
ATOM   3085  CB  GLN A 396      22.524  23.282  33.409  1.00226.04           C
ATOM   3086  CG  GLN A 396      23.707  24.026  32.772  1.00226.04           C
ATOM   3087  CD  GLN A 396      23.274  24.850  31.580  1.00226.04           C
ATOM   3088  OE1 GLN A 396      22.093  24.949  31.266  1.00226.04           O
ATOM   3089  NE2 GLN A 396      24.269  25.452  30.876  1.00226.04           N
ATOM   3090  C   GLN A 396      22.222  21.614  35.345  1.00226.04           C
ATOM   3091  O   GLN A 396      21.491  20.629  35.346  1.00226.04           O
ATOM   3092  N   PRO A 397      22.532  22.295  36.452  1.00360.40           N
ATOM   3093  CA  PRO A 397      22.066  21.917  37.765  1.00360.40           C
ATOM   3094  CD  PRO A 397      22.436  23.751  36.359  1.00360.40           C
ATOM   3095  CB  PRO A 397      22.221  23.155  38.669  1.00360.40           C
ATOM   3096  CG  PRO A 397      22.795  24.247  37.764  1.00360.40           C
ATOM   3097  C   PRO A 397      20.639  21.960  37.581  1.00360.40           C
ATOM   3098  O   PRO A 397      20.099  23.053  37.693  1.00360.40           O
ATOM   3099  N   ALA A 398      19.956  20.856  37.427  1.00171.54           N
ATOM   3100  CA  ALA A 398      18.640  21.262  37.163  1.00171.54           C
ATOM   3101  CB  ALA A 398      17.910  20.625  35.962  1.00171.54           C
ATOM   3102  C   ALA A 398      17.901  21.087  38.403  1.00171.54           C
ATOM   3103  O   ALA A 398      18.168  20.209  39.223  1.00171.54           O
ATOM   3104  N   THR A 399      16.990  22.019  38.610  1.00238.23           N
ATOM   3105  CA  THR A 399      16.288  21.951  39.816  1.00238.23           C
ATOM   3106  CB  THR A 399      16.362  23.261  40.551  1.00238.23           C
ATOM   3107  OG1 THR A 399      15.730  24.287  39.802  1.00238.23           O
ATOM   3108  CG2 THR A 399      17.848  23.621  40.754  1.00238.23           C
ATOM   3109  C   THR A 399      14.879  21.752  39.410  1.00238.23           C
ATOM   3110  O   THR A 399      14.350  22.484  38.576  1.00238.23           O
ATOM   3111  N   SER A 400      14.251  20.692  39.920  1.00118.23           N
ATOM   3112  CA  SER A 400      12.843  20.645  39.738  1.00118.23           C
ATOM   3113  CB  SER A 400      12.254  19.225  39.720  1.00118.23           C
ATOM   3114  OG  SER A 400      12.747  18.502  38.603  1.00118.23           O
ATOM   3115  C   SER A 400      12.461  21.265  41.024  1.00118.23           C
ATOM   3116  O   SER A 400      13.222  21.179  41.984  1.00118.23           O
ATOM   3117  N   ALA A 401      11.329  21.960  41.119  1.00159.82           N
ATOM   3118  CA  ALA A 401      11.174  22.483  42.436  1.00159.82           C
ATOM   3119  CB  ALA A 401      11.384  23.990  42.524  1.00159.82           C
ATOM   3120  C   ALA A 401       9.826  22.106  42.934  1.00159.82           C
ATOM   3121  O   ALA A 401       8.978  21.752  42.126  1.00159.82           O
ATOM   3122  N   TYR A 402       9.623  22.118  44.274  1.00292.85           N
ATOM   3123  CA  TYR A 402       8.389  21.706  44.898  1.00292.85           C
ATOM   3124  CB  TYR A 402       8.479  20.233  45.363  1.00292.85           C
ATOM   3125  CG  TYR A 402       8.823  19.295  44.246  1.00292.85           C
ATOM   3126  CD1 TYR A 402       8.156  19.312  43.044  1.00292.85           C
ATOM   3127  CD2 TYR A 402       9.858  18.402  44.397  1.00292.85           C
ATOM   3128  CE1 TYR A 402       8.489  18.450  42.028  1.00292.85           C
ATOM   3129  CE2 TYR A 402      10.202  17.532  43.390  1.00292.85           C
ATOM   3130  CZ  TYR A 402       9.514  17.555  42.202  1.00292.85           C
ATOM   3131  OH  TYR A 402       9.860  16.668  41.162  1.00292.85           O
ATOM   3132  C   TYR A 402       8.186  22.624  46.101  1.00292.85           C
ATOM   3133  O   TYR A 402       8.978  23.539  46.272  1.00292.85           O
ATOM   3134  N   LEU A 403       7.197  22.423  47.031  1.00316.50           N
ATOM   3135  CA  LEU A 403       6.922  23.258  48.206  1.00316.50           C
ATOM   3136  CB  LEU A 403       5.455  23.539  48.447  1.00316.50           C
ATOM   3137  CG  LEU A 403       5.227  24.338  49.747  1.00316.50           C
ATOM   3138  CD1 LEU A 403       5.711  25.790  49.606  1.00316.50           C
ATOM   3139  CD2 LEU A 403       3.786  24.204  50.268  1.00316.50           C
ATOM   3140  C   LEU A 403       7.226  22.595  49.532  1.00316.50           C
ATOM   3141  O   LEU A 403       6.627  21.583  49.888  1.00316.50           O
ATOM   3142  N   ASP A 404       8.148  23.188  50.325  1.00191.37           N
ATOM   3143  CA  ASP A 404       8.521  22.611  51.592  1.00191.37           C
ATOM   3144  CB  ASP A 404      10.028  22.652  51.904  1.00191.37           C
ATOM   3145  CG  ASP A 404      10.717  21.489  51.219  1.00191.37           C
ATOM   3146  OD1 ASP A 404      10.003  20.527  50.835  1.00191.37           O
ATOM   3147  OD2 ASP A 404      11.969  21.537  51.088  1.00191.37           O
ATOM   3148  C   ASP A 404       7.880  23.336  52.730  1.00191.37           C
ATOM   3149  O   ASP A 404       7.810  24.564  52.756  1.00191.37           O
ATOM   3150  N   SER A 405       7.365  22.552  53.699  1.00206.70           N
ATOM   3151  CA  SER A 405       6.850  23.072  54.931  1.00206.70           C
ATOM   3152  CB  SER A 405       5.441  23.676  54.816  1.00206.70           C
ATOM   3153  OG  SER A 405       5.470  24.818  53.973  1.00206.70           O
ATOM   3154  C   SER A 405       6.762  21.897  55.850  1.00206.70           C
ATOM   3155  O   SER A 405       6.363  20.812  55.431  1.00206.70           O
ATOM   3156  N   ALA A 406       7.149  22.062  57.130  1.00282.91           N
ATOM   3157  CA  ALA A 406       7.046  20.922  57.991  1.00282.91           C
ATOM   3158  CB  ALA A 406       7.952  19.752  57.569  1.00282.91           C
ATOM   3159  C   ALA A 406       7.455  21.316  59.372  1.00282.91           C
ATOM   3160  O   ALA A 406       8.094  22.347  59.580  1.00282.91           O
ATOM   3161  N   SER A 407       7.058  20.489  60.359  1.00242.71           N
ATOM   3162  CA  SER A 407       7.426  20.697  61.728  1.00242.71           C
ATOM   3163  CB  SER A 407       6.314  21.336  62.577  1.00242.71           C
ATOM   3164  OG  SER A 407       6.030  22.646  62.108  1.00242.71           O
ATOM   3165  C   SER A 407       7.671  19.336  62.290  1.00242.71           C
ATOM   3166  O   SER A 407       7.065  18.362  61.847  1.00242.71           O
ATOM   3167  N   TYR A 408       8.583  19.220  63.274  1.00280.05           N
ATOM   3168  CA  TYR A 408       8.818  17.914  63.814  1.00280.05           C
ATOM   3169  CB  TYR A 408      10.248  17.395  63.583  1.00280.05           C
ATOM   3170  CG  TYR A 408      10.326  16.033  64.184  1.00280.05           C
ATOM   3171  CD1 TYR A 408       9.863  14.943  63.482  1.00280.05           C
ATOM   3172  CD2 TYR A 408      10.857  15.839  65.438  1.00280.05           C
ATOM   3173  CE1 TYR A 408       9.927  13.680  64.020  1.00280.05           C
ATOM   3174  CE2 TYR A 408      10.924  14.577  65.982  1.00280.05           C
ATOM   3175  CZ  TYR A 408      10.457  13.496  65.273  1.00280.05           C
ATOM   3176  OH  TYR A 408      10.523  12.200  65.828  1.00280.05           O
ATOM   3177  C   TYR A 408       8.607  17.987  65.289  1.00280.05           C
ATOM   3178  O   TYR A 408       9.117  18.885  65.958  1.00280.05           O
ATOM   3179  N   LYS A 409       7.821  17.039  65.832  1.00260.31           N
ATOM   3180  CA  LYS A 409       7.597  17.008  67.246  1.00260.31           C
ATOM   3181  CB  LYS A 409       6.198  17.489  67.665  1.00260.31           C
ATOM   3182  CG  LYS A 409       5.993  17.508  69.181  1.00260.31           C
ATOM   3183  CD  LYS A 409       4.761  18.298  69.626  1.00260.31           C
ATOM   3184  CE  LYS A 409       4.560  18.315  71.143  1.00260.31           C
ATOM   3185  NZ  LYS A 409       3.355  19.102  71.486  1.00260.31           N
ATOM   3186  C   LYS A 409       7.724  15.583  67.670  1.00260.31           C
ATOM   3187  O   LYS A 409       7.499  14.669  66.878  1.00260.31           O
ATOM   3188  N   ILE A 410       8.116  15.355  68.937  1.00119.80           N
ATOM   3189  CA  ILE A 410       8.244  14.006  69.397  1.00119.80           C
ATOM   3190  CB  ILE A 410       9.631  13.654  69.856  1.00119.80           C
ATOM   3191  CG1 ILE A 410       9.750  12.139  70.089  1.00119.80           C
ATOM   3192  CG2 ILE A 410       9.969  14.510  71.088  1.00119.80           C
ATOM   3193  CD1 ILE A 410      11.191  11.661  70.263  1.00119.80           C
ATOM   3194  C   ILE A 410       7.322  13.833  70.557  1.00119.80           C
ATOM   3195  O   ILE A 410       7.253  14.681  71.446  1.00119.80           O
ATOM   3196  N   THR A 411       6.555  12.726  70.557  1.00247.10           N
ATOM   3197  CA  THR A 411       5.658  12.471  71.642  1.00247.10           C
ATOM   3198  CB  THR A 411       4.211  12.637  71.283  1.00247.10           C
ATOM   3199  OG1 THR A 411       3.404  12.560  72.449  1.00247.10           O
ATOM   3200  CG2 THR A 411       3.818  11.530  70.291  1.00247.10           C
ATOM   3201  C   THR A 411       5.848  11.048  72.045  1.00247.10           C
ATOM   3202  O   THR A 411       6.413  10.251  71.298  1.00247.10           O
ATOM   3203  N   GLY A 412       5.407  10.702  73.269  1.00 86.57           N
ATOM   3204  CA  GLY A 412       5.523   9.349  73.720  1.00 86.57           C
ATOM   3205  C   GLY A 412       6.970   9.096  73.958  1.00 86.57           C
ATOM   3206  O   GLY A 412       7.782  10.020  73.938  1.00 86.57           O
ATOM   3207  N   THR A 413       7.336   7.822  74.192  1.00 51.76           N
ATOM   3208  CA  THR A 413       8.724   7.543  74.384  1.00 51.76           C
ATOM   3209  CB  THR A 413       8.991   6.084  74.605  1.00 51.76           C
ATOM   3210  OG1 THR A 413       8.278   5.624  75.744  1.00 51.76           O
ATOM   3211  CG2 THR A 413      10.500   5.884  74.812  1.00 51.76           C
ATOM   3212  C   THR A 413       9.384   7.940  73.109  1.00 51.76           C
ATOM   3213  O   THR A 413      10.341   8.713  73.100  1.00 51.76           O
ATOM   3214  N   LYS A 414       8.850   7.427  71.985  1.00241.27           N
ATOM   3215  CA  LYS A 414       9.340   7.797  70.693  1.00241.27           C
ATOM   3216  CB  LYS A 414      10.486   6.913  70.166  1.00241.27           C
ATOM   3217  CG  LYS A 414      11.837   7.137  70.850  1.00241.27           C
ATOM   3218  CD  LYS A 414      11.923   6.620  72.287  1.00241.27           C
ATOM   3219  CE  LYS A 414      13.310   6.813  72.906  1.00241.27           C
ATOM   3220  NZ  LYS A 414      13.332   6.296  74.292  1.00241.27           N
ATOM   3221  C   LYS A 414       8.203   7.626  69.744  1.00241.27           C
ATOM   3222  O   LYS A 414       7.547   6.585  69.728  1.00241.27           O
ATOM   3223  N   THR A 415       7.922   8.664  68.935  1.00296.30           N
ATOM   3224  CA  THR A 415       6.879   8.540  67.963  1.00296.30           C
ATOM   3225  CB  THR A 415       5.589   9.197  68.356  1.00296.30           C
ATOM   3226  OG1 THR A 415       5.787  10.589  68.558  1.00296.30           O
ATOM   3227  CG2 THR A 415       5.062   8.533  69.639  1.00296.30           C
ATOM   3228  C   THR A 415       7.357   9.215  66.725  1.00296.30           C
ATOM   3229  O   THR A 415       8.226  10.084  66.775  1.00296.30           O
ATOM   3230  N   LYS A 416       6.808   8.810  65.566  1.00247.93           N
ATOM   3231  CA  LYS A 416       7.201   9.444  64.347  1.00247.93           C
ATOM   3232  CB  LYS A 416       7.642   8.457  63.253  1.00247.93           C
ATOM   3233  CG  LYS A 416       8.932   7.708  63.594  1.00247.93           C
ATOM   3234  CD  LYS A 416       8.785   6.755  64.782  1.00247.93           C
ATOM   3235  CE  LYS A 416      10.071   6.002  65.127  1.00247.93           C
ATOM   3236  NZ  LYS A 416       9.840   5.112  66.287  1.00247.93           N
ATOM   3237  C   LYS A 416       6.001  10.164  63.837  1.00247.93           C
ATOM   3238  O   LYS A 416       4.917   9.591  63.729  1.00247.93           O
ATOM   3239  N   TYR A 417       6.161  11.463  63.529  1.00279.73           N
ATOM   3240  CA  TYR A 417       5.046  12.196  63.017  1.00279.73           C
ATOM   3241  CB  TYR A 417       4.624  13.382  63.900  1.00279.73           C
ATOM   3242  CG  TYR A 417       3.461  14.033  63.236  1.00279.73           C
ATOM   3243  CD1 TYR A 417       2.188  13.551  63.440  1.00279.73           C
ATOM   3244  CD2 TYR A 417       3.637  15.119  62.410  1.00279.73           C
ATOM   3245  CE1 TYR A 417       1.106  14.143  62.832  1.00279.73           C
ATOM   3246  CE2 TYR A 417       2.559  15.714  61.799  1.00279.73           C
ATOM   3247  CZ  TYR A 417       1.292  15.227  62.009  1.00279.73           C
ATOM   3248  OH  TYR A 417       0.184  15.837  61.382  1.00279.73           O
ATOM   3249  C   TYR A 417       5.482  12.758  61.708  1.00279.73           C
ATOM   3250  O   TYR A 417       6.572  13.316  61.593  1.00279.73           O
ATOM   3251  N   THR A 418       4.641  12.605  60.671  1.00269.78           N
ATOM   3252  CA  THR A 418       5.015  13.126  59.394  1.00269.78           C
ATOM   3253  CB  THR A 418       5.149  12.074  58.334  1.00269.78           C
ATOM   3254  OG1 THR A 418       5.695  12.636  57.150  1.00269.78           O
ATOM   3255  CG2 THR A 418       3.759  11.479  58.052  1.00269.78           C
ATOM   3256  C   THR A 418       3.938  14.057  58.959  1.00269.78           C
ATOM   3257  O   THR A 418       2.766  13.865  59.278  1.00269.78           O
ATOM   3258  N   ILE A 419       4.324  15.119  58.229  1.00 67.01           N
ATOM   3259  CA  ILE A 419       3.351  16.050  57.750  1.00 67.01           C
ATOM   3260  CB  ILE A 419       3.603  17.462  58.189  1.00 67.01           C
ATOM   3261  CG1 ILE A 419       3.545  17.565  59.722  1.00 67.01           C
ATOM   3262  CG2 ILE A 419       2.592  18.370  57.469  1.00 67.01           C
ATOM   3263  CD1 ILE A 419       4.075  18.891  60.265  1.00 67.01           C
ATOM   3264  C   ILE A 419       3.447  16.027  56.263  1.00 67.01           C
ATOM   3265  O   ILE A 419       4.541  16.075  55.702  1.00 67.01           O
ATOM   3266  N   LYS A 420       2.293  15.927  55.581  1.00229.01           N
ATOM   3267  CA  LYS A 420       2.329  15.899  54.152  1.00229.01           C
ATOM   3268  CB  LYS A 420       1.038  15.363  53.510  1.00229.01           C
ATOM   3269  CG  LYS A 420       0.805  13.871  53.761  1.00229.01           C
ATOM   3270  CD  LYS A 420       0.520  13.525  55.225  1.00229.01           C
ATOM   3271  CE  LYS A 420       0.228  12.040  55.455  1.00229.01           C
ATOM   3272  NZ  LYS A 420      -0.032  11.786  56.891  1.00229.01           N
ATOM   3273  C   LYS A 420       2.520  17.299  53.679  1.00229.01           C
ATOM   3274  O   LYS A 420       1.932  18.237  54.216  1.00229.01           O
ATOM   3275  N   GLU A 421       3.381  17.471  52.659  1.00306.69           N
ATOM   3276  CA  GLU A 421       3.606  18.772  52.111  1.00306.69           C
ATOM   3277  CB  GLU A 421       4.974  19.383  52.459  1.00306.69           C
ATOM   3278  CG  GLU A 421       5.089  20.857  52.067  1.00306.69           C
ATOM   3279  CD  GLU A 421       4.223  21.657  53.030  1.00306.69           C
ATOM   3280  OE1 GLU A 421       3.867  21.103  54.104  1.00306.69           O
ATOM   3281  OE2 GLU A 421       3.904  22.833  52.704  1.00306.69           O
ATOM   3282  C   GLU A 421       3.529  18.629  50.629  1.00306.69           C
ATOM   3283  O   GLU A 421       3.550  17.521  50.095  1.00306.69           O
ATOM   3284  N   GLY A 422       3.402  19.762  49.919  1.00164.76           N
ATOM   3285  CA  GLY A 422       3.289  19.690  48.496  1.00164.76           C
ATOM   3286  C   GLY A 422       4.636  19.900  47.888  1.00164.76           C
ATOM   3287  O   GLY A 422       5.665  19.686  48.518  1.00164.76           O
ATOM   3288  N   GLU A 423       4.601  20.269  46.596  1.00289.65           N
ATOM   3289  CA  GLU A 423       5.611  20.614  45.673  1.00289.65           C
ATOM   3290  CB  GLU A 423       5.666  19.566  44.562  1.00289.65           C
ATOM   3291  CG  GLU A 423       6.095  18.180  45.048  1.00289.65           C
ATOM   3292  CD  GLU A 423       5.637  17.170  44.005  1.00289.65           C
ATOM   3293  OE1 GLU A 423       4.433  17.220  43.636  1.00289.65           O
ATOM   3294  OE2 GLU A 423       6.474  16.335  43.569  1.00289.65           O
ATOM   3295  C   GLU A 423       5.009  21.824  45.064  1.00289.65           C
ATOM   3296  O   GLU A 423       5.038  21.977  43.849  1.00289.65           O
ATOM   3297  N   THR A 424       4.491  22.738  45.922  1.00328.50           N
ATOM   3298  CA  THR A 424       3.855  24.014  45.642  1.00328.50           C
ATOM   3299  CB  THR A 424       2.898  24.600  46.678  1.00328.50           C
ATOM   3300  OG1 THR A 424       3.499  25.318  47.741  1.00328.50           O
ATOM   3301  CG2 THR A 424       2.092  23.421  47.251  1.00328.50           C
ATOM   3302  C   THR A 424       5.021  24.891  45.382  1.00328.50           C
ATOM   3303  O   THR A 424       5.263  25.925  46.001  1.00328.50           O
ATOM   3304  N   LEU A 425       5.751  24.406  44.378  1.00392.33           N
ATOM   3305  CA  LEU A 425       7.108  24.404  44.028  1.00392.33           C
ATOM   3306  CB  LEU A 425       7.231  24.576  42.494  1.00392.33           C
ATOM   3307  CG  LEU A 425       6.190  23.849  41.603  1.00392.33           C
ATOM   3308  CD1 LEU A 425       6.177  24.425  40.178  1.00392.33           C
ATOM   3309  CD2 LEU A 425       6.408  22.341  41.524  1.00392.33           C
ATOM   3310  C   LEU A 425       7.738  25.642  44.454  1.00392.33           C
ATOM   3311  O   LEU A 425       7.176  26.724  44.602  1.00392.33           O
ATOM   3312  N   THR A 426       9.029  25.468  44.632  1.00166.77           N
ATOM   3313  CA  THR A 426       9.774  26.593  44.942  1.00166.77           C
ATOM   3314  CB  THR A 426      11.146  26.252  45.410  1.00166.77           C
ATOM   3315  OG1 THR A 426      11.037  25.433  46.566  1.00166.77           O
ATOM   3316  CG2 THR A 426      11.891  27.559  45.740  1.00166.77           C
ATOM   3317  C   THR A 426       9.802  27.224  43.619  1.00166.77           C
ATOM   3318  O   THR A 426       9.637  28.425  43.464  1.00166.77           O
ATOM   3319  N   ARG A 427       9.886  26.344  42.609  1.00238.46           N
ATOM   3320  CA  ARG A 427      10.059  26.771  41.270  1.00238.46           C
ATOM   3321  CB  ARG A 427      10.258  25.601  40.295  1.00238.46           C
ATOM   3322  CG  ARG A 427       9.114  24.597  40.226  1.00238.46           C
ATOM   3323  CD  ARG A 427       9.372  23.456  39.239  1.00238.46           C
ATOM   3324  NE  ARG A 427       8.184  22.555  39.269  1.00238.46           N
ATOM   3325  CZ  ARG A 427       8.133  21.481  38.435  1.00238.46           C
ATOM   3326  NH1 ARG A 427       9.175  21.230  37.589  1.00238.46           N
ATOM   3327  NH2 ARG A 427       7.043  20.657  38.440  1.00238.46           N
ATOM   3328  C   ARG A 427       8.893  27.593  40.936  1.00238.46           C
ATOM   3329  O   ARG A 427       9.017  28.644  40.310  1.00238.46           O
ATOM   3330  N   VAL A 428       7.689  27.151  41.298  1.00209.70           N
ATOM   3331  CA  VAL A 428       6.774  28.166  40.967  1.00209.70           C
ATOM   3332  CB  VAL A 428       5.557  27.811  40.282  1.00209.70           C
ATOM   3333  CG1 VAL A 428       4.430  27.480  41.270  1.00209.70           C
ATOM   3334  CG2 VAL A 428       5.499  29.035  39.355  1.00209.70           C
ATOM   3335  C   VAL A 428       6.584  29.221  42.017  1.00209.70           C
ATOM   3336  O   VAL A 428       6.040  30.285  41.725  1.00209.70           O
ATOM   3337  N   SER A 429       7.010  28.967  43.277  1.00118.70           N
ATOM   3338  CA  SER A 429       6.889  29.910  44.370  1.00118.70           C
ATOM   3339  CB  SER A 429       7.504  29.388  45.680  1.00118.70           C
ATOM   3340  OG  SER A 429       7.349  30.356  46.707  1.00118.70           O
ATOM   3341  C   SER A 429       7.638  31.136  43.975  1.00118.70           C
ATOM   3342  O   SER A 429       7.388  32.242  44.450  1.00118.70           O
ATOM   3343  N   LEU A 430       8.544  30.937  43.014  1.00254.44           N
ATOM   3344  CA  LEU A 430       9.387  31.913  42.406  1.00254.44           C
ATOM   3345  CB  LEU A 430      10.210  31.275  41.298  1.00254.44           C
ATOM   3346  CG  LEU A 430      11.047  30.164  41.924  1.00254.44           C
ATOM   3347  CD1 LEU A 430      11.631  29.227  40.889  1.00254.44           C
ATOM   3348  CD2 LEU A 430      12.086  30.727  42.894  1.00254.44           C
ATOM   3349  C   LEU A 430       8.490  32.936  41.798  1.00254.44           C
ATOM   3350  O   LEU A 430       8.921  34.020  41.429  1.00254.44           O
ATOM   3351  N   ARG A 431       7.219  32.613  41.554  1.00284.22           N
ATOM   3352  CA  ARG A 431       6.454  33.703  41.040  1.00284.22           C
ATOM   3353  CB  ARG A 431       5.012  33.329  40.674  1.00284.22           C
ATOM   3354  CG  ARG A 431       4.110  32.954  41.848  1.00284.22           C
ATOM   3355  CD  ARG A 431       3.367  34.137  42.477  1.00284.22           C
ATOM   3356  NE  ARG A 431       2.363  33.578  43.429  1.00284.22           N
ATOM   3357  CZ  ARG A 431       2.679  33.383  44.742  1.00284.22           C
ATOM   3358  NH1 ARG A 431       3.899  33.757  45.222  1.00284.22           N
ATOM   3359  NH2 ARG A 431       1.762  32.813  45.580  1.00284.22           N
ATOM   3360  C   ARG A 431       6.341  34.707  42.141  1.00284.22           C
ATOM   3361  O   ARG A 431       5.975  34.372  43.266  1.00284.22           O
ATOM   3362  N   PHE A 432       6.737  35.965  41.879  1.00135.80           N
ATOM   3363  CA  PHE A 432       6.404  36.960  42.851  1.00135.80           C
ATOM   3364  CB  PHE A 432       6.999  38.342  42.545  1.00135.80           C
ATOM   3365  CG  PHE A 432       6.504  39.279  43.593  1.00135.80           C
ATOM   3366  CD1 PHE A 432       7.128  39.366  44.816  1.00135.80           C
ATOM   3367  CD2 PHE A 432       5.408  40.072  43.345  1.00135.80           C
ATOM   3368  CE1 PHE A 432       6.662  40.234  45.776  1.00135.80           C
ATOM   3369  CE2 PHE A 432       4.938  40.941  44.301  1.00135.80           C
ATOM   3370  CZ  PHE A 432       5.568  41.024  45.519  1.00135.80           C
ATOM   3371  C   PHE A 432       4.934  37.079  42.688  1.00135.80           C
ATOM   3372  O   PHE A 432       4.158  37.090  43.642  1.00135.80           O
ATOM   3373  N   TYR A 433       4.550  37.139  41.403  1.00248.11           N
ATOM   3374  CA  TYR A 433       3.204  37.237  40.944  1.00248.11           C
ATOM   3375  CB  TYR A 433       2.797  38.681  40.590  1.00248.11           C
ATOM   3376  CG  TYR A 433       1.309  38.763  40.495  1.00248.11           C
ATOM   3377  CD1 TYR A 433       0.552  38.751  41.645  1.00248.11           C
ATOM   3378  CD2 TYR A 433       0.667  38.881  39.283  1.00248.11           C
ATOM   3379  CE1 TYR A 433      -0.819  38.833  41.593  1.00248.11           C
ATOM   3380  CE2 TYR A 433      -0.705  38.964  39.223  1.00248.11           C
ATOM   3381  CZ  TYR A 433      -1.450  38.937  40.378  1.00248.11           C
ATOM   3382  OH  TYR A 433      -2.857  39.022  40.320  1.00248.11           O
ATOM   3383  C   TYR A 433       3.241  36.429  39.690  1.00248.11           C
ATOM   3384  O   TYR A 433       4.161  35.641  39.489  1.00248.11           O
ATOM   3385  N   GLY A 434       2.256  36.600  38.798  1.00 99.62           N
ATOM   3386  CA  GLY A 434       2.244  35.823  37.596  1.00 99.62           C
ATOM   3387  C   GLY A 434       3.520  36.088  36.859  1.00 99.62           C
ATOM   3388  O   GLY A 434       4.046  35.212  36.175  1.00 99.62           O
ATOM   3389  N   THR A 435       4.046  37.319  36.983  1.00119.22           N
ATOM   3390  CA  THR A 435       5.205  37.748  36.254  1.00119.22           C
ATOM   3391  CB  THR A 435       5.575  39.168  36.567  1.00119.22           C
ATOM   3392  OG1 THR A 435       5.915  39.296  37.940  1.00119.22           O
ATOM   3393  CG2 THR A 435       4.374  40.070  36.235  1.00119.22           C
ATOM   3394  C   THR A 435       6.410  36.897  36.548  1.00119.22           C
ATOM   3395  O   THR A 435       7.118  36.510  35.620  1.00119.22           O
ATOM   3396  N   LYS A 436       6.681  36.556  37.825  1.00128.08           N
ATOM   3397  CA  LYS A 436       7.893  35.832  38.117  1.00128.08           C
ATOM   3398  CB  LYS A 436       8.364  35.935  39.569  1.00128.08           C
ATOM   3399  CG  LYS A 436       9.029  37.278  39.872  1.00128.08           C
ATOM   3400  CD  LYS A 436       9.511  37.424  41.314  1.00128.08           C
ATOM   3401  CE  LYS A 436      10.178  38.772  41.591  1.00128.08           C
ATOM   3402  NZ  LYS A 436      10.600  38.849  43.006  1.00128.08           N
ATOM   3403  C   LYS A 436       7.752  34.402  37.708  1.00128.08           C
ATOM   3404  O   LYS A 436       7.434  34.167  36.545  1.00128.08           O
ATOM   3405  N   ALA A 437       8.031  33.404  38.594  1.00171.98           N
ATOM   3406  CA  ALA A 437       7.879  32.065  38.079  1.00171.98           C
ATOM   3407  CB  ALA A 437       8.223  30.972  39.099  1.00171.98           C
ATOM   3408  C   ALA A 437       6.424  31.910  37.726  1.00171.98           C
ATOM   3409  O   ALA A 437       5.594  31.671  38.597  1.00171.98           O
ATOM   3410  N   MET A 438       6.068  31.964  36.424  1.00268.09           N
ATOM   3411  CA  MET A 438       4.668  32.020  36.113  1.00268.09           C
ATOM   3412  CB  MET A 438       4.358  32.715  34.774  1.00268.09           C
ATOM   3413  CG  MET A 438       2.870  33.012  34.559  1.00268.09           C
ATOM   3414  SD  MET A 438       1.820  31.559  34.254  1.00268.09           S
ATOM   3415  CE  MET A 438       2.261  31.419  32.498  1.00268.09           C
ATOM   3416  C   MET A 438       4.134  30.638  36.051  1.00268.09           C
ATOM   3417  O   MET A 438       4.133  29.993  35.003  1.00268.09           O
ATOM   3418  N   TRP A 439       3.664  30.161  37.212  1.00297.93           N
ATOM   3419  CA  TRP A 439       3.107  28.850  37.328  1.00297.93           C
ATOM   3420  CB  TRP A 439       4.252  27.875  36.955  1.00297.93           C
ATOM   3421  CG  TRP A 439       4.070  26.379  36.994  1.00297.93           C
ATOM   3422  CD2 TRP A 439       3.675  25.577  35.870  1.00297.93           C
ATOM   3423  CD1 TRP A 439       4.288  25.514  38.027  1.00297.93           C
ATOM   3424  NE1 TRP A 439       4.050  24.224  37.618  1.00297.93           N
ATOM   3425  CE2 TRP A 439       3.672  24.246  36.292  1.00297.93           C
ATOM   3426  CE3 TRP A 439       3.340  25.920  34.595  1.00297.93           C
ATOM   3427  CZ2 TRP A 439       3.333  23.233  35.442  1.00297.93           C
ATOM   3428  CZ3 TRP A 439       2.998  24.894  33.745  1.00297.93           C
ATOM   3429  CH2 TRP A 439       2.993  23.578  34.154  1.00297.93           C
ATOM   3430  C   TRP A 439       2.737  28.676  38.784  1.00297.93           C
ATOM   3431  O   TRP A 439       2.630  27.529  39.215  1.00297.93           O
ATOM   3432  N   PRO A 440       2.537  29.772  39.535  1.00291.81           N
ATOM   3433  CA  PRO A 440       2.506  29.737  40.986  1.00291.81           C
ATOM   3434  CD  PRO A 440       1.566  30.762  39.062  1.00291.81           C
ATOM   3435  CB  PRO A 440       1.839  31.025  41.436  1.00291.81           C
ATOM   3436  CG  PRO A 440       0.846  31.304  40.303  1.00291.81           C
ATOM   3437  C   PRO A 440       1.665  28.621  41.501  1.00291.81           C
ATOM   3438  O   PRO A 440       0.699  28.260  40.836  1.00291.81           O
ATOM   3439  N   TYR A 441       2.036  28.039  42.656  1.00289.33           N
ATOM   3440  CA  TYR A 441       1.259  26.963  43.186  1.00289.33           C
ATOM   3441  CB  TYR A 441       2.067  25.661  43.361  1.00289.33           C
ATOM   3442  CG  TYR A 441       1.160  24.510  43.669  1.00289.33           C
ATOM   3443  CD1 TYR A 441       0.580  24.363  44.906  1.00289.33           C
ATOM   3444  CD2 TYR A 441       0.867  23.573  42.706  1.00289.33           C
ATOM   3445  CE1 TYR A 441      -0.247  23.303  45.198  1.00289.33           C
ATOM   3446  CE2 TYR A 441       0.038  22.514  42.992  1.00289.33           C
ATOM   3447  CZ  TYR A 441      -0.521  22.370  44.235  1.00289.33           C
ATOM   3448  OH  TYR A 441      -1.369  21.278  44.516  1.00289.33           O
ATOM   3449  C   TYR A 441       0.826  27.384  44.553  1.00289.33           C
ATOM   3450  O   TYR A 441       1.630  27.841  45.365  1.00289.33           O
ATOM   3451  N   ILE A 442      -0.483  27.255  44.820  1.00116.42           N
ATOM   3452  CA  ILE A 442      -1.068  27.516  46.098  1.00116.42           C
ATOM   3453  CB  ILE A 442      -2.115  28.591  46.111  1.00116.42           C
ATOM   3454  CG1 ILE A 442      -2.461  28.969  47.561  1.00116.42           C
ATOM   3455  CG2 ILE A 442      -3.321  28.110  45.291  1.00116.42           C
ATOM   3456  CD1 ILE A 442      -3.275  30.257  47.678  1.00116.42           C
ATOM   3457  C   ILE A 442      -1.726  26.223  46.409  1.00116.42           C
ATOM   3458  O   ILE A 442      -1.925  25.436  45.487  1.00116.42           O
ATOM   3459  N   VAL A 443      -2.077  25.981  47.691  1.00 70.08           N
ATOM   3460  CA  VAL A 443      -2.546  24.696  48.139  1.00 70.08           C
ATOM   3461  CB  VAL A 443      -3.151  24.729  49.512  1.00 70.08           C
ATOM   3462  CG1 VAL A 443      -3.694  23.328  49.841  1.00 70.08           C
ATOM   3463  CG2 VAL A 443      -2.089  25.237  50.502  1.00 70.08           C
ATOM   3464  C   VAL A 443      -3.568  24.134  47.204  1.00 70.08           C
ATOM   3465  O   VAL A 443      -4.656  24.679  47.020  1.00 70.08           O
ATOM   3466  N   LYS A 444      -3.183  22.993  46.596  1.00265.85           N
ATOM   3467  CA  LYS A 444      -3.931  22.216  45.652  1.00265.85           C
ATOM   3468  CB  LYS A 444      -5.156  21.498  46.253  1.00265.85           C
ATOM   3469  CG  LYS A 444      -6.264  22.420  46.766  1.00265.85           C
ATOM   3470  CD  LYS A 444      -7.558  21.664  47.081  1.00265.85           C
ATOM   3471  CE  LYS A 444      -8.695  22.547  47.598  1.00265.85           C
ATOM   3472  NZ  LYS A 444      -9.891  21.718  47.867  1.00265.85           N
ATOM   3473  C   LYS A 444      -4.355  23.030  44.469  1.00265.85           C
ATOM   3474  O   LYS A 444      -4.469  24.252  44.527  1.00265.85           O
ATOM   3475  N   HIS A 445      -4.575  22.321  43.343  1.00274.56           N
ATOM   3476  CA  HIS A 445      -5.052  22.861  42.102  1.00274.56           C
ATOM   3477  ND1 HIS A 445      -7.753  21.859  43.818  1.00274.56           N
ATOM   3478  CG  HIS A 445      -7.456  22.248  42.531  1.00274.56           C
ATOM   3479  CB  HIS A 445      -6.505  23.357  42.189  1.00274.56           C
ATOM   3480  NE2 HIS A 445      -8.913  20.525  42.470  1.00274.56           N
ATOM   3481  CD2 HIS A 445      -8.175  21.423  41.720  1.00274.56           C
ATOM   3482  CE1 HIS A 445      -8.626  20.826  43.724  1.00274.56           C
ATOM   3483  C   HIS A 445      -4.189  23.977  41.597  1.00274.56           C
ATOM   3484  O   HIS A 445      -4.696  25.035  41.228  1.00274.56           O
ATOM   3485  N   ASN A 446      -2.857  23.775  41.559  1.00215.56           N
ATOM   3486  CA  ASN A 446      -2.002  24.787  41.003  1.00215.56           C
ATOM   3487  CB  ASN A 446      -1.181  25.574  42.035  1.00215.56           C
ATOM   3488  CG  ASN A 446      -2.111  26.635  42.608  1.00215.56           C
ATOM   3489  OD1 ASN A 446      -1.811  27.827  42.567  1.00215.56           O
ATOM   3490  ND2 ASN A 446      -3.273  26.196  43.159  1.00215.56           N
ATOM   3491  C   ASN A 446      -1.108  24.140  39.989  1.00215.56           C
ATOM   3492  O   ASN A 446      -1.254  22.958  39.693  1.00215.56           O
ATOM   3493  N   PRO A 447      -0.196  24.872  39.414  1.00245.40           N
ATOM   3494  CA  PRO A 447       0.556  24.294  38.334  1.00245.40           C
ATOM   3495  CD  PRO A 447      -0.450  26.284  39.184  1.00245.40           C
ATOM   3496  CB  PRO A 447       1.278  25.462  37.693  1.00245.40           C
ATOM   3497  CG  PRO A 447       0.301  26.634  37.892  1.00245.40           C
ATOM   3498  C   PRO A 447       1.327  23.027  38.575  1.00245.40           C
ATOM   3499  O   PRO A 447       1.343  22.182  37.682  1.00245.40           O
ATOM   3500  N   LYS A 448       1.975  22.854  39.737  1.00177.86           N
ATOM   3501  CA  LYS A 448       2.665  21.624  40.022  1.00177.86           C
ATOM   3502  CB  LYS A 448       3.553  21.695  41.267  1.00177.86           C
ATOM   3503  CG  LYS A 448       4.227  20.355  41.571  1.00177.86           C
ATOM   3504  CD  LYS A 448       5.182  19.873  40.477  1.00177.86           C
ATOM   3505  CE  LYS A 448       5.816  18.515  40.780  1.00177.86           C
ATOM   3506  NZ  LYS A 448       4.795  17.449  40.670  1.00177.86           N
ATOM   3507  C   LYS A 448       1.682  20.509  40.278  1.00177.86           C
ATOM   3508  O   LYS A 448       1.980  19.339  40.041  1.00177.86           O
ATOM   3509  N   VAL A 449       0.475  20.865  40.760  1.00120.88           N
ATOM   3510  CA  VAL A 449      -0.521  19.984  41.319  1.00120.88           C
ATOM   3511  CB  VAL A 449      -1.890  20.595  41.471  1.00120.88           C
ATOM   3512  CG1 VAL A 449      -2.585  20.611  40.100  1.00120.88           C
ATOM   3513  CG2 VAL A 449      -2.669  19.806  42.537  1.00120.88           C
ATOM   3514  C   VAL A 449      -0.705  18.709  40.562  1.00120.88           C
ATOM   3515  O   VAL A 449      -0.356  18.583  39.389  1.00120.88           O
ATOM   3516  N   ILE A 450      -1.216  17.711  41.319  1.00188.28           N
ATOM   3517  CA  ILE A 450      -1.576  16.372  40.945  1.00188.28           C
ATOM   3518  CB  ILE A 450      -1.502  16.044  39.476  1.00188.28           C
ATOM   3519  CG1 ILE A 450      -2.750  16.549  38.720  1.00188.28           C
ATOM   3520  CG2 ILE A 450      -1.312  14.523  39.360  1.00188.28           C
ATOM   3521  CD1 ILE A 450      -2.942  18.060  38.669  1.00188.28           C
ATOM   3522  C   ILE A 450      -0.730  15.410  41.710  1.00188.28           C
ATOM   3523  O   ILE A 450       0.491  15.377  41.564  1.00188.28           O
ATOM   3524  N   LYS A 451      -1.385  14.611  42.578  1.00316.07           N
ATOM   3525  CA  LYS A 451      -0.713  13.600  43.341  1.00316.07           C
ATOM   3526  CB  LYS A 451       0.424  14.135  44.230  1.00316.07           C
ATOM   3527  CG  LYS A 451       1.195  13.025  44.949  1.00316.07           C
ATOM   3528  CD  LYS A 451       2.531  13.476  45.545  1.00316.07           C
ATOM   3529  CE  LYS A 451       2.427  13.982  46.984  1.00316.07           C
ATOM   3530  NZ  LYS A 451       3.777  14.282  47.513  1.00316.07           N
ATOM   3531  C   LYS A 451      -1.736  12.988  44.243  1.00316.07           C
ATOM   3532  O   LYS A 451      -2.660  13.665  44.691  1.00316.07           O
ATOM   3533  N   ASN A 452      -1.615  11.674  44.521  1.00234.42           N
ATOM   3534  CA  ASN A 452      -2.566  11.066  45.405  1.00234.42           C
ATOM   3535  CB  ASN A 452      -3.376   9.931  44.742  1.00234.42           C
ATOM   3536  CG  ASN A 452      -2.425   8.869  44.205  1.00234.42           C
ATOM   3537  OD1 ASN A 452      -2.436   7.723  44.653  1.00234.42           O
ATOM   3538  ND2 ASN A 452      -1.574   9.257  43.217  1.00234.42           N
ATOM   3539  C   ASN A 452      -1.838  10.526  46.597  1.00234.42           C
ATOM   3540  O   ASN A 452      -1.158   9.503  46.545  1.00234.42           O
ATOM   3541  N   PRO A 453      -1.940  11.246  47.677  1.00168.24           N
ATOM   3542  CA  PRO A 453      -1.344  10.817  48.911  1.00168.24           C
ATOM   3543  CD  PRO A 453      -2.086  12.688  47.613  1.00168.24           C
ATOM   3544  CB  PRO A 453      -1.232  12.068  49.788  1.00168.24           C
ATOM   3545  CG  PRO A 453      -2.110  13.120  49.086  1.00168.24           C
ATOM   3546  C   PRO A 453      -2.114   9.706  49.547  1.00168.24           C
ATOM   3547  O   PRO A 453      -1.548   8.989  50.371  1.00168.24           O
ATOM   3548  N   ASN A 454      -3.404   9.550  49.195  1.00216.44           N
ATOM   3549  CA  ASN A 454      -4.216   8.566  49.848  1.00216.44           C
ATOM   3550  CB  ASN A 454      -5.726   8.849  49.727  1.00216.44           C
ATOM   3551  CG  ASN A 454      -6.485   7.918  50.664  1.00216.44           C
ATOM   3552  OD1 ASN A 454      -6.387   6.696  50.566  1.00216.44           O
ATOM   3553  ND2 ASN A 454      -7.267   8.514  51.603  1.00216.44           N
ATOM   3554  C   ASN A 454      -3.955   7.227  49.247  1.00216.44           C
ATOM   3555  O   ASN A 454      -3.816   7.090  48.033  1.00216.44           O
ATOM   3556  N   ASN A 455      -3.855   6.199  50.111  1.00210.29           N
ATOM   3557  CA  ASN A 455      -3.684   4.862  49.635  1.00210.29           C
ATOM   3558  CB  ASN A 455      -2.288   4.277  49.927  1.00210.29           C
ATOM   3559  CG  ASN A 455      -2.079   4.240  51.434  1.00210.29           C
ATOM   3560  OD1 ASN A 455      -2.383   5.201  52.139  1.00210.29           O
ATOM   3561  ND2 ASN A 455      -1.551   3.096  51.946  1.00210.29           N
ATOM   3562  C   ASN A 455      -4.703   4.016  50.330  1.00210.29           C
ATOM   3563  O   ASN A 455      -4.810   4.031  51.555  1.00210.29           O
ATOM   3564  N   VAL A 456      -5.500   3.264  49.547  1.00 95.08           N
ATOM   3565  CA  VAL A 456      -6.486   2.394  50.114  1.00 95.08           C
ATOM   3566  CB  VAL A 456      -7.799   3.057  50.461  1.00 95.08           C
ATOM   3567  CG1 VAL A 456      -8.774   1.972  50.948  1.00 95.08           C
ATOM   3568  CG2 VAL A 456      -7.548   4.173  51.489  1.00 95.08           C
ATOM   3569  C   VAL A 456      -6.691   1.261  49.146  1.00 95.08           C
ATOM   3570  O   VAL A 456      -5.975   0.265  49.237  1.00 95.08           O
ATOM   3571  N   PRO A 457      -7.623   1.351  48.221  1.00232.08           N
ATOM   3572  CA  PRO A 457      -7.916   0.239  47.357  1.00232.08           C
ATOM   3573  CD  PRO A 457      -7.878   2.591  47.503  1.00232.08           C
ATOM   3574  CB  PRO A 457      -8.941   0.754  46.343  1.00232.08           C
ATOM   3575  CG  PRO A 457      -9.124   2.248  46.678  1.00232.08           C
ATOM   3576  C   PRO A 457      -6.676  -0.170  46.628  1.00232.08           C
ATOM   3577  O   PRO A 457      -6.650  -1.280  46.096  1.00232.08           O
ATOM   3578  N   TYR A 458      -5.664   0.718  46.568  1.00315.42           N
ATOM   3579  CA  TYR A 458      -4.452   0.457  45.846  1.00315.42           C
ATOM   3580  CB  TYR A 458      -3.309   1.447  46.132  1.00315.42           C
ATOM   3581  CG  TYR A 458      -2.783   1.140  47.492  1.00315.42           C
ATOM   3582  CD1 TYR A 458      -3.433   1.589  48.615  1.00315.42           C
ATOM   3583  CD2 TYR A 458      -1.633   0.398  47.646  1.00315.42           C
ATOM   3584  CE1 TYR A 458      -2.951   1.308  49.872  1.00315.42           C
ATOM   3585  CE2 TYR A 458      -1.144   0.111  48.899  1.00315.42           C
ATOM   3586  CZ  TYR A 458      -1.804   0.567  50.015  1.00315.42           C
ATOM   3587  OH  TYR A 458      -1.306   0.275  51.303  1.00315.42           O
ATOM   3588  C   TYR A 458      -3.947  -0.887  46.242  1.00315.42           C
ATOM   3589  O   TYR A 458      -4.047  -1.296  47.398  1.00315.42           O
ATOM   3590  N   GLY A 459      -3.414  -1.625  45.253  1.00101.70           N
ATOM   3591  CA  GLY A 459      -2.890  -2.928  45.512  1.00101.70           C
ATOM   3592  C   GLY A 459      -3.839  -3.915  44.929  1.00101.70           C
ATOM   3593  O   GLY A 459      -5.056  -3.743  44.973  1.00101.70           O
ATOM   3594  N   THR A 460      -3.273  -4.992  44.361  1.00236.89           N
ATOM   3595  CA  THR A 460      -4.037  -6.037  43.755  1.00236.89           C
ATOM   3596  CB  THR A 460      -4.034  -5.990  42.256  1.00236.89           C
ATOM   3597  OG1 THR A 460      -2.714  -6.159  41.761  1.00236.89           O
ATOM   3598  CG2 THR A 460      -4.600  -4.632  41.807  1.00236.89           C
ATOM   3599  C   THR A 460      -3.354  -7.294  44.159  1.00236.89           C
ATOM   3600  O   THR A 460      -2.714  -7.347  45.208  1.00236.89           O
ATOM   3601  N   THR A 461      -3.486  -8.358  43.348  1.00120.81           N
ATOM   3602  CA  THR A 461      -2.798  -9.549  43.727  1.00120.81           C
ATOM   3603  CB  THR A 461      -3.329 -10.777  43.047  1.00120.81           C
ATOM   3604  OG1 THR A 461      -4.706 -10.949  43.350  1.00120.81           O
ATOM   3605  CG2 THR A 461      -2.525 -11.997  43.529  1.00120.81           C
ATOM   3606  C   THR A 461      -1.386  -9.363  43.283  1.00120.81           C
ATOM   3607  O   THR A 461      -0.903 -10.053  42.386  1.00120.81           O
ATOM   3608  N   ILE A 462      -0.690  -8.401  43.919  1.00 83.04           N
ATOM   3609  CA  ILE A 462       0.686  -8.140  43.623  1.00 83.04           C
ATOM   3610  CB  ILE A 462       0.928  -6.807  42.977  1.00 83.04           C
ATOM   3611  CG1 ILE A 462       2.373  -6.723  42.459  1.00 83.04           C
ATOM   3612  CG2 ILE A 462       0.554  -5.706  43.983  1.00 83.04           C
ATOM   3613  CD1 ILE A 462       2.619  -5.539  41.526  1.00 83.04           C
ATOM   3614  C   ILE A 462       1.396  -8.142  44.933  1.00 83.04           C
ATOM   3615  O   ILE A 462       0.891  -7.618  45.924  1.00 83.04           O
ATOM   3616  N   GLU A 463       2.585  -8.765  44.980  1.00 92.17           N
ATOM   3617  CA  GLU A 463       3.270  -8.848  46.231  1.00 92.17           C
ATOM   3618  CB  GLU A 463       4.504  -9.765  46.178  1.00 92.17           C
ATOM   3619  CG  GLU A 463       5.061 -10.115  47.560  1.00 92.17           C
ATOM   3620  CD  GLU A 463       6.035 -11.273  47.394  1.00 92.17           C
ATOM   3621  OE1 GLU A 463       6.216 -11.730  46.234  1.00 92.17           O
ATOM   3622  OE2 GLU A 463       6.608 -11.718  48.424  1.00 92.17           O
ATOM   3623  C   GLU A 463       3.698  -7.485  46.685  1.00 92.17           C
ATOM   3624  O   GLU A 463       3.464  -7.121  47.837  1.00 92.17           O
ATOM   3625  N   ILE A 464       4.317  -6.672  45.802  1.00125.45           N
ATOM   3626  CA  ILE A 464       4.767  -5.402  46.300  1.00125.45           C
ATOM   3627  CB  ILE A 464       6.258  -5.329  46.475  1.00125.45           C
ATOM   3628  CG1 ILE A 464       6.644  -4.060  47.252  1.00125.45           C
ATOM   3629  CG2 ILE A 464       6.914  -5.447  45.090  1.00125.45           C
ATOM   3630  CD1 ILE A 464       6.168  -4.068  48.704  1.00125.45           C
ATOM   3631  C   ILE A 464       4.362  -4.284  45.387  1.00125.45           C
ATOM   3632  O   ILE A 464       4.595  -4.299  44.179  1.00125.45           O
ATOM   3633  N   PRO A 465       3.707  -3.329  45.987  1.00100.54           N
ATOM   3634  CA  PRO A 465       3.330  -2.115  45.304  1.00100.54           C
ATOM   3635  CD  PRO A 465       2.745  -3.685  47.018  1.00100.54           C
ATOM   3636  CB  PRO A 465       1.995  -1.680  45.911  1.00100.54           C
ATOM   3637  CG  PRO A 465       1.934  -2.406  47.263  1.00100.54           C
ATOM   3638  C   PRO A 465       4.404  -1.087  45.508  1.00100.54           C
ATOM   3639  O   PRO A 465       5.365  -1.394  46.211  1.00100.54           O
ATOM   3640  N   GLU A 466       4.263   0.102  44.866  1.00318.76           N
ATOM   3641  CA  GLU A 466       5.080   1.284  45.037  1.00318.76           C
ATOM   3642  CB  GLU A 466       6.305   1.157  45.968  1.00318.76           C
ATOM   3643  CG  GLU A 466       6.024   1.482  47.444  1.00318.76           C
ATOM   3644  CD  GLU A 466       4.878   0.636  47.979  1.00318.76           C
ATOM   3645  OE1 GLU A 466       3.749   0.753  47.434  1.00318.76           O
ATOM   3646  OE2 GLU A 466       5.114  -0.129  48.953  1.00318.76           O
ATOM   3647  C   GLU A 466       5.537   1.839  43.723  1.00318.76           C
ATOM   3648  O   GLU A 466       5.933   1.104  42.820  1.00318.76           O
ATOM   3649  N   LEU A 467       5.458   3.185  43.597  1.00314.97           N
ATOM   3650  CA  LEU A 467       5.905   3.907  42.435  1.00314.97           C
ATOM   3651  CB  LEU A 467       4.798   4.200  41.404  1.00314.97           C
ATOM   3652  CG  LEU A 467       4.191   2.953  40.728  1.00314.97           C
ATOM   3653  CD1 LEU A 467       5.255   2.165  39.949  1.00314.97           C
ATOM   3654  CD2 LEU A 467       3.392   2.092  41.719  1.00314.97           C
ATOM   3655  C   LEU A 467       6.399   5.242  42.914  1.00314.97           C
ATOM   3656  O   LEU A 467       5.932   5.747  43.934  1.00314.97           O
ATOM   3657  N   THR A 468       7.378   5.846  42.202  1.00315.51           N
ATOM   3658  CA  THR A 468       7.864   7.142  42.599  1.00315.51           C
ATOM   3659  CB  THR A 468       9.181   7.092  43.317  1.00315.51           C
ATOM   3660  OG1 THR A 468      10.184   6.549  42.471  1.00315.51           O
ATOM   3661  CG2 THR A 468       9.020   6.222  44.576  1.00315.51           C
ATOM   3662  C   THR A 468       8.050   7.980  41.366  1.00315.51           C
ATOM   3663  O   THR A 468       8.229   7.449  40.270  1.00315.51           O
ATOM   3664  N   LYS A 469       7.994   9.325  41.513  1.00285.43           N
ATOM   3665  CA  LYS A 469       8.155  10.196  40.377  1.00285.43           C
ATOM   3666  CB  LYS A 469       6.821  10.555  39.698  1.00285.43           C
ATOM   3667  CG  LYS A 469       6.978  11.215  38.326  1.00285.43           C
ATOM   3668  CD  LYS A 469       7.434  10.253  37.226  1.00285.43           C
ATOM   3669  CE  LYS A 469       8.902   9.837  37.329  1.00285.43           C
ATOM   3670  NZ  LYS A 469       9.241   8.910  36.226  1.00285.43           N
ATOM   3671  C   LYS A 469       8.773  11.486  40.843  1.00285.43           C
ATOM   3672  O   LYS A 469       8.831  11.757  42.041  1.00285.43           O
ATOM   3673  N   GLU A 470       9.277  12.310  39.892  1.00201.45           N
ATOM   3674  CA  GLU A 470       9.872  13.579  40.214  1.00201.45           C
ATOM   3675  CB  GLU A 470      11.199  13.455  40.983  1.00201.45           C
ATOM   3676  CG  GLU A 470      12.254  12.613  40.263  1.00201.45           C
ATOM   3677  CD  GLU A 470      11.929  11.145  40.508  1.00201.45           C
ATOM   3678  OE1 GLU A 470      11.338  10.840  41.578  1.00201.45           O
ATOM   3679  OE2 GLU A 470      12.274  10.309  39.632  1.00201.45           O
ATOM   3680  C   GLU A 470      10.161  14.288  38.897  1.00201.45           C
ATOM   3681  O   GLU A 470      10.615  15.463  38.939  1.00201.45           O
ATOM   3682  OXT GLU A 470       9.927  13.661  37.829  1.00201.45           O
TER    3683      GLU A 470
ATOM   3684  N   MET B 471      18.810  10.150  45.618  1.00143.25           N
ATOM   3685  CA  MET B 471      18.369  10.003  47.016  1.00143.25           C
ATOM   3686  CB  MET B 471      19.488  10.306  48.029  1.00143.25           C
ATOM   3687  CG  MET B 471      20.660   9.329  47.990  1.00143.25           C
ATOM   3688  SD  MET B 471      21.829   9.626  46.635  1.00143.25           S
ATOM   3689  CE  MET B 471      22.585  11.058  47.458  1.00143.25           C
ATOM   3690  C   MET B 471      17.229  10.902  47.346  1.00143.25           C
ATOM   3691  O   MET B 471      17.073  11.978  46.769  1.00143.25           O
ATOM   3692  N   ASN B 472      16.386  10.445  48.288  1.00119.61           N
ATOM   3693  CA  ASN B 472      15.249  11.190  48.740  1.00119.61           C
ATOM   3694  CB  ASN B 472      14.047  10.294  49.094  1.00119.61           C
ATOM   3695  CG  ASN B 472      12.825  11.175  49.311  1.00119.61           C
ATOM   3696  OD1 ASN B 472      12.513  11.558  50.437  1.00119.61           O
ATOM   3697  ND2 ASN B 472      12.117  11.517  48.201  1.00119.61           N
ATOM   3698  C   ASN B 472      15.667  11.952  49.958  1.00119.61           C
ATOM   3699  O   ASN B 472      16.802  11.834  50.412  1.00119.61           O
ATOM   3700  N   GLU B 473      14.794  12.844  50.462  1.00110.48           N
ATOM   3701  CA  GLU B 473      15.123  13.584  51.646  1.00110.48           C
ATOM   3702  CB  GLU B 473      14.118  14.709  51.940  0.00110.48           C
ATOM   3703  CG  GLU B 473      14.458  15.504  53.202  0.00110.48           C
ATOM   3704  CD  GLU B 473      13.395  16.576  53.395  0.00110.48           C
ATOM   3705  OE1 GLU B 473      12.501  16.690  52.515  1.00110.48           O
ATOM   3706  OE2 GLU B 473      13.462  17.294  54.428  1.00110.48           O
ATOM   3707  C   GLU B 473      15.101  12.731  52.881  1.00110.48           C
ATOM   3708  O   GLU B 473      16.080  12.660  53.623  1.00110.48           O
ATOM   3709  N   ARG B 474      13.944  12.075  53.092  1.00207.75           N
ATOM   3710  CA  ARG B 474      13.549  11.432  54.315  1.00207.75           C
ATOM   3711  CB  ARG B 474      12.030  11.182  54.356  1.00207.75           C
ATOM   3712  CG  ARG B 474      11.527  10.637  55.695  1.00207.75           C
ATOM   3713  CD  ARG B 474      11.511   9.109  55.779  1.00207.75           C
ATOM   3714  NE  ARG B 474      11.001   8.741  57.131  1.00207.75           N
ATOM   3715  CZ  ARG B 474      10.671   7.446  57.413  1.00207.75           C
ATOM   3716  NH1 ARG B 474      10.820   6.479  56.462  1.00207.75           N
ATOM   3717  NH2 ARG B 474      10.191   7.119  58.648  1.00207.75           N
ATOM   3718  C   ARG B 474      14.188  10.151  54.739  1.00207.75           C
ATOM   3719  O   ARG B 474      14.619  10.079  55.890  1.00207.75           O
ATOM   3720  N   LEU B 475      14.329   9.160  53.828  1.00200.94           N
ATOM   3721  CA  LEU B 475      14.540   7.786  54.229  1.00200.94           C
ATOM   3722  CB  LEU B 475      14.835   6.795  53.089  1.00200.94           C
ATOM   3723  CG  LEU B 475      13.663   6.651  52.100  1.00200.94           C
ATOM   3724  CD1 LEU B 475      13.987   5.642  50.987  1.00200.94           C
ATOM   3725  CD2 LEU B 475      12.351   6.332  52.835  1.00200.94           C
ATOM   3726  C   LEU B 475      15.572   7.622  55.289  1.00200.94           C
ATOM   3727  O   LEU B 475      16.694   8.118  55.209  1.00200.94           O
ATOM   3728  N   THR B 476      15.131   6.913  56.344  1.00131.73           N
ATOM   3729  CA  THR B 476      15.845   6.651  57.553  1.00131.73           C
ATOM   3730  CB  THR B 476      15.015   5.938  58.579  1.00131.73           C
ATOM   3731  OG1 THR B 476      15.699   5.900  59.823  1.00131.73           O
ATOM   3732  CG2 THR B 476      14.734   4.511  58.080  1.00131.73           C
ATOM   3733  C   THR B 476      17.018   5.792  57.255  1.00131.73           C
ATOM   3734  O   THR B 476      18.031   5.888  57.944  1.00131.73           O
ATOM   3735  N   ILE B 477      16.908   4.917  56.234  1.00225.56           N
ATOM   3736  CA  ILE B 477      17.998   4.027  55.977  1.00225.56           C
ATOM   3737  CB  ILE B 477      17.714   3.081  54.829  1.00225.56           C
ATOM   3738  CG1 ILE B 477      18.781   1.973  54.717  1.00225.56           C
ATOM   3739  CG2 ILE B 477      17.495   3.894  53.542  1.00225.56           C
ATOM   3740  CD1 ILE B 477      20.176   2.455  54.318  1.00225.56           C
ATOM   3741  C   ILE B 477      19.209   4.862  55.705  1.00225.56           C
ATOM   3742  O   ILE B 477      20.221   4.669  56.374  1.00225.56           O
ATOM   3743  N   GLN B 478      19.125   5.834  54.770  1.00248.31           N
ATOM   3744  CA  GLN B 478      20.205   6.752  54.521  1.00248.31           C
ATOM   3745  CB  GLN B 478      21.497   6.118  53.945  1.00248.31           C
ATOM   3746  CG  GLN B 478      22.404   5.326  54.891  1.00248.31           C
ATOM   3747  CD  GLN B 478      23.134   6.304  55.798  1.00248.31           C
ATOM   3748  OE1 GLN B 478      23.941   5.906  56.637  1.00248.31           O
ATOM   3749  NE2 GLN B 478      22.848   7.622  55.626  1.00248.31           N
ATOM   3750  C   GLN B 478      19.788   7.659  53.410  1.00248.31           C
ATOM   3751  O   GLN B 478      20.478   7.665  52.392  1.00248.31           O
ATOM   3752  N   ASP B 479      18.645   8.386  53.481  1.00155.05           N
ATOM   3753  CA  ASP B 479      18.495   9.227  52.335  1.00155.05           C
ATOM   3754  CB  ASP B 479      17.085   9.803  52.195  1.00155.05           C
ATOM   3755  CG  ASP B 479      16.255   8.771  51.454  1.00155.05           C
ATOM   3756  OD1 ASP B 479      16.842   7.743  51.024  1.00155.05           O
ATOM   3757  OD2 ASP B 479      15.024   8.993  51.305  1.00155.05           O
ATOM   3758  C   ASP B 479      19.484  10.357  52.345  1.00155.05           C
ATOM   3759  O   ASP B 479      20.693  10.167  52.448  1.00155.05           O
ATOM   3760  N   LEU B 480      18.972  11.604  52.311  1.00146.09           N
ATOM   3761  CA  LEU B 480      19.849  12.732  52.379  1.00146.09           C
ATOM   3762  CB  LEU B 480      19.286  13.951  51.629  1.00146.09           C
ATOM   3763  CG  LEU B 480      20.341  15.032  51.335  1.00146.09           C
ATOM   3764  CD1 LEU B 480      19.767  16.139  50.444  1.00146.09           C
ATOM   3765  CD2 LEU B 480      20.972  15.581  52.617  1.00146.09           C
ATOM   3766  C   LEU B 480      20.096  13.037  53.820  1.00146.09           C
ATOM   3767  O   LEU B 480      21.220  13.292  54.248  1.00146.09           O
ATOM   3768  N   THR B 481      19.005  12.988  54.610  1.00114.15           N
ATOM   3769  CA  THR B 481      19.033  13.302  56.008  1.00114.15           C
ATOM   3770  CB  THR B 481      17.669  13.291  56.634  1.00114.15           C
ATOM   3771  OG1 THR B 481      17.090  11.998  56.532  1.00114.15           O
ATOM   3772  CG2 THR B 481      16.789  14.327  55.915  1.00114.15           C
ATOM   3773  C   THR B 481      19.863  12.286  56.714  1.00114.15           C
ATOM   3774  O   THR B 481      20.649  12.627  57.596  1.00114.15           O
ATOM   3775  N   ASP B 482      19.709  10.997  56.359  1.00 96.11           N
ATOM   3776  CA  ASP B 482      20.483  10.026  57.068  1.00 96.11           C
ATOM   3777  CB  ASP B 482      20.077   8.566  56.831  1.00 96.11           C
ATOM   3778  CG  ASP B 482      20.663   7.784  58.002  1.00 96.11           C
ATOM   3779  OD1 ASP B 482      21.307   8.437  58.862  1.00 96.11           O
ATOM   3780  OD2 ASP B 482      20.479   6.541  58.066  1.00 96.11           O
ATOM   3781  C   ASP B 482      21.933  10.197  56.723  1.00 96.11           C
ATOM   3782  O   ASP B 482      22.799  10.033  57.579  1.00 96.11           O
ATOM   3783  N   LEU B 483      22.247  10.546  55.459  1.00 95.14           N
ATOM   3784  CA  LEU B 483      23.628  10.648  55.078  1.00 95.14           C
ATOM   3785  CB  LEU B 483      23.818  10.934  53.575  1.00 95.14           C
ATOM   3786  CG  LEU B 483      25.252  10.674  53.062  1.00 95.14           C
ATOM   3787  CD1 LEU B 483      26.299  11.566  53.742  1.00 95.14           C
ATOM   3788  CD2 LEU B 483      25.602   9.180  53.157  1.00 95.14           C
ATOM   3789  C   LEU B 483      24.247  11.771  55.860  1.00 95.14           C
ATOM   3790  O   LEU B 483      25.384  11.677  56.319  1.00 95.14           O
ATOM   3791  N   LEU B 484      23.496  12.877  56.013  1.00172.64           N
ATOM   3792  CA  LEU B 484      23.916  14.079  56.685  1.00172.64           C
ATOM   3793  CB  LEU B 484      22.940  15.230  56.468  1.00172.64           C
ATOM   3794  CG  LEU B 484      22.815  15.722  55.027  1.00172.64           C
ATOM   3795  CD1 LEU B 484      21.971  17.001  54.994  1.00172.64           C
ATOM   3796  CD2 LEU B 484      24.190  15.893  54.374  1.00172.64           C
ATOM   3797  C   LEU B 484      24.041  13.902  58.174  1.00172.64           C
ATOM   3798  O   LEU B 484      24.860  14.559  58.817  1.00172.64           O
ATOM   3799  N   ALA B 485      23.177  13.072  58.786  1.00 38.72           N
ATOM   3800  CA  ALA B 485      23.254  12.879  60.207  1.00 38.72           C
ATOM   3801  CB  ALA B 485      22.173  11.921  60.738  1.00 38.72           C
ATOM   3802  C   ALA B 485      24.588  12.271  60.515  1.00 38.72           C
ATOM   3803  O   ALA B 485      25.210  12.599  61.525  1.00 38.72           O
ATOM   3804  N   ALA B 486      25.044  11.337  59.657  1.00 42.43           N
ATOM   3805  CA  ALA B 486      26.279  10.632  59.871  1.00 42.43           C
ATOM   3806  CB  ALA B 486      26.482   9.490  58.860  1.00 42.43           C
ATOM   3807  C   ALA B 486      27.494  11.518  59.785  1.00 42.43           C
ATOM   3808  O   ALA B 486      28.357  11.475  60.660  1.00 42.43           O
ATOM   3809  N   LYS B 487      27.587  12.359  58.736  1.00110.01           N
ATOM   3810  CA  LYS B 487      28.757  13.163  58.483  1.00110.01           C
ATOM   3811  CB  LYS B 487      28.608  13.996  57.203  1.00110.01           C
ATOM   3812  CG  LYS B 487      28.343  13.205  55.919  1.00110.01           C
ATOM   3813  CD  LYS B 487      29.498  12.321  55.452  1.00110.01           C
ATOM   3814  CE  LYS B 487      29.226  11.669  54.094  1.00110.01           C
ATOM   3815  NZ  LYS B 487      30.450  11.020  53.581  1.00110.01           N
ATOM   3816  C   LYS B 487      28.957  14.151  59.600  1.00110.01           C
ATOM   3817  O   LYS B 487      30.074  14.366  60.066  1.00110.01           O
ATOM   3818  N   HIS B 488      27.854  14.798  60.016  1.00103.31           N
ATOM   3819  CA  HIS B 488      27.743  15.817  61.027  1.00103.31           C
ATOM   3820  ND1 HIS B 488      25.863  18.863  61.707  1.00103.31           N
ATOM   3821  CG  HIS B 488      26.136  17.547  62.004  1.00103.31           C
ATOM   3822  CB  HIS B 488      26.347  16.467  60.989  1.00103.31           C
ATOM   3823  NE2 HIS B 488      25.891  18.708  63.925  1.00103.31           N
ATOM   3824  CD2 HIS B 488      26.150  17.474  63.359  1.00103.31           C
ATOM   3825  CE1 HIS B 488      25.725  19.509  62.891  1.00103.31           C
ATOM   3826  C   HIS B 488      27.935  15.243  62.401  1.00103.31           C
ATOM   3827  O   HIS B 488      28.441  15.922  63.294  1.00103.31           O
ATOM   3828  N   SER B 489      27.579  13.958  62.594  1.00 74.88           N
ATOM   3829  CA  SER B 489      27.579  13.324  63.887  1.00 74.88           C
ATOM   3830  CB  SER B 489      28.920  13.443  64.636  1.00 74.88           C
ATOM   3831  OG  SER B 489      29.922  12.675  63.986  1.00 74.88           O
ATOM   3832  C   SER B 489      26.500  13.860  64.791  1.00 74.88           C
ATOM   3833  O   SER B 489      26.758  14.180  65.950  1.00 74.88           O
ATOM   3834  N   MET B 490      25.254  13.979  64.273  1.00155.33           N
ATOM   3835  CA  MET B 490      24.119  14.316  65.098  1.00155.33           C
ATOM   3836  CB  MET B 490      23.452  15.679  64.840  1.00155.33           C
ATOM   3837  CG  MET B 490      24.198  16.837  65.506  1.00155.33           C
ATOM   3838  SD  MET B 490      24.356  16.719  67.314  1.00155.33           S
ATOM   3839  CE  MET B 490      22.754  17.487  67.683  1.00155.33           C
ATOM   3840  C   MET B 490      23.075  13.253  64.926  1.00155.33           C
ATOM   3841  O   MET B 490      23.366  12.168  64.422  1.00155.33           O
ATOM   3842  N   THR B 491      21.843  13.533  65.416  1.00129.27           N
ATOM   3843  CA  THR B 491      20.726  12.628  65.326  1.00129.27           C
ATOM   3844  CB  THR B 491      19.601  12.945  66.268  1.00129.27           C
ATOM   3845  OG1 THR B 491      19.006  14.183  65.907  1.00129.27           O
ATOM   3846  CG2 THR B 491      20.140  13.034  67.698  1.00129.27           C
ATOM   3847  C   THR B 491      20.106  12.799  63.975  1.00129.27           C
ATOM   3848  O   THR B 491      20.424  13.730  63.237  1.00129.27           O
ATOM   3849  N   LYS B 492      19.210  11.858  63.618  1.00112.88           N
ATOM   3850  CA  LYS B 492      18.475  11.908  62.390  1.00112.88           C
ATOM   3851  CB  LYS B 492      17.620  10.649  62.162  1.00112.88           C
ATOM   3852  CG  LYS B 492      18.360   9.328  62.401  1.00112.88           C
ATOM   3853  CD  LYS B 492      19.648   9.139  61.597  0.00112.88           C
ATOM   3854  CE  LYS B 492      20.328   7.798  61.889  0.00112.88           C
ATOM   3855  NZ  LYS B 492      21.742   7.827  61.456  0.00112.88           N
ATOM   3856  C   LYS B 492      17.520  13.059  62.497  1.00112.88           C
ATOM   3857  O   LYS B 492      17.267  13.776  61.530  1.00112.88           O
ATOM   3858  N   LYS B 493      16.963  13.252  63.709  1.00 81.26           N
ATOM   3859  CA  LYS B 493      15.963  14.244  63.980  1.00 81.26           C
ATOM   3860  CB  LYS B 493      15.482  14.205  65.439  1.00 81.26           C
ATOM   3861  CG  LYS B 493      14.755  12.911  65.802  1.00 81.26           C
ATOM   3862  CD  LYS B 493      14.598  12.707  67.309  1.00 81.26           C
ATOM   3863  CE  LYS B 493      13.872  11.414  67.677  1.00 81.26           C
ATOM   3864  NZ  LYS B 493      13.901  11.227  69.143  1.00 81.26           N
ATOM   3865  C   LYS B 493      16.518  15.613  63.741  1.00 81.26           C
ATOM   3866  O   LYS B 493      15.807  16.491  63.256  1.00 81.26           O
ATOM   3867  N   ASP B 494      17.784  15.846  64.134  1.00 50.11           N
ATOM   3868  CA  ASP B 494      18.411  17.131  63.981  1.00 50.11           C
ATOM   3869  CB  ASP B 494      19.735  17.224  64.758  1.00 50.11           C
ATOM   3870  CG  ASP B 494      19.385  17.213  66.239  1.00 50.11           C
ATOM   3871  OD1 ASP B 494      18.283  17.715  66.588  1.00 50.11           O
ATOM   3872  OD2 ASP B 494      20.207  16.695  67.041  1.00 50.11           O
ATOM   3873  C   ASP B 494      18.696  17.407  62.538  1.00 50.11           C
ATOM   3874  O   ASP B 494      18.542  18.530  62.057  1.00 50.11           O
ATOM   3875  N   ALA B 495      19.120  16.365  61.807  1.00 65.06           N
ATOM   3876  CA  ALA B 495      19.467  16.490  60.428  1.00 65.06           C
ATOM   3877  CB  ALA B 495      19.691  15.082  59.846  1.00 65.06           C
ATOM   3878  C   ALA B 495      18.262  17.014  59.716  1.00 65.06           C
ATOM   3879  O   ALA B 495      18.320  18.019  59.006  1.00 65.06           O
ATOM   3880  N   GLU B 496      17.119  16.351  59.959  1.00 51.39           N
ATOM   3881  CA  GLU B 496      15.896  16.646  59.273  1.00 51.39           C
ATOM   3882  CB  GLU B 496      14.754  15.691  59.655  1.00 51.39           C
ATOM   3883  CG  GLU B 496      14.973  14.248  59.202  1.00 51.39           C
ATOM   3884  CD  GLU B 496      13.766  13.436  59.650  1.00 51.39           C
ATOM   3885  OE1 GLU B 496      12.856  14.032  60.285  1.00 51.39           O
ATOM   3886  OE2 GLU B 496      13.739  12.209  59.365  1.00 51.39           O
ATOM   3887  C   GLU B 496      15.412  18.022  59.591  1.00 51.39           C
ATOM   3888  O   GLU B 496      15.043  18.771  58.689  1.00 51.39           O
ATOM   3889  N   ALA B 497      15.401  18.389  60.885  1.00 43.43           N
ATOM   3890  CA  ALA B 497      14.879  19.661  61.296  1.00 43.43           C
ATOM   3891  CB  ALA B 497      14.808  19.806  62.822  1.00 43.43           C
ATOM   3892  C   ALA B 497      15.726  20.758  60.729  1.00 43.43           C
ATOM   3893  O   ALA B 497      15.217  21.810  60.345  1.00 43.43           O
ATOM   3894  N   PHE B 498      17.057  20.558  60.701  1.00108.30           N
ATOM   3895  CA  PHE B 498      17.926  21.548  60.130  1.00108.30           C
ATOM   3896  CB  PHE B 498      19.420  21.184  60.247  1.00108.30           C
ATOM   3897  CG  PHE B 498      20.198  22.207  59.486  1.00108.30           C
ATOM   3898  CD1 PHE B 498      20.619  23.367  60.089  1.00108.30           C
ATOM   3899  CD2 PHE B 498      20.514  22.009  58.160  1.00108.30           C
ATOM   3900  CE1 PHE B 498      21.327  24.303  59.376  1.00108.30           C
ATOM   3901  CE2 PHE B 498      21.224  22.941  57.442  1.00108.30           C
ATOM   3902  CZ  PHE B 498      21.637  24.095  58.057  1.00108.30           C
ATOM   3903  C   PHE B 498      17.641  21.650  58.669  1.00108.30           C
ATOM   3904  O   PHE B 498      17.460  22.741  58.134  1.00108.30           O
ATOM   3905  N   VAL B 499      17.578  20.501  57.976  1.00108.55           N
ATOM   3906  CA  VAL B 499      17.428  20.558  56.558  1.00108.55           C
ATOM   3907  CB  VAL B 499      17.497  19.197  55.920  1.00108.55           C
ATOM   3908  CG1 VAL B 499      16.219  18.400  56.235  1.00108.55           C
ATOM   3909  CG2 VAL B 499      17.807  19.381  54.429  1.00108.55           C
ATOM   3910  C   VAL B 499      16.126  21.229  56.228  1.00108.55           C
ATOM   3911  O   VAL B 499      16.082  22.117  55.377  1.00108.55           O
ATOM   3912  N   LYS B 500      15.040  20.863  56.939  1.00 59.58           N
ATOM   3913  CA  LYS B 500      13.740  21.395  56.644  1.00 59.58           C
ATOM   3914  CB  LYS B 500      12.638  20.843  57.567  1.00 59.58           C
ATOM   3915  CG  LYS B 500      12.358  19.352  57.367  1.00 59.58           C
ATOM   3916  CD  LYS B 500      11.463  18.747  58.451  1.00 59.58           C
ATOM   3917  CE  LYS B 500      11.179  17.257  58.252  1.00 59.58           C
ATOM   3918  NZ  LYS B 500      10.312  16.755  59.341  1.00 59.58           N
ATOM   3919  C   LYS B 500      13.740  22.884  56.792  1.00 59.58           C
ATOM   3920  O   LYS B 500      13.266  23.603  55.913  1.00 59.58           O
ATOM   3921  N   GLU B 501      14.294  23.416  57.892  1.00129.14           N
ATOM   3922  CA  GLU B 501      14.180  24.838  57.997  1.00129.14           C
ATOM   3923  CB  GLU B 501      14.607  25.500  59.284  1.00129.14           C
ATOM   3924  CG  GLU B 501      14.235  26.967  59.110  1.00129.14           C
ATOM   3925  CD  GLU B 501      15.043  27.722  60.105  1.00129.14           C
ATOM   3926  OE1 GLU B 501      15.456  27.048  61.082  1.00129.14           O
ATOM   3927  OE2 GLU B 501      15.258  28.947  59.914  1.00129.14           O
ATOM   3928  C   GLU B 501      14.979  25.506  56.934  1.00129.14           C
ATOM   3929  O   GLU B 501      14.606  26.560  56.420  1.00129.14           O
ATOM   3930  N   PHE B 502      16.112  24.893  56.580  1.00136.20           N
ATOM   3931  CA  PHE B 502      17.016  25.441  55.623  1.00136.20           C
ATOM   3932  CB  PHE B 502      18.079  24.375  55.304  1.00136.20           C
ATOM   3933  CG  PHE B 502      19.287  24.910  54.628  1.00136.20           C
ATOM   3934  CD1 PHE B 502      20.234  25.587  55.357  1.00136.20           C
ATOM   3935  CD2 PHE B 502      19.494  24.689  53.287  1.00136.20           C
ATOM   3936  CE1 PHE B 502      21.365  26.067  54.748  1.00136.20           C
ATOM   3937  CE2 PHE B 502      20.624  25.168  52.671  1.00136.20           C
ATOM   3938  CZ  PHE B 502      21.559  25.855  53.405  1.00136.20           C
ATOM   3939  C   PHE B 502      16.224  25.670  54.374  1.00136.20           C
ATOM   3940  O   PHE B 502      16.278  26.759  53.804  1.00136.20           O
ATOM   3941  N   PHE B 503      15.426  24.656  53.966  1.00171.86           N
ATOM   3942  CA  PHE B 503      14.715  24.659  52.713  1.00171.86           C
ATOM   3943  CB  PHE B 503      13.746  23.478  52.454  1.00171.86           C
ATOM   3944  CG  PHE B 503      14.280  22.100  52.656  1.00171.86           C
ATOM   3945  CD1 PHE B 503      15.218  21.528  51.832  1.00171.86           C
ATOM   3946  CD2 PHE B 503      13.811  21.360  53.711  1.00171.86           C
ATOM   3947  CE1 PHE B 503      15.668  20.249  52.052  1.00171.86           C
ATOM   3948  CE2 PHE B 503      14.250  20.080  53.946  1.00171.86           C
ATOM   3949  CZ  PHE B 503      15.183  19.521  53.110  1.00171.86           C
ATOM   3950  C   PHE B 503      13.733  25.787  52.641  1.00171.86           C
ATOM   3951  O   PHE B 503      13.612  26.452  51.610  1.00171.86           O
ATOM   3952  N   LEU B 504      12.944  25.971  53.716  1.00116.24           N
ATOM   3953  CA  LEU B 504      11.919  26.971  53.683  1.00116.24           C
ATOM   3954  CB  LEU B 504      10.996  26.945  54.915  1.00116.24           C
ATOM   3955  CG  LEU B 504      10.040  25.735  54.940  1.00116.24           C
ATOM   3956  CD1 LEU B 504      10.805  24.406  55.009  1.00116.24           C
ATOM   3957  CD2 LEU B 504       8.989  25.875  56.053  1.00116.24           C
ATOM   3958  C   LEU B 504      12.532  28.324  53.588  1.00116.24           C
ATOM   3959  O   LEU B 504      12.084  29.158  52.800  1.00116.24           O
ATOM   3960  N   LEU B 505      13.600  28.564  54.370  1.00153.98           N
ATOM   3961  CA  LEU B 505      14.175  29.876  54.378  1.00153.98           C
ATOM   3962  CB  LEU B 505      15.331  30.006  55.394  1.00153.98           C
ATOM   3963  CG  LEU B 505      15.993  31.401  55.472  1.00153.98           C
ATOM   3964  CD1 LEU B 505      16.859  31.720  54.242  1.00153.98           C
ATOM   3965  CD2 LEU B 505      14.944  32.488  55.755  1.00153.98           C
ATOM   3966  C   LEU B 505      14.674  30.196  53.005  1.00153.98           C
ATOM   3967  O   LEU B 505      14.432  31.288  52.484  1.00153.98           O
ATOM   3968  N   ILE B 506      15.383  29.253  52.355  1.00266.68           N
ATOM   3969  CA  ILE B 506      15.840  29.648  51.053  1.00266.68           C
ATOM   3970  CB  ILE B 506      16.994  28.904  50.396  1.00266.68           C
ATOM   3971  CG1 ILE B 506      16.840  27.402  50.172  1.00266.68           C
ATOM   3972  CG2 ILE B 506      18.253  29.250  51.201  1.00266.68           C
ATOM   3973  CD1 ILE B 506      17.375  26.574  51.328  1.00266.68           C
ATOM   3974  C   ILE B 506      14.711  29.880  50.083  1.00266.68           C
ATOM   3975  O   ILE B 506      14.774  30.828  49.304  1.00266.68           O
ATOM   3976  N   GLU B 507      13.628  29.078  50.092  1.00182.40           N
ATOM   3977  CA  GLU B 507      12.637  29.276  49.068  1.00182.40           C
ATOM   3978  CB  GLU B 507      11.490  28.250  49.130  1.00182.40           C
ATOM   3979  CG  GLU B 507      10.672  28.299  50.421  1.00182.40           C
ATOM   3980  CD  GLU B 507       9.569  27.255  50.312  1.00182.40           C
ATOM   3981  OE1 GLU B 507       9.742  26.290  49.519  1.00182.40           O
ATOM   3982  OE2 GLU B 507       8.536  27.411  51.016  1.00182.40           O
ATOM   3983  C   GLU B 507      12.032  30.640  49.119  1.00182.40           C
ATOM   3984  O   GLU B 507      11.732  31.233  48.073  1.00182.40           O
ATOM   3985  N   GLN B 508      11.801  31.130  50.352  1.00 93.26           N
ATOM   3986  CA  GLN B 508      11.192  32.406  50.554  1.00 93.26           C
ATOM   3987  CB  GLN B 508      10.878  32.664  52.034  1.00 93.26           C
ATOM   3988  CG  GLN B 508       9.890  31.646  52.605  1.00 93.26           C
ATOM   3989  CD  GLN B 508       9.653  31.991  54.064  1.00 93.26           C
ATOM   3990  OE1 GLN B 508      10.104  33.027  54.550  1.00 93.26           O
ATOM   3991  NE2 GLN B 508       8.923  31.100  54.787  1.00 93.26           N
ATOM   3992  C   GLN B 508      12.109  33.472  50.089  1.00 93.26           C
ATOM   3993  O   GLN B 508      11.693  34.390  49.376  1.00 93.26           O
ATOM   3994  N   ALA B 509      13.394  33.343  50.476  1.00147.91           N
ATOM   3995  CA  ALA B 509      14.353  34.317  50.085  1.00147.91           C
ATOM   3996  CB  ALA B 509      15.731  33.823  50.540  1.00147.91           C
ATOM   3997  C   ALA B 509      14.290  34.280  48.599  1.00147.91           C
ATOM   3998  O   ALA B 509      13.735  35.112  47.910  1.00147.91           O
ATOM   3999  N   LEU B 510      14.552  33.123  48.073  1.00344.16           N
ATOM   4000  CA  LEU B 510      14.722  32.920  46.693  1.00344.16           C
ATOM   4001  CB  LEU B 510      15.478  31.625  46.755  1.00344.16           C
ATOM   4002  CG  LEU B 510      16.590  32.155  47.737  1.00344.16           C
ATOM   4003  CD1 LEU B 510      17.367  31.134  48.549  1.00344.16           C
ATOM   4004  CD2 LEU B 510      17.600  33.060  47.017  1.00344.16           C
ATOM   4005  C   LEU B 510      13.459  33.237  45.909  1.00344.16           C
ATOM   4006  O   LEU B 510      13.474  33.560  44.736  1.00344.16           O
ATOM   4007  N   GLU B 511      12.269  33.239  46.467  1.00210.52           N
ATOM   4008  CA  GLU B 511      11.232  33.713  45.573  1.00210.52           C
ATOM   4009  CB  GLU B 511       9.817  33.495  46.137  1.00210.52           C
ATOM   4010  CG  GLU B 511       9.562  34.235  47.453  1.00210.52           C
ATOM   4011  CD  GLU B 511       8.135  33.937  47.889  1.00210.52           C
ATOM   4012  OE1 GLU B 511       7.195  34.304  47.134  1.00210.52           O
ATOM   4013  OE2 GLU B 511       7.965  33.335  48.983  1.00210.52           O
ATOM   4014  C   GLU B 511      11.349  35.196  45.246  1.00210.52           C
ATOM   4015  O   GLU B 511      10.976  35.589  44.139  1.00210.52           O
ATOM   4016  N   ASN B 512      11.829  36.086  46.158  1.00225.38           N
ATOM   4017  CA  ASN B 512      11.721  37.468  45.732  1.00225.38           C
ATOM   4018  CB  ASN B 512      10.914  38.352  46.704  1.00225.38           C
ATOM   4019  CG  ASN B 512      11.569  38.336  48.073  1.00225.38           C
ATOM   4020  OD1 ASN B 512      12.032  37.296  48.539  1.00225.38           O
ATOM   4021  ND2 ASN B 512      11.599  39.519  48.743  1.00225.38           N
ATOM   4022  C   ASN B 512      13.010  38.186  45.375  1.00225.38           C
ATOM   4023  O   ASN B 512      13.406  39.145  46.034  1.00225.38           O
ATOM   4024  N   GLU B 513      13.633  37.743  44.265  1.00222.60           N
ATOM   4025  CA  GLU B 513      14.795  38.128  43.505  1.00222.60           C
ATOM   4026  CB  GLU B 513      14.509  39.365  42.633  1.00222.60           C
ATOM   4027  CG  GLU B 513      14.086  40.596  43.438  1.00222.60           C
ATOM   4028  CD  GLU B 513      13.625  41.669  42.461  1.00222.60           C
ATOM   4029  OE1 GLU B 513      14.381  41.962  41.497  1.00222.60           O
ATOM   4030  OE2 GLU B 513      12.502  42.205  42.662  1.00222.60           O
ATOM   4031  C   GLU B 513      16.143  38.342  44.177  1.00222.60           C
ATOM   4032  O   GLU B 513      17.047  38.864  43.539  1.00222.60           O
ATOM   4033  N   LYS B 514      16.423  37.885  45.397  1.00234.97           N
ATOM   4034  CA  LYS B 514      17.709  38.149  46.018  1.00234.97           C
ATOM   4035  CB  LYS B 514      17.669  38.873  47.381  1.00234.97           C
ATOM   4036  CG  LYS B 514      18.983  39.567  47.756  1.00234.97           C
ATOM   4037  CD  LYS B 514      18.860  40.551  48.921  1.00234.97           C
ATOM   4038  CE  LYS B 514      20.139  41.352  49.172  1.00234.97           C
ATOM   4039  NZ  LYS B 514      21.261  40.432  49.466  1.00234.97           N
ATOM   4040  C   LYS B 514      18.587  36.944  46.142  1.00234.97           C
ATOM   4041  O   LYS B 514      18.359  35.836  45.703  1.00234.97           O
ATOM   4042  N   THR B 515      19.740  37.048  46.744  1.00178.14           N
ATOM   4043  CA  THR B 515      20.368  35.794  46.540  1.00178.14           C
ATOM   4044  CB  THR B 515      21.616  35.902  45.714  1.00178.14           C
ATOM   4045  OG1 THR B 515      22.180  34.619  45.497  1.00178.14           O
ATOM   4046  CG2 THR B 515      22.617  36.802  46.461  1.00178.14           C
ATOM   4047  C   THR B 515      20.765  35.236  47.834  1.00178.14           C
ATOM   4048  O   THR B 515      21.115  35.953  48.766  1.00178.14           O
ATOM   4049  N   VAL B 516      20.661  33.912  47.949  1.00157.79           N
ATOM   4050  CA  VAL B 516      21.307  33.401  49.098  1.00157.79           C
ATOM   4051  CB  VAL B 516      20.598  32.256  49.776  1.00157.79           C
ATOM   4052  CG1 VAL B 516      21.438  31.742  50.958  1.00157.79           C
ATOM   4053  CG2 VAL B 516      19.201  32.751  50.189  1.00157.79           C
ATOM   4054  C   VAL B 516      22.660  33.043  48.556  1.00157.79           C
ATOM   4055  O   VAL B 516      22.802  32.837  47.355  1.00157.79           O
ATOM   4056  N   LYS B 517      23.729  33.012  49.366  1.00219.64           N
ATOM   4057  CA  LYS B 517      24.985  32.691  48.745  1.00219.64           C
ATOM   4058  CB  LYS B 517      25.698  33.976  48.275  1.00219.64           C
ATOM   4059  CG  LYS B 517      27.212  33.918  48.185  1.00219.64           C
ATOM   4060  CD  LYS B 517      27.832  34.071  49.569  1.00219.64           C
ATOM   4061  CE  LYS B 517      27.723  35.493  50.124  1.00219.64           C
ATOM   4062  NZ  LYS B 517      28.345  35.564  51.465  1.00219.64           N
ATOM   4063  C   LYS B 517      25.811  31.867  49.685  1.00219.64           C
ATOM   4064  O   LYS B 517      26.124  32.304  50.792  1.00219.64           O
ATOM   4065  N   ILE B 518      26.157  30.621  49.275  1.00116.61           N
ATOM   4066  CA  ILE B 518      26.955  29.804  50.141  1.00116.61           C
ATOM   4067  CB  ILE B 518      26.224  28.709  50.855  1.00116.61           C
ATOM   4068  CG1 ILE B 518      25.179  29.350  51.782  1.00116.61           C
ATOM   4069  CG2 ILE B 518      27.258  27.853  51.607  1.00116.61           C
ATOM   4070  CD1 ILE B 518      24.422  28.359  52.659  1.00116.61           C
ATOM   4071  C   ILE B 518      28.139  29.231  49.429  1.00116.61           C
ATOM   4072  O   ILE B 518      28.042  28.578  48.389  1.00116.61           O
ATOM   4073  N   LYS B 519      29.320  29.430  50.036  1.00106.94           N
ATOM   4074  CA  LYS B 519      30.520  28.996  49.394  1.00106.94           C
ATOM   4075  CB  LYS B 519      31.798  29.274  50.206  1.00106.94           C
ATOM   4076  CG  LYS B 519      31.955  28.361  51.426  1.00106.94           C
ATOM   4077  CD  LYS B 519      33.338  28.426  52.078  1.00106.94           C
ATOM   4078  CE  LYS B 519      33.488  27.515  53.298  1.00106.94           C
ATOM   4079  NZ  LYS B 519      34.862  27.620  53.838  1.00106.94           N
ATOM   4080  C   LYS B 519      30.456  27.515  49.192  1.00106.94           C
ATOM   4081  O   LYS B 519      30.160  26.755  50.112  1.00106.94           O
ATOM   4082  N   GLY B 520      30.714  27.083  47.944  1.00 73.65           N
ATOM   4083  CA  GLY B 520      30.854  25.704  47.597  1.00 73.65           C
ATOM   4084  C   GLY B 520      29.587  25.196  46.983  1.00 73.65           C
ATOM   4085  O   GLY B 520      29.591  24.227  46.226  1.00 73.65           O
ATOM   4086  N   LEU B 521      28.435  25.746  47.387  1.00150.03           N
ATOM   4087  CA  LEU B 521      27.224  25.315  46.750  1.00150.03           C
ATOM   4088  CB  LEU B 521      25.982  25.837  47.489  1.00150.03           C
ATOM   4089  CG  LEU B 521      24.651  25.381  46.860  1.00150.03           C
ATOM   4090  CD1 LEU B 521      24.017  24.269  47.693  1.00150.03           C
ATOM   4091  CD2 LEU B 521      23.704  26.527  46.486  1.00150.03           C
ATOM   4092  C   LEU B 521      27.076  26.007  45.447  1.00150.03           C
ATOM   4093  O   LEU B 521      26.968  25.415  44.374  1.00150.03           O
ATOM   4094  N   GLY B 522      27.103  27.346  45.561  1.00 74.06           N
ATOM   4095  CA  GLY B 522      26.782  28.189  44.459  1.00 74.06           C
ATOM   4096  C   GLY B 522      25.826  29.207  44.984  1.00 74.06           C
ATOM   4097  O   GLY B 522      25.749  29.438  46.193  1.00 74.06           O
ATOM   4098  N   THR B 523      25.072  29.854  44.074  1.00195.27           N
ATOM   4099  CA  THR B 523      24.106  30.786  44.538  1.00195.27           C
ATOM   4100  CB  THR B 523      23.433  31.634  43.500  1.00195.27           C
ATOM   4101  OG1 THR B 523      22.608  30.845  42.658  1.00195.27           O
ATOM   4102  CG2 THR B 523      24.508  32.361  42.683  1.00195.27           C
ATOM   4103  C   THR B 523      23.094  29.953  45.176  1.00195.27           C
ATOM   4104  O   THR B 523      22.783  28.834  44.762  1.00195.27           O
ATOM   4105  N   PHE B 524      22.548  30.571  46.205  1.00296.79           N
ATOM   4106  CA  PHE B 524      21.818  29.933  47.196  1.00296.79           C
ATOM   4107  CB  PHE B 524      22.312  30.158  48.626  1.00296.79           C
ATOM   4108  CG  PHE B 524      22.724  28.908  49.260  1.00296.79           C
ATOM   4109  CD1 PHE B 524      23.832  28.220  48.873  1.00296.79           C
ATOM   4110  CD2 PHE B 524      21.955  28.457  50.300  1.00296.79           C
ATOM   4111  CE1 PHE B 524      24.152  27.058  49.519  1.00296.79           C
ATOM   4112  CE2 PHE B 524      22.277  27.303  50.950  1.00296.79           C
ATOM   4113  CZ  PHE B 524      23.376  26.588  50.548  1.00296.79           C
ATOM   4114  C   PHE B 524      20.467  30.236  47.298  1.00296.79           C
ATOM   4115  O   PHE B 524      20.034  31.390  47.262  1.00296.79           O
ATOM   4116  N   LYS B 525      19.863  29.054  47.409  1.00277.64           N
ATOM   4117  CA  LYS B 525      18.546  28.647  47.593  1.00277.64           C
ATOM   4118  CB  LYS B 525      17.749  29.000  46.322  1.00277.64           C
ATOM   4119  CG  LYS B 525      17.958  30.441  45.786  1.00277.64           C
ATOM   4120  CD  LYS B 525      19.106  30.802  44.814  1.00277.64           C
ATOM   4121  CE  LYS B 525      19.394  32.302  44.748  1.00277.64           C
ATOM   4122  NZ  LYS B 525      20.813  32.508  44.397  1.00277.64           N
ATOM   4123  C   LYS B 525      18.752  27.159  47.700  1.00277.64           C
ATOM   4124  O   LYS B 525      17.973  26.415  47.122  1.00277.64           O
ATOM   4125  N   LEU B 526      19.760  26.694  48.501  1.00268.51           N
ATOM   4126  CA  LEU B 526      20.204  25.305  48.533  1.00268.51           C
ATOM   4127  CB  LEU B 526      21.107  24.916  49.718  1.00268.51           C
ATOM   4128  CG  LEU B 526      21.886  23.580  49.602  1.00268.51           C
ATOM   4129  CD1 LEU B 526      22.562  23.226  50.937  1.00268.51           C
ATOM   4130  CD2 LEU B 526      21.067  22.419  49.019  1.00268.51           C
ATOM   4131  C   LEU B 526      18.999  24.473  48.699  1.00268.51           C
ATOM   4132  O   LEU B 526      18.325  24.570  49.721  1.00268.51           O
ATOM   4133  N   ILE B 527      18.779  23.596  47.696  1.00281.43           N
ATOM   4134  CA  ILE B 527      17.547  22.911  47.436  1.00281.43           C
ATOM   4135  CB  ILE B 527      17.181  21.728  48.296  1.00281.43           C
ATOM   4136  CG1 ILE B 527      15.825  21.188  47.812  1.00281.43           C
ATOM   4137  CG2 ILE B 527      17.274  22.058  49.791  1.00281.43           C
ATOM   4138  CD1 ILE B 527      15.852  20.673  46.373  1.00281.43           C
ATOM   4139  C   ILE B 527      16.503  23.972  47.323  1.00281.43           C
ATOM   4140  O   ILE B 527      16.350  24.817  48.194  1.00281.43           O
ATOM   4141  N   ASP B 528      15.726  23.923  46.229  1.00299.64           N
ATOM   4142  CA  ASP B 528      14.904  25.014  45.782  1.00299.64           C
ATOM   4143  CB  ASP B 528      13.800  25.560  46.748  1.00299.64           C
ATOM   4144  CG  ASP B 528      14.197  26.435  47.957  1.00299.64           C
ATOM   4145  OD1 ASP B 528      14.409  27.662  47.787  1.00299.64           O
ATOM   4146  OD2 ASP B 528      14.248  25.899  49.095  1.00299.64           O
ATOM   4147  C   ASP B 528      15.845  26.120  45.409  1.00299.64           C
ATOM   4148  O   ASP B 528      15.572  27.297  45.613  1.00299.64           O
ATOM   4149  N   VAL B 529      16.994  25.764  44.799  1.00147.06           N
ATOM   4150  CA  VAL B 529      17.959  26.764  44.441  1.00147.06           C
ATOM   4151  CB  VAL B 529      19.225  26.145  43.927  1.00147.06           C
ATOM   4152  CG1 VAL B 529      19.038  25.710  42.468  1.00147.06           C
ATOM   4153  CG2 VAL B 529      20.405  27.060  44.293  1.00147.06           C
ATOM   4154  C   VAL B 529      17.242  27.651  43.481  1.00147.06           C
ATOM   4155  O   VAL B 529      16.401  27.112  42.784  1.00147.06           O
ATOM   4156  N   ASP B 530      17.488  28.995  43.511  1.00209.46           N
ATOM   4157  CA  ASP B 530      16.794  30.109  42.874  1.00209.46           C
ATOM   4158  CB  ASP B 530      15.852  30.893  43.806  1.00209.46           C
ATOM   4159  CG  ASP B 530      14.724  29.954  44.204  1.00209.46           C
ATOM   4160  OD1 ASP B 530      14.751  28.787  43.737  1.00209.46           O
ATOM   4161  OD2 ASP B 530      13.824  30.373  44.980  1.00209.46           O
ATOM   4162  C   ASP B 530      17.662  31.102  42.202  1.00209.46           C
ATOM   4163  O   ASP B 530      18.871  30.946  42.108  1.00209.46           O
ATOM   4164  N   SER B 531      16.995  32.150  41.676  1.00195.79           N
ATOM   4165  CA  SER B 531      17.589  33.207  40.922  1.00195.79           C
ATOM   4166  CB  SER B 531      19.128  33.368  40.939  1.00195.79           C
ATOM   4167  OG  SER B 531      19.603  33.681  42.238  1.00195.79           O
ATOM   4168  C   SER B 531      17.261  32.948  39.505  1.00195.79           C
ATOM   4169  O   SER B 531      16.110  33.041  39.093  1.00195.79           O
ATOM   4170  N   ARG B 532      18.315  32.658  38.720  1.00198.99           N
ATOM   4171  CA  ARG B 532      18.194  32.442  37.311  1.00198.99           C
ATOM   4172  CB  ARG B 532      18.914  33.556  36.532  1.00198.99           C
ATOM   4173  CG  ARG B 532      18.557  34.960  37.027  1.00198.99           C
ATOM   4174  CD  ARG B 532      19.595  36.024  36.661  1.00198.99           C
ATOM   4175  NE  ARG B 532      19.349  37.190  37.555  1.00198.99           N
ATOM   4176  CZ  ARG B 532      20.399  37.851  38.115  1.00198.99           C
ATOM   4177  NH1 ARG B 532      21.682  37.496  37.796  1.00198.99           N
ATOM   4178  NH2 ARG B 532      20.179  38.859  39.008  1.00198.99           N
ATOM   4179  C   ARG B 532      18.915  31.174  36.949  1.00198.99           C
ATOM   4180  O   ARG B 532      20.094  31.064  37.259  1.00198.99           O
ATOM   4181  N   GLU B 533      18.244  30.156  36.344  1.00212.30           N
ATOM   4182  CA  GLU B 533      18.966  28.998  35.849  1.00212.30           C
ATOM   4183  CB  GLU B 533      18.811  27.670  36.604  1.00212.30           C
ATOM   4184  CG  GLU B 533      17.412  27.077  36.635  1.00212.30           C
ATOM   4185  CD  GLU B 533      17.534  25.766  37.395  1.00212.30           C
ATOM   4186  OE1 GLU B 533      18.304  25.759  38.391  1.00212.30           O
ATOM   4187  OE2 GLU B 533      16.879  24.762  37.006  1.00212.30           O
ATOM   4188  C   GLU B 533      18.570  28.757  34.421  1.00212.30           C
ATOM   4189  O   GLU B 533      17.491  29.165  34.023  1.00212.30           O
ATOM   4190  N   SER B 534      19.396  28.020  33.642  1.00194.44           N
ATOM   4191  CA  SER B 534      19.296  27.853  32.209  1.00194.44           C
ATOM   4192  CB  SER B 534      19.972  26.592  31.688  1.00194.44           C
ATOM   4193  OG  SER B 534      19.227  25.449  32.076  1.00194.44           O
ATOM   4194  C   SER B 534      17.890  27.830  31.678  1.00194.44           C
ATOM   4195  O   SER B 534      16.993  27.314  32.330  1.00194.44           O
ATOM   4196  N   VAL B 535      17.704  28.372  30.440  1.00162.87           N
ATOM   4197  CA  VAL B 535      16.477  28.645  29.715  1.00162.87           C
ATOM   4198  CB  VAL B 535      16.675  29.442  28.406  1.00162.87           C
ATOM   4199  CG1 VAL B 535      17.262  28.559  27.322  1.00162.87           C
ATOM   4200  CG2 VAL B 535      15.381  30.090  27.868  1.00162.87           C
ATOM   4201  C   VAL B 535      15.675  27.397  29.496  1.00162.87           C
ATOM   4202  O   VAL B 535      15.876  26.382  30.161  1.00162.87           O
ATOM   4203  N   ASN B 536      14.717  27.479  28.549  1.00252.40           N
ATOM   4204  CA  ASN B 536      13.717  26.509  28.240  1.00252.40           C
ATOM   4205  CB  ASN B 536      14.264  25.104  27.973  1.00252.40           C
ATOM   4206  CG  ASN B 536      13.201  24.334  27.202  1.00252.40           C
ATOM   4207  OD1 ASN B 536      13.263  23.112  27.080  1.00252.40           O
ATOM   4208  ND2 ASN B 536      12.199  25.072  26.655  1.00252.40           N
ATOM   4209  C   ASN B 536      12.770  26.441  29.385  1.00252.40           C
ATOM   4210  O   ASN B 536      12.423  25.366  29.871  1.00252.40           O
ATOM   4211  N   VAL B 537      12.325  27.628  29.841  1.00185.51           N
ATOM   4212  CA  VAL B 537      11.370  27.690  30.901  1.00185.51           C
ATOM   4213  CB  VAL B 537      10.976  29.098  31.263  1.00185.51           C
ATOM   4214  CG1 VAL B 537      10.300  29.772  30.055  1.00185.51           C
ATOM   4215  CG2 VAL B 537      10.090  29.044  32.519  1.00185.51           C
ATOM   4216  C   VAL B 537      10.163  26.953  30.418  1.00185.51           C
ATOM   4217  O   VAL B 537       9.567  26.182  31.166  1.00185.51           O
ATOM   4218  N   ASN B 538       9.781  27.155  29.142  1.00236.62           N
ATOM   4219  CA  ASN B 538       8.666  26.437  28.596  1.00236.62           C
ATOM   4220  CB  ASN B 538       8.935  24.920  28.523  1.00236.62           C
ATOM   4221  CG  ASN B 538       7.824  24.228  27.743  1.00236.62           C
ATOM   4222  OD1 ASN B 538       6.853  24.852  27.320  1.00236.62           O
ATOM   4223  ND2 ASN B 538       7.968  22.887  27.559  1.00236.62           N
ATOM   4224  C   ASN B 538       7.479  26.672  29.474  1.00236.62           C
ATOM   4225  O   ASN B 538       6.669  25.773  29.694  1.00236.62           O
ATOM   4226  N   THR B 539       7.333  27.902  30.001  1.00168.55           N
ATOM   4227  CA  THR B 539       6.223  28.119  30.877  1.00168.55           C
ATOM   4228  CB  THR B 539       6.201  29.478  31.515  1.00168.55           C
ATOM   4229  OG1 THR B 539       7.370  29.668  32.299  1.00168.55           O
ATOM   4230  CG2 THR B 539       4.945  29.591  32.397  1.00168.55           C
ATOM   4231  C   THR B 539       4.973  27.956  30.084  1.00168.55           C
ATOM   4232  O   THR B 539       4.580  28.827  29.311  1.00168.55           O
ATOM   4233  N   GLY B 540       4.315  26.802  30.277  1.00134.74           N
ATOM   4234  CA  GLY B 540       3.082  26.504  29.620  1.00134.74           C
ATOM   4235  C   GLY B 540       2.487  25.418  30.441  1.00134.74           C
ATOM   4236  O   GLY B 540       3.221  24.629  31.033  1.00134.74           O
ATOM   4237  N   GLU B 541       1.145  25.333  30.480  1.00216.94           N
ATOM   4238  CA  GLU B 541       0.524  24.339  31.301  1.00216.94           C
ATOM   4239  CB  GLU B 541      -1.010  24.343  31.202  1.00216.94           C
ATOM   4240  CG  GLU B 541      -1.649  25.609  31.776  1.00216.94           C
ATOM   4241  CD  GLU B 541      -3.138  25.566  31.467  1.00216.94           C
ATOM   4242  OE1 GLU B 541      -3.548  24.685  30.666  1.00216.94           O
ATOM   4243  OE2 GLU B 541      -3.885  26.416  32.023  1.00216.94           O
ATOM   4244  C   GLU B 541       1.018  23.019  30.825  1.00216.94           C
ATOM   4245  O   GLU B 541       1.145  22.790  29.623  1.00216.94           O
ATOM   4246  N   ARG B 542       1.339  22.113  31.766  1.00357.56           N
ATOM   4247  CA  ARG B 542       1.852  20.867  31.300  1.00357.56           C
ATOM   4248  CB  ARG B 542       2.686  20.084  32.344  1.00357.56           C
ATOM   4249  CG  ARG B 542       1.998  19.734  33.671  1.00357.56           C
ATOM   4250  CD  ARG B 542       1.113  18.484  33.644  1.00357.56           C
ATOM   4251  NE  ARG B 542       1.966  17.313  33.287  1.00357.56           N
ATOM   4252  CZ  ARG B 542       2.618  16.602  34.253  1.00357.56           C
ATOM   4253  NH1 ARG B 542       2.525  16.973  35.564  1.00357.56           N
ATOM   4254  NH2 ARG B 542       3.358  15.508  33.907  1.00357.56           N
ATOM   4255  C   ARG B 542       0.703  20.060  30.810  1.00357.56           C
ATOM   4256  O   ARG B 542      -0.193  19.674  31.558  1.00357.56           O
ATOM   4257  N   PHE B 543       0.686  19.856  29.484  1.00318.93           N
ATOM   4258  CA  PHE B 543      -0.307  19.057  28.842  1.00318.93           C
ATOM   4259  CB  PHE B 543      -1.709  19.690  28.891  1.00318.93           C
ATOM   4260  CG  PHE B 543      -2.707  18.641  28.540  1.00318.93           C
ATOM   4261  CD1 PHE B 543      -3.080  17.702  29.475  1.00318.93           C
ATOM   4262  CD2 PHE B 543      -3.282  18.603  27.291  1.00318.93           C
ATOM   4263  CE1 PHE B 543      -4.003  16.731  29.167  1.00318.93           C
ATOM   4264  CE2 PHE B 543      -4.206  17.634  26.977  1.00318.93           C
ATOM   4265  CZ  PHE B 543      -4.566  16.696  27.914  1.00318.93           C
ATOM   4266  C   PHE B 543       0.159  19.008  27.427  1.00318.93           C
ATOM   4267  O   PHE B 543       0.891  19.895  26.990  1.00318.93           O
ATOM   4268  N   GLN B 544      -0.220  17.975  26.656  1.00264.63           N
ATOM   4269  CA  GLN B 544       0.316  17.980  25.330  1.00264.63           C
ATOM   4270  CB  GLN B 544       1.214  16.763  25.042  1.00264.63           C
ATOM   4271  CG  GLN B 544       0.518  15.419  25.261  1.00264.63           C
ATOM   4272  CD  GLN B 544       0.454  15.203  26.767  1.00264.63           C
ATOM   4273  OE1 GLN B 544      -0.551  14.736  27.301  1.00264.63           O
ATOM   4274  NE2 GLN B 544       1.563  15.551  27.475  1.00264.63           N
ATOM   4275  C   GLN B 544      -0.771  18.015  24.310  1.00264.63           C
ATOM   4276  O   GLN B 544      -1.264  16.977  23.872  1.00264.63           O
ATOM   4277  N   ILE B 545      -1.188  19.232  23.908  1.00147.44           N
ATOM   4278  CA  ILE B 545      -2.108  19.328  22.817  1.00147.44           C
ATOM   4279  CB  ILE B 545      -3.527  19.601  23.237  1.00147.44           C
ATOM   4280  CG1 ILE B 545      -4.446  19.634  22.005  1.00147.44           C
ATOM   4281  CG2 ILE B 545      -3.565  20.862  24.117  1.00147.44           C
ATOM   4282  CD1 ILE B 545      -5.933  19.591  22.353  1.00147.44           C
ATOM   4283  C   ILE B 545      -1.629  20.431  21.923  1.00147.44           C
ATOM   4284  O   ILE B 545      -1.655  21.600  22.301  1.00147.44           O
ATOM   4285  N   LYS B 546      -1.158  20.061  20.715  1.00322.55           N
ATOM   4286  CA  LYS B 546      -0.685  20.951  19.686  1.00322.55           C
ATOM   4287  CB  LYS B 546       0.411  21.956  20.110  1.00322.55           C
ATOM   4288  CG  LYS B 546      -0.082  23.239  20.793  1.00322.55           C
ATOM   4289  CD  LYS B 546      -0.981  24.124  19.923  1.00322.55           C
ATOM   4290  CE  LYS B 546      -1.461  25.388  20.644  1.00322.55           C
ATOM   4291  NZ  LYS B 546      -2.152  26.293  19.698  1.00322.55           N
ATOM   4292  C   LYS B 546      -0.065  20.058  18.661  1.00322.55           C
ATOM   4293  O   LYS B 546       0.462  19.001  19.003  1.00322.55           O
ATOM   4294  N   GLY B 547      -0.104  20.450  17.373  1.00 99.13           N
ATOM   4295  CA  GLY B 547       0.471  19.578  16.391  1.00 99.13           C
ATOM   4296  C   GLY B 547       0.043  20.036  15.037  1.00 99.13           C
ATOM   4297  O   GLY B 547      -0.360  21.183  14.848  1.00 99.13           O
ATOM   4298  N   HIS B 548       0.136  19.126  14.048  1.00235.94           N
ATOM   4299  CA  HIS B 548      -0.217  19.468  12.704  1.00235.94           C
ATOM   4300  ND1 HIS B 548       3.073  20.108  13.118  1.00235.94           N
ATOM   4301  CG  HIS B 548       2.020  20.461  12.305  1.00235.94           C
ATOM   4302  CB  HIS B 548       1.007  19.489  11.776  1.00235.94           C
ATOM   4303  NE2 HIS B 548       3.164  22.317  12.886  1.00235.94           N
ATOM   4304  CD2 HIS B 548       2.091  21.814  12.170  1.00235.94           C
ATOM   4305  CE1 HIS B 548       3.725  21.257  13.436  1.00235.94           C
ATOM   4306  C   HIS B 548      -1.207  18.453  12.227  1.00235.94           C
ATOM   4307  O   HIS B 548      -1.379  17.402  12.842  1.00235.94           O
ATOM   4308  N   THR B 549      -1.904  18.757  11.116  1.00263.75           N
ATOM   4309  CA  THR B 549      -2.944  17.890  10.644  1.00263.75           C
ATOM   4310  CB  THR B 549      -3.955  18.600   9.794  1.00263.75           C
ATOM   4311  OG1 THR B 549      -3.336  19.100   8.618  1.00263.75           O
ATOM   4312  CG2 THR B 549      -4.547  19.761  10.612  1.00263.75           C
ATOM   4313  C   THR B 549      -2.356  16.789   9.824  1.00263.75           C
ATOM   4314  O   THR B 549      -1.183  16.820   9.456  1.00263.75           O
ATOM   4315  N   LYS B 550      -3.187  15.762   9.549  1.00294.51           N
ATOM   4316  CA  LYS B 550      -2.794  14.633   8.758  1.00294.51           C
ATOM   4317  CB  LYS B 550      -2.781  13.311   9.546  1.00294.51           C
ATOM   4318  CG  LYS B 550      -2.155  12.146   8.778  1.00294.51           C
ATOM   4319  CD  LYS B 550      -0.625  12.191   8.715  1.00294.51           C
ATOM   4320  CE  LYS B 550      -0.040  13.596   8.558  1.00294.51           C
ATOM   4321  NZ  LYS B 550       0.073  14.243   9.885  1.00294.51           N
ATOM   4322  C   LYS B 550      -3.829  14.478   7.687  1.00294.51           C
ATOM   4323  O   LYS B 550      -4.970  14.903   7.856  1.00294.51           O
ATOM   4324  N   VAL B 551      -3.450  13.885   6.535  1.00125.05           N
ATOM   4325  CA  VAL B 551      -4.413  13.695   5.487  1.00125.05           C
ATOM   4326  CB  VAL B 551      -4.316  14.716   4.391  1.00125.05           C
ATOM   4327  CG1 VAL B 551      -2.933  14.598   3.728  1.00125.05           C
ATOM   4328  CG2 VAL B 551      -5.487  14.496   3.418  1.00125.05           C
ATOM   4329  C   VAL B 551      -4.170  12.358   4.863  1.00125.05           C
ATOM   4330  O   VAL B 551      -3.056  11.838   4.905  1.00125.05           O
ATOM   4331  N   SER B 552      -5.228  11.748   4.284  1.00218.75           N
ATOM   4332  CA  SER B 552      -5.051  10.483   3.630  1.00218.75           C
ATOM   4333  CB  SER B 552      -5.050   9.288   4.597  1.00218.75           C
ATOM   4334  OG  SER B 552      -3.958   9.391   5.498  1.00218.75           O
ATOM   4335  C   SER B 552      -6.192  10.282   2.680  1.00218.75           C
ATOM   4336  O   SER B 552      -7.261  10.867   2.844  1.00218.75           O
ATOM   4337  N   PHE B 553      -5.970   9.454   1.636  1.00291.74           N
ATOM   4338  CA  PHE B 553      -6.998   9.135   0.685  1.00291.74           C
ATOM   4339  CB  PHE B 553      -7.061  10.102  -0.513  1.00291.74           C
ATOM   4340  CG  PHE B 553      -8.148   9.640  -1.426  1.00291.74           C
ATOM   4341  CD1 PHE B 553      -9.462   9.972  -1.189  1.00291.74           C
ATOM   4342  CD2 PHE B 553      -7.845   8.873  -2.527  1.00291.74           C
ATOM   4343  CE1 PHE B 553     -10.458   9.542  -2.036  1.00291.74           C
ATOM   4344  CE2 PHE B 553      -8.836   8.442  -3.377  1.00291.74           C
ATOM   4345  CZ  PHE B 553     -10.146   8.776  -3.132  1.00291.74           C
ATOM   4346  C   PHE B 553      -6.684   7.779   0.137  1.00291.74           C
ATOM   4347  O   PHE B 553      -5.535   7.341   0.166  1.00291.74           O
ATOM   4348  N   SER B 554      -7.711   7.061  -0.356  1.00161.56           N
ATOM   4349  CA  SER B 554      -7.461   5.776  -0.941  1.00161.56           C
ATOM   4350  CB  SER B 554      -7.802   4.598  -0.013  1.00161.56           C
ATOM   4351  OG  SER B 554      -7.525   3.367  -0.664  1.00161.56           O
ATOM   4352  C   SER B 554      -8.340   5.654  -2.140  1.00161.56           C
ATOM   4353  O   SER B 554      -9.493   6.083  -2.131  1.00161.56           O
ATOM   4354  N   PRO B 555      -7.805   5.100  -3.190  1.00 90.01           N
ATOM   4355  CA  PRO B 555      -8.601   4.895  -4.366  1.00 90.01           C
ATOM   4356  CD  PRO B 555      -6.405   5.308  -3.514  1.00 90.01           C
ATOM   4357  CB  PRO B 555      -7.623   4.812  -5.542  1.00 90.01           C
ATOM   4358  CG  PRO B 555      -6.239   4.644  -4.888  1.00 90.01           C
ATOM   4359  C   PRO B 555      -9.446   3.677  -4.190  1.00 90.01           C
ATOM   4360  O   PRO B 555      -9.011   2.747  -3.513  1.00 90.01           O
ATOM   4361  N   ASP B 556     -10.660   3.664  -4.772  1.00227.43           N
ATOM   4362  CA  ASP B 556     -11.483   2.497  -4.674  1.00227.43           C
ATOM   4363  CB  ASP B 556     -12.309   2.424  -3.371  1.00227.43           C
ATOM   4364  CG  ASP B 556     -13.211   3.647  -3.245  1.00227.43           C
ATOM   4365  OD1 ASP B 556     -12.909   4.685  -3.891  1.00227.43           O
ATOM   4366  OD2 ASP B 556     -14.213   3.559  -2.486  1.00227.43           O
ATOM   4367  C   ASP B 556     -12.401   2.473  -5.854  1.00227.43           C
ATOM   4368  O   ASP B 556     -13.328   3.275  -5.958  1.00227.43           O
ATOM   4369  N   ALA B 557     -12.148   1.559  -6.808  1.00273.09           N
ATOM   4370  CA  ALA B 557     -13.024   1.494  -7.938  1.00273.09           C
ATOM   4371  CB  ALA B 557     -12.548   2.333  -9.136  1.00273.09           C
ATOM   4372  C   ALA B 557     -13.076   0.075  -8.389  1.00273.09           C
ATOM   4373  O   ALA B 557     -12.102  -0.666  -8.261  1.00273.09           O
ATOM   4374  N   ASN B 558     -14.242  -0.345  -8.915  1.00205.32           N
ATOM   4375  CA  ASN B 558     -14.374  -1.677  -9.423  1.00205.32           C
ATOM   4376  CB  ASN B 558     -15.220  -2.596  -8.526  1.00205.32           C
ATOM   4377  CG  ASN B 558     -14.467  -2.793  -7.218  1.00205.32           C
ATOM   4378  OD1 ASN B 558     -13.254  -2.997  -7.208  1.00205.32           O
ATOM   4379  ND2 ASN B 558     -15.204  -2.722  -6.077  1.00205.32           N
ATOM   4380  C   ASN B 558     -15.083  -1.554 -10.730  1.00205.32           C
ATOM   4381  O   ASN B 558     -16.018  -0.766 -10.864  1.00205.32           O
ATOM   4382  N   LEU B 559     -14.642  -2.319 -11.745  1.00207.17           N
ATOM   4383  CA  LEU B 559     -15.301  -2.228 -13.014  1.00207.17           C
ATOM   4384  CB  LEU B 559     -14.393  -1.696 -14.136  1.00207.17           C
ATOM   4385  CG  LEU B 559     -13.914  -0.253 -13.893  1.00207.17           C
ATOM   4386  CD1 LEU B 559     -13.020   0.244 -15.041  1.00207.17           C
ATOM   4387  CD2 LEU B 559     -15.097   0.685 -13.602  1.00207.17           C
ATOM   4388  C   LEU B 559     -15.742  -3.599 -13.403  1.00207.17           C
ATOM   4389  O   LEU B 559     -14.996  -4.567 -13.258  1.00207.17           O
ATOM   4390  N   ARG B 560     -16.992  -3.719 -13.891  1.00250.71           N
ATOM   4391  CA  ARG B 560     -17.478  -4.997 -14.319  1.00250.71           C
ATOM   4392  CB  ARG B 560     -18.517  -5.611 -13.367  1.00250.71           C
ATOM   4393  CG  ARG B 560     -17.950  -5.991 -11.998  1.00250.71           C
ATOM   4394  CD  ARG B 560     -18.991  -6.601 -11.059  1.00250.71           C
ATOM   4395  NE  ARG B 560     -19.420  -7.900 -11.651  1.00250.71           N
ATOM   4396  CZ  ARG B 560     -20.362  -8.660 -11.019  1.00250.71           C
ATOM   4397  NH1 ARG B 560     -20.913  -8.228  -9.847  1.00250.71           N
ATOM   4398  NH2 ARG B 560     -20.755  -9.849 -11.561  1.00250.71           N
ATOM   4399  C   ARG B 560     -18.162  -4.793 -15.631  1.00250.71           C
ATOM   4400  O   ARG B 560     -18.868  -3.804 -15.826  1.00250.71           O
ATOM   4401  N   ASP B 561     -17.945  -5.722 -16.583  1.00222.37           N
ATOM   4402  CA  ASP B 561     -18.596  -5.613 -17.855  1.00222.37           C
ATOM   4403  CB  ASP B 561     -17.664  -5.137 -18.982  1.00222.37           C
ATOM   4404  CG  ASP B 561     -18.519  -4.830 -20.203  1.00222.37           C
ATOM   4405  OD1 ASP B 561     -19.739  -5.142 -20.164  1.00222.37           O
ATOM   4406  OD2 ASP B 561     -17.965  -4.273 -21.188  1.00222.37           O
ATOM   4407  C   ASP B 561     -19.081  -6.980 -18.221  1.00222.37           C
ATOM   4408  O   ASP B 561     -18.299  -7.929 -18.259  1.00222.37           O
ATOM   4409  N   THR B 562     -20.395  -7.126 -18.480  1.00206.53           N
ATOM   4410  CA  THR B 562     -20.892  -8.423 -18.837  1.00206.53           C
ATOM   4411  CB  THR B 562     -21.789  -9.025 -17.796  1.00206.53           C
ATOM   4412  OG1 THR B 562     -21.097  -9.145 -16.562  1.00206.53           O
ATOM   4413  CG2 THR B 562     -22.245 -10.410 -18.284  1.00206.53           C
ATOM   4414  C   THR B 562     -21.701  -8.292 -20.088  1.00206.53           C
ATOM   4415  O   THR B 562     -22.379  -7.288 -20.300  1.00206.53           O
ATOM   4416  N   ILE B 563     -21.622  -9.312 -20.967  1.00163.17           N
ATOM   4417  CA  ILE B 563     -22.390  -9.304 -22.178  1.00163.17           C
ATOM   4418  CB  ILE B 563     -21.565  -9.064 -23.409  1.00163.17           C
ATOM   4419  CG1 ILE B 563     -22.472  -8.801 -24.622  1.00163.17           C
ATOM   4420  CG2 ILE B 563     -20.618 -10.262 -23.584  1.00163.17           C
ATOM   4421  CD1 ILE B 563     -23.257  -7.494 -24.524  1.00163.17           C
ATOM   4422  C   ILE B 563     -23.014 -10.656 -22.322  1.00163.17           C
ATOM   4423  O   ILE B 563     -22.408 -11.666 -21.970  1.00163.17           O
ATOM   4424  N   ASN B 564     -24.265 -10.710 -22.825  1.00242.44           N
ATOM   4425  CA  ASN B 564     -24.907 -11.981 -23.004  1.00242.44           C
ATOM   4426  CB  ASN B 564     -25.970 -12.281 -21.932  1.00242.44           C
ATOM   4427  CG  ASN B 564     -26.358 -13.750 -22.028  1.00242.44           C
ATOM   4428  OD1 ASN B 564     -25.780 -14.512 -22.801  1.00242.44           O
ATOM   4429  ND2 ASN B 564     -27.368 -14.163 -21.217  1.00242.44           N
ATOM   4430  C   ASN B 564     -25.609 -11.951 -24.326  1.00242.44           C
ATOM   4431  O   ASN B 564     -26.075 -10.900 -24.764  1.00242.44           O
ATOM   4432  N   LYS B 565     -25.682 -13.110 -25.014  1.00258.21           N
ATOM   4433  CA  LYS B 565     -26.377 -13.152 -26.268  1.00258.21           C
ATOM   4434  CB  LYS B 565     -25.453 -13.326 -27.486  1.00258.21           C
ATOM   4435  CG  LYS B 565     -24.737 -14.677 -27.523  1.00258.21           C
ATOM   4436  CD  LYS B 565     -24.081 -14.982 -28.872  1.00258.21           C
ATOM   4437  CE  LYS B 565     -23.363 -16.332 -28.916  1.00258.21           C
ATOM   4438  NZ  LYS B 565     -24.351 -17.426 -29.052  1.00258.21           N
ATOM   4439  C   LYS B 565     -27.294 -14.335 -26.244  1.00258.21           C
ATOM   4440  O   LYS B 565     -26.909 -15.436 -25.856  1.00258.21           O
ATOM   4441  N   PRO B 566     -28.518 -14.107 -26.629  1.00187.29           N
ATOM   4442  CA  PRO B 566     -29.462 -15.194 -26.670  1.00187.29           C
ATOM   4443  CD  PRO B 566     -29.155 -12.859 -26.241  1.00187.29           C
ATOM   4444  CB  PRO B 566     -30.847 -14.557 -26.591  1.00187.29           C
ATOM   4445  CG  PRO B 566     -30.598 -13.227 -25.862  1.00187.29           C
ATOM   4446  C   PRO B 566     -29.277 -16.022 -27.902  1.00187.29           C
ATOM   4447  O   PRO B 566     -28.722 -15.521 -28.880  1.00187.29           O
ATOM   4448  N   PHE B 567     -29.720 -17.295 -27.873  1.00291.48           N
ATOM   4449  CA  PHE B 567     -29.641 -18.130 -29.037  1.00291.48           C
ATOM   4450  CB  PHE B 567     -28.430 -19.079 -29.044  1.00291.48           C
ATOM   4451  CG  PHE B 567     -28.494 -19.870 -30.306  1.00291.48           C
ATOM   4452  CD1 PHE B 567     -27.986 -19.355 -31.478  1.00291.48           C
ATOM   4453  CD2 PHE B 567     -29.061 -21.123 -30.321  1.00291.48           C
ATOM   4454  CE1 PHE B 567     -28.044 -20.081 -32.646  1.00291.48           C
ATOM   4455  CE2 PHE B 567     -29.121 -21.852 -31.485  1.00291.48           C
ATOM   4456  CZ  PHE B 567     -28.611 -21.331 -32.651  1.00291.48           C
ATOM   4457  C   PHE B 567     -30.867 -18.986 -29.047  1.00291.48           C
ATOM   4458  O   PHE B 567     -31.434 -19.279 -27.995  1.00291.48           O
ATOM   4459  N   ALA B 568     -31.326 -19.395 -30.247  1.00293.27           N
ATOM   4460  CA  ALA B 568     -32.479 -20.245 -30.310  1.00293.27           C
ATOM   4461  CB  ALA B 568     -33.808 -19.474 -30.405  1.00293.27           C
ATOM   4462  C   ALA B 568     -32.367 -21.077 -31.546  1.00293.27           C
ATOM   4463  O   ALA B 568     -31.743 -20.672 -32.526  1.00293.27           O
ATOM   4464  N   HIS B 569     -32.959 -22.289 -31.520  1.00333.48           N
ATOM   4465  CA  HIS B 569     -32.930 -23.133 -32.678  1.00333.48           C
ATOM   4466  ND1 HIS B 569     -31.199 -24.559 -35.173  1.00333.48           N
ATOM   4467  CG  HIS B 569     -31.713 -24.947 -33.952  1.00333.48           C
ATOM   4468  CB  HIS B 569     -31.719 -24.078 -32.729  1.00333.48           C
ATOM   4469  NE2 HIS B 569     -31.970 -26.629 -35.434  1.00333.48           N
ATOM   4470  CD2 HIS B 569     -32.177 -26.211 -34.131  1.00333.48           C
ATOM   4471  CE1 HIS B 569     -31.381 -25.602 -36.020  1.00333.48           C
ATOM   4472  C   HIS B 569     -34.151 -23.994 -32.643  1.00333.48           C
ATOM   4473  O   HIS B 569     -34.677 -24.299 -31.573  1.00333.48           O
ATOM   4474  N   PHE B 570     -34.649 -24.394 -33.830  1.00312.87           N
ATOM   4475  CA  PHE B 570     -35.793 -25.255 -33.876  1.00312.87           C
ATOM   4476  CB  PHE B 570     -37.099 -24.533 -34.253  1.00312.87           C
ATOM   4477  CG  PHE B 570     -38.186 -25.553 -34.262  1.00312.87           C
ATOM   4478  CD1 PHE B 570     -38.819 -25.914 -33.095  1.00312.87           C
ATOM   4479  CD2 PHE B 570     -38.574 -26.147 -35.441  1.00312.87           C
ATOM   4480  CE1 PHE B 570     -39.821 -26.856 -33.104  1.00312.87           C
ATOM   4481  CE2 PHE B 570     -39.576 -27.089 -35.456  1.00312.87           C
ATOM   4482  CZ  PHE B 570     -40.202 -27.444 -34.287  1.00312.87           C
ATOM   4483  C   PHE B 570     -35.549 -26.286 -34.928  1.00312.87           C
ATOM   4484  O   PHE B 570     -34.905 -26.015 -35.940  1.00312.87           O
ATOM   4485  N   GLU B 571     -36.047 -27.516 -34.697  1.00320.42           N
ATOM   4486  CA  GLU B 571     -35.907 -28.553 -35.675  1.00320.42           C
ATOM   4487  CB  GLU B 571     -34.793 -29.565 -35.355  1.00320.42           C
ATOM   4488  CG  GLU B 571     -34.642 -30.658 -36.415  1.00320.42           C
ATOM   4489  CD  GLU B 571     -33.516 -31.586 -35.980  1.00320.42           C
ATOM   4490  OE1 GLU B 571     -32.946 -31.349 -34.881  1.00320.42           O
ATOM   4491  OE2 GLU B 571     -33.212 -32.543 -36.740  1.00320.42           O
ATOM   4492  C   GLU B 571     -37.195 -29.306 -35.691  1.00320.42           C
ATOM   4493  O   GLU B 571     -37.814 -29.509 -34.647  1.00320.42           O
ATOM   4494  N   THR B 572     -37.651 -29.725 -36.887  1.00284.49           N
ATOM   4495  CA  THR B 572     -38.877 -30.464 -36.944  1.00284.49           C
ATOM   4496  CB  THR B 572     -40.015 -29.693 -37.543  1.00284.49           C
ATOM   4497  OG1 THR B 572     -41.228 -30.418 -37.403  1.00284.49           O
ATOM   4498  CG2 THR B 572     -39.712 -29.442 -39.030  1.00284.49           C
ATOM   4499  C   THR B 572     -38.657 -31.657 -37.814  1.00284.49           C
ATOM   4500  O   THR B 572     -37.899 -31.603 -38.782  1.00284.49           O
ATOM   4501  N   VAL B 573     -39.306 -32.785 -37.468  1.00 49.54           N
ATOM   4502  CA  VAL B 573     -39.189 -33.956 -38.283  1.00 49.54           C
ATOM   4503  CB  VAL B 573     -38.250 -34.985 -37.725  1.00 49.54           C
ATOM   4504  CG1 VAL B 573     -38.304 -36.235 -38.621  1.00 49.54           C
ATOM   4505  CG2 VAL B 573     -36.850 -34.360 -37.608  1.00 49.54           C
ATOM   4506  C   VAL B 573     -40.541 -34.587 -38.341  1.00 49.54           C
ATOM   4507  O   VAL B 573     -41.285 -34.574 -37.362  1.00 49.54           O
ATOM   4508  N   VAL B 574     -40.904 -35.141 -39.513  1.00 42.69           N
ATOM   4509  CA  VAL B 574     -42.168 -35.806 -39.631  1.00 42.69           C
ATOM   4510  CB  VAL B 574     -43.184 -35.032 -40.417  1.00 42.69           C
ATOM   4511  CG1 VAL B 574     -44.450 -35.893 -40.563  1.00 42.69           C
ATOM   4512  CG2 VAL B 574     -43.422 -33.684 -39.715  1.00 42.69           C
ATOM   4513  C   VAL B 574     -41.910 -37.073 -40.373  1.00 42.69           C
ATOM   4514  O   VAL B 574     -41.065 -37.115 -41.266  1.00 42.69           O
ATOM   4515  N   LEU B 575     -42.618 -38.159 -40.008  1.00225.50           N
ATOM   4516  CA  LEU B 575     -42.382 -39.384 -40.708  1.00225.50           C
ATOM   4517  CB  LEU B 575     -41.682 -40.458 -39.858  1.00225.50           C
ATOM   4518  CG  LEU B 575     -40.256 -40.071 -39.427  1.00225.50           C
ATOM   4519  CD1 LEU B 575     -40.266 -38.842 -38.504  1.00225.50           C
ATOM   4520  CD2 LEU B 575     -39.513 -41.271 -38.817  1.00225.50           C
ATOM   4521  C   LEU B 575     -43.690 -39.958 -41.137  1.00225.50           C
ATOM   4522  O   LEU B 575     -44.643 -40.025 -40.361  1.00225.50           O
ATOM   4523  N   ASN B 576     -43.765 -40.367 -42.417  1.00235.34           N
ATOM   4524  CA  ASN B 576     -44.923 -41.037 -42.926  1.00235.34           C
ATOM   4525  CB  ASN B 576     -45.678 -40.246 -44.010  1.00235.34           C
ATOM   4526  CG  ASN B 576     -44.746 -40.057 -45.198  1.00235.34           C
ATOM   4527  OD1 ASN B 576     -43.559 -39.782 -45.034  1.00235.34           O
ATOM   4528  ND2 ASN B 576     -45.297 -40.212 -46.432  1.00235.34           N
ATOM   4529  C   ASN B 576     -44.391 -42.280 -43.553  1.00235.34           C
ATOM   4530  O   ASN B 576     -43.377 -42.239 -44.248  1.00235.34           O
ATOM   4531  N   GLU B 577     -45.036 -43.437 -43.314  1.00253.62           N
ATOM   4532  CA  GLU B 577     -44.457 -44.614 -43.885  1.00253.62           C
ATOM   4533  CB  GLU B 577     -43.955 -45.623 -42.838  1.00253.62           C
ATOM   4534  CG  GLU B 577     -43.334 -46.878 -43.455  1.00253.62           C
ATOM   4535  CD  GLU B 577     -42.884 -47.790 -42.323  1.00253.62           C
ATOM   4536  OE1 GLU B 577     -43.072 -47.402 -41.139  1.00253.62           O
ATOM   4537  OE2 GLU B 577     -42.345 -48.888 -42.627  1.00253.62           O
ATOM   4538  C   GLU B 577     -45.463 -45.326 -44.722  1.00253.62           C
ATOM   4539  O   GLU B 577     -46.566 -45.634 -44.275  1.00253.62           O
ATOM   4540  N   ASN B 578     -45.089 -45.580 -45.989  1.00223.10           N
ATOM   4541  CA  ASN B 578     -45.883 -46.378 -46.872  1.00223.10           C
ATOM   4542  CB  ASN B 578     -46.511 -45.586 -48.032  1.00223.10           C
ATOM   4543  CG  ASN B 578     -47.454 -46.514 -48.786  1.00223.10           C
ATOM   4544  OD1 ASN B 578     -47.280 -47.731 -48.787  1.00223.10           O
ATOM   4545  ND2 ASN B 578     -48.484 -45.923 -49.450  1.00223.10           N
ATOM   4546  C   ASN B 578     -44.907 -47.336 -47.464  1.00223.10           C
ATOM   4547  O   ASN B 578     -43.943 -46.922 -48.105  1.00223.10           O
ATOM   4548  N   THR B 579     -45.107 -48.651 -47.258  1.00264.33           N
ATOM   4549  CA  THR B 579     -44.113 -49.532 -47.788  1.00264.33           C
ATOM   4550  CB  THR B 579     -42.986 -49.787 -46.827  1.00264.33           C
ATOM   4551  OG1 THR B 579     -41.897 -50.418 -47.485  1.00264.33           O
ATOM   4552  CG2 THR B 579     -43.507 -50.674 -45.685  1.00264.33           C
ATOM   4553  C   THR B 579     -44.739 -50.848 -48.108  1.00264.33           C
ATOM   4554  O   THR B 579     -45.942 -51.048 -47.950  1.00264.33           O
ATOM   4555  N   ILE B 580     -43.895 -51.775 -48.596  1.00180.20           N
ATOM   4556  CA  ILE B 580     -44.265 -53.114 -48.933  1.00180.20           C
ATOM   4557  CB  ILE B 580     -44.042 -53.411 -50.396  1.00180.20           C
ATOM   4558  CG1 ILE B 580     -44.910 -54.573 -50.924  1.00180.20           C
ATOM   4559  CG2 ILE B 580     -42.531 -53.623 -50.588  1.00180.20           C
ATOM   4560  CD1 ILE B 580     -44.581 -55.964 -50.388  1.00180.20           C
ATOM   4561  C   ILE B 580     -43.307 -53.919 -48.115  1.00180.20           C
ATOM   4562  O   ILE B 580     -42.299 -53.380 -47.660  1.00180.20           O
ATOM   4563  N   LEU B 581     -43.602 -55.209 -47.863  1.00196.18           N
ATOM   4564  CA  LEU B 581     -42.732 -55.993 -47.035  1.00196.18           C
ATOM   4565  CB  LEU B 581     -43.133 -57.477 -46.963  1.00196.18           C
ATOM   4566  CG  LEU B 581     -44.525 -57.728 -46.358  1.00196.18           C
ATOM   4567  CD1 LEU B 581     -44.850 -59.230 -46.320  1.00196.18           C
ATOM   4568  CD2 LEU B 581     -44.672 -57.053 -44.985  1.00196.18           C
ATOM   4569  C   LEU B 581     -41.364 -55.949 -47.632  1.00196.18           C
ATOM   4570  O   LEU B 581     -41.153 -56.356 -48.774  1.00196.18           O
ATOM   4571  N   GLU B 582     -40.398 -55.421 -46.857  1.00329.12           N
ATOM   4572  CA  GLU B 582     -39.043 -55.350 -47.312  1.00329.12           C
ATOM   4573  CB  GLU B 582     -38.734 -54.042 -48.068  1.00329.12           C
ATOM   4574  CG  GLU B 582     -37.620 -54.150 -49.117  1.00329.12           C
ATOM   4575  CD  GLU B 582     -36.315 -54.544 -48.446  1.00329.12           C
ATOM   4576  OE1 GLU B 582     -35.654 -53.651 -47.853  1.00329.12           O
ATOM   4577  OE2 GLU B 582     -35.963 -55.752 -48.518  1.00329.12           O
ATOM   4578  C   GLU B 582     -38.217 -55.362 -46.065  1.00329.12           C
ATOM   4579  O   GLU B 582     -38.646 -54.852 -45.031  1.00329.12           O
ATOM   4580  N   ASP B 583     -37.015 -55.965 -46.115  1.00213.61           N
ATOM   4581  CA  ASP B 583     -36.194 -56.004 -44.940  1.00213.61           C
ATOM   4582  CB  ASP B 583     -35.551 -57.384 -44.708  1.00213.61           C
ATOM   4583  CG  ASP B 583     -34.925 -57.426 -43.320  1.00213.61           C
ATOM   4584  OD1 ASP B 583     -34.579 -56.341 -42.781  1.00213.61           O
ATOM   4585  OD2 ASP B 583     -34.785 -58.555 -42.777  1.00213.61           O
ATOM   4586  C   ASP B 583     -35.091 -55.011 -45.124  1.00213.61           C
ATOM   4587  O   ASP B 583     -34.229 -55.183 -45.985  1.00213.61           O
ATOM   4588  N   THR B 584     -35.102 -53.924 -44.327  1.00228.71           N
ATOM   4589  CA  THR B 584     -34.047 -52.959 -44.433  1.00228.71           C
ATOM   4590  CB  THR B 584     -34.503 -51.633 -44.977  1.00228.71           C
ATOM   4591  OG1 THR B 584     -33.399 -50.751 -45.109  1.00228.71           O
ATOM   4592  CG2 THR B 584     -35.565 -51.033 -44.040  1.00228.71           C
ATOM   4593  C   THR B 584     -33.486 -52.727 -43.065  1.00228.71           C
ATOM   4594  O   THR B 584     -34.210 -52.435 -42.114  1.00228.71           O
ATOM   4595  N   PRO B 585     -32.200 -52.898 -42.937  1.00 82.41           N
ATOM   4596  CA  PRO B 585     -31.568 -52.627 -41.674  1.00 82.41           C
ATOM   4597  CD  PRO B 585     -31.516 -53.949 -43.671  1.00 82.41           C
ATOM   4598  CB  PRO B 585     -30.308 -53.495 -41.628  1.00 82.41           C
ATOM   4599  CG  PRO B 585     -30.098 -53.957 -43.081  1.00 82.41           C
ATOM   4600  C   PRO B 585     -31.296 -51.162 -41.546  1.00 82.41           C
ATOM   4601  O   PRO B 585     -31.014 -50.525 -42.560  1.00 82.41           O
ATOM   4602  N   ILE B 586     -31.383 -50.600 -40.323  1.00116.01           N
ATOM   4603  CA  ILE B 586     -31.063 -49.212 -40.152  1.00116.01           C
ATOM   4604  CB  ILE B 586     -32.268 -48.318 -40.164  1.00116.01           C
ATOM   4605  CG1 ILE B 586     -33.004 -48.435 -41.510  1.00116.01           C
ATOM   4606  CG2 ILE B 586     -31.800 -46.889 -39.845  1.00116.01           C
ATOM   4607  CD1 ILE B 586     -32.148 -48.028 -42.709  1.00116.01           C
ATOM   4608  C   ILE B 586     -30.411 -49.065 -38.811  1.00116.01           C
ATOM   4609  O   ILE B 586     -30.839 -49.688 -37.841  1.00116.01           O
ATOM   4610  N   GLU B 587     -29.338 -48.251 -38.719  1.00285.89           N
ATOM   4611  CA  GLU B 587     -28.717 -48.052 -37.439  1.00285.89           C
ATOM   4612  CB  GLU B 587     -27.644 -49.102 -37.096  1.00285.89           C
ATOM   4613  CG  GLU B 587     -28.201 -50.512 -36.877  1.00285.89           C
ATOM   4614  CD  GLU B 587     -28.418 -51.159 -38.237  1.00285.89           C
ATOM   4615  OE1 GLU B 587     -28.080 -50.509 -39.262  1.00285.89           O
ATOM   4616  OE2 GLU B 587     -28.924 -52.313 -38.270  1.00285.89           O
ATOM   4617  C   GLU B 587     -28.039 -46.716 -37.448  1.00285.89           C
ATOM   4618  O   GLU B 587     -27.544 -46.270 -38.482  1.00285.89           O
ATOM   4619  N   ASP B 588     -28.022 -46.028 -36.285  1.00207.68           N
ATOM   4620  CA  ASP B 588     -27.358 -44.756 -36.195  1.00207.68           C
ATOM   4621  CB  ASP B 588     -28.292 -43.553 -36.408  1.00207.68           C
ATOM   4622  CG  ASP B 588     -28.706 -43.532 -37.871  1.00207.68           C
ATOM   4623  OD1 ASP B 588     -27.815 -43.714 -38.743  1.00207.68           O
ATOM   4624  OD2 ASP B 588     -29.921 -43.326 -38.138  1.00207.68           O
ATOM   4625  C   ASP B 588     -26.789 -44.623 -34.815  1.00207.68           C
ATOM   4626  O   ASP B 588     -27.467 -44.910 -33.829  1.00207.68           O
ATOM   4627  N   THR B 589     -25.510 -44.203 -34.709  1.00238.95           N
ATOM   4628  CA  THR B 589     -24.920 -44.005 -33.413  1.00238.95           C
ATOM   4629  CB  THR B 589     -23.984 -45.105 -33.010  1.00238.95           C
ATOM   4630  OG1 THR B 589     -24.663 -46.352 -33.014  1.00238.95           O
ATOM   4631  CG2 THR B 589     -23.458 -44.802 -31.598  1.00238.95           C
ATOM   4632  C   THR B 589     -24.125 -42.733 -33.466  1.00238.95           C
ATOM   4633  O   THR B 589     -23.656 -42.337 -34.532  1.00238.95           O
ATOM   4634  N   GLU B 590     -23.967 -42.043 -32.314  1.00347.55           N
ATOM   4635  CA  GLU B 590     -23.214 -40.817 -32.308  1.00347.55           C
ATOM   4636  CB  GLU B 590     -24.083 -39.578 -32.588  1.00347.55           C
ATOM   4637  CG  GLU B 590     -23.282 -38.327 -32.955  1.00347.55           C
ATOM   4638  CD  GLU B 590     -22.954 -38.410 -34.440  1.00347.55           C
ATOM   4639  OE1 GLU B 590     -23.421 -39.379 -35.096  1.00347.55           O
ATOM   4640  OE2 GLU B 590     -22.236 -37.503 -34.939  1.00347.55           O
ATOM   4641  C   GLU B 590     -22.621 -40.635 -30.939  1.00347.55           C
ATOM   4642  O   GLU B 590     -23.153 -41.147 -29.956  1.00347.55           O
ATOM   4643  N   GLU B 591     -21.479 -39.912 -30.842  1.00317.01           N
ATOM   4644  CA  GLU B 591     -20.871 -39.667 -29.560  1.00317.01           C
ATOM   4645  CB  GLU B 591     -19.860 -40.746 -29.133  1.00317.01           C
ATOM   4646  CG  GLU B 591     -20.499 -42.093 -28.784  1.00317.01           C
ATOM   4647  CD  GLU B 591     -20.812 -42.834 -30.076  1.00317.01           C
ATOM   4648  OE1 GLU B 591     -20.455 -42.311 -31.165  1.00317.01           O
ATOM   4649  OE2 GLU B 591     -21.410 -43.939 -29.987  1.00317.01           O
ATOM   4650  C   GLU B 591     -20.119 -38.365 -29.617  1.00317.01           C
ATOM   4651  O   GLU B 591     -19.729 -37.913 -30.692  1.00317.01           O
ATOM   4652  N   GLU B 592     -19.918 -37.716 -28.445  1.00313.70           N
ATOM   4653  CA  GLU B 592     -19.184 -36.477 -28.390  1.00313.70           C
ATOM   4654  CB  GLU B 592     -20.059 -35.228 -28.594  1.00313.70           C
ATOM   4655  CG  GLU B 592     -20.713 -35.151 -29.975  1.00313.70           C
ATOM   4656  CD  GLU B 592     -21.964 -36.017 -29.947  1.00313.70           C
ATOM   4657  OE1 GLU B 592     -22.254 -36.601 -28.869  1.00313.70           O
ATOM   4658  OE2 GLU B 592     -22.650 -36.101 -31.001  1.00313.70           O
ATOM   4659  C   GLU B 592     -18.572 -36.354 -27.022  1.00313.70           C
ATOM   4660  O   GLU B 592     -19.013 -37.011 -26.080  1.00313.70           O
ATOM   4661  N   GLU B 593     -17.514 -35.518 -26.882  1.00322.32           N
ATOM   4662  CA  GLU B 593     -16.890 -35.317 -25.599  1.00322.32           C
ATOM   4663  CB  GLU B 593     -15.778 -36.336 -25.291  1.00322.32           C
ATOM   4664  CG  GLU B 593     -16.281 -37.780 -25.198  1.00322.32           C
ATOM   4665  CD  GLU B 593     -17.221 -37.890 -24.005  1.00322.32           C
ATOM   4666  OE1 GLU B 593     -17.544 -36.830 -23.404  1.00322.32           O
ATOM   4667  OE2 GLU B 593     -17.630 -39.036 -23.679  1.00322.32           O
ATOM   4668  C   GLU B 593     -16.260 -33.950 -25.589  1.00322.32           C
ATOM   4669  O   GLU B 593     -16.027 -33.366 -26.646  1.00322.32           O
ATOM   4670  N   ALA B 594     -15.982 -33.389 -24.385  1.00272.62           N
ATOM   4671  CA  ALA B 594     -15.379 -32.081 -24.309  1.00272.62           C
ATOM   4672  CB  ALA B 594     -16.370 -30.936 -24.582  1.00272.62           C
ATOM   4673  C   ALA B 594     -14.828 -31.863 -22.925  1.00272.62           C
ATOM   4674  O   ALA B 594     -15.086 -32.652 -22.017  1.00272.62           O
ATOM   4675  N   GLY B 595     -14.027 -30.783 -22.738  1.00154.58           N
ATOM   4676  CA  GLY B 595     -13.475 -30.462 -21.443  1.00154.58           C
ATOM   4677  C   GLY B 595     -12.713 -29.166 -21.544  1.00154.58           C
ATOM   4678  O   GLY B 595     -12.329 -28.752 -22.637  1.00154.58           O
ATOM   4679  N   GLU B 596     -12.474 -28.486 -20.393  1.00344.31           N
ATOM   4680  CA  GLU B 596     -11.750 -27.237 -20.391  1.00344.31           C
ATOM   4681  CB  GLU B 596     -12.632 -26.017 -20.711  1.00344.31           C
ATOM   4682  CG  GLU B 596     -13.741 -25.782 -19.683  1.00344.31           C
ATOM   4683  CD  GLU B 596     -14.842 -26.808 -19.916  1.00344.31           C
ATOM   4684  OE1 GLU B 596     -14.818 -27.473 -20.986  1.00344.31           O
ATOM   4685  OE2 GLU B 596     -15.724 -26.938 -19.026  1.00344.31           O
ATOM   4686  C   GLU B 596     -11.175 -27.006 -19.018  1.00344.31           C
ATOM   4687  O   GLU B 596     -11.604 -27.633 -18.050  1.00344.31           O
ATOM   4688  N   GLU B 597     -10.163 -26.108 -18.900  1.00299.68           N
ATOM   4689  CA  GLU B 597      -9.574 -25.819 -17.613  1.00299.68           C
ATOM   4690  CB  GLU B 597      -8.540 -26.872 -17.180  1.00299.68           C
ATOM   4691  CG  GLU B 597      -9.157 -28.245 -16.906  1.00299.68           C
ATOM   4692  CD  GLU B 597      -8.027 -29.227 -16.628  1.00299.68           C
ATOM   4693  OE1 GLU B 597      -6.843 -28.831 -16.794  1.00299.68           O
ATOM   4694  OE2 GLU B 597      -8.335 -30.388 -16.249  1.00299.68           O
ATOM   4695  C   GLU B 597      -8.859 -24.491 -17.681  1.00299.68           C
ATOM   4696  O   GLU B 597      -8.505 -24.030 -18.765  1.00299.68           O
ATOM   4697  N   ALA B 598      -8.648 -23.828 -16.513  1.00296.50           N
ATOM   4698  CA  ALA B 598      -7.935 -22.570 -16.478  1.00296.50           C
ATOM   4699  CB  ALA B 598      -8.739 -21.395 -17.060  1.00296.50           C
ATOM   4700  C   ALA B 598      -7.613 -22.220 -15.045  1.00296.50           C
ATOM   4701  O   ALA B 598      -8.199 -22.783 -14.121  1.00296.50           O
ATOM   4702  N   SER B 599      -6.646 -21.290 -14.823  1.00224.83           N
ATOM   4703  CA  SER B 599      -6.296 -20.872 -13.483  1.00224.83           C
ATOM   4704  CB  SER B 599      -5.488 -21.927 -12.705  1.00224.83           C
ATOM   4705  OG  SER B 599      -4.229 -22.136 -13.325  1.00224.83           O
ATOM   4706  C   SER B 599      -5.447 -19.624 -13.548  1.00224.83           C
ATOM   4707  O   SER B 599      -4.976 -19.247 -14.620  1.00224.83           O
ATOM   4708  N   ALA B 600      -5.247 -18.933 -12.393  1.00297.40           N
ATOM   4709  CA  ALA B 600      -4.421 -17.745 -12.355  1.00297.40           C
ATOM   4710  CB  ALA B 600      -5.087 -16.518 -13.001  1.00297.40           C
ATOM   4711  C   ALA B 600      -4.123 -17.382 -10.918  1.00297.40           C
ATOM   4712  O   ALA B 600      -4.807 -17.844 -10.005  1.00297.40           O
ATOM   4713  N   GLN B 601      -3.067 -16.558 -10.677  1.00314.80           N
ATOM   4714  CA  GLN B 601      -2.711 -16.133  -9.338  1.00314.80           C
ATOM   4715  CB  GLN B 601      -1.762 -17.103  -8.611  1.00314.80           C
ATOM   4716  CG  GLN B 601      -2.368 -18.484  -8.342  1.00314.80           C
ATOM   4717  CD  GLN B 601      -2.301 -19.303  -9.625  1.00314.80           C
ATOM   4718  OE1 GLN B 601      -1.606 -18.941 -10.573  1.00314.80           O
ATOM   4719  NE2 GLN B 601      -3.045 -20.441  -9.658  1.00314.80           N
ATOM   4720  C   GLN B 601      -2.002 -14.799  -9.408  1.00314.80           C
ATOM   4721  O   GLN B 601      -1.527 -14.403 -10.471  1.00314.80           O
ATOM   4722  N   THR B 602      -1.930 -14.057  -8.268  1.00228.87           N
ATOM   4723  CA  THR B 602      -1.270 -12.768  -8.238  1.00228.87           C
ATOM   4724  CB  THR B 602      -2.224 -11.638  -8.524  1.00228.87           C
ATOM   4725  OG1 THR B 602      -2.852 -11.850  -9.780  1.00228.87           O
ATOM   4726  CG2 THR B 602      -1.459 -10.304  -8.556  1.00228.87           C
ATOM   4727  C   THR B 602      -0.678 -12.545  -6.859  1.00228.87           C
ATOM   4728  O   THR B 602      -1.027 -13.254  -5.916  1.00228.87           O
ATOM   4729  N   VAL B 603       0.257 -11.566  -6.711  1.00149.72           N
ATOM   4730  CA  VAL B 603       0.857 -11.270  -5.426  1.00149.72           C
ATOM   4731  CB  VAL B 603       2.046 -12.132  -5.122  1.00149.72           C
ATOM   4732  CG1 VAL B 603       1.586 -13.598  -5.058  1.00149.72           C
ATOM   4733  CG2 VAL B 603       3.125 -11.861  -6.183  1.00149.72           C
ATOM   4734  C   VAL B 603       1.346  -9.837  -5.406  1.00149.72           C
ATOM   4735  O   VAL B 603       1.519  -9.226  -6.460  1.00149.72           O
ATOM   4736  N   LEU B 604       1.563  -9.255  -4.193  1.00253.63           N
ATOM   4737  CA  LEU B 604       2.052  -7.896  -4.061  1.00253.63           C
ATOM   4738  CB  LEU B 604       0.937  -6.838  -4.105  1.00253.63           C
ATOM   4739  CG  LEU B 604       0.232  -6.728  -5.470  1.00253.63           C
ATOM   4740  CD1 LEU B 604      -0.868  -5.654  -5.439  1.00253.63           C
ATOM   4741  CD2 LEU B 604       1.246  -6.499  -6.602  1.00253.63           C
ATOM   4742  C   LEU B 604       2.765  -7.723  -2.735  1.00253.63           C
ATOM   4743  O   LEU B 604       2.543  -8.498  -1.806  1.00253.63           O
ATOM   4744  N   ASN B 605       3.664  -6.704  -2.622  1.00274.81           N
ATOM   4745  CA  ASN B 605       4.370  -6.426  -1.385  1.00274.81           C
ATOM   4746  CB  ASN B 605       5.619  -7.305  -1.185  1.00274.81           C
ATOM   4747  CG  ASN B 605       5.165  -8.741  -0.957  1.00274.81           C
ATOM   4748  OD1 ASN B 605       5.216  -9.572  -1.862  1.00274.81           O
ATOM   4749  ND2 ASN B 605       4.710  -9.044   0.289  1.00274.81           N
ATOM   4750  C   ASN B 605       4.850  -4.988  -1.384  1.00274.81           C
ATOM   4751  O   ASN B 605       4.932  -4.364  -2.440  1.00274.81           O
ATOM   4752  N   GLU B 606       5.161  -4.414  -0.186  1.00378.14           N
ATOM   4753  CA  GLU B 606       5.668  -3.058  -0.097  1.00378.14           C
ATOM   4754  CB  GLU B 606       4.604  -1.979  -0.377  1.00378.14           C
ATOM   4755  CG  GLU B 606       3.410  -2.011   0.582  1.00378.14           C
ATOM   4756  CD  GLU B 606       2.425  -3.057   0.079  1.00378.14           C
ATOM   4757  OE1 GLU B 606       2.226  -3.128  -1.163  1.00378.14           O
ATOM   4758  OE2 GLU B 606       1.859  -3.798   0.927  1.00378.14           O
ATOM   4759  C   GLU B 606       6.210  -2.785   1.292  1.00378.14           C
ATOM   4760  O   GLU B 606       5.849  -3.475   2.244  1.00378.14           O
ATOM   4761  N   MET B 607       7.117  -1.776   1.444  1.00413.34           N
ATOM   4762  CA  MET B 607       7.639  -1.425   2.751  1.00413.34           C
ATOM   4763  CB  MET B 607       8.385  -2.604   3.412  1.00413.34           C
ATOM   4764  CG  MET B 607       8.972  -2.335   4.801  1.00413.34           C
ATOM   4765  SD  MET B 607      10.612  -1.548   4.817  1.00413.34           S
ATOM   4766  CE  MET B 607      11.504  -3.030   4.263  1.00413.34           C
ATOM   4767  C   MET B 607       8.580  -0.238   2.644  1.00413.34           C
ATOM   4768  O   MET B 607       9.108   0.034   1.567  1.00413.34           O
ATOM   4769  N   GLY B 608       8.798   0.515   3.762  1.00162.26           N
ATOM   4770  CA  GLY B 608       9.730   1.629   3.779  1.00162.26           C
ATOM   4771  C   GLY B 608       9.576   2.423   5.060  1.00162.26           C
ATOM   4772  O   GLY B 608       8.533   2.350   5.708  1.00162.26           O
ATOM   4773  N   ASP B 609      10.619   3.203   5.468  1.00315.68           N
ATOM   4774  CA  ASP B 609      10.518   4.013   6.667  1.00315.68           C
ATOM   4775  CB  ASP B 609      10.207   3.186   7.926  1.00315.68           C
ATOM   4776  CG  ASP B 609       9.840   4.145   9.048  1.00315.68           C
ATOM   4777  OD1 ASP B 609       9.537   5.328   8.743  1.00315.68           O
ATOM   4778  OD2 ASP B 609       9.858   3.705  10.228  1.00315.68           O
ATOM   4779  C   ASP B 609      11.822   4.743   6.939  1.00315.68           C
ATOM   4780  O   ASP B 609      12.894   4.239   6.607  1.00315.68           O
ATOM   4781  N   ASN B 610      11.766   5.973   7.530  1.00304.24           N
ATOM   4782  CA  ASN B 610      12.964   6.700   7.908  1.00304.24           C
ATOM   4783  CB  ASN B 610      13.656   7.429   6.741  1.00304.24           C
ATOM   4784  CG  ASN B 610      12.747   8.557   6.271  1.00304.24           C
ATOM   4785  OD1 ASN B 610      11.523   8.453   6.331  1.00304.24           O
ATOM   4786  ND2 ASN B 610      13.361   9.672   5.791  1.00304.24           N
ATOM   4787  C   ASN B 610      12.623   7.768   8.932  1.00304.24           C
ATOM   4788  O   ASN B 610      11.462   8.147   9.067  1.00304.24           O
ATOM   4789  N   SER B 611      13.631   8.270   9.698  1.00260.55           N
ATOM   4790  CA  SER B 611      13.393   9.329  10.662  1.00260.55           C
ATOM   4791  CB  SER B 611      12.577   8.861  11.881  1.00260.55           C
ATOM   4792  OG  SER B 611      12.375   9.938  12.783  1.00260.55           O
ATOM   4793  C   SER B 611      14.711   9.857  11.188  1.00260.55           C
ATOM   4794  O   SER B 611      15.732   9.178  11.089  1.00260.55           O
ATOM   4795  N   GLU B 612      14.732  11.102  11.748  1.00378.04           N
ATOM   4796  CA  GLU B 612      15.944  11.658  12.319  1.00378.04           C
ATOM   4797  CB  GLU B 612      17.082  11.794  11.290  1.00378.04           C
ATOM   4798  CG  GLU B 612      16.736  12.707  10.111  1.00378.04           C
ATOM   4799  CD  GLU B 612      17.020  14.146  10.518  1.00378.04           C
ATOM   4800  OE1 GLU B 612      17.835  14.344  11.459  1.00378.04           O
ATOM   4801  OE2 GLU B 612      16.429  15.066   9.892  1.00378.04           O
ATOM   4802  C   GLU B 612      15.670  13.036  12.890  1.00378.04           C
ATOM   4803  O   GLU B 612      14.754  13.717  12.432  1.00378.04           O
ATOM   4804  N   THR B 613      16.449  13.479  13.920  1.00271.88           N
ATOM   4805  CA  THR B 613      16.269  14.800  14.497  1.00271.88           C
ATOM   4806  CB  THR B 613      15.194  14.831  15.547  1.00271.88           C
ATOM   4807  OG1 THR B 613      13.964  14.384  14.996  1.00271.88           O
ATOM   4808  CG2 THR B 613      15.040  16.270  16.069  1.00271.88           C
ATOM   4809  C   THR B 613      17.551  15.260  15.171  1.00271.88           C
ATOM   4810  O   THR B 613      18.385  14.432  15.534  1.00271.88           O
ATOM   4811  N   THR B 614      17.748  16.602  15.341  1.00342.86           N
ATOM   4812  CA  THR B 614      18.907  17.147  16.027  1.00342.86           C
ATOM   4813  CB  THR B 614      20.115  17.291  15.145  1.00342.86           C
ATOM   4814  OG1 THR B 614      19.848  18.211  14.097  1.00342.86           O
ATOM   4815  CG2 THR B 614      20.479  15.915  14.562  1.00342.86           C
ATOM   4816  C   THR B 614      18.604  18.538  16.560  1.00342.86           C
ATOM   4817  O   THR B 614      17.608  19.148  16.171  1.00342.86           O
ATOM   4818  N   ALA B 615      19.454  19.069  17.489  1.00292.18           N
ATOM   4819  CA  ALA B 615      19.306  20.416  18.017  1.00292.18           C
ATOM   4820  CB  ALA B 615      18.077  20.582  18.927  1.00292.18           C
ATOM   4821  C   ALA B 615      20.522  20.771  18.853  1.00292.18           C
ATOM   4822  O   ALA B 615      21.156  19.877  19.411  1.00292.18           O
ATOM   4823  N   ILE B 616      20.895  22.082  18.960  1.00148.91           N
ATOM   4824  CA  ILE B 616      22.061  22.455  19.747  1.00148.91           C
ATOM   4825  CB  ILE B 616      23.329  22.339  18.946  1.00148.91           C
ATOM   4826  CG1 ILE B 616      23.578  20.884  18.522  1.00148.91           C
ATOM   4827  CG2 ILE B 616      24.480  22.926  19.776  1.00148.91           C
ATOM   4828  CD1 ILE B 616      23.881  19.959  19.699  1.00148.91           C
ATOM   4829  C   ILE B 616      22.007  23.902  20.222  1.00148.91           C
ATOM   4830  O   ILE B 616      21.450  24.758  19.537  1.00148.91           O
ATOM   4831  N   GLU B 617      22.575  24.205  21.431  1.00277.47           N
ATOM   4832  CA  GLU B 617      22.806  25.550  21.927  1.00277.47           C
ATOM   4833  CB  GLU B 617      21.545  26.372  22.247  1.00277.47           C
ATOM   4834  CG  GLU B 617      20.588  25.710  23.235  1.00277.47           C
ATOM   4835  CD  GLU B 617      19.430  25.153  22.422  1.00277.47           C
ATOM   4836  OE1 GLU B 617      19.197  25.677  21.300  1.00277.47           O
ATOM   4837  OE2 GLU B 617      18.758  24.209  22.913  1.00277.47           O
ATOM   4838  C   GLU B 617      23.604  25.430  23.192  1.00277.47           C
ATOM   4839  O   GLU B 617      23.146  24.775  24.123  1.00277.47           O
ATOM   4840  N   GLU B 618      24.796  26.079  23.270  1.00199.51           N
ATOM   4841  CA  GLU B 618      25.681  25.948  24.405  1.00199.51           C
ATOM   4842  CB  GLU B 618      26.172  24.500  24.641  1.00199.51           C
ATOM   4843  CG  GLU B 618      25.223  23.571  25.404  1.00199.51           C
ATOM   4844  CD  GLU B 618      25.722  22.138  25.263  1.00199.51           C
ATOM   4845  OE1 GLU B 618      26.712  21.780  25.953  1.00199.51           O
ATOM   4846  OE2 GLU B 618      25.112  21.380  24.461  1.00199.51           O
ATOM   4847  C   GLU B 618      26.937  26.726  24.121  1.00199.51           C
ATOM   4848  O   GLU B 618      26.983  27.572  23.229  1.00199.51           O
ATOM   4849  N   ASN B 619      27.999  26.446  24.915  1.00169.47           N
ATOM   4850  CA  ASN B 619      29.298  27.041  24.744  1.00169.47           C
ATOM   4851  CB  ASN B 619      29.998  27.433  26.056  1.00169.47           C
ATOM   4852  CG  ASN B 619      31.071  28.468  25.741  1.00169.47           C
ATOM   4853  OD1 ASN B 619      31.965  28.239  24.927  1.00169.47           O
ATOM   4854  ND2 ASN B 619      30.979  29.653  26.403  1.00169.47           N
ATOM   4855  C   ASN B 619      30.132  25.978  24.086  1.00169.47           C
ATOM   4856  O   ASN B 619      29.702  25.393  23.096  1.00169.47           O
ATOM   4857  N   GLU B 620      31.364  25.716  24.574  1.00170.23           N
ATOM   4858  CA  GLU B 620      32.155  24.682  23.956  1.00170.23           C
ATOM   4859  CB  GLU B 620      33.676  24.917  24.016  1.00170.23           C
ATOM   4860  CG  GLU B 620      34.457  24.017  23.054  0.00170.23           C
ATOM   4861  CD  GLU B 620      35.933  24.369  23.161  0.00170.23           C
ATOM   4862  OE1 GLU B 620      36.525  24.128  24.246  0.00170.23           O
ATOM   4863  OE2 GLU B 620      36.488  24.887  22.155  0.00170.23           O
ATOM   4864  C   GLU B 620      31.843  23.386  24.642  1.00170.23           C
ATOM   4865  O   GLU B 620      31.414  23.395  25.794  1.00170.23           O
ATOM   4866  N   GLY B 621      32.059  22.236  23.954  1.00105.08           N
ATOM   4867  CA  GLY B 621      31.653  20.962  24.499  1.00105.08           C
ATOM   4868  C   GLY B 621      32.776  19.961  24.513  1.00105.08           C
ATOM   4869  O   GLY B 621      33.938  20.292  24.284  1.00105.08           O
ATOM   4870  N   THR B 622      32.422  18.680  24.791  1.00 95.86           N
ATOM   4871  CA  THR B 622      33.367  17.605  24.958  1.00 95.86           C
ATOM   4872  CB  THR B 622      33.321  17.062  26.367  1.00 95.86           C
ATOM   4873  OG1 THR B 622      33.497  18.131  27.285  1.00 95.86           O
ATOM   4874  CG2 THR B 622      34.447  16.038  26.598  1.00 95.86           C
ATOM   4875  C   THR B 622      33.014  16.498  23.988  1.00 95.86           C
ATOM   4876  O   THR B 622      32.013  16.571  23.279  1.00 95.86           O
ATOM   4877  N   ASP B 623      33.859  15.444  23.920  1.00108.17           N
ATOM   4878  CA  ASP B 623      33.718  14.334  23.015  1.00108.17           C
ATOM   4879  CB  ASP B 623      34.909  13.359  23.082  1.00108.17           C
ATOM   4880  CG  ASP B 623      34.744  12.239  22.057  1.00108.17           C
ATOM   4881  OD1 ASP B 623      33.953  12.404  21.090  1.00108.17           O
ATOM   4882  OD2 ASP B 623      35.432  11.197  22.226  1.00108.17           O
ATOM   4883  C   ASP B 623      32.489  13.551  23.350  1.00108.17           C
ATOM   4884  O   ASP B 623      32.194  13.290  24.516  1.00108.17           O
ATOM   4885  N   ASN B 624      31.751  13.141  22.297  1.00203.85           N
ATOM   4886  CA  ASN B 624      30.540  12.388  22.439  1.00203.85           C
ATOM   4887  CB  ASN B 624      29.636  12.409  21.191  1.00203.85           C
ATOM   4888  CG  ASN B 624      28.276  11.851  21.595  1.00203.85           C
ATOM   4889  OD1 ASN B 624      27.704  12.257  22.605  1.00203.85           O
ATOM   4890  ND2 ASN B 624      27.751  10.878  20.803  1.00203.85           N
ATOM   4891  C   ASN B 624      30.898  10.966  22.733  1.00203.85           C
ATOM   4892  O   ASN B 624      32.043  10.546  22.565  1.00203.85           O
ATOM   4893  N   LEU B 625      29.894  10.201  23.209  1.00249.34           N
ATOM   4894  CA  LEU B 625      30.020   8.836  23.631  1.00249.34           C
ATOM   4895  CB  LEU B 625      28.973   8.412  24.679  1.00249.34           C
ATOM   4896  CG  LEU B 625      28.570   9.536  25.645  1.00249.34           C
ATOM   4897  CD1 LEU B 625      27.665  10.513  24.889  1.00249.34           C
ATOM   4898  CD2 LEU B 625      27.892   9.036  26.928  1.00249.34           C
ATOM   4899  C   LEU B 625      29.663   7.992  22.453  1.00249.34           C
ATOM   4900  O   LEU B 625      29.190   8.491  21.434  1.00249.34           O
ATOM   4901  N   SER B 626      29.912   6.674  22.564  1.00175.19           N
ATOM   4902  CA  SER B 626      29.486   5.773  21.536  1.00175.19           C
ATOM   4903  CB  SER B 626      30.237   4.430  21.539  1.00175.19           C
ATOM   4904  OG  SER B 626      31.614   4.642  21.265  1.00175.19           O
ATOM   4905  C   SER B 626      28.045   5.488  21.822  1.00175.19           C
ATOM   4906  O   SER B 626      27.550   5.792  22.906  1.00175.19           O
ATOM   4907  N   GLU B 627      27.323   4.911  20.842  1.00268.51           N
ATOM   4908  CA  GLU B 627      25.936   4.598  21.039  1.00268.51           C
ATOM   4909  CB  GLU B 627      25.185   4.323  19.721  1.00268.51           C
ATOM   4910  CG  GLU B 627      23.658   4.354  19.843  1.00268.51           C
ATOM   4911  CD  GLU B 627      23.165   2.950  20.147  1.00268.51           C
ATOM   4912  OE1 GLU B 627      24.013   2.018  20.167  1.00268.51           O
ATOM   4913  OE2 GLU B 627      21.933   2.786  20.358  1.00268.51           O
ATOM   4914  C   GLU B 627      25.899   3.374  21.899  1.00268.51           C
ATOM   4915  O   GLU B 627      26.909   2.685  22.020  1.00268.51           O
ATOM   4916  N   GLU B 628      24.751   3.099  22.558  1.00292.71           N
ATOM   4917  CA  GLU B 628      24.654   1.959  23.432  1.00292.71           C
ATOM   4918  CB  GLU B 628      24.002   2.287  24.788  1.00292.71           C
ATOM   4919  CG  GLU B 628      23.887   1.089  25.733  1.00292.71           C
ATOM   4920  CD  GLU B 628      22.604   0.335  25.406  1.00292.71           C
ATOM   4921  OE1 GLU B 628      21.778   0.874  24.620  1.00292.71           O
ATOM   4922  OE2 GLU B 628      22.431  -0.789  25.946  1.00292.71           O
ATOM   4923  C   GLU B 628      23.814   0.906  22.777  1.00292.71           C
ATOM   4924  O   GLU B 628      22.759   1.192  22.215  1.00292.71           O
ATOM   4925  N   GLU B 629      24.273  -0.361  22.846  1.00274.77           N
ATOM   4926  CA  GLU B 629      23.557  -1.441  22.233  1.00274.77           C
ATOM   4927  CB  GLU B 629      24.292  -2.042  21.025  1.00274.77           C
ATOM   4928  CG  GLU B 629      23.523  -3.166  20.330  1.00274.77           C
ATOM   4929  CD  GLU B 629      24.378  -3.645  19.167  1.00274.77           C
ATOM   4930  OE1 GLU B 629      25.488  -3.077  18.983  1.00274.77           O
ATOM   4931  OE2 GLU B 629      23.935  -4.579  18.447  1.00274.77           O
ATOM   4932  C   GLU B 629      23.395  -2.529  23.248  1.00274.77           C
ATOM   4933  O   GLU B 629      24.207  -2.687  24.158  1.00274.77           O
ATOM   4934  N   PRO B 630      22.322  -3.261  23.118  1.00 85.90           N
ATOM   4935  CA  PRO B 630      22.065  -4.358  24.014  1.00 85.90           C
ATOM   4936  CD  PRO B 630      21.091  -2.679  22.611  1.00 85.90           C
ATOM   4937  CB  PRO B 630      20.551  -4.592  23.984  1.00 85.90           C
ATOM   4938  CG  PRO B 630      20.056  -3.801  22.760  1.00 85.90           C
ATOM   4939  C   PRO B 630      22.864  -5.565  23.639  1.00 85.90           C
ATOM   4940  O   PRO B 630      23.289  -5.667  22.489  1.00 85.90           O
ATOM   4941  N   ILE B 631      23.090  -6.483  24.601  1.00149.40           N
ATOM   4942  CA  ILE B 631      23.829  -7.684  24.339  1.00149.40           C
ATOM   4943  CB  ILE B 631      25.146  -7.716  25.072  1.00149.40           C
ATOM   4944  CG1 ILE B 631      26.075  -8.828  24.552  1.00149.40           C
ATOM   4945  CG2 ILE B 631      24.844  -7.810  26.577  1.00149.40           C
ATOM   4946  CD1 ILE B 631      25.580 -10.245  24.829  1.00149.40           C
ATOM   4947  C   ILE B 631      22.985  -8.832  24.805  1.00149.40           C
ATOM   4948  O   ILE B 631      22.370  -8.767  25.869  1.00149.40           O
ATOM   4949  N   GLN B 632      22.905  -9.911  23.997  1.00217.23           N
ATOM   4950  CA  GLN B 632      22.137 -11.058  24.392  1.00217.23           C
ATOM   4951  CB  GLN B 632      21.011 -11.436  23.414  1.00217.23           C
ATOM   4952  CG  GLN B 632      19.874 -10.416  23.342  1.00217.23           C
ATOM   4953  CD  GLN B 632      18.860 -10.945  22.339  1.00217.23           C
ATOM   4954  OE1 GLN B 632      19.074 -11.981  21.711  1.00217.23           O
ATOM   4955  NE2 GLN B 632      17.720 -10.219  22.184  1.00217.23           N
ATOM   4956  C   GLN B 632      23.060 -12.232  24.443  1.00217.23           C
ATOM   4957  O   GLN B 632      24.075 -12.270  23.749  1.00217.23           O
ATOM   4958  N   GLU B 633      22.729 -13.224  25.293  1.00287.24           N
ATOM   4959  CA  GLU B 633      23.553 -14.390  25.408  1.00287.24           C
ATOM   4960  CB  GLU B 633      24.213 -14.552  26.790  1.00287.24           C
ATOM   4961  CG  GLU B 633      23.219 -14.684  27.945  1.00287.24           C
ATOM   4962  CD  GLU B 633      24.019 -14.834  29.232  1.00287.24           C
ATOM   4963  OE1 GLU B 633      25.276 -14.850  29.147  1.00287.24           O
ATOM   4964  OE2 GLU B 633      23.385 -14.938  30.316  1.00287.24           O
ATOM   4965  C   GLU B 633      22.686 -15.587  25.182  1.00287.24           C
ATOM   4966  O   GLU B 633      21.460 -15.486  25.178  1.00287.24           O
ATOM   4967  N   GLU B 634      23.316 -16.756  24.959  1.00246.22           N
ATOM   4968  CA  GLU B 634      22.572 -17.960  24.725  1.00246.22           C
ATOM   4969  CB  GLU B 634      23.464 -19.160  24.362  1.00246.22           C
ATOM   4970  CG  GLU B 634      22.696 -20.455  24.098  1.00246.22           C
ATOM   4971  CD  GLU B 634      23.719 -21.528  23.753  1.00246.22           C
ATOM   4972  OE1 GLU B 634      24.935 -21.199  23.734  1.00246.22           O
ATOM   4973  OE2 GLU B 634      23.299 -22.690  23.504  1.00246.22           O
ATOM   4974  C   GLU B 634      21.840 -18.281  25.986  1.00246.22           C
ATOM   4975  O   GLU B 634      22.371 -18.121  27.084  1.00246.22           O
ATOM   4976  N   GLN B 635      20.577 -18.728  25.853  1.00 92.07           N
ATOM   4977  CA  GLN B 635      19.782 -18.987  27.015  1.00 92.07           C
ATOM   4978  CB  GLN B 635      18.334 -19.369  26.660  1.00 92.07           C
ATOM   4979  CG  GLN B 635      17.448 -19.654  27.874  1.00 92.07           C
ATOM   4980  CD  GLN B 635      16.052 -19.981  27.359  1.00 92.07           C
ATOM   4981  OE1 GLN B 635      15.810 -19.991  26.153  1.00 92.07           O
ATOM   4982  NE2 GLN B 635      15.105 -20.252  28.297  1.00 92.07           N
ATOM   4983  C   GLN B 635      20.378 -20.112  27.798  1.00 92.07           C
ATOM   4984  O   GLN B 635      20.595 -19.984  29.001  1.00 92.07           O
ATOM   4985  N   ILE B 636      20.681 -21.250  27.141  1.00156.20           N
ATOM   4986  CA  ILE B 636      21.230 -22.331  27.905  1.00156.20           C
ATOM   4987  CB  ILE B 636      20.193 -23.226  28.517  1.00156.20           C
ATOM   4988  CG1 ILE B 636      20.845 -24.193  29.520  1.00156.20           C
ATOM   4989  CG2 ILE B 636      19.442 -23.930  27.375  1.00156.20           C
ATOM   4990  CD1 ILE B 636      21.422 -23.497  30.752  1.00156.20           C
ATOM   4991  C   ILE B 636      22.072 -23.189  27.022  1.00156.20           C
ATOM   4992  O   ILE B 636      21.911 -23.202  25.802  1.00156.20           O
ATOM   4993  N   ALA B 637      23.021 -23.919  27.638  1.00256.56           N
ATOM   4994  CA  ALA B 637      23.823 -24.859  26.915  1.00256.56           C
ATOM   4995  CB  ALA B 637      25.270 -24.389  26.684  1.00256.56           C
ATOM   4996  C   ALA B 637      23.889 -26.076  27.777  1.00256.56           C
ATOM   4997  O   ALA B 637      23.999 -25.973  28.997  1.00256.56           O
ATOM   4998  N   SER B 638      23.802 -27.275  27.171  1.00243.11           N
ATOM   4999  CA  SER B 638      23.872 -28.454  27.981  1.00243.11           C
ATOM   5000  CB  SER B 638      22.498 -28.979  28.428  1.00243.11           C
ATOM   5001  OG  SER B 638      22.652 -30.144  29.222  1.00243.11           O
ATOM   5002  C   SER B 638      24.512 -29.534  27.175  1.00243.11           C
ATOM   5003  O   SER B 638      24.399 -29.562  25.951  1.00243.11           O
ATOM   5004  N   ARG B 639      25.227 -30.447  27.859  1.00324.39           N
ATOM   5005  CA  ARG B 639      25.838 -31.548  27.179  1.00324.39           C
ATOM   5006  CB  ARG B 639      27.316 -31.301  26.823  1.00324.39           C
ATOM   5007  CG  ARG B 639      28.221 -31.081  28.037  1.00324.39           C
ATOM   5008  CD  ARG B 639      28.652 -32.384  28.710  1.00324.39           C
ATOM   5009  NE  ARG B 639      29.963 -32.773  28.115  1.00324.39           N
ATOM   5010  CZ  ARG B 639      30.017 -33.392  26.899  1.00324.39           C
ATOM   5011  NH1 ARG B 639      28.873 -33.627  26.193  1.00324.39           N
ATOM   5012  NH2 ARG B 639      31.223 -33.767  26.380  1.00324.39           N
ATOM   5013  C   ARG B 639      25.765 -32.710  28.115  1.00324.39           C
ATOM   5014  O   ARG B 639      25.763 -32.540  29.333  1.00324.39           O
ATOM   5015  N   PRO B 640      25.668 -33.891  27.575  1.00107.21           N
ATOM   5016  CA  PRO B 640      25.615 -35.056  28.412  1.00107.21           C
ATOM   5017  CD  PRO B 640      24.963 -34.093  26.322  1.00107.21           C
ATOM   5018  CB  PRO B 640      25.004 -36.171  27.559  1.00107.21           C
ATOM   5019  CG  PRO B 640      25.006 -35.615  26.123  1.00107.21           C
ATOM   5020  C   PRO B 640      26.978 -35.357  28.934  1.00107.21           C
ATOM   5021  O   PRO B 640      27.956 -35.004  28.279  1.00107.21           O
ATOM   5022  N   LEU B 641      27.075 -35.999  30.113  1.00200.59           N
ATOM   5023  CA  LEU B 641      28.373 -36.294  30.636  1.00200.59           C
ATOM   5024  CB  LEU B 641      28.544 -35.838  32.103  1.00200.59           C
ATOM   5025  CG  LEU B 641      29.969 -35.916  32.702  1.00200.59           C
ATOM   5026  CD1 LEU B 641      29.958 -35.429  34.160  1.00200.59           C
ATOM   5027  CD2 LEU B 641      30.616 -37.307  32.580  1.00200.59           C
ATOM   5028  C   LEU B 641      28.525 -37.776  30.576  1.00200.59           C
ATOM   5029  O   LEU B 641      27.745 -38.519  31.169  1.00200.59           O
ATOM   5030  N   VAL B 642      29.540 -38.243  29.826  1.00 63.38           N
ATOM   5031  CA  VAL B 642      29.804 -39.647  29.755  1.00 63.38           C
ATOM   5032  CB  VAL B 642      29.154 -40.327  28.586  1.00 63.38           C
ATOM   5033  CG1 VAL B 642      29.612 -41.795  28.557  1.00 63.38           C
ATOM   5034  CG2 VAL B 642      27.631 -40.151  28.704  1.00 63.38           C
ATOM   5035  C   VAL B 642      31.277 -39.788  29.579  1.00 63.38           C
ATOM   5036  O   VAL B 642      31.933 -38.896  29.042  1.00 63.38           O
ATOM   5037  N   GLU B 643      31.847 -40.911  30.052  1.00258.46           N
ATOM   5038  CA  GLU B 643      33.254 -41.092  29.871  1.00258.46           C
ATOM   5039  CB  GLU B 643      34.012 -41.378  31.181  1.00258.46           C
ATOM   5040  CG  GLU B 643      35.536 -41.361  31.033  1.00258.46           C
ATOM   5041  CD  GLU B 643      35.980 -42.669  30.394  1.00258.46           C
ATOM   5042  OE1 GLU B 643      35.225 -43.671  30.507  1.00258.46           O
ATOM   5043  OE2 GLU B 643      37.084 -42.684  29.786  1.00258.46           O
ATOM   5044  C   GLU B 643      33.422 -42.274  28.978  1.00258.46           C
ATOM   5045  O   GLU B 643      32.912 -43.357  29.262  1.00258.46           O
ATOM   5046  N   GLU B 644      34.133 -42.085  27.852  1.00287.58           N
ATOM   5047  CA  GLU B 644      34.344 -43.182  26.958  1.00287.58           C
ATOM   5048  CB  GLU B 644      33.450 -43.148  25.708  1.00287.58           C
ATOM   5049  CG  GLU B 644      33.673 -44.341  24.776  1.00287.58           C
ATOM   5050  CD  GLU B 644      32.737 -44.194  23.585  1.00287.58           C
ATOM   5051  OE1 GLU B 644      31.986 -43.183  23.544  1.00287.58           O
ATOM   5052  OE2 GLU B 644      32.761 -45.090  22.700  1.00287.58           O
ATOM   5053  C   GLU B 644      35.755 -43.099  26.488  1.00287.58           C
ATOM   5054  O   GLU B 644      36.356 -42.026  26.476  1.00287.58           O
ATOM   5055  N   SER B 645      36.330 -44.254  26.107  1.00192.63           N
ATOM   5056  CA  SER B 645      37.675 -44.249  25.620  1.00192.63           C
ATOM   5057  CB  SER B 645      38.684 -44.887  26.589  1.00192.63           C
ATOM   5058  OG  SER B 645      38.760 -44.126  27.786  1.00192.63           O
ATOM   5059  C   SER B 645      37.686 -45.068  24.374  1.00192.63           C
[truncated: 182,206 more chars]
