# Supplementary material for: Comparison of histone-like HU protein DNA-binding properties and HU/IHF protein sequence alignment
Source: PLoS One. 2017 Nov 13;12(11):e0188037. doi: 10.1371/journal.pone.0188037 (PMC5683647; doi:10.1371/journal.pone.0188037)
Supplement: S3 File — (ZIP) [file pone.0188037.s003.zip › C4_2.pdb]

EXPDTA    THEORETICAL MODEL, MODELLER 9.17 2017/01/19 02:30:30
REMARK   6 MODELLER OBJECTIVE FUNCTION:       906.1616
REMARK   6 MODELLER BEST TEMPLATE % SEQ ID:  36.898
REMARK   6 SEQUENCE: C4_2
REMARK   6 DOPE score: -18099.71680
REMARK   6 GA341 score: 0.97252
REMARK   6 TEMPLATE: 1p71 1:A - 93:B MODELS 1:A - 188:B AT 36.9%
ATOM      1  N   MET A   1      18.905  24.444  92.048  1.00140.20           N
ATOM      2  CA  MET A   1      19.659  23.418  92.803  1.00140.20           C
ATOM      3  CB  MET A   1      19.292  22.027  92.271  1.00140.20           C
ATOM      4  CG  MET A   1      17.871  21.580  92.596  1.00140.20           C
ATOM      5  SD  MET A   1      17.646  21.055  94.317  1.00140.20           S
ATOM      6  CE  MET A   1      18.483  19.459  94.096  1.00140.20           C
ATOM      7  C   MET A   1      21.135  23.609  92.638  1.00140.20           C
ATOM      8  O   MET A   1      21.660  23.536  91.529  1.00140.20           O
ATOM      9  N   ASN A   2      21.830  23.885  93.760  1.00111.55           N
ATOM     10  CA  ASN A   2      23.251  24.089  93.791  1.00111.55           C
ATOM     11  CB  ASN A   2      23.686  25.099  94.863  1.00111.55           C
ATOM     12  CG  ASN A   2      23.046  26.430  94.524  1.00111.55           C
ATOM     13  OD1 ASN A   2      23.135  26.901  93.392  1.00111.55           O
ATOM     14  ND2 ASN A   2      22.372  27.050  95.529  1.00111.55           N
ATOM     15  C   ASN A   2      23.883  22.793  94.177  1.00111.55           C
ATOM     16  O   ASN A   2      23.194  21.815  94.456  1.00111.55           O
ATOM     17  N   LYS A   3      25.232  22.751  94.201  1.00105.10           N
ATOM     18  CA  LYS A   3      25.874  21.535  94.605  1.00105.10           C
ATOM     19  CB  LYS A   3      27.408  21.595  94.620  1.00105.10           C
ATOM     20  CG  LYS A   3      28.057  21.581  93.239  0.00105.10           C
ATOM     21  CD  LYS A   3      29.582  21.653  93.310  0.00105.10           C
ATOM     22  CE  LYS A   3      30.218  20.412  93.944  0.00105.10           C
ATOM     23  NZ  LYS A   3      31.691  20.545  93.937  0.00105.10           N
ATOM     24  C   LYS A   3      25.468  21.239  96.011  1.00105.10           C
ATOM     25  O   LYS A   3      25.196  20.093  96.361  1.00105.10           O
ATOM     26  N   ALA A   4      25.399  22.284  96.853  1.00 33.59           N
ATOM     27  CA  ALA A   4      25.096  22.093  98.242  1.00 33.59           C
ATOM     28  CB  ALA A   4      25.066  23.414  99.029  1.00 33.59           C
ATOM     29  C   ALA A   4      23.743  21.468  98.358  1.00 33.59           C
ATOM     30  O   ALA A   4      23.531  20.577  99.178  1.00 33.59           O
ATOM     31  N   GLU A   5      22.781  21.919  97.538  1.00 38.68           N
ATOM     32  CA  GLU A   5      21.451  21.389  97.610  1.00 38.68           C
ATOM     33  CB  GLU A   5      20.482  22.114  96.662  1.00 38.68           C
ATOM     34  CG  GLU A   5      20.271  23.587  97.019  1.00 38.68           C
ATOM     35  CD  GLU A   5      19.384  24.202  95.947  1.00 38.68           C
ATOM     36  OE1 GLU A   5      18.300  23.620  95.677  1.00 38.68           O
ATOM     37  OE2 GLU A   5      19.782  25.252  95.377  1.00 38.68           O
ATOM     38  C   GLU A   5      21.474  19.943  97.213  1.00 38.68           C
ATOM     39  O   GLU A   5      20.801  19.115  97.825  1.00 38.68           O
ATOM     40  N   PHE A   6      22.253  19.600  96.169  1.00145.33           N
ATOM     41  CA  PHE A   6      22.300  18.243  95.701  1.00145.33           C
ATOM     42  CB  PHE A   6      23.102  18.026  94.410  1.00145.33           C
ATOM     43  CG  PHE A   6      22.243  18.489  93.293  1.00145.33           C
ATOM     44  CD1 PHE A   6      21.335  17.629  92.717  1.00145.33           C
ATOM     45  CD2 PHE A   6      22.337  19.777  92.833  1.00145.33           C
ATOM     46  CE1 PHE A   6      20.527  18.047  91.688  1.00145.33           C
ATOM     47  CE2 PHE A   6      21.534  20.198  91.807  1.00145.33           C
ATOM     48  CZ  PHE A   6      20.634  19.335  91.229  1.00145.33           C
ATOM     49  C   PHE A   6      22.897  17.344  96.731  1.00145.33           C
ATOM     50  O   PHE A   6      22.419  16.227  96.918  1.00145.33           O
ATOM     51  N   ILE A   7      23.964  17.792  97.419  1.00 92.86           N
ATOM     52  CA  ILE A   7      24.596  16.931  98.374  1.00 92.86           C
ATOM     53  CB  ILE A   7      25.802  17.532  99.043  1.00 92.86           C
ATOM     54  CG1 ILE A   7      25.408  18.727  99.923  1.00 92.86           C
ATOM     55  CG2 ILE A   7      26.815  17.889  97.944  1.00 92.86           C
ATOM     56  CD1 ILE A   7      26.535  19.227 100.825  1.00 92.86           C
ATOM     57  C   ILE A   7      23.595  16.601  99.435  1.00 92.86           C
ATOM     58  O   ILE A   7      23.500  15.454  99.868  1.00 92.86           O
ATOM     59  N   ASP A   8      22.800  17.602  99.863  1.00 36.78           N
ATOM     60  CA  ASP A   8      21.843  17.395 100.911  1.00 36.78           C
ATOM     61  CB  ASP A   8      21.021  18.656 101.230  1.00 36.78           C
ATOM     62  CG  ASP A   8      21.922  19.656 101.940  1.00 36.78           C
ATOM     63  OD1 ASP A   8      23.080  19.281 102.264  1.00 36.78           O
ATOM     64  OD2 ASP A   8      21.464  20.806 102.175  1.00 36.78           O
ATOM     65  C   ASP A   8      20.874  16.328 100.499  1.00 36.78           C
ATOM     66  O   ASP A   8      20.557  15.437 101.285  1.00 36.78           O
ATOM     67  N   LEU A   9      20.370  16.385  99.253  1.00 80.50           N
ATOM     68  CA  LEU A   9      19.415  15.414  98.796  1.00 80.50           C
ATOM     69  CB  LEU A   9      18.853  15.755  97.399  1.00 80.50           C
ATOM     70  CG  LEU A   9      17.701  14.850  96.903  1.00 80.50           C
ATOM     71  CD1 LEU A   9      18.154  13.412  96.600  1.00 80.50           C
ATOM     72  CD2 LEU A   9      16.504  14.906  97.866  1.00 80.50           C
ATOM     73  C   LEU A   9      20.082  14.072  98.718  1.00 80.50           C
ATOM     74  O   LEU A   9      19.489  13.056  99.075  1.00 80.50           O
ATOM     75  N   VAL A  10      21.334  14.039  98.222  1.00 39.57           N
ATOM     76  CA  VAL A  10      22.066  12.817  98.031  1.00 39.57           C
ATOM     77  CB  VAL A  10      23.386  13.041  97.348  1.00 39.57           C
ATOM     78  CG1 VAL A  10      24.142  11.702  97.290  1.00 39.57           C
ATOM     79  CG2 VAL A  10      23.125  13.673  95.970  1.00 39.57           C
ATOM     80  C   VAL A  10      22.354  12.159  99.345  1.00 39.57           C
ATOM     81  O   VAL A  10      22.150  10.957  99.498  1.00 39.57           O
ATOM     82  N   LYS A  11      22.802  12.936 100.347  1.00128.44           N
ATOM     83  CA  LYS A  11      23.175  12.359 101.607  1.00128.44           C
ATOM     84  CB  LYS A  11      23.588  13.414 102.649  1.00128.44           C
ATOM     85  CG  LYS A  11      22.473  14.415 102.959  1.00128.44           C
ATOM     86  CD  LYS A  11      22.700  15.245 104.224  1.00128.44           C
ATOM     87  CE  LYS A  11      22.362  14.489 105.510  1.00128.44           C
ATOM     88  NZ  LYS A  11      20.923  14.146 105.528  1.00128.44           N
ATOM     89  C   LYS A  11      21.984  11.640 102.147  1.00128.44           C
ATOM     90  O   LYS A  11      22.105  10.554 102.712  1.00128.44           O
ATOM     91  N   GLU A  12      20.794  12.243 101.995  1.00104.06           N
ATOM     92  CA  GLU A  12      19.605  11.622 102.491  1.00104.06           C
ATOM     93  CB  GLU A  12      18.392  12.566 102.427  1.00104.06           C
ATOM     94  CG  GLU A  12      17.127  11.994 103.066  0.00104.06           C
ATOM     95  CD  GLU A  12      16.308  11.312 101.978  0.00104.06           C
ATOM     96  OE1 GLU A  12      16.667  11.475 100.781  0.00104.06           O
ATOM     97  OE2 GLU A  12      15.311  10.625 102.326  0.00104.06           O
ATOM     98  C   GLU A  12      19.289  10.378 101.710  1.00104.06           C
ATOM     99  O   GLU A  12      19.002   9.335 102.296  1.00104.06           O
ATOM    100  N   ALA A  13      19.339  10.450 100.362  1.00 38.32           N
ATOM    101  CA  ALA A  13      18.970   9.330  99.533  1.00 38.32           C
ATOM    102  CB  ALA A  13      18.950   9.681  98.036  1.00 38.32           C
ATOM    103  C   ALA A  13      19.929   8.191  99.706  1.00 38.32           C
ATOM    104  O   ALA A  13      19.527   7.036  99.830  1.00 38.32           O
ATOM    105  N   GLY A  14      21.233   8.510  99.707  1.00 49.43           N
ATOM    106  CA  GLY A  14      22.318   7.580  99.820  1.00 49.43           C
ATOM    107  C   GLY A  14      22.293   6.994 101.174  1.00 49.43           C
ATOM    108  O   GLY A  14      22.799   5.896 101.397  1.00 49.43           O
ATOM    109  N   LYS A  15      21.726   7.752 102.122  1.00 83.55           N
ATOM    110  CA  LYS A  15      21.726   7.329 103.478  1.00 83.55           C
ATOM    111  CB  LYS A  15      21.251   5.873 103.661  1.00 83.55           C
ATOM    112  CG  LYS A  15      19.775   5.684 103.303  1.00 83.55           C
ATOM    113  CD  LYS A  15      19.347   4.223 103.141  1.00 83.55           C
ATOM    114  CE  LYS A  15      19.722   3.616 101.787  1.00 83.55           C
ATOM    115  NZ  LYS A  15      19.251   2.215 101.715  1.00 83.55           N
ATOM    116  C   LYS A  15      23.126   7.462 103.956  1.00 83.55           C
ATOM    117  O   LYS A  15      23.535   6.810 104.915  1.00 83.55           O
ATOM    118  N   TYR A  16      23.911   8.330 103.284  1.00136.41           N
ATOM    119  CA  TYR A  16      25.179   8.599 103.872  1.00136.41           C
ATOM    120  CB  TYR A  16      26.384   8.721 102.931  1.00136.41           C
ATOM    121  CG  TYR A  16      27.542   8.532 103.853  1.00136.41           C
ATOM    122  CD1 TYR A  16      28.108   9.591 104.519  1.00136.41           C
ATOM    123  CD2 TYR A  16      28.042   7.270 104.079  1.00136.41           C
ATOM    124  CE1 TYR A  16      29.166   9.390 105.375  1.00136.41           C
ATOM    125  CE2 TYR A  16      29.099   7.065 104.933  1.00136.41           C
ATOM    126  CZ  TYR A  16      29.667   8.130 105.585  1.00136.41           C
ATOM    127  OH  TYR A  16      30.752   7.937 106.466  1.00136.41           O
ATOM    128  C   TYR A  16      24.947   9.930 104.493  1.00136.41           C
ATOM    129  O   TYR A  16      24.855  10.953 103.814  1.00136.41           O
ATOM    130  N   ASN A  17      24.846   9.927 105.830  1.00 30.09           N
ATOM    131  CA  ASN A  17      24.482  11.096 106.560  1.00 30.09           C
ATOM    132  CB  ASN A  17      24.489  10.865 108.079  1.00 30.09           C
ATOM    133  CG  ASN A  17      23.364   9.894 108.403  1.00 30.09           C
ATOM    134  OD1 ASN A  17      22.197  10.161 108.123  1.00 30.09           O
ATOM    135  ND2 ASN A  17      23.722   8.730 109.008  1.00 30.09           N
ATOM    136  C   ASN A  17      25.480  12.151 106.261  1.00 30.09           C
ATOM    137  O   ASN A  17      25.134  13.328 106.167  1.00 30.09           O
ATOM    138  N   SER A  18      26.753  11.758 106.094  1.00101.76           N
ATOM    139  CA  SER A  18      27.718  12.789 105.905  1.00101.76           C
ATOM    140  CB  SER A  18      29.175  12.293 105.839  1.00101.76           C
ATOM    141  OG  SER A  18      30.069  13.385 105.679  1.00101.76           O
ATOM    142  C   SER A  18      27.408  13.524 104.651  1.00101.76           C
ATOM    143  O   SER A  18      27.439  12.977 103.549  1.00101.76           O
ATOM    144  N   LYS A  19      27.067  14.812 104.825  1.00 75.78           N
ATOM    145  CA  LYS A  19      26.879  15.682 103.714  1.00 75.78           C
ATOM    146  CB  LYS A  19      26.423  17.098 104.105  1.00 75.78           C
ATOM    147  CG  LYS A  19      24.945  17.184 104.487  1.00 75.78           C
ATOM    148  CD  LYS A  19      24.562  18.523 105.118  1.00 75.78           C
ATOM    149  CE  LYS A  19      23.053  18.760 105.195  0.00 75.78           C
ATOM    150  NZ  LYS A  19      22.427  17.744 106.067  0.00 75.78           N
ATOM    151  C   LYS A  19      28.235  15.790 103.123  1.00 75.78           C
ATOM    152  O   LYS A  19      28.401  15.925 101.913  1.00 75.78           O
ATOM    153  N   ARG A  20      29.250  15.736 104.002  1.00111.47           N
ATOM    154  CA  ARG A  20      30.610  15.824 103.578  1.00111.47           C
ATOM    155  CB  ARG A  20      31.614  15.807 104.742  1.00111.47           C
ATOM    156  CG  ARG A  20      31.490  17.029 105.651  0.00111.47           C
ATOM    157  CD  ARG A  20      32.482  17.036 106.813  0.00111.47           C
ATOM    158  NE  ARG A  20      32.282  15.762 107.558  1.00111.47           N
ATOM    159  CZ  ARG A  20      31.231  15.628 108.418  1.00111.47           C
ATOM    160  NH1 ARG A  20      30.336  16.648 108.571  1.00111.47           N
ATOM    161  NH2 ARG A  20      31.071  14.467 109.118  1.00111.47           N
ATOM    162  C   ARG A  20      30.911  14.651 102.703  1.00111.47           C
ATOM    163  O   ARG A  20      31.618  14.796 101.714  1.00111.47           O
ATOM    164  N   GLU A  21      30.403  13.451 103.040  1.00110.21           N
ATOM    165  CA  GLU A  21      30.697  12.277 102.264  1.00110.21           C
ATOM    166  CB  GLU A  21      30.124  11.006 102.904  1.00110.21           C
ATOM    167  CG  GLU A  21      30.657   9.707 102.302  1.00110.21           C
ATOM    168  CD  GLU A  21      31.998   9.414 102.958  1.00110.21           C
ATOM    169  OE1 GLU A  21      32.526  10.320 103.655  1.00110.21           O
ATOM    170  OE2 GLU A  21      32.510   8.278 102.775  1.00110.21           O
ATOM    171  C   GLU A  21      30.086  12.408 100.905  1.00110.21           C
ATOM    172  O   GLU A  21      30.717  12.108  99.892  1.00110.21           O
ATOM    173  N   ALA A  22      28.824  12.870 100.851  1.00 29.90           N
ATOM    174  CA  ALA A  22      28.170  13.024  99.587  1.00 29.90           C
ATOM    175  CB  ALA A  22      26.732  13.556  99.711  1.00 29.90           C
ATOM    176  C   ALA A  22      28.955  14.033  98.822  1.00 29.90           C
ATOM    177  O   ALA A  22      29.223  13.860  97.634  1.00 29.90           O
ATOM    178  N   GLU A  23      29.374  15.110  99.510  1.00105.86           N
ATOM    179  CA  GLU A  23      30.092  16.163  98.862  1.00105.86           C
ATOM    180  CB  GLU A  23      30.406  17.341  99.799  1.00105.86           C
ATOM    181  CG  GLU A  23      31.020  18.542  99.073  1.00105.86           C
ATOM    182  CD  GLU A  23      29.910  19.258  98.312  1.00105.86           C
ATOM    183  OE1 GLU A  23      29.044  19.890  98.973  1.00105.86           O
ATOM    184  OE2 GLU A  23      29.916  19.181  97.054  1.00105.86           O
ATOM    185  C   GLU A  23      31.398  15.637  98.353  1.00105.86           C
ATOM    186  O   GLU A  23      31.807  15.957  97.238  1.00105.86           O
ATOM    187  N   GLU A  24      32.086  14.811  99.164  1.00 43.62           N
ATOM    188  CA  GLU A  24      33.379  14.294  98.828  1.00 43.62           C
ATOM    189  CB  GLU A  24      33.997  13.428  99.940  1.00 43.62           C
ATOM    190  CG  GLU A  24      34.374  14.203 101.203  1.00 43.62           C
ATOM    191  CD  GLU A  24      34.963  13.206 102.191  1.00 43.62           C
ATOM    192  OE1 GLU A  24      34.533  12.022 102.151  1.00 43.62           O
ATOM    193  OE2 GLU A  24      35.847  13.609 102.994  1.00 43.62           O
ATOM    194  C   GLU A  24      33.261  13.420  97.622  1.00 43.62           C
ATOM    195  O   GLU A  24      34.023  13.561  96.668  1.00 43.62           O
ATOM    196  N   ALA A  25      32.286  12.494  97.632  1.00 40.72           N
ATOM    197  CA  ALA A  25      32.118  11.583  96.539  1.00 40.72           C
ATOM    198  CB  ALA A  25      31.030  10.528  96.798  1.00 40.72           C
ATOM    199  C   ALA A  25      31.721  12.339  95.308  1.00 40.72           C
ATOM    200  O   ALA A  25      32.204  12.049  94.215  1.00 40.72           O
ATOM    201  N   ILE A  26      30.820  13.331  95.455  1.00104.03           N
ATOM    202  CA  ILE A  26      30.320  14.052  94.322  1.00104.03           C
ATOM    203  CB  ILE A  26      29.236  15.031  94.678  1.00104.03           C
ATOM    204  CG1 ILE A  26      27.997  14.295  95.217  1.00104.03           C
ATOM    205  CG2 ILE A  26      28.950  15.886  93.433  1.00104.03           C
ATOM    206  CD1 ILE A  26      27.380  13.331  94.205  1.00104.03           C
ATOM    207  C   ILE A  26      31.420  14.827  93.660  1.00104.03           C
ATOM    208  O   ILE A  26      31.563  14.763  92.441  1.00104.03           O
ATOM    209  N   ASN A  27      32.245  15.557  94.440  1.00107.72           N
ATOM    210  CA  ASN A  27      33.268  16.389  93.869  1.00107.72           C
ATOM    211  CB  ASN A  27      34.026  17.260  94.893  1.00107.72           C
ATOM    212  CG  ASN A  27      34.859  16.399  95.833  1.00107.72           C
ATOM    213  OD1 ASN A  27      35.876  15.828  95.442  1.00107.72           O
ATOM    214  ND2 ASN A  27      34.441  16.337  97.124  1.00107.72           N
ATOM    215  C   ASN A  27      34.264  15.551  93.126  1.00107.72           C
ATOM    216  O   ASN A  27      34.743  15.932  92.061  1.00107.72           O
ATOM    217  N   ALA A  28      34.610  14.378  93.672  1.00 41.06           N
ATOM    218  CA  ALA A  28      35.565  13.500  93.053  1.00 41.06           C
ATOM    219  CB  ALA A  28      35.834  12.224  93.874  1.00 41.06           C
ATOM    220  C   ALA A  28      35.012  13.059  91.735  1.00 41.06           C
ATOM    221  O   ALA A  28      35.747  12.903  90.763  1.00 41.06           O
ATOM    222  N   PHE A  29      33.689  12.823  91.689  1.00107.37           N
ATOM    223  CA  PHE A  29      33.007  12.327  90.528  1.00107.37           C
ATOM    224  CB  PHE A  29      31.506  12.133  90.819  1.00107.37           C
ATOM    225  CG  PHE A  29      30.814  11.699  89.575  1.00107.37           C
ATOM    226  CD1 PHE A  29      30.696  10.366  89.265  1.00107.37           C
ATOM    227  CD2 PHE A  29      30.276  12.631  88.718  1.00107.37           C
ATOM    228  CE1 PHE A  29      30.056   9.968  88.115  1.00107.37           C
ATOM    229  CE2 PHE A  29      29.635  12.239  87.566  1.00107.37           C
ATOM    230  CZ  PHE A  29      29.523  10.904  87.262  1.00107.37           C
ATOM    231  C   PHE A  29      33.123  13.325  89.415  1.00107.37           C
ATOM    232  O   PHE A  29      33.484  12.971  88.295  1.00107.37           O
ATOM    233  N   THR A  30      32.820  14.608  89.695  1.00116.52           N
ATOM    234  CA  THR A  30      32.847  15.625  88.683  1.00116.52           C
ATOM    235  CB  THR A  30      32.326  16.940  89.175  1.00116.52           C
ATOM    236  OG1 THR A  30      33.155  17.432  90.218  1.00116.52           O
ATOM    237  CG2 THR A  30      30.891  16.736  89.688  1.00116.52           C
ATOM    238  C   THR A  30      34.253  15.856  88.223  1.00116.52           C
ATOM    239  O   THR A  30      34.506  16.068  87.038  1.00116.52           O
ATOM    240  N   LEU A  31      35.209  15.842  89.166  1.00 40.54           N
ATOM    241  CA  LEU A  31      36.588  16.068  88.836  1.00 40.54           C
ATOM    242  CB  LEU A  31      37.497  16.011  90.076  1.00 40.54           C
ATOM    243  CG  LEU A  31      37.194  17.104  91.117  1.00 40.54           C
ATOM    244  CD1 LEU A  31      38.135  16.991  92.329  1.00 40.54           C
ATOM    245  CD2 LEU A  31      37.216  18.503  90.479  1.00 40.54           C
ATOM    246  C   LEU A  31      37.043  14.980  87.911  1.00 40.54           C
ATOM    247  O   LEU A  31      37.767  15.224  86.947  1.00 40.54           O
ATOM    248  N   ALA A  32      36.635  13.735  88.193  1.00 40.71           N
ATOM    249  CA  ALA A  32      37.046  12.605  87.408  1.00 40.71           C
ATOM    250  CB  ALA A  32      36.572  11.269  88.010  1.00 40.71           C
ATOM    251  C   ALA A  32      36.506  12.715  86.015  1.00 40.71           C
ATOM    252  O   ALA A  32      37.211  12.419  85.051  1.00 40.71           O
ATOM    253  N   VAL A  33      35.238  13.145  85.860  1.00 91.72           N
ATOM    254  CA  VAL A  33      34.671  13.207  84.543  1.00 91.72           C
ATOM    255  CB  VAL A  33      33.211  13.559  84.511  1.00 91.72           C
ATOM    256  CG1 VAL A  33      33.024  15.000  84.999  1.00 91.72           C
ATOM    257  CG2 VAL A  33      32.699  13.323  83.080  1.00 91.72           C
ATOM    258  C   VAL A  33      35.412  14.211  83.715  1.00 91.72           C
ATOM    259  O   VAL A  33      35.708  13.955  82.548  1.00 91.72           O
ATOM    260  N   GLU A  34      35.748  15.379  84.297  1.00 82.99           N
ATOM    261  CA  GLU A  34      36.426  16.387  83.534  1.00 82.99           C
ATOM    262  CB  GLU A  34      36.670  17.693  84.314  1.00 82.99           C
ATOM    263  CG  GLU A  34      37.606  17.550  85.511  1.00 82.99           C
ATOM    264  CD  GLU A  34      37.686  18.893  86.223  1.00 82.99           C
ATOM    265  OE1 GLU A  34      37.494  19.940  85.549  1.00 82.99           O
ATOM    266  OE2 GLU A  34      37.944  18.888  87.456  1.00 82.99           O
ATOM    267  C   GLU A  34      37.752  15.845  83.102  1.00 82.99           C
ATOM    268  O   GLU A  34      38.202  16.118  81.990  1.00 82.99           O
ATOM    269  N   THR A  35      38.418  15.071  83.982  1.00 35.25           N
ATOM    270  CA  THR A  35      39.714  14.522  83.692  1.00 35.25           C
ATOM    271  CB  THR A  35      40.311  13.807  84.869  1.00 35.25           C
ATOM    272  OG1 THR A  35      40.435  14.694  85.971  1.00 35.25           O
ATOM    273  CG2 THR A  35      41.695  13.272  84.468  1.00 35.25           C
ATOM    274  C   THR A  35      39.643  13.543  82.553  1.00 35.25           C
ATOM    275  O   THR A  35      40.464  13.598  81.639  1.00 35.25           O
ATOM    276  N   ALA A  36      38.663  12.617  82.576  1.00 35.85           N
ATOM    277  CA  ALA A  36      38.554  11.605  81.557  1.00 35.85           C
ATOM    278  CB  ALA A  36      37.433  10.586  81.835  1.00 35.85           C
ATOM    279  C   ALA A  36      38.259  12.240  80.233  1.00 35.85           C
ATOM    280  O   ALA A  36      38.802  11.837  79.206  1.00 35.85           O
ATOM    281  N   LEU A  37      37.368  13.248  80.218  1.00137.53           N
ATOM    282  CA  LEU A  37      36.998  13.892  78.991  1.00137.53           C
ATOM    283  CB  LEU A  37      35.888  14.941  79.178  1.00137.53           C
ATOM    284  CG  LEU A  37      34.526  14.347  79.584  1.00137.53           C
ATOM    285  CD1 LEU A  37      33.463  15.446  79.746  1.00137.53           C
ATOM    286  CD2 LEU A  37      34.089  13.246  78.603  1.00137.53           C
ATOM    287  C   LEU A  37      38.189  14.601  78.417  1.00137.53           C
ATOM    288  O   LEU A  37      38.432  14.542  77.214  1.00137.53           O
ATOM    289  N   SER A  38      38.978  15.281  79.271  1.00 40.50           N
ATOM    290  CA  SER A  38      40.096  16.054  78.800  1.00 40.50           C
ATOM    291  CB  SER A  38      40.809  16.821  79.926  1.00 40.50           C
ATOM    292  OG  SER A  38      39.939  17.805  80.464  1.00 40.50           O
ATOM    293  C   SER A  38      41.097  15.147  78.151  1.00 40.50           C
ATOM    294  O   SER A  38      41.792  15.549  77.218  1.00 40.50           O
ATOM    295  N   LYS A  39      41.202  13.908  78.667  1.00116.78           N
ATOM    296  CA  LYS A  39      42.062  12.865  78.176  1.00116.78           C
ATOM    297  CB  LYS A  39      42.039  11.609  79.064  1.00116.78           C
ATOM    298  CG  LYS A  39      42.850  10.448  78.486  1.00116.78           C
ATOM    299  CD  LYS A  39      42.986   9.258  79.436  1.00116.78           C
ATOM    300  CE  LYS A  39      43.575   8.019  78.762  1.00116.78           C
ATOM    301  NZ  LYS A  39      42.662   7.543  77.697  1.00116.78           N
ATOM    302  C   LYS A  39      41.581  12.430  76.829  1.00116.78           C
ATOM    303  O   LYS A  39      42.371  11.986  75.999  1.00116.78           O
ATOM    304  N   GLY A  40      40.262  12.530  76.576  1.00 34.95           N
ATOM    305  CA  GLY A  40      39.754  12.076  75.315  1.00 34.95           C
ATOM    306  C   GLY A  40      38.946  10.832  75.512  1.00 34.95           C
ATOM    307  O   GLY A  40      38.508  10.220  74.540  1.00 34.95           O
ATOM    308  N   GLU A  41      38.748  10.396  76.771  1.00 81.34           N
ATOM    309  CA  GLU A  41      37.912   9.248  76.961  1.00 81.34           C
ATOM    310  CB  GLU A  41      38.248   8.405  78.202  1.00 81.34           C
ATOM    311  CG  GLU A  41      37.543   7.047  78.183  1.00 81.34           C
ATOM    312  CD  GLU A  41      38.210   6.138  79.201  1.00 81.34           C
ATOM    313  OE1 GLU A  41      39.178   6.599  79.863  1.00 81.34           O
ATOM    314  OE2 GLU A  41      37.763   4.966  79.326  1.00 81.34           O
ATOM    315  C   GLU A  41      36.492   9.712  77.060  1.00 81.34           C
ATOM    316  O   GLU A  41      36.221  10.884  77.323  1.00 81.34           O
ATOM    317  N   SER A  42      35.536   8.793  76.818  1.00 33.71           N
ATOM    318  CA  SER A  42      34.155   9.166  76.895  1.00 33.71           C
ATOM    319  CB  SER A  42      33.308   8.614  75.736  1.00 33.71           C
ATOM    320  OG  SER A  42      33.759   9.154  74.502  1.00 33.71           O
ATOM    321  C   SER A  42      33.609   8.598  78.163  1.00 33.71           C
ATOM    322  O   SER A  42      33.882   7.450  78.510  1.00 33.71           O
ATOM    323  N   VAL A  43      32.827   9.411  78.902  1.00 41.07           N
ATOM    324  CA  VAL A  43      32.252   8.946  80.129  1.00 41.07           C
ATOM    325  CB  VAL A  43      32.198   9.994  81.200  1.00 41.07           C
ATOM    326  CG1 VAL A  43      31.523   9.386  82.440  1.00 41.07           C
ATOM    327  CG2 VAL A  43      33.625  10.509  81.458  1.00 41.07           C
ATOM    328  C   VAL A  43      30.849   8.542  79.818  1.00 41.07           C
ATOM    329  O   VAL A  43      30.075   9.321  79.261  1.00 41.07           O
ATOM    330  N   GLU A  44      30.486   7.294  80.169  1.00 46.82           N
ATOM    331  CA  GLU A  44      29.183   6.814  79.823  1.00 46.82           C
ATOM    332  CB  GLU A  44      29.247   5.582  78.907  1.00 46.82           C
ATOM    333  CG  GLU A  44      29.935   5.874  77.571  1.00 46.82           C
ATOM    334  CD  GLU A  44      30.249   4.548  76.893  1.00 46.82           C
ATOM    335  OE1 GLU A  44      29.720   3.505  77.363  1.00 46.82           O
ATOM    336  OE2 GLU A  44      31.025   4.557  75.901  1.00 46.82           O
ATOM    337  C   GLU A  44      28.467   6.412  81.073  1.00 46.82           C
ATOM    338  O   GLU A  44      28.992   5.663  81.896  1.00 46.82           O
ATOM    339  N   LEU A  45      27.236   6.931  81.246  1.00 69.98           N
ATOM    340  CA  LEU A  45      26.422   6.589  82.378  1.00 69.98           C
ATOM    341  CB  LEU A  45      26.140   7.798  83.288  1.00 69.98           C
ATOM    342  CG  LEU A  45      27.418   8.451  83.845  1.00 69.98           C
ATOM    343  CD1 LEU A  45      27.087   9.651  84.743  1.00 69.98           C
ATOM    344  CD2 LEU A  45      28.324   7.418  84.532  1.00 69.98           C
ATOM    345  C   LEU A  45      25.111   6.154  81.800  1.00 69.98           C
ATOM    346  O   LEU A  45      24.355   6.972  81.277  1.00 69.98           O
ATOM    347  N   VAL A  46      24.776   4.856  81.912  1.00101.92           N
ATOM    348  CA  VAL A  46      23.594   4.399  81.244  1.00101.92           C
ATOM    349  CB  VAL A  46      23.385   2.916  81.338  1.00101.92           C
ATOM    350  CG1 VAL A  46      24.545   2.209  80.618  0.00101.92           C
ATOM    351  CG2 VAL A  46      23.239   2.538  82.822  0.00101.92           C
ATOM    352  C   VAL A  46      22.386   5.060  81.819  1.00101.92           C
ATOM    353  O   VAL A  46      22.195   5.116  83.033  1.00101.92           O
ATOM    354  N   GLY A  47      21.554   5.613  80.915  1.00 45.98           N
ATOM    355  CA  GLY A  47      20.295   6.219  81.235  1.00 45.98           C
ATOM    356  C   GLY A  47      20.488   7.692  81.412  1.00 45.98           C
ATOM    357  O   GLY A  47      19.710   8.495  80.894  1.00 45.98           O
ATOM    358  N   PHE A  48      21.519   8.082  82.189  1.00 73.84           N
ATOM    359  CA  PHE A  48      21.746   9.482  82.428  1.00 73.84           C
ATOM    360  CB  PHE A  48      22.689   9.745  83.614  1.00 73.84           C
ATOM    361  CG  PHE A  48      22.812  11.223  83.776  1.00 73.84           C
ATOM    362  CD1 PHE A  48      21.846  11.937  84.449  1.00 73.84           C
ATOM    363  CD2 PHE A  48      23.896  11.896  83.262  1.00 73.84           C
ATOM    364  CE1 PHE A  48      21.957  13.299  84.602  1.00 73.84           C
ATOM    365  CE2 PHE A  48      24.013  13.258  83.412  1.00 73.84           C
ATOM    366  CZ  PHE A  48      23.042  13.962  84.083  1.00 73.84           C
ATOM    367  C   PHE A  48      22.314  10.178  81.230  1.00 73.84           C
ATOM    368  O   PHE A  48      21.795  11.214  80.827  1.00 73.84           O
ATOM    369  N   GLY A  49      23.392   9.643  80.612  1.00 34.43           N
ATOM    370  CA  GLY A  49      23.919  10.362  79.480  1.00 34.43           C
ATOM    371  C   GLY A  49      25.394  10.125  79.383  1.00 34.43           C
ATOM    372  O   GLY A  49      25.971   9.376  80.168  1.00 34.43           O
ATOM    373  N   LYS A  50      26.049  10.781  78.398  1.00 73.31           N
ATOM    374  CA  LYS A  50      27.451  10.571  78.188  1.00 73.31           C
ATOM    375  CB  LYS A  50      27.732   9.766  76.910  1.00 73.31           C
ATOM    376  CG  LYS A  50      27.008   8.419  76.890  1.00 73.31           C
ATOM    377  CD  LYS A  50      26.958   7.767  75.508  1.00 73.31           C
ATOM    378  CE  LYS A  50      25.956   6.615  75.427  1.00 73.31           C
ATOM    379  NZ  LYS A  50      26.347   5.542  76.365  1.00 73.31           N
ATOM    380  C   LYS A  50      28.113  11.905  78.013  1.00 73.31           C
ATOM    381  O   LYS A  50      27.485  12.877  77.591  1.00 73.31           O
ATOM    382  N   PHE A  51      29.416  11.979  78.362  1.00 60.27           N
ATOM    383  CA  PHE A  51      30.189  13.177  78.193  1.00 60.27           C
ATOM    384  CB  PHE A  51      30.798  13.720  79.502  1.00 60.27           C
ATOM    385  CG  PHE A  51      29.704  14.156  80.418  1.00 60.27           C
ATOM    386  CD1 PHE A  51      29.084  13.255  81.254  1.00 60.27           C
ATOM    387  CD2 PHE A  51      29.300  15.471  80.445  1.00 60.27           C
ATOM    388  CE1 PHE A  51      28.077  13.656  82.102  1.00 60.27           C
ATOM    389  CE2 PHE A  51      28.294  15.878  81.291  1.00 60.27           C
ATOM    390  CZ  PHE A  51      27.678  14.970  82.119  1.00 60.27           C
ATOM    391  C   PHE A  51      31.353  12.809  77.323  1.00 60.27           C
ATOM    392  O   PHE A  51      31.934  11.736  77.481  1.00 60.27           O
ATOM    393  N   GLU A  52      31.721  13.691  76.370  1.00109.32           N
ATOM    394  CA  GLU A  52      32.829  13.403  75.498  1.00109.32           C
ATOM    395  CB  GLU A  52      32.431  12.738  74.172  1.00109.32           C
ATOM    396  CG  GLU A  52      31.913  11.310  74.271  1.00109.32           C
ATOM    397  CD  GLU A  52      31.587  10.854  72.854  1.00109.32           C
ATOM    398  OE1 GLU A  52      31.044  11.680  72.070  1.00109.32           O
ATOM    399  OE2 GLU A  52      31.885   9.675  72.535  1.00109.32           O
ATOM    400  C   GLU A  52      33.426  14.695  75.052  1.00109.32           C
ATOM    401  O   GLU A  52      32.870  15.769  75.269  1.00109.32           O
ATOM    402  N   THR A  53      34.606  14.606  74.407  1.00117.09           N
ATOM    403  CA  THR A  53      35.178  15.776  73.816  1.00117.09           C
ATOM    404  CB  THR A  53      36.666  15.901  73.950  1.00117.09           C
ATOM    405  OG1 THR A  53      37.311  14.767  73.390  1.00117.09           O
ATOM    406  CG2 THR A  53      37.022  16.067  75.432  1.00117.09           C
ATOM    407  C   THR A  53      34.869  15.677  72.361  1.00117.09           C
ATOM    408  O   THR A  53      34.912  14.595  71.776  1.00117.09           O
ATOM    409  N   ALA A  54      34.498  16.816  71.747  1.00 30.16           N
ATOM    410  CA  ALA A  54      34.189  16.804  70.350  1.00 30.16           C
ATOM    411  CB  ALA A  54      32.776  17.318  70.032  1.00 30.16           C
ATOM    412  C   ALA A  54      35.157  17.709  69.666  1.00 30.16           C
ATOM    413  O   ALA A  54      35.441  18.810  70.138  1.00 30.16           O
ATOM    414  N   GLU A  55      35.702  17.249  68.525  1.00 79.10           N
ATOM    415  CA  GLU A  55      36.638  18.059  67.811  1.00 79.10           C
ATOM    416  CB  GLU A  55      37.571  17.275  66.870  1.00 79.10           C
ATOM    417  CG  GLU A  55      38.659  16.489  67.601  1.00 79.10           C
ATOM    418  CD  GLU A  55      39.655  17.497  68.155  1.00 79.10           C
ATOM    419  OE1 GLU A  55      40.172  18.322  67.357  1.00 79.10           O
ATOM    420  OE2 GLU A  55      39.907  17.459  69.388  1.00 79.10           O
ATOM    421  C   GLU A  55      35.889  19.040  66.981  1.00 79.10           C
ATOM    422  O   GLU A  55      34.783  18.774  66.511  1.00 79.10           O
ATOM    423  N   GLN A  56      36.488  20.232  66.821  1.00 79.61           N
ATOM    424  CA  GLN A  56      35.956  21.238  65.959  1.00 79.61           C
ATOM    425  CB  GLN A  56      35.591  22.548  66.676  1.00 79.61           C
ATOM    426  CG  GLN A  56      34.400  22.403  67.624  1.00 79.61           C
ATOM    427  CD  GLN A  56      33.156  22.171  66.777  1.00 79.61           C
ATOM    428  OE1 GLN A  56      33.184  22.314  65.555  1.00 79.61           O
ATOM    429  NE2 GLN A  56      32.030  21.804  67.444  1.00 79.61           N
ATOM    430  C   GLN A  56      37.065  21.538  65.006  1.00 79.61           C
ATOM    431  O   GLN A  56      38.194  21.788  65.424  1.00 79.61           O
ATOM    432  N   LYS A  57      36.775  21.501  63.692  1.00 72.97           N
ATOM    433  CA  LYS A  57      37.799  21.735  62.717  1.00 72.97           C
ATOM    434  CB  LYS A  57      37.455  21.222  61.309  1.00 72.97           C
ATOM    435  CG  LYS A  57      37.481  19.697  61.191  1.00 72.97           C
ATOM    436  CD  LYS A  57      36.370  18.993  61.971  1.00 72.97           C
ATOM    437  CE  LYS A  57      36.404  17.469  61.835  1.00 72.97           C
ATOM    438  NZ  LYS A  57      35.306  16.865  62.621  1.00 72.97           N
ATOM    439  C   LYS A  57      38.035  23.203  62.617  1.00 72.97           C
ATOM    440  O   LYS A  57      37.179  24.007  62.979  1.00 72.97           O
ATOM    441  N   GLY A  58      39.241  23.583  62.147  1.00 22.58           N
ATOM    442  CA  GLY A  58      39.559  24.971  61.995  1.00 22.58           C
ATOM    443  C   GLY A  58      38.766  25.472  60.840  1.00 22.58           C
ATOM    444  O   GLY A  58      38.486  24.733  59.897  1.00 22.58           O
ATOM    445  N   LYS A  59      38.373  26.757  60.890  1.00105.34           N
ATOM    446  CA  LYS A  59      37.621  27.293  59.801  1.00105.34           C
ATOM    447  CB  LYS A  59      36.110  27.032  59.929  1.00105.34           C
ATOM    448  CG  LYS A  59      35.505  27.589  61.218  1.00105.34           C
ATOM    449  CD  LYS A  59      33.978  27.540  61.242  1.00105.34           C
ATOM    450  CE  LYS A  59      33.414  26.139  61.490  1.00105.34           C
ATOM    451  NZ  LYS A  59      31.935  26.181  61.474  1.00105.34           N
ATOM    452  C   LYS A  59      37.838  28.770  59.775  1.00105.34           C
ATOM    453  O   LYS A  59      38.159  29.388  60.789  1.00105.34           O
ATOM    454  N   GLU A  60      37.700  29.368  58.580  1.00 80.77           N
ATOM    455  CA  GLU A  60      37.831  30.786  58.465  1.00 80.77           C
ATOM    456  CB  GLU A  60      38.129  31.259  57.034  1.00 80.77           C
ATOM    457  CG  GLU A  60      37.021  30.902  56.039  0.00 80.77           C
ATOM    458  CD  GLU A  60      37.417  31.417  54.661  0.00 80.77           C
ATOM    459  OE1 GLU A  60      38.619  31.742  54.463  0.00 80.77           O
ATOM    460  OE2 GLU A  60      36.515  31.491  53.784  0.00 80.77           O
ATOM    461  C   GLU A  60      36.517  31.358  58.867  1.00 80.77           C
ATOM    462  O   GLU A  60      35.473  30.736  58.686  1.00 80.77           O
ATOM    463  N   GLY A  61      36.535  32.568  59.445  1.00 60.12           N
ATOM    464  CA  GLY A  61      35.306  33.189  59.831  1.00 60.12           C
ATOM    465  C   GLY A  61      35.615  34.638  59.912  1.00 60.12           C
ATOM    466  O   GLY A  61      36.762  35.034  59.734  1.00 60.12           O
ATOM    467  N   LYS A  62      34.605  35.493  60.146  1.00 99.94           N
ATOM    468  CA  LYS A  62      34.994  36.864  60.278  1.00 99.94           C
ATOM    469  CB  LYS A  62      34.836  37.730  59.012  1.00 99.94           C
ATOM    470  CG  LYS A  62      33.414  38.056  58.558  1.00 99.94           C
ATOM    471  CD  LYS A  62      33.402  39.172  57.507  1.00 99.94           C
ATOM    472  CE  LYS A  62      32.049  39.387  56.834  1.00 99.94           C
ATOM    473  NZ  LYS A  62      32.206  40.313  55.690  1.00 99.94           N
ATOM    474  C   LYS A  62      34.248  37.479  61.409  1.00 99.94           C
ATOM    475  O   LYS A  62      33.178  37.012  61.796  1.00 99.94           O
ATOM    476  N   VAL A  63      34.826  38.552  61.985  1.00104.73           N
ATOM    477  CA  VAL A  63      34.213  39.190  63.111  1.00104.73           C
ATOM    478  CB  VAL A  63      35.167  40.004  63.937  1.00104.73           C
ATOM    479  CG1 VAL A  63      36.226  39.058  64.526  1.00104.73           C
ATOM    480  CG2 VAL A  63      35.744  41.132  63.066  1.00104.73           C
ATOM    481  C   VAL A  63      33.153  40.110  62.610  1.00104.73           C
ATOM    482  O   VAL A  63      33.367  40.925  61.711  1.00104.73           O
ATOM    483  N   PRO A  64      31.987  39.951  63.174  1.00 78.94           N
ATOM    484  CA  PRO A  64      30.862  40.760  62.809  1.00 78.94           C
ATOM    485  CD  PRO A  64      31.587  38.699  63.788  1.00 78.94           C
ATOM    486  CB  PRO A  64      29.630  40.072  63.407  1.00 78.94           C
ATOM    487  CG  PRO A  64      30.200  39.012  64.369  1.00 78.94           C
ATOM    488  C   PRO A  64      31.010  42.199  63.192  1.00 78.94           C
ATOM    489  O   PRO A  64      30.450  43.046  62.496  1.00 78.94           O
ATOM    490  N   GLY A  65      31.724  42.510  64.294  1.00 36.74           N
ATOM    491  CA  GLY A  65      31.835  43.891  64.672  1.00 36.74           C
ATOM    492  C   GLY A  65      32.601  44.595  63.607  1.00 36.74           C
ATOM    493  O   GLY A  65      32.186  45.631  63.089  1.00 36.74           O
ATOM    494  N   SER A  66      33.754  44.014  63.246  1.00185.89           N
ATOM    495  CA  SER A  66      34.554  44.525  62.180  1.00185.89           C
ATOM    496  CB  SER A  66      36.037  44.123  62.267  1.00185.89           C
ATOM    497  OG  SER A  66      36.624  44.600  63.465  1.00185.89           O
ATOM    498  C   SER A  66      34.023  43.785  61.013  1.00185.89           C
ATOM    499  O   SER A  66      32.861  43.396  60.984  1.00185.89           O
ATOM    500  N   ASP A  67      34.834  43.648  59.965  1.00223.11           N
ATOM    501  CA  ASP A  67      34.429  42.744  58.943  1.00223.11           C
ATOM    502  CB  ASP A  67      33.931  43.421  57.655  1.00223.11           C
ATOM    503  CG  ASP A  67      35.087  44.164  57.011  1.00223.11           C
ATOM    504  OD1 ASP A  67      35.764  44.956  57.719  1.00223.11           O
ATOM    505  OD2 ASP A  67      35.313  43.936  55.793  1.00223.11           O
ATOM    506  C   ASP A  67      35.683  42.017  58.623  1.00223.11           C
ATOM    507  O   ASP A  67      35.844  41.467  57.536  1.00223.11           O
ATOM    508  N   LYS A  68      36.604  41.991  59.606  1.00158.36           N
ATOM    509  CA  LYS A  68      37.877  41.375  59.394  1.00158.36           C
ATOM    510  CB  LYS A  68      38.945  41.760  60.434  1.00158.36           C
ATOM    511  CG  LYS A  68      39.657  43.079  60.120  1.00158.36           C
ATOM    512  CD  LYS A  68      38.768  44.321  60.189  1.00158.36           C
ATOM    513  CE  LYS A  68      39.461  45.583  59.669  1.00158.36           C
ATOM    514  NZ  LYS A  68      40.689  45.844  60.451  1.00158.36           N
ATOM    515  C   LYS A  68      37.725  39.896  59.412  1.00158.36           C
ATOM    516  O   LYS A  68      37.025  39.329  60.250  1.00158.36           O
ATOM    517  N   THR A  69      38.390  39.233  58.448  1.00103.63           N
ATOM    518  CA  THR A  69      38.344  37.805  58.384  1.00103.63           C
ATOM    519  CB  THR A  69      38.621  37.255  57.015  1.00103.63           C
ATOM    520  OG1 THR A  69      39.931  37.614  56.601  1.00103.63           O
ATOM    521  CG2 THR A  69      37.580  37.820  56.035  1.00103.63           C
ATOM    522  C   THR A  69      39.398  37.287  59.304  1.00103.63           C
ATOM    523  O   THR A  69      40.460  37.890  59.444  1.00103.63           O
ATOM    524  N   TYR A  70      39.107  36.166  59.989  1.00150.13           N
ATOM    525  CA  TYR A  70      40.069  35.566  60.862  1.00150.13           C
ATOM    526  CB  TYR A  70      39.904  35.957  62.343  1.00150.13           C
ATOM    527  CG  TYR A  70      38.550  35.547  62.815  1.00150.13           C
ATOM    528  CD1 TYR A  70      38.297  34.250  63.198  1.00150.13           C
ATOM    529  CD2 TYR A  70      37.533  36.471  62.890  1.00150.13           C
ATOM    530  CE1 TYR A  70      37.048  33.878  63.639  1.00150.13           C
ATOM    531  CE2 TYR A  70      36.282  36.105  63.330  1.00150.13           C
ATOM    532  CZ  TYR A  70      36.038  34.807  63.706  1.00150.13           C
ATOM    533  OH  TYR A  70      34.755  34.432  64.159  1.00150.13           O
ATOM    534  C   TYR A  70      39.956  34.080  60.740  1.00150.13           C
ATOM    535  O   TYR A  70      38.931  33.554  60.307  1.00150.13           O
ATOM    536  N   LYS A  71      41.031  33.354  61.104  1.00 59.36           N
ATOM    537  CA  LYS A  71      40.983  31.925  61.006  1.00 59.36           C
ATOM    538  CB  LYS A  71      42.285  31.287  60.487  1.00 59.36           C
ATOM    539  CG  LYS A  71      42.210  29.762  60.389  1.00 59.36           C
ATOM    540  CD  LYS A  71      43.382  29.133  59.635  1.00 59.36           C
ATOM    541  CE  LYS A  71      44.646  28.981  60.484  1.00 59.36           C
ATOM    542  NZ  LYS A  71      45.706  28.312  59.696  1.00 59.36           N
ATOM    543  C   LYS A  71      40.768  31.394  62.377  1.00 59.36           C
ATOM    544  O   LYS A  71      41.409  31.825  63.336  1.00 59.36           O
ATOM    545  N   THR A  72      39.837  30.437  62.513  1.00107.48           N
ATOM    546  CA  THR A  72      39.643  29.884  63.812  1.00107.48           C
ATOM    547  CB  THR A  72      38.204  29.631  64.180  1.00107.48           C
ATOM    548  OG1 THR A  72      38.105  29.311  65.560  1.00107.48           O
ATOM    549  CG2 THR A  72      37.640  28.481  63.328  1.00107.48           C
ATOM    550  C   THR A  72      40.379  28.586  63.818  1.00107.48           C
ATOM    551  O   THR A  72      40.252  27.774  62.903  1.00107.48           O
ATOM    552  N   GLU A  73      41.210  28.374  64.852  1.00 88.25           N
ATOM    553  CA  GLU A  73      41.980  27.170  64.922  1.00 88.25           C
ATOM    554  CB  GLU A  73      43.095  27.187  65.977  1.00 88.25           C
ATOM    555  CG  GLU A  73      42.538  27.291  67.399  1.00 88.25           C
ATOM    556  CD  GLU A  73      43.593  26.781  68.367  1.00 88.25           C
ATOM    557  OE1 GLU A  73      44.649  26.293  67.883  1.00 88.25           O
ATOM    558  OE2 GLU A  73      43.352  26.861  69.601  1.00 88.25           O
ATOM    559  C   GLU A  73      41.063  26.076  65.349  1.00 88.25           C
ATOM    560  O   GLU A  73      39.964  26.325  65.842  1.00 88.25           O
ATOM    561  N   ASP A  74      41.498  24.819  65.143  1.00 90.36           N
ATOM    562  CA  ASP A  74      40.689  23.715  65.558  1.00 90.36           C
ATOM    563  CB  ASP A  74      41.241  22.339  65.146  1.00 90.36           C
ATOM    564  CG  ASP A  74      42.571  22.133  65.854  1.00 90.36           C
ATOM    565  OD1 ASP A  74      43.416  23.067  65.807  1.00 90.36           O
ATOM    566  OD2 ASP A  74      42.764  21.036  66.444  1.00 90.36           O
ATOM    567  C   ASP A  74      40.658  23.768  67.051  1.00 90.36           C
ATOM    568  O   ASP A  74      41.612  24.222  67.679  1.00 90.36           O
ATOM    569  N   LYS A  75      39.537  23.327  67.652  1.00119.26           N
ATOM    570  CA  LYS A  75      39.370  23.382  69.073  1.00119.26           C
ATOM    571  CB  LYS A  75      38.433  24.521  69.503  1.00119.26           C
ATOM    572  CG  LYS A  75      38.313  24.719  71.012  1.00119.26           C
ATOM    573  CD  LYS A  75      37.531  25.982  71.376  1.00119.26           C
ATOM    574  CE  LYS A  75      38.038  27.237  70.661  1.00119.26           C
ATOM    575  NZ  LYS A  75      37.069  28.345  70.818  1.00119.26           N
ATOM    576  C   LYS A  75      38.712  22.109  69.496  1.00119.26           C
ATOM    577  O   LYS A  75      38.275  21.317  68.663  1.00119.26           O
ATOM    578  N   ARG A  76      38.663  21.874  70.822  1.00 68.75           N
ATOM    579  CA  ARG A  76      37.991  20.722  71.351  1.00 68.75           C
ATOM    580  CB  ARG A  76      38.886  19.801  72.197  1.00 68.75           C
ATOM    581  CG  ARG A  76      40.148  19.273  71.515  1.00 68.75           C
ATOM    582  CD  ARG A  76      41.036  18.506  72.499  1.00 68.75           C
ATOM    583  NE  ARG A  76      42.388  18.347  71.895  1.00 68.75           N
ATOM    584  CZ  ARG A  76      42.773  17.155  71.354  1.00 68.75           C
ATOM    585  NH1 ARG A  76      41.911  16.098  71.336  1.00 68.75           N
ATOM    586  NH2 ARG A  76      44.032  17.019  70.844  1.00 68.75           N
ATOM    587  C   ARG A  76      37.010  21.270  72.340  1.00 68.75           C
ATOM    588  O   ARG A  76      37.298  22.257  73.015  1.00 68.75           O
ATOM    589  N   VAL A  77      35.815  20.658  72.449  1.00 44.25           N
ATOM    590  CA  VAL A  77      34.869  21.141  73.417  1.00 44.25           C
ATOM    591  CB  VAL A  77      33.766  21.965  72.818  1.00 44.25           C
ATOM    592  CG1 VAL A  77      34.381  23.219  72.175  1.00 44.25           C
ATOM    593  CG2 VAL A  77      32.975  21.086  71.835  1.00 44.25           C
ATOM    594  C   VAL A  77      34.228  19.951  74.063  1.00 44.25           C
ATOM    595  O   VAL A  77      34.139  18.878  73.470  1.00 44.25           O
ATOM    596  N   PRO A  78      33.812  20.110  75.292  1.00 79.55           N
ATOM    597  CA  PRO A  78      33.116  19.083  76.023  1.00 79.55           C
ATOM    598  CD  PRO A  78      34.307  21.171  76.151  1.00 79.55           C
ATOM    599  CB  PRO A  78      33.153  19.521  77.488  1.00 79.55           C
ATOM    600  CG  PRO A  78      33.476  21.027  77.433  1.00 79.55           C
ATOM    601  C   PRO A  78      31.719  18.960  75.487  1.00 79.55           C
ATOM    602  O   PRO A  78      31.141  19.982  75.118  1.00 79.55           O
ATOM    603  N   LYS A  79      31.148  17.735  75.447  1.00166.22           N
ATOM    604  CA  LYS A  79      29.813  17.573  74.940  1.00166.22           C
ATOM    605  CB  LYS A  79      29.759  16.982  73.522  1.00166.22           C
ATOM    606  CG  LYS A  79      28.338  16.871  72.965  1.00166.22           C
ATOM    607  CD  LYS A  79      27.683  18.223  72.672  1.00166.22           C
ATOM    608  CE  LYS A  79      28.270  18.931  71.451  1.00166.22           C
ATOM    609  NZ  LYS A  79      29.693  19.257  71.696  1.00166.22           N
ATOM    610  C   LYS A  79      29.067  16.625  75.833  1.00166.22           C
ATOM    611  O   LYS A  79      29.651  15.734  76.448  1.00166.22           O
ATOM    612  N   PHE A  80      27.732  16.806  75.912  1.00 72.97           N
ATOM    613  CA  PHE A  80      26.889  16.000  76.748  1.00 72.97           C
ATOM    614  CB  PHE A  80      26.254  16.849  77.867  1.00 72.97           C
ATOM    615  CG  PHE A  80      25.267  16.052  78.647  1.00 72.97           C
ATOM    616  CD1 PHE A  80      25.679  15.119  79.568  1.00 72.97           C
ATOM    617  CD2 PHE A  80      23.919  16.267  78.472  1.00 72.97           C
ATOM    618  CE1 PHE A  80      24.759  14.397  80.290  1.00 72.97           C
ATOM    619  CE2 PHE A  80      22.993  15.549  79.191  1.00 72.97           C
ATOM    620  CZ  PHE A  80      23.414  14.609  80.100  1.00 72.97           C
ATOM    621  C   PHE A  80      25.793  15.440  75.895  1.00 72.97           C
ATOM    622  O   PHE A  80      25.189  16.158  75.099  1.00 72.97           O
ATOM    623  N   LYS A  81      25.535  14.122  76.038  1.00137.84           N
ATOM    624  CA  LYS A  81      24.478  13.441  75.341  1.00137.84           C
ATOM    625  CB  LYS A  81      24.950  12.190  74.583  1.00137.84           C
ATOM    626  CG  LYS A  81      23.846  11.490  73.790  1.00137.84           C
ATOM    627  CD  LYS A  81      24.372  10.413  72.840  1.00137.84           C
ATOM    628  CE  LYS A  81      25.124  10.973  71.631  1.00137.84           C
ATOM    629  NZ  LYS A  81      25.788   9.878  70.890  1.00137.84           N
ATOM    630  C   LYS A  81      23.548  12.968  76.411  1.00137.84           C
ATOM    631  O   LYS A  81      23.938  12.324  77.382  1.00137.84           O
ATOM    632  N   PRO A  82      22.309  13.274  76.195  1.00248.47           N
ATOM    633  CA  PRO A  82      21.258  13.125  77.159  1.00248.47           C
ATOM    634  CD  PRO A  82      21.903  14.034  75.026  1.00248.47           C
ATOM    635  CB  PRO A  82      20.057  13.876  76.574  1.00248.47           C
ATOM    636  CG  PRO A  82      20.370  14.006  75.072  1.00248.47           C
ATOM    637  C   PRO A  82      20.832  11.856  77.798  1.00248.47           C
ATOM    638  O   PRO A  82      20.393  12.009  78.920  1.00248.47           O
ATOM    639  N   GLY A  83      20.857  10.656  77.187  1.00111.59           N
ATOM    640  CA  GLY A  83      20.402   9.467  77.869  1.00111.59           C
ATOM    641  C   GLY A  83      18.913   9.370  77.695  1.00111.59           C
ATOM    642  O   GLY A  83      18.194  10.357  77.836  1.00111.59           O
ATOM    643  N   LYS A  84      18.413   8.145  77.439  1.00110.24           N
ATOM    644  CA  LYS A  84      17.027   7.864  77.165  1.00110.24           C
ATOM    645  CB  LYS A  84      16.835   6.382  76.778  1.00110.24           C
ATOM    646  CG  LYS A  84      15.405   5.928  76.463  1.00110.24           C
ATOM    647  CD  LYS A  84      14.494   5.837  77.688  1.00110.24           C
ATOM    648  CE  LYS A  84      13.195   5.069  77.439  1.00110.24           C
ATOM    649  NZ  LYS A  84      12.500   4.825  78.723  1.00110.24           N
ATOM    650  C   LYS A  84      16.144   8.187  78.335  1.00110.24           C
ATOM    651  O   LYS A  84      15.096   8.809  78.166  1.00110.24           O
ATOM    652  N   ILE A  85      16.533   7.773  79.554  1.00120.48           N
ATOM    653  CA  ILE A  85      15.694   8.001  80.698  1.00120.48           C
ATOM    654  CB  ILE A  85      16.168   7.309  81.949  1.00120.48           C
ATOM    655  CG1 ILE A  85      15.074   7.351  83.031  1.00120.48           C
ATOM    656  CG2 ILE A  85      17.488   7.949  82.396  1.00120.48           C
ATOM    657  CD1 ILE A  85      13.832   6.530  82.690  1.00120.48           C
ATOM    658  C   ILE A  85      15.595   9.468  80.973  1.00120.48           C
ATOM    659  O   ILE A  85      14.525   9.980  81.296  1.00120.48           O
ATOM    660  N   LEU A  86      16.721  10.188  80.851  1.00105.56           N
ATOM    661  CA  LEU A  86      16.742  11.593  81.148  1.00105.56           C
ATOM    662  CB  LEU A  86      18.135  12.231  80.964  1.00105.56           C
ATOM    663  CG  LEU A  86      18.294  13.625  81.618  1.00105.56           C
ATOM    664  CD1 LEU A  86      17.304  14.663  81.072  1.00105.56           C
ATOM    665  CD2 LEU A  86      18.252  13.528  83.151  1.00105.56           C
ATOM    666  C   LEU A  86      15.806  12.291  80.202  1.00105.56           C
ATOM    667  O   LEU A  86      15.039  13.160  80.611  1.00105.56           O
ATOM    668  N   LYS A  87      15.836  11.939  78.904  1.00110.27           N
ATOM    669  CA  LYS A  87      15.004  12.614  77.949  1.00110.27           C
ATOM    670  CB  LYS A  87      15.239  12.173  76.492  1.00110.27           C
ATOM    671  CG  LYS A  87      16.635  12.501  75.956  1.00110.27           C
ATOM    672  CD  LYS A  87      16.860  12.059  74.506  1.00110.27           C
ATOM    673  CE  LYS A  87      16.216  10.715  74.161  1.00110.27           C
ATOM    674  NZ  LYS A  87      16.909   9.613  74.856  1.00110.27           N
ATOM    675  C   LYS A  87      13.563  12.344  78.253  1.00110.27           C
ATOM    676  O   LYS A  87      12.713  13.221  78.093  1.00110.27           O
ATOM    677  N   GLN A  88      13.247  11.108  78.679  1.00 96.84           N
ATOM    678  CA  GLN A  88      11.894  10.690  78.921  1.00 96.84           C
ATOM    679  CB  GLN A  88      11.810   9.218  79.359  1.00 96.84           C
ATOM    680  CG  GLN A  88      12.322   8.210  78.329  1.00 96.84           C
ATOM    681  CD  GLN A  88      11.212   7.929  77.330  1.00 96.84           C
ATOM    682  OE1 GLN A  88      10.944   8.731  76.438  1.00 96.84           O
ATOM    683  NE2 GLN A  88      10.546   6.753  77.481  1.00 96.84           N
ATOM    684  C   GLN A  88      11.304  11.468  80.052  1.00 96.84           C
ATOM    685  O   GLN A  88      10.150  11.889  79.985  1.00 96.84           O
ATOM    686  N   LYS A  89      12.071  11.654  81.141  1.00112.24           N
ATOM    687  CA  LYS A  89      11.524  12.330  82.277  1.00112.24           C
ATOM    688  CB  LYS A  89      12.429  12.278  83.517  1.00112.24           C
ATOM    689  CG  LYS A  89      11.630  12.524  84.796  1.00112.24           C
ATOM    690  CD  LYS A  89      10.584  11.433  85.037  1.00112.24           C
ATOM    691  CE  LYS A  89       9.750  11.624  86.304  1.00112.24           C
ATOM    692  NZ  LYS A  89       8.743  10.542  86.406  1.00112.24           N
ATOM    693  C   LYS A  89      11.260  13.761  81.929  1.00112.24           C
ATOM    694  O   LYS A  89      10.232  14.322  82.304  1.00112.24           O
ATOM    695  N   VAL A  90      12.199  14.405  81.213  1.00113.97           N
ATOM    696  CA  VAL A  90      11.995  15.769  80.822  1.00113.97           C
ATOM    697  CB  VAL A  90      13.209  16.427  80.233  1.00113.97           C
ATOM    698  CG1 VAL A  90      14.244  16.637  81.347  1.00113.97           C
ATOM    699  CG2 VAL A  90      13.735  15.558  79.088  1.00113.97           C
ATOM    700  C   VAL A  90      10.867  15.846  79.839  1.00113.97           C
ATOM    701  O   VAL A  90      10.057  16.770  79.899  1.00113.97           O
ATOM    702  N   GLU A  91      10.792  14.895  78.883  1.00 99.66           N
ATOM    703  CA  GLU A  91       9.696  14.909  77.951  1.00 99.66           C
ATOM    704  CB  GLU A  91      10.140  15.180  76.498  1.00 99.66           C
ATOM    705  CG  GLU A  91      11.221  14.223  75.984  1.00 99.66           C
ATOM    706  CD  GLU A  91      11.550  14.594  74.545  1.00 99.66           C
ATOM    707  OE1 GLU A  91      10.670  15.185  73.865  1.00 99.66           O
ATOM    708  OE2 GLU A  91      12.691  14.287  74.106  1.00 99.66           O
ATOM    709  C   GLU A  91       9.034  13.566  77.991  1.00 99.66           C
ATOM    710  O   GLU A  91       9.468  12.619  77.340  1.00 99.66           O
ATOM    711  N   GLU A  92       7.925  13.456  78.744  1.00 55.05           N
ATOM    712  CA  GLU A  92       7.285  12.181  78.884  1.00 55.05           C
ATOM    713  CB  GLU A  92       6.418  12.079  80.152  1.00 55.05           C
ATOM    714  CG  GLU A  92       7.207  12.163  81.461  1.00 55.05           C
ATOM    715  CD  GLU A  92       6.216  12.046  82.611  1.00 55.05           C
ATOM    716  OE1 GLU A  92       5.138  11.430  82.404  1.00 55.05           O
ATOM    717  OE2 GLU A  92       6.525  12.574  83.714  1.00 55.05           O
ATOM    718  C   GLU A  92       6.370  11.934  77.732  1.00 55.05           C
ATOM    719  O   GLU A  92       5.621  12.811  77.307  1.00 55.05           O
ATOM    720  N   GLY A  93       6.434  10.702  77.192  1.00 94.30           N
ATOM    721  CA  GLY A  93       5.485  10.249  76.218  1.00 94.30           C
ATOM    722  C   GLY A  93       5.762  10.771  74.849  1.00 94.30           C
ATOM    723  O   GLY A  93       6.697  11.535  74.617  1.00 94.30           O
ATOM    724  N   LYS A  94       4.901  10.346  73.899  1.00 68.03           N
ATOM    725  CA  LYS A  94       5.003  10.747  72.532  1.00 68.03           C
ATOM    726  CB  LYS A  94       3.938  10.107  71.628  1.00 68.03           C
ATOM    727  CG  LYS A  94       4.100  10.466  70.149  1.00 68.03           C
ATOM    728  CD  LYS A  94       3.204   9.639  69.227  1.00 68.03           C
ATOM    729  CE  LYS A  94       3.473   8.135  69.302  1.00 68.03           C
ATOM    730  NZ  LYS A  94       2.444   7.403  68.530  1.00 68.03           N
ATOM    731  C   LYS A  94       4.763  12.249  72.518  1.00 68.03           C
ATOM    732  O   LYS A  94       3.663  12.670  72.968  1.00 68.03           O
ATOM    733  OXT LYS A  94       5.671  12.994  72.064  1.00 68.03           O
TER     734      LYS A  94
ATOM    735  N   MET B  95      35.152   5.519  80.094  1.00 94.52           N
ATOM    736  CA  MET B  95      34.744   5.262  81.495  1.00 94.52           C
ATOM    737  CB  MET B  95      35.078   6.446  82.417  1.00 94.52           C
ATOM    738  CG  MET B  95      36.563   6.614  82.722  1.00 94.52           C
ATOM    739  SD  MET B  95      36.932   8.018  83.816  1.00 94.52           S
ATOM    740  CE  MET B  95      38.724   7.727  83.830  1.00 94.52           C
ATOM    741  C   MET B  95      33.286   5.014  81.636  1.00 94.52           C
ATOM    742  O   MET B  95      32.451   5.816  81.217  1.00 94.52           O
ATOM    743  N   ASN B  96      32.971   3.861  82.244  1.00122.84           N
ATOM    744  CA  ASN B  96      31.644   3.397  82.499  1.00122.84           C
ATOM    745  CB  ASN B  96      31.598   1.859  82.435  1.00122.84           C
ATOM    746  CG  ASN B  96      30.182   1.357  82.618  1.00122.84           C
ATOM    747  OD1 ASN B  96      29.736   1.115  83.738  1.00122.84           O
ATOM    748  ND2 ASN B  96      29.457   1.175  81.483  1.00122.84           N
ATOM    749  C   ASN B  96      31.266   3.837  83.881  1.00122.84           C
ATOM    750  O   ASN B  96      32.099   4.325  84.642  1.00122.84           O
ATOM    751  N   LYS B  97      29.976   3.676  84.231  1.00113.34           N
ATOM    752  CA  LYS B  97      29.476   4.071  85.516  1.00113.34           C
ATOM    753  CB  LYS B  97      27.964   3.795  85.632  0.00113.34           C
ATOM    754  CG  LYS B  97      27.284   4.401  86.861  0.00113.34           C
ATOM    755  CD  LYS B  97      27.762   3.821  88.191  0.00113.34           C
ATOM    756  CE  LYS B  97      26.984   4.349  89.398  0.00113.34           C
ATOM    757  NZ  LYS B  97      25.598   3.828  89.369  0.00113.34           N
ATOM    758  C   LYS B  97      30.203   3.295  86.574  1.00113.34           C
ATOM    759  O   LYS B  97      30.645   3.858  87.574  1.00113.34           O
ATOM    760  N   ALA B  98      30.377   1.979  86.356  1.00 27.91           N
ATOM    761  CA  ALA B  98      31.017   1.139  87.327  1.00 27.91           C
ATOM    762  CB  ALA B  98      31.053  -0.338  86.903  1.00 27.91           C
ATOM    763  C   ALA B  98      32.429   1.593  87.515  1.00 27.91           C
ATOM    764  O   ALA B  98      32.939   1.616  88.634  1.00 27.91           O
ATOM    765  N   GLU B  99      33.098   1.954  86.407  1.00 51.99           N
ATOM    766  CA  GLU B  99      34.475   2.355  86.413  1.00 51.99           C
ATOM    767  CB  GLU B  99      35.001   2.530  84.981  1.00 51.99           C
ATOM    768  CG  GLU B  99      34.999   1.220  84.186  1.00 51.99           C
ATOM    769  CD  GLU B  99      35.275   1.554  82.729  1.00 51.99           C
ATOM    770  OE1 GLU B  99      35.398   2.769  82.425  1.00 51.99           O
ATOM    771  OE2 GLU B  99      35.363   0.608  81.902  1.00 51.99           O
ATOM    772  C   GLU B  99      34.635   3.655  87.145  1.00 51.99           C
ATOM    773  O   GLU B  99      35.614   3.859  87.860  1.00 51.99           O
ATOM    774  N   PHE B 100      33.673   4.577  86.975  1.00114.02           N
ATOM    775  CA  PHE B 100      33.736   5.885  87.560  1.00114.02           C
ATOM    776  CB  PHE B 100      32.548   6.735  87.100  1.00114.02           C
ATOM    777  CG  PHE B 100      33.022   8.136  87.040  1.00114.02           C
ATOM    778  CD1 PHE B 100      33.026   8.949  88.145  1.00114.02           C
ATOM    779  CD2 PHE B 100      33.486   8.619  85.838  1.00114.02           C
ATOM    780  CE1 PHE B 100      33.481  10.240  88.032  1.00114.02           C
ATOM    781  CE2 PHE B 100      33.940   9.906  85.719  1.00114.02           C
ATOM    782  CZ  PHE B 100      33.934  10.714  86.824  1.00114.02           C
ATOM    783  C   PHE B 100      33.655   5.738  89.055  1.00114.02           C
ATOM    784  O   PHE B 100      34.344   6.424  89.811  1.00114.02           O
ATOM    785  N   ILE B 101      32.788   4.818  89.514  1.00 39.47           N
ATOM    786  CA  ILE B 101      32.561   4.579  90.913  1.00 39.47           C
ATOM    787  CB  ILE B 101      31.555   3.494  91.158  1.00 39.47           C
ATOM    788  CG1 ILE B 101      30.189   3.881  90.575  1.00 39.47           C
ATOM    789  CG2 ILE B 101      31.523   3.210  92.669  1.00 39.47           C
ATOM    790  CD1 ILE B 101      29.221   2.702  90.495  1.00 39.47           C
ATOM    791  C   ILE B 101      33.836   4.119  91.552  1.00 39.47           C
ATOM    792  O   ILE B 101      34.161   4.534  92.664  1.00 39.47           O
ATOM    793  N   ASP B 102      34.590   3.228  90.879  1.00 42.62           N
ATOM    794  CA  ASP B 102      35.801   2.727  91.465  1.00 42.62           C
ATOM    795  CB  ASP B 102      36.495   1.639  90.624  1.00 42.62           C
ATOM    796  CG  ASP B 102      35.736   0.331  90.817  1.00 42.62           C
ATOM    797  OD1 ASP B 102      35.005   0.214  91.837  1.00 42.62           O
ATOM    798  OD2 ASP B 102      35.880  -0.573  89.951  1.00 42.62           O
ATOM    799  C   ASP B 102      36.768   3.853  91.663  1.00 42.62           C
ATOM    800  O   ASP B 102      37.431   3.924  92.696  1.00 42.62           O
ATOM    801  N   LEU B 103      36.879   4.772  90.684  1.00132.25           N
ATOM    802  CA  LEU B 103      37.815   5.853  90.822  1.00132.25           C
ATOM    803  CB  LEU B 103      37.940   6.739  89.567  1.00132.25           C
ATOM    804  CG  LEU B 103      38.785   6.121  88.435  1.00132.25           C
ATOM    805  CD1 LEU B 103      38.190   4.802  87.922  1.00132.25           C
ATOM    806  CD2 LEU B 103      39.033   7.142  87.312  1.00132.25           C
ATOM    807  C   LEU B 103      37.430   6.743  91.967  1.00132.25           C
ATOM    808  O   LEU B 103      38.295   7.206  92.710  1.00132.25           O
ATOM    809  N   VAL B 104      36.123   7.028  92.122  1.00123.99           N
ATOM    810  CA  VAL B 104      35.639   7.917  93.148  1.00123.99           C
ATOM    811  CB  VAL B 104      34.216   8.366  92.954  1.00123.99           C
ATOM    812  CG1 VAL B 104      34.152   9.269  91.715  1.00123.99           C
ATOM    813  CG2 VAL B 104      33.304   7.138  92.856  1.00123.99           C
ATOM    814  C   VAL B 104      35.765   7.338  94.523  1.00123.99           C
ATOM    815  O   VAL B 104      35.954   8.076  95.490  1.00123.99           O
ATOM    816  N   LYS B 105      35.619   6.011  94.671  1.00 93.36           N
ATOM    817  CA  LYS B 105      35.700   5.438  95.983  1.00 93.36           C
ATOM    818  CB  LYS B 105      35.512   3.911  95.981  1.00 93.36           C
ATOM    819  CG  LYS B 105      36.614   3.179  95.212  1.00 93.36           C
ATOM    820  CD  LYS B 105      36.722   1.689  95.534  1.00 93.36           C
ATOM    821  CE  LYS B 105      37.868   1.000  94.792  1.00 93.36           C
ATOM    822  NZ  LYS B 105      38.129  -0.327  95.385  1.00 93.36           N
ATOM    823  C   LYS B 105      37.065   5.700  96.534  1.00 93.36           C
ATOM    824  O   LYS B 105      37.223   6.039  97.707  1.00 93.36           O
ATOM    825  N   GLU B 106      38.096   5.535  95.690  1.00114.57           N
ATOM    826  CA  GLU B 106      39.438   5.666  96.163  1.00114.57           C
ATOM    827  CB  GLU B 106      40.464   5.235  95.100  1.00114.57           C
ATOM    828  CG  GLU B 106      41.867   4.987  95.653  1.00114.57           C
ATOM    829  CD  GLU B 106      42.576   6.325  95.794  0.00114.57           C
ATOM    830  OE1 GLU B 106      42.093   7.318  95.188  0.00114.57           O
ATOM    831  OE2 GLU B 106      43.621   6.368  96.498  0.00114.57           O
ATOM    832  C   GLU B 106      39.738   7.079  96.562  1.00114.57           C
ATOM    833  O   GLU B 106      40.255   7.325  97.650  1.00114.57           O
ATOM    834  N   ALA B 107      39.393   8.049  95.695  1.00 35.70           N
ATOM    835  CA  ALA B 107      39.750   9.425  95.900  1.00 35.70           C
ATOM    836  CB  ALA B 107      39.366  10.320  94.708  1.00 35.70           C
ATOM    837  C   ALA B 107      39.099   9.993  97.121  1.00 35.70           C
ATOM    838  O   ALA B 107      39.731  10.726  97.880  1.00 35.70           O
ATOM    839  N   GLY B 108      37.817   9.666  97.358  1.00 59.81           N
ATOM    840  CA  GLY B 108      37.116  10.300  98.436  1.00 59.81           C
ATOM    841  C   GLY B 108      37.781   9.988  99.723  1.00 59.81           C
ATOM    842  O   GLY B 108      37.972  10.864 100.564  1.00 59.81           O
ATOM    843  N   LYS B 109      38.140   8.717  99.927  1.00284.59           N
ATOM    844  CA  LYS B 109      38.775   8.392 101.160  1.00284.59           C
ATOM    845  CB  LYS B 109      37.966   8.828 102.399  1.00284.59           C
ATOM    846  CG  LYS B 109      38.811   9.203 103.624  1.00284.59           C
ATOM    847  CD  LYS B 109      39.715   8.102 104.175  1.00284.59           C
ATOM    848  CE  LYS B 109      40.534   8.538 105.391  1.00284.59           C
ATOM    849  NZ  LYS B 109      41.367   7.411 105.863  1.00284.59           N
ATOM    850  C   LYS B 109      38.801   6.915 101.131  1.00284.59           C
ATOM    851  O   LYS B 109      38.932   6.312 100.068  1.00284.59           O
ATOM    852  N   TYR B 110      38.682   6.271 102.297  1.00195.50           N
ATOM    853  CA  TYR B 110      38.626   4.859 102.175  1.00195.50           C
ATOM    854  CB  TYR B 110      39.157   4.134 103.425  1.00195.50           C
ATOM    855  CG  TYR B 110      39.427   2.721 103.045  1.00195.50           C
ATOM    856  CD1 TYR B 110      40.630   2.399 102.463  1.00195.50           C
ATOM    857  CD2 TYR B 110      38.502   1.725 103.260  1.00195.50           C
ATOM    858  CE1 TYR B 110      40.911   1.104 102.101  1.00195.50           C
ATOM    859  CE2 TYR B 110      38.778   0.427 102.899  1.00195.50           C
ATOM    860  CZ  TYR B 110      39.982   0.115 102.315  1.00195.50           C
ATOM    861  OH  TYR B 110      40.267  -1.216 101.943  1.00195.50           O
ATOM    862  C   TYR B 110      37.160   4.610 102.083  1.00195.50           C
ATOM    863  O   TYR B 110      36.573   3.941 102.931  1.00195.50           O
ATOM    864  N   ASN B 111      36.532   5.168 101.023  1.00 71.54           N
ATOM    865  CA  ASN B 111      35.126   4.987 100.853  1.00 71.54           C
ATOM    866  CB  ASN B 111      34.467   6.032  99.938  1.00 71.54           C
ATOM    867  CG  ASN B 111      34.495   7.368 100.666  1.00 71.54           C
ATOM    868  OD1 ASN B 111      34.163   8.407 100.097  1.00 71.54           O
ATOM    869  ND2 ASN B 111      34.909   7.346 101.962  1.00 71.54           N
ATOM    870  C   ASN B 111      34.961   3.654 100.217  1.00 71.54           C
ATOM    871  O   ASN B 111      35.853   3.177  99.518  1.00 71.54           O
ATOM    872  N   SER B 112      33.822   2.995 100.481  1.00 70.81           N
ATOM    873  CA  SER B 112      33.606   1.726  99.862  1.00 70.81           C
ATOM    874  CB  SER B 112      32.555   0.854 100.572  1.00 70.81           C
ATOM    875  OG  SER B 112      31.273   1.459 100.482  1.00 70.81           O
ATOM    876  C   SER B 112      33.108   1.998  98.484  1.00 70.81           C
ATOM    877  O   SER B 112      32.725   3.120  98.157  1.00 70.81           O
ATOM    878  N   LYS B 113      33.140   0.967  97.622  1.00 56.74           N
ATOM    879  CA  LYS B 113      32.633   1.114  96.292  1.00 56.74           C
ATOM    880  CB  LYS B 113      32.827  -0.133  95.413  1.00 56.74           C
ATOM    881  CG  LYS B 113      34.281  -0.414  95.032  1.00 56.74           C
ATOM    882  CD  LYS B 113      34.472  -1.777  94.365  0.00 56.74           C
ATOM    883  CE  LYS B 113      35.917  -2.063  93.957  0.00 56.74           C
ATOM    884  NZ  LYS B 113      36.626  -2.744  95.061  0.00 56.74           N
ATOM    885  C   LYS B 113      31.163   1.333  96.406  1.00 56.74           C
ATOM    886  O   LYS B 113      30.568   2.087  95.639  1.00 56.74           O
ATOM    887  N   ARG B 114      30.544   0.669  97.397  1.00 92.03           N
ATOM    888  CA  ARG B 114      29.124   0.703  97.568  1.00 92.03           C
ATOM    889  CB  ARG B 114      28.656  -0.167  98.746  1.00 92.03           C
ATOM    890  CG  ARG B 114      27.183  -0.564  98.663  1.00 92.03           C
ATOM    891  CD  ARG B 114      26.931  -1.598  97.565  1.00 92.03           C
ATOM    892  NE  ARG B 114      25.495  -1.986  97.616  1.00 92.03           N
ATOM    893  CZ  ARG B 114      25.096  -3.150  97.026  1.00 92.03           C
ATOM    894  NH1 ARG B 114      26.025  -3.958  96.437  1.00 92.03           N
ATOM    895  NH2 ARG B 114      23.780  -3.509  97.024  1.00 92.03           N
ATOM    896  C   ARG B 114      28.679   2.110  97.838  1.00 92.03           C
ATOM    897  O   ARG B 114      27.630   2.522  97.349  1.00 92.03           O
ATOM    898  N   GLU B 115      29.442   2.871  98.651  1.00 45.00           N
ATOM    899  CA  GLU B 115      29.080   4.222  98.995  1.00 45.00           C
ATOM    900  CB  GLU B 115      29.983   4.831 100.078  1.00 45.00           C
ATOM    901  CG  GLU B 115      29.860   4.144 101.438  1.00 45.00           C
ATOM    902  CD  GLU B 115      30.802   4.851 102.401  1.00 45.00           C
ATOM    903  OE1 GLU B 115      31.274   5.966 102.051  1.00 45.00           O
ATOM    904  OE2 GLU B 115      31.060   4.291 103.499  1.00 45.00           O
ATOM    905  C   GLU B 115      29.191   5.112  97.799  1.00 45.00           C
ATOM    906  O   GLU B 115      28.333   5.961  97.558  1.00 45.00           O
ATOM    907  N   ALA B 116      30.266   4.942  97.008  1.00 40.56           N
ATOM    908  CA  ALA B 116      30.450   5.790  95.869  1.00 40.56           C
ATOM    909  CB  ALA B 116      31.720   5.448  95.071  1.00 40.56           C
ATOM    910  C   ALA B 116      29.278   5.587  94.957  1.00 40.56           C
ATOM    911  O   ALA B 116      28.697   6.552  94.461  1.00 40.56           O
ATOM    912  N   GLU B 117      28.879   4.314  94.751  1.00 43.86           N
ATOM    913  CA  GLU B 117      27.813   3.978  93.846  1.00 43.86           C
ATOM    914  CB  GLU B 117      27.532   2.467  93.759  1.00 43.86           C
ATOM    915  CG  GLU B 117      28.662   1.621  93.179  1.00 43.86           C
ATOM    916  CD  GLU B 117      28.139   0.194  93.073  1.00 43.86           C
ATOM    917  OE1 GLU B 117      26.890   0.025  93.096  1.00 43.86           O
ATOM    918  OE2 GLU B 117      28.975  -0.742  92.964  1.00 43.86           O
ATOM    919  C   GLU B 117      26.522   4.571  94.318  1.00 43.86           C
ATOM    920  O   GLU B 117      25.782   5.163  93.535  1.00 43.86           O
ATOM    921  N   GLU B 118      26.221   4.427  95.622  1.00 66.57           N
ATOM    922  CA  GLU B 118      24.977   4.890  96.169  1.00 66.57           C
ATOM    923  CB  GLU B 118      24.842   4.583  97.671  1.00 66.57           C
ATOM    924  CG  GLU B 118      24.636   3.102  97.998  1.00 66.57           C
ATOM    925  CD  GLU B 118      23.139   2.853  98.105  1.00 66.57           C
ATOM    926  OE1 GLU B 118      22.503   3.465  99.005  1.00 66.57           O
ATOM    927  OE2 GLU B 118      22.611   2.051  97.290  1.00 66.57           O
ATOM    928  C   GLU B 118      24.913   6.375  96.031  1.00 66.57           C
ATOM    929  O   GLU B 118      23.865   6.935  95.713  1.00 66.57           O
ATOM    930  N   ALA B 119      26.036   7.058  96.311  1.00 39.86           N
ATOM    931  CA  ALA B 119      26.059   8.487  96.215  1.00 39.86           C
ATOM    932  CB  ALA B 119      27.381   9.093  96.717  1.00 39.86           C
ATOM    933  C   ALA B 119      25.883   8.913  94.788  1.00 39.86           C
ATOM    934  O   ALA B 119      25.097   9.814  94.499  1.00 39.86           O
ATOM    935  N   ILE B 120      26.601   8.260  93.851  1.00139.75           N
ATOM    936  CA  ILE B 120      26.557   8.655  92.471  1.00139.75           C
ATOM    937  CB  ILE B 120      27.575   7.919  91.628  1.00139.75           C
ATOM    938  CG1 ILE B 120      27.777   8.597  90.257  1.00139.75           C
ATOM    939  CG2 ILE B 120      27.174   6.438  91.544  1.00139.75           C
ATOM    940  CD1 ILE B 120      26.558   8.583  89.333  1.00139.75           C
ATOM    941  C   ILE B 120      25.178   8.440  91.924  1.00139.75           C
ATOM    942  O   ILE B 120      24.626   9.322  91.269  1.00139.75           O
ATOM    943  N   ASN B 121      24.564   7.276  92.206  1.00 67.27           N
ATOM    944  CA  ASN B 121      23.279   6.981  91.645  1.00 67.27           C
ATOM    945  CB  ASN B 121      22.746   5.599  92.056  1.00 67.27           C
ATOM    946  CG  ASN B 121      21.583   5.263  91.138  1.00 67.27           C
ATOM    947  OD1 ASN B 121      21.397   5.894  90.100  1.00 67.27           O
ATOM    948  ND2 ASN B 121      20.783   4.231  91.519  1.00 67.27           N
ATOM    949  C   ASN B 121      22.299   8.004  92.127  1.00 67.27           C
ATOM    950  O   ASN B 121      21.507   8.532  91.349  1.00 67.27           O
ATOM    951  N   ALA B 122      22.349   8.339  93.428  1.00 25.32           N
ATOM    952  CA  ALA B 122      21.396   9.257  93.983  1.00 25.32           C
ATOM    953  CB  ALA B 122      21.598   9.495  95.491  1.00 25.32           C
ATOM    954  C   ALA B 122      21.540  10.577  93.297  1.00 25.32           C
ATOM    955  O   ALA B 122      20.550  11.219  92.951  1.00 25.32           O
ATOM    956  N   PHE B 123      22.791  11.002  93.058  1.00 86.49           N
ATOM    957  CA  PHE B 123      23.063  12.290  92.491  1.00 86.49           C
ATOM    958  CB  PHE B 123      24.574  12.560  92.381  1.00 86.49           C
ATOM    959  CG  PHE B 123      24.768  13.988  92.005  1.00 86.49           C
ATOM    960  CD1 PHE B 123      24.798  14.964  92.975  1.00 86.49           C
ATOM    961  CD2 PHE B 123      24.926  14.354  90.688  1.00 86.49           C
ATOM    962  CE1 PHE B 123      24.974  16.286  92.640  1.00 86.49           C
ATOM    963  CE2 PHE B 123      25.102  15.674  90.347  1.00 86.49           C
ATOM    964  CZ  PHE B 123      25.130  16.642  91.322  1.00 86.49           C
ATOM    965  C   PHE B 123      22.472  12.390  91.111  1.00 86.49           C
ATOM    966  O   PHE B 123      21.874  13.409  90.768  1.00 86.49           O
ATOM    967  N   THR B 124      22.633  11.342  90.275  1.00100.71           N
ATOM    968  CA  THR B 124      22.150  11.374  88.917  1.00100.71           C
ATOM    969  CB  THR B 124      22.589  10.185  88.109  1.00100.71           C
ATOM    970  OG1 THR B 124      22.248  10.372  86.744  1.00100.71           O
ATOM    971  CG2 THR B 124      21.914   8.919  88.662  1.00100.71           C
ATOM    972  C   THR B 124      20.652  11.441  88.888  1.00100.71           C
ATOM    973  O   THR B 124      20.078  12.179  88.087  1.00100.71           O
ATOM    974  N   LEU B 125      19.975  10.661  89.752  1.00 80.57           N
ATOM    975  CA  LEU B 125      18.539  10.673  89.775  1.00 80.57           C
ATOM    976  CB  LEU B 125      17.918   9.627  90.720  1.00 80.57           C
ATOM    977  CG  LEU B 125      17.919   8.191  90.168  1.00 80.57           C
ATOM    978  CD1 LEU B 125      19.340   7.691  89.898  1.00 80.57           C
ATOM    979  CD2 LEU B 125      17.113   7.250  91.077  1.00 80.57           C
ATOM    980  C   LEU B 125      18.059  12.022  90.210  1.00 80.57           C
ATOM    981  O   LEU B 125      17.077  12.540  89.680  1.00 80.57           O
ATOM    982  N   ALA B 126      18.735  12.631  91.197  1.00 26.57           N
ATOM    983  CA  ALA B 126      18.301  13.905  91.693  1.00 26.57           C
ATOM    984  CB  ALA B 126      19.158  14.411  92.867  1.00 26.57           C
ATOM    985  C   ALA B 126      18.392  14.929  90.604  1.00 26.57           C
ATOM    986  O   ALA B 126      17.493  15.751  90.436  1.00 26.57           O
ATOM    987  N   VAL B 127      19.487  14.911  89.824  1.00 32.64           N
ATOM    988  CA  VAL B 127      19.655  15.889  88.787  1.00 32.64           C
ATOM    989  CB  VAL B 127      20.964  15.752  88.063  1.00 32.64           C
ATOM    990  CG1 VAL B 127      21.004  16.782  86.921  1.00 32.64           C
ATOM    991  CG2 VAL B 127      22.103  15.918  89.081  1.00 32.64           C
ATOM    992  C   VAL B 127      18.567  15.738  87.771  1.00 32.64           C
ATOM    993  O   VAL B 127      17.973  16.725  87.341  1.00 32.64           O
ATOM    994  N   GLU B 128      18.263  14.489  87.371  1.00 75.30           N
ATOM    995  CA  GLU B 128      17.282  14.278  86.347  1.00 75.30           C
ATOM    996  CB  GLU B 128      17.163  12.804  85.918  1.00 75.30           C
ATOM    997  CG  GLU B 128      16.774  11.850  87.045  1.00 75.30           C
ATOM    998  CD  GLU B 128      16.738  10.439  86.473  1.00 75.30           C
ATOM    999  OE1 GLU B 128      16.857  10.303  85.226  1.00 75.30           O
ATOM   1000  OE2 GLU B 128      16.592   9.478  87.274  1.00 75.30           O
ATOM   1001  C   GLU B 128      15.945  14.756  86.821  1.00 75.30           C
ATOM   1002  O   GLU B 128      15.195  15.356  86.051  1.00 75.30           O
ATOM   1003  N   THR B 129      15.609  14.494  88.100  1.00 94.87           N
ATOM   1004  CA  THR B 129      14.334  14.894  88.625  1.00 94.87           C
ATOM   1005  CB  THR B 129      14.037  14.323  89.986  1.00 94.87           C
ATOM   1006  OG1 THR B 129      12.671  14.535  90.308  1.00 94.87           O
ATOM   1007  CG2 THR B 129      14.933  14.988  91.041  1.00 94.87           C
ATOM   1008  C   THR B 129      14.254  16.388  88.700  1.00 94.87           C
ATOM   1009  O   THR B 129      13.231  16.978  88.356  1.00 94.87           O
ATOM   1010  N   ALA B 130      15.341  17.045  89.148  1.00 28.07           N
ATOM   1011  CA  ALA B 130      15.324  18.472  89.290  1.00 28.07           C
ATOM   1012  CB  ALA B 130      16.634  19.030  89.874  1.00 28.07           C
ATOM   1013  C   ALA B 130      15.121  19.092  87.942  1.00 28.07           C
ATOM   1014  O   ALA B 130      14.341  20.031  87.798  1.00 28.07           O
ATOM   1015  N   LEU B 131      15.817  18.571  86.913  1.00142.09           N
ATOM   1016  CA  LEU B 131      15.727  19.113  85.584  1.00142.09           C
ATOM   1017  CB  LEU B 131      16.686  18.422  84.596  1.00142.09           C
ATOM   1018  CG  LEU B 131      18.172  18.590  84.968  1.00142.09           C
ATOM   1019  CD1 LEU B 131      19.090  17.886  83.954  1.00142.09           C
ATOM   1020  CD2 LEU B 131      18.537  20.070  85.174  1.00142.09           C
ATOM   1021  C   LEU B 131      14.340  18.927  85.044  1.00142.09           C
ATOM   1022  O   LEU B 131      13.762  19.848  84.470  1.00142.09           O
ATOM   1023  N   SER B 132      13.755  17.729  85.229  1.00 38.22           N
ATOM   1024  CA  SER B 132      12.459  17.463  84.670  1.00 38.22           C
ATOM   1025  CB  SER B 132      11.988  16.019  84.896  1.00 38.22           C
ATOM   1026  OG  SER B 132      12.806  15.124  84.157  1.00 38.22           O
ATOM   1027  C   SER B 132      11.463  18.384  85.299  1.00 38.22           C
ATOM   1028  O   SER B 132      10.458  18.735  84.681  1.00 38.22           O
ATOM   1029  N   LYS B 133      11.723  18.779  86.558  1.00127.53           N
ATOM   1030  CA  LYS B 133      10.891  19.666  87.323  1.00127.53           C
ATOM   1031  CB  LYS B 133      11.352  19.785  88.791  1.00127.53           C
ATOM   1032  CG  LYS B 133      10.260  20.210  89.779  1.00127.53           C
ATOM   1033  CD  LYS B 133       9.611  21.566  89.498  1.00127.53           C
ATOM   1034  CE  LYS B 133       8.491  21.908  90.483  1.00127.53           C
ATOM   1035  NZ  LYS B 133       7.871  23.204  90.127  1.00127.53           N
ATOM   1036  C   LYS B 133      10.959  21.030  86.703  1.00127.53           C
ATOM   1037  O   LYS B 133      10.013  21.810  86.798  1.00127.53           O
ATOM   1038  N   GLY B 134      12.084  21.365  86.040  1.00 33.41           N
ATOM   1039  CA  GLY B 134      12.209  22.680  85.478  1.00 33.41           C
ATOM   1040  C   GLY B 134      13.203  23.464  86.278  1.00 33.41           C
ATOM   1041  O   GLY B 134      13.353  24.669  86.077  1.00 33.41           O
ATOM   1042  N   GLU B 135      13.899  22.806  87.226  1.00 53.47           N
ATOM   1043  CA  GLU B 135      14.896  23.501  87.989  1.00 53.47           C
ATOM   1044  CB  GLU B 135      15.077  22.977  89.427  1.00 53.47           C
ATOM   1045  CG  GLU B 135      13.914  23.354  90.342  1.00 53.47           C
ATOM   1046  CD  GLU B 135      14.174  22.807  91.738  1.00 53.47           C
ATOM   1047  OE1 GLU B 135      13.865  21.606  91.975  1.00 53.47           O
ATOM   1048  OE2 GLU B 135      14.677  23.584  92.589  1.00 53.47           O
ATOM   1049  C   GLU B 135      16.205  23.375  87.281  1.00 53.47           C
ATOM   1050  O   GLU B 135      16.415  22.462  86.485  1.00 53.47           O
ATOM   1051  N   SER B 136      17.116  24.334  87.543  1.00 74.56           N
ATOM   1052  CA  SER B 136      18.408  24.295  86.928  1.00 74.56           C
ATOM   1053  CB  SER B 136      18.896  25.670  86.438  1.00 74.56           C
ATOM   1054  OG  SER B 136      20.180  25.557  85.841  1.00 74.56           O
ATOM   1055  C   SER B 136      19.369  23.819  87.968  1.00 74.56           C
ATOM   1056  O   SER B 136      19.329  24.252  89.118  1.00 74.56           O
ATOM   1057  N   VAL B 137      20.259  22.890  87.570  1.00 54.92           N
ATOM   1058  CA  VAL B 137      21.239  22.328  88.455  1.00 54.92           C
ATOM   1059  CB  VAL B 137      21.413  20.858  88.209  1.00 54.92           C
ATOM   1060  CG1 VAL B 137      22.575  20.326  89.058  1.00 54.92           C
ATOM   1061  CG2 VAL B 137      20.063  20.167  88.462  1.00 54.92           C
ATOM   1062  C   VAL B 137      22.549  22.988  88.139  1.00 54.92           C
ATOM   1063  O   VAL B 137      23.044  22.885  87.018  1.00 54.92           O
ATOM   1064  N   GLU B 138      23.152  23.680  89.129  1.00 86.20           N
ATOM   1065  CA  GLU B 138      24.393  24.369  88.895  1.00 86.20           C
ATOM   1066  CB  GLU B 138      24.304  25.868  89.227  1.00 86.20           C
ATOM   1067  CG  GLU B 138      25.587  26.654  88.959  1.00 86.20           C
ATOM   1068  CD  GLU B 138      25.334  28.089  89.400  1.00 86.20           C
ATOM   1069  OE1 GLU B 138      24.658  28.839  88.646  1.00 86.20           O
ATOM   1070  OE2 GLU B 138      25.807  28.448  90.511  1.00 86.20           O
ATOM   1071  C   GLU B 138      25.431  23.783  89.805  1.00 86.20           C
ATOM   1072  O   GLU B 138      25.268  23.768  91.024  1.00 86.20           O
ATOM   1073  N   LEU B 139      26.540  23.291  89.219  1.00 83.90           N
ATOM   1074  CA  LEU B 139      27.607  22.691  89.974  1.00 83.90           C
ATOM   1075  CB  LEU B 139      27.943  21.273  89.484  1.00 83.90           C
ATOM   1076  CG  LEU B 139      26.744  20.304  89.503  1.00 83.90           C
ATOM   1077  CD1 LEU B 139      27.146  18.909  89.003  1.00 83.90           C
ATOM   1078  CD2 LEU B 139      26.055  20.273  90.876  1.00 83.90           C
ATOM   1079  C   LEU B 139      28.827  23.535  89.752  1.00 83.90           C
ATOM   1080  O   LEU B 139      29.254  23.731  88.613  1.00 83.90           O
ATOM   1081  N   VAL B 140      29.461  23.994  90.853  1.00180.04           N
ATOM   1082  CA  VAL B 140      30.505  24.973  90.736  1.00180.04           C
ATOM   1083  CB  VAL B 140      31.168  25.246  92.055  1.00180.04           C
ATOM   1084  CG1 VAL B 140      32.286  26.277  91.836  1.00180.04           C
ATOM   1085  CG2 VAL B 140      30.092  25.696  93.058  1.00180.04           C
ATOM   1086  C   VAL B 140      31.579  24.554  89.779  1.00180.04           C
ATOM   1087  O   VAL B 140      31.642  25.062  88.680  1.00180.04           O
ATOM   1088  N   GLY B 141      32.421  23.568  90.064  1.00173.63           N
ATOM   1089  CA  GLY B 141      33.488  23.300  89.135  1.00173.63           C
ATOM   1090  C   GLY B 141      33.027  22.677  87.845  1.00173.63           C
ATOM   1091  O   GLY B 141      33.788  22.652  86.886  1.00173.63           O
ATOM   1092  N   PHE B 142      31.897  21.950  87.835  1.00153.31           N
ATOM   1093  CA  PHE B 142      31.522  21.226  86.635  1.00153.31           C
ATOM   1094  CB  PHE B 142      30.716  19.977  87.034  1.00153.31           C
ATOM   1095  CG  PHE B 142      30.580  19.066  85.869  1.00153.31           C
ATOM   1096  CD1 PHE B 142      31.657  18.324  85.441  1.00153.31           C
ATOM   1097  CD2 PHE B 142      29.375  18.930  85.224  1.00153.31           C
ATOM   1098  CE1 PHE B 142      31.543  17.470  84.372  1.00153.31           C
ATOM   1099  CE2 PHE B 142      29.255  18.075  84.154  1.00153.31           C
ATOM   1100  CZ  PHE B 142      30.339  17.348  83.723  1.00153.31           C
ATOM   1101  C   PHE B 142      30.769  21.940  85.529  1.00153.31           C
ATOM   1102  O   PHE B 142      31.220  21.948  84.386  1.00153.31           O
ATOM   1103  N   GLY B 143      29.606  22.576  85.828  1.00 46.14           N
ATOM   1104  CA  GLY B 143      28.779  23.123  84.769  1.00 46.14           C
ATOM   1105  C   GLY B 143      27.344  23.060  85.239  1.00 46.14           C
ATOM   1106  O   GLY B 143      27.109  22.864  86.429  1.00 46.14           O
ATOM   1107  N   LYS B 144      26.341  23.220  84.329  1.00113.04           N
ATOM   1108  CA  LYS B 144      24.967  23.212  84.780  1.00113.04           C
ATOM   1109  CB  LYS B 144      24.324  24.608  84.822  1.00113.04           C
ATOM   1110  CG  LYS B 144      25.040  25.596  85.744  1.00113.04           C
ATOM   1111  CD  LYS B 144      26.393  26.049  85.193  1.00113.04           C
ATOM   1112  CE  LYS B 144      26.273  26.971  83.977  1.00113.04           C
ATOM   1113  NZ  LYS B 144      27.616  27.307  83.456  1.00113.04           N
ATOM   1114  C   LYS B 144      24.100  22.387  83.861  1.00113.04           C
ATOM   1115  O   LYS B 144      24.456  22.134  82.711  1.00113.04           O
ATOM   1116  N   PHE B 145      22.924  21.939  84.375  1.00 58.40           N
ATOM   1117  CA  PHE B 145      21.970  21.162  83.621  1.00 58.40           C
ATOM   1118  CB  PHE B 145      21.701  19.763  84.209  1.00 58.40           C
ATOM   1119  CG  PHE B 145      22.933  18.928  84.120  1.00 58.40           C
ATOM   1120  CD1 PHE B 145      23.892  18.978  85.107  1.00 58.40           C
ATOM   1121  CD2 PHE B 145      23.125  18.086  83.050  1.00 58.40           C
ATOM   1122  CE1 PHE B 145      25.027  18.205  85.027  1.00 58.40           C
ATOM   1123  CE2 PHE B 145      24.257  17.310  82.964  1.00 58.40           C
ATOM   1124  CZ  PHE B 145      25.211  17.367  83.953  1.00 58.40           C
ATOM   1125  C   PHE B 145      20.648  21.875  83.680  1.00 58.40           C
ATOM   1126  O   PHE B 145      20.235  22.346  84.739  1.00 58.40           O
ATOM   1127  N   GLU B 146      19.935  21.959  82.536  1.00 98.14           N
ATOM   1128  CA  GLU B 146      18.668  22.640  82.541  1.00 98.14           C
ATOM   1129  CB  GLU B 146      18.813  24.155  82.319  1.00 98.14           C
ATOM   1130  CG  GLU B 146      17.514  24.937  82.500  1.00 98.14           C
ATOM   1131  CD  GLU B 146      17.865  26.418  82.517  1.00 98.14           C
ATOM   1132  OE1 GLU B 146      18.453  26.902  81.514  1.00 98.14           O
ATOM   1133  OE2 GLU B 146      17.555  27.084  83.540  1.00 98.14           O
ATOM   1134  C   GLU B 146      17.816  22.091  81.435  1.00 98.14           C
ATOM   1135  O   GLU B 146      18.297  21.362  80.569  1.00 98.14           O
ATOM   1136  N   THR B 147      16.506  22.422  81.449  1.00109.53           N
ATOM   1137  CA  THR B 147      15.633  21.958  80.407  1.00109.53           C
ATOM   1138  CB  THR B 147      14.285  21.505  80.886  1.00109.53           C
ATOM   1139  OG1 THR B 147      13.596  22.575  81.515  1.00109.53           O
ATOM   1140  CG2 THR B 147      14.482  20.339  81.869  1.00109.53           C
ATOM   1141  C   THR B 147      15.424  23.088  79.449  1.00109.53           C
ATOM   1142  O   THR B 147      15.280  24.242  79.849  1.00109.53           O
ATOM   1143  N   ALA B 148      15.431  22.774  78.136  1.00 31.45           N
ATOM   1144  CA  ALA B 148      15.259  23.798  77.145  1.00 31.45           C
ATOM   1145  CB  ALA B 148      16.469  23.954  76.208  1.00 31.45           C
ATOM   1146  C   ALA B 148      14.082  23.448  76.291  1.00 31.45           C
ATOM   1147  O   ALA B 148      13.828  22.281  75.994  1.00 31.45           O
ATOM   1148  N   GLU B 149      13.310  24.477  75.890  1.00 81.48           N
ATOM   1149  CA  GLU B 149      12.166  24.242  75.061  1.00 81.48           C
ATOM   1150  CB  GLU B 149      11.084  25.328  75.174  1.00 81.48           C
ATOM   1151  CG  GLU B 149      10.496  25.447  76.582  1.00 81.48           C
ATOM   1152  CD  GLU B 149      10.035  24.068  77.039  1.00 81.48           C
ATOM   1153  OE1 GLU B 149       8.982  23.587  76.545  1.00 81.48           O
ATOM   1154  OE2 GLU B 149      10.745  23.475  77.896  1.00 81.48           O
ATOM   1155  C   GLU B 149      12.618  24.200  73.637  1.00 81.48           C
ATOM   1156  O   GLU B 149      13.548  24.904  73.244  1.00 81.48           O
ATOM   1157  N   GLN B 150      11.966  23.347  72.824  1.00 73.83           N
ATOM   1158  CA  GLN B 150      12.305  23.270  71.435  1.00 73.83           C
ATOM   1159  CB  GLN B 150      12.875  21.907  71.017  1.00 73.83           C
ATOM   1160  CG  GLN B 150      13.255  21.850  69.539  1.00 73.83           C
ATOM   1161  CD  GLN B 150      14.488  22.723  69.359  1.00 73.83           C
ATOM   1162  OE1 GLN B 150      15.500  22.536  70.032  1.00 73.83           O
ATOM   1163  NE2 GLN B 150      14.399  23.713  68.432  1.00 73.83           N
ATOM   1164  C   GLN B 150      11.032  23.464  70.690  1.00 73.83           C
ATOM   1165  O   GLN B 150      10.020  22.855  71.025  1.00 73.83           O
ATOM   1166  N   LYS B 151      11.050  24.323  69.654  1.00103.65           N
ATOM   1167  CA  LYS B 151       9.854  24.595  68.913  1.00103.65           C
ATOM   1168  CB  LYS B 151       9.932  25.867  68.051  1.00103.65           C
ATOM   1169  CG  LYS B 151      10.923  25.759  66.888  1.00103.65           C
ATOM   1170  CD  LYS B 151      10.734  26.838  65.819  1.00103.65           C
ATOM   1171  CE  LYS B 151      11.641  26.657  64.601  1.00103.65           C
ATOM   1172  NZ  LYS B 151      13.056  26.825  64.997  1.00103.65           N
ATOM   1173  C   LYS B 151       9.589  23.449  67.993  1.00103.65           C
ATOM   1174  O   LYS B 151      10.487  22.674  67.666  1.00103.65           O
ATOM   1175  N   GLY B 152       8.315  23.301  67.576  1.00 21.55           N
ATOM   1176  CA  GLY B 152       7.968  22.251  66.665  1.00 21.55           C
ATOM   1177  C   GLY B 152       8.522  22.627  65.333  1.00 21.55           C
ATOM   1178  O   GLY B 152       8.658  23.808  65.017  1.00 21.55           O
ATOM   1179  N   LYS B 153       8.863  21.619  64.508  1.00 83.09           N
ATOM   1180  CA  LYS B 153       9.398  21.926  63.216  1.00 83.09           C
ATOM   1181  CB  LYS B 153      10.933  22.037  63.200  1.00 83.09           C
ATOM   1182  CG  LYS B 153      11.652  20.769  63.660  1.00 83.09           C
ATOM   1183  CD  LYS B 153      13.160  20.804  63.404  1.00 83.09           C
ATOM   1184  CE  LYS B 153      13.886  19.535  63.854  1.00 83.09           C
ATOM   1185  NZ  LYS B 153      15.327  19.631  63.527  1.00 83.09           N
ATOM   1186  C   LYS B 153       8.978  20.853  62.261  1.00 83.09           C
ATOM   1187  O   LYS B 153       8.512  19.789  62.667  1.00 83.09           O
ATOM   1188  N   GLU B 154       9.109  21.126  60.947  1.00 68.64           N
ATOM   1189  CA  GLU B 154       8.711  20.167  59.959  1.00 68.64           C
ATOM   1190  CB  GLU B 154       8.325  20.768  58.592  1.00 68.64           C
ATOM   1191  CG  GLU B 154       7.068  21.641  58.607  0.00 68.64           C
ATOM   1192  CD  GLU B 154       7.493  23.087  58.819  0.00 68.64           C
ATOM   1193  OE1 GLU B 154       8.284  23.343  59.765  0.00 68.64           O
ATOM   1194  OE2 GLU B 154       7.029  23.956  58.033  0.00 68.64           O
ATOM   1195  C   GLU B 154       9.841  19.220  59.711  1.00 68.64           C
ATOM   1196  O   GLU B 154      11.008  19.534  59.937  1.00 68.64           O
ATOM   1197  N   GLY B 155       9.490  18.007  59.244  1.00 24.15           N
ATOM   1198  CA  GLY B 155      10.444  16.991  58.911  1.00 24.15           C
ATOM   1199  C   GLY B 155       9.732  16.077  57.965  1.00 24.15           C
ATOM   1200  O   GLY B 155       8.563  16.293  57.656  1.00 24.15           O
ATOM   1201  N   LYS B 156      10.419  15.041  57.446  1.00111.38           N
ATOM   1202  CA  LYS B 156       9.731  14.139  56.566  1.00111.38           C
ATOM   1203  CB  LYS B 156      10.074  14.328  55.071  1.00111.38           C
ATOM   1204  CG  LYS B 156      11.508  13.969  54.671  1.00111.38           C
ATOM   1205  CD  LYS B 156      11.770  12.466  54.576  1.00111.38           C
ATOM   1206  CE  LYS B 156      13.198  12.105  54.174  1.00111.38           C
ATOM   1207  NZ  LYS B 156      13.335  10.635  54.112  1.00111.38           N
ATOM   1208  C   LYS B 156      10.079  12.743  56.973  1.00111.38           C
ATOM   1209  O   LYS B 156      11.160  12.494  57.502  1.00111.38           O
ATOM   1210  N   VAL B 157       9.157  11.785  56.743  1.00 95.09           N
ATOM   1211  CA  VAL B 157       9.429  10.433  57.140  1.00 95.09           C
ATOM   1212  CB  VAL B 157       8.233   9.712  57.682  1.00 95.09           C
ATOM   1213  CG1 VAL B 157       7.190   9.598  56.564  1.00 95.09           C
ATOM   1214  CG2 VAL B 157       8.694   8.360  58.249  1.00 95.09           C
ATOM   1215  C   VAL B 157       9.917   9.685  55.945  1.00 95.09           C
ATOM   1216  O   VAL B 157       9.380   9.788  54.845  1.00 95.09           O
ATOM   1217  N   PRO B 158      10.960   8.942  56.153  1.00151.65           N
ATOM   1218  CA  PRO B 158      11.558   8.210  55.076  1.00151.65           C
ATOM   1219  CD  PRO B 158      11.911   9.252  57.206  1.00151.65           C
ATOM   1220  CB  PRO B 158      12.880   7.677  55.624  1.00151.65           C
ATOM   1221  CG  PRO B 158      13.257   8.700  56.711  1.00151.65           C
ATOM   1222  C   PRO B 158      10.686   7.151  54.481  1.00151.65           C
ATOM   1223  O   PRO B 158      10.804   6.900  53.282  1.00151.65           O
ATOM   1224  N   GLY B 159       9.842   6.479  55.287  1.00 42.53           N
ATOM   1225  CA  GLY B 159       9.067   5.423  54.705  1.00 42.53           C
ATOM   1226  C   GLY B 159       8.034   5.944  53.750  1.00 42.53           C
ATOM   1227  O   GLY B 159       8.000   5.537  52.589  1.00 42.53           O
ATOM   1228  N   SER B 160       7.148   6.848  54.225  1.00 61.40           N
ATOM   1229  CA  SER B 160       6.079   7.346  53.398  1.00 61.40           C
ATOM   1230  CB  SER B 160       4.811   7.735  54.184  1.00 61.40           C
ATOM   1231  OG  SER B 160       5.033   8.906  54.952  1.00 61.40           O
ATOM   1232  C   SER B 160       6.515   8.524  52.584  1.00 61.40           C
ATOM   1233  O   SER B 160       5.936   8.817  51.539  1.00 61.40           O
ATOM   1234  N   ASP B 161       7.572   9.216  53.042  1.00 88.71           N
ATOM   1235  CA  ASP B 161       8.042  10.426  52.429  1.00 88.71           C
ATOM   1236  CB  ASP B 161       8.396  10.274  50.943  1.00 88.71           C
ATOM   1237  CG  ASP B 161       9.745   9.576  50.873  1.00 88.71           C
ATOM   1238  OD1 ASP B 161      10.423   9.488  51.932  1.00 88.71           O
ATOM   1239  OD2 ASP B 161      10.121   9.125  49.758  1.00 88.71           O
ATOM   1240  C   ASP B 161       6.997  11.484  52.576  1.00 88.71           C
ATOM   1241  O   ASP B 161       6.962  12.451  51.816  1.00 88.71           O
ATOM   1242  N   LYS B 162       6.128  11.337  53.592  1.00 77.49           N
ATOM   1243  CA  LYS B 162       5.135  12.332  53.854  1.00 77.49           C
ATOM   1244  CB  LYS B 162       3.887  11.764  54.555  1.00 77.49           C
ATOM   1245  CG  LYS B 162       2.647  12.657  54.476  0.00 77.49           C
ATOM   1246  CD  LYS B 162       2.018  12.703  53.080  0.00 77.49           C
ATOM   1247  CE  LYS B 162       0.717  13.508  53.020  1.00 77.49           C
ATOM   1248  NZ  LYS B 162       0.186  13.521  51.638  1.00 77.49           N
ATOM   1249  C   LYS B 162       5.769  13.324  54.779  1.00 77.49           C
ATOM   1250  O   LYS B 162       6.658  12.982  55.558  1.00 77.49           O
ATOM   1251  N   THR B 163       5.344  14.598  54.708  1.00 91.95           N
ATOM   1252  CA  THR B 163       5.932  15.547  55.603  1.00 91.95           C
ATOM   1253  CB  THR B 163       5.695  16.975  55.215  1.00 91.95           C
ATOM   1254  OG1 THR B 163       6.492  17.839  56.013  1.00 91.95           O
ATOM   1255  CG2 THR B 163       4.204  17.296  55.410  1.00 91.95           C
ATOM   1256  C   THR B 163       5.307  15.319  56.938  1.00 91.95           C
ATOM   1257  O   THR B 163       4.157  14.894  57.028  1.00 91.95           O
ATOM   1258  N   TYR B 164       6.070  15.569  58.019  1.00151.96           N
ATOM   1259  CA  TYR B 164       5.528  15.366  59.327  1.00151.96           C
ATOM   1260  CB  TYR B 164       6.047  14.101  60.046  1.00151.96           C
ATOM   1261  CG  TYR B 164       7.493  14.244  60.402  1.00151.96           C
ATOM   1262  CD1 TYR B 164       7.872  14.889  61.561  1.00151.96           C
ATOM   1263  CD2 TYR B 164       8.474  13.714  59.594  1.00151.96           C
ATOM   1264  CE1 TYR B 164       9.197  15.020  61.901  1.00151.96           C
ATOM   1265  CE2 TYR B 164       9.803  13.840  59.930  1.00151.96           C
ATOM   1266  CZ  TYR B 164      10.165  14.497  61.082  1.00151.96           C
ATOM   1267  OH  TYR B 164      11.526  14.631  61.430  1.00151.96           O
ATOM   1268  C   TYR B 164       5.890  16.545  60.159  1.00151.96           C
ATOM   1269  O   TYR B 164       6.798  17.306  59.831  1.00151.96           O
ATOM   1270  N   LYS B 165       5.153  16.730  61.266  1.00 94.79           N
ATOM   1271  CA  LYS B 165       5.421  17.815  62.153  1.00 94.79           C
ATOM   1272  CB  LYS B 165       4.130  18.511  62.611  1.00 94.79           C
ATOM   1273  CG  LYS B 165       3.143  17.538  63.263  1.00 94.79           C
ATOM   1274  CD  LYS B 165       1.970  18.211  63.972  1.00 94.79           C
ATOM   1275  CE  LYS B 165       2.347  18.803  65.330  1.00 94.79           C
ATOM   1276  NZ  LYS B 165       1.161  19.427  65.957  1.00 94.79           N
ATOM   1277  C   LYS B 165       6.062  17.233  63.367  1.00 94.79           C
ATOM   1278  O   LYS B 165       5.534  16.303  63.974  1.00 94.79           O
ATOM   1279  N   THR B 166       7.239  17.758  63.749  1.00113.45           N
ATOM   1280  CA  THR B 166       7.818  17.291  64.969  1.00113.45           C
ATOM   1281  CB  THR B 166       9.325  17.260  64.973  1.00113.45           C
ATOM   1282  OG1 THR B 166       9.795  16.710  66.194  1.00113.45           O
ATOM   1283  CG2 THR B 166       9.889  18.675  64.767  1.00113.45           C
ATOM   1284  C   THR B 166       7.325  18.256  65.994  1.00113.45           C
ATOM   1285  O   THR B 166       7.511  19.466  65.875  1.00113.45           O
ATOM   1286  N   GLU B 167       6.645  17.736  67.029  1.00 43.36           N
ATOM   1287  CA  GLU B 167       6.012  18.596  67.979  1.00 43.36           C
ATOM   1288  CB  GLU B 167       4.931  17.890  68.812  1.00 43.36           C
ATOM   1289  CG  GLU B 167       3.743  17.460  67.946  1.00 43.36           C
ATOM   1290  CD  GLU B 167       2.707  16.775  68.823  1.00 43.36           C
ATOM   1291  OE1 GLU B 167       2.588  17.170  70.013  1.00 43.36           O
ATOM   1292  OE2 GLU B 167       2.021  15.848  68.315  1.00 43.36           O
ATOM   1293  C   GLU B 167       7.022  19.204  68.892  1.00 43.36           C
ATOM   1294  O   GLU B 167       8.161  18.750  68.986  1.00 43.36           O
ATOM   1295  N   ASP B 168       6.602  20.299  69.556  1.00 84.26           N
ATOM   1296  CA  ASP B 168       7.400  21.034  70.493  1.00 84.26           C
ATOM   1297  CB  ASP B 168       6.629  22.248  71.058  1.00 84.26           C
ATOM   1298  CG  ASP B 168       7.483  23.065  72.021  1.00 84.26           C
ATOM   1299  OD1 ASP B 168       8.106  22.470  72.941  1.00 84.26           O
ATOM   1300  OD2 ASP B 168       7.526  24.311  71.837  1.00 84.26           O
ATOM   1301  C   ASP B 168       7.700  20.095  71.616  1.00 84.26           C
ATOM   1302  O   ASP B 168       6.843  19.309  72.014  1.00 84.26           O
ATOM   1303  N   LYS B 169       8.946  20.129  72.132  1.00137.97           N
ATOM   1304  CA  LYS B 169       9.300  19.252  73.209  1.00137.97           C
ATOM   1305  CB  LYS B 169       9.987  17.952  72.748  1.00137.97           C
ATOM   1306  CG  LYS B 169      11.323  18.168  72.034  1.00137.97           C
ATOM   1307  CD  LYS B 169      12.155  16.891  71.896  1.00137.97           C
ATOM   1308  CE  LYS B 169      11.472  15.807  71.063  1.00137.97           C
ATOM   1309  NZ  LYS B 169      11.380  16.238  69.650  1.00137.97           N
ATOM   1310  C   LYS B 169      10.250  19.974  74.108  1.00137.97           C
ATOM   1311  O   LYS B 169      10.594  21.129  73.865  1.00137.97           O
ATOM   1312  N   ARG B 170      10.659  19.305  75.205  1.00 97.38           N
ATOM   1313  CA  ARG B 170      11.606  19.859  76.130  1.00 97.38           C
ATOM   1314  CB  ARG B 170      11.123  19.866  77.590  1.00 97.38           C
ATOM   1315  CG  ARG B 170       9.825  20.635  77.837  1.00 97.38           C
ATOM   1316  CD  ARG B 170       9.407  20.631  79.310  1.00 97.38           C
ATOM   1317  NE  ARG B 170       8.023  21.171  79.396  1.00 97.38           N
ATOM   1318  CZ  ARG B 170       6.961  20.323  79.270  1.00 97.38           C
ATOM   1319  NH1 ARG B 170       7.177  18.991  79.065  1.00 97.38           N
ATOM   1320  NH2 ARG B 170       5.687  20.807  79.351  1.00 97.38           N
ATOM   1321  C   ARG B 170      12.782  18.933  76.109  1.00 97.38           C
ATOM   1322  O   ARG B 170      12.619  17.721  75.974  1.00 97.38           O
ATOM   1323  N   VAL B 171      14.009  19.479  76.232  1.00 45.31           N
ATOM   1324  CA  VAL B 171      15.161  18.624  76.213  1.00 45.31           C
ATOM   1325  CB  VAL B 171      15.886  18.648  74.901  1.00 45.31           C
ATOM   1326  CG1 VAL B 171      14.954  18.072  73.822  1.00 45.31           C
ATOM   1327  CG2 VAL B 171      16.343  20.090  74.621  1.00 45.31           C
ATOM   1328  C   VAL B 171      16.123  19.094  77.263  1.00 45.31           C
ATOM   1329  O   VAL B 171      16.158  20.265  77.636  1.00 45.31           O
ATOM   1330  N   PRO B 172      16.883  18.167  77.778  1.00 83.65           N
ATOM   1331  CA  PRO B 172      17.897  18.452  78.758  1.00 83.65           C
ATOM   1332  CD  PRO B 172      16.520  16.765  77.739  1.00 83.65           C
ATOM   1333  CB  PRO B 172      18.221  17.115  79.421  1.00 83.65           C
ATOM   1334  CG  PRO B 172      17.698  16.064  78.424  1.00 83.65           C
ATOM   1335  C   PRO B 172      19.085  19.076  78.094  1.00 83.65           C
ATOM   1336  O   PRO B 172      19.417  18.663  76.983  1.00 83.65           O
ATOM   1337  N   LYS B 173      19.752  20.051  78.752  1.00107.08           N
ATOM   1338  CA  LYS B 173      20.906  20.657  78.152  1.00107.08           C
ATOM   1339  CB  LYS B 173      20.664  22.089  77.647  1.00107.08           C
ATOM   1340  CG  LYS B 173      21.909  22.704  77.002  1.00107.08           C
ATOM   1341  CD  LYS B 173      21.624  23.960  76.177  1.00107.08           C
ATOM   1342  CE  LYS B 173      21.048  23.666  74.790  1.00107.08           C
ATOM   1343  NZ  LYS B 173      20.738  24.933  74.091  1.00107.08           N
ATOM   1344  C   LYS B 173      21.977  20.740  79.191  1.00107.08           C
ATOM   1345  O   LYS B 173      21.699  20.820  80.386  1.00107.08           O
ATOM   1346  N   PHE B 174      23.245  20.713  78.735  1.00 74.16           N
ATOM   1347  CA  PHE B 174      24.365  20.771  79.620  1.00 74.16           C
ATOM   1348  CB  PHE B 174      25.207  19.484  79.548  1.00 74.16           C
ATOM   1349  CG  PHE B 174      26.437  19.638  80.368  1.00 74.16           C
ATOM   1350  CD1 PHE B 174      26.365  19.685  81.739  1.00 74.16           C
ATOM   1351  CD2 PHE B 174      27.669  19.705  79.756  1.00 74.16           C
ATOM   1352  CE1 PHE B 174      27.512  19.817  82.484  1.00 74.16           C
ATOM   1353  CE2 PHE B 174      28.820  19.835  80.495  1.00 74.16           C
ATOM   1354  CZ  PHE B 174      28.737  19.896  81.865  1.00 74.16           C
ATOM   1355  C   PHE B 174      25.216  21.923  79.193  1.00 74.16           C
ATOM   1356  O   PHE B 174      25.465  22.113  78.003  1.00 74.16           O
ATOM   1357  N   LYS B 175      25.662  22.733  80.177  1.00 83.82           N
ATOM   1358  CA  LYS B 175      26.520  23.864  79.959  1.00 83.82           C
ATOM   1359  CB  LYS B 175      25.963  25.140  80.607  1.00 83.82           C
ATOM   1360  CG  LYS B 175      24.598  25.513  80.021  1.00 83.82           C
ATOM   1361  CD  LYS B 175      23.754  26.450  80.887  1.00 83.82           C
ATOM   1362  CE  LYS B 175      22.327  26.615  80.356  1.00 83.82           C
ATOM   1363  NZ  LYS B 175      21.458  27.213  81.394  1.00 83.82           N
ATOM   1364  C   LYS B 175      27.789  23.507  80.658  1.00 83.82           C
ATOM   1365  O   LYS B 175      27.815  23.196  81.849  1.00 83.82           O
ATOM   1366  N   PRO B 176      28.836  23.569  79.898  1.00279.63           N
ATOM   1367  CA  PRO B 176      30.108  23.066  80.331  1.00279.63           C
ATOM   1368  CD  PRO B 176      28.674  23.466  78.455  1.00279.63           C
ATOM   1369  CB  PRO B 176      30.968  22.986  79.070  1.00279.63           C
ATOM   1370  CG  PRO B 176      29.945  22.775  77.941  1.00279.63           C
ATOM   1371  C   PRO B 176      30.877  23.577  81.488  1.00279.63           C
ATOM   1372  O   PRO B 176      31.570  22.737  82.027  1.00279.63           O
ATOM   1373  N   GLY B 177      30.853  24.862  81.884  1.00113.03           N
ATOM   1374  CA  GLY B 177      31.675  25.284  82.994  1.00113.03           C
ATOM   1375  C   GLY B 177      33.003  25.670  82.412  1.00113.03           C
ATOM   1376  O   GLY B 177      33.591  24.908  81.649  1.00113.03           O
ATOM   1377  N   LYS B 178      33.534  26.845  82.805  1.00109.13           N
ATOM   1378  CA  LYS B 178      34.745  27.381  82.246  1.00109.13           C
ATOM   1379  CB  LYS B 178      35.064  28.797  82.760  1.00109.13           C
ATOM   1380  CG  LYS B 178      36.133  29.518  81.934  0.00109.13           C
ATOM   1381  CD  LYS B 178      36.194  31.026  82.194  0.00109.13           C
ATOM   1382  CE  LYS B 178      37.262  31.754  81.374  0.00109.13           C
ATOM   1383  NZ  LYS B 178      38.610  31.296  81.780  0.00109.13           N
ATOM   1384  C   LYS B 178      35.927  26.499  82.527  1.00109.13           C
ATOM   1385  O   LYS B 178      36.768  26.295  81.654  1.00109.13           O
ATOM   1386  N   ILE B 179      36.033  25.947  83.749  1.00 86.78           N
ATOM   1387  CA  ILE B 179      37.178  25.146  84.082  1.00 86.78           C
ATOM   1388  CB  ILE B 179      37.210  24.714  85.524  1.00 86.78           C
ATOM   1389  CG1 ILE B 179      38.586  24.123  85.873  1.00 86.78           C
ATOM   1390  CG2 ILE B 179      36.036  23.763  85.784  1.00 86.78           C
ATOM   1391  CD1 ILE B 179      38.815  23.951  87.373  0.00 86.78           C
ATOM   1392  C   ILE B 179      37.213  23.935  83.202  1.00 86.78           C
ATOM   1393  O   ILE B 179      38.259  23.557  82.680  1.00 86.78           O
ATOM   1394  N   LEU B 180      36.047  23.308  82.998  1.00108.84           N
ATOM   1395  CA  LEU B 180      35.903  22.114  82.217  1.00108.84           C
ATOM   1396  CB  LEU B 180      34.443  21.618  82.199  1.00108.84           C
ATOM   1397  CG  LEU B 180      34.226  20.215  81.591  1.00108.84           C
ATOM   1398  CD1 LEU B 180      34.593  20.148  80.103  1.00108.84           C
ATOM   1399  CD2 LEU B 180      34.938  19.139  82.420  1.00108.84           C
ATOM   1400  C   LEU B 180      36.308  22.432  80.810  1.00108.84           C
ATOM   1401  O   LEU B 180      36.983  21.638  80.157  1.00108.84           O
ATOM   1402  N   LYS B 181      35.899  23.606  80.296  1.00151.90           N
ATOM   1403  CA  LYS B 181      36.221  23.978  78.947  1.00151.90           C
ATOM   1404  CB  LYS B 181      35.563  25.297  78.514  1.00151.90           C
ATOM   1405  CG  LYS B 181      34.050  25.187  78.323  1.00151.90           C
ATOM   1406  CD  LYS B 181      33.656  24.141  77.278  1.00151.90           C
ATOM   1407  CE  LYS B 181      34.513  24.194  76.012  1.00151.90           C
ATOM   1408  NZ  LYS B 181      34.362  25.508  75.350  1.00151.90           N
ATOM   1409  C   LYS B 181      37.701  24.155  78.818  1.00151.90           C
ATOM   1410  O   LYS B 181      38.299  23.765  77.816  1.00151.90           O
ATOM   1411  N   GLN B 182      38.323  24.758  79.845  1.00120.81           N
ATOM   1412  CA  GLN B 182      39.724  25.066  79.856  1.00120.81           C
ATOM   1413  CB  GLN B 182      40.113  25.874  81.108  1.00120.81           C
ATOM   1414  CG  GLN B 182      41.597  26.221  81.213  1.00120.81           C
ATOM   1415  CD  GLN B 182      42.286  25.088  81.961  1.00120.81           C
ATOM   1416  OE1 GLN B 182      42.791  24.141  81.360  1.00120.81           O
ATOM   1417  NE2 GLN B 182      42.309  25.191  83.317  1.00120.81           N
ATOM   1418  C   GLN B 182      40.545  23.812  79.822  1.00120.81           C
ATOM   1419  O   GLN B 182      41.571  23.764  79.146  1.00120.81           O
ATOM   1420  N   LYS B 183      40.133  22.768  80.565  1.00 94.59           N
ATOM   1421  CA  LYS B 183      40.906  21.560  80.592  1.00 94.59           C
ATOM   1422  CB  LYS B 183      40.408  20.536  81.622  1.00 94.59           C
ATOM   1423  CG  LYS B 183      40.648  20.984  83.064  1.00 94.59           C
ATOM   1424  CD  LYS B 183      40.006  20.061  84.096  1.00 94.59           C
ATOM   1425  CE  LYS B 183      40.721  18.714  84.224  1.00 94.59           C
ATOM   1426  NZ  LYS B 183      42.069  18.910  84.801  1.00 94.59           N
ATOM   1427  C   LYS B 183      40.899  20.910  79.242  1.00 94.59           C
ATOM   1428  O   LYS B 183      41.922  20.396  78.790  1.00 94.59           O
ATOM   1429  N   VAL B 184      39.735  20.908  78.567  1.00 49.69           N
ATOM   1430  CA  VAL B 184      39.590  20.289  77.280  1.00 49.69           C
ATOM   1431  CB  VAL B 184      38.179  20.350  76.771  1.00 49.69           C
ATOM   1432  CG1 VAL B 184      38.131  19.748  75.357  1.00 49.69           C
ATOM   1433  CG2 VAL B 184      37.270  19.633  77.783  1.00 49.69           C
ATOM   1434  C   VAL B 184      40.473  20.998  76.299  1.00 49.69           C
ATOM   1435  O   VAL B 184      41.153  20.359  75.497  1.00 49.69           O
ATOM   1436  N   GLU B 185      40.462  22.346  76.304  1.00114.16           N
ATOM   1437  CA  GLU B 185      41.377  23.055  75.452  1.00114.16           C
ATOM   1438  CB  GLU B 185      40.719  23.806  74.282  1.00114.16           C
ATOM   1439  CG  GLU B 185      41.737  24.515  73.384  1.00114.16           C
ATOM   1440  CD  GLU B 185      40.989  25.092  72.192  1.00114.16           C
ATOM   1441  OE1 GLU B 185      40.324  26.150  72.359  1.00114.16           O
ATOM   1442  OE2 GLU B 185      41.060  24.472  71.098  1.00114.16           O
ATOM   1443  C   GLU B 185      42.059  24.064  76.321  1.00114.16           C
ATOM   1444  O   GLU B 185      41.455  25.052  76.731  1.00114.16           O
ATOM   1445  N   GLU B 186      43.364  23.860  76.583  1.00175.37           N
ATOM   1446  CA  GLU B 186      44.068  24.681  77.525  1.00175.37           C
ATOM   1447  CB  GLU B 186      45.539  24.257  77.682  1.00175.37           C
ATOM   1448  CG  GLU B 186      46.339  24.332  76.379  1.00175.37           C
ATOM   1449  CD  GLU B 186      47.769  23.891  76.664  1.00175.37           C
ATOM   1450  OE1 GLU B 186      48.149  23.851  77.865  1.00175.37           O
ATOM   1451  OE2 GLU B 186      48.502  23.590  75.684  1.00175.37           O
ATOM   1452  C   GLU B 186      44.057  26.112  77.108  1.00175.37           C
ATOM   1453  O   GLU B 186      43.629  26.984  77.857  1.00175.37           O
ATOM   1454  N   GLY B 187      44.474  26.419  75.878  1.00 87.49           N
ATOM   1455  CA  GLY B 187      44.512  27.812  75.566  1.00 87.49           C
ATOM   1456  C   GLY B 187      45.502  27.970  74.466  1.00 87.49           C
ATOM   1457  O   GLY B 187      45.840  27.009  73.777  1.00 87.49           O
ATOM   1458  N   LYS B 188      45.992  29.206  74.275  1.00 60.01           N
ATOM   1459  CA  LYS B 188      46.944  29.446  73.236  1.00 60.01           C
ATOM   1460  CB  LYS B 188      47.460  30.892  73.232  1.00 60.01           C
ATOM   1461  CG  LYS B 188      46.341  31.893  72.941  1.00 60.01           C
ATOM   1462  CD  LYS B 188      46.669  33.336  73.321  1.00 60.01           C
ATOM   1463  CE  LYS B 188      45.518  34.302  73.033  1.00 60.01           C
ATOM   1464  NZ  LYS B 188      45.754  35.594  73.714  1.00 60.01           N
ATOM   1465  C   LYS B 188      48.116  28.500  73.466  1.00 60.01           C
ATOM   1466  O   LYS B 188      48.295  27.579  72.624  1.00 60.01           O
ATOM   1467  OXT LYS B 188      48.834  28.670  74.487  1.00 60.01           O
TER    1468      LYS B 188
END
