# Supplementary material for: Comparison of histone-like HU protein DNA-binding properties and HU/IHF protein sequence alignment
Source: PLoS One. 2017 Nov 13;12(11):e0188037. doi: 10.1371/journal.pone.0188037 (PMC5683647; doi:10.1371/journal.pone.0188037)
Supplement: S3 File — (ZIP) [file pone.0188037.s003.zip › C4_3.pdb]

EXPDTA    THEORETICAL MODEL, MODELLER 9.17 2017/01/19 02:31:26
REMARK   6 MODELLER OBJECTIVE FUNCTION:       896.2932
REMARK   6 MODELLER BEST TEMPLATE % SEQ ID:  35.829
REMARK   6 SEQUENCE: C4_3
REMARK   6 DOPE score: -18285.01367
REMARK   6 GA341 score: 0.97585
REMARK   6 TEMPLATE: 1p71 1:A - 93:B MODELS 1:A - 188:B AT 35.8%
ATOM      1  N   MET A   1      11.635  26.075  88.416  1.00 78.52           N
ATOM      2  CA  MET A   1      11.875  25.250  89.623  1.00 78.52           C
ATOM      3  CB  MET A   1      11.266  23.848  89.446  1.00 78.52           C
ATOM      4  CG  MET A   1      11.379  22.956  90.684  1.00 78.52           C
ATOM      5  SD  MET A   1      10.303  21.491  90.650  1.00 78.52           S
ATOM      6  CE  MET A   1       8.806  22.379  91.174  1.00 78.52           C
ATOM      7  C   MET A   1      13.330  25.132  89.938  1.00 78.52           C
ATOM      8  O   MET A   1      14.151  24.832  89.073  1.00 78.52           O
ATOM      9  N   ASN A   2      13.664  25.406  91.212  1.00117.41           N
ATOM     10  CA  ASN A   2      15.001  25.395  91.722  1.00117.41           C
ATOM     11  CB  ASN A   2      15.185  26.369  92.893  1.00117.41           C
ATOM     12  CG  ASN A   2      14.715  27.746  92.465  1.00117.41           C
ATOM     13  OD1 ASN A   2      14.539  28.014  91.279  1.00117.41           O
ATOM     14  ND2 ASN A   2      14.506  28.647  93.461  1.00117.41           N
ATOM     15  C   ASN A   2      15.226  24.058  92.337  1.00117.41           C
ATOM     16  O   ASN A   2      14.329  23.218  92.381  1.00117.41           O
ATOM     17  N   LYS A   3      16.456  23.831  92.837  1.00 43.55           N
ATOM     18  CA  LYS A   3      16.727  22.607  93.529  1.00 43.55           C
ATOM     19  CB  LYS A   3      18.164  22.510  94.069  1.00 43.55           C
ATOM     20  CG  LYS A   3      18.413  21.223  94.863  0.00 43.55           C
ATOM     21  CD  LYS A   3      19.868  21.001  95.282  0.00 43.55           C
ATOM     22  CE  LYS A   3      20.037  19.807  96.225  0.00 43.55           C
ATOM     23  NZ  LYS A   3      21.466  19.614  96.554  0.00 43.55           N
ATOM     24  C   LYS A   3      15.837  22.554  94.732  1.00 43.55           C
ATOM     25  O   LYS A   3      15.252  21.518  95.044  1.00 43.55           O
ATOM     26  N   ALA A   4      15.701  23.695  95.432  1.00 35.69           N
ATOM     27  CA  ALA A   4      14.949  23.753  96.654  1.00 35.69           C
ATOM     28  CB  ALA A   4      14.963  25.153  97.285  1.00 35.69           C
ATOM     29  C   ALA A   4      13.516  23.404  96.402  1.00 35.69           C
ATOM     30  O   ALA A   4      12.895  22.684  97.182  1.00 35.69           O
ATOM     31  N   GLU A   5      12.942  23.920  95.308  1.00 80.77           N
ATOM     32  CA  GLU A   5      11.564  23.672  95.008  1.00 80.77           C
ATOM     33  CB  GLU A   5      11.095  24.502  93.806  1.00 80.77           C
ATOM     34  CG  GLU A   5       9.578  24.579  93.670  1.00 80.77           C
ATOM     35  CD  GLU A   5       9.271  25.618  92.604  1.00 80.77           C
ATOM     36  OE1 GLU A   5       9.954  25.602  91.546  1.00 80.77           O
ATOM     37  OE2 GLU A   5       8.353  26.449  92.836  1.00 80.77           O
ATOM     38  C   GLU A   5      11.398  22.221  94.687  1.00 80.77           C
ATOM     39  O   GLU A   5      10.385  21.604  95.011  1.00 80.77           O
ATOM     40  N   PHE A   6      12.418  21.652  94.026  1.00123.26           N
ATOM     41  CA  PHE A   6      12.455  20.298  93.555  1.00123.26           C
ATOM     42  CB  PHE A   6      13.817  20.067  92.877  1.00123.26           C
ATOM     43  CG  PHE A   6      13.729  19.122  91.736  1.00123.26           C
ATOM     44  CD1 PHE A   6      13.804  17.761  91.902  1.00123.26           C
ATOM     45  CD2 PHE A   6      13.578  19.636  90.467  1.00123.26           C
ATOM     46  CE1 PHE A   6      13.725  16.938  90.805  1.00123.26           C
ATOM     47  CE2 PHE A   6      13.501  18.814  89.370  1.00123.26           C
ATOM     48  CZ  PHE A   6      13.575  17.455  89.541  1.00123.26           C
ATOM     49  C   PHE A   6      12.391  19.393  94.754  1.00123.26           C
ATOM     50  O   PHE A   6      11.626  18.429  94.787  1.00123.26           O
ATOM     51  N   ILE A   7      13.199  19.695  95.790  1.00 98.11           N
ATOM     52  CA  ILE A   7      13.255  18.848  96.947  1.00 98.11           C
ATOM     53  CB  ILE A   7      14.301  19.235  97.955  1.00 98.11           C
ATOM     54  CG1 ILE A   7      14.004  20.606  98.573  1.00 98.11           C
ATOM     55  CG2 ILE A   7      15.675  19.139  97.271  1.00 98.11           C
ATOM     56  CD1 ILE A   7      14.885  20.929  99.779  1.00 98.11           C
ATOM     57  C   ILE A   7      11.920  18.844  97.624  1.00 98.11           C
ATOM     58  O   ILE A   7      11.457  17.795  98.067  1.00 98.11           O
ATOM     59  N   ASP A   8      11.258  20.017  97.707  1.00 36.78           N
ATOM     60  CA  ASP A   8       9.995  20.119  98.385  1.00 36.78           C
ATOM     61  CB  ASP A   8       9.407  21.542  98.354  1.00 36.78           C
ATOM     62  CG  ASP A   8      10.226  22.411  99.300  1.00 36.78           C
ATOM     63  OD1 ASP A   8      11.059  21.835 100.051  1.00 36.78           O
ATOM     64  OD2 ASP A   8      10.030  23.655  99.293  1.00 36.78           O
ATOM     65  C   ASP A   8       9.006  19.202  97.730  1.00 36.78           C
ATOM     66  O   ASP A   8       8.266  18.496  98.413  1.00 36.78           O
ATOM     67  N   LEU A   9       8.970  19.187  96.384  1.00 78.39           N
ATOM     68  CA  LEU A   9       8.063  18.344  95.651  1.00 78.39           C
ATOM     69  CB  LEU A   9       8.137  18.593  94.126  1.00 78.39           C
ATOM     70  CG  LEU A   9       7.253  17.681  93.243  1.00 78.39           C
ATOM     71  CD1 LEU A   9       7.830  16.260  93.095  1.00 78.39           C
ATOM     72  CD2 LEU A   9       5.798  17.682  93.737  1.00 78.39           C
ATOM     73  C   LEU A   9       8.405  16.909  95.904  1.00 78.39           C
ATOM     74  O   LEU A   9       7.517  16.082  96.107  1.00 78.39           O
ATOM     75  N   VAL A  10       9.711  16.578  95.884  1.00 37.44           N
ATOM     76  CA  VAL A  10      10.166  15.223  96.040  1.00 37.44           C
ATOM     77  CB  VAL A  10      11.652  15.090  95.875  1.00 37.44           C
ATOM     78  CG1 VAL A  10      12.044  13.636  96.187  1.00 37.44           C
ATOM     79  CG2 VAL A  10      12.028  15.543  94.455  1.00 37.44           C
ATOM     80  C   VAL A  10       9.831  14.727  97.405  1.00 37.44           C
ATOM     81  O   VAL A  10       9.341  13.613  97.574  1.00 37.44           O
ATOM     82  N   LYS A  11      10.055  15.569  98.422  1.00136.37           N
ATOM     83  CA  LYS A  11       9.835  15.185  99.783  1.00136.37           C
ATOM     84  CB  LYS A  11      10.113  16.386 100.720  1.00136.37           C
ATOM     85  CG  LYS A  11       9.707  16.255 102.191  1.00136.37           C
ATOM     86  CD  LYS A  11       8.194  16.248 102.409  1.00136.37           C
ATOM     87  CE  LYS A  11       7.783  16.211 103.877  1.00136.37           C
ATOM     88  NZ  LYS A  11       6.311  16.303 103.988  1.00136.37           N
ATOM     89  C   LYS A  11       8.412  14.733  99.901  1.00136.37           C
ATOM     90  O   LYS A  11       8.129  13.722 100.542  1.00136.37           O
ATOM     91  N   GLU A  12       7.467  15.471  99.290  1.00 47.18           N
ATOM     92  CA  GLU A  12       6.099  15.058  99.386  1.00 47.18           C
ATOM     93  CB  GLU A  12       5.101  16.096  98.845  1.00 47.18           C
ATOM     94  CG  GLU A  12       4.953  17.326  99.743  0.00 47.18           C
ATOM     95  CD  GLU A  12       3.714  18.083  99.287  0.00 47.18           C
ATOM     96  OE1 GLU A  12       2.659  17.417  99.108  0.00 47.18           O
ATOM     97  OE2 GLU A  12       3.801  19.327  99.111  0.00 47.18           O
ATOM     98  C   GLU A  12       5.863  13.783  98.629  1.00 47.18           C
ATOM     99  O   GLU A  12       5.225  12.865  99.141  1.00 47.18           O
ATOM    100  N   ALA A  13       6.379  13.686  97.387  1.00 35.44           N
ATOM    101  CA  ALA A  13       6.106  12.550  96.548  1.00 35.44           C
ATOM    102  CB  ALA A  13       6.688  12.720  95.134  1.00 35.44           C
ATOM    103  C   ALA A  13       6.692  11.300  97.130  1.00 35.44           C
ATOM    104  O   ALA A  13       6.044  10.255  97.172  1.00 35.44           O
ATOM    105  N   GLY A  14       7.945  11.395  97.599  1.00 49.12           N
ATOM    106  CA  GLY A  14       8.701  10.314  98.160  1.00 49.12           C
ATOM    107  C   GLY A  14       8.075   9.902  99.434  1.00 49.12           C
ATOM    108  O   GLY A  14       8.241   8.768  99.882  1.00 49.12           O
ATOM    109  N   LYS A  15       7.370  10.848 100.071  1.00139.56           N
ATOM    110  CA  LYS A  15       6.816  10.591 101.357  1.00139.56           C
ATOM    111  CB  LYS A  15       6.032   9.268 101.427  1.00139.56           C
ATOM    112  CG  LYS A  15       4.887   9.205 100.416  1.00139.56           C
ATOM    113  CD  LYS A  15       3.868  10.334 100.574  1.00139.56           C
ATOM    114  CE  LYS A  15       2.878  10.425  99.409  1.00139.56           C
ATOM    115  NZ  LYS A  15       2.042   9.205  99.348  1.00139.56           N
ATOM    116  C   LYS A  15       7.986  10.511 102.266  1.00139.56           C
ATOM    117  O   LYS A  15       7.950   9.884 103.323  1.00139.56           O
ATOM    118  N   TYR A  16       9.078  11.177 101.853  1.00125.90           N
ATOM    119  CA  TYR A  16      10.204  11.264 102.718  1.00125.90           C
ATOM    120  CB  TYR A  16      11.547  11.158 101.988  1.00125.90           C
ATOM    121  CG  TYR A  16      11.541   9.794 101.392  1.00125.90           C
ATOM    122  CD1 TYR A  16      11.892   8.705 102.154  1.00125.90           C
ATOM    123  CD2 TYR A  16      11.156   9.598 100.085  1.00125.90           C
ATOM    124  CE1 TYR A  16      11.881   7.441 101.617  1.00125.90           C
ATOM    125  CE2 TYR A  16      11.144   8.333  99.542  1.00125.90           C
ATOM    126  CZ  TYR A  16      11.511   7.252 100.309  1.00125.90           C
ATOM    127  OH  TYR A  16      11.503   5.951  99.761  1.00125.90           O
ATOM    128  C   TYR A  16      10.050  12.622 103.289  1.00125.90           C
ATOM    129  O   TYR A  16      10.323  13.625 102.632  1.00125.90           O
ATOM    130  N   ASN A  17       9.604  12.659 104.554  1.00 63.83           N
ATOM    131  CA  ASN A  17       9.246  13.875 105.205  1.00 63.83           C
ATOM    132  CB  ASN A  17       8.871  13.651 106.681  1.00 63.83           C
ATOM    133  CG  ASN A  17       8.251  14.925 107.239  1.00 63.83           C
ATOM    134  OD1 ASN A  17       8.207  15.958 106.575  1.00 63.83           O
ATOM    135  ND2 ASN A  17       7.761  14.852 108.506  1.00 63.83           N
ATOM    136  C   ASN A  17      10.429  14.763 105.165  1.00 63.83           C
ATOM    137  O   ASN A  17      10.303  15.973 104.977  1.00 63.83           O
ATOM    138  N   SER A  18      11.624  14.178 105.327  1.00 58.63           N
ATOM    139  CA  SER A  18      12.770  15.020 105.368  1.00 58.63           C
ATOM    140  CB  SER A  18      14.071  14.263 105.684  1.00 58.63           C
ATOM    141  OG  SER A  18      14.019  13.727 106.998  1.00 58.63           O
ATOM    142  C   SER A  18      12.932  15.696 104.053  1.00 58.63           C
ATOM    143  O   SER A  18      13.196  15.060 103.033  1.00 58.63           O
ATOM    144  N   LYS A  19      12.764  17.031 104.058  1.00118.26           N
ATOM    145  CA  LYS A  19      13.046  17.808 102.894  1.00118.26           C
ATOM    146  CB  LYS A  19      12.793  19.312 103.093  1.00118.26           C
ATOM    147  CG  LYS A  19      11.326  19.719 103.247  1.00118.26           C
ATOM    148  CD  LYS A  19      10.486  19.513 101.986  1.00118.26           C
ATOM    149  CE  LYS A  19       9.056  20.041 102.119  0.00118.26           C
ATOM    150  NZ  LYS A  19       9.072  21.517 102.233  0.00118.26           N
ATOM    151  C   LYS A  19      14.516  17.651 102.747  1.00118.26           C
ATOM    152  O   LYS A  19      15.062  17.573 101.648  1.00118.26           O
ATOM    153  N   ARG A  20      15.188  17.586 103.909  1.00 69.83           N
ATOM    154  CA  ARG A  20      16.609  17.466 103.966  1.00 69.83           C
ATOM    155  CB  ARG A  20      17.130  17.362 105.406  1.00 69.83           C
ATOM    156  CG  ARG A  20      18.649  17.210 105.507  0.00 69.83           C
ATOM    157  CD  ARG A  20      19.434  18.468 105.127  0.00 69.83           C
ATOM    158  NE  ARG A  20      20.862  18.221 105.477  1.00 69.83           N
ATOM    159  CZ  ARG A  20      21.285  18.433 106.760  1.00 69.83           C
ATOM    160  NH1 ARG A  20      20.392  18.862 107.697  1.00 69.83           N
ATOM    161  NH2 ARG A  20      22.585  18.208 107.110  1.00 69.83           N
ATOM    162  C   ARG A  20      17.008  16.206 103.281  1.00 69.83           C
ATOM    163  O   ARG A  20      17.958  16.206 102.506  1.00 69.83           O
ATOM    164  N   GLU A  21      16.285  15.100 103.539  1.00 89.34           N
ATOM    165  CA  GLU A  21      16.641  13.817 103.004  1.00 89.34           C
ATOM    166  CB  GLU A  21      15.740  12.710 103.561  1.00 89.34           C
ATOM    167  CG  GLU A  21      16.304  11.303 103.404  1.00 89.34           C
ATOM    168  CD  GLU A  21      15.501  10.430 104.352  1.00 89.34           C
ATOM    169  OE1 GLU A  21      14.268  10.293 104.133  1.00 89.34           O
ATOM    170  OE2 GLU A  21      16.110   9.904 105.321  1.00 89.34           O
ATOM    171  C   GLU A  21      16.518  13.839 101.515  1.00 89.34           C
ATOM    172  O   GLU A  21      17.358  13.290 100.803  1.00 89.34           O
ATOM    173  N   ALA A  22      15.457  14.480 100.997  1.00 35.41           N
ATOM    174  CA  ALA A  22      15.311  14.561  99.577  1.00 35.41           C
ATOM    175  CB  ALA A  22      14.058  15.347  99.152  1.00 35.41           C
ATOM    176  C   ALA A  22      16.511  15.305  99.087  1.00 35.41           C
ATOM    177  O   ALA A  22      17.118  14.948  98.079  1.00 35.41           O
ATOM    178  N   GLU A  23      16.897  16.355  99.835  1.00 81.92           N
ATOM    179  CA  GLU A  23      18.012  17.185  99.485  1.00 81.92           C
ATOM    180  CB  GLU A  23      18.228  18.316 100.510  1.00 81.92           C
ATOM    181  CG  GLU A  23      19.426  19.218 100.205  1.00 81.92           C
ATOM    182  CD  GLU A  23      19.516  20.274 101.300  1.00 81.92           C
ATOM    183  OE1 GLU A  23      18.445  20.800 101.705  1.00 81.92           O
ATOM    184  OE2 GLU A  23      20.658  20.570 101.741  1.00 81.92           O
ATOM    185  C   GLU A  23      19.272  16.373  99.472  1.00 81.92           C
ATOM    186  O   GLU A  23      20.057  16.462  98.529  1.00 81.92           O
ATOM    187  N   GLU A  24      19.499  15.547 100.514  1.00 94.80           N
ATOM    188  CA  GLU A  24      20.737  14.830 100.590  1.00 94.80           C
ATOM    189  CB  GLU A  24      20.950  14.030 101.887  1.00 94.80           C
ATOM    190  CG  GLU A  24      20.032  12.815 102.041  1.00 94.80           C
ATOM    191  CD  GLU A  24      20.676  11.891 103.066  1.00 94.80           C
ATOM    192  OE1 GLU A  24      21.802  12.219 103.526  1.00 94.80           O
ATOM    193  OE2 GLU A  24      20.061  10.841 103.396  1.00 94.80           O
ATOM    194  C   GLU A  24      20.810  13.844  99.475  1.00 94.80           C
ATOM    195  O   GLU A  24      21.837  13.723  98.810  1.00 94.80           O
ATOM    196  N   ALA A  25      19.708  13.109  99.244  1.00 40.74           N
ATOM    197  CA  ALA A  25      19.687  12.096  98.229  1.00 40.74           C
ATOM    198  CB  ALA A  25      18.370  11.300  98.220  1.00 40.74           C
ATOM    199  C   ALA A  25      19.863  12.718  96.876  1.00 40.74           C
ATOM    200  O   ALA A  25      20.598  12.195  96.038  1.00 40.74           O
ATOM    201  N   ILE A  26      19.193  13.858  96.618  1.00101.56           N
ATOM    202  CA  ILE A  26      19.274  14.446  95.314  1.00101.56           C
ATOM    203  CB  ILE A  26      18.356  15.617  95.113  1.00101.56           C
ATOM    204  CG1 ILE A  26      18.379  16.031  93.632  1.00101.56           C
ATOM    205  CG2 ILE A  26      18.753  16.738  96.086  1.00101.56           C
ATOM    206  CD1 ILE A  26      17.266  17.000  93.241  1.00101.56           C
ATOM    207  C   ILE A  26      20.672  14.905  95.028  1.00101.56           C
ATOM    208  O   ILE A  26      21.193  14.650  93.945  1.00101.56           O
ATOM    209  N   ASN A  27      21.323  15.573  96.002  1.00 97.32           N
ATOM    210  CA  ASN A  27      22.642  16.113  95.824  1.00 97.32           C
ATOM    211  CB  ASN A  27      23.182  16.762  97.111  1.00 97.32           C
ATOM    212  CG  ASN A  27      24.573  17.303  96.825  1.00 97.32           C
ATOM    213  OD1 ASN A  27      24.731  18.471  96.478  1.00 97.32           O
ATOM    214  ND2 ASN A  27      25.612  16.437  96.980  1.00 97.32           N
ATOM    215  C   ASN A  27      23.582  15.004  95.470  1.00 97.32           C
ATOM    216  O   ASN A  27      24.373  15.112  94.538  1.00 97.32           O
ATOM    217  N   ALA A  28      23.502  13.882  96.191  1.00 38.65           N
ATOM    218  CA  ALA A  28      24.398  12.780  95.971  1.00 38.65           C
ATOM    219  CB  ALA A  28      24.141  11.603  96.930  1.00 38.65           C
ATOM    220  C   ALA A  28      24.216  12.267  94.577  1.00 38.65           C
ATOM    221  O   ALA A  28      25.181  11.872  93.925  1.00 38.65           O
ATOM    222  N   PHE A  29      22.960  12.242  94.093  1.00102.73           N
ATOM    223  CA  PHE A  29      22.665  11.707  92.793  1.00102.73           C
ATOM    224  CB  PHE A  29      21.160  11.678  92.479  1.00102.73           C
ATOM    225  CG  PHE A  29      21.028  11.418  91.015  1.00102.73           C
ATOM    226  CD1 PHE A  29      21.244  10.164  90.492  1.00102.73           C
ATOM    227  CD2 PHE A  29      20.677  12.441  90.163  1.00102.73           C
ATOM    228  CE1 PHE A  29      21.120   9.940  89.141  1.00102.73           C
ATOM    229  CE2 PHE A  29      20.550  12.223  88.811  1.00102.73           C
ATOM    230  CZ  PHE A  29      20.772  10.968  88.297  1.00102.73           C
ATOM    231  C   PHE A  29      23.324  12.515  91.720  1.00102.73           C
ATOM    232  O   PHE A  29      23.945  11.956  90.816  1.00102.73           O
ATOM    233  N   THR A  30      23.196  13.856  91.787  1.00112.06           N
ATOM    234  CA  THR A  30      23.756  14.698  90.774  1.00112.06           C
ATOM    235  CB  THR A  30      23.383  16.137  90.950  1.00112.06           C
ATOM    236  OG1 THR A  30      23.851  16.619  92.202  1.00112.06           O
ATOM    237  CG2 THR A  30      21.851  16.249  90.864  1.00112.06           C
ATOM    238  C   THR A  30      25.249  14.605  90.791  1.00112.06           C
ATOM    239  O   THR A  30      25.882  14.519  89.740  1.00112.06           O
ATOM    240  N   LEU A  31      25.855  14.618  91.990  1.00 89.25           N
ATOM    241  CA  LEU A  31      27.286  14.552  92.072  1.00 89.25           C
ATOM    242  CB  LEU A  31      27.827  14.695  93.504  1.00 89.25           C
ATOM    243  CG  LEU A  31      27.840  16.153  94.003  1.00 89.25           C
ATOM    244  CD1 LEU A  31      26.447  16.794  93.941  1.00 89.25           C
ATOM    245  CD2 LEU A  31      28.477  16.254  95.397  1.00 89.25           C
ATOM    246  C   LEU A  31      27.769  13.259  91.496  1.00 89.25           C
ATOM    247  O   LEU A  31      28.788  13.229  90.809  1.00 89.25           O
ATOM    248  N   ALA A  32      27.053  12.153  91.758  1.00 33.13           N
ATOM    249  CA  ALA A  32      27.461  10.868  91.257  1.00 33.13           C
ATOM    250  CB  ALA A  32      26.548   9.721  91.729  1.00 33.13           C
ATOM    251  C   ALA A  32      27.430  10.867  89.757  1.00 33.13           C
ATOM    252  O   ALA A  32      28.321  10.322  89.111  1.00 33.13           O
ATOM    253  N   VAL A  33      26.396  11.478  89.150  1.00 34.44           N
ATOM    254  CA  VAL A  33      26.291  11.465  87.717  1.00 34.44           C
ATOM    255  CB  VAL A  33      25.057  12.145  87.207  1.00 34.44           C
ATOM    256  CG1 VAL A  33      25.135  12.197  85.672  1.00 34.44           C
ATOM    257  CG2 VAL A  33      23.829  11.394  87.746  1.00 34.44           C
ATOM    258  C   VAL A  33      27.466  12.173  87.112  1.00 34.44           C
ATOM    259  O   VAL A  33      28.042  11.706  86.131  1.00 34.44           O
ATOM    260  N   GLU A  34      27.859  13.326  87.686  1.00 84.67           N
ATOM    261  CA  GLU A  34      28.946  14.090  87.141  1.00 84.67           C
ATOM    262  CB  GLU A  34      29.250  15.360  87.943  1.00 84.67           C
ATOM    263  CG  GLU A  34      30.487  16.097  87.426  1.00 84.67           C
ATOM    264  CD  GLU A  34      30.778  17.252  88.370  1.00 84.67           C
ATOM    265  OE1 GLU A  34      29.944  18.197  88.420  1.00 84.67           O
ATOM    266  OE2 GLU A  34      31.835  17.208  89.054  1.00 84.67           O
ATOM    267  C   GLU A  34      30.202  13.280  87.183  1.00 84.67           C
ATOM    268  O   GLU A  34      31.008  13.343  86.255  1.00 84.67           O
ATOM    269  N   THR A  35      30.422  12.530  88.282  1.00103.30           N
ATOM    270  CA  THR A  35      31.638  11.777  88.414  1.00103.30           C
ATOM    271  CB  THR A  35      31.859  11.203  89.790  1.00103.30           C
ATOM    272  OG1 THR A  35      33.187  10.718  89.903  1.00103.30           O
ATOM    273  CG2 THR A  35      30.880  10.053  90.043  1.00103.30           C
ATOM    274  C   THR A  35      31.689  10.672  87.401  1.00103.30           C
ATOM    275  O   THR A  35      32.720  10.455  86.767  1.00103.30           O
ATOM    276  N   ALA A  36      30.568   9.953  87.211  1.00 33.98           N
ATOM    277  CA  ALA A  36      30.530   8.849  86.296  1.00 33.98           C
ATOM    278  CB  ALA A  36      29.174   8.126  86.315  1.00 33.98           C
ATOM    279  C   ALA A  36      30.780   9.338  84.896  1.00 33.98           C
ATOM    280  O   ALA A  36      31.495   8.700  84.129  1.00 33.98           O
ATOM    281  N   LEU A  37      30.180  10.485  84.524  1.00149.36           N
ATOM    282  CA  LEU A  37      30.312  11.025  83.198  1.00149.36           C
ATOM    283  CB  LEU A  37      29.427  12.263  82.989  1.00149.36           C
ATOM    284  CG  LEU A  37      27.941  11.963  83.250  1.00149.36           C
ATOM    285  CD1 LEU A  37      27.051  13.179  82.943  1.00149.36           C
ATOM    286  CD2 LEU A  37      27.500  10.684  82.524  1.00149.36           C
ATOM    287  C   LEU A  37      31.731  11.451  82.942  1.00149.36           C
ATOM    288  O   LEU A  37      32.276  11.198  81.868  1.00149.36           O
ATOM    289  N   SER A  38      32.371  12.114  83.926  1.00 96.77           N
ATOM    290  CA  SER A  38      33.702  12.620  83.721  1.00 96.77           C
ATOM    291  CB  SER A  38      34.178  13.586  84.826  1.00 96.77           C
ATOM    292  OG  SER A  38      34.169  12.952  86.092  1.00 96.77           O
ATOM    293  C   SER A  38      34.671  11.484  83.578  1.00 96.77           C
ATOM    294  O   SER A  38      35.726  11.639  82.962  1.00 96.77           O
ATOM    295  N   LYS A  39      34.328  10.329  84.182  1.00132.69           N
ATOM    296  CA  LYS A  39      35.033   9.074  84.139  1.00132.69           C
ATOM    297  CB  LYS A  39      34.390   8.036  85.083  1.00132.69           C
ATOM    298  CG  LYS A  39      35.014   6.635  85.064  1.00132.69           C
ATOM    299  CD  LYS A  39      36.379   6.524  85.745  1.00132.69           C
ATOM    300  CE  LYS A  39      36.935   5.097  85.743  1.00132.69           C
ATOM    301  NZ  LYS A  39      38.047   4.979  86.712  1.00132.69           N
ATOM    302  C   LYS A  39      34.930   8.516  82.752  1.00132.69           C
ATOM    303  O   LYS A  39      35.832   7.821  82.287  1.00132.69           O
ATOM    304  N   GLY A  40      33.817   8.803  82.048  1.00 30.92           N
ATOM    305  CA  GLY A  40      33.640   8.243  80.739  1.00 30.92           C
ATOM    306  C   GLY A  40      32.592   7.172  80.799  1.00 30.92           C
ATOM    307  O   GLY A  40      32.397   6.429  79.838  1.00 30.92           O
ATOM    308  N   GLU A  41      31.914   7.041  81.954  1.00111.67           N
ATOM    309  CA  GLU A  41      30.830   6.108  82.091  1.00111.67           C
ATOM    310  CB  GLU A  41      30.579   5.709  83.558  1.00111.67           C
ATOM    311  CG  GLU A  41      29.430   4.720  83.747  1.00111.67           C
ATOM    312  CD  GLU A  41      29.872   3.371  83.205  1.00111.67           C
ATOM    313  OE1 GLU A  41      30.999   3.298  82.647  1.00111.67           O
ATOM    314  OE2 GLU A  41      29.085   2.397  83.341  1.00111.67           O
ATOM    315  C   GLU A  41      29.590   6.776  81.575  1.00111.67           C
ATOM    316  O   GLU A  41      29.518   8.002  81.511  1.00111.67           O
ATOM    317  N   SER A  42      28.577   5.987  81.161  1.00 79.14           N
ATOM    318  CA  SER A  42      27.360   6.597  80.704  1.00 79.14           C
ATOM    319  CB  SER A  42      26.851   6.050  79.362  1.00 79.14           C
ATOM    320  OG  SER A  42      26.506   4.681  79.495  1.00 79.14           O
ATOM    321  C   SER A  42      26.322   6.304  81.732  1.00 79.14           C
ATOM    322  O   SER A  42      26.218   5.178  82.217  1.00 79.14           O
ATOM    323  N   VAL A  43      25.528   7.325  82.104  1.00 47.78           N
ATOM    324  CA  VAL A  43      24.523   7.091  83.099  1.00 47.78           C
ATOM    325  CB  VAL A  43      24.400   8.200  84.106  1.00 47.78           C
ATOM    326  CG1 VAL A  43      23.260   7.858  85.081  1.00 47.78           C
ATOM    327  CG2 VAL A  43      25.763   8.388  84.796  1.00 47.78           C
ATOM    328  C   VAL A  43      23.216   6.953  82.391  1.00 47.78           C
ATOM    329  O   VAL A  43      22.817   7.821  81.614  1.00 47.78           O
ATOM    330  N   GLU A  44      22.504   5.835  82.642  1.00 88.96           N
ATOM    331  CA  GLU A  44      21.276   5.661  81.930  1.00 88.96           C
ATOM    332  CB  GLU A  44      21.273   4.443  80.991  1.00 88.96           C
ATOM    333  CG  GLU A  44      20.027   4.380  80.106  1.00 88.96           C
ATOM    334  CD  GLU A  44      20.318   3.415  78.969  1.00 88.96           C
ATOM    335  OE1 GLU A  44      21.464   2.898  78.913  1.00 88.96           O
ATOM    336  OE2 GLU A  44      19.398   3.187  78.135  1.00 88.96           O
ATOM    337  C   GLU A  44      20.132   5.530  82.886  1.00 88.96           C
ATOM    338  O   GLU A  44      20.166   4.758  83.843  1.00 88.96           O
ATOM    339  N   LEU A  45      19.079   6.328  82.630  1.00142.05           N
ATOM    340  CA  LEU A  45      17.856   6.324  83.382  1.00142.05           C
ATOM    341  CB  LEU A  45      17.448   7.730  83.857  1.00142.05           C
ATOM    342  CG  LEU A  45      18.354   8.352  84.936  1.00142.05           C
ATOM    343  CD1 LEU A  45      18.092   7.737  86.315  1.00142.05           C
ATOM    344  CD2 LEU A  45      19.834   8.271  84.547  1.00142.05           C
ATOM    345  C   LEU A  45      16.817   5.910  82.390  1.00142.05           C
ATOM    346  O   LEU A  45      16.774   6.454  81.291  1.00142.05           O
ATOM    347  N   ILE A  46      15.864   5.049  82.791  1.00156.57           N
ATOM    348  CA  ILE A  46      15.005   4.397  81.839  1.00156.57           C
ATOM    349  CB  ILE A  46      13.981   3.511  82.491  1.00156.57           C
ATOM    350  CG1 ILE A  46      14.667   2.388  83.287  0.00156.57           C
ATOM    351  CG2 ILE A  46      13.045   2.990  81.389  0.00156.57           C
ATOM    352  CD1 ILE A  46      13.706   1.593  84.172  1.00156.57           C
ATOM    353  C   ILE A  46      14.274   5.389  80.992  1.00156.57           C
ATOM    354  O   ILE A  46      14.771   5.742  79.938  1.00156.57           O
ATOM    355  N   GLY A  47      13.073   5.840  81.365  1.00131.58           N
ATOM    356  CA  GLY A  47      12.285   6.736  80.555  1.00131.58           C
ATOM    357  C   GLY A  47      12.887   8.109  80.458  1.00131.58           C
ATOM    358  O   GLY A  47      12.594   8.848  79.518  1.00131.58           O
ATOM    359  N   PHE A  48      13.639   8.525  81.495  1.00 90.93           N
ATOM    360  CA  PHE A  48      14.146   9.871  81.600  1.00 90.93           C
ATOM    361  CB  PHE A  48      14.770  10.109  82.989  1.00 90.93           C
ATOM    362  CG  PHE A  48      15.185  11.531  83.117  1.00 90.93           C
ATOM    363  CD1 PHE A  48      14.245  12.524  83.266  1.00 90.93           C
ATOM    364  CD2 PHE A  48      16.519  11.865  83.118  1.00 90.93           C
ATOM    365  CE1 PHE A  48      14.626  13.839  83.392  1.00 90.93           C
ATOM    366  CE2 PHE A  48      16.905  13.177  83.245  1.00 90.93           C
ATOM    367  CZ  PHE A  48      15.960  14.166  83.380  1.00 90.93           C
ATOM    368  C   PHE A  48      15.162  10.225  80.544  1.00 90.93           C
ATOM    369  O   PHE A  48      14.966  11.186  79.800  1.00 90.93           O
ATOM    370  N   GLY A  49      16.264   9.452  80.423  1.00 32.26           N
ATOM    371  CA  GLY A  49      17.263   9.803  79.446  1.00 32.26           C
ATOM    372  C   GLY A  49      18.606   9.357  79.945  1.00 32.26           C
ATOM    373  O   GLY A  49      18.708   8.735  81.001  1.00 32.26           O
ATOM    374  N   LYS A  50      19.683   9.666  79.183  1.00159.33           N
ATOM    375  CA  LYS A  50      20.988   9.251  79.610  1.00159.33           C
ATOM    376  CB  LYS A  50      21.560   8.046  78.834  1.00159.33           C
ATOM    377  CG  LYS A  50      21.628   8.234  77.318  1.00159.33           C
ATOM    378  CD  LYS A  50      20.258   8.329  76.643  1.00159.33           C
ATOM    379  CE  LYS A  50      19.637   6.961  76.342  1.00159.33           C
ATOM    380  NZ  LYS A  50      18.400   7.115  75.542  1.00159.33           N
ATOM    381  C   LYS A  50      21.944  10.398  79.487  1.00159.33           C
ATOM    382  O   LYS A  50      21.698  11.352  78.748  1.00159.33           O
ATOM    383  N   PHE A  51      23.055  10.331  80.257  1.00 63.73           N
ATOM    384  CA  PHE A  51      24.076  11.340  80.249  1.00 63.73           C
ATOM    385  CB  PHE A  51      24.392  11.925  81.642  1.00 63.73           C
ATOM    386  CG  PHE A  51      23.169  12.579  82.191  1.00 63.73           C
ATOM    387  CD1 PHE A  51      22.240  11.841  82.888  1.00 63.73           C
ATOM    388  CD2 PHE A  51      22.951  13.927  82.018  1.00 63.73           C
ATOM    389  CE1 PHE A  51      21.108  12.432  83.401  1.00 63.73           C
ATOM    390  CE2 PHE A  51      21.820  14.523  82.529  1.00 63.73           C
ATOM    391  CZ  PHE A  51      20.895  13.778  83.219  1.00 63.73           C
ATOM    392  C   PHE A  51      25.339  10.660  79.826  1.00 63.73           C
ATOM    393  O   PHE A  51      25.601   9.529  80.235  1.00 63.73           O
ATOM    394  N   GLU A  52      26.160  11.335  78.995  1.00 46.59           N
ATOM    395  CA  GLU A  52      27.380  10.730  78.536  1.00 46.59           C
ATOM    396  CB  GLU A  52      27.193   9.911  77.247  1.00 46.59           C
ATOM    397  CG  GLU A  52      26.668  10.747  76.075  1.00 46.59           C
ATOM    398  CD  GLU A  52      26.540   9.843  74.859  1.00 46.59           C
ATOM    399  OE1 GLU A  52      26.655   8.599  75.026  1.00 46.59           O
ATOM    400  OE2 GLU A  52      26.329  10.387  73.742  1.00 46.59           O
ATOM    401  C   GLU A  52      28.367  11.808  78.207  1.00 46.59           C
ATOM    402  O   GLU A  52      28.032  12.990  78.147  1.00 46.59           O
ATOM    403  N   THR A  53      29.635  11.402  77.994  1.00107.41           N
ATOM    404  CA  THR A  53      30.672  12.312  77.607  1.00107.41           C
ATOM    405  CB  THR A  53      31.999  11.998  78.239  1.00107.41           C
ATOM    406  OG1 THR A  53      32.955  12.990  77.897  1.00107.41           O
ATOM    407  CG2 THR A  53      32.469  10.613  77.757  1.00107.41           C
ATOM    408  C   THR A  53      30.828  12.133  76.132  1.00107.41           C
ATOM    409  O   THR A  53      30.792  11.012  75.628  1.00107.41           O
ATOM    410  N   ALA A  54      30.958  13.242  75.379  1.00 31.77           N
ATOM    411  CA  ALA A  54      31.116  13.067  73.967  1.00 31.77           C
ATOM    412  CB  ALA A  54      29.969  13.642  73.129  1.00 31.77           C
ATOM    413  C   ALA A  54      32.352  13.781  73.540  1.00 31.77           C
ATOM    414  O   ALA A  54      32.680  14.852  74.048  1.00 31.77           O
ATOM    415  N   GLU A  55      33.079  13.178  72.583  1.00 68.96           N
ATOM    416  CA  GLU A  55      34.270  13.796  72.089  1.00 68.96           C
ATOM    417  CB  GLU A  55      35.166  12.835  71.286  1.00 68.96           C
ATOM    418  CG  GLU A  55      35.662  11.641  72.109  1.00 68.96           C
ATOM    419  CD  GLU A  55      36.643  12.144  73.155  1.00 68.96           C
ATOM    420  OE1 GLU A  55      37.746  12.603  72.755  1.00 68.96           O
ATOM    421  OE2 GLU A  55      36.307  12.076  74.369  1.00 68.96           O
ATOM    422  C   GLU A  55      33.824  14.889  71.178  1.00 68.96           C
ATOM    423  O   GLU A  55      32.782  14.781  70.531  1.00 68.96           O
ATOM    424  N   GLN A  56      34.590  15.996  71.130  1.00 75.19           N
ATOM    425  CA  GLN A  56      34.230  17.072  70.258  1.00 75.19           C
ATOM    426  CB  GLN A  56      33.948  18.393  70.995  1.00 75.19           C
ATOM    427  CG  GLN A  56      33.523  19.531  70.065  1.00 75.19           C
ATOM    428  CD  GLN A  56      33.276  20.761  70.924  1.00 75.19           C
ATOM    429  OE1 GLN A  56      34.114  21.142  71.739  1.00 75.19           O
ATOM    430  NE2 GLN A  56      32.086  21.394  70.746  1.00 75.19           N
ATOM    431  C   GLN A  56      35.382  17.281  69.341  1.00 75.19           C
ATOM    432  O   GLN A  56      36.538  17.293  69.764  1.00 75.19           O
ATOM    433  N   LYS A  57      35.071  17.439  68.042  1.00158.11           N
ATOM    434  CA  LYS A  57      36.069  17.603  67.034  1.00158.11           C
ATOM    435  CB  LYS A  57      35.547  17.331  65.608  1.00158.11           C
ATOM    436  CG  LYS A  57      34.163  17.915  65.285  1.00158.11           C
ATOM    437  CD  LYS A  57      34.074  19.445  65.252  1.00158.11           C
ATOM    438  CE  LYS A  57      33.218  20.044  66.373  1.00158.11           C
ATOM    439  NZ  LYS A  57      31.778  19.806  66.108  1.00158.11           N
ATOM    440  C   LYS A  57      36.607  18.986  67.101  1.00158.11           C
ATOM    441  O   LYS A  57      35.938  19.913  67.558  1.00158.11           O
ATOM    442  N   GLY A  58      37.873  19.140  66.669  1.00 30.44           N
ATOM    443  CA  GLY A  58      38.473  20.434  66.680  1.00 30.44           C
ATOM    444  C   GLY A  58      37.726  21.206  65.658  1.00 30.44           C
ATOM    445  O   GLY A  58      37.256  20.637  64.674  1.00 30.44           O
ATOM    446  N   LYS A  59      37.579  22.525  65.872  1.00 80.86           N
ATOM    447  CA  LYS A  59      36.858  23.297  64.912  1.00 80.86           C
ATOM    448  CB  LYS A  59      35.367  23.458  65.258  1.00 80.86           C
ATOM    449  CG  LYS A  59      35.122  23.954  66.682  1.00 80.86           C
ATOM    450  CD  LYS A  59      33.665  24.313  66.971  1.00 80.86           C
ATOM    451  CE  LYS A  59      33.403  24.564  68.457  1.00 80.86           C
ATOM    452  NZ  LYS A  59      31.979  24.900  68.675  1.00 80.86           N
ATOM    453  C   LYS A  59      37.485  24.643  64.840  1.00 80.86           C
ATOM    454  O   LYS A  59      38.236  25.043  65.729  1.00 80.86           O
ATOM    455  N   GLU A  60      37.205  25.362  63.737  1.00 84.73           N
ATOM    456  CA  GLU A  60      37.741  26.671  63.529  1.00 84.73           C
ATOM    457  CB  GLU A  60      37.595  27.145  62.068  1.00 84.73           C
ATOM    458  CG  GLU A  60      36.154  27.125  61.545  0.00 84.73           C
ATOM    459  CD  GLU A  60      36.178  27.373  60.040  0.00 84.73           C
ATOM    460  OE1 GLU A  60      36.366  26.385  59.280  0.00 84.73           O
ATOM    461  OE2 GLU A  60      36.012  28.553  59.628  0.00 84.73           O
ATOM    462  C   GLU A  60      37.019  27.619  64.430  1.00 84.73           C
ATOM    463  O   GLU A  60      35.826  27.468  64.687  1.00 84.73           O
ATOM    464  N   GLY A  61      37.751  28.627  64.948  1.00 46.28           N
ATOM    465  CA  GLY A  61      37.186  29.604  65.831  1.00 46.28           C
ATOM    466  C   GLY A  61      37.861  30.898  65.522  1.00 46.28           C
ATOM    467  O   GLY A  61      38.736  30.952  64.660  1.00 46.28           O
ATOM    468  N   LYS A  62      37.458  31.987  66.207  1.00152.62           N
ATOM    469  CA  LYS A  62      38.079  33.246  65.925  1.00152.62           C
ATOM    470  CB  LYS A  62      37.187  34.188  65.096  1.00152.62           C
ATOM    471  CG  LYS A  62      35.821  34.480  65.718  1.00152.62           C
ATOM    472  CD  LYS A  62      35.864  35.394  66.940  1.00152.62           C
ATOM    473  CE  LYS A  62      36.143  36.851  66.583  1.00152.62           C
ATOM    474  NZ  LYS A  62      35.790  37.717  67.726  1.00152.62           N
ATOM    475  C   LYS A  62      38.449  33.916  67.211  1.00152.62           C
ATOM    476  O   LYS A  62      37.817  33.712  68.247  1.00152.62           O
ATOM    477  N   VAL A  63      39.517  34.738  67.167  1.00 40.35           N
ATOM    478  CA  VAL A  63      39.980  35.408  68.345  1.00 40.35           C
ATOM    479  CB  VAL A  63      41.454  35.690  68.324  1.00 40.35           C
ATOM    480  CG1 VAL A  63      41.814  36.472  69.597  1.00 40.35           C
ATOM    481  CG2 VAL A  63      42.219  34.366  68.160  1.00 40.35           C
ATOM    482  C   VAL A  63      39.295  36.731  68.396  1.00 40.35           C
ATOM    483  O   VAL A  63      39.307  37.491  67.430  1.00 40.35           O
ATOM    484  N   PRO A  64      38.664  37.017  69.493  1.00 74.72           N
ATOM    485  CA  PRO A  64      37.952  38.251  69.655  1.00 74.72           C
ATOM    486  CD  PRO A  64      38.980  36.382  70.760  1.00 74.72           C
ATOM    487  CB  PRO A  64      37.438  38.226  71.094  1.00 74.72           C
ATOM    488  CG  PRO A  64      38.493  37.375  71.829  1.00 74.72           C
ATOM    489  C   PRO A  64      38.783  39.478  69.388  1.00 74.72           C
ATOM    490  O   PRO A  64      38.311  40.363  68.675  1.00 74.72           O
ATOM    491  N   GLY A  65      39.992  39.583  69.980  1.00 40.19           N
ATOM    492  CA  GLY A  65      40.781  40.778  69.823  1.00 40.19           C
ATOM    493  C   GLY A  65      41.366  40.939  68.449  1.00 40.19           C
ATOM    494  O   GLY A  65      41.227  41.990  67.823  1.00 40.19           O
ATOM    495  N   SER A  66      42.068  39.898  67.958  1.00 43.84           N
ATOM    496  CA  SER A  66      42.740  39.959  66.688  1.00 43.84           C
ATOM    497  CB  SER A  66      43.800  38.855  66.529  1.00 43.84           C
ATOM    498  OG  SER A  66      43.179  37.579  66.536  1.00 43.84           O
ATOM    499  C   SER A  66      41.746  39.811  65.581  1.00 43.84           C
ATOM    500  O   SER A  66      41.906  40.368  64.496  1.00 43.84           O
ATOM    501  N   ASP A  67      40.668  39.065  65.865  1.00 69.99           N
ATOM    502  CA  ASP A  67      39.627  38.744  64.932  1.00 69.99           C
ATOM    503  CB  ASP A  67      39.065  40.000  64.245  1.00 69.99           C
ATOM    504  CG  ASP A  67      37.672  39.688  63.721  1.00 69.99           C
ATOM    505  OD1 ASP A  67      37.334  38.482  63.593  1.00 69.99           O
ATOM    506  OD2 ASP A  67      36.921  40.663  63.455  1.00 69.99           O
ATOM    507  C   ASP A  67      40.195  37.813  63.901  1.00 69.99           C
ATOM    508  O   ASP A  67      39.624  37.623  62.827  1.00 69.99           O
ATOM    509  N   LYS A  68      41.334  37.172  64.233  1.00 96.61           N
ATOM    510  CA  LYS A  68      41.968  36.224  63.360  1.00 96.61           C
ATOM    511  CB  LYS A  68      43.470  36.044  63.649  1.00 96.61           C
ATOM    512  CG  LYS A  68      44.228  35.231  62.594  1.00 96.61           C
ATOM    513  CD  LYS A  68      44.560  36.013  61.320  1.00 96.61           C
ATOM    514  CE  LYS A  68      46.032  36.423  61.228  1.00 96.61           C
ATOM    515  NZ  LYS A  68      46.215  37.397  60.130  1.00 96.61           N
ATOM    516  C   LYS A  68      41.326  34.894  63.600  1.00 96.61           C
ATOM    517  O   LYS A  68      40.839  34.612  64.694  1.00 96.61           O
ATOM    518  N   THR A  69      41.288  34.034  62.565  1.00109.45           N
ATOM    519  CA  THR A  69      40.706  32.740  62.770  1.00109.45           C
ATOM    520  CB  THR A  69      40.096  32.147  61.535  1.00109.45           C
ATOM    521  OG1 THR A  69      39.432  30.933  61.853  1.00109.45           O
ATOM    522  CG2 THR A  69      41.213  31.877  60.515  1.00109.45           C
ATOM    523  C   THR A  69      41.778  31.800  63.227  1.00109.45           C
ATOM    524  O   THR A  69      42.938  31.942  62.847  1.00109.45           O
ATOM    525  N   TYR A  70      41.417  30.826  64.095  1.00166.12           N
ATOM    526  CA  TYR A  70      42.376  29.837  64.496  1.00166.12           C
ATOM    527  CB  TYR A  70      43.172  30.194  65.765  1.00166.12           C
ATOM    528  CG  TYR A  70      42.296  30.161  66.968  1.00166.12           C
ATOM    529  CD1 TYR A  70      42.136  28.988  67.668  1.00166.12           C
ATOM    530  CD2 TYR A  70      41.646  31.293  67.401  1.00166.12           C
ATOM    531  CE1 TYR A  70      41.341  28.943  68.787  1.00166.12           C
ATOM    532  CE2 TYR A  70      40.847  31.252  68.519  1.00166.12           C
ATOM    533  CZ  TYR A  70      40.696  30.075  69.216  1.00166.12           C
ATOM    534  OH  TYR A  70      39.882  30.025  70.367  1.00166.12           O
ATOM    535  C   TYR A  70      41.666  28.527  64.705  1.00166.12           C
ATOM    536  O   TYR A  70      40.448  28.489  64.863  1.00166.12           O
ATOM    537  N   LYS A  71      42.420  27.404  64.685  1.00111.03           N
ATOM    538  CA  LYS A  71      41.833  26.101  64.877  1.00111.03           C
ATOM    539  CB  LYS A  71      42.594  24.934  64.210  1.00111.03           C
ATOM    540  CG  LYS A  71      42.240  24.649  62.746  1.00111.03           C
ATOM    541  CD  LYS A  71      42.750  25.668  61.728  1.00111.03           C
ATOM    542  CE  LYS A  71      42.510  25.220  60.282  1.00111.03           C
ATOM    543  NZ  LYS A  71      43.033  26.227  59.333  1.00111.03           N
ATOM    544  C   LYS A  71      41.786  25.787  66.337  1.00111.03           C
ATOM    545  O   LYS A  71      42.719  26.065  67.088  1.00111.03           O
ATOM    546  N   THR A  72      40.681  25.155  66.774  1.00 42.84           N
ATOM    547  CA  THR A  72      40.523  24.849  68.162  1.00 42.84           C
ATOM    548  CB  THR A  72      39.185  25.240  68.704  1.00 42.84           C
ATOM    549  OG1 THR A  72      39.005  26.642  68.567  1.00 42.84           O
ATOM    550  CG2 THR A  72      39.114  24.839  70.184  1.00 42.84           C
ATOM    551  C   THR A  72      40.685  23.381  68.370  1.00 42.84           C
ATOM    552  O   THR A  72      40.267  22.560  67.553  1.00 42.84           O
ATOM    553  N   GLU A  73      41.311  23.038  69.508  1.00 46.08           N
ATOM    554  CA  GLU A  73      41.592  21.686  69.882  1.00 46.08           C
ATOM    555  CB  GLU A  73      42.491  21.574  71.125  1.00 46.08           C
ATOM    556  CG  GLU A  73      43.919  22.083  70.935  1.00 46.08           C
ATOM    557  CD  GLU A  73      44.566  22.139  72.314  1.00 46.08           C
ATOM    558  OE1 GLU A  73      43.811  22.304  73.309  1.00 46.08           O
ATOM    559  OE2 GLU A  73      45.818  22.020  72.393  1.00 46.08           O
ATOM    560  C   GLU A  73      40.313  21.015  70.252  1.00 46.08           C
ATOM    561  O   GLU A  73      39.319  21.655  70.592  1.00 46.08           O
ATOM    562  N   ASP A  74      40.318  19.672  70.184  1.00 45.03           N
ATOM    563  CA  ASP A  74      39.141  18.926  70.502  1.00 45.03           C
ATOM    564  CB  ASP A  74      39.248  17.416  70.215  1.00 45.03           C
ATOM    565  CG  ASP A  74      39.426  17.203  68.722  1.00 45.03           C
ATOM    566  OD1 ASP A  74      39.874  18.165  68.043  1.00 45.03           O
ATOM    567  OD2 ASP A  74      39.122  16.078  68.240  1.00 45.03           O
ATOM    568  C   ASP A  74      38.922  19.050  71.975  1.00 45.03           C
ATOM    569  O   ASP A  74      39.856  19.310  72.733  1.00 45.03           O
ATOM    570  N   LYS A  75      37.657  18.888  72.408  1.00 94.72           N
ATOM    571  CA  LYS A  75      37.310  18.956  73.796  1.00 94.72           C
ATOM    572  CB  LYS A  75      36.702  20.314  74.193  1.00 94.72           C
ATOM    573  CG  LYS A  75      37.686  21.482  74.058  1.00 94.72           C
ATOM    574  CD  LYS A  75      37.043  22.873  74.125  1.00 94.72           C
ATOM    575  CE  LYS A  75      36.790  23.389  75.545  1.00 94.72           C
ATOM    576  NZ  LYS A  75      35.533  22.817  76.074  1.00 94.72           N
ATOM    577  C   LYS A  75      36.277  17.899  74.042  1.00 94.72           C
ATOM    578  O   LYS A  75      35.812  17.250  73.108  1.00 94.72           O
ATOM    579  N   ARG A  76      35.916  17.678  75.325  1.00 88.85           N
ATOM    580  CA  ARG A  76      34.910  16.706  75.670  1.00 88.85           C
ATOM    581  CB  ARG A  76      35.384  15.681  76.712  1.00 88.85           C
ATOM    582  CG  ARG A  76      36.461  14.722  76.207  1.00 88.85           C
ATOM    583  CD  ARG A  76      36.945  13.754  77.287  1.00 88.85           C
ATOM    584  NE  ARG A  76      37.872  12.776  76.651  1.00 88.85           N
ATOM    585  CZ  ARG A  76      38.995  12.373  77.309  1.00 88.85           C
ATOM    586  NH1 ARG A  76      39.319  12.931  78.515  1.00 88.85           N
ATOM    587  NH2 ARG A  76      39.798  11.418  76.758  1.00 88.85           N
ATOM    588  C   ARG A  76      33.801  17.464  76.326  1.00 88.85           C
ATOM    589  O   ARG A  76      34.047  18.446  77.023  1.00 88.85           O
ATOM    590  N   VAL A  77      32.538  17.044  76.111  1.00 46.57           N
ATOM    591  CA  VAL A  77      31.456  17.752  76.734  1.00 46.57           C
ATOM    592  CB  VAL A  77      30.765  18.713  75.810  1.00 46.57           C
ATOM    593  CG1 VAL A  77      31.768  19.800  75.384  1.00 46.57           C
ATOM    594  CG2 VAL A  77      30.181  17.919  74.630  1.00 46.57           C
ATOM    595  C   VAL A  77      30.438  16.755  77.192  1.00 46.57           C
ATOM    596  O   VAL A  77      30.348  15.646  76.660  1.00 46.57           O
ATOM    597  N   PRO A  78      29.682  17.110  78.199  1.00 76.15           N
ATOM    598  CA  PRO A  78      28.631  16.269  78.703  1.00 76.15           C
ATOM    599  CD  PRO A  78      30.054  18.160  79.129  1.00 76.15           C
ATOM    600  CB  PRO A  78      28.288  16.816  80.089  1.00 76.15           C
ATOM    601  CG  PRO A  78      28.860  18.247  80.091  1.00 76.15           C
ATOM    602  C   PRO A  78      27.478  16.314  77.745  1.00 76.15           C
ATOM    603  O   PRO A  78      27.268  17.354  77.122  1.00 76.15           O
ATOM    604  N   LYS A  79      26.715  15.209  77.606  1.00 82.45           N
ATOM    605  CA  LYS A  79      25.592  15.220  76.708  1.00 82.45           C
ATOM    606  CB  LYS A  79      25.842  14.504  75.371  1.00 82.45           C
ATOM    607  CG  LYS A  79      26.646  15.308  74.350  1.00 82.45           C
ATOM    608  CD  LYS A  79      27.144  14.456  73.183  1.00 82.45           C
ATOM    609  CE  LYS A  79      26.138  13.410  72.697  1.00 82.45           C
ATOM    610  NZ  LYS A  79      26.743  12.578  71.631  1.00 82.45           N
ATOM    611  C   LYS A  79      24.443  14.504  77.347  1.00 82.45           C
ATOM    612  O   LYS A  79      24.628  13.553  78.105  1.00 82.45           O
ATOM    613  N   PHE A  80      23.212  14.964  77.038  1.00 64.04           N
ATOM    614  CA  PHE A  80      22.023  14.358  77.566  1.00 64.04           C
ATOM    615  CB  PHE A  80      21.232  15.316  78.484  1.00 64.04           C
ATOM    616  CG  PHE A  80      19.989  14.654  78.984  1.00 64.04           C
ATOM    617  CD1 PHE A  80      20.043  13.659  79.934  1.00 64.04           C
ATOM    618  CD2 PHE A  80      18.758  15.061  78.519  1.00 64.04           C
ATOM    619  CE1 PHE A  80      18.890  13.065  80.391  1.00 64.04           C
ATOM    620  CE2 PHE A  80      17.602  14.473  78.971  1.00 64.04           C
ATOM    621  CZ  PHE A  80      17.667  13.469  79.907  1.00 64.04           C
ATOM    622  C   PHE A  80      21.147  13.982  76.413  1.00 64.04           C
ATOM    623  O   PHE A  80      20.993  14.741  75.459  1.00 64.04           O
ATOM    624  N   LYS A  81      20.579  12.762  76.458  1.00 84.47           N
ATOM    625  CA  LYS A  81      19.650  12.336  75.449  1.00 84.47           C
ATOM    626  CB  LYS A  81      20.081  11.062  74.702  1.00 84.47           C
ATOM    627  CG  LYS A  81      19.078  10.613  73.635  1.00 84.47           C
ATOM    628  CD  LYS A  81      19.599   9.511  72.710  1.00 84.47           C
ATOM    629  CE  LYS A  81      18.582   9.068  71.655  1.00 84.47           C
ATOM    630  NZ  LYS A  81      19.168   8.021  70.788  1.00 84.47           N
ATOM    631  C   LYS A  81      18.387  12.013  76.178  1.00 84.47           C
ATOM    632  O   LYS A  81      18.389  11.193  77.095  1.00 84.47           O
ATOM    633  N   PRO A  82      17.304  12.634  75.800  1.00 91.64           N
ATOM    634  CA  PRO A  82      16.063  12.416  76.494  1.00 91.64           C
ATOM    635  CD  PRO A  82      17.333  13.919  75.126  1.00 91.64           C
ATOM    636  CB  PRO A  82      15.157  13.597  76.136  1.00 91.64           C
ATOM    637  CG  PRO A  82      15.848  14.265  74.933  1.00 91.64           C
ATOM    638  C   PRO A  82      15.469  11.084  76.184  1.00 91.64           C
ATOM    639  O   PRO A  82      15.604  10.605  75.060  1.00 91.64           O
ATOM    640  N   GLY A  83      14.791  10.472  77.173  1.00 23.36           N
ATOM    641  CA  GLY A  83      14.176   9.194  76.972  1.00 23.36           C
ATOM    642  C   GLY A  83      12.868   9.437  76.293  1.00 23.36           C
ATOM    643  O   GLY A  83      12.401  10.570  76.213  1.00 23.36           O
ATOM    644  N   LYS A  84      12.230   8.351  75.822  1.00 80.45           N
ATOM    645  CA  LYS A  84      11.013   8.430  75.071  1.00 80.45           C
ATOM    646  CB  LYS A  84      10.536   7.055  74.572  1.00 80.45           C
ATOM    647  CG  LYS A  84       9.428   7.151  73.523  1.00 80.45           C
ATOM    648  CD  LYS A  84       9.898   7.775  72.206  1.00 80.45           C
ATOM    649  CE  LYS A  84       8.779   7.952  71.177  1.00 80.45           C
ATOM    650  NZ  LYS A  84       9.283   8.700  70.003  1.00 80.45           N
ATOM    651  C   LYS A  84       9.922   9.032  75.903  1.00 80.45           C
ATOM    652  O   LYS A  84       9.126   9.821  75.397  1.00 80.45           O
ATOM    653  N   ILE A  85       9.838   8.672  77.198  1.00 83.42           N
ATOM    654  CA  ILE A  85       8.783   9.191  78.025  1.00 83.42           C
ATOM    655  CB  ILE A  85       8.735   8.587  79.397  1.00 83.42           C
ATOM    656  CG1 ILE A  85       8.399   7.087  79.307  1.00 83.42           C
ATOM    657  CG2 ILE A  85       7.726   9.398  80.230  1.00 83.42           C
ATOM    658  CD1 ILE A  85       7.057   6.801  78.633  1.00 83.42           C
ATOM    659  C   ILE A  85       8.947  10.670  78.185  1.00 83.42           C
ATOM    660  O   ILE A  85       7.971  11.418  78.127  1.00 83.42           O
ATOM    661  N   LEU A  86      10.191  11.138  78.396  1.00 96.04           N
ATOM    662  CA  LEU A  86      10.385  12.542  78.605  1.00 96.04           C
ATOM    663  CB  LEU A  86      11.867  12.903  78.854  1.00 96.04           C
ATOM    664  CG  LEU A  86      12.153  14.332  79.389  1.00 96.04           C
ATOM    665  CD1 LEU A  86      13.666  14.564  79.532  1.00 96.04           C
ATOM    666  CD2 LEU A  86      11.465  15.449  78.587  1.00 96.04           C
ATOM    667  C   LEU A  86       9.940  13.261  77.366  1.00 96.04           C
ATOM    668  O   LEU A  86       9.216  14.251  77.446  1.00 96.04           O
ATOM    669  N   LYS A  87      10.343  12.771  76.178  1.00102.21           N
ATOM    670  CA  LYS A  87      10.019  13.459  74.960  1.00102.21           C
ATOM    671  CB  LYS A  87      10.643  12.815  73.706  1.00102.21           C
ATOM    672  CG  LYS A  87      12.174  12.847  73.682  1.00102.21           C
ATOM    673  CD  LYS A  87      12.792  12.147  72.466  1.00102.21           C
ATOM    674  CE  LYS A  87      12.280  10.724  72.222  1.00102.21           C
ATOM    675  NZ  LYS A  87      12.831   9.799  73.237  1.00102.21           N
ATOM    676  C   LYS A  87       8.533  13.494  74.756  1.00102.21           C
ATOM    677  O   LYS A  87       7.987  14.502  74.307  1.00102.21           O
ATOM    678  N   GLN A  88       7.836  12.383  75.056  1.00 65.28           N
ATOM    679  CA  GLN A  88       6.418  12.322  74.823  1.00 65.28           C
ATOM    680  CB  GLN A  88       5.827  10.901  74.915  1.00 65.28           C
ATOM    681  CG  GLN A  88       6.290  10.016  73.753  1.00 65.28           C
ATOM    682  CD  GLN A  88       5.526   8.700  73.782  1.00 65.28           C
ATOM    683  OE1 GLN A  88       6.117   7.622  73.733  1.00 65.28           O
ATOM    684  NE2 GLN A  88       4.172   8.792  73.851  1.00 65.28           N
ATOM    685  C   GLN A  88       5.662  13.226  75.747  1.00 65.28           C
ATOM    686  O   GLN A  88       4.657  13.811  75.347  1.00 65.28           O
ATOM    687  N   LYS A  89       6.084  13.350  77.019  1.00131.57           N
ATOM    688  CA  LYS A  89       5.349  14.214  77.897  1.00131.57           C
ATOM    689  CB  LYS A  89       5.839  14.169  79.352  1.00131.57           C
ATOM    690  CG  LYS A  89       5.621  12.801  80.002  1.00131.57           C
ATOM    691  CD  LYS A  89       4.162  12.336  79.988  1.00131.57           C
ATOM    692  CE  LYS A  89       3.700  11.824  78.622  1.00131.57           C
ATOM    693  NZ  LYS A  89       4.415  10.571  78.294  1.00131.57           N
ATOM    694  C   LYS A  89       5.489  15.616  77.397  1.00131.57           C
ATOM    695  O   LYS A  89       4.532  16.389  77.409  1.00131.57           O
ATOM    696  N   VAL A  90       6.706  15.978  76.948  1.00 44.73           N
ATOM    697  CA  VAL A  90       6.956  17.290  76.427  1.00 44.73           C
ATOM    698  CB  VAL A  90       8.384  17.487  76.017  1.00 44.73           C
ATOM    699  CG1 VAL A  90       8.518  18.882  75.386  1.00 44.73           C
ATOM    700  CG2 VAL A  90       9.287  17.264  77.242  1.00 44.73           C
ATOM    701  C   VAL A  90       6.112  17.471  75.207  1.00 44.73           C
ATOM    702  O   VAL A  90       5.500  18.521  75.016  1.00 44.73           O
ATOM    703  N   GLU A  91       6.075  16.470  74.309  1.00136.12           N
ATOM    704  CA  GLU A  91       5.165  16.651  73.219  1.00136.12           C
ATOM    705  CB  GLU A  91       5.838  16.894  71.849  1.00136.12           C
ATOM    706  CG  GLU A  91       6.590  15.708  71.247  1.00136.12           C
ATOM    707  CD  GLU A  91       5.666  15.021  70.247  1.00136.12           C
ATOM    708  OE1 GLU A  91       4.558  15.560  69.984  1.00136.12           O
ATOM    709  OE2 GLU A  91       6.066  13.947  69.726  1.00136.12           O
ATOM    710  C   GLU A  91       4.300  15.438  73.169  1.00136.12           C
ATOM    711  O   GLU A  91       4.718  14.367  72.736  1.00136.12           O
ATOM    712  N   GLU A  92       3.042  15.592  73.621  1.00 85.77           N
ATOM    713  CA  GLU A  92       2.133  14.492  73.710  1.00 85.77           C
ATOM    714  CB  GLU A  92       0.892  14.839  74.554  1.00 85.77           C
ATOM    715  CG  GLU A  92       1.213  15.415  75.942  1.00 85.77           C
ATOM    716  CD  GLU A  92       1.563  14.297  76.914  1.00 85.77           C
ATOM    717  OE1 GLU A  92       1.743  13.137  76.454  1.00 85.77           O
ATOM    718  OE2 GLU A  92       1.649  14.592  78.135  1.00 85.77           O
ATOM    719  C   GLU A  92       1.650  14.198  72.327  1.00 85.77           C
ATOM    720  O   GLU A  92       1.404  15.109  71.540  1.00 85.77           O
ATOM    721  N   GLY A  93       1.506  12.905  71.997  1.00 96.32           N
ATOM    722  CA  GLY A  93       0.953  12.565  70.719  1.00 96.32           C
ATOM    723  C   GLY A  93       2.030  12.248  69.736  1.00 96.32           C
ATOM    724  O   GLY A  93       3.215  12.471  69.977  1.00 96.32           O
ATOM    725  N   LYS A  94       1.604  11.703  68.580  1.00108.06           N
ATOM    726  CA  LYS A  94       2.499  11.316  67.533  1.00108.06           C
ATOM    727  CB  LYS A  94       1.854  10.349  66.528  1.00108.06           C
ATOM    728  CG  LYS A  94       2.854   9.655  65.602  1.00108.06           C
ATOM    729  CD  LYS A  94       3.757   8.663  66.336  1.00108.06           C
ATOM    730  CE  LYS A  94       4.526   7.724  65.404  1.00108.06           C
ATOM    731  NZ  LYS A  94       5.232   8.504  64.365  1.00108.06           N
ATOM    732  C   LYS A  94       2.862  12.588  66.784  1.00108.06           C
ATOM    733  O   LYS A  94       3.758  13.325  67.273  1.00108.06           O
ATOM    734  OXT LYS A  94       2.246  12.840  65.714  1.00108.06           O
TER     735      LYS A  94
ATOM    736  N   MET B  95      26.461   3.277  84.167  1.00 44.92           N
ATOM    737  CA  MET B  95      25.660   3.082  85.394  1.00 44.92           C
ATOM    738  CB  MET B  95      26.157   4.018  86.505  1.00 44.92           C
ATOM    739  CG  MET B  95      25.612   3.677  87.892  1.00 44.92           C
ATOM    740  SD  MET B  95      26.382   4.628  89.233  1.00 44.92           S
ATOM    741  CE  MET B  95      27.969   3.754  89.094  1.00 44.92           C
ATOM    742  C   MET B  95      24.206   3.317  85.143  1.00 44.92           C
ATOM    743  O   MET B  95      23.808   4.341  84.587  1.00 44.92           O
ATOM    744  N   ASN B  96      23.380   2.329  85.531  1.00 56.84           N
ATOM    745  CA  ASN B  96      21.960   2.390  85.339  1.00 56.84           C
ATOM    746  CB  ASN B  96      21.325   1.030  84.979  1.00 56.84           C
ATOM    747  CG  ASN B  96      21.599   0.010  86.078  1.00 56.84           C
ATOM    748  OD1 ASN B  96      21.454   0.288  87.267  1.00 56.84           O
ATOM    749  ND2 ASN B  96      22.017  -1.219  85.668  1.00 56.84           N
ATOM    750  C   ASN B  96      21.304   2.933  86.569  1.00 56.84           C
ATOM    751  O   ASN B  96      21.960   3.260  87.558  1.00 56.84           O
ATOM    752  N   LYS B  97      19.960   3.030  86.515  1.00 85.94           N
ATOM    753  CA  LYS B  97      19.137   3.572  87.558  1.00 85.94           C
ATOM    754  CB  LYS B  97      17.650   3.407  87.206  0.00 85.94           C
ATOM    755  CG  LYS B  97      16.673   3.844  88.297  0.00 85.94           C
ATOM    756  CD  LYS B  97      16.545   5.354  88.462  0.00 85.94           C
ATOM    757  CE  LYS B  97      15.442   5.746  89.445  0.00 85.94           C
ATOM    758  NZ  LYS B  97      15.315   7.219  89.501  0.00 85.94           N
ATOM    759  C   LYS B  97      19.367   2.814  88.829  1.00 85.94           C
ATOM    760  O   LYS B  97      19.562   3.411  89.888  1.00 85.94           O
ATOM    761  N   ALA B  98      19.373   1.471  88.761  1.00 28.18           N
ATOM    762  CA  ALA B  98      19.519   0.686  89.954  1.00 28.18           C
ATOM    763  CB  ALA B  98      19.458  -0.828  89.686  1.00 28.18           C
ATOM    764  C   ALA B  98      20.850   0.965  90.578  1.00 28.18           C
ATOM    765  O   ALA B  98      20.964   1.078  91.798  1.00 28.18           O
ATOM    766  N   GLU B  99      21.899   1.066  89.746  1.00 54.43           N
ATOM    767  CA  GLU B  99      23.235   1.255  90.228  1.00 54.43           C
ATOM    768  CB  GLU B  99      24.277   0.954  89.139  1.00 54.43           C
ATOM    769  CG  GLU B  99      24.201  -0.530  88.750  1.00 54.43           C
ATOM    770  CD  GLU B  99      25.102  -0.822  87.561  1.00 54.43           C
ATOM    771  OE1 GLU B  99      26.024  -0.007  87.297  1.00 54.43           O
ATOM    772  OE2 GLU B  99      24.875  -1.871  86.901  1.00 54.43           O
ATOM    773  C   GLU B  99      23.417   2.624  90.824  1.00 54.43           C
ATOM    774  O   GLU B  99      24.145   2.775  91.804  1.00 54.43           O
ATOM    775  N   PHE B 100      22.783   3.669  90.252  1.00 88.32           N
ATOM    776  CA  PHE B 100      22.886   4.986  90.829  1.00 88.32           C
ATOM    777  CB  PHE B 100      22.302   6.131  89.977  1.00 88.32           C
ATOM    778  CG  PHE B 100      23.418   6.663  89.148  1.00 88.32           C
ATOM    779  CD1 PHE B 100      23.830   6.036  87.998  1.00 88.32           C
ATOM    780  CD2 PHE B 100      24.061   7.818  89.537  1.00 88.32           C
ATOM    781  CE1 PHE B 100      24.869   6.553  87.260  1.00 88.32           C
ATOM    782  CE2 PHE B 100      25.101   8.335  88.802  1.00 88.32           C
ATOM    783  CZ  PHE B 100      25.508   7.703  87.655  1.00 88.32           C
ATOM    784  C   PHE B 100      22.236   5.024  92.175  1.00 88.32           C
ATOM    785  O   PHE B 100      22.727   5.686  93.088  1.00 88.32           O
ATOM    786  N   ILE B 101      21.104   4.315  92.327  1.00 43.07           N
ATOM    787  CA  ILE B 101      20.361   4.294  93.555  1.00 43.07           C
ATOM    788  CB  ILE B 101      19.173   3.377  93.484  1.00 43.07           C
ATOM    789  CG1 ILE B 101      18.220   3.796  92.354  1.00 43.07           C
ATOM    790  CG2 ILE B 101      18.512   3.351  94.871  1.00 43.07           C
ATOM    791  CD1 ILE B 101      17.158   2.743  92.043  1.00 43.07           C
ATOM    792  C   ILE B 101      21.240   3.738  94.634  1.00 43.07           C
ATOM    793  O   ILE B 101      21.252   4.243  95.755  1.00 43.07           O
ATOM    794  N   ASP B 102      21.996   2.667  94.321  1.00 43.56           N
ATOM    795  CA  ASP B 102      22.821   2.031  95.310  1.00 43.56           C
ATOM    796  CB  ASP B 102      23.610   0.830  94.761  1.00 43.56           C
ATOM    797  CG  ASP B 102      22.642  -0.269  94.347  1.00 43.56           C
ATOM    798  OD1 ASP B 102      21.422   0.018  94.216  1.00 43.56           O
ATOM    799  OD2 ASP B 102      23.118  -1.420  94.158  1.00 43.56           O
ATOM    800  C   ASP B 102      23.848   3.007  95.795  1.00 43.56           C
ATOM    801  O   ASP B 102      24.084   3.119  96.997  1.00 43.56           O
ATOM    802  N   LEU B 103      24.483   3.749  94.866  1.00 96.51           N
ATOM    803  CA  LEU B 103      25.536   4.656  95.230  1.00 96.51           C
ATOM    804  CB  LEU B 103      26.204   5.349  94.027  1.00 96.51           C
ATOM    805  CG  LEU B 103      27.033   4.419  93.122  1.00 96.51           C
ATOM    806  CD1 LEU B 103      27.712   5.219  91.997  1.00 96.51           C
ATOM    807  CD2 LEU B 103      28.023   3.571  93.937  1.00 96.51           C
ATOM    808  C   LEU B 103      24.990   5.747  96.097  1.00 96.51           C
ATOM    809  O   LEU B 103      25.634   6.169  97.055  1.00 96.51           O
ATOM    810  N   VAL B 104      23.791   6.246  95.752  1.00 50.89           N
ATOM    811  CA  VAL B 104      23.167   7.348  96.431  1.00 50.89           C
ATOM    812  CB  VAL B 104      21.947   7.852  95.714  1.00 50.89           C
ATOM    813  CG1 VAL B 104      21.266   8.919  96.590  1.00 50.89           C
ATOM    814  CG2 VAL B 104      22.371   8.365  94.326  1.00 50.89           C
ATOM    815  C   VAL B 104      22.752   6.990  97.826  1.00 50.89           C
ATOM    816  O   VAL B 104      22.824   7.821  98.729  1.00 50.89           O
ATOM    817  N   LYS B 105      22.265   5.757  98.043  1.00142.90           N
ATOM    818  CA  LYS B 105      21.809   5.393  99.355  1.00142.90           C
ATOM    819  CB  LYS B 105      21.197   3.980  99.405  1.00142.90           C
ATOM    820  CG  LYS B 105      22.198   2.832  99.238  1.00142.90           C
ATOM    821  CD  LYS B 105      22.992   2.496 100.504  1.00142.90           C
ATOM    822  CE  LYS B 105      22.239   1.537 101.431  1.00142.90           C
ATOM    823  NZ  LYS B 105      23.098   1.125 102.564  1.00142.90           N
ATOM    824  C   LYS B 105      22.976   5.448 100.285  1.00142.90           C
ATOM    825  O   LYS B 105      22.850   5.851 101.440  1.00142.90           O
ATOM    826  N   GLU B 106      24.151   5.022  99.795  1.00105.96           N
ATOM    827  CA  GLU B 106      25.313   4.964 100.626  1.00105.96           C
ATOM    828  CB  GLU B 106      26.485   4.274  99.917  1.00105.96           C
ATOM    829  CG  GLU B 106      27.438   3.605 100.897  1.00105.96           C
ATOM    830  CD  GLU B 106      26.737   2.335 101.364  0.00105.96           C
ATOM    831  OE1 GLU B 106      25.848   1.842 100.618  0.00105.96           O
ATOM    832  OE2 GLU B 106      27.079   1.845 102.472  0.00105.96           O
ATOM    833  C   GLU B 106      25.770   6.340 101.018  1.00105.96           C
ATOM    834  O   GLU B 106      26.027   6.607 102.191  1.00105.96           O
ATOM    835  N   ALA B 107      25.866   7.259 100.038  1.00 30.95           N
ATOM    836  CA  ALA B 107      26.394   8.572 100.289  1.00 30.95           C
ATOM    837  CB  ALA B 107      26.502   9.421  99.011  1.00 30.95           C
ATOM    838  C   ALA B 107      25.510   9.301 101.248  1.00 30.95           C
ATOM    839  O   ALA B 107      25.991   9.939 102.183  1.00 30.95           O
ATOM    840  N   GLY B 108      24.183   9.217 101.051  1.00 33.47           N
ATOM    841  CA  GLY B 108      23.291   9.900 101.939  1.00 33.47           C
ATOM    842  C   GLY B 108      23.497   9.296 103.281  1.00 33.47           C
ATOM    843  O   GLY B 108      23.488  10.000 104.288  1.00 33.47           O
ATOM    844  N   LYS B 109      23.640   7.958 103.294  1.00145.71           N
ATOM    845  CA  LYS B 109      23.914   7.091 104.407  1.00145.71           C
ATOM    846  CB  LYS B 109      25.104   7.530 105.282  1.00145.71           C
ATOM    847  CG  LYS B 109      24.753   8.629 106.287  1.00145.71           C
ATOM    848  CD  LYS B 109      25.789   8.824 107.394  1.00145.71           C
ATOM    849  CE  LYS B 109      25.390   9.896 108.409  1.00145.71           C
ATOM    850  NZ  LYS B 109      24.193   9.455 109.160  1.00145.71           N
ATOM    851  C   LYS B 109      22.723   7.042 105.300  1.00145.71           C
ATOM    852  O   LYS B 109      22.494   6.052 105.992  1.00145.71           O
ATOM    853  N   TYR B 110      21.902   8.101 105.283  1.00 45.11           N
ATOM    854  CA  TYR B 110      20.708   8.071 106.066  1.00 45.11           C
ATOM    855  CB  TYR B 110      19.954   9.415 106.062  1.00 45.11           C
ATOM    856  CG  TYR B 110      20.748  10.401 106.848  1.00 45.11           C
ATOM    857  CD1 TYR B 110      21.923  10.910 106.350  1.00 45.11           C
ATOM    858  CD2 TYR B 110      20.299  10.830 108.077  1.00 45.11           C
ATOM    859  CE1 TYR B 110      22.654  11.821 107.075  1.00 45.11           C
ATOM    860  CE2 TYR B 110      21.023  11.739 108.806  1.00 45.11           C
ATOM    861  CZ  TYR B 110      22.204  12.234 108.304  1.00 45.11           C
ATOM    862  OH  TYR B 110      22.951  13.168 109.050  1.00 45.11           O
ATOM    863  C   TYR B 110      19.825   7.077 105.406  1.00 45.11           C
ATOM    864  O   TYR B 110      19.176   6.249 106.044  1.00 45.11           O
ATOM    865  N   ASN B 111      19.839   7.130 104.064  1.00 74.77           N
ATOM    866  CA  ASN B 111      18.894   6.422 103.269  1.00 74.77           C
ATOM    867  CB  ASN B 111      18.827   6.952 101.821  1.00 74.77           C
ATOM    868  CG  ASN B 111      18.331   8.392 101.830  1.00 74.77           C
ATOM    869  OD1 ASN B 111      17.683   8.837 102.776  1.00 74.77           O
ATOM    870  ND2 ASN B 111      18.644   9.146 100.740  1.00 74.77           N
ATOM    871  C   ASN B 111      19.163   4.965 103.154  1.00 74.77           C
ATOM    872  O   ASN B 111      20.289   4.483 103.287  1.00 74.77           O
ATOM    873  N   SER B 112      18.048   4.236 102.935  1.00 43.11           N
ATOM    874  CA  SER B 112      18.020   2.854 102.579  1.00 43.11           C
ATOM    875  CB  SER B 112      16.766   2.111 103.073  1.00 43.11           C
ATOM    876  OG  SER B 112      16.788   0.761 102.634  1.00 43.11           O
ATOM    877  C   SER B 112      17.962   2.877 101.083  1.00 43.11           C
ATOM    878  O   SER B 112      17.926   3.951 100.486  1.00 43.11           O
ATOM    879  N   LYS B 113      17.977   1.699 100.433  1.00109.11           N
ATOM    880  CA  LYS B 113      17.914   1.640  98.998  1.00109.11           C
ATOM    881  CB  LYS B 113      18.058   0.209  98.451  1.00109.11           C
ATOM    882  CG  LYS B 113      19.476  -0.364  98.537  1.00109.11           C
ATOM    883  CD  LYS B 113      20.498   0.389  97.681  0.00109.11           C
ATOM    884  CE  LYS B 113      21.862  -0.300  97.609  0.00109.11           C
ATOM    885  NZ  LYS B 113      21.762  -1.543  96.811  0.00109.11           N
ATOM    886  C   LYS B 113      16.588   2.167  98.533  1.00109.11           C
ATOM    887  O   LYS B 113      16.515   2.893  97.543  1.00109.11           O
ATOM    888  N   ARG B 114      15.497   1.817  99.243  1.00 92.97           N
ATOM    889  CA  ARG B 114      14.182   2.216  98.824  1.00 92.97           C
ATOM    890  CB  ARG B 114      13.038   1.573  99.632  1.00 92.97           C
ATOM    891  CG  ARG B 114      12.820   0.104  99.260  1.00 92.97           C
ATOM    892  CD  ARG B 114      11.439  -0.447  99.623  1.00 92.97           C
ATOM    893  NE  ARG B 114      11.373  -1.838  99.094  1.00 92.97           N
ATOM    894  CZ  ARG B 114      11.190  -2.046  97.755  1.00 92.97           C
ATOM    895  NH1 ARG B 114      11.108  -0.978  96.908  1.00 92.97           N
ATOM    896  NH2 ARG B 114      11.110  -3.315  97.262  1.00 92.97           N
ATOM    897  C   ARG B 114      14.028   3.705  98.880  1.00 92.97           C
ATOM    898  O   ARG B 114      13.328   4.280  98.050  1.00 92.97           O
ATOM    899  N   GLU B 115      14.637   4.373  99.880  1.00 46.73           N
ATOM    900  CA  GLU B 115      14.499   5.799  99.997  1.00 46.73           C
ATOM    901  CB  GLU B 115      15.092   6.348 101.307  1.00 46.73           C
ATOM    902  CG  GLU B 115      14.268   5.970 102.542  1.00 46.73           C
ATOM    903  CD  GLU B 115      14.962   6.530 103.773  1.00 46.73           C
ATOM    904  OE1 GLU B 115      16.206   6.725 103.708  1.00 46.73           O
ATOM    905  OE2 GLU B 115      14.266   6.770 104.794  1.00 46.73           O
ATOM    906  C   GLU B 115      15.185   6.478  98.852  1.00 46.73           C
ATOM    907  O   GLU B 115      14.658   7.425  98.268  1.00 46.73           O
ATOM    908  N   ALA B 116      16.386   5.998  98.490  1.00 40.29           N
ATOM    909  CA  ALA B 116      17.110   6.620  97.422  1.00 40.29           C
ATOM    910  CB  ALA B 116      18.454   5.924  97.150  1.00 40.29           C
ATOM    911  C   ALA B 116      16.281   6.505  96.179  1.00 40.29           C
ATOM    912  O   ALA B 116      16.107   7.478  95.448  1.00 40.29           O
ATOM    913  N   GLU B 117      15.710   5.307  95.944  1.00 48.39           N
ATOM    914  CA  GLU B 117      14.960   5.019  94.751  1.00 48.39           C
ATOM    915  CB  GLU B 117      14.453   3.566  94.724  1.00 48.39           C
ATOM    916  CG  GLU B 117      15.573   2.530  94.659  1.00 48.39           C
ATOM    917  CD  GLU B 117      14.960   1.152  94.867  1.00 48.39           C
ATOM    918  OE1 GLU B 117      13.932   0.851  94.205  1.00 48.39           O
ATOM    919  OE2 GLU B 117      15.512   0.384  95.701  1.00 48.39           O
ATOM    920  C   GLU B 117      13.743   5.886  94.667  1.00 48.39           C
ATOM    921  O   GLU B 117      13.468   6.478  93.624  1.00 48.39           O
ATOM    922  N   GLU B 118      12.981   5.986  95.772  1.00114.15           N
ATOM    923  CA  GLU B 118      11.762   6.742  95.763  1.00114.15           C
ATOM    924  CB  GLU B 118      10.950   6.631  97.066  1.00114.15           C
ATOM    925  CG  GLU B 118       9.651   7.447  97.040  1.00114.15           C
ATOM    926  CD  GLU B 118       8.694   6.810  96.041  1.00114.15           C
ATOM    927  OE1 GLU B 118       8.429   5.584  96.170  1.00114.15           O
ATOM    928  OE2 GLU B 118       8.218   7.538  95.128  1.00114.15           O
ATOM    929  C   GLU B 118      12.074   8.188  95.561  1.00114.15           C
ATOM    930  O   GLU B 118      11.333   8.899  94.885  1.00114.15           O
ATOM    931  N   ALA B 119      13.156   8.681  96.189  1.00 42.00           N
ATOM    932  CA  ALA B 119      13.508  10.061  96.028  1.00 42.00           C
ATOM    933  CB  ALA B 119      14.681  10.485  96.928  1.00 42.00           C
ATOM    934  C   ALA B 119      13.919  10.328  94.611  1.00 42.00           C
ATOM    935  O   ALA B 119      13.468  11.301  94.009  1.00 42.00           O
ATOM    936  N   ILE B 120      14.780   9.466  94.028  1.00108.17           N
ATOM    937  CA  ILE B 120      15.256   9.730  92.698  1.00108.17           C
ATOM    938  CB  ILE B 120      16.425   8.881  92.277  1.00108.17           C
ATOM    939  CG1 ILE B 120      16.092   7.383  92.323  1.00108.17           C
ATOM    940  CG2 ILE B 120      17.633   9.301  93.131  1.00108.17           C
ATOM    941  CD1 ILE B 120      17.178   6.514  91.689  1.00108.17           C
ATOM    942  C   ILE B 120      14.147   9.635  91.701  1.00108.17           C
ATOM    943  O   ILE B 120      14.021  10.488  90.825  1.00108.17           O
ATOM    944  N   ASN B 121      13.285   8.613  91.819  1.00 69.93           N
ATOM    945  CA  ASN B 121      12.231   8.437  90.869  1.00 69.93           C
ATOM    946  CB  ASN B 121      11.400   7.181  91.179  1.00 69.93           C
ATOM    947  CG  ASN B 121      10.859   6.632  89.869  1.00 69.93           C
ATOM    948  OD1 ASN B 121      10.781   7.338  88.865  1.00 69.93           O
ATOM    949  ND2 ASN B 121      10.497   5.321  89.872  1.00 69.93           N
ATOM    950  C   ASN B 121      11.341   9.647  90.923  1.00 69.93           C
ATOM    951  O   ASN B 121      10.915  10.171  89.896  1.00 69.93           O
ATOM    952  N   ALA B 122      11.049  10.143  92.136  1.00 37.26           N
ATOM    953  CA  ALA B 122      10.179  11.275  92.295  1.00 37.26           C
ATOM    954  CB  ALA B 122       9.929  11.629  93.770  1.00 37.26           C
ATOM    955  C   ALA B 122      10.799  12.471  91.637  1.00 37.26           C
ATOM    956  O   ALA B 122      10.115  13.234  90.957  1.00 37.26           O
ATOM    957  N   PHE B 123      12.123  12.663  91.806  1.00130.62           N
ATOM    958  CA  PHE B 123      12.707  13.856  91.272  1.00130.62           C
ATOM    959  CB  PHE B 123      14.136  14.191  91.768  1.00130.62           C
ATOM    960  CG  PHE B 123      15.222  13.491  91.032  1.00130.62           C
ATOM    961  CD1 PHE B 123      15.640  13.986  89.819  1.00130.62           C
ATOM    962  CD2 PHE B 123      15.853  12.392  91.564  1.00130.62           C
ATOM    963  CE1 PHE B 123      16.652  13.374  89.120  1.00130.62           C
ATOM    964  CE2 PHE B 123      16.868  11.776  90.870  1.00130.62           C
ATOM    965  CZ  PHE B 123      17.265  12.264  89.648  1.00130.62           C
ATOM    966  C   PHE B 123      12.669  13.832  89.766  1.00130.62           C
ATOM    967  O   PHE B 123      12.437  14.870  89.149  1.00130.62           O
ATOM    968  N   THR B 124      12.905  12.664  89.125  1.00105.82           N
ATOM    969  CA  THR B 124      12.896  12.597  87.687  1.00105.82           C
ATOM    970  CB  THR B 124      13.332  11.262  87.147  1.00105.82           C
ATOM    971  OG1 THR B 124      13.487  11.333  85.737  1.00105.82           O
ATOM    972  CG2 THR B 124      12.288  10.195  87.516  1.00105.82           C
ATOM    973  C   THR B 124      11.519  12.882  87.164  1.00105.82           C
ATOM    974  O   THR B 124      11.357  13.585  86.167  1.00105.82           O
ATOM    975  N   LEU B 125      10.477  12.337  87.812  1.00 41.61           N
ATOM    976  CA  LEU B 125       9.140  12.562  87.344  1.00 41.61           C
ATOM    977  CB  LEU B 125       8.074  11.781  88.130  1.00 41.61           C
ATOM    978  CG  LEU B 125       8.128  10.258  87.906  1.00 41.61           C
ATOM    979  CD1 LEU B 125       7.014   9.541  88.686  1.00 41.61           C
ATOM    980  CD2 LEU B 125       8.114   9.912  86.408  1.00 41.61           C
ATOM    981  C   LEU B 125       8.815  14.018  87.460  1.00 41.61           C
ATOM    982  O   LEU B 125       8.173  14.587  86.581  1.00 41.61           O
ATOM    983  N   ALA B 126       9.245  14.659  88.563  1.00 30.52           N
ATOM    984  CA  ALA B 126       8.951  16.046  88.792  1.00 30.52           C
ATOM    985  CB  ALA B 126       9.466  16.546  90.153  1.00 30.52           C
ATOM    986  C   ALA B 126       9.598  16.889  87.735  1.00 30.52           C
ATOM    987  O   ALA B 126       8.997  17.838  87.235  1.00 30.52           O
ATOM    988  N   VAL B 127      10.853  16.578  87.365  1.00 88.09           N
ATOM    989  CA  VAL B 127      11.511  17.387  86.380  1.00 88.09           C
ATOM    990  CB  VAL B 127      12.955  17.027  86.153  1.00 88.09           C
ATOM    991  CG1 VAL B 127      13.042  15.638  85.504  1.00 88.09           C
ATOM    992  CG2 VAL B 127      13.599  18.142  85.312  1.00 88.09           C
ATOM    993  C   VAL B 127      10.783  17.259  85.079  1.00 88.09           C
ATOM    994  O   VAL B 127      10.581  18.246  84.375  1.00 88.09           O
ATOM    995  N   GLU B 128      10.351  16.031  84.732  1.00107.64           N
ATOM    996  CA  GLU B 128       9.673  15.800  83.491  1.00107.64           C
ATOM    997  CB  GLU B 128       9.330  14.311  83.291  1.00107.64           C
ATOM    998  CG  GLU B 128       8.364  14.048  82.137  1.00107.64           C
ATOM    999  CD  GLU B 128       6.962  14.083  82.727  1.00107.64           C
ATOM   1000  OE1 GLU B 128       6.746  13.393  83.760  1.00107.64           O
ATOM   1001  OE2 GLU B 128       6.092  14.799  82.165  1.00107.64           O
ATOM   1002  C   GLU B 128       8.398  16.589  83.461  1.00107.64           C
ATOM   1003  O   GLU B 128       8.069  17.202  82.446  1.00107.64           O
ATOM   1004  N   THR B 129       7.644  16.594  84.577  1.00 95.78           N
ATOM   1005  CA  THR B 129       6.390  17.294  84.612  1.00 95.78           C
ATOM   1006  CB  THR B 129       5.580  17.015  85.847  1.00 95.78           C
ATOM   1007  OG1 THR B 129       4.271  17.546  85.704  1.00 95.78           O
ATOM   1008  CG2 THR B 129       6.270  17.636  87.071  1.00 95.78           C
ATOM   1009  C   THR B 129       6.629  18.769  84.516  1.00 95.78           C
ATOM   1010  O   THR B 129       5.919  19.474  83.800  1.00 95.78           O
ATOM   1011  N   ALA B 130       7.653  19.273  85.230  1.00 31.75           N
ATOM   1012  CA  ALA B 130       7.928  20.681  85.236  1.00 31.75           C
ATOM   1013  CB  ALA B 130       9.110  21.051  86.150  1.00 31.75           C
ATOM   1014  C   ALA B 130       8.279  21.125  83.848  1.00 31.75           C
ATOM   1015  O   ALA B 130       7.791  22.153  83.382  1.00 31.75           O
ATOM   1016  N   LEU B 131       9.132  20.355  83.144  1.00 92.32           N
ATOM   1017  CA  LEU B 131       9.565  20.721  81.820  1.00 92.32           C
ATOM   1018  CB  LEU B 131      10.663  19.770  81.280  1.00 92.32           C
ATOM   1019  CG  LEU B 131      11.327  20.146  79.929  1.00 92.32           C
ATOM   1020  CD1 LEU B 131      12.481  19.181  79.613  1.00 92.32           C
ATOM   1021  CD2 LEU B 131      10.340  20.206  78.749  1.00 92.32           C
ATOM   1022  C   LEU B 131       8.392  20.687  80.886  1.00 92.32           C
ATOM   1023  O   LEU B 131       8.217  21.588  80.067  1.00 92.32           O
ATOM   1024  N   SER B 132       7.544  19.647  80.995  1.00 37.35           N
ATOM   1025  CA  SER B 132       6.441  19.494  80.087  1.00 37.35           C
ATOM   1026  CB  SER B 132       5.618  18.224  80.361  1.00 37.35           C
ATOM   1027  OG  SER B 132       6.424  17.072  80.159  1.00 37.35           O
ATOM   1028  C   SER B 132       5.529  20.670  80.238  1.00 37.35           C
ATOM   1029  O   SER B 132       4.908  21.107  79.270  1.00 37.35           O
ATOM   1030  N   LYS B 133       5.422  21.200  81.470  1.00 82.35           N
ATOM   1031  CA  LYS B 133       4.612  22.346  81.778  1.00 82.35           C
ATOM   1032  CB  LYS B 133       4.413  22.595  83.285  1.00 82.35           C
ATOM   1033  CG  LYS B 133       3.299  21.722  83.874  1.00 82.35           C
ATOM   1034  CD  LYS B 133       3.096  21.846  85.387  1.00 82.35           C
ATOM   1035  CE  LYS B 133       3.598  20.644  86.192  1.00 82.35           C
ATOM   1036  NZ  LYS B 133       3.233  20.806  87.619  1.00 82.35           N
ATOM   1037  C   LYS B 133       5.188  23.579  81.152  1.00 82.35           C
ATOM   1038  O   LYS B 133       4.465  24.546  80.918  1.00 82.35           O
ATOM   1039  N   GLY B 134       6.506  23.604  80.875  1.00 31.42           N
ATOM   1040  CA  GLY B 134       7.066  24.793  80.295  1.00 31.42           C
ATOM   1041  C   GLY B 134       7.893  25.502  81.317  1.00 31.42           C
ATOM   1042  O   GLY B 134       8.315  26.638  81.102  1.00 31.42           O
ATOM   1043  N   GLU B 135       8.142  24.854  82.467  1.00104.56           N
ATOM   1044  CA  GLU B 135       8.958  25.484  83.460  1.00104.56           C
ATOM   1045  CB  GLU B 135       8.525  25.154  84.899  1.00104.56           C
ATOM   1046  CG  GLU B 135       9.056  26.144  85.935  1.00104.56           C
ATOM   1047  CD  GLU B 135       8.259  27.434  85.788  1.00104.56           C
ATOM   1048  OE1 GLU B 135       7.218  27.414  85.078  1.00104.56           O
ATOM   1049  OE2 GLU B 135       8.685  28.460  86.383  1.00104.56           O
ATOM   1050  C   GLU B 135      10.366  25.013  83.254  1.00104.56           C
ATOM   1051  O   GLU B 135      10.603  23.954  82.673  1.00104.56           O
ATOM   1052  N   SER B 136      11.350  25.824  83.697  1.00 75.29           N
ATOM   1053  CA  SER B 136      12.723  25.437  83.554  1.00 75.29           C
ATOM   1054  CB  SER B 136      13.646  26.581  83.101  1.00 75.29           C
ATOM   1055  OG  SER B 136      13.665  27.609  84.081  1.00 75.29           O
ATOM   1056  C   SER B 136      13.200  24.974  84.893  1.00 75.29           C
ATOM   1057  O   SER B 136      12.928  25.598  85.918  1.00 75.29           O
ATOM   1058  N   VAL B 137      13.922  23.838  84.912  1.00 42.61           N
ATOM   1059  CA  VAL B 137      14.418  23.331  86.154  1.00 42.61           C
ATOM   1060  CB  VAL B 137      14.266  21.842  86.296  1.00 42.61           C
ATOM   1061  CG1 VAL B 137      14.854  21.404  87.648  1.00 42.61           C
ATOM   1062  CG2 VAL B 137      12.780  21.480  86.127  1.00 42.61           C
ATOM   1063  C   VAL B 137      15.880  23.647  86.206  1.00 42.61           C
ATOM   1064  O   VAL B 137      16.646  23.252  85.327  1.00 42.61           O
ATOM   1065  N   GLU B 138      16.302  24.388  87.249  1.00 80.54           N
ATOM   1066  CA  GLU B 138      17.686  24.736  87.353  1.00 80.54           C
ATOM   1067  CB  GLU B 138      17.928  26.251  87.441  1.00 80.54           C
ATOM   1068  CG  GLU B 138      19.405  26.629  87.352  1.00 80.54           C
ATOM   1069  CD  GLU B 138      19.491  28.125  87.088  1.00 80.54           C
ATOM   1070  OE1 GLU B 138      18.974  28.918  87.921  1.00 80.54           O
ATOM   1071  OE2 GLU B 138      20.074  28.492  86.036  1.00 80.54           O
ATOM   1072  C   GLU B 138      18.229  24.119  88.601  1.00 80.54           C
ATOM   1073  O   GLU B 138      17.723  24.355  89.697  1.00 80.54           O
ATOM   1074  N   LEU B 139      19.288  23.304  88.451  1.00 83.73           N
ATOM   1075  CA  LEU B 139      19.916  22.653  89.561  1.00 83.73           C
ATOM   1076  CB  LEU B 139      20.143  21.153  89.304  1.00 83.73           C
ATOM   1077  CG  LEU B 139      18.844  20.371  89.016  1.00 83.73           C
ATOM   1078  CD1 LEU B 139      19.139  18.888  88.751  1.00 83.73           C
ATOM   1079  CD2 LEU B 139      17.803  20.561  90.131  1.00 83.73           C
ATOM   1080  C   LEU B 139      21.258  23.289  89.684  1.00 83.73           C
ATOM   1081  O   LEU B 139      21.985  23.412  88.702  1.00 83.73           O
ATOM   1082  N   ILE B 140      21.680  23.602  90.919  1.00165.11           N
ATOM   1083  CA  ILE B 140      22.847  24.411  91.085  1.00165.11           C
ATOM   1084  CB  ILE B 140      23.083  24.718  92.535  1.00165.11           C
ATOM   1085  CG1 ILE B 140      21.849  25.444  93.096  1.00165.11           C
ATOM   1086  CG2 ILE B 140      24.380  25.530  92.671  1.00165.11           C
ATOM   1087  CD1 ILE B 140      21.834  25.531  94.620  1.00165.11           C
ATOM   1088  C   ILE B 140      24.020  23.672  90.524  1.00165.11           C
ATOM   1089  O   ILE B 140      24.373  23.859  89.378  1.00165.11           O
ATOM   1090  N   GLY B 141      24.659  22.760  91.234  1.00164.60           N
ATOM   1091  CA  GLY B 141      25.845  22.161  90.689  1.00164.60           C
ATOM   1092  C   GLY B 141      25.616  21.369  89.416  1.00164.60           C
ATOM   1093  O   GLY B 141      26.591  20.965  88.799  1.00164.60           O
ATOM   1094  N   PHE B 142      24.399  20.893  89.086  1.00150.04           N
ATOM   1095  CA  PHE B 142      24.294  20.051  87.906  1.00150.04           C
ATOM   1096  CB  PHE B 142      23.169  19.020  88.100  1.00150.04           C
ATOM   1097  CG  PHE B 142      23.309  17.916  87.109  1.00150.04           C
ATOM   1098  CD1 PHE B 142      24.294  16.963  87.271  1.00150.04           C
ATOM   1099  CD2 PHE B 142      22.448  17.804  86.047  1.00150.04           C
ATOM   1100  CE1 PHE B 142      24.433  15.930  86.375  1.00150.04           C
ATOM   1101  CE2 PHE B 142      22.582  16.773  85.149  1.00150.04           C
ATOM   1102  CZ  PHE B 142      23.577  15.833  85.309  1.00150.04           C
ATOM   1103  C   PHE B 142      24.107  20.701  86.544  1.00150.04           C
ATOM   1104  O   PHE B 142      24.892  20.463  85.625  1.00150.04           O
ATOM   1105  N   GLY B 143      23.066  21.558  86.374  1.00 40.92           N
ATOM   1106  CA  GLY B 143      22.729  22.094  85.070  1.00 40.92           C
ATOM   1107  C   GLY B 143      21.241  22.368  85.042  1.00 40.92           C
ATOM   1108  O   GLY B 143      20.605  22.380  86.094  1.00 40.92           O
ATOM   1109  N   LYS B 144      20.641  22.586  83.838  1.00111.02           N
ATOM   1110  CA  LYS B 144      19.243  22.950  83.768  1.00111.02           C
ATOM   1111  CB  LYS B 144      19.033  24.427  83.392  1.00111.02           C
ATOM   1112  CG  LYS B 144      19.636  25.409  84.398  1.00111.02           C
ATOM   1113  CD  LYS B 144      21.166  25.398  84.436  1.00111.02           C
ATOM   1114  CE  LYS B 144      21.818  26.279  83.367  1.00111.02           C
ATOM   1115  NZ  LYS B 144      23.280  26.339  83.586  1.00111.02           N
ATOM   1116  C   LYS B 144      18.533  22.150  82.706  1.00111.02           C
ATOM   1117  O   LYS B 144      19.156  21.633  81.780  1.00111.02           O
ATOM   1118  N   PHE B 145      17.185  22.031  82.833  1.00 65.16           N
ATOM   1119  CA  PHE B 145      16.362  21.325  81.884  1.00 65.16           C
ATOM   1120  CB  PHE B 145      15.600  20.127  82.486  1.00 65.16           C
ATOM   1121  CG  PHE B 145      16.563  19.107  82.994  1.00 65.16           C
ATOM   1122  CD1 PHE B 145      17.090  19.216  84.261  1.00 65.16           C
ATOM   1123  CD2 PHE B 145      16.931  18.031  82.216  1.00 65.16           C
ATOM   1124  CE1 PHE B 145      17.974  18.278  84.740  1.00 65.16           C
ATOM   1125  CE2 PHE B 145      17.815  17.089  82.690  1.00 65.16           C
ATOM   1126  CZ  PHE B 145      18.340  17.209  83.955  1.00 65.16           C
ATOM   1127  C   PHE B 145      15.287  22.269  81.427  1.00 65.16           C
ATOM   1128  O   PHE B 145      14.683  22.975  82.236  1.00 65.16           O
ATOM   1129  N   GLU B 146      15.005  22.302  80.107  1.00 42.74           N
ATOM   1130  CA  GLU B 146      13.981  23.187  79.627  1.00 42.74           C
ATOM   1131  CB  GLU B 146      14.494  24.603  79.308  1.00 42.74           C
ATOM   1132  CG  GLU B 146      15.596  24.646  78.248  1.00 42.74           C
ATOM   1133  CD  GLU B 146      16.020  26.100  78.109  1.00 42.74           C
ATOM   1134  OE1 GLU B 146      15.328  26.964  78.709  1.00 42.74           O
ATOM   1135  OE2 GLU B 146      17.034  26.368  77.410  1.00 42.74           O
ATOM   1136  C   GLU B 146      13.400  22.624  78.369  1.00 42.74           C
ATOM   1137  O   GLU B 146      13.926  21.674  77.791  1.00 42.74           O
ATOM   1138  N   THR B 147      12.272  23.210  77.922  1.00104.00           N
ATOM   1139  CA  THR B 147      11.638  22.763  76.718  1.00104.00           C
ATOM   1140  CB  THR B 147      10.140  22.726  76.819  1.00104.00           C
ATOM   1141  OG1 THR B 147       9.580  22.073  75.687  1.00104.00           O
ATOM   1142  CG2 THR B 147       9.615  24.168  76.926  1.00104.00           C
ATOM   1143  C   THR B 147      12.015  23.730  75.634  1.00104.00           C
ATOM   1144  O   THR B 147      12.048  24.940  75.859  1.00104.00           O
ATOM   1145  N   ALA B 148      12.345  23.208  74.432  1.00 32.60           N
ATOM   1146  CA  ALA B 148      12.732  24.054  73.333  1.00 32.60           C
ATOM   1147  CB  ALA B 148      14.107  23.706  72.736  1.00 32.60           C
ATOM   1148  C   ALA B 148      11.736  23.884  72.228  1.00 32.60           C
ATOM   1149  O   ALA B 148      11.246  22.783  71.981  1.00 32.60           O
ATOM   1150  N   GLU B 149      11.404  24.997  71.540  1.00 87.35           N
ATOM   1151  CA  GLU B 149      10.441  24.969  70.473  1.00 87.35           C
ATOM   1152  CB  GLU B 149       9.778  26.339  70.231  1.00 87.35           C
ATOM   1153  CG  GLU B 149       8.976  26.863  71.429  1.00 87.35           C
ATOM   1154  CD  GLU B 149       7.730  26.004  71.621  1.00 87.35           C
ATOM   1155  OE1 GLU B 149       7.867  24.855  72.121  1.00 87.35           O
ATOM   1156  OE2 GLU B 149       6.623  26.488  71.270  1.00 87.35           O
ATOM   1157  C   GLU B 149      11.116  24.559  69.195  1.00 87.35           C
ATOM   1158  O   GLU B 149      12.262  24.925  68.939  1.00 87.35           O
ATOM   1159  N   GLN B 150      10.402  23.776  68.353  1.00 90.84           N
ATOM   1160  CA  GLN B 150      10.903  23.352  67.071  1.00 90.84           C
ATOM   1161  CB  GLN B 150      11.056  21.830  66.920  1.00 90.84           C
ATOM   1162  CG  GLN B 150      11.455  21.434  65.497  1.00 90.84           C
ATOM   1163  CD  GLN B 150      12.736  22.182  65.162  1.00 90.84           C
ATOM   1164  OE1 GLN B 150      13.574  22.417  66.031  1.00 90.84           O
ATOM   1165  NE2 GLN B 150      12.888  22.583  63.871  1.00 90.84           N
ATOM   1166  C   GLN B 150       9.911  23.785  66.045  1.00 90.84           C
ATOM   1167  O   GLN B 150       8.710  23.648  66.248  1.00 90.84           O
ATOM   1168  N   LYS B 151      10.399  24.289  64.896  1.00 73.52           N
ATOM   1169  CA  LYS B 151       9.537  24.838  63.886  1.00 73.52           C
ATOM   1170  CB  LYS B 151      10.272  25.624  62.791  1.00 73.52           C
ATOM   1171  CG  LYS B 151      10.856  26.945  63.285  1.00 73.52           C
ATOM   1172  CD  LYS B 151      11.768  27.628  62.266  1.00 73.52           C
ATOM   1173  CE  LYS B 151      12.310  28.973  62.749  1.00 73.52           C
ATOM   1174  NZ  LYS B 151      11.188  29.899  63.019  1.00 73.52           N
ATOM   1175  C   LYS B 151       8.755  23.774  63.194  1.00 73.52           C
ATOM   1176  O   LYS B 151       9.129  22.604  63.156  1.00 73.52           O
ATOM   1177  N   GLY B 152       7.603  24.193  62.634  1.00 26.86           N
ATOM   1178  CA  GLY B 152       6.751  23.295  61.919  1.00 26.86           C
ATOM   1179  C   GLY B 152       7.373  23.040  60.588  1.00 26.86           C
ATOM   1180  O   GLY B 152       8.142  23.853  60.078  1.00 26.86           O
ATOM   1181  N   LYS B 153       7.030  21.881  59.993  1.00 55.03           N
ATOM   1182  CA  LYS B 153       7.537  21.492  58.712  1.00 55.03           C
ATOM   1183  CB  LYS B 153       8.647  20.425  58.766  1.00 55.03           C
ATOM   1184  CG  LYS B 153       9.970  20.890  59.383  1.00 55.03           C
ATOM   1185  CD  LYS B 153      10.922  19.732  59.699  1.00 55.03           C
ATOM   1186  CE  LYS B 153      12.221  20.133  60.402  1.00 55.03           C
ATOM   1187  NZ  LYS B 153      13.065  18.934  60.609  1.00 55.03           N
ATOM   1188  C   LYS B 153       6.412  20.863  57.948  1.00 55.03           C
ATOM   1189  O   LYS B 153       5.276  20.793  58.411  1.00 55.03           O
ATOM   1190  N   GLU B 154       6.724  20.405  56.721  1.00 88.63           N
ATOM   1191  CA  GLU B 154       5.782  19.736  55.874  1.00 88.63           C
ATOM   1192  CB  GLU B 154       6.034  20.025  54.382  1.00 88.63           C
ATOM   1193  CG  GLU B 154       7.468  19.680  53.964  0.00 88.63           C
ATOM   1194  CD  GLU B 154       7.676  19.982  52.486  0.00 88.63           C
ATOM   1195  OE1 GLU B 154       7.787  21.186  52.130  0.00 88.63           O
ATOM   1196  OE2 GLU B 154       7.734  19.004  51.694  0.00 88.63           O
ATOM   1197  C   GLU B 154       5.995  18.271  56.094  1.00 88.63           C
ATOM   1198  O   GLU B 154       7.115  17.837  56.355  1.00 88.63           O
ATOM   1199  N   GLY B 155       4.917  17.464  56.014  1.00 22.33           N
ATOM   1200  CA  GLY B 155       5.070  16.053  56.231  1.00 22.33           C
ATOM   1201  C   GLY B 155       3.977  15.357  55.491  1.00 22.33           C
ATOM   1202  O   GLY B 155       3.182  15.985  54.795  1.00 22.33           O
ATOM   1203  N   LYS B 156       3.933  14.015  55.615  1.00 76.01           N
ATOM   1204  CA  LYS B 156       2.925  13.244  54.950  1.00 76.01           C
ATOM   1205  CB  LYS B 156       3.492  12.408  53.791  1.00 76.01           C
ATOM   1206  CG  LYS B 156       2.442  11.658  52.973  1.00 76.01           C
ATOM   1207  CD  LYS B 156       3.020  11.070  51.686  1.00 76.01           C
ATOM   1208  CE  LYS B 156       3.488  12.135  50.694  1.00 76.01           C
ATOM   1209  NZ  LYS B 156       4.218  11.497  49.578  1.00 76.01           N
ATOM   1210  C   LYS B 156       2.360  12.293  55.956  1.00 76.01           C
ATOM   1211  O   LYS B 156       3.055  11.849  56.869  1.00 76.01           O
ATOM   1212  N   VAL B 157       1.066  11.945  55.825  1.00113.80           N
ATOM   1213  CA  VAL B 157       0.512  11.052  56.798  1.00113.80           C
ATOM   1214  CB  VAL B 157      -0.832  11.472  57.295  1.00113.80           C
ATOM   1215  CG1 VAL B 157      -0.669  12.785  58.080  1.00113.80           C
ATOM   1216  CG2 VAL B 157      -1.766  11.586  56.085  1.00113.80           C
ATOM   1217  C   VAL B 157       0.381   9.705  56.193  1.00113.80           C
ATOM   1218  O   VAL B 157      -0.193   9.515  55.123  1.00113.80           O
ATOM   1219  N   PRO B 158       0.935   8.764  56.898  1.00174.48           N
ATOM   1220  CA  PRO B 158       0.927   7.404  56.458  1.00174.48           C
ATOM   1221  CD  PRO B 158       1.093   8.868  58.337  1.00174.48           C
ATOM   1222  CB  PRO B 158       1.573   6.612  57.588  1.00174.48           C
ATOM   1223  CG  PRO B 158       1.153   7.413  58.835  1.00174.48           C
ATOM   1224  C   PRO B 158      -0.488   6.974  56.272  1.00174.48           C
ATOM   1225  O   PRO B 158      -1.323   7.251  57.133  1.00174.48           O
ATOM   1226  N   GLY B 159      -0.769   6.292  55.152  1.00218.34           N
ATOM   1227  CA  GLY B 159      -2.060   5.726  54.903  1.00218.34           C
ATOM   1228  C   GLY B 159      -2.750   6.508  53.834  1.00218.34           C
ATOM   1229  O   GLY B 159      -3.001   5.990  52.746  1.00218.34           O
ATOM   1230  N   SER B 160      -3.096   7.775  54.126  1.00 77.59           N
ATOM   1231  CA  SER B 160      -3.733   8.577  53.127  1.00 77.59           C
ATOM   1232  CB  SER B 160      -4.555   9.747  53.693  1.00 77.59           C
ATOM   1233  OG  SER B 160      -3.705  10.694  54.313  1.00 77.59           O
ATOM   1234  C   SER B 160      -2.687   9.123  52.211  1.00 77.59           C
ATOM   1235  O   SER B 160      -2.958   9.415  51.048  1.00 77.59           O
ATOM   1236  N   ASP B 161      -1.445   9.242  52.719  1.00 89.36           N
ATOM   1237  CA  ASP B 161      -0.367   9.825  51.973  1.00 89.36           C
ATOM   1238  CB  ASP B 161      -0.054   9.113  50.644  1.00 89.36           C
ATOM   1239  CG  ASP B 161       0.626   7.788  50.962  1.00 89.36           C
ATOM   1240  OD1 ASP B 161       0.388   7.255  52.078  1.00 89.36           O
ATOM   1241  OD2 ASP B 161       1.388   7.291  50.092  1.00 89.36           O
ATOM   1242  C   ASP B 161      -0.723  11.243  51.668  1.00 89.36           C
ATOM   1243  O   ASP B 161      -0.251  11.817  50.687  1.00 89.36           O
ATOM   1244  N   LYS B 162      -1.561  11.857  52.521  1.00 39.73           N
ATOM   1245  CA  LYS B 162      -1.906  13.227  52.304  1.00 39.73           C
ATOM   1246  CB  LYS B 162      -3.268  13.623  52.892  1.00 39.73           C
ATOM   1247  CG  LYS B 162      -3.664  15.058  52.551  0.00 39.73           C
ATOM   1248  CD  LYS B 162      -5.155  15.332  52.739  0.00 39.73           C
ATOM   1249  CE  LYS B 162      -5.574  16.748  52.343  1.00 39.73           C
ATOM   1250  NZ  LYS B 162      -7.049  16.827  52.251  1.00 39.73           N
ATOM   1251  C   LYS B 162      -0.863  14.060  52.968  1.00 39.73           C
ATOM   1252  O   LYS B 162      -0.268  13.654  53.964  1.00 39.73           O
ATOM   1253  N   THR B 163      -0.604  15.256  52.410  1.00 97.15           N
ATOM   1254  CA  THR B 163       0.378  16.115  52.997  1.00 97.15           C
ATOM   1255  CB  THR B 163       0.820  17.213  52.083  1.00 97.15           C
ATOM   1256  OG1 THR B 163       1.848  17.985  52.690  1.00 97.15           O
ATOM   1257  CG2 THR B 163      -0.404  18.095  51.786  1.00 97.15           C
ATOM   1258  C   THR B 163      -0.258  16.776  54.169  1.00 97.15           C
ATOM   1259  O   THR B 163      -1.470  16.979  54.199  1.00 97.15           O
ATOM   1260  N   TYR B 164       0.551  17.089  55.197  1.00105.55           N
ATOM   1261  CA  TYR B 164       0.006  17.816  56.300  1.00105.55           C
ATOM   1262  CB  TYR B 164      -0.454  16.947  57.486  1.00105.55           C
ATOM   1263  CG  TYR B 164       0.726  16.305  58.124  1.00105.55           C
ATOM   1264  CD1 TYR B 164       1.214  15.114  57.641  1.00105.55           C
ATOM   1265  CD2 TYR B 164       1.344  16.896  59.202  1.00105.55           C
ATOM   1266  CE1 TYR B 164       2.304  14.514  58.227  1.00105.55           C
ATOM   1267  CE2 TYR B 164       2.433  16.301  59.792  1.00105.55           C
ATOM   1268  CZ  TYR B 164       2.913  15.110  59.304  1.00105.55           C
ATOM   1269  OH  TYR B 164       4.030  14.495  59.906  1.00105.55           O
ATOM   1270  C   TYR B 164       1.062  18.753  56.781  1.00105.55           C
ATOM   1271  O   TYR B 164       2.239  18.598  56.458  1.00105.55           O
ATOM   1272  N   LYS B 165       0.655  19.785  57.541  1.00119.53           N
ATOM   1273  CA  LYS B 165       1.622  20.688  58.088  1.00119.53           C
ATOM   1274  CB  LYS B 165       1.092  22.120  58.271  1.00119.53           C
ATOM   1275  CG  LYS B 165       0.676  22.790  56.961  1.00119.53           C
ATOM   1276  CD  LYS B 165      -0.093  24.099  57.159  1.00119.53           C
ATOM   1277  CE  LYS B 165      -1.532  23.911  57.642  1.00119.53           C
ATOM   1278  NZ  LYS B 165      -1.541  23.508  59.066  1.00119.53           N
ATOM   1279  C   LYS B 165       1.900  20.158  59.445  1.00119.53           C
ATOM   1280  O   LYS B 165       0.977  19.860  60.203  1.00119.53           O
ATOM   1281  N   THR B 166       3.188  20.013  59.791  1.00120.03           N
ATOM   1282  CA  THR B 166       3.468  19.486  61.084  1.00120.03           C
ATOM   1283  CB  THR B 166       4.686  18.609  61.144  1.00120.03           C
ATOM   1284  OG1 THR B 166       4.743  17.941  62.395  1.00120.03           O
ATOM   1285  CG2 THR B 166       5.941  19.464  60.945  1.00120.03           C
ATOM   1286  C   THR B 166       3.634  20.657  61.977  1.00120.03           C
ATOM   1287  O   THR B 166       4.353  21.609  61.672  1.00120.03           O
ATOM   1288  N   GLU B 167       2.922  20.594  63.111  1.00 55.55           N
ATOM   1289  CA  GLU B 167       2.848  21.658  64.051  1.00 55.55           C
ATOM   1290  CB  GLU B 167       1.846  21.383  65.187  1.00 55.55           C
ATOM   1291  CG  GLU B 167       0.391  21.229  64.739  1.00 55.55           C
ATOM   1292  CD  GLU B 167      -0.442  20.958  65.988  1.00 55.55           C
ATOM   1293  OE1 GLU B 167       0.025  21.326  67.098  1.00 55.55           O
ATOM   1294  OE2 GLU B 167      -1.550  20.376  65.850  1.00 55.55           O
ATOM   1295  C   GLU B 167       4.174  21.813  64.699  1.00 55.55           C
ATOM   1296  O   GLU B 167       5.025  20.926  64.668  1.00 55.55           O
ATOM   1297  N   ASP B 168       4.367  23.003  65.282  1.00102.73           N
ATOM   1298  CA  ASP B 168       5.539  23.317  66.027  1.00102.73           C
ATOM   1299  CB  ASP B 168       5.383  24.708  66.676  1.00102.73           C
ATOM   1300  CG  ASP B 168       6.707  25.258  67.177  1.00102.73           C
ATOM   1301  OD1 ASP B 168       7.303  24.650  68.106  1.00102.73           O
ATOM   1302  OD2 ASP B 168       7.147  26.300  66.621  1.00102.73           O
ATOM   1303  C   ASP B 168       5.572  22.267  67.098  1.00102.73           C
ATOM   1304  O   ASP B 168       4.525  21.867  67.605  1.00102.73           O
ATOM   1305  N   LYS B 169       6.772  21.755  67.438  1.00 76.92           N
ATOM   1306  CA  LYS B 169       6.873  20.718  68.424  1.00 76.92           C
ATOM   1307  CB  LYS B 169       7.432  19.400  67.864  1.00 76.92           C
ATOM   1308  CG  LYS B 169       6.449  18.693  66.928  1.00 76.92           C
ATOM   1309  CD  LYS B 169       7.078  17.615  66.044  1.00 76.92           C
ATOM   1310  CE  LYS B 169       7.640  18.157  64.727  1.00 76.92           C
ATOM   1311  NZ  LYS B 169       8.183  17.046  63.913  1.00 76.92           N
ATOM   1312  C   LYS B 169       7.800  21.195  69.485  1.00 76.92           C
ATOM   1313  O   LYS B 169       8.409  22.256  69.358  1.00 76.92           O
ATOM   1314  N   ARG B 170       7.901  20.418  70.581  1.00 68.43           N
ATOM   1315  CA  ARG B 170       8.730  20.791  71.689  1.00 68.43           C
ATOM   1316  CB  ARG B 170       7.927  21.012  72.977  1.00 68.43           C
ATOM   1317  CG  ARG B 170       6.960  22.193  72.929  1.00 68.43           C
ATOM   1318  CD  ARG B 170       5.930  22.143  74.057  1.00 68.43           C
ATOM   1319  NE  ARG B 170       5.070  23.352  73.945  1.00 68.43           N
ATOM   1320  CZ  ARG B 170       5.084  24.279  74.943  1.00 68.43           C
ATOM   1321  NH1 ARG B 170       5.857  24.079  76.051  1.00 68.43           N
ATOM   1322  NH2 ARG B 170       4.320  25.406  74.839  1.00 68.43           N
ATOM   1323  C   ARG B 170       9.648  19.650  71.988  1.00 68.43           C
ATOM   1324  O   ARG B 170       9.294  18.486  71.798  1.00 68.43           O
ATOM   1325  N   VAL B 171      10.869  19.972  72.468  1.00116.29           N
ATOM   1326  CA  VAL B 171      11.825  18.962  72.818  1.00116.29           C
ATOM   1327  CB  VAL B 171      12.955  18.860  71.839  1.00116.29           C
ATOM   1328  CG1 VAL B 171      13.951  17.815  72.351  1.00116.29           C
ATOM   1329  CG2 VAL B 171      12.387  18.540  70.453  1.00116.29           C
ATOM   1330  C   VAL B 171      12.467  19.363  74.119  1.00116.29           C
ATOM   1331  O   VAL B 171      12.619  20.551  74.402  1.00116.29           O
ATOM   1332  N   PRO B 172      12.830  18.399  74.932  1.00 82.62           N
ATOM   1333  CA  PRO B 172      13.526  18.669  76.165  1.00 82.62           C
ATOM   1334  CD  PRO B 172      12.167  17.109  74.947  1.00 82.62           C
ATOM   1335  CB  PRO B 172      13.333  17.428  77.040  1.00 82.62           C
ATOM   1336  CG  PRO B 172      12.887  16.329  76.058  1.00 82.62           C
ATOM   1337  C   PRO B 172      14.961  18.970  75.869  1.00 82.62           C
ATOM   1338  O   PRO B 172      15.508  18.383  74.935  1.00 82.62           O
ATOM   1339  N   LYS B 173      15.598  19.866  76.652  1.00115.36           N
ATOM   1340  CA  LYS B 173      16.980  20.182  76.420  1.00115.36           C
ATOM   1341  CB  LYS B 173      17.194  21.547  75.740  1.00115.36           C
ATOM   1342  CG  LYS B 173      16.716  21.614  74.286  1.00115.36           C
ATOM   1343  CD  LYS B 173      17.435  20.635  73.354  1.00115.36           C
ATOM   1344  CE  LYS B 173      17.129  20.860  71.872  1.00115.36           C
ATOM   1345  NZ  LYS B 173      15.675  20.733  71.634  1.00115.36           N
ATOM   1346  C   LYS B 173      17.663  20.245  77.750  1.00115.36           C
ATOM   1347  O   LYS B 173      17.068  20.651  78.748  1.00115.36           O
ATOM   1348  N   PHE B 174      18.945  19.828  77.786  1.00 61.37           N
ATOM   1349  CA  PHE B 174      19.727  19.836  78.988  1.00 61.37           C
ATOM   1350  CB  PHE B 174      20.235  18.423  79.355  1.00 61.37           C
ATOM   1351  CG  PHE B 174      21.097  18.481  80.569  1.00 61.37           C
ATOM   1352  CD1 PHE B 174      20.558  18.731  81.809  1.00 61.37           C
ATOM   1353  CD2 PHE B 174      22.450  18.243  80.465  1.00 61.37           C
ATOM   1354  CE1 PHE B 174      21.362  18.777  82.922  1.00 61.37           C
ATOM   1355  CE2 PHE B 174      23.260  18.286  81.574  1.00 61.37           C
ATOM   1356  CZ  PHE B 174      22.714  18.553  82.805  1.00 61.37           C
ATOM   1357  C   PHE B 174      20.904  20.722  78.743  1.00 61.37           C
ATOM   1358  O   PHE B 174      21.517  20.683  77.678  1.00 61.37           O
ATOM   1359  N   LYS B 175      21.220  21.586  79.725  1.00103.96           N
ATOM   1360  CA  LYS B 175      22.357  22.449  79.610  1.00103.96           C
ATOM   1361  CB  LYS B 175      21.964  23.931  79.647  1.00103.96           C
ATOM   1362  CG  LYS B 175      21.028  24.309  78.500  1.00103.96           C
ATOM   1363  CD  LYS B 175      20.333  25.656  78.693  1.00103.96           C
ATOM   1364  CE  LYS B 175      21.258  26.845  78.440  1.00103.96           C
ATOM   1365  NZ  LYS B 175      21.678  26.857  77.021  1.00103.96           N
ATOM   1366  C   LYS B 175      23.187  22.166  80.819  1.00103.96           C
ATOM   1367  O   LYS B 175      22.755  22.395  81.946  1.00103.96           O
ATOM   1368  N   PRO B 176      24.367  21.656  80.612  1.00 92.57           N
ATOM   1369  CA  PRO B 176      25.252  21.292  81.681  1.00 92.57           C
ATOM   1370  CD  PRO B 176      24.905  21.350  79.296  1.00 92.57           C
ATOM   1371  CB  PRO B 176      26.394  20.520  81.021  1.00 92.57           C
ATOM   1372  CG  PRO B 176      26.383  21.012  79.559  1.00 92.57           C
ATOM   1373  C   PRO B 176      25.732  22.513  82.388  1.00 92.57           C
ATOM   1374  O   PRO B 176      25.933  23.541  81.746  1.00 92.57           O
ATOM   1375  N   GLY B 177      25.939  22.421  83.714  1.00 25.23           N
ATOM   1376  CA  GLY B 177      26.423  23.542  84.464  1.00 25.23           C
ATOM   1377  C   GLY B 177      27.893  23.621  84.212  1.00 25.23           C
ATOM   1378  O   GLY B 177      28.493  22.671  83.715  1.00 25.23           O
ATOM   1379  N   LYS B 178      28.513  24.757  84.581  1.00135.43           N
ATOM   1380  CA  LYS B 178      29.906  24.976  84.330  1.00135.43           C
ATOM   1381  CB  LYS B 178      30.378  26.372  84.757  1.00135.43           C
ATOM   1382  CG  LYS B 178      31.774  26.717  84.238  0.00135.43           C
ATOM   1383  CD  LYS B 178      31.836  26.835  82.713  0.00135.43           C
ATOM   1384  CE  LYS B 178      33.140  27.440  82.189  0.00135.43           C
ATOM   1385  NZ  LYS B 178      34.254  26.481  82.355  0.00135.43           N
ATOM   1386  C   LYS B 178      30.723  23.963  85.064  1.00135.43           C
ATOM   1387  O   LYS B 178      31.720  23.470  84.540  1.00135.43           O
ATOM   1388  N   ILE B 179      30.321  23.614  86.298  1.00125.57           N
ATOM   1389  CA  ILE B 179      31.069  22.682  87.093  1.00125.57           C
ATOM   1390  CB  ILE B 179      30.456  22.487  88.445  1.00125.57           C
ATOM   1391  CG1 ILE B 179      31.265  21.497  89.297  1.00125.57           C
ATOM   1392  CG2 ILE B 179      29.001  22.083  88.219  1.00125.57           C
ATOM   1393  CD1 ILE B 179      32.599  22.054  89.787  0.00125.57           C
ATOM   1394  C   ILE B 179      31.113  21.356  86.392  1.00125.57           C
ATOM   1395  O   ILE B 179      32.164  20.721  86.323  1.00125.57           O
ATOM   1396  N   LEU B 180      29.969  20.906  85.843  1.00 41.17           N
ATOM   1397  CA  LEU B 180      29.892  19.641  85.174  1.00 41.17           C
ATOM   1398  CB  LEU B 180      28.471  19.323  84.688  1.00 41.17           C
ATOM   1399  CG  LEU B 180      28.374  17.969  83.969  1.00 41.17           C
ATOM   1400  CD1 LEU B 180      28.693  16.803  84.921  1.00 41.17           C
ATOM   1401  CD2 LEU B 180      27.019  17.820  83.265  1.00 41.17           C
ATOM   1402  C   LEU B 180      30.782  19.696  83.971  1.00 41.17           C
ATOM   1403  O   LEU B 180      31.492  18.739  83.667  1.00 41.17           O
ATOM   1404  N   LYS B 181      30.761  20.835  83.255  1.00 34.80           N
ATOM   1405  CA  LYS B 181      31.552  20.986  82.069  1.00 34.80           C
ATOM   1406  CB  LYS B 181      31.310  22.322  81.344  1.00 34.80           C
ATOM   1407  CG  LYS B 181      29.911  22.438  80.738  1.00 34.80           C
ATOM   1408  CD  LYS B 181      29.549  23.851  80.281  1.00 34.80           C
ATOM   1409  CE  LYS B 181      28.131  23.955  79.714  1.00 34.80           C
ATOM   1410  NZ  LYS B 181      27.882  25.322  79.208  1.00 34.80           N
ATOM   1411  C   LYS B 181      33.004  20.930  82.420  1.00 34.80           C
ATOM   1412  O   LYS B 181      33.798  20.325  81.703  1.00 34.80           O
ATOM   1413  N   GLN B 182      33.390  21.570  83.540  1.00 86.23           N
ATOM   1414  CA  GLN B 182      34.776  21.627  83.908  1.00 86.23           C
ATOM   1415  CB  GLN B 182      35.072  22.501  85.137  1.00 86.23           C
ATOM   1416  CG  GLN B 182      36.566  22.519  85.476  1.00 86.23           C
ATOM   1417  CD  GLN B 182      36.786  23.384  86.710  1.00 86.23           C
ATOM   1418  OE1 GLN B 182      36.430  22.998  87.821  1.00 86.23           O
ATOM   1419  NE2 GLN B 182      37.396  24.584  86.514  1.00 86.23           N
ATOM   1420  C   GLN B 182      35.270  20.258  84.240  1.00 86.23           C
ATOM   1421  O   GLN B 182      36.413  19.921  83.936  1.00 86.23           O
ATOM   1422  N   LYS B 183      34.426  19.442  84.898  1.00115.38           N
ATOM   1423  CA  LYS B 183      34.863  18.142  85.304  1.00115.38           C
ATOM   1424  CB  LYS B 183      33.808  17.380  86.119  1.00115.38           C
ATOM   1425  CG  LYS B 183      34.371  16.112  86.756  1.00115.38           C
ATOM   1426  CD  LYS B 183      35.436  16.399  87.816  1.00115.38           C
ATOM   1427  CE  LYS B 183      36.130  15.142  88.342  1.00115.38           C
ATOM   1428  NZ  LYS B 183      37.306  15.520  89.156  1.00115.38           N
ATOM   1429  C   LYS B 183      35.193  17.320  84.095  1.00115.38           C
ATOM   1430  O   LYS B 183      36.216  16.638  84.070  1.00115.38           O
ATOM   1431  N   VAL B 184      34.331  17.352  83.057  1.00125.27           N
ATOM   1432  CA  VAL B 184      34.589  16.574  81.875  1.00125.27           C
ATOM   1433  CB  VAL B 184      33.452  16.526  80.894  1.00125.27           C
ATOM   1434  CG1 VAL B 184      32.308  15.707  81.505  1.00125.27           C
ATOM   1435  CG2 VAL B 184      33.040  17.957  80.534  1.00125.27           C
ATOM   1436  C   VAL B 184      35.814  17.077  81.162  1.00125.27           C
ATOM   1437  O   VAL B 184      36.601  16.276  80.661  1.00125.27           O
ATOM   1438  N   GLU B 185      35.998  18.410  81.045  1.00143.25           N
ATOM   1439  CA  GLU B 185      37.213  18.900  80.445  1.00143.25           C
ATOM   1440  CB  GLU B 185      37.027  19.655  79.118  1.00143.25           C
ATOM   1441  CG  GLU B 185      38.353  20.121  78.503  1.00143.25           C
ATOM   1442  CD  GLU B 185      39.080  18.908  77.930  1.00143.25           C
ATOM   1443  OE1 GLU B 185      38.535  17.780  78.051  1.00143.25           O
ATOM   1444  OE2 GLU B 185      40.192  19.095  77.366  1.00143.25           O
ATOM   1445  C   GLU B 185      37.790  19.875  81.419  1.00143.25           C
ATOM   1446  O   GLU B 185      37.254  20.964  81.604  1.00143.25           O
ATOM   1447  N   GLU B 186      38.945  19.532  82.020  1.00202.98           N
ATOM   1448  CA  GLU B 186      39.457  20.319  83.106  1.00202.98           C
ATOM   1449  CB  GLU B 186      40.762  19.752  83.694  1.00202.98           C
ATOM   1450  CG  GLU B 186      41.121  20.324  85.071  1.00202.98           C
ATOM   1451  CD  GLU B 186      41.641  21.747  84.909  1.00202.98           C
ATOM   1452  OE1 GLU B 186      42.628  21.936  84.150  1.00202.98           O
ATOM   1453  OE2 GLU B 186      41.055  22.666  85.543  1.00202.98           O
ATOM   1454  C   GLU B 186      39.711  21.729  82.681  1.00202.98           C
ATOM   1455  O   GLU B 186      39.228  22.664  83.312  1.00202.98           O
ATOM   1456  N   GLY B 187      40.437  21.963  81.582  1.00 82.05           N
ATOM   1457  CA  GLY B 187      40.664  23.349  81.302  1.00 82.05           C
ATOM   1458  C   GLY B 187      41.793  23.454  80.338  1.00 82.05           C
ATOM   1459  O   GLY B 187      42.063  22.534  79.568  1.00 82.05           O
ATOM   1460  N   LYS B 188      42.474  24.614  80.362  1.00 71.82           N
ATOM   1461  CA  LYS B 188      43.574  24.848  79.481  1.00 71.82           C
ATOM   1462  CB  LYS B 188      44.162  26.266  79.596  1.00 71.82           C
ATOM   1463  CG  LYS B 188      45.081  26.620  78.425  1.00 71.82           C
ATOM   1464  CD  LYS B 188      45.397  28.112  78.304  1.00 71.82           C
ATOM   1465  CE  LYS B 188      46.663  28.536  79.051  1.00 71.82           C
ATOM   1466  NZ  LYS B 188      47.863  28.038  78.340  1.00 71.82           N
ATOM   1467  C   LYS B 188      44.669  23.840  79.818  1.00 71.82           C
ATOM   1468  O   LYS B 188      44.584  22.693  79.305  1.00 71.82           O
ATOM   1469  OXT LYS B 188      45.604  24.199  80.582  1.00 71.82           O
TER    1470      LYS B 188
END
