# Supplementary material for: Comparison of histone-like HU protein DNA-binding properties and HU/IHF protein sequence alignment
Source: PLoS One. 2017 Nov 13;12(11):e0188037. doi: 10.1371/journal.pone.0188037 (PMC5683647; doi:10.1371/journal.pone.0188037)
Supplement: S3 File — (ZIP) [file pone.0188037.s003.zip › C4_4.pdb]

EXPDTA    THEORETICAL MODEL, MODELLER 9.17 2017/01/19 02:31:35
REMARK   6 MODELLER OBJECTIVE FUNCTION:       923.7330
REMARK   6 MODELLER BEST TEMPLATE % SEQ ID:  36.898
REMARK   6 SEQUENCE: C4_4
REMARK   6 DOPE score: -17709.26562
REMARK   6 GA341 score: 0.90097
REMARK   6 TEMPLATE: 1p71 1:A - 93:B MODELS 1:A - 188:B AT 36.9%
ATOM      1  N   MET A   1       7.423  25.207  86.648  1.00100.54           N
ATOM      2  CA  MET A   1       7.542  25.135  88.121  1.00100.54           C
ATOM      3  CB  MET A   1       7.405  23.689  88.617  1.00100.54           C
ATOM      4  CG  MET A   1       5.988  23.143  88.466  1.00100.54           C
ATOM      5  SD  MET A   1       5.769  21.437  89.047  1.00100.54           S
ATOM      6  CE  MET A   1       4.003  21.385  88.625  1.00100.54           C
ATOM      7  C   MET A   1       8.830  25.692  88.622  1.00100.54           C
ATOM      8  O   MET A   1       9.908  25.394  88.108  1.00100.54           O
ATOM      9  N   ASN A   2       8.716  26.560  89.641  1.00 62.50           N
ATOM     10  CA  ASN A   2       9.840  27.173  90.276  1.00 62.50           C
ATOM     11  CB  ASN A   2       9.578  28.638  90.663  1.00 62.50           C
ATOM     12  CG  ASN A   2       8.296  28.689  91.481  1.00 62.50           C
ATOM     13  OD1 ASN A   2       8.300  28.457  92.688  1.00 62.50           O
ATOM     14  ND2 ASN A   2       7.161  29.005  90.800  1.00 62.50           N
ATOM     15  C   ASN A   2      10.181  26.378  91.495  1.00 62.50           C
ATOM     16  O   ASN A   2       9.550  25.362  91.785  1.00 62.50           O
ATOM     17  N   LYS A   3      11.223  26.823  92.225  1.00124.73           N
ATOM     18  CA  LYS A   3      11.706  26.157  93.402  1.00124.73           C
ATOM     19  CB  LYS A   3      12.907  26.912  94.005  1.00124.73           C
ATOM     20  CG  LYS A   3      13.687  26.175  95.097  0.00124.73           C
ATOM     21  CD  LYS A   3      12.926  25.971  96.403  0.00124.73           C
ATOM     22  CE  LYS A   3      13.776  25.303  97.485  0.00124.73           C
ATOM     23  NZ  LYS A   3      15.111  25.940  97.565  0.00124.73           N
ATOM     24  C   LYS A   3      10.609  26.115  94.421  1.00124.73           C
ATOM     25  O   LYS A   3      10.375  25.086  95.054  1.00124.73           O
ATOM     26  N   ALA A   4       9.886  27.236  94.589  1.00 28.80           N
ATOM     27  CA  ALA A   4       8.848  27.312  95.577  1.00 28.80           C
ATOM     28  CB  ALA A   4       8.184  28.697  95.630  1.00 28.80           C
ATOM     29  C   ALA A   4       7.777  26.313  95.256  1.00 28.80           C
ATOM     30  O   ALA A   4       7.210  25.680  96.143  1.00 28.80           O
ATOM     31  N   GLU A   5       7.443  26.158  93.968  1.00 85.16           N
ATOM     32  CA  GLU A   5       6.391  25.254  93.607  1.00 85.16           C
ATOM     33  CB  GLU A   5       6.007  25.380  92.125  1.00 85.16           C
ATOM     34  CG  GLU A   5       5.521  26.788  91.761  1.00 85.16           C
ATOM     35  CD  GLU A   5       4.361  27.198  92.668  1.00 85.16           C
ATOM     36  OE1 GLU A   5       4.551  27.257  93.912  1.00 85.16           O
ATOM     37  OE2 GLU A   5       3.261  27.469  92.118  1.00 85.16           O
ATOM     38  C   GLU A   5       6.825  23.849  93.877  1.00 85.16           C
ATOM     39  O   GLU A   5       6.033  23.009  94.300  1.00 85.16           O
ATOM     40  N   PHE A   6       8.114  23.565  93.630  1.00110.84           N
ATOM     41  CA  PHE A   6       8.676  22.251  93.746  1.00110.84           C
ATOM     42  CB  PHE A   6      10.149  22.261  93.303  1.00110.84           C
ATOM     43  CG  PHE A   6      10.399  20.981  92.599  1.00110.84           C
ATOM     44  CD1 PHE A   6      10.508  19.791  93.275  1.00110.84           C
ATOM     45  CD2 PHE A   6      10.525  20.999  91.229  1.00110.84           C
ATOM     46  CE1 PHE A   6      10.733  18.635  92.572  1.00110.84           C
ATOM     47  CE2 PHE A   6      10.752  19.844  90.524  1.00110.84           C
ATOM     48  CZ  PHE A   6      10.854  18.657  91.203  1.00110.84           C
ATOM     49  C   PHE A   6       8.622  21.845  95.193  1.00110.84           C
ATOM     50  O   PHE A   6       8.274  20.708  95.513  1.00110.84           O
ATOM     51  N   ILE A   7       8.967  22.776  96.110  1.00136.45           N
ATOM     52  CA  ILE A   7       8.963  22.465  97.512  1.00136.45           C
ATOM     53  CB  ILE A   7       9.484  23.576  98.400  1.00136.45           C
ATOM     54  CG1 ILE A   7       9.736  23.090  99.838  1.00136.45           C
ATOM     55  CG2 ILE A   7       8.504  24.749  98.361  1.00136.45           C
ATOM     56  CD1 ILE A   7       8.477  22.745 100.633  1.00136.45           C
ATOM     57  C   ILE A   7       7.564  22.127  97.916  1.00136.45           C
ATOM     58  O   ILE A   7       7.343  21.185  98.677  1.00136.45           O
ATOM     59  N   ASP A   8       6.572  22.876  97.403  1.00 37.64           N
ATOM     60  CA  ASP A   8       5.219  22.640  97.818  1.00 37.64           C
ATOM     61  CB  ASP A   8       4.204  23.534  97.085  1.00 37.64           C
ATOM     62  CG  ASP A   8       4.401  24.969  97.554  1.00 37.64           C
ATOM     63  OD1 ASP A   8       5.266  25.193  98.442  1.00 37.64           O
ATOM     64  OD2 ASP A   8       3.682  25.861  97.031  1.00 37.64           O
ATOM     65  C   ASP A   8       4.852  21.221  97.517  1.00 37.64           C
ATOM     66  O   ASP A   8       4.287  20.533  98.365  1.00 37.64           O
ATOM     67  N   LEU A   9       5.176  20.747  96.300  1.00 52.98           N
ATOM     68  CA  LEU A   9       4.833  19.416  95.891  1.00 52.98           C
ATOM     69  CB  LEU A   9       5.171  19.172  94.402  1.00 52.98           C
ATOM     70  CG  LEU A   9       4.741  17.821  93.782  1.00 52.98           C
ATOM     71  CD1 LEU A   9       5.048  17.827  92.276  1.00 52.98           C
ATOM     72  CD2 LEU A   9       5.375  16.598  94.471  1.00 52.98           C
ATOM     73  C   LEU A   9       5.585  18.438  96.740  1.00 52.98           C
ATOM     74  O   LEU A   9       5.020  17.443  97.194  1.00 52.98           O
ATOM     75  N   VAL A  10       6.888  18.688  96.970  1.00114.41           N
ATOM     76  CA  VAL A  10       7.689  17.752  97.707  1.00114.41           C
ATOM     77  CB  VAL A  10       9.162  18.049  97.679  1.00114.41           C
ATOM     78  CG1 VAL A  10       9.657  17.877  96.240  1.00114.41           C
ATOM     79  CG2 VAL A  10       9.420  19.451  98.238  1.00114.41           C
ATOM     80  C   VAL A  10       7.241  17.659  99.132  1.00114.41           C
ATOM     81  O   VAL A  10       7.154  16.568  99.683  1.00114.41           O
ATOM     82  N   LYS A  11       6.911  18.804  99.759  1.00118.69           N
ATOM     83  CA  LYS A  11       6.540  18.775 101.144  1.00118.69           C
ATOM     84  CB  LYS A  11       6.144  20.157 101.692  1.00118.69           C
ATOM     85  CG  LYS A  11       4.717  20.583 101.348  1.00118.69           C
ATOM     86  CD  LYS A  11       4.251  21.791 102.164  1.00118.69           C
ATOM     87  CE  LYS A  11       2.732  21.902 102.309  1.00118.69           C
ATOM     88  NZ  LYS A  11       2.080  21.918 100.983  1.00118.69           N
ATOM     89  C   LYS A  11       5.351  17.881 101.269  1.00118.69           C
ATOM     90  O   LYS A  11       5.238  17.113 102.224  1.00118.69           O
ATOM     91  N   GLU A  12       4.426  17.969 100.298  1.00 38.92           N
ATOM     92  CA  GLU A  12       3.246  17.157 100.315  1.00 38.92           C
ATOM     93  CB  GLU A  12       2.303  17.533  99.162  1.00 38.92           C
ATOM     94  CG  GLU A  12       1.781  18.968  99.269  0.00 38.92           C
ATOM     95  CD  GLU A  12       1.236  19.397  97.914  0.00 38.92           C
ATOM     96  OE1 GLU A  12       1.367  18.602  96.946  0.00 38.92           O
ATOM     97  OE2 GLU A  12       0.687  20.528  97.825  0.00 38.92           O
ATOM     98  C   GLU A  12       3.618  15.713 100.133  1.00 38.92           C
ATOM     99  O   GLU A  12       3.158  14.843 100.870  1.00 38.92           O
ATOM    100  N   ALA A  13       4.482  15.431  99.139  1.00 33.19           N
ATOM    101  CA  ALA A  13       4.857  14.091  98.779  1.00 33.19           C
ATOM    102  CB  ALA A  13       5.746  14.052  97.524  1.00 33.19           C
ATOM    103  C   ALA A  13       5.621  13.418  99.876  1.00 33.19           C
ATOM    104  O   ALA A  13       5.378  12.251 100.186  1.00 33.19           O
ATOM    105  N   GLY A  14       6.559  14.150 100.502  1.00 48.64           N
ATOM    106  CA  GLY A  14       7.442  13.588 101.481  1.00 48.64           C
ATOM    107  C   GLY A  14       6.669  13.093 102.643  1.00 48.64           C
ATOM    108  O   GLY A  14       7.029  12.060 103.204  1.00 48.64           O
ATOM    109  N   LYS A  15       5.636  13.862 103.042  1.00155.49           N
ATOM    110  CA  LYS A  15       4.737  13.579 104.127  1.00155.49           C
ATOM    111  CB  LYS A  15       4.967  12.294 104.947  1.00155.49           C
ATOM    112  CG  LYS A  15       4.602  11.037 104.155  1.00155.49           C
ATOM    113  CD  LYS A  15       5.054   9.729 104.804  1.00155.49           C
ATOM    114  CE  LYS A  15       4.626   8.480 104.030  1.00155.49           C
ATOM    115  NZ  LYS A  15       3.147   8.383 104.001  1.00155.49           N
ATOM    116  C   LYS A  15       4.814  14.732 105.047  1.00155.49           C
ATOM    117  O   LYS A  15       4.505  15.856 104.660  1.00155.49           O
ATOM    118  N   TYR A  16       5.225  14.498 106.306  1.00201.30           N
ATOM    119  CA  TYR A  16       5.286  15.671 107.109  1.00201.30           C
ATOM    120  CB  TYR A  16       5.303  15.443 108.632  1.00201.30           C
ATOM    121  CG  TYR A  16       4.006  14.878 109.091  1.00201.30           C
ATOM    122  CD1 TYR A  16       2.917  15.699 109.269  1.00201.30           C
ATOM    123  CD2 TYR A  16       3.874  13.532 109.339  1.00201.30           C
ATOM    124  CE1 TYR A  16       1.715  15.188 109.696  1.00201.30           C
ATOM    125  CE2 TYR A  16       2.675  13.012 109.767  1.00201.30           C
ATOM    126  CZ  TYR A  16       1.595  13.842 109.947  1.00201.30           C
ATOM    127  OH  TYR A  16       0.364  13.313 110.387  1.00201.30           O
ATOM    128  C   TYR A  16       6.598  16.294 106.808  1.00201.30           C
ATOM    129  O   TYR A  16       7.516  16.265 107.625  1.00201.30           O
ATOM    130  N   SER A  17       6.720  16.878 105.604  1.00116.22           N
ATOM    131  CA  SER A  17       7.907  17.603 105.329  1.00116.22           C
ATOM    132  CB  SER A  17       8.530  17.265 103.966  1.00116.22           C
ATOM    133  OG  SER A  17       8.924  15.901 103.938  1.00116.22           O
ATOM    134  C   SER A  17       7.436  19.009 105.268  1.00116.22           C
ATOM    135  O   SER A  17       6.643  19.367 104.400  1.00116.22           O
ATOM    136  N   SER A  18       7.928  19.850 106.190  1.00 28.80           N
ATOM    137  CA  SER A  18       7.450  21.193 106.217  1.00 28.80           C
ATOM    138  CB  SER A  18       8.044  22.032 107.362  1.00 28.80           C
ATOM    139  OG  SER A  18       7.677  21.473 108.614  1.00 28.80           O
ATOM    140  C   SER A  18       7.868  21.817 104.935  1.00 28.80           C
ATOM    141  O   SER A  18       8.780  21.335 104.266  1.00 28.80           O
ATOM    142  N   LYS A  19       7.188  22.909 104.551  1.00103.22           N
ATOM    143  CA  LYS A  19       7.545  23.598 103.351  1.00103.22           C
ATOM    144  CB  LYS A  19       6.711  24.872 103.128  1.00103.22           C
ATOM    145  CG  LYS A  19       7.070  25.630 101.847  1.00103.22           C
ATOM    146  CD  LYS A  19       6.175  26.840 101.572  1.00103.22           C
ATOM    147  CE  LYS A  19       4.723  26.478 101.260  0.00103.22           C
ATOM    148  NZ  LYS A  19       3.915  27.714 101.155  0.00103.22           N
ATOM    149  C   LYS A  19       8.949  24.034 103.570  1.00103.22           C
ATOM    150  O   LYS A  19       9.779  24.039 102.663  1.00103.22           O
ATOM    151  N   ARG A  20       9.239  24.427 104.818  1.00 48.42           N
ATOM    152  CA  ARG A  20      10.546  24.881 105.167  1.00 48.42           C
ATOM    153  CB  ARG A  20      10.619  25.336 106.634  1.00 48.42           C
ATOM    154  CG  ARG A  20      11.995  25.845 107.064  0.00 48.42           C
ATOM    155  CD  ARG A  20      12.088  26.123 108.564  0.00 48.42           C
ATOM    156  NE  ARG A  20      13.469  26.602 108.843  1.00 48.42           N
ATOM    157  CZ  ARG A  20      14.069  26.294 110.028  1.00 48.42           C
ATOM    158  NH1 ARG A  20      13.405  25.531 110.943  1.00 48.42           N
ATOM    159  NH2 ARG A  20      15.335  26.731 110.293  1.00 48.42           N
ATOM    160  C   ARG A  20      11.520  23.755 105.000  1.00 48.42           C
ATOM    161  O   ARG A  20      12.578  23.937 104.399  1.00 48.42           O
ATOM    162  N   GLU A  21      11.185  22.551 105.505  1.00 52.07           N
ATOM    163  CA  GLU A  21      12.110  21.449 105.476  1.00 52.07           C
ATOM    164  CB  GLU A  21      11.615  20.191 106.215  1.00 52.07           C
ATOM    165  CG  GLU A  21      11.564  20.329 107.737  1.00 52.07           C
ATOM    166  CD  GLU A  21      11.390  18.930 108.309  1.00 52.07           C
ATOM    167  OE1 GLU A  21      12.019  17.989 107.756  1.00 52.07           O
ATOM    168  OE2 GLU A  21      10.637  18.783 109.308  1.00 52.07           O
ATOM    169  C   GLU A  21      12.386  21.029 104.072  1.00 52.07           C
ATOM    170  O   GLU A  21      13.530  20.749 103.716  1.00 52.07           O
ATOM    171  N   ALA A  22      11.344  20.966 103.228  1.00 35.20           N
ATOM    172  CA  ALA A  22      11.576  20.544 101.882  1.00 35.20           C
ATOM    173  CB  ALA A  22      10.293  20.461 101.043  1.00 35.20           C
ATOM    174  C   ALA A  22      12.500  21.542 101.265  1.00 35.20           C
ATOM    175  O   ALA A  22      13.455  21.184 100.577  1.00 35.20           O
ATOM    176  N   GLU A  23      12.259  22.836 101.537  1.00 76.68           N
ATOM    177  CA  GLU A  23      13.076  23.873 100.979  1.00 76.68           C
ATOM    178  CB  GLU A  23      12.547  25.273 101.336  1.00 76.68           C
ATOM    179  CG  GLU A  23      13.264  26.427 100.636  1.00 76.68           C
ATOM    180  CD  GLU A  23      12.456  27.689 100.913  1.00 76.68           C
ATOM    181  OE1 GLU A  23      11.199  27.599 100.921  1.00 76.68           O
ATOM    182  OE2 GLU A  23      13.085  28.760 101.126  1.00 76.68           O
ATOM    183  C   GLU A  23      14.474  23.744 101.506  1.00 76.68           C
ATOM    184  O   GLU A  23      15.444  23.882 100.764  1.00 76.68           O
ATOM    185  N   GLU A  24      14.604  23.464 102.816  1.00 48.23           N
ATOM    186  CA  GLU A  24      15.885  23.393 103.457  1.00 48.23           C
ATOM    187  CB  GLU A  24      15.741  23.155 104.969  1.00 48.23           C
ATOM    188  CG  GLU A  24      14.989  24.288 105.671  1.00 48.23           C
ATOM    189  CD  GLU A  24      14.629  23.813 107.072  1.00 48.23           C
ATOM    190  OE1 GLU A  24      15.538  23.795 107.943  1.00 48.23           O
ATOM    191  OE2 GLU A  24      13.438  23.459 107.288  1.00 48.23           O
ATOM    192  C   GLU A  24      16.676  22.260 102.877  1.00 48.23           C
ATOM    193  O   GLU A  24      17.841  22.423 102.516  1.00 48.23           O
ATOM    194  N   ALA A  25      16.048  21.074 102.771  1.00 40.99           N
ATOM    195  CA  ALA A  25      16.702  19.905 102.258  1.00 40.99           C
ATOM    196  CB  ALA A  25      15.836  18.640 102.373  1.00 40.99           C
ATOM    197  C   ALA A  25      17.033  20.084 100.807  1.00 40.99           C
ATOM    198  O   ALA A  25      18.115  19.703 100.365  1.00 40.99           O
ATOM    199  N   ILE A  26      16.104  20.659 100.017  1.00 99.64           N
ATOM    200  CA  ILE A  26      16.329  20.769  98.606  1.00 99.64           C
ATOM    201  CB  ILE A  26      15.125  21.237  97.845  1.00 99.64           C
ATOM    202  CG1 ILE A  26      15.362  21.077  96.334  1.00 99.64           C
ATOM    203  CG2 ILE A  26      14.793  22.666  98.295  1.00 99.64           C
ATOM    204  CD1 ILE A  26      14.089  21.193  95.498  1.00 99.64           C
ATOM    205  C   ILE A  26      17.473  21.691  98.317  1.00 99.64           C
ATOM    206  O   ILE A  26      18.334  21.363  97.504  1.00 99.64           O
ATOM    207  N   SER A  27      17.523  22.861  98.985  1.00 89.49           N
ATOM    208  CA  SER A  27      18.543  23.839  98.740  1.00 89.49           C
ATOM    209  CB  SER A  27      18.298  25.147  99.514  1.00 89.49           C
ATOM    210  OG  SER A  27      18.036  24.878 100.882  1.00 89.49           O
ATOM    211  C   SER A  27      19.893  23.276  99.070  1.00 89.49           C
ATOM    212  O   SER A  27      20.872  23.524  98.369  1.00 89.49           O
ATOM    213  N   ALA A  28      19.983  22.487 100.147  1.00 41.58           N
ATOM    214  CA  ALA A  28      21.220  21.871 100.541  1.00 41.58           C
ATOM    215  CB  ALA A  28      21.103  21.087 101.859  1.00 41.58           C
ATOM    216  C   ALA A  28      21.647  20.904  99.476  1.00 41.58           C
ATOM    217  O   ALA A  28      22.838  20.774  99.194  1.00 41.58           O
ATOM    218  N   PHE A  29      20.682  20.180  98.871  1.00104.36           N
ATOM    219  CA  PHE A  29      20.986  19.191  97.870  1.00104.36           C
ATOM    220  CB  PHE A  29      19.759  18.402  97.381  1.00104.36           C
ATOM    221  CG  PHE A  29      20.170  17.715  96.121  1.00104.36           C
ATOM    222  CD1 PHE A  29      20.977  16.601  96.142  1.00104.36           C
ATOM    223  CD2 PHE A  29      19.739  18.201  94.907  1.00104.36           C
ATOM    224  CE1 PHE A  29      21.345  15.987  94.967  1.00104.36           C
ATOM    225  CE2 PHE A  29      20.103  17.591  93.730  1.00104.36           C
ATOM    226  CZ  PHE A  29      20.908  16.479  93.759  1.00104.36           C
ATOM    227  C   PHE A  29      21.595  19.831  96.662  1.00104.36           C
ATOM    228  O   PHE A  29      22.592  19.332  96.142  1.00104.36           O
ATOM    229  N   THR A  30      21.000  20.944  96.181  1.00 48.38           N
ATOM    230  CA  THR A  30      21.477  21.621  95.009  1.00 48.38           C
ATOM    231  CB  THR A  30      20.590  22.772  94.626  1.00 48.38           C
ATOM    232  OG1 THR A  30      19.283  22.309  94.319  1.00 48.38           O
ATOM    233  CG2 THR A  30      21.205  23.525  93.435  1.00 48.38           C
ATOM    234  C   THR A  30      22.833  22.193  95.274  1.00 48.38           C
ATOM    235  O   THR A  30      23.727  22.128  94.431  1.00 48.38           O
ATOM    236  N   LEU A  31      23.014  22.781  96.468  1.00 38.69           N
ATOM    237  CA  LEU A  31      24.263  23.399  96.796  1.00 38.69           C
ATOM    238  CB  LEU A  31      24.248  24.067  98.183  1.00 38.69           C
ATOM    239  CG  LEU A  31      23.194  25.186  98.315  1.00 38.69           C
ATOM    240  CD1 LEU A  31      23.321  25.916  99.663  1.00 38.69           C
ATOM    241  CD2 LEU A  31      23.227  26.146  97.113  1.00 38.69           C
ATOM    242  C   LEU A  31      25.328  22.347  96.800  1.00 38.69           C
ATOM    243  O   LEU A  31      26.443  22.576  96.335  1.00 38.69           O
ATOM    244  N   ALA A  32      25.004  21.160  97.341  1.00 38.18           N
ATOM    245  CA  ALA A  32      25.935  20.068  97.443  1.00 38.18           C
ATOM    246  CB  ALA A  32      25.354  18.864  98.204  1.00 38.18           C
ATOM    247  C   ALA A  32      26.335  19.580  96.083  1.00 38.18           C
ATOM    248  O   ALA A  32      27.504  19.276  95.855  1.00 38.18           O
ATOM    249  N   VAL A  33      25.377  19.479  95.138  1.00 90.63           N
ATOM    250  CA  VAL A  33      25.705  18.959  93.837  1.00 90.63           C
ATOM    251  CB  VAL A  33      24.527  18.785  92.914  1.00 90.63           C
ATOM    252  CG1 VAL A  33      23.961  20.162  92.530  1.00 90.63           C
ATOM    253  CG2 VAL A  33      24.996  17.953  91.706  1.00 90.63           C
ATOM    254  C   VAL A  33      26.679  19.880  93.164  1.00 90.63           C
ATOM    255  O   VAL A  33      27.641  19.432  92.543  1.00 90.63           O
ATOM    256  N   GLU A  34      26.464  21.203  93.284  1.00 80.26           N
ATOM    257  CA  GLU A  34      27.309  22.175  92.653  1.00 80.26           C
ATOM    258  CB  GLU A  34      26.828  23.607  92.938  1.00 80.26           C
ATOM    259  CG  GLU A  34      27.668  24.711  92.294  1.00 80.26           C
ATOM    260  CD  GLU A  34      27.146  26.037  92.835  1.00 80.26           C
ATOM    261  OE1 GLU A  34      27.168  26.219  94.082  1.00 80.26           O
ATOM    262  OE2 GLU A  34      26.708  26.883  92.011  1.00 80.26           O
ATOM    263  C   GLU A  34      28.694  22.044  93.212  1.00 80.26           C
ATOM    264  O   GLU A  34      29.676  22.158  92.479  1.00 80.26           O
ATOM    265  N   THR A  35      28.800  21.823  94.537  1.00 33.00           N
ATOM    266  CA  THR A  35      30.073  21.710  95.194  1.00 33.00           C
ATOM    267  CB  THR A  35      29.952  21.617  96.688  1.00 33.00           C
ATOM    268  OG1 THR A  35      29.284  22.762  97.196  1.00 33.00           O
ATOM    269  CG2 THR A  35      31.365  21.533  97.294  1.00 33.00           C
ATOM    270  C   THR A  35      30.802  20.486  94.723  1.00 33.00           C
ATOM    271  O   THR A  35      31.992  20.549  94.422  1.00 33.00           O
ATOM    272  N   ALA A  36      30.106  19.334  94.643  1.00 35.25           N
ATOM    273  CA  ALA A  36      30.733  18.096  94.264  1.00 35.25           C
ATOM    274  CB  ALA A  36      29.768  16.899  94.337  1.00 35.25           C
ATOM    275  C   ALA A  36      31.235  18.190  92.856  1.00 35.25           C
ATOM    276  O   ALA A  36      32.332  17.730  92.546  1.00 35.25           O
ATOM    277  N   LEU A  37      30.432  18.782  91.956  1.00147.62           N
ATOM    278  CA  LEU A  37      30.803  18.883  90.574  1.00147.62           C
ATOM    279  CB  LEU A  37      29.654  19.414  89.702  1.00147.62           C
ATOM    280  CG  LEU A  37      28.415  18.494  89.738  1.00147.62           C
ATOM    281  CD1 LEU A  37      27.311  18.975  88.780  1.00147.62           C
ATOM    282  CD2 LEU A  37      28.805  17.024  89.516  1.00147.62           C
ATOM    283  C   LEU A  37      31.981  19.804  90.418  1.00147.62           C
ATOM    284  O   LEU A  37      32.911  19.509  89.670  1.00147.62           O
ATOM    285  N   SER A  38      31.986  20.940  91.143  1.00 38.95           N
ATOM    286  CA  SER A  38      33.030  21.922  91.000  1.00 38.95           C
ATOM    287  CB  SER A  38      32.794  23.171  91.868  1.00 38.95           C
ATOM    288  OG  SER A  38      31.640  23.867  91.418  1.00 38.95           O
ATOM    289  C   SER A  38      34.334  21.316  91.412  1.00 38.95           C
ATOM    290  O   SER A  38      35.390  21.676  90.889  1.00 38.95           O
ATOM    291  N   LYS A  39      34.273  20.403  92.400  1.00172.53           N
ATOM    292  CA  LYS A  39      35.378  19.661  92.943  1.00172.53           C
ATOM    293  CB  LYS A  39      34.985  18.892  94.219  1.00172.53           C
ATOM    294  CG  LYS A  39      36.136  18.107  94.852  1.00172.53           C
ATOM    295  CD  LYS A  39      37.210  18.994  95.484  1.00172.53           C
ATOM    296  CE  LYS A  39      36.806  19.563  96.848  1.00172.53           C
ATOM    297  NZ  LYS A  39      35.826  20.658  96.676  1.00172.53           N
ATOM    298  C   LYS A  39      35.859  18.666  91.930  1.00172.53           C
ATOM    299  O   LYS A  39      37.030  18.294  91.940  1.00172.53           O
ATOM    300  N   GLY A  40      34.969  18.190  91.034  1.00 36.35           N
ATOM    301  CA  GLY A  40      35.387  17.215  90.066  1.00 36.35           C
ATOM    302  C   GLY A  40      34.779  15.876  90.369  1.00 36.35           C
ATOM    303  O   GLY A  40      35.133  14.879  89.740  1.00 36.35           O
ATOM    304  N   GLU A  41      33.867  15.800  91.358  1.00105.89           N
ATOM    305  CA  GLU A  41      33.208  14.554  91.645  1.00105.89           C
ATOM    306  CB  GLU A  41      32.654  14.470  93.081  1.00105.89           C
ATOM    307  CG  GLU A  41      32.258  13.058  93.514  1.00105.89           C
ATOM    308  CD  GLU A  41      33.521  12.360  93.992  1.00105.89           C
ATOM    309  OE1 GLU A  41      34.213  11.736  93.143  1.00105.89           O
ATOM    310  OE2 GLU A  41      33.811  12.447  95.215  1.00105.89           O
ATOM    311  C   GLU A  41      32.036  14.430  90.714  1.00105.89           C
ATOM    312  O   GLU A  41      31.528  15.432  90.211  1.00105.89           O
ATOM    313  N   SER A  42      31.580  13.186  90.448  1.00 78.09           N
ATOM    314  CA  SER A  42      30.432  13.000  89.605  1.00 78.09           C
ATOM    315  CB  SER A  42      30.592  11.864  88.568  1.00 78.09           C
ATOM    316  OG  SER A  42      30.729  10.608  89.217  1.00 78.09           O
ATOM    317  C   SER A  42      29.294  12.646  90.506  1.00 78.09           C
ATOM    318  O   SER A  42      29.438  11.809  91.396  1.00 78.09           O
ATOM    319  N   VAL A  43      28.128  13.294  90.309  1.00 46.17           N
ATOM    320  CA  VAL A  43      27.008  12.992  91.153  1.00 46.17           C
ATOM    321  CB  VAL A  43      26.231  14.202  91.578  1.00 46.17           C
ATOM    322  CG1 VAL A  43      25.024  13.742  92.415  1.00 46.17           C
ATOM    323  CG2 VAL A  43      27.190  15.158  92.312  1.00 46.17           C
ATOM    324  C   VAL A  43      26.089  12.094  90.383  1.00 46.17           C
ATOM    325  O   VAL A  43      25.666  12.417  89.272  1.00 46.17           O
ATOM    326  N   GLU A  44      25.767  10.923  90.969  1.00 83.81           N
ATOM    327  CA  GLU A  44      24.932   9.963  90.306  1.00 83.81           C
ATOM    328  CB  GLU A  44      25.566   8.569  90.179  1.00 83.81           C
ATOM    329  CG  GLU A  44      26.410   8.377  88.924  1.00 83.81           C
ATOM    330  CD  GLU A  44      25.484   7.730  87.902  1.00 83.81           C
ATOM    331  OE1 GLU A  44      24.754   8.474  87.196  1.00 83.81           O
ATOM    332  OE2 GLU A  44      25.479   6.471  87.833  1.00 83.81           O
ATOM    333  C   GLU A  44      23.657   9.759  91.055  1.00 83.81           C
ATOM    334  O   GLU A  44      23.648   9.560  92.268  1.00 83.81           O
ATOM    335  N   LEU A  45      22.531   9.816  90.321  1.00 70.52           N
ATOM    336  CA  LEU A  45      21.253   9.526  90.894  1.00 70.52           C
ATOM    337  CB  LEU A  45      20.323  10.751  90.930  1.00 70.52           C
ATOM    338  CG  LEU A  45      20.888  11.928  91.753  1.00 70.52           C
ATOM    339  CD1 LEU A  45      19.925  13.122  91.754  1.00 70.52           C
ATOM    340  CD2 LEU A  45      21.275  11.491  93.171  1.00 70.52           C
ATOM    341  C   LEU A  45      20.646   8.525  89.959  1.00 70.52           C
ATOM    342  O   LEU A  45      20.250   8.874  88.847  1.00 70.52           O
ATOM    343  N   VAL A  46      20.512   7.254  90.384  1.00 96.17           N
ATOM    344  CA  VAL A  46      20.083   6.270  89.433  1.00 96.17           C
ATOM    345  CB  VAL A  46      20.114   4.866  89.959  1.00 96.17           C
ATOM    346  CG1 VAL A  46      19.088   4.738  91.098  0.00 96.17           C
ATOM    347  CG2 VAL A  46      19.878   3.898  88.786  0.00 96.17           C
ATOM    348  C   VAL A  46      18.695   6.558  88.962  1.00 96.17           C
ATOM    349  O   VAL A  46      17.785   6.818  89.747  1.00 96.17           O
ATOM    350  N   GLY A  47      18.526   6.544  87.626  1.00 38.65           N
ATOM    351  CA  GLY A  47      17.256   6.694  86.980  1.00 38.65           C
ATOM    352  C   GLY A  47      17.082   8.121  86.567  1.00 38.65           C
ATOM    353  O   GLY A  47      16.591   8.399  85.471  1.00 38.65           O
ATOM    354  N   PHE A  48      17.430   9.063  87.470  1.00 64.19           N
ATOM    355  CA  PHE A  48      17.299  10.465  87.182  1.00 64.19           C
ATOM    356  CB  PHE A  48      17.345  11.337  88.448  1.00 64.19           C
ATOM    357  CG  PHE A  48      17.154  12.753  88.028  1.00 64.19           C
ATOM    358  CD1 PHE A  48      15.907  13.206  87.662  1.00 64.19           C
ATOM    359  CD2 PHE A  48      18.210  13.632  88.022  1.00 64.19           C
ATOM    360  CE1 PHE A  48      15.709  14.510  87.276  1.00 64.19           C
ATOM    361  CE2 PHE A  48      18.019  14.936  87.637  1.00 64.19           C
ATOM    362  CZ  PHE A  48      16.773  15.379  87.264  1.00 64.19           C
ATOM    363  C   PHE A  48      18.368  10.948  86.247  1.00 64.19           C
ATOM    364  O   PHE A  48      18.069  11.549  85.214  1.00 64.19           O
ATOM    365  N   GLY A  49      19.652  10.676  86.569  1.00 30.70           N
ATOM    366  CA  GLY A  49      20.707  11.160  85.720  1.00 30.70           C
ATOM    367  C   GLY A  49      21.936  11.442  86.533  1.00 30.70           C
ATOM    368  O   GLY A  49      21.973  11.198  87.740  1.00 30.70           O
ATOM    369  N   LYS A  50      22.987  11.978  85.870  1.00 99.24           N
ATOM    370  CA  LYS A  50      24.224  12.257  86.542  1.00 99.24           C
ATOM    371  CB  LYS A  50      25.366  11.313  86.127  1.00 99.24           C
ATOM    372  CG  LYS A  50      26.687  11.602  86.843  1.00 99.24           C
ATOM    373  CD  LYS A  50      27.754  10.528  86.628  1.00 99.24           C
ATOM    374  CE  LYS A  50      28.438  10.629  85.262  1.00 99.24           C
ATOM    375  NZ  LYS A  50      29.478   9.585  85.134  1.00 99.24           N
ATOM    376  C   LYS A  50      24.671  13.644  86.186  1.00 99.24           C
ATOM    377  O   LYS A  50      24.306  14.188  85.143  1.00 99.24           O
ATOM    378  N   PHE A  51      25.472  14.255  87.085  1.00 59.95           N
ATOM    379  CA  PHE A  51      26.023  15.565  86.879  1.00 59.95           C
ATOM    380  CB  PHE A  51      25.668  16.582  87.983  1.00 59.95           C
ATOM    381  CG  PHE A  51      24.201  16.835  87.987  1.00 59.95           C
ATOM    382  CD1 PHE A  51      23.356  16.001  88.683  1.00 59.95           C
ATOM    383  CD2 PHE A  51      23.670  17.907  87.308  1.00 59.95           C
ATOM    384  CE1 PHE A  51      22.001  16.226  88.699  1.00 59.95           C
ATOM    385  CE2 PHE A  51      22.315  18.137  87.319  1.00 59.95           C
ATOM    386  CZ  PHE A  51      21.479  17.297  88.016  1.00 59.95           C
ATOM    387  C   PHE A  51      27.507  15.409  86.972  1.00 59.95           C
ATOM    388  O   PHE A  51      28.003  14.664  87.818  1.00 59.95           O
ATOM    389  N   GLU A  52      28.264  16.109  86.102  1.00 42.76           N
ATOM    390  CA  GLU A  52      29.693  15.994  86.164  1.00 42.76           C
ATOM    391  CB  GLU A  52      30.230  14.756  85.429  1.00 42.76           C
ATOM    392  CG  GLU A  52      29.926  14.764  83.929  1.00 42.76           C
ATOM    393  CD  GLU A  52      30.504  13.493  83.321  1.00 42.76           C
ATOM    394  OE1 GLU A  52      30.806  12.542  84.092  1.00 42.76           O
ATOM    395  OE2 GLU A  52      30.649  13.463  82.069  1.00 42.76           O
ATOM    396  C   GLU A  52      30.298  17.190  85.502  1.00 42.76           C
ATOM    397  O   GLU A  52      29.607  17.974  84.852  1.00 42.76           O
ATOM    398  N   THR A  53      31.621  17.378  85.666  1.00109.93           N
ATOM    399  CA  THR A  53      32.266  18.469  84.998  1.00109.93           C
ATOM    400  CB  THR A  53      33.261  19.216  85.837  1.00109.93           C
ATOM    401  OG1 THR A  53      34.262  18.338  86.329  1.00109.93           O
ATOM    402  CG2 THR A  53      32.514  19.894  86.994  1.00109.93           C
ATOM    403  C   THR A  53      32.978  17.888  83.824  1.00109.93           C
ATOM    404  O   THR A  53      33.580  16.819  83.914  1.00109.93           O
ATOM    405  N   ALA A  54      32.887  18.565  82.663  1.00 28.07           N
ATOM    406  CA  ALA A  54      33.530  18.042  81.497  1.00 28.07           C
ATOM    407  CB  ALA A  54      32.581  17.865  80.300  1.00 28.07           C
ATOM    408  C   ALA A  54      34.599  19.001  81.098  1.00 28.07           C
ATOM    409  O   ALA A  54      34.401  20.215  81.109  1.00 28.07           O
ATOM    410  N   GLU A  55      35.783  18.461  80.757  1.00 81.46           N
ATOM    411  CA  GLU A  55      36.870  19.306  80.375  1.00 81.46           C
ATOM    412  CB  GLU A  55      38.236  18.606  80.455  1.00 81.46           C
ATOM    413  CG  GLU A  55      38.562  18.065  81.848  1.00 81.46           C
ATOM    414  CD  GLU A  55      38.631  19.239  82.807  1.00 81.46           C
ATOM    415  OE1 GLU A  55      39.361  20.215  82.491  1.00 81.46           O
ATOM    416  OE2 GLU A  55      37.955  19.179  83.867  1.00 81.46           O
ATOM    417  C   GLU A  55      36.656  19.671  78.952  1.00 81.46           C
ATOM    418  O   GLU A  55      36.138  18.877  78.168  1.00 81.46           O
ATOM    419  N   GLN A  56      37.025  20.909  78.585  1.00 60.24           N
ATOM    420  CA  GLN A  56      36.937  21.267  77.207  1.00 60.24           C
ATOM    421  CB  GLN A  56      35.781  22.237  76.903  1.00 60.24           C
ATOM    422  CG  GLN A  56      34.416  21.565  77.093  1.00 60.24           C
ATOM    423  CD  GLN A  56      33.301  22.556  76.788  1.00 60.24           C
ATOM    424  OE1 GLN A  56      32.156  22.160  76.567  1.00 60.24           O
ATOM    425  NE2 GLN A  56      33.628  23.875  76.783  1.00 60.24           N
ATOM    426  C   GLN A  56      38.245  21.899  76.856  1.00 60.24           C
ATOM    427  O   GLN A  56      38.637  22.912  77.434  1.00 60.24           O
ATOM    428  N   LYS A  57      38.965  21.295  75.890  1.00 71.52           N
ATOM    429  CA  LYS A  57      40.255  21.790  75.502  1.00 71.52           C
ATOM    430  CB  LYS A  57      41.088  20.770  74.709  1.00 71.52           C
ATOM    431  CG  LYS A  57      41.524  19.573  75.555  1.00 71.52           C
ATOM    432  CD  LYS A  57      42.002  18.371  74.738  1.00 71.52           C
ATOM    433  CE  LYS A  57      40.865  17.539  74.139  1.00 71.52           C
ATOM    434  NZ  LYS A  57      41.415  16.355  73.440  1.00 71.52           N
ATOM    435  C   LYS A  57      40.063  22.988  74.635  1.00 71.52           C
ATOM    436  O   LYS A  57      39.067  23.100  73.923  1.00 71.52           O
ATOM    437  N   GLY A  58      41.014  23.938  74.701  1.00 32.88           N
ATOM    438  CA  GLY A  58      40.931  25.127  73.907  1.00 32.88           C
ATOM    439  C   GLY A  58      41.349  24.749  72.539  1.00 32.88           C
ATOM    440  O   GLY A  58      42.084  23.780  72.356  1.00 32.88           O
ATOM    441  N   LYS A  59      40.882  25.512  71.537  1.00156.56           N
ATOM    442  CA  LYS A  59      41.263  25.179  70.203  1.00156.56           C
ATOM    443  CB  LYS A  59      40.700  23.815  69.766  1.00156.56           C
ATOM    444  CG  LYS A  59      41.331  23.227  68.506  1.00156.56           C
ATOM    445  CD  LYS A  59      42.764  22.741  68.725  1.00156.56           C
ATOM    446  CE  LYS A  59      43.413  22.153  67.473  1.00156.56           C
ATOM    447  NZ  LYS A  59      42.766  20.871  67.113  1.00156.56           N
ATOM    448  C   LYS A  59      40.658  26.205  69.303  1.00156.56           C
ATOM    449  O   LYS A  59      39.718  26.898  69.687  1.00156.56           O
ATOM    450  N   GLU A  60      41.219  26.365  68.090  1.00 90.13           N
ATOM    451  CA  GLU A  60      40.600  27.234  67.138  1.00 90.13           C
ATOM    452  CB  GLU A  60      41.598  27.798  66.117  1.00 90.13           C
ATOM    453  CG  GLU A  60      41.035  28.901  65.225  0.00 90.13           C
ATOM    454  CD  GLU A  60      42.165  29.350  64.311  0.00 90.13           C
ATOM    455  OE1 GLU A  60      43.285  28.787  64.438  0.00 90.13           O
ATOM    456  OE2 GLU A  60      41.924  30.263  63.475  0.00 90.13           O
ATOM    457  C   GLU A  60      39.623  26.361  66.427  1.00 90.13           C
ATOM    458  O   GLU A  60      39.912  25.195  66.170  1.00 90.13           O
ATOM    459  N   GLY A  61      38.433  26.884  66.090  1.00 58.66           N
ATOM    460  CA  GLY A  61      37.479  26.023  65.458  1.00 58.66           C
ATOM    461  C   GLY A  61      36.617  26.863  64.591  1.00 58.66           C
ATOM    462  O   GLY A  61      36.805  28.074  64.516  1.00 58.66           O
ATOM    463  N   LYS A  62      35.649  26.237  63.897  1.00 90.49           N
ATOM    464  CA  LYS A  62      34.789  26.999  63.040  1.00 90.49           C
ATOM    465  CB  LYS A  62      34.989  26.664  61.549  1.00 90.49           C
ATOM    466  CG  LYS A  62      34.241  27.597  60.596  1.00 90.49           C
ATOM    467  CD  LYS A  62      34.609  27.407  59.121  1.00 90.49           C
ATOM    468  CE  LYS A  62      35.852  28.181  58.679  1.00 90.49           C
ATOM    469  NZ  LYS A  62      37.056  27.335  58.831  1.00 90.49           N
ATOM    470  C   LYS A  62      33.374  26.662  63.399  1.00 90.49           C
ATOM    471  O   LYS A  62      33.080  25.539  63.806  1.00 90.49           O
ATOM    472  N   VAL A  63      32.452  27.641  63.290  1.00102.25           N
ATOM    473  CA  VAL A  63      31.079  27.344  63.582  1.00102.25           C
ATOM    474  CB  VAL A  63      30.303  28.490  64.168  1.00102.25           C
ATOM    475  CG1 VAL A  63      30.871  28.830  65.556  1.00102.25           C
ATOM    476  CG2 VAL A  63      30.364  29.655  63.177  1.00102.25           C
ATOM    477  C   VAL A  63      30.450  26.977  62.281  1.00102.25           C
ATOM    478  O   VAL A  63      30.651  27.640  61.267  1.00102.25           O
ATOM    479  N   PRO A  64      29.711  25.908  62.279  1.00 77.26           N
ATOM    480  CA  PRO A  64      29.103  25.427  61.076  1.00 77.26           C
ATOM    481  CD  PRO A  64      29.782  24.890  63.311  1.00 77.26           C
ATOM    482  CB  PRO A  64      28.573  24.026  61.398  1.00 77.26           C
ATOM    483  CG  PRO A  64      28.654  23.918  62.933  1.00 77.26           C
ATOM    484  C   PRO A  64      28.091  26.350  60.473  1.00 77.26           C
ATOM    485  O   PRO A  64      27.934  26.315  59.255  1.00 77.26           O
ATOM    486  N   GLY A  65      27.356  27.141  61.280  1.00 39.11           N
ATOM    487  CA  GLY A  65      26.371  27.988  60.669  1.00 39.11           C
ATOM    488  C   GLY A  65      26.994  29.096  59.868  1.00 39.11           C
ATOM    489  O   GLY A  65      26.709  29.244  58.680  1.00 39.11           O
ATOM    490  N   SER A  66      27.856  29.916  60.511  1.00 57.50           N
ATOM    491  CA  SER A  66      28.448  31.048  59.847  1.00 57.50           C
ATOM    492  CB  SER A  66      28.828  32.206  60.793  1.00 57.50           C
ATOM    493  OG  SER A  66      29.969  31.878  61.568  1.00 57.50           O
ATOM    494  C   SER A  66      29.670  30.644  59.082  1.00 57.50           C
ATOM    495  O   SER A  66      30.061  31.307  58.122  1.00 57.50           O
ATOM    496  N   ASP A  67      30.296  29.524  59.479  1.00 70.47           N
ATOM    497  CA  ASP A  67      31.519  29.072  58.878  1.00 70.47           C
ATOM    498  CB  ASP A  67      31.429  28.985  57.341  1.00 70.47           C
ATOM    499  CG  ASP A  67      32.662  28.256  56.820  1.00 70.47           C
ATOM    500  OD1 ASP A  67      32.687  27.001  56.921  1.00 70.47           O
ATOM    501  OD2 ASP A  67      33.598  28.939  56.325  1.00 70.47           O
ATOM    502  C   ASP A  67      32.605  30.038  59.242  1.00 70.47           C
ATOM    503  O   ASP A  67      33.669  30.062  58.625  1.00 70.47           O
ATOM    504  N   LYS A  68      32.378  30.838  60.300  1.00 64.35           N
ATOM    505  CA  LYS A  68      33.377  31.771  60.730  1.00 64.35           C
ATOM    506  CB  LYS A  68      32.811  32.949  61.541  1.00 64.35           C
ATOM    507  CG  LYS A  68      33.843  34.045  61.811  1.00 64.35           C
ATOM    508  CD  LYS A  68      33.230  35.344  62.335  1.00 64.35           C
ATOM    509  CE  LYS A  68      34.254  36.453  62.579  1.00 64.35           C
ATOM    510  NZ  LYS A  68      35.235  36.012  63.595  1.00 64.35           N
ATOM    511  C   LYS A  68      34.343  31.042  61.603  1.00 64.35           C
ATOM    512  O   LYS A  68      33.988  30.065  62.262  1.00 64.35           O
ATOM    513  N   THR A  69      35.613  31.483  61.604  1.00103.07           N
ATOM    514  CA  THR A  69      36.571  30.833  62.444  1.00103.07           C
ATOM    515  CB  THR A  69      37.980  30.975  61.949  1.00103.07           C
ATOM    516  OG1 THR A  69      38.363  32.342  61.953  1.00103.07           O
ATOM    517  CG2 THR A  69      38.052  30.416  60.516  1.00103.07           C
ATOM    518  C   THR A  69      36.474  31.461  63.798  1.00103.07           C
ATOM    519  O   THR A  69      36.149  32.640  63.924  1.00103.07           O
ATOM    520  N   TYR A  70      36.712  30.667  64.860  1.00150.69           N
ATOM    521  CA  TYR A  70      36.673  31.198  66.190  1.00150.69           C
ATOM    522  CB  TYR A  70      35.318  31.008  66.900  1.00150.69           C
ATOM    523  CG  TYR A  70      34.998  29.553  66.976  1.00150.69           C
ATOM    524  CD1 TYR A  70      35.562  28.743  67.936  1.00150.69           C
ATOM    525  CD2 TYR A  70      34.107  29.005  66.083  1.00150.69           C
ATOM    526  CE1 TYR A  70      35.247  27.406  67.990  1.00150.69           C
ATOM    527  CE2 TYR A  70      33.790  27.669  66.136  1.00150.69           C
ATOM    528  CZ  TYR A  70      34.361  26.865  67.090  1.00150.69           C
ATOM    529  OH  TYR A  70      34.032  25.493  67.139  1.00150.69           O
ATOM    530  C   TYR A  70      37.720  30.516  67.013  1.00150.69           C
ATOM    531  O   TYR A  70      38.168  29.420  66.684  1.00150.69           O
ATOM    532  N   LYS A  71      38.151  31.160  68.117  1.00125.89           N
ATOM    533  CA  LYS A  71      39.095  30.507  68.977  1.00125.89           C
ATOM    534  CB  LYS A  71      40.334  31.355  69.337  1.00125.89           C
ATOM    535  CG  LYS A  71      40.116  32.396  70.440  1.00125.89           C
ATOM    536  CD  LYS A  71      39.031  33.430  70.146  1.00125.89           C
ATOM    537  CE  LYS A  71      38.761  34.366  71.326  1.00125.89           C
ATOM    538  NZ  LYS A  71      37.635  35.272  71.019  1.00125.89           N
ATOM    539  C   LYS A  71      38.369  30.225  70.246  1.00125.89           C
ATOM    540  O   LYS A  71      37.727  31.100  70.825  1.00125.89           O
ATOM    541  N   THR A  72      38.422  28.975  70.719  1.00115.02           N
ATOM    542  CA  THR A  72      37.733  28.743  71.947  1.00115.02           C
ATOM    543  CB  THR A  72      36.784  27.581  71.901  1.00115.02           C
ATOM    544  OG1 THR A  72      37.477  26.390  71.562  1.00115.02           O
ATOM    545  CG2 THR A  72      35.689  27.878  70.866  1.00115.02           C
ATOM    546  C   THR A  72      38.754  28.449  72.991  1.00115.02           C
ATOM    547  O   THR A  72      39.583  27.554  72.836  1.00115.02           O
ATOM    548  N   GLU A  73      38.718  29.218  74.094  1.00 47.30           N
ATOM    549  CA  GLU A  73      39.647  28.980  75.156  1.00 47.30           C
ATOM    550  CB  GLU A  73      39.780  30.121  76.181  1.00 47.30           C
ATOM    551  CG  GLU A  73      40.621  31.290  75.669  1.00 47.30           C
ATOM    552  CD  GLU A  73      40.914  32.214  76.843  1.00 47.30           C
ATOM    553  OE1 GLU A  73      40.386  31.948  77.956  1.00 47.30           O
ATOM    554  OE2 GLU A  73      41.678  33.196  76.643  1.00 47.30           O
ATOM    555  C   GLU A  73      39.215  27.756  75.895  1.00 47.30           C
ATOM    556  O   GLU A  73      38.089  27.286  75.748  1.00 47.30           O
ATOM    557  N   ASP A  74      40.150  27.209  76.699  1.00 60.82           N
ATOM    558  CA  ASP A  74      39.975  26.021  77.488  1.00 60.82           C
ATOM    559  CB  ASP A  74      41.202  25.749  78.378  1.00 60.82           C
ATOM    560  CG  ASP A  74      42.473  25.771  77.530  1.00 60.82           C
ATOM    561  OD1 ASP A  74      42.392  25.458  76.314  1.00 60.82           O
ATOM    562  OD2 ASP A  74      43.546  26.127  78.086  1.00 60.82           O
ATOM    563  C   ASP A  74      38.859  26.330  78.438  1.00 60.82           C
ATOM    564  O   ASP A  74      38.648  27.491  78.782  1.00 60.82           O
ATOM    565  N   LYS A  75      38.095  25.308  78.882  1.00143.82           N
ATOM    566  CA  LYS A  75      37.017  25.637  79.772  1.00143.82           C
ATOM    567  CB  LYS A  75      35.895  26.350  78.991  1.00143.82           C
ATOM    568  CG  LYS A  75      34.994  27.301  79.780  1.00143.82           C
ATOM    569  CD  LYS A  75      34.044  26.644  80.776  1.00143.82           C
ATOM    570  CE  LYS A  75      33.086  27.653  81.413  1.00143.82           C
ATOM    571  NZ  LYS A  75      31.960  26.949  82.063  1.00143.82           N
ATOM    572  C   LYS A  75      36.495  24.356  80.358  1.00143.82           C
ATOM    573  O   LYS A  75      36.709  23.281  79.803  1.00143.82           O
ATOM    574  N   ARG A  76      35.826  24.438  81.528  1.00110.58           N
ATOM    575  CA  ARG A  76      35.239  23.282  82.153  1.00110.58           C
ATOM    576  CB  ARG A  76      35.759  23.029  83.580  1.00110.58           C
ATOM    577  CG  ARG A  76      37.274  22.831  83.680  1.00110.58           C
ATOM    578  CD  ARG A  76      37.766  22.622  85.117  1.00110.58           C
ATOM    579  NE  ARG A  76      37.455  21.216  85.502  1.00110.58           N
ATOM    580  CZ  ARG A  76      37.824  20.729  86.722  1.00110.58           C
ATOM    581  NH1 ARG A  76      38.443  21.543  87.621  1.00110.58           N
ATOM    582  NH2 ARG A  76      37.572  19.424  87.042  1.00110.58           N
ATOM    583  C   ARG A  76      33.791  23.623  82.299  1.00110.58           C
ATOM    584  O   ARG A  76      33.463  24.748  82.666  1.00110.58           O
ATOM    585  N   VAL A  77      32.876  22.674  82.014  1.00 46.25           N
ATOM    586  CA  VAL A  77      31.483  23.012  82.125  1.00 46.25           C
ATOM    587  CB  VAL A  77      30.809  23.189  80.790  1.00 46.25           C
ATOM    588  CG1 VAL A  77      31.447  24.384  80.063  1.00 46.25           C
ATOM    589  CG2 VAL A  77      30.912  21.869  80.005  1.00 46.25           C
ATOM    590  C   VAL A  77      30.772  21.894  82.821  1.00 46.25           C
ATOM    591  O   VAL A  77      31.202  20.745  82.771  1.00 46.25           O
ATOM    592  N   PRO A  78      29.707  22.211  83.510  1.00 77.98           N
ATOM    593  CA  PRO A  78      28.885  21.234  84.172  1.00 77.98           C
ATOM    594  CD  PRO A  78      29.345  23.578  83.842  1.00 77.98           C
ATOM    595  CB  PRO A  78      27.974  22.031  85.108  1.00 77.98           C
ATOM    596  CG  PRO A  78      27.961  23.447  84.500  1.00 77.98           C
ATOM    597  C   PRO A  78      28.119  20.490  83.117  1.00 77.98           C
ATOM    598  O   PRO A  78      27.721  21.117  82.137  1.00 77.98           O
ATOM    599  N   LYS A  79      27.882  19.171  83.290  1.00 96.45           N
ATOM    600  CA  LYS A  79      27.144  18.460  82.284  1.00 96.45           C
ATOM    601  CB  LYS A  79      28.039  17.612  81.361  1.00 96.45           C
ATOM    602  CG  LYS A  79      27.330  17.150  80.086  1.00 96.45           C
ATOM    603  CD  LYS A  79      28.277  16.667  78.984  1.00 96.45           C
ATOM    604  CE  LYS A  79      27.571  16.352  77.664  1.00 96.45           C
ATOM    605  NZ  LYS A  79      27.209  17.607  76.970  1.00 96.45           N
ATOM    606  C   LYS A  79      26.174  17.542  82.966  1.00 96.45           C
ATOM    607  O   LYS A  79      26.425  17.067  84.074  1.00 96.45           O
ATOM    608  N   PHE A  80      25.017  17.291  82.316  1.00 68.84           N
ATOM    609  CA  PHE A  80      24.010  16.442  82.885  1.00 68.84           C
ATOM    610  CB  PHE A  80      22.741  17.225  83.265  1.00 68.84           C
ATOM    611  CG  PHE A  80      21.718  16.294  83.807  1.00 68.84           C
ATOM    612  CD1 PHE A  80      21.841  15.769  85.071  1.00 68.84           C
ATOM    613  CD2 PHE A  80      20.617  15.968  83.054  1.00 68.84           C
ATOM    614  CE1 PHE A  80      20.891  14.912  85.576  1.00 68.84           C
ATOM    615  CE2 PHE A  80      19.663  15.114  83.553  1.00 68.84           C
ATOM    616  CZ  PHE A  80      19.799  14.583  84.812  1.00 68.84           C
ATOM    617  C   PHE A  80      23.644  15.409  81.866  1.00 68.84           C
ATOM    618  O   PHE A  80      23.497  15.715  80.686  1.00 68.84           O
ATOM    619  N   LYS A  81      23.527  14.138  82.305  1.00126.45           N
ATOM    620  CA  LYS A  81      23.100  13.085  81.429  1.00126.45           C
ATOM    621  CB  LYS A  81      24.112  11.936  81.286  1.00126.45           C
ATOM    622  CG  LYS A  81      23.634  10.824  80.347  1.00126.45           C
ATOM    623  CD  LYS A  81      24.744   9.864  79.911  1.00126.45           C
ATOM    624  CE  LYS A  81      25.419  10.273  78.602  1.00126.45           C
ATOM    625  NZ  LYS A  81      24.482  10.092  77.472  1.00126.45           N
ATOM    626  C   LYS A  81      21.877  12.505  82.057  1.00126.45           C
ATOM    627  O   LYS A  81      21.907  12.053  83.203  1.00126.45           O
ATOM    628  N   PRO A  82      20.789  12.518  81.340  1.00125.47           N
ATOM    629  CA  PRO A  82      19.580  11.992  81.909  1.00125.47           C
ATOM    630  CD  PRO A  82      20.519  13.639  80.453  1.00125.47           C
ATOM    631  CB  PRO A  82      18.435  12.548  81.067  1.00125.47           C
ATOM    632  CG  PRO A  82      19.001  13.877  80.536  1.00125.47           C
ATOM    633  C   PRO A  82      19.610  10.505  81.997  1.00125.47           C
ATOM    634  O   PRO A  82      20.196   9.866  81.124  1.00125.47           O
ATOM    635  N   GLY A  83      18.971   9.939  83.040  1.00 18.10           N
ATOM    636  CA  GLY A  83      18.945   8.517  83.215  1.00 18.10           C
ATOM    637  C   GLY A  83      17.880   7.974  82.318  1.00 18.10           C
ATOM    638  O   GLY A  83      17.113   8.723  81.716  1.00 18.10           O
ATOM    639  N   LYS A  84      17.800   6.633  82.239  1.00110.11           N
ATOM    640  CA  LYS A  84      16.891   5.945  81.366  1.00110.11           C
ATOM    641  CB  LYS A  84      17.056   4.420  81.432  1.00110.11           C
ATOM    642  CG  LYS A  84      16.289   3.667  80.345  1.00110.11           C
ATOM    643  CD  LYS A  84      16.870   3.867  78.945  1.00110.11           C
ATOM    644  CE  LYS A  84      18.232   3.199  78.765  1.00110.11           C
ATOM    645  NZ  LYS A  84      18.750   3.470  77.406  1.00110.11           N
ATOM    646  C   LYS A  84      15.476   6.249  81.741  1.00110.11           C
ATOM    647  O   LYS A  84      14.625   6.430  80.872  1.00110.11           O
ATOM    648  N   ILE A  85      15.186   6.303  83.054  1.00 81.51           N
ATOM    649  CA  ILE A  85      13.843   6.512  83.518  1.00 81.51           C
ATOM    650  CB  ILE A  85      13.751   6.488  85.015  1.00 81.51           C
ATOM    651  CG1 ILE A  85      14.292   5.161  85.577  1.00 81.51           C
ATOM    652  CG2 ILE A  85      12.289   6.771  85.393  1.00 81.51           C
ATOM    653  CD1 ILE A  85      13.527   3.928  85.105  1.00 81.51           C
ATOM    654  C   ILE A  85      13.381   7.864  83.072  1.00 81.51           C
ATOM    655  O   ILE A  85      12.259   8.018  82.590  1.00 81.51           O
ATOM    656  N   LEU A  86      14.244   8.888  83.220  1.00 43.08           N
ATOM    657  CA  LEU A  86      13.879  10.225  82.841  1.00 43.08           C
ATOM    658  CB  LEU A  86      14.996  11.238  83.140  1.00 43.08           C
ATOM    659  CG  LEU A  86      14.656  12.686  82.744  1.00 43.08           C
ATOM    660  CD1 LEU A  86      13.512  13.264  83.594  1.00 43.08           C
ATOM    661  CD2 LEU A  86      15.920  13.559  82.751  1.00 43.08           C
ATOM    662  C   LEU A  86      13.614  10.273  81.362  1.00 43.08           C
ATOM    663  O   LEU A  86      12.625  10.855  80.921  1.00 43.08           O
ATOM    664  N   LYS A  87      14.480   9.635  80.552  1.00131.03           N
ATOM    665  CA  LYS A  87      14.353   9.682  79.117  1.00131.03           C
ATOM    666  CB  LYS A  87      15.445   8.860  78.408  1.00131.03           C
ATOM    667  CG  LYS A  87      16.882   9.300  78.695  1.00131.03           C
ATOM    668  CD  LYS A  87      17.250  10.691  78.181  1.00131.03           C
ATOM    669  CE  LYS A  87      18.753  10.958  78.280  1.00131.03           C
ATOM    670  NZ  LYS A  87      19.489   9.908  77.537  1.00131.03           N
ATOM    671  C   LYS A  87      13.050   9.066  78.706  1.00131.03           C
ATOM    672  O   LYS A  87      12.356   9.574  77.826  1.00131.03           O
ATOM    673  N   GLN A  88      12.700   7.928  79.327  1.00 65.42           N
ATOM    674  CA  GLN A  88      11.524   7.183  78.974  1.00 65.42           C
ATOM    675  CB  GLN A  88      11.512   5.798  79.644  1.00 65.42           C
ATOM    676  CG  GLN A  88      12.684   4.931  79.163  1.00 65.42           C
ATOM    677  CD  GLN A  88      12.677   3.610  79.917  1.00 65.42           C
ATOM    678  OE1 GLN A  88      13.397   2.675  79.566  1.00 65.42           O
ATOM    679  NE2 GLN A  88      11.845   3.531  80.990  1.00 65.42           N
ATOM    680  C   GLN A  88      10.281   7.935  79.340  1.00 65.42           C
ATOM    681  O   GLN A  88       9.289   7.881  78.615  1.00 65.42           O
ATOM    682  N   LYS A  89      10.285   8.637  80.490  1.00106.78           N
ATOM    683  CA  LYS A  89       9.113   9.361  80.895  1.00106.78           C
ATOM    684  CB  LYS A  89       9.302  10.112  82.226  1.00106.78           C
ATOM    685  CG  LYS A  89       9.487   9.221  83.455  1.00106.78           C
ATOM    686  CD  LYS A  89       8.263   8.371  83.794  1.00106.78           C
ATOM    687  CE  LYS A  89       8.431   6.886  83.477  1.00106.78           C
ATOM    688  NZ  LYS A  89       7.326   6.115  84.090  1.00106.78           N
ATOM    689  C   LYS A  89       8.843  10.418  79.872  1.00106.78           C
ATOM    690  O   LYS A  89       7.711  10.595  79.423  1.00106.78           O
ATOM    691  N   VAL A  90       9.890  11.169  79.480  1.00122.01           N
ATOM    692  CA  VAL A  90       9.681  12.208  78.515  1.00122.01           C
ATOM    693  CB  VAL A  90      10.844  13.134  78.315  1.00122.01           C
ATOM    694  CG1 VAL A  90      11.039  13.982  79.581  1.00122.01           C
ATOM    695  CG2 VAL A  90      12.071  12.298  77.948  1.00122.01           C
ATOM    696  C   VAL A  90       9.318  11.607  77.197  1.00122.01           C
ATOM    697  O   VAL A  90       8.480  12.154  76.483  1.00122.01           O
ATOM    698  N   GLU A  91       9.967  10.494  76.801  1.00141.16           N
ATOM    699  CA  GLU A  91       9.558   9.878  75.571  1.00141.16           C
ATOM    700  CB  GLU A  91      10.556  10.070  74.415  1.00141.16           C
ATOM    701  CG  GLU A  91      10.166   9.341  73.125  1.00141.16           C
ATOM    702  CD  GLU A  91       8.960  10.037  72.512  1.00141.16           C
ATOM    703  OE1 GLU A  91       7.873  10.011  73.148  1.00141.16           O
ATOM    704  OE2 GLU A  91       9.111  10.604  71.398  1.00141.16           O
ATOM    705  C   GLU A  91       9.429   8.409  75.794  1.00141.16           C
ATOM    706  O   GLU A  91      10.404   7.666  75.693  1.00141.16           O
ATOM    707  N   GLU A  92       8.202   7.935  76.072  1.00108.64           N
ATOM    708  CA  GLU A  92       8.053   6.521  76.223  1.00108.64           C
ATOM    709  CB  GLU A  92       7.218   6.087  77.441  1.00108.64           C
ATOM    710  CG  GLU A  92       5.757   6.538  77.395  1.00108.64           C
ATOM    711  CD  GLU A  92       5.038   5.912  78.585  1.00108.64           C
ATOM    712  OE1 GLU A  92       5.736   5.499  79.549  1.00108.64           O
ATOM    713  OE2 GLU A  92       3.781   5.839  78.544  1.00108.64           O
ATOM    714  C   GLU A  92       7.332   6.073  75.006  1.00108.64           C
ATOM    715  O   GLU A  92       6.382   6.723  74.571  1.00108.64           O
ATOM    716  N   GLY A  93       7.775   4.964  74.388  1.00 78.26           N
ATOM    717  CA  GLY A  93       7.032   4.587  73.224  1.00 78.26           C
ATOM    718  C   GLY A  93       7.794   3.602  72.399  1.00 78.26           C
ATOM    719  O   GLY A  93       8.790   3.034  72.847  1.00 78.26           O
ATOM    720  N   LYS A  94       7.303   3.379  71.156  1.00116.72           N
ATOM    721  CA  LYS A  94       7.898   2.458  70.229  1.00116.72           C
ATOM    722  CB  LYS A  94       7.089   2.261  68.933  1.00116.72           C
ATOM    723  CG  LYS A  94       5.753   1.540  69.124  1.00116.72           C
ATOM    724  CD  LYS A  94       4.866   1.571  67.877  1.00116.72           C
ATOM    725  CE  LYS A  94       4.317   2.958  67.540  1.00116.72           C
ATOM    726  NZ  LYS A  94       3.303   3.360  68.541  1.00116.72           N
ATOM    727  C   LYS A  94       9.249   3.016  69.806  1.00116.72           C
ATOM    728  O   LYS A  94      10.105   3.273  70.696  1.00116.72           O
ATOM    729  OXT LYS A  94       9.446   3.184  68.575  1.00116.72           O
TER     730      LYS A  94
ATOM    731  N   MET B  95      29.611  11.086  94.017  1.00 95.97           N
ATOM    732  CA  MET B  95      28.591  10.836  95.058  1.00 95.97           C
ATOM    733  CB  MET B  95      28.236  12.121  95.814  1.00 95.97           C
ATOM    734  CG  MET B  95      29.326  12.567  96.783  1.00 95.97           C
ATOM    735  SD  MET B  95      28.943  14.099  97.673  1.00 95.97           S
ATOM    736  CE  MET B  95      30.391  14.002  98.763  1.00 95.97           C
ATOM    737  C   MET B  95      27.335  10.258  94.512  1.00 95.97           C
ATOM    738  O   MET B  95      26.842  10.669  93.462  1.00 95.97           O
ATOM    739  N   ASN B  96      26.808   9.257  95.239  1.00144.15           N
ATOM    740  CA  ASN B  96      25.612   8.563  94.877  1.00144.15           C
ATOM    741  CB  ASN B  96      25.496   7.143  95.448  1.00144.15           C
ATOM    742  CG  ASN B  96      26.739   6.336  95.147  1.00144.15           C
ATOM    743  OD1 ASN B  96      27.298   5.713  96.047  1.00144.15           O
ATOM    744  ND2 ASN B  96      27.186   6.339  93.864  1.00144.15           N
ATOM    745  C   ASN B  96      24.491   9.251  95.567  1.00144.15           C
ATOM    746  O   ASN B  96      24.675  10.229  96.288  1.00144.15           O
ATOM    747  N   LYS B  97      23.281   8.706  95.354  1.00 91.17           N
ATOM    748  CA  LYS B  97      22.105   9.195  96.000  1.00 91.17           C
ATOM    749  CB  LYS B  97      20.868   8.343  95.673  0.00 91.17           C
ATOM    750  CG  LYS B  97      19.630   8.714  96.492  0.00 91.17           C
ATOM    751  CD  LYS B  97      18.385   7.902  96.127  0.00 91.17           C
ATOM    752  CE  LYS B  97      17.407   8.645  95.218  0.00 91.17           C
ATOM    753  NZ  LYS B  97      16.702   9.686  95.993  0.00 91.17           N
ATOM    754  C   LYS B  97      22.319   9.061  97.476  1.00 91.17           C
ATOM    755  O   LYS B  97      22.017   9.974  98.242  1.00 91.17           O
ATOM    756  N   ALA B  98      22.868   7.912  97.911  1.00 37.88           N
ATOM    757  CA  ALA B  98      23.031   7.653  99.313  1.00 37.88           C
ATOM    758  CB  ALA B  98      23.606   6.258  99.608  1.00 37.88           C
ATOM    759  C   ALA B  98      23.965   8.654  99.921  1.00 37.88           C
ATOM    760  O   ALA B  98      23.734   9.131 101.031  1.00 37.88           O
ATOM    761  N   GLU B  99      25.065   8.986  99.223  1.00 84.24           N
ATOM    762  CA  GLU B  99      26.008   9.911  99.780  1.00 84.24           C
ATOM    763  CB  GLU B  99      27.327  10.015  98.992  1.00 84.24           C
ATOM    764  CG  GLU B  99      28.298   8.858  99.239  1.00 84.24           C
ATOM    765  CD  GLU B  99      27.932   7.712  98.315  1.00 84.24           C
ATOM    766  OE1 GLU B  99      28.147   7.869  97.084  1.00 84.24           O
ATOM    767  OE2 GLU B  99      27.439   6.669  98.821  1.00 84.24           O
ATOM    768  C   GLU B  99      25.411  11.281  99.857  1.00 84.24           C
ATOM    769  O   GLU B  99      25.649  12.008 100.819  1.00 84.24           O
ATOM    770  N   PHE B 100      24.631  11.683  98.836  1.00 84.38           N
ATOM    771  CA  PHE B 100      24.047  12.995  98.846  1.00 84.38           C
ATOM    772  CB  PHE B 100      23.302  13.381  97.556  1.00 84.38           C
ATOM    773  CG  PHE B 100      24.280  14.064  96.669  1.00 84.38           C
ATOM    774  CD1 PHE B 100      25.216  13.362  95.952  1.00 84.38           C
ATOM    775  CD2 PHE B 100      24.249  15.436  96.566  1.00 84.38           C
ATOM    776  CE1 PHE B 100      26.105  14.030  95.146  1.00 84.38           C
ATOM    777  CE2 PHE B 100      25.138  16.107  95.761  1.00 84.38           C
ATOM    778  CZ  PHE B 100      26.071  15.399  95.047  1.00 84.38           C
ATOM    779  C   PHE B 100      23.096  13.147  99.987  1.00 84.38           C
ATOM    780  O   PHE B 100      23.079  14.189 100.642  1.00 84.38           O
ATOM    781  N   ILE B 101      22.277  12.114 100.258  1.00 94.41           N
ATOM    782  CA  ILE B 101      21.284  12.219 101.289  1.00 94.41           C
ATOM    783  CB  ILE B 101      20.409  11.002 101.425  1.00 94.41           C
ATOM    784  CG1 ILE B 101      21.213   9.780 101.894  1.00 94.41           C
ATOM    785  CG2 ILE B 101      19.696  10.784 100.082  1.00 94.41           C
ATOM    786  CD1 ILE B 101      20.339   8.618 102.366  1.00 94.41           C
ATOM    787  C   ILE B 101      21.948  12.424 102.615  1.00 94.41           C
ATOM    788  O   ILE B 101      21.493  13.231 103.425  1.00 94.41           O
ATOM    789  N   ASP B 102      23.042  11.691 102.895  1.00128.20           N
ATOM    790  CA  ASP B 102      23.642  11.843 104.188  1.00128.20           C
ATOM    791  CB  ASP B 102      24.677  10.752 104.551  1.00128.20           C
ATOM    792  CG  ASP B 102      25.918  10.760 103.681  1.00128.20           C
ATOM    793  OD1 ASP B 102      26.477  11.854 103.408  1.00128.20           O
ATOM    794  OD2 ASP B 102      26.337   9.640 103.290  1.00128.20           O
ATOM    795  C   ASP B 102      24.213  13.225 104.334  1.00128.20           C
ATOM    796  O   ASP B 102      24.182  13.801 105.420  1.00128.20           O
ATOM    797  N   LEU B 103      24.741  13.802 103.238  1.00 86.34           N
ATOM    798  CA  LEU B 103      25.343  15.104 103.269  1.00 86.34           C
ATOM    799  CB  LEU B 103      25.972  15.465 101.910  1.00 86.34           C
ATOM    800  CG  LEU B 103      26.748  16.795 101.886  1.00 86.34           C
ATOM    801  CD1 LEU B 103      28.002  16.729 102.774  1.00 86.34           C
ATOM    802  CD2 LEU B 103      27.067  17.223 100.443  1.00 86.34           C
ATOM    803  C   LEU B 103      24.286  16.128 103.575  1.00 86.34           C
ATOM    804  O   LEU B 103      24.521  17.077 104.322  1.00 86.34           O
ATOM    805  N   VAL B 104      23.095  15.963 102.965  1.00 56.91           N
ATOM    806  CA  VAL B 104      21.976  16.864 103.075  1.00 56.91           C
ATOM    807  CB  VAL B 104      20.902  16.580 102.064  1.00 56.91           C
ATOM    808  CG1 VAL B 104      19.750  17.578 102.290  1.00 56.91           C
ATOM    809  CG2 VAL B 104      21.524  16.627 100.656  1.00 56.91           C
ATOM    810  C   VAL B 104      21.340  16.826 104.435  1.00 56.91           C
ATOM    811  O   VAL B 104      20.825  17.839 104.907  1.00 56.91           O
ATOM    812  N   LYS B 105      21.306  15.651 105.091  1.00133.66           N
ATOM    813  CA  LYS B 105      20.667  15.606 106.378  1.00133.66           C
ATOM    814  CB  LYS B 105      20.708  14.237 107.085  1.00133.66           C
ATOM    815  CG  LYS B 105      22.119  13.802 107.496  1.00133.66           C
ATOM    816  CD  LYS B 105      22.165  12.843 108.688  1.00133.66           C
ATOM    817  CE  LYS B 105      20.983  11.879 108.782  1.00133.66           C
ATOM    818  NZ  LYS B 105      21.149  11.006 109.968  1.00133.66           N
ATOM    819  C   LYS B 105      21.406  16.525 107.296  1.00133.66           C
ATOM    820  O   LYS B 105      20.809  17.210 108.124  1.00133.66           O
ATOM    821  N   GLU B 106      22.744  16.532 107.183  1.00 59.42           N
ATOM    822  CA  GLU B 106      23.594  17.278 108.061  1.00 59.42           C
ATOM    823  CB  GLU B 106      25.061  16.931 107.790  1.00 59.42           C
ATOM    824  CG  GLU B 106      25.348  15.454 108.060  1.00 59.42           C
ATOM    825  CD  GLU B 106      26.512  15.050 107.175  0.00 59.42           C
ATOM    826  OE1 GLU B 106      26.655  15.678 106.092  0.00 59.42           O
ATOM    827  OE2 GLU B 106      27.265  14.114 107.554  0.00 59.42           O
ATOM    828  C   GLU B 106      23.425  18.756 107.877  1.00 59.42           C
ATOM    829  O   GLU B 106      23.253  19.494 108.845  1.00 59.42           O
ATOM    830  N   ALA B 107      23.455  19.227 106.617  1.00 31.66           N
ATOM    831  CA  ALA B 107      23.399  20.636 106.339  1.00 31.66           C
ATOM    832  CB  ALA B 107      23.576  20.958 104.845  1.00 31.66           C
ATOM    833  C   ALA B 107      22.086  21.209 106.764  1.00 31.66           C
ATOM    834  O   ALA B 107      22.034  22.298 107.333  1.00 31.66           O
ATOM    835  N   GLY B 108      20.985  20.479 106.511  1.00 46.69           N
ATOM    836  CA  GLY B 108      19.685  21.019 106.781  1.00 46.69           C
ATOM    837  C   GLY B 108      19.579  21.317 108.226  1.00 46.69           C
ATOM    838  O   GLY B 108      19.090  22.380 108.602  1.00 46.69           O
ATOM    839  N   LYS B 109      20.020  20.368 109.068  1.00156.03           N
ATOM    840  CA  LYS B 109      19.996  20.564 110.484  1.00156.03           C
ATOM    841  CB  LYS B 109      18.730  21.235 111.052  1.00156.03           C
ATOM    842  CG  LYS B 109      18.937  21.773 112.472  1.00156.03           C
ATOM    843  CD  LYS B 109      17.791  22.643 112.985  1.00156.03           C
ATOM    844  CE  LYS B 109      17.968  23.079 114.442  1.00156.03           C
ATOM    845  NZ  LYS B 109      16.820  23.912 114.865  1.00156.03           N
ATOM    846  C   LYS B 109      20.062  19.210 111.081  1.00156.03           C
ATOM    847  O   LYS B 109      20.800  18.344 110.617  1.00156.03           O
ATOM    848  N   TYR B 110      19.264  18.994 112.137  1.00181.28           N
ATOM    849  CA  TYR B 110      19.257  17.722 112.773  1.00181.28           C
ATOM    850  CB  TYR B 110      18.764  17.868 114.231  1.00181.28           C
ATOM    851  CG  TYR B 110      18.889  16.594 114.994  1.00181.28           C
ATOM    852  CD1 TYR B 110      20.098  16.234 115.546  1.00181.28           C
ATOM    853  CD2 TYR B 110      17.799  15.778 115.187  1.00181.28           C
ATOM    854  CE1 TYR B 110      20.230  15.066 116.259  1.00181.28           C
ATOM    855  CE2 TYR B 110      17.924  14.609 115.898  1.00181.28           C
ATOM    856  CZ  TYR B 110      19.138  14.250 116.431  1.00181.28           C
ATOM    857  OH  TYR B 110      19.257  13.048 117.159  1.00181.28           O
ATOM    858  C   TYR B 110      18.250  16.947 111.988  1.00181.28           C
ATOM    859  O   TYR B 110      17.339  16.333 112.543  1.00181.28           O
ATOM    860  N   SER B 111      18.419  16.938 110.647  1.00 97.02           N
ATOM    861  CA  SER B 111      17.502  16.214 109.824  1.00 97.02           C
ATOM    862  CB  SER B 111      17.534  16.642 108.348  1.00 97.02           C
ATOM    863  OG  SER B 111      17.115  17.993 108.229  1.00 97.02           O
ATOM    864  C   SER B 111      17.927  14.786 109.890  1.00 97.02           C
ATOM    865  O   SER B 111      19.091  14.491 110.156  1.00 97.02           O
ATOM    866  N   SER B 112      16.978  13.855 109.685  1.00 76.33           N
ATOM    867  CA  SER B 112      17.333  12.468 109.679  1.00 76.33           C
ATOM    868  CB  SER B 112      16.204  11.532 110.143  1.00 76.33           C
ATOM    869  OG  SER B 112      15.117  11.585 109.232  1.00 76.33           O
ATOM    870  C   SER B 112      17.681  12.107 108.267  1.00 76.33           C
ATOM    871  O   SER B 112      17.441  12.879 107.340  1.00 76.33           O
ATOM    872  N   LYS B 113      18.288  10.921 108.074  1.00106.91           N
ATOM    873  CA  LYS B 113      18.637  10.459 106.760  1.00106.91           C
ATOM    874  CB  LYS B 113      19.359   9.089 106.750  1.00106.91           C
ATOM    875  CG  LYS B 113      20.731   9.009 107.444  1.00106.91           C
ATOM    876  CD  LYS B 113      21.854   9.858 106.836  0.00106.91           C
ATOM    877  CE  LYS B 113      23.185   9.695 107.579  0.00106.91           C
ATOM    878  NZ  LYS B 113      24.054  10.878 107.388  0.00106.91           N
ATOM    879  C   LYS B 113      17.352  10.251 106.021  1.00106.91           C
ATOM    880  O   LYS B 113      17.251  10.509 104.823  1.00106.91           O
ATOM    881  N   ARG B 114      16.329   9.769 106.749  1.00156.72           N
ATOM    882  CA  ARG B 114      15.054   9.419 106.193  1.00156.72           C
ATOM    883  CB  ARG B 114      14.121   8.818 107.254  1.00156.72           C
ATOM    884  CG  ARG B 114      14.657   7.494 107.805  1.00156.72           C
ATOM    885  CD  ARG B 114      13.808   6.880 108.922  1.00156.72           C
ATOM    886  NE  ARG B 114      13.977   7.722 110.142  1.00156.72           N
ATOM    887  CZ  ARG B 114      13.123   8.755 110.401  1.00156.72           C
ATOM    888  NH1 ARG B 114      12.067   8.999 109.571  1.00156.72           N
ATOM    889  NH2 ARG B 114      13.320   9.535 111.504  1.00156.72           N
ATOM    890  C   ARG B 114      14.379  10.620 105.602  1.00156.72           C
ATOM    891  O   ARG B 114      13.746  10.518 104.554  1.00156.72           O
ATOM    892  N   GLU B 115      14.461  11.780 106.279  1.00 52.67           N
ATOM    893  CA  GLU B 115      13.818  12.973 105.805  1.00 52.67           C
ATOM    894  CB  GLU B 115      13.895  14.095 106.851  1.00 52.67           C
ATOM    895  CG  GLU B 115      13.076  13.787 108.106  1.00 52.67           C
ATOM    896  CD  GLU B 115      13.537  14.718 109.216  1.00 52.67           C
ATOM    897  OE1 GLU B 115      14.681  15.234 109.112  1.00 52.67           O
ATOM    898  OE2 GLU B 115      12.758  14.922 110.185  1.00 52.67           O
ATOM    899  C   GLU B 115      14.486  13.459 104.555  1.00 52.67           C
ATOM    900  O   GLU B 115      13.829  13.841 103.586  1.00 52.67           O
ATOM    901  N   ALA B 116      15.829  13.450 104.544  1.00 41.33           N
ATOM    902  CA  ALA B 116      16.529  13.945 103.398  1.00 41.33           C
ATOM    903  CB  ALA B 116      18.056  13.894 103.561  1.00 41.33           C
ATOM    904  C   ALA B 116      16.174  13.090 102.221  1.00 41.33           C
ATOM    905  O   ALA B 116      15.864  13.602 101.146  1.00 41.33           O
ATOM    906  N   GLU B 117      16.174  11.758 102.413  1.00 76.51           N
ATOM    907  CA  GLU B 117      15.922  10.845 101.334  1.00 76.51           C
ATOM    908  CB  GLU B 117      16.056   9.371 101.752  1.00 76.51           C
ATOM    909  CG  GLU B 117      15.830   8.396 100.594  1.00 76.51           C
ATOM    910  CD  GLU B 117      15.733   6.993 101.172  1.00 76.51           C
ATOM    911  OE1 GLU B 117      15.756   6.871 102.426  1.00 76.51           O
ATOM    912  OE2 GLU B 117      15.626   6.025 100.372  1.00 76.51           O
ATOM    913  C   GLU B 117      14.529  11.022 100.806  1.00 76.51           C
ATOM    914  O   GLU B 117      14.319  11.055  99.596  1.00 76.51           O
ATOM    915  N   GLU B 118      13.531  11.146 101.699  1.00 81.30           N
ATOM    916  CA  GLU B 118      12.163  11.255 101.273  1.00 81.30           C
ATOM    917  CB  GLU B 118      11.192  11.299 102.463  1.00 81.30           C
ATOM    918  CG  GLU B 118      11.452  12.485 103.391  1.00 81.30           C
ATOM    919  CD  GLU B 118      10.598  12.328 104.640  1.00 81.30           C
ATOM    920  OE1 GLU B 118       9.804  11.352 104.704  1.00 81.30           O
ATOM    921  OE2 GLU B 118      10.737  13.187 105.552  1.00 81.30           O
ATOM    922  C   GLU B 118      11.990  12.522 100.498  1.00 81.30           C
ATOM    923  O   GLU B 118      11.272  12.555  99.499  1.00 81.30           O
ATOM    924  N   ALA B 119      12.614  13.617 100.967  1.00 42.94           N
ATOM    925  CA  ALA B 119      12.505  14.861 100.267  1.00 42.94           C
ATOM    926  CB  ALA B 119      13.129  16.043 101.028  1.00 42.94           C
ATOM    927  C   ALA B 119      13.184  14.771  98.933  1.00 42.94           C
ATOM    928  O   ALA B 119      12.624  15.201  97.927  1.00 42.94           O
ATOM    929  N   ILE B 120      14.402  14.189  98.879  1.00126.79           N
ATOM    930  CA  ILE B 120      15.127  14.144  97.637  1.00126.79           C
ATOM    931  CB  ILE B 120      16.523  13.599  97.768  1.00126.79           C
ATOM    932  CG1 ILE B 120      17.276  13.768  96.437  1.00126.79           C
ATOM    933  CG2 ILE B 120      16.445  12.141  98.249  1.00126.79           C
ATOM    934  CD1 ILE B 120      17.508  15.225  96.043  1.00126.79           C
ATOM    935  C   ILE B 120      14.393  13.312  96.631  1.00126.79           C
ATOM    936  O   ILE B 120      14.230  13.724  95.483  1.00126.79           O
ATOM    937  N   SER B 121      13.900  12.127  97.035  1.00 33.25           N
ATOM    938  CA  SER B 121      13.245  11.269  96.093  1.00 33.25           C
ATOM    939  CB  SER B 121      12.764   9.945  96.710  1.00 33.25           C
ATOM    940  OG  SER B 121      13.879   9.166  97.118  1.00 33.25           O
ATOM    941  C   SER B 121      12.046  11.973  95.539  1.00 33.25           C
ATOM    942  O   SER B 121      11.799  11.930  94.336  1.00 33.25           O
ATOM    943  N   ALA B 122      11.275  12.668  96.392  1.00 27.07           N
ATOM    944  CA  ALA B 122      10.074  13.315  95.937  1.00 27.07           C
ATOM    945  CB  ALA B 122       9.311  14.033  97.065  1.00 27.07           C
ATOM    946  C   ALA B 122      10.434  14.352  94.921  1.00 27.07           C
ATOM    947  O   ALA B 122       9.776  14.480  93.890  1.00 27.07           O
ATOM    948  N   PHE B 123      11.518  15.102  95.184  1.00109.20           N
ATOM    949  CA  PHE B 123      11.968  16.159  94.323  1.00109.20           C
ATOM    950  CB  PHE B 123      13.247  16.807  94.880  1.00109.20           C
ATOM    951  CG  PHE B 123      13.966  17.461  93.752  1.00109.20           C
ATOM    952  CD1 PHE B 123      13.594  18.697  93.288  1.00109.20           C
ATOM    953  CD2 PHE B 123      15.031  16.821  93.156  1.00109.20           C
ATOM    954  CE1 PHE B 123      14.277  19.280  92.247  1.00109.20           C
ATOM    955  CE2 PHE B 123      15.719  17.399  92.115  1.00109.20           C
ATOM    956  CZ  PHE B 123      15.338  18.636  91.658  1.00109.20           C
ATOM    957  C   PHE B 123      12.293  15.642  92.952  1.00109.20           C
ATOM    958  O   PHE B 123      11.880  16.228  91.953  1.00109.20           O
ATOM    959  N   THR B 124      13.050  14.533  92.860  1.00 34.84           N
ATOM    960  CA  THR B 124      13.470  14.020  91.581  1.00 34.84           C
ATOM    961  CB  THR B 124      14.420  12.864  91.695  1.00 34.84           C
ATOM    962  OG1 THR B 124      15.583  13.251  92.412  1.00 34.84           O
ATOM    963  CG2 THR B 124      14.804  12.406  90.278  1.00 34.84           C
ATOM    964  C   THR B 124      12.296  13.547  90.786  1.00 34.84           C
ATOM    965  O   THR B 124      12.213  13.784  89.582  1.00 34.84           O
ATOM    966  N   LEU B 125      11.354  12.841  91.432  1.00 79.45           N
ATOM    967  CA  LEU B 125      10.224  12.348  90.702  1.00 79.45           C
ATOM    968  CB  LEU B 125       9.340  11.391  91.521  1.00 79.45           C
ATOM    969  CG  LEU B 125       9.975   9.997  91.692  1.00 79.45           C
ATOM    970  CD1 LEU B 125      10.052   9.266  90.344  1.00 79.45           C
ATOM    971  CD2 LEU B 125      11.342  10.065  92.387  1.00 79.45           C
ATOM    972  C   LEU B 125       9.406  13.500  90.208  1.00 79.45           C
ATOM    973  O   LEU B 125       8.893  13.466  89.091  1.00 79.45           O
ATOM    974  N   ALA B 126       9.265  14.558  91.028  1.00 30.07           N
ATOM    975  CA  ALA B 126       8.467  15.695  90.659  1.00 30.07           C
ATOM    976  CB  ALA B 126       8.397  16.754  91.774  1.00 30.07           C
ATOM    977  C   ALA B 126       9.048  16.360  89.451  1.00 30.07           C
ATOM    978  O   ALA B 126       8.319  16.734  88.534  1.00 30.07           O
ATOM    979  N   VAL B 127      10.382  16.526  89.409  1.00 87.92           N
ATOM    980  CA  VAL B 127      10.976  17.199  88.288  1.00 87.92           C
ATOM    981  CB  VAL B 127      12.457  17.429  88.432  1.00 87.92           C
ATOM    982  CG1 VAL B 127      13.192  16.079  88.443  1.00 87.92           C
ATOM    983  CG2 VAL B 127      12.907  18.360  87.294  1.00 87.92           C
ATOM    984  C   VAL B 127      10.749  16.395  87.042  1.00 87.92           C
ATOM    985  O   VAL B 127      10.424  16.946  85.992  1.00 87.92           O
ATOM    986  N   GLU B 128      10.903  15.061  87.132  1.00 77.82           N
ATOM    987  CA  GLU B 128      10.790  14.203  85.988  1.00 77.82           C
ATOM    988  CB  GLU B 128      11.118  12.747  86.366  1.00 77.82           C
ATOM    989  CG  GLU B 128      11.385  11.807  85.191  1.00 77.82           C
ATOM    990  CD  GLU B 128      12.116  10.596  85.760  1.00 77.82           C
ATOM    991  OE1 GLU B 128      13.368  10.670  85.890  1.00 77.82           O
ATOM    992  OE2 GLU B 128      11.434   9.587  86.085  1.00 77.82           O
ATOM    993  C   GLU B 128       9.393  14.284  85.452  1.00 77.82           C
ATOM    994  O   GLU B 128       9.185  14.345  84.240  1.00 77.82           O
ATOM    995  N   THR B 129       8.395  14.292  86.357  1.00 96.93           N
ATOM    996  CA  THR B 129       7.016  14.354  85.965  1.00 96.93           C
ATOM    997  CB  THR B 129       6.076  14.163  87.120  1.00 96.93           C
ATOM    998  OG1 THR B 129       6.274  15.180  88.090  1.00 96.93           O
ATOM    999  CG2 THR B 129       6.349  12.783  87.745  1.00 96.93           C
ATOM   1000  C   THR B 129       6.724  15.680  85.330  1.00 96.93           C
ATOM   1001  O   THR B 129       6.053  15.749  84.300  1.00 96.93           O
ATOM   1002  N   ALA B 130       7.231  16.777  85.926  1.00 29.00           N
ATOM   1003  CA  ALA B 130       6.962  18.091  85.413  1.00 29.00           C
ATOM   1004  CB  ALA B 130       7.580  19.211  86.270  1.00 29.00           C
ATOM   1005  C   ALA B 130       7.538  18.202  84.034  1.00 29.00           C
ATOM   1006  O   ALA B 130       6.893  18.723  83.126  1.00 29.00           O
ATOM   1007  N   LEU B 131       8.772  17.701  83.838  1.00144.01           N
ATOM   1008  CA  LEU B 131       9.422  17.799  82.559  1.00144.01           C
ATOM   1009  CB  LEU B 131      10.869  17.268  82.567  1.00144.01           C
ATOM   1010  CG  LEU B 131      11.827  18.059  83.478  1.00144.01           C
ATOM   1011  CD1 LEU B 131      13.255  17.496  83.396  1.00144.01           C
ATOM   1012  CD2 LEU B 131      11.763  19.570  83.202  1.00144.01           C
ATOM   1013  C   LEU B 131       8.682  16.991  81.538  1.00144.01           C
ATOM   1014  O   LEU B 131       8.442  17.457  80.425  1.00144.01           O
ATOM   1015  N   SER B 132       8.277  15.757  81.890  1.00 90.19           N
ATOM   1016  CA  SER B 132       7.647  14.928  80.903  1.00 90.19           C
ATOM   1017  CB  SER B 132       7.425  13.474  81.364  1.00 90.19           C
ATOM   1018  OG  SER B 132       6.601  13.429  82.516  1.00 90.19           O
ATOM   1019  C   SER B 132       6.348  15.546  80.488  1.00 90.19           C
ATOM   1020  O   SER B 132       5.886  15.337  79.366  1.00 90.19           O
ATOM   1021  N   LYS B 133       5.717  16.314  81.394  1.00131.64           N
ATOM   1022  CA  LYS B 133       4.484  16.994  81.113  1.00131.64           C
ATOM   1023  CB  LYS B 133       3.750  17.493  82.366  1.00131.64           C
ATOM   1024  CG  LYS B 133       3.276  16.302  83.199  1.00131.64           C
ATOM   1025  CD  LYS B 133       2.487  15.291  82.361  1.00131.64           C
ATOM   1026  CE  LYS B 133       2.405  13.894  82.980  1.00131.64           C
ATOM   1027  NZ  LYS B 133       1.042  13.628  83.493  1.00131.64           N
ATOM   1028  C   LYS B 133       4.721  18.129  80.158  1.00131.64           C
ATOM   1029  O   LYS B 133       3.801  18.552  79.460  1.00131.64           O
ATOM   1030  N   GLY B 134       5.954  18.673  80.100  1.00 33.54           N
ATOM   1031  CA  GLY B 134       6.195  19.767  79.200  1.00 33.54           C
ATOM   1032  C   GLY B 134       6.408  21.027  79.977  1.00 33.54           C
ATOM   1033  O   GLY B 134       6.477  22.114  79.403  1.00 33.54           O
ATOM   1034  N   GLU B 135       6.501  20.915  81.315  1.00 46.00           N
ATOM   1035  CA  GLU B 135       6.747  22.068  82.131  1.00 46.00           C
ATOM   1036  CB  GLU B 135       6.182  21.949  83.556  1.00 46.00           C
ATOM   1037  CG  GLU B 135       4.659  22.039  83.622  1.00 46.00           C
ATOM   1038  CD  GLU B 135       4.223  21.793  85.059  1.00 46.00           C
ATOM   1039  OE1 GLU B 135       5.115  21.505  85.902  1.00 46.00           O
ATOM   1040  OE2 GLU B 135       2.997  21.886  85.333  1.00 46.00           O
ATOM   1041  C   GLU B 135       8.226  22.231  82.268  1.00 46.00           C
ATOM   1042  O   GLU B 135       8.986  21.269  82.157  1.00 46.00           O
ATOM   1043  N   SER B 136       8.671  23.483  82.493  1.00 77.38           N
ATOM   1044  CA  SER B 136      10.067  23.718  82.697  1.00 77.38           C
ATOM   1045  CB  SER B 136      10.600  24.979  82.000  1.00 77.38           C
ATOM   1046  OG  SER B 136      11.988  25.119  82.265  1.00 77.38           O
ATOM   1047  C   SER B 136      10.257  23.916  84.165  1.00 77.38           C
ATOM   1048  O   SER B 136       9.465  24.598  84.817  1.00 77.38           O
ATOM   1049  N   VAL B 137      11.314  23.301  84.728  1.00 51.95           N
ATOM   1050  CA  VAL B 137      11.555  23.455  86.132  1.00 51.95           C
ATOM   1051  CB  VAL B 137      11.872  22.154  86.819  1.00 51.95           C
ATOM   1052  CG1 VAL B 137      12.124  22.415  88.313  1.00 51.95           C
ATOM   1053  CG2 VAL B 137      10.720  21.176  86.542  1.00 51.95           C
ATOM   1054  C   VAL B 137      12.741  24.369  86.267  1.00 51.95           C
ATOM   1055  O   VAL B 137      13.827  24.080  85.761  1.00 51.95           O
ATOM   1056  N   GLU B 138      12.551  25.516  86.954  1.00111.20           N
ATOM   1057  CA  GLU B 138      13.612  26.472  87.114  1.00111.20           C
ATOM   1058  CB  GLU B 138      13.245  27.872  86.584  1.00111.20           C
ATOM   1059  CG  GLU B 138      14.270  28.960  86.915  1.00111.20           C
ATOM   1060  CD  GLU B 138      13.898  29.558  88.267  1.00111.20           C
ATOM   1061  OE1 GLU B 138      12.726  29.375  88.691  1.00111.20           O
ATOM   1062  OE2 GLU B 138      14.777  30.209  88.892  1.00111.20           O
ATOM   1063  C   GLU B 138      13.924  26.607  88.572  1.00111.20           C
ATOM   1064  O   GLU B 138      13.059  26.951  89.376  1.00111.20           O
ATOM   1065  N   LEU B 139      15.191  26.341  88.942  1.00 81.45           N
ATOM   1066  CA  LEU B 139      15.634  26.428  90.305  1.00 81.45           C
ATOM   1067  CB  LEU B 139      16.299  25.126  90.778  1.00 81.45           C
ATOM   1068  CG  LEU B 139      15.346  23.914  90.731  1.00 81.45           C
ATOM   1069  CD1 LEU B 139      16.051  22.637  91.213  1.00 81.45           C
ATOM   1070  CD2 LEU B 139      14.043  24.184  91.503  1.00 81.45           C
ATOM   1071  C   LEU B 139      16.647  27.526  90.373  1.00 81.45           C
ATOM   1072  O   LEU B 139      17.658  27.494  89.671  1.00 81.45           O
ATOM   1073  N   VAL B 140      16.429  28.499  91.280  1.00245.68           N
ATOM   1074  CA  VAL B 140      17.229  29.688  91.260  1.00245.68           C
ATOM   1075  CB  VAL B 140      16.862  30.644  92.364  1.00245.68           C
ATOM   1076  CG1 VAL B 140      17.066  29.978  93.736  1.00245.68           C
ATOM   1077  CG2 VAL B 140      17.682  31.927  92.163  1.00245.68           C
ATOM   1078  C   VAL B 140      18.703  29.410  91.312  1.00245.68           C
ATOM   1079  O   VAL B 140      19.384  29.575  90.323  1.00245.68           O
ATOM   1080  N   GLY B 141      19.290  28.896  92.383  1.00178.28           N
ATOM   1081  CA  GLY B 141      20.721  28.772  92.357  1.00178.28           C
ATOM   1082  C   GLY B 141      21.212  27.711  91.409  1.00178.28           C
ATOM   1083  O   GLY B 141      22.378  27.717  91.065  1.00178.28           O
ATOM   1084  N   PHE B 142      20.422  26.655  91.139  1.00159.16           N
ATOM   1085  CA  PHE B 142      20.913  25.532  90.358  1.00159.16           C
ATOM   1086  CB  PHE B 142      20.123  24.280  90.781  1.00159.16           C
ATOM   1087  CG  PHE B 142      20.706  23.023  90.238  1.00159.16           C
ATOM   1088  CD1 PHE B 142      21.876  22.511  90.750  1.00159.16           C
ATOM   1089  CD2 PHE B 142      20.054  22.330  89.245  1.00159.16           C
ATOM   1090  CE1 PHE B 142      22.405  21.339  90.263  1.00159.16           C
ATOM   1091  CE2 PHE B 142      20.578  21.157  88.756  1.00159.16           C
ATOM   1092  CZ  PHE B 142      21.755  20.660  89.261  1.00159.16           C
ATOM   1093  C   PHE B 142      20.906  25.607  88.847  1.00159.16           C
ATOM   1094  O   PHE B 142      21.953  25.439  88.226  1.00159.16           O
ATOM   1095  N   GLY B 143      19.743  25.880  88.203  1.00 47.19           N
ATOM   1096  CA  GLY B 143      19.672  25.781  86.758  1.00 47.19           C
ATOM   1097  C   GLY B 143      18.268  25.348  86.410  1.00 47.19           C
ATOM   1098  O   GLY B 143      17.376  25.457  87.248  1.00 47.19           O
ATOM   1099  N   LYS B 144      18.017  24.849  85.170  1.00135.01           N
ATOM   1100  CA  LYS B 144      16.665  24.474  84.837  1.00135.01           C
ATOM   1101  CB  LYS B 144      15.935  25.514  83.971  1.00135.01           C
ATOM   1102  CG  LYS B 144      16.426  25.552  82.522  1.00135.01           C
ATOM   1103  CD  LYS B 144      15.525  26.360  81.588  1.00135.01           C
ATOM   1104  CE  LYS B 144      16.072  27.751  81.263  1.00135.01           C
ATOM   1105  NZ  LYS B 144      16.127  28.579  82.489  1.00135.01           N
ATOM   1106  C   LYS B 144      16.647  23.189  84.057  1.00135.01           C
ATOM   1107  O   LYS B 144      17.650  22.793  83.466  1.00135.01           O
ATOM   1108  N   PHE B 145      15.476  22.501  84.053  1.00 61.25           N
ATOM   1109  CA  PHE B 145      15.288  21.278  83.317  1.00 61.25           C
ATOM   1110  CB  PHE B 145      14.961  20.060  84.202  1.00 61.25           C
ATOM   1111  CG  PHE B 145      16.146  19.711  85.039  1.00 61.25           C
ATOM   1112  CD1 PHE B 145      16.369  20.339  86.244  1.00 61.25           C
ATOM   1113  CD2 PHE B 145      17.031  18.742  84.619  1.00 61.25           C
ATOM   1114  CE1 PHE B 145      17.460  20.007  87.014  1.00 61.25           C
ATOM   1115  CE2 PHE B 145      18.123  18.406  85.386  1.00 61.25           C
ATOM   1116  CZ  PHE B 145      18.339  19.040  86.586  1.00 61.25           C
ATOM   1117  C   PHE B 145      14.104  21.464  82.412  1.00 61.25           C
ATOM   1118  O   PHE B 145      13.075  22.001  82.825  1.00 61.25           O
ATOM   1119  N   GLU B 146      14.217  21.021  81.141  1.00 42.63           N
ATOM   1120  CA  GLU B 146      13.112  21.177  80.236  1.00 42.63           C
ATOM   1121  CB  GLU B 146      13.137  22.505  79.453  1.00 42.63           C
ATOM   1122  CG  GLU B 146      14.314  22.629  78.482  1.00 42.63           C
ATOM   1123  CD  GLU B 146      14.221  23.988  77.805  1.00 42.63           C
ATOM   1124  OE1 GLU B 146      13.460  24.849  78.322  1.00 42.63           O
ATOM   1125  OE2 GLU B 146      14.906  24.183  76.766  1.00 42.63           O
ATOM   1126  C   GLU B 146      13.161  20.077  79.226  1.00 42.63           C
ATOM   1127  O   GLU B 146      14.146  19.348  79.118  1.00 42.63           O
ATOM   1128  N   THR B 147      12.065  19.924  78.460  1.00107.57           N
ATOM   1129  CA  THR B 147      12.040  18.925  77.438  1.00107.57           C
ATOM   1130  CB  THR B 147      10.723  18.216  77.307  1.00107.57           C
ATOM   1131  OG1 THR B 147      10.853  17.121  76.414  1.00107.57           O
ATOM   1132  CG2 THR B 147       9.669  19.206  76.781  1.00107.57           C
ATOM   1133  C   THR B 147      12.301  19.633  76.148  1.00107.57           C
ATOM   1134  O   THR B 147      11.788  20.727  75.915  1.00107.57           O
ATOM   1135  N   ALA B 148      13.151  19.042  75.286  1.00 40.86           N
ATOM   1136  CA  ALA B 148      13.426  19.664  74.024  1.00 40.86           C
ATOM   1137  CB  ALA B 148      14.925  19.863  73.736  1.00 40.86           C
ATOM   1138  C   ALA B 148      12.888  18.755  72.977  1.00 40.86           C
ATOM   1139  O   ALA B 148      13.029  17.537  73.067  1.00 40.86           O
ATOM   1140  N   GLU B 149      12.228  19.321  71.952  1.00 82.15           N
ATOM   1141  CA  GLU B 149      11.706  18.420  70.980  1.00 82.15           C
ATOM   1142  CB  GLU B 149      10.283  18.752  70.492  1.00 82.15           C
ATOM   1143  CG  GLU B 149       9.241  18.535  71.594  1.00 82.15           C
ATOM   1144  CD  GLU B 149       7.854  18.421  70.976  1.00 82.15           C
ATOM   1145  OE1 GLU B 149       7.748  18.452  69.721  1.00 82.15           O
ATOM   1146  OE2 GLU B 149       6.877  18.286  71.761  1.00 82.15           O
ATOM   1147  C   GLU B 149      12.637  18.336  69.826  1.00 82.15           C
ATOM   1148  O   GLU B 149      13.299  19.307  69.463  1.00 82.15           O
ATOM   1149  N   GLN B 150      12.732  17.117  69.264  1.00135.92           N
ATOM   1150  CA  GLN B 150      13.495  16.860  68.085  1.00135.92           C
ATOM   1151  CB  GLN B 150      14.263  15.527  68.134  1.00135.92           C
ATOM   1152  CG  GLN B 150      15.383  15.474  69.177  1.00135.92           C
ATOM   1153  CD  GLN B 150      16.619  16.134  68.584  1.00135.92           C
ATOM   1154  OE1 GLN B 150      16.680  17.353  68.438  1.00135.92           O
ATOM   1155  NE2 GLN B 150      17.633  15.304  68.221  1.00135.92           N
ATOM   1156  C   GLN B 150      12.444  16.707  67.046  1.00135.92           C
ATOM   1157  O   GLN B 150      11.607  15.816  67.155  1.00135.92           O
ATOM   1158  N   LYS B 151      12.456  17.567  66.013  1.00 83.96           N
ATOM   1159  CA  LYS B 151      11.400  17.532  65.047  1.00 83.96           C
ATOM   1160  CB  LYS B 151      11.424  18.719  64.065  1.00 83.96           C
ATOM   1161  CG  LYS B 151      10.153  18.872  63.225  1.00 83.96           C
ATOM   1162  CD  LYS B 151      10.067  20.219  62.500  1.00 83.96           C
ATOM   1163  CE  LYS B 151       8.867  20.350  61.558  1.00 83.96           C
ATOM   1164  NZ  LYS B 151       8.886  21.680  60.907  1.00 83.96           N
ATOM   1165  C   LYS B 151      11.520  16.270  64.268  1.00 83.96           C
ATOM   1166  O   LYS B 151      12.598  15.688  64.156  1.00 83.96           O
ATOM   1167  N   GLY B 152      10.383  15.792  63.734  1.00 39.47           N
ATOM   1168  CA  GLY B 152      10.450  14.609  62.943  1.00 39.47           C
ATOM   1169  C   GLY B 152      11.231  15.002  61.740  1.00 39.47           C
ATOM   1170  O   GLY B 152      11.270  16.177  61.375  1.00 39.47           O
ATOM   1171  N   LYS B 153      11.897  14.028  61.099  1.00138.22           N
ATOM   1172  CA  LYS B 153      12.668  14.372  59.949  1.00138.22           C
ATOM   1173  CB  LYS B 153      14.185  14.213  60.163  1.00138.22           C
ATOM   1174  CG  LYS B 153      14.568  12.911  60.858  1.00138.22           C
ATOM   1175  CD  LYS B 153      16.070  12.724  61.050  1.00138.22           C
ATOM   1176  CE  LYS B 153      16.623  13.506  62.243  1.00138.22           C
ATOM   1177  NZ  LYS B 153      16.344  14.949  62.071  1.00138.22           N
ATOM   1178  C   LYS B 153      12.190  13.547  58.805  1.00138.22           C
ATOM   1179  O   LYS B 153      11.535  12.521  58.987  1.00138.22           O
ATOM   1180  N   GLU B 154      12.488  14.021  57.583  1.00127.66           N
ATOM   1181  CA  GLU B 154      12.003  13.396  56.394  1.00127.66           C
ATOM   1182  CB  GLU B 154      11.980  14.322  55.162  1.00127.66           C
ATOM   1183  CG  GLU B 154      13.362  14.772  54.678  0.00127.66           C
ATOM   1184  CD  GLU B 154      13.750  16.053  55.400  0.00127.66           C
ATOM   1185  OE1 GLU B 154      13.377  17.144  54.892  0.00127.66           O
ATOM   1186  OE2 GLU B 154      14.424  15.964  56.460  0.00127.66           O
ATOM   1187  C   GLU B 154      12.849  12.221  56.038  1.00127.66           C
ATOM   1188  O   GLU B 154      14.022  12.126  56.398  1.00127.66           O
ATOM   1189  N   GLY B 155      12.215  11.282  55.315  1.00 30.91           N
ATOM   1190  CA  GLY B 155      12.832  10.105  54.789  1.00 30.91           C
ATOM   1191  C   GLY B 155      12.024   9.774  53.574  1.00 30.91           C
ATOM   1192  O   GLY B 155      10.946  10.335  53.378  1.00 30.91           O
ATOM   1193  N   LYS B 156      12.518   8.861  52.717  1.00146.18           N
ATOM   1194  CA  LYS B 156      11.770   8.485  51.548  1.00146.18           C
ATOM   1195  CB  LYS B 156      12.459   8.790  50.202  1.00146.18           C
ATOM   1196  CG  LYS B 156      12.147  10.152  49.574  1.00146.18           C
ATOM   1197  CD  LYS B 156      10.689  10.299  49.124  1.00146.18           C
ATOM   1198  CE  LYS B 156      10.391  11.604  48.382  1.00146.18           C
ATOM   1199  NZ  LYS B 156      10.733  11.464  46.949  1.00146.18           N
ATOM   1200  C   LYS B 156      11.554   7.009  51.556  1.00146.18           C
ATOM   1201  O   LYS B 156      12.308   6.250  52.163  1.00146.18           O
ATOM   1202  N   VAL B 157      10.491   6.566  50.859  1.00 54.06           N
ATOM   1203  CA  VAL B 157      10.218   5.164  50.761  1.00 54.06           C
ATOM   1204  CB  VAL B 157       8.753   4.853  50.686  1.00 54.06           C
ATOM   1205  CG1 VAL B 157       8.582   3.343  50.452  1.00 54.06           C
ATOM   1206  CG2 VAL B 157       8.083   5.369  51.970  1.00 54.06           C
ATOM   1207  C   VAL B 157      10.821   4.719  49.478  1.00 54.06           C
ATOM   1208  O   VAL B 157      10.580   5.306  48.424  1.00 54.06           O
ATOM   1209  N   PRO B 158      11.636   3.709  49.551  1.00170.09           N
ATOM   1210  CA  PRO B 158      12.249   3.215  48.361  1.00170.09           C
ATOM   1211  CD  PRO B 158      12.423   3.422  50.734  1.00170.09           C
ATOM   1212  CB  PRO B 158      13.436   2.356  48.808  1.00170.09           C
ATOM   1213  CG  PRO B 158      13.236   2.182  50.327  1.00170.09           C
ATOM   1214  C   PRO B 158      11.245   2.514  47.515  1.00170.09           C
ATOM   1215  O   PRO B 158      10.577   1.604  48.002  1.00170.09           O
ATOM   1216  N   GLY B 159      11.145   2.916  46.239  1.00212.49           N
ATOM   1217  CA  GLY B 159      10.275   2.272  45.303  1.00212.49           C
ATOM   1218  C   GLY B 159       9.038   3.098  45.133  1.00212.49           C
ATOM   1219  O   GLY B 159       8.636   3.398  44.009  1.00212.49           O
ATOM   1220  N   SER B 160       8.395   3.468  46.257  1.00113.33           N
ATOM   1221  CA  SER B 160       7.222   4.291  46.214  1.00113.33           C
ATOM   1222  CB  SER B 160       6.472   4.313  47.557  1.00113.33           C
ATOM   1223  OG  SER B 160       5.327   5.145  47.462  1.00113.33           O
ATOM   1224  C   SER B 160       7.660   5.686  45.924  1.00113.33           C
ATOM   1225  O   SER B 160       6.975   6.437  45.231  1.00113.33           O
ATOM   1226  N   ASP B 161       8.851   6.029  46.454  1.00121.39           N
ATOM   1227  CA  ASP B 161       9.494   7.313  46.411  1.00121.39           C
ATOM   1228  CB  ASP B 161       9.957   7.808  45.019  1.00121.39           C
ATOM   1229  CG  ASP B 161       8.783   8.182  44.131  1.00121.39           C
ATOM   1230  OD1 ASP B 161       8.305   9.343  44.244  1.00121.39           O
ATOM   1231  OD2 ASP B 161       8.372   7.325  43.305  1.00121.39           O
ATOM   1232  C   ASP B 161       8.591   8.325  47.040  1.00121.39           C
ATOM   1233  O   ASP B 161       8.680   9.517  46.754  1.00121.39           O
ATOM   1234  N   LYS B 162       7.703   7.869  47.947  1.00 89.88           N
ATOM   1235  CA  LYS B 162       6.858   8.789  48.645  1.00 89.88           C
ATOM   1236  CB  LYS B 162       5.487   8.205  49.035  1.00 89.88           C
ATOM   1237  CG  LYS B 162       4.616   7.880  47.818  0.00 89.88           C
ATOM   1238  CD  LYS B 162       3.350   7.085  48.143  0.00 89.88           C
ATOM   1239  CE  LYS B 162       2.130   7.960  48.443  1.00 89.88           C
ATOM   1240  NZ  LYS B 162       0.928   7.112  48.609  1.00 89.88           N
ATOM   1241  C   LYS B 162       7.591   9.170  49.888  1.00 89.88           C
ATOM   1242  O   LYS B 162       8.297   8.354  50.479  1.00 89.88           O
ATOM   1243  N   THR B 163       7.447  10.436  50.320  1.00 94.03           N
ATOM   1244  CA  THR B 163       8.172  10.848  51.483  1.00 94.03           C
ATOM   1245  CB  THR B 163       8.237  12.337  51.659  1.00 94.03           C
ATOM   1246  OG1 THR B 163       9.157  12.670  52.687  1.00 94.03           O
ATOM   1247  CG2 THR B 163       6.834  12.856  52.011  1.00 94.03           C
ATOM   1248  C   THR B 163       7.502  10.271  52.688  1.00 94.03           C
ATOM   1249  O   THR B 163       6.296  10.032  52.690  1.00 94.03           O
ATOM   1250  N   TYR B 164       8.298   9.995  53.743  1.00169.21           N
ATOM   1251  CA  TYR B 164       7.765   9.493  54.978  1.00169.21           C
ATOM   1252  CB  TYR B 164       8.071   8.003  55.264  1.00169.21           C
ATOM   1253  CG  TYR B 164       9.519   7.783  55.581  1.00169.21           C
ATOM   1254  CD1 TYR B 164       9.987   7.954  56.867  1.00169.21           C
ATOM   1255  CD2 TYR B 164      10.407   7.380  54.607  1.00169.21           C
ATOM   1256  CE1 TYR B 164      11.311   7.752  57.175  1.00169.21           C
ATOM   1257  CE2 TYR B 164      11.734   7.174  54.912  1.00169.21           C
ATOM   1258  CZ  TYR B 164      12.189   7.356  56.196  1.00169.21           C
ATOM   1259  OH  TYR B 164      13.550   7.143  56.503  1.00169.21           O
ATOM   1260  C   TYR B 164       8.412  10.299  56.051  1.00169.21           C
ATOM   1261  O   TYR B 164       9.479  10.872  55.838  1.00169.21           O
ATOM   1262  N   LYS B 165       7.783  10.404  57.236  1.00107.82           N
ATOM   1263  CA  LYS B 165       8.477  11.166  58.229  1.00107.82           C
ATOM   1264  CB  LYS B 165       7.720  12.411  58.737  1.00107.82           C
ATOM   1265  CG  LYS B 165       6.339  12.151  59.339  1.00107.82           C
ATOM   1266  CD  LYS B 165       5.821  13.345  60.147  1.00107.82           C
ATOM   1267  CE  LYS B 165       4.332  13.276  60.487  1.00107.82           C
ATOM   1268  NZ  LYS B 165       3.526  13.630  59.298  1.00107.82           N
ATOM   1269  C   LYS B 165       8.815  10.288  59.384  1.00107.82           C
ATOM   1270  O   LYS B 165       8.038   9.418  59.774  1.00107.82           O
ATOM   1271  N   THR B 166      10.032  10.482  59.933  1.00127.73           N
ATOM   1272  CA  THR B 166      10.429   9.762  61.105  1.00127.73           C
ATOM   1273  CB  THR B 166      11.912   9.640  61.292  1.00127.73           C
ATOM   1274  OG1 THR B 166      12.207   8.713  62.327  1.00127.73           O
ATOM   1275  CG2 THR B 166      12.462  11.023  61.654  1.00127.73           C
ATOM   1276  C   THR B 166       9.878  10.556  62.238  1.00127.73           C
ATOM   1277  O   THR B 166       9.805  11.783  62.174  1.00127.73           O
ATOM   1278  N   GLU B 167       9.485   9.861  63.315  1.00 97.36           N
ATOM   1279  CA  GLU B 167       8.767  10.474  64.391  1.00 97.36           C
ATOM   1280  CB  GLU B 167       8.207   9.460  65.408  1.00 97.36           C
ATOM   1281  CG  GLU B 167       9.287   8.690  66.178  1.00 97.36           C
ATOM   1282  CD  GLU B 167       8.606   7.741  67.157  1.00 97.36           C
ATOM   1283  OE1 GLU B 167       7.425   7.378  66.912  1.00 97.36           O
ATOM   1284  OE2 GLU B 167       9.261   7.364  68.166  1.00 97.36           O
ATOM   1285  C   GLU B 167       9.601  11.442  65.165  1.00 97.36           C
ATOM   1286  O   GLU B 167      10.822  11.331  65.263  1.00 97.36           O
ATOM   1287  N   ASP B 168       8.902  12.451  65.723  1.00 97.60           N
ATOM   1288  CA  ASP B 168       9.453  13.466  66.569  1.00 97.60           C
ATOM   1289  CB  ASP B 168       8.396  14.555  66.876  1.00 97.60           C
ATOM   1290  CG  ASP B 168       8.944  15.681  67.748  1.00 97.60           C
ATOM   1291  OD1 ASP B 168       9.509  15.390  68.835  1.00 97.60           O
ATOM   1292  OD2 ASP B 168       8.786  16.862  67.338  1.00 97.60           O
ATOM   1293  C   ASP B 168       9.792  12.768  67.848  1.00 97.60           C
ATOM   1294  O   ASP B 168       9.106  11.823  68.234  1.00 97.60           O
ATOM   1295  N   LYS B 169      10.882  13.188  68.518  1.00101.78           N
ATOM   1296  CA  LYS B 169      11.255  12.605  69.775  1.00101.78           C
ATOM   1297  CB  LYS B 169      12.576  11.816  69.711  1.00101.78           C
ATOM   1298  CG  LYS B 169      13.000  11.189  71.043  1.00101.78           C
ATOM   1299  CD  LYS B 169      14.140  10.174  70.907  1.00101.78           C
ATOM   1300  CE  LYS B 169      14.752   9.745  72.243  1.00101.78           C
ATOM   1301  NZ  LYS B 169      13.890   8.732  72.891  1.00101.78           N
ATOM   1302  C   LYS B 169      11.442  13.738  70.731  1.00101.78           C
ATOM   1303  O   LYS B 169      11.572  14.888  70.310  1.00101.78           O
ATOM   1304  N   ARG B 170      11.423  13.449  72.047  1.00 86.40           N
ATOM   1305  CA  ARG B 170      11.607  14.473  73.038  1.00 86.40           C
ATOM   1306  CB  ARG B 170      10.402  14.658  73.978  1.00 86.40           C
ATOM   1307  CG  ARG B 170       9.107  15.112  73.303  1.00 86.40           C
ATOM   1308  CD  ARG B 170       7.977  15.311  74.315  1.00 86.40           C
ATOM   1309  NE  ARG B 170       6.739  15.698  73.583  1.00 86.40           N
ATOM   1310  CZ  ARG B 170       5.534  15.298  74.076  1.00 86.40           C
ATOM   1311  NH1 ARG B 170       5.483  14.518  75.195  1.00 86.40           N
ATOM   1312  NH2 ARG B 170       4.372  15.674  73.462  1.00 86.40           N
ATOM   1313  C   ARG B 170      12.727  14.026  73.917  1.00 86.40           C
ATOM   1314  O   ARG B 170      12.898  12.828  74.143  1.00 86.40           O
ATOM   1315  N   VAL B 171      13.530  14.982  74.428  1.00 51.59           N
ATOM   1316  CA  VAL B 171      14.605  14.606  75.304  1.00 51.59           C
ATOM   1317  CB  VAL B 171      15.935  14.569  74.615  1.00 51.59           C
ATOM   1318  CG1 VAL B 171      15.898  13.460  73.548  1.00 51.59           C
ATOM   1319  CG2 VAL B 171      16.219  15.968  74.042  1.00 51.59           C
ATOM   1320  C   VAL B 171      14.697  15.621  76.423  1.00 51.59           C
ATOM   1321  O   VAL B 171      14.352  16.784  76.253  1.00 51.59           O
ATOM   1322  N   PRO B 172      15.127  15.180  77.586  1.00167.99           N
ATOM   1323  CA  PRO B 172      15.285  16.081  78.704  1.00167.99           C
ATOM   1324  CD  PRO B 172      14.797  13.833  78.021  1.00167.99           C
ATOM   1325  CB  PRO B 172      15.322  15.203  79.954  1.00167.99           C
ATOM   1326  CG  PRO B 172      14.568  13.930  79.538  1.00167.99           C
ATOM   1327  C   PRO B 172      16.536  16.886  78.551  1.00167.99           C
ATOM   1328  O   PRO B 172      17.508  16.368  78.006  1.00167.99           O
ATOM   1329  N   LYS B 173      16.557  18.145  79.036  1.00 80.56           N
ATOM   1330  CA  LYS B 173      17.781  18.881  78.918  1.00 80.56           C
ATOM   1331  CB  LYS B 173      17.833  19.801  77.685  1.00 80.56           C
ATOM   1332  CG  LYS B 173      19.259  20.149  77.256  1.00 80.56           C
ATOM   1333  CD  LYS B 173      19.374  20.613  75.801  1.00 80.56           C
ATOM   1334  CE  LYS B 173      20.818  20.827  75.351  1.00 80.56           C
ATOM   1335  NZ  LYS B 173      20.886  20.920  73.876  1.00 80.56           N
ATOM   1336  C   LYS B 173      17.962  19.687  80.167  1.00 80.56           C
ATOM   1337  O   LYS B 173      16.998  20.055  80.839  1.00 80.56           O
ATOM   1338  N   PHE B 174      19.235  19.957  80.512  1.00 74.73           N
ATOM   1339  CA  PHE B 174      19.598  20.660  81.706  1.00 74.73           C
ATOM   1340  CB  PHE B 174      20.485  19.763  82.595  1.00 74.73           C
ATOM   1341  CG  PHE B 174      21.086  20.515  83.730  1.00 74.73           C
ATOM   1342  CD1 PHE B 174      20.329  20.889  84.814  1.00 74.73           C
ATOM   1343  CD2 PHE B 174      22.433  20.802  83.720  1.00 74.73           C
ATOM   1344  CE1 PHE B 174      20.900  21.573  85.859  1.00 74.73           C
ATOM   1345  CE2 PHE B 174      23.011  21.484  84.763  1.00 74.73           C
ATOM   1346  CZ  PHE B 174      22.241  21.873  85.833  1.00 74.73           C
ATOM   1347  C   PHE B 174      20.382  21.872  81.311  1.00 74.73           C
ATOM   1348  O   PHE B 174      21.287  21.790  80.482  1.00 74.73           O
ATOM   1349  N   LYS B 175      20.023  23.039  81.889  1.00147.88           N
ATOM   1350  CA  LYS B 175      20.750  24.257  81.658  1.00147.88           C
ATOM   1351  CB  LYS B 175      19.877  25.415  81.147  1.00147.88           C
ATOM   1352  CG  LYS B 175      20.665  26.681  80.807  1.00147.88           C
ATOM   1353  CD  LYS B 175      19.888  27.678  79.945  1.00147.88           C
ATOM   1354  CE  LYS B 175      20.080  27.462  78.442  1.00147.88           C
ATOM   1355  NZ  LYS B 175      19.614  26.111  78.060  1.00147.88           N
ATOM   1356  C   LYS B 175      21.306  24.647  82.991  1.00147.88           C
ATOM   1357  O   LYS B 175      20.601  24.818  83.985  1.00147.88           O
ATOM   1358  N   PRO B 176      22.590  24.804  82.962  1.00253.47           N
ATOM   1359  CA  PRO B 176      23.426  24.949  84.118  1.00253.47           C
ATOM   1360  CD  PRO B 176      23.261  25.224  81.743  1.00253.47           C
ATOM   1361  CB  PRO B 176      24.843  25.072  83.562  1.00253.47           C
ATOM   1362  CG  PRO B 176      24.626  25.759  82.204  1.00253.47           C
ATOM   1363  C   PRO B 176      23.227  25.971  85.172  1.00253.47           C
ATOM   1364  O   PRO B 176      23.526  25.585  86.284  1.00253.47           O
ATOM   1365  N   GLY B 177      22.820  27.231  84.920  1.00115.09           N
ATOM   1366  CA  GLY B 177      22.719  28.198  85.990  1.00115.09           C
ATOM   1367  C   GLY B 177      24.053  28.886  86.066  1.00115.09           C
ATOM   1368  O   GLY B 177      25.090  28.228  86.064  1.00115.09           O
ATOM   1369  N   LYS B 178      24.056  30.232  86.183  1.00140.77           N
ATOM   1370  CA  LYS B 178      25.264  31.014  86.168  1.00140.77           C
ATOM   1371  CB  LYS B 178      25.015  32.532  86.218  1.00140.77           C
ATOM   1372  CG  LYS B 178      24.402  33.003  87.540  0.00140.77           C
ATOM   1373  CD  LYS B 178      24.509  34.512  87.773  0.00140.77           C
ATOM   1374  CE  LYS B 178      23.345  35.312  87.187  0.00140.77           C
ATOM   1375  NZ  LYS B 178      23.477  35.409  85.715  0.00140.77           N
ATOM   1376  C   LYS B 178      26.151  30.685  87.333  1.00140.77           C
ATOM   1377  O   LYS B 178      27.362  30.550  87.173  1.00140.77           O
ATOM   1378  N   ILE B 179      25.584  30.539  88.544  1.00122.25           N
ATOM   1379  CA  ILE B 179      26.419  30.297  89.685  1.00122.25           C
ATOM   1380  CB  ILE B 179      25.687  30.284  91.001  1.00122.25           C
ATOM   1381  CG1 ILE B 179      26.686  30.302  92.170  1.00122.25           C
ATOM   1382  CG2 ILE B 179      24.754  29.073  91.032  1.00122.25           C
ATOM   1383  CD1 ILE B 179      27.475  31.604  92.287  0.00122.25           C
ATOM   1384  C   ILE B 179      27.131  28.993  89.512  1.00122.25           C
ATOM   1385  O   ILE B 179      28.328  28.896  89.776  1.00122.25           O
ATOM   1386  N   LEU B 180      26.417  27.954  89.048  1.00102.71           N
ATOM   1387  CA  LEU B 180      27.017  26.665  88.861  1.00102.71           C
ATOM   1388  CB  LEU B 180      26.056  25.543  88.434  1.00102.71           C
ATOM   1389  CG  LEU B 180      25.257  24.950  89.606  1.00102.71           C
ATOM   1390  CD1 LEU B 180      24.333  25.992  90.236  1.00102.71           C
ATOM   1391  CD2 LEU B 180      24.526  23.663  89.201  1.00102.71           C
ATOM   1392  C   LEU B 180      28.091  26.746  87.829  1.00102.71           C
ATOM   1393  O   LEU B 180      29.138  26.122  87.983  1.00102.71           O
ATOM   1394  N   LYS B 181      27.864  27.498  86.739  1.00 67.18           N
ATOM   1395  CA  LYS B 181      28.857  27.592  85.711  1.00 67.18           C
ATOM   1396  CB  LYS B 181      28.364  28.349  84.466  1.00 67.18           C
ATOM   1397  CG  LYS B 181      27.403  27.514  83.614  1.00 67.18           C
ATOM   1398  CD  LYS B 181      26.672  28.292  82.517  1.00 67.18           C
ATOM   1399  CE  LYS B 181      25.482  29.098  83.037  1.00 67.18           C
ATOM   1400  NZ  LYS B 181      24.794  29.769  81.912  1.00 67.18           N
ATOM   1401  C   LYS B 181      30.076  28.277  86.252  1.00 67.18           C
ATOM   1402  O   LYS B 181      31.202  27.880  85.952  1.00 67.18           O
ATOM   1403  N   GLN B 182      29.876  29.320  87.080  1.00 79.83           N
ATOM   1404  CA  GLN B 182      30.946  30.101  87.637  1.00 79.83           C
ATOM   1405  CB  GLN B 182      30.432  31.280  88.480  1.00 79.83           C
ATOM   1406  CG  GLN B 182      31.544  32.098  89.136  1.00 79.83           C
ATOM   1407  CD  GLN B 182      30.882  33.244  89.885  1.00 79.83           C
ATOM   1408  OE1 GLN B 182      29.687  33.489  89.730  1.00 79.83           O
ATOM   1409  NE2 GLN B 182      31.675  33.980  90.708  1.00 79.83           N
ATOM   1410  C   GLN B 182      31.800  29.270  88.543  1.00 79.83           C
ATOM   1411  O   GLN B 182      33.023  29.405  88.538  1.00 79.83           O
ATOM   1412  N   LYS B 183      31.170  28.404  89.359  1.00107.85           N
ATOM   1413  CA  LYS B 183      31.886  27.611  90.314  1.00107.85           C
ATOM   1414  CB  LYS B 183      30.951  26.794  91.224  1.00107.85           C
ATOM   1415  CG  LYS B 183      30.053  27.656  92.119  1.00107.85           C
ATOM   1416  CD  LYS B 183      30.816  28.582  93.072  1.00107.85           C
ATOM   1417  CE  LYS B 183      31.162  27.942  94.419  1.00107.85           C
ATOM   1418  NZ  LYS B 183      31.846  28.922  95.294  1.00107.85           N
ATOM   1419  C   LYS B 183      32.791  26.657  89.600  1.00107.85           C
ATOM   1420  O   LYS B 183      33.933  26.453  90.006  1.00107.85           O
ATOM   1421  N   VAL B 184      32.291  26.036  88.517  1.00 46.87           N
ATOM   1422  CA  VAL B 184      33.036  25.080  87.749  1.00 46.87           C
ATOM   1423  CB  VAL B 184      32.219  24.461  86.653  1.00 46.87           C
ATOM   1424  CG1 VAL B 184      33.126  23.543  85.816  1.00 46.87           C
ATOM   1425  CG2 VAL B 184      31.021  23.740  87.299  1.00 46.87           C
ATOM   1426  C   VAL B 184      34.207  25.766  87.115  1.00 46.87           C
ATOM   1427  O   VAL B 184      35.315  25.232  87.121  1.00 46.87           O
ATOM   1428  N   GLU B 185      33.994  26.958  86.517  1.00119.85           N
ATOM   1429  CA  GLU B 185      35.119  27.651  85.957  1.00119.85           C
ATOM   1430  CB  GLU B 185      35.226  27.538  84.426  1.00119.85           C
ATOM   1431  CG  GLU B 185      36.584  27.997  83.892  1.00119.85           C
ATOM   1432  CD  GLU B 185      37.592  26.902  84.207  1.00119.85           C
ATOM   1433  OE1 GLU B 185      37.152  25.827  84.696  1.00119.85           O
ATOM   1434  OE2 GLU B 185      38.809  27.123  83.963  1.00119.85           O
ATOM   1435  C   GLU B 185      34.961  29.103  86.284  1.00119.85           C
ATOM   1436  O   GLU B 185      34.073  29.773  85.761  1.00119.85           O
ATOM   1437  N   GLU B 186      35.852  29.647  87.135  1.00 87.62           N
ATOM   1438  CA  GLU B 186      35.714  31.028  87.507  1.00 87.62           C
ATOM   1439  CB  GLU B 186      36.699  31.502  88.585  1.00 87.62           C
ATOM   1440  CG  GLU B 186      38.148  31.501  88.091  1.00 87.62           C
ATOM   1441  CD  GLU B 186      38.951  32.444  88.974  1.00 87.62           C
ATOM   1442  OE1 GLU B 186      38.314  33.250  89.702  1.00 87.62           O
ATOM   1443  OE2 GLU B 186      40.209  32.382  88.926  1.00 87.62           O
ATOM   1444  C   GLU B 186      36.034  31.859  86.309  1.00 87.62           C
ATOM   1445  O   GLU B 186      36.927  31.523  85.534  1.00 87.62           O
ATOM   1446  N   GLY B 187      35.312  32.982  86.125  1.00 20.73           N
ATOM   1447  CA  GLY B 187      35.620  33.817  85.005  1.00 20.73           C
ATOM   1448  C   GLY B 187      36.980  34.379  85.256  1.00 20.73           C
ATOM   1449  O   GLY B 187      37.292  34.795  86.371  1.00 20.73           O
ATOM   1450  N   LYS B 188      37.832  34.410  84.216  1.00102.88           N
ATOM   1451  CA  LYS B 188      39.139  34.959  84.400  1.00102.88           C
ATOM   1452  CB  LYS B 188      40.282  34.002  84.019  1.00102.88           C
ATOM   1453  CG  LYS B 188      40.417  33.743  82.519  1.00102.88           C
ATOM   1454  CD  LYS B 188      39.157  33.165  81.876  1.00102.88           C
ATOM   1455  CE  LYS B 188      39.297  32.928  80.371  1.00102.88           C
ATOM   1456  NZ  LYS B 188      38.041  32.358  79.833  1.00102.88           N
ATOM   1457  C   LYS B 188      39.231  36.166  83.487  1.00102.88           C
ATOM   1458  O   LYS B 188      38.894  36.013  82.282  1.00102.88           O
ATOM   1459  OXT LYS B 188      39.629  37.255  83.979  1.00102.88           O
TER    1460      LYS B 188
END
