# Supplementary material for: Comparison of histone-like HU protein DNA-binding properties and HU/IHF protein sequence alignment
Source: PLoS One. 2017 Nov 13;12(11):e0188037. doi: 10.1371/journal.pone.0188037 (PMC5683647; doi:10.1371/journal.pone.0188037)
Supplement: S3 File — (ZIP) [file pone.0188037.s003.zip › C_1.pdb]

EXPDTA    THEORETICAL MODEL, MODELLER 9.17 2017/01/17 18:57:38
REMARK   6 MODELLER OBJECTIVE FUNCTION:       722.4398
REMARK   6 MODELLER BEST TEMPLATE % SEQ ID:  48.333
REMARK   6 SEQUENCE: C_1
REMARK   6 DOPE score: -15817.04492
REMARK   6 GA341 score: 0.99640
REMARK   6 TEMPLATE: 1p71 1:A - 90:B MODELS 1:A - 180:B AT 48.3%
ATOM      1  N   MET A   1      12.671  26.317  91.348  1.00 71.54           N
ATOM      2  CA  MET A   1      13.397  25.503  92.354  1.00 71.54           C
ATOM      3  CB  MET A   1      12.971  24.027  92.247  1.00 71.54           C
ATOM      4  CG  MET A   1      13.667  23.106  93.252  1.00 71.54           C
ATOM      5  SD  MET A   1      13.295  21.337  93.039  1.00 71.54           S
ATOM      6  CE  MET A   1      11.653  21.408  93.809  1.00 71.54           C
ATOM      7  C   MET A   1      14.876  25.565  92.130  1.00 71.54           C
ATOM      8  O   MET A   1      15.366  25.253  91.045  1.00 71.54           O
ATOM      9  N   ASN A   2      15.621  26.010  93.160  1.00 42.96           N
ATOM     10  CA  ASN A   2      17.053  26.064  93.090  1.00 42.96           C
ATOM     11  CB  ASN A   2      17.673  27.299  93.767  1.00 42.96           C
ATOM     12  CG  ASN A   2      17.350  27.258  95.250  1.00 42.96           C
ATOM     13  OD1 ASN A   2      16.210  27.022  95.642  1.00 42.96           O
ATOM     14  ND2 ASN A   2      18.382  27.496  96.102  1.00 42.96           N
ATOM     15  C   ASN A   2      17.575  24.838  93.769  1.00 42.96           C
ATOM     16  O   ASN A   2      16.807  23.990  94.219  1.00 42.96           O
ATOM     17  N   LYS A   3      18.914  24.700  93.845  1.00 97.66           N
ATOM     18  CA  LYS A   3      19.476  23.534  94.463  1.00 97.66           C
ATOM     19  CB  LYS A   3      21.013  23.471  94.432  1.00 97.66           C
ATOM     20  CG  LYS A   3      21.588  23.128  93.058  0.00 97.66           C
ATOM     21  CD  LYS A   3      23.117  23.128  93.018  0.00 97.66           C
ATOM     22  CE  LYS A   3      23.735  21.872  93.640  0.00 97.66           C
ATOM     23  NZ  LYS A   3      25.211  21.941  93.566  0.00 97.66           N
ATOM     24  C   LYS A   3      19.058  23.473  95.900  1.00 97.66           C
ATOM     25  O   LYS A   3      18.733  22.401  96.407  1.00 97.66           O
ATOM     26  N   SER A   4      19.040  24.625  96.594  1.00 30.12           N
ATOM     27  CA  SER A   4      18.709  24.635  97.992  1.00 30.12           C
ATOM     28  CB  SER A   4      18.751  26.048  98.600  1.00 30.12           C
ATOM     29  OG  SER A   4      20.069  26.571  98.533  1.00 30.12           O
ATOM     30  C   SER A   4      17.318  24.111  98.181  1.00 30.12           C
ATOM     31  O   SER A   4      17.057  23.340  99.102  1.00 30.12           O
ATOM     32  N   GLU A   5      16.375  24.519  97.315  1.00 37.40           N
ATOM     33  CA  GLU A   5      15.012  24.089  97.455  1.00 37.40           C
ATOM     34  CB  GLU A   5      14.061  24.788  96.469  1.00 37.40           C
ATOM     35  CG  GLU A   5      13.835  26.267  96.786  1.00 37.40           C
ATOM     36  CD  GLU A   5      13.000  26.869  95.665  1.00 37.40           C
ATOM     37  OE1 GLU A   5      12.170  26.124  95.080  1.00 37.40           O
ATOM     38  OE2 GLU A   5      13.188  28.080  95.373  1.00 37.40           O
ATOM     39  C   GLU A   5      14.917  22.615  97.210  1.00 37.40           C
ATOM     40  O   GLU A   5      14.147  21.920  97.870  1.00 37.40           O
ATOM     41  N   LEU A   6      15.690  22.103  96.234  1.00 54.41           N
ATOM     42  CA  LEU A   6      15.657  20.712  95.876  1.00 54.41           C
ATOM     43  CB  LEU A   6      16.543  20.411  94.645  1.00 54.41           C
ATOM     44  CG  LEU A   6      16.529  18.946  94.161  1.00 54.41           C
ATOM     45  CD1 LEU A   6      15.130  18.521  93.689  1.00 54.41           C
ATOM     46  CD2 LEU A   6      17.600  18.707  93.081  1.00 54.41           C
ATOM     47  C   LEU A   6      16.149  19.895  97.034  1.00 54.41           C
ATOM     48  O   LEU A   6      15.581  18.848  97.341  1.00 54.41           O
ATOM     49  N   ILE A   7      17.217  20.355  97.720  1.00 94.42           N
ATOM     50  CA  ILE A   7      17.748  19.593  98.816  1.00 94.42           C
ATOM     51  CB  ILE A   7      19.008  20.144  99.433  1.00 94.42           C
ATOM     52  CG1 ILE A   7      18.768  21.481 100.145  1.00 94.42           C
ATOM     53  CG2 ILE A   7      20.072  20.217  98.325  1.00 94.42           C
ATOM     54  CD1 ILE A   7      19.924  21.909 101.049  1.00 94.42           C
ATOM     55  C   ILE A   7      16.703  19.509  99.887  1.00 94.42           C
ATOM     56  O   ILE A   7      16.516  18.462 100.505  1.00 94.42           O
ATOM     57  N   ASP A   8      15.977  20.617 100.130  1.00 37.63           N
ATOM     58  CA  ASP A   8      14.991  20.633 101.173  1.00 37.63           C
ATOM     59  CB  ASP A   8      14.238  21.973 101.270  1.00 37.63           C
ATOM     60  CG  ASP A   8      15.172  23.014 101.874  1.00 37.63           C
ATOM     61  OD1 ASP A   8      16.234  22.612 102.420  1.00 37.63           O
ATOM     62  OD2 ASP A   8      14.833  24.225 101.803  1.00 37.63           O
ATOM     63  C   ASP A   8      13.970  19.570 100.903  1.00 37.63           C
ATOM     64  O   ASP A   8      13.599  18.819 101.803  1.00 37.63           O
ATOM     65  N   ALA A   9      13.487  19.479  99.649  1.00 32.32           N
ATOM     66  CA  ALA A   9      12.487  18.514  99.286  1.00 32.32           C
ATOM     67  CB  ALA A   9      11.999  18.689  97.839  1.00 32.32           C
ATOM     68  C   ALA A   9      13.037  17.121  99.414  1.00 32.32           C
ATOM     69  O   ALA A   9      12.345  16.227  99.899  1.00 32.32           O
ATOM     70  N   ILE A  10      14.291  16.897  98.963  1.00142.85           N
ATOM     71  CA  ILE A  10      14.905  15.591  99.012  1.00142.85           C
ATOM     72  CB  ILE A  10      16.212  15.484  98.253  1.00142.85           C
ATOM     73  CG1 ILE A  10      17.003  14.230  98.673  1.00142.85           C
ATOM     74  CG2 ILE A  10      17.015  16.772  98.419  1.00142.85           C
ATOM     75  CD1 ILE A  10      16.365  12.894  98.328  1.00142.85           C
ATOM     76  C   ILE A  10      15.131  15.134 100.414  1.00142.85           C
ATOM     77  O   ILE A  10      14.811  13.994 100.751  1.00142.85           O
ATOM     78  N   ALA A  11      15.647  16.019 101.284  1.00 32.42           N
ATOM     79  CA  ALA A  11      15.950  15.627 102.629  1.00 32.42           C
ATOM     80  CB  ALA A  11      16.449  16.799 103.491  1.00 32.42           C
ATOM     81  C   ALA A  11      14.685  15.121 103.244  1.00 32.42           C
ATOM     82  O   ALA A  11      14.699  14.150 103.999  1.00 32.42           O
ATOM     83  N   GLU A  12      13.554  15.781 102.943  1.00 36.73           N
ATOM     84  CA  GLU A  12      12.286  15.375 103.479  1.00 36.73           C
ATOM     85  CB  GLU A  12      11.171  16.373 103.136  1.00 36.73           C
ATOM     86  CG  GLU A  12      11.375  17.737 103.799  0.00 36.73           C
ATOM     87  CD  GLU A  12      10.225  18.641 103.384  0.00 36.73           C
ATOM     88  OE1 GLU A  12       9.710  18.460 102.248  0.00 36.73           O
ATOM     89  OE2 GLU A  12       9.846  19.526 104.197  0.00 36.73           O
ATOM     90  C   GLU A  12      11.873  14.036 102.929  1.00 36.73           C
ATOM     91  O   GLU A  12      11.447  13.159 103.679  1.00 36.73           O
ATOM     92  N   SER A  13      11.988  13.842 101.598  1.00 83.53           N
ATOM     93  CA  SER A  13      11.527  12.633 100.964  1.00 83.53           C
ATOM     94  CB  SER A  13      11.593  12.711  99.430  1.00 83.53           C
ATOM     95  OG  SER A  13      11.130  11.495  98.861  1.00 83.53           O
ATOM     96  C   SER A  13      12.351  11.448 101.381  1.00 83.53           C
ATOM     97  O   SER A  13      11.819  10.389 101.705  1.00 83.53           O
ATOM     98  N   ALA A  14      13.682  11.599 101.306  1.00 68.97           N
ATOM     99  CA  ALA A  14      14.709  10.637 101.620  1.00 68.97           C
ATOM    100  CB  ALA A  14      16.091  11.069 101.102  1.00 68.97           C
ATOM    101  C   ALA A  14      14.836  10.396 103.092  1.00 68.97           C
ATOM    102  O   ALA A  14      15.291   9.330 103.502  1.00 68.97           O
ATOM    103  N   ASP A  15      14.475  11.395 103.922  1.00102.79           N
ATOM    104  CA  ASP A  15      14.660  11.328 105.346  1.00102.79           C
ATOM    105  CB  ASP A  15      14.038  10.065 105.971  1.00102.79           C
ATOM    106  CG  ASP A  15      13.793  10.300 107.459  1.00102.79           C
ATOM    107  OD1 ASP A  15      14.743  10.708 108.179  1.00102.79           O
ATOM    108  OD2 ASP A  15      12.636  10.063 107.897  1.00102.79           O
ATOM    109  C   ASP A  15      16.133  11.356 105.651  1.00102.79           C
ATOM    110  O   ASP A  15      16.626  10.602 106.489  1.00102.79           O
ATOM    111  N   ILE A  16      16.873  12.247 104.951  1.00161.77           N
ATOM    112  CA  ILE A  16      18.277  12.446 105.181  1.00161.77           C
ATOM    113  CB  ILE A  16      19.119  12.088 103.992  1.00161.77           C
ATOM    114  CG1 ILE A  16      20.590  11.952 104.404  1.00161.77           C
ATOM    115  CG2 ILE A  16      18.864  13.134 102.895  1.00161.77           C
ATOM    116  CD1 ILE A  16      20.857  10.764 105.327  1.00161.77           C
ATOM    117  C   ILE A  16      18.477  13.908 105.473  1.00161.77           C
ATOM    118  O   ILE A  16      17.674  14.747 105.061  1.00161.77           O
ATOM    119  N   SER A  17      19.563  14.249 106.205  1.00 34.35           N
ATOM    120  CA  SER A  17      19.807  15.608 106.609  1.00 34.35           C
ATOM    121  CB  SER A  17      21.076  15.782 107.461  1.00 34.35           C
ATOM    122  OG  SER A  17      20.930  15.104 108.700  1.00 34.35           O
ATOM    123  C   SER A  17      19.951  16.469 105.394  1.00 34.35           C
ATOM    124  O   SER A  17      20.270  15.995 104.305  1.00 34.35           O
ATOM    125  N   LYS A  18      19.701  17.782 105.575  1.00113.08           N
ATOM    126  CA  LYS A  18      19.774  18.744 104.513  1.00113.08           C
ATOM    127  CB  LYS A  18      19.439  20.176 104.968  1.00113.08           C
ATOM    128  CG  LYS A  18      17.951  20.412 105.234  1.00113.08           C
ATOM    129  CD  LYS A  18      17.074  20.209 103.996  1.00113.08           C
ATOM    130  CE  LYS A  18      15.610  20.606 104.202  0.00113.08           C
ATOM    131  NZ  LYS A  18      14.966  19.692 105.170  0.00113.08           N
ATOM    132  C   LYS A  18      21.175  18.751 103.998  1.00113.08           C
ATOM    133  O   LYS A  18      21.404  18.914 102.801  1.00113.08           O
ATOM    134  N   ALA A  19      22.158  18.605 104.904  1.00 26.26           N
ATOM    135  CA  ALA A  19      23.525  18.588 104.479  1.00 26.26           C
ATOM    136  CB  ALA A  19      24.513  18.497 105.656  1.00 26.26           C
ATOM    137  C   ALA A  19      23.753  17.384 103.612  1.00 26.26           C
ATOM    138  O   ALA A  19      24.381  17.483 102.560  1.00 26.26           O
ATOM    139  N   ALA A  20      23.232  16.213 104.030  1.00 34.43           N
ATOM    140  CA  ALA A  20      23.456  14.974 103.336  1.00 34.43           C
ATOM    141  CB  ALA A  20      22.887  13.764 104.088  1.00 34.43           C
ATOM    142  C   ALA A  20      22.833  15.000 101.978  1.00 34.43           C
ATOM    143  O   ALA A  20      23.420  14.523 101.007  1.00 34.43           O
ATOM    144  N   ALA A  21      21.612  15.548 101.872  1.00 27.17           N
ATOM    145  CA  ALA A  21      20.975  15.598 100.591  1.00 27.17           C
ATOM    146  CB  ALA A  21      19.591  16.268 100.637  1.00 27.17           C
ATOM    147  C   ALA A  21      21.855  16.430  99.719  1.00 27.17           C
ATOM    148  O   ALA A  21      22.126  16.081  98.571  1.00 27.17           O
ATOM    149  N   GLY A  22      22.351  17.552 100.272  1.00 20.99           N
ATOM    150  CA  GLY A  22      23.188  18.436  99.518  1.00 20.99           C
ATOM    151  C   GLY A  22      24.455  17.730  99.144  1.00 20.99           C
ATOM    152  O   GLY A  22      24.933  17.863  98.019  1.00 20.99           O
ATOM    153  N   ARG A  23      25.046  16.970 100.086  1.00111.71           N
ATOM    154  CA  ARG A  23      26.295  16.317  99.819  1.00111.71           C
ATOM    155  CB  ARG A  23      26.856  15.565 101.038  1.00111.71           C
ATOM    156  CG  ARG A  23      27.267  16.486 102.187  1.00111.71           C
ATOM    157  CD  ARG A  23      28.464  17.382 101.855  1.00111.71           C
ATOM    158  NE  ARG A  23      29.603  16.491 101.499  1.00111.71           N
ATOM    159  CZ  ARG A  23      30.841  16.714 102.027  1.00111.71           C
ATOM    160  NH1 ARG A  23      31.035  17.732 102.917  1.00111.71           N
ATOM    161  NH2 ARG A  23      31.886  15.913 101.668  1.00111.71           N
ATOM    162  C   ARG A  23      26.122  15.311  98.723  1.00111.71           C
ATOM    163  O   ARG A  23      26.905  15.277  97.776  1.00111.71           O
ATOM    164  N   ALA A  24      25.081  14.464  98.824  1.00 35.52           N
ATOM    165  CA  ALA A  24      24.849  13.428  97.855  1.00 35.52           C
ATOM    166  CB  ALA A  24      23.686  12.499  98.244  1.00 35.52           C
ATOM    167  C   ALA A  24      24.514  14.029  96.523  1.00 35.52           C
ATOM    168  O   ALA A  24      24.974  13.556  95.486  1.00 35.52           O
ATOM    169  N   LEU A  25      23.686  15.089  96.518  1.00117.87           N
ATOM    170  CA  LEU A  25      23.258  15.716  95.296  1.00117.87           C
ATOM    171  CB  LEU A  25      22.223  16.834  95.568  1.00117.87           C
ATOM    172  CG  LEU A  25      21.735  17.670  94.357  1.00117.87           C
ATOM    173  CD1 LEU A  25      22.803  18.653  93.858  1.00117.87           C
ATOM    174  CD2 LEU A  25      21.182  16.797  93.223  1.00117.87           C
ATOM    175  C   LEU A  25      24.434  16.309  94.575  1.00117.87           C
ATOM    176  O   LEU A  25      24.578  16.125  93.368  1.00117.87           O
ATOM    177  N   ASP A  26      25.322  17.018  95.300  1.00 76.51           N
ATOM    178  CA  ASP A  26      26.428  17.693  94.677  1.00 76.51           C
ATOM    179  CB  ASP A  26      27.262  18.504  95.687  1.00 76.51           C
ATOM    180  CG  ASP A  26      28.251  19.390  94.938  1.00 76.51           C
ATOM    181  OD1 ASP A  26      28.957  18.881  94.027  1.00 76.51           O
ATOM    182  OD2 ASP A  26      28.306  20.604  95.272  1.00 76.51           O
ATOM    183  C   ASP A  26      27.324  16.683  94.030  1.00 76.51           C
ATOM    184  O   ASP A  26      27.799  16.884  92.915  1.00 76.51           O
ATOM    185  N   ALA A  27      27.577  15.561  94.721  1.00 31.67           N
ATOM    186  CA  ALA A  27      28.442  14.535  94.216  1.00 31.67           C
ATOM    187  CB  ALA A  27      28.623  13.377  95.211  1.00 31.67           C
ATOM    188  C   ALA A  27      27.850  13.958  92.967  1.00 31.67           C
ATOM    189  O   ALA A  27      28.573  13.624  92.030  1.00 31.67           O
ATOM    190  N   MET A  28      26.514  13.801  92.934  1.00 52.15           N
ATOM    191  CA  MET A  28      25.843  13.212  91.808  1.00 52.15           C
ATOM    192  CB  MET A  28      24.321  13.163  91.996  1.00 52.15           C
ATOM    193  CG  MET A  28      23.583  12.792  90.710  1.00 52.15           C
ATOM    194  SD  MET A  28      21.835  13.291  90.672  1.00 52.15           S
ATOM    195  CE  MET A  28      22.169  15.076  90.638  1.00 52.15           C
ATOM    196  C   MET A  28      26.048  14.042  90.577  1.00 52.15           C
ATOM    197  O   MET A  28      26.379  13.515  89.515  1.00 52.15           O
ATOM    198  N   THR A  29      25.845  15.369  90.697  1.00103.92           N
ATOM    199  CA  THR A  29      25.943  16.268  89.582  1.00103.92           C
ATOM    200  CB  THR A  29      25.493  17.662  89.923  1.00103.92           C
ATOM    201  OG1 THR A  29      25.476  18.475  88.760  1.00103.92           O
ATOM    202  CG2 THR A  29      26.442  18.264  90.971  1.00103.92           C
ATOM    203  C   THR A  29      27.357  16.335  89.105  1.00103.92           C
ATOM    204  O   THR A  29      27.615  16.374  87.902  1.00103.92           O
ATOM    205  N   ASN A  30      28.317  16.360  90.047  1.00 61.43           N
ATOM    206  CA  ASN A  30      29.695  16.451  89.668  1.00 61.43           C
ATOM    207  CB  ASN A  30      30.647  16.556  90.872  1.00 61.43           C
ATOM    208  CG  ASN A  30      32.038  16.900  90.350  1.00 61.43           C
ATOM    209  OD1 ASN A  30      32.544  16.281  89.416  1.00 61.43           O
ATOM    210  ND2 ASN A  30      32.678  17.929  90.965  1.00 61.43           N
ATOM    211  C   ASN A  30      30.064  15.216  88.905  1.00 61.43           C
ATOM    212  O   ASN A  30      30.774  15.285  87.903  1.00 61.43           O
ATOM    213  N   SER A  31      29.575  14.047  89.362  1.00 31.70           N
ATOM    214  CA  SER A  31      29.904  12.789  88.754  1.00 31.70           C
ATOM    215  CB  SER A  31      29.311  11.592  89.517  1.00 31.70           C
ATOM    216  OG  SER A  31      29.849  11.538  90.830  1.00 31.70           O
ATOM    217  C   SER A  31      29.373  12.734  87.354  1.00 31.70           C
ATOM    218  O   SER A  31      30.039  12.225  86.455  1.00 31.70           O
ATOM    219  N   ILE A  32      28.155  13.260  87.127  1.00 38.07           N
ATOM    220  CA  ILE A  32      27.557  13.221  85.822  1.00 38.07           C
ATOM    221  CB  ILE A  32      26.171  13.800  85.801  1.00 38.07           C
ATOM    222  CG1 ILE A  32      25.222  12.945  86.659  1.00 38.07           C
ATOM    223  CG2 ILE A  32      25.726  13.934  84.335  1.00 38.07           C
ATOM    224  CD1 ILE A  32      23.862  13.596  86.906  1.00 38.07           C
ATOM    225  C   ILE A  32      28.400  14.011  84.864  1.00 38.07           C
ATOM    226  O   ILE A  32      28.652  13.574  83.743  1.00 38.07           O
ATOM    227  N   THR A  33      28.871  15.196  85.293  1.00 39.12           N
ATOM    228  CA  THR A  33      29.647  16.070  84.458  1.00 39.12           C
ATOM    229  CB  THR A  33      30.091  17.293  85.201  1.00 39.12           C
ATOM    230  OG1 THR A  33      28.971  17.958  85.762  1.00 39.12           O
ATOM    231  CG2 THR A  33      30.827  18.220  84.219  1.00 39.12           C
ATOM    232  C   THR A  33      30.904  15.357  84.066  1.00 39.12           C
ATOM    233  O   THR A  33      31.349  15.449  82.922  1.00 39.12           O
ATOM    234  N   GLY A  34      31.524  14.650  85.033  1.00 26.38           N
ATOM    235  CA  GLY A  34      32.768  13.967  84.816  1.00 26.38           C
ATOM    236  C   GLY A  34      32.617  12.851  83.825  1.00 26.38           C
ATOM    237  O   GLY A  34      33.450  12.696  82.934  1.00 26.38           O
ATOM    238  N   ALA A  35      31.554  12.034  83.962  1.00 31.62           N
ATOM    239  CA  ALA A  35      31.349  10.899  83.103  1.00 31.62           C
ATOM    240  CB  ALA A  35      30.128  10.059  83.515  1.00 31.62           C
ATOM    241  C   ALA A  35      31.116  11.372  81.702  1.00 31.62           C
ATOM    242  O   ALA A  35      31.605  10.782  80.741  1.00 31.62           O
ATOM    243  N   LEU A  36      30.339  12.457  81.569  1.00 64.86           N
ATOM    244  CA  LEU A  36      29.963  13.055  80.321  1.00 64.86           C
ATOM    245  CB  LEU A  36      29.126  14.317  80.599  1.00 64.86           C
ATOM    246  CG  LEU A  36      28.633  15.086  79.367  1.00 64.86           C
ATOM    247  CD1 LEU A  36      27.482  14.335  78.698  1.00 64.86           C
ATOM    248  CD2 LEU A  36      28.277  16.541  79.719  1.00 64.86           C
ATOM    249  C   LEU A  36      31.198  13.538  79.613  1.00 64.86           C
ATOM    250  O   LEU A  36      31.412  13.248  78.438  1.00 64.86           O
ATOM    251  N   LYS A  37      32.063  14.270  80.338  1.00116.19           N
ATOM    252  CA  LYS A  37      33.229  14.892  79.764  1.00116.19           C
ATOM    253  CB  LYS A  37      34.011  15.776  80.750  1.00116.19           C
ATOM    254  CG  LYS A  37      34.642  15.005  81.911  1.00116.19           C
ATOM    255  CD  LYS A  37      35.719  15.796  82.656  1.00116.19           C
ATOM    256  CE  LYS A  37      35.206  17.083  83.305  1.00116.19           C
ATOM    257  NZ  LYS A  37      36.311  17.770  84.010  1.00116.19           N
ATOM    258  C   LYS A  37      34.166  13.845  79.250  1.00116.19           C
ATOM    259  O   LYS A  37      34.865  14.064  78.261  1.00116.19           O
ATOM    260  N   LYS A  38      34.235  12.703  79.958  1.00104.71           N
ATOM    261  CA  LYS A  38      35.055  11.575  79.619  1.00104.71           C
ATOM    262  CB  LYS A  38      35.106  10.523  80.739  1.00104.71           C
ATOM    263  CG  LYS A  38      35.694  11.077  82.039  1.00104.71           C
ATOM    264  CD  LYS A  38      37.108  11.641  81.886  1.00104.71           C
ATOM    265  CE  LYS A  38      37.687  12.199  83.188  1.00104.71           C
ATOM    266  NZ  LYS A  38      39.059  12.705  82.959  1.00104.71           N
ATOM    267  C   LYS A  38      34.507  10.925  78.385  1.00104.71           C
ATOM    268  O   LYS A  38      35.241  10.272  77.647  1.00104.71           O
ATOM    269  N   GLY A  39      33.192  11.064  78.127  1.00 38.48           N
ATOM    270  CA  GLY A  39      32.647  10.444  76.954  1.00 38.48           C
ATOM    271  C   GLY A  39      31.770   9.286  77.322  1.00 38.48           C
ATOM    272  O   GLY A  39      31.348   8.528  76.449  1.00 38.48           O
ATOM    273  N   ASP A  40      31.500   9.083  78.625  1.00 49.38           N
ATOM    274  CA  ASP A  40      30.596   8.031  78.997  1.00 49.38           C
ATOM    275  CB  ASP A  40      30.827   7.508  80.427  1.00 49.38           C
ATOM    276  CG  ASP A  40      30.128   6.162  80.570  1.00 49.38           C
ATOM    277  OD1 ASP A  40      29.632   5.638  79.538  1.00 49.38           O
ATOM    278  OD2 ASP A  40      30.093   5.633  81.714  1.00 49.38           O
ATOM    279  C   ASP A  40      29.204   8.589  78.925  1.00 49.38           C
ATOM    280  O   ASP A  40      29.011   9.805  78.921  1.00 49.38           O
ATOM    281  N   GLN A  41      28.182   7.710  78.851  1.00 45.16           N
ATOM    282  CA  GLN A  41      26.835   8.203  78.823  1.00 45.16           C
ATOM    283  CB  GLN A  41      25.969   7.610  77.698  1.00 45.16           C
ATOM    284  CG  GLN A  41      24.587   8.260  77.598  1.00 45.16           C
ATOM    285  CD  GLN A  41      23.900   7.729  76.348  1.00 45.16           C
ATOM    286  OE1 GLN A  41      24.435   6.873  75.645  1.00 45.16           O
ATOM    287  NE2 GLN A  41      22.680   8.255  76.056  1.00 45.16           N
ATOM    288  C   GLN A  41      26.212   7.849  80.133  1.00 45.16           C
ATOM    289  O   GLN A  41      26.386   6.740  80.634  1.00 45.16           O
ATOM    290  N   VAL A  42      25.478   8.805  80.737  1.00 38.15           N
ATOM    291  CA  VAL A  42      24.855   8.541  82.002  1.00 38.15           C
ATOM    292  CB  VAL A  42      24.901   9.711  82.946  1.00 38.15           C
ATOM    293  CG1 VAL A  42      24.119   9.357  84.223  1.00 38.15           C
ATOM    294  CG2 VAL A  42      26.376  10.068  83.206  1.00 38.15           C
ATOM    295  C   VAL A  42      23.419   8.225  81.729  1.00 38.15           C
ATOM    296  O   VAL A  42      22.711   9.002  81.089  1.00 38.15           O
ATOM    297  N   THR A  43      22.953   7.057  82.213  1.00 41.26           N
ATOM    298  CA  THR A  43      21.606   6.659  81.929  1.00 41.26           C
ATOM    299  CB  THR A  43      21.531   5.361  81.180  1.00 41.26           C
ATOM    300  OG1 THR A  43      22.237   5.463  79.954  1.00 41.26           O
ATOM    301  CG2 THR A  43      20.055   5.023  80.912  1.00 41.26           C
ATOM    302  C   THR A  43      20.858   6.479  83.213  1.00 41.26           C
ATOM    303  O   THR A  43      21.321   5.805  84.132  1.00 41.26           O
ATOM    304  N   LEU A  44      19.670   7.107  83.307  1.00 70.43           N
ATOM    305  CA  LEU A  44      18.838   6.968  84.467  1.00 70.43           C
ATOM    306  CB  LEU A  44      18.679   8.289  85.238  1.00 70.43           C
ATOM    307  CG  LEU A  44      20.018   8.878  85.728  1.00 70.43           C
ATOM    308  CD1 LEU A  44      19.804  10.196  86.491  1.00 70.43           C
ATOM    309  CD2 LEU A  44      20.829   7.850  86.537  1.00 70.43           C
ATOM    310  C   LEU A  44      17.486   6.578  83.948  1.00 70.43           C
ATOM    311  O   LEU A  44      16.783   7.392  83.354  1.00 70.43           O
ATOM    312  N   ILE A  45      17.055   5.330  84.202  1.00 60.36           N
ATOM    313  CA  ILE A  45      15.842   4.866  83.590  1.00 60.36           C
ATOM    314  CB  ILE A  45      15.540   3.420  83.857  1.00 60.36           C
ATOM    315  CG1 ILE A  45      16.647   2.528  83.272  0.00 60.36           C
ATOM    316  CG2 ILE A  45      14.140   3.117  83.297  0.00 60.36           C
ATOM    317  CD1 ILE A  45      16.561   1.074  83.731  1.00 60.36           C
ATOM    318  C   ILE A  45      14.668   5.663  84.058  1.00 60.36           C
ATOM    319  O   ILE A  45      14.445   5.845  85.254  1.00 60.36           O
ATOM    320  N   GLY A  46      13.903   6.181  83.076  1.00 40.14           N
ATOM    321  CA  GLY A  46      12.681   6.895  83.296  1.00 40.14           C
ATOM    322  C   GLY A  46      12.959   8.364  83.268  1.00 40.14           C
ATOM    323  O   GLY A  46      12.182   9.137  82.707  1.00 40.14           O
ATOM    324  N   PHE A  47      14.050   8.792  83.933  1.00 68.59           N
ATOM    325  CA  PHE A  47      14.402  10.184  83.976  1.00 68.59           C
ATOM    326  CB  PHE A  47      15.428  10.474  85.084  1.00 68.59           C
ATOM    327  CG  PHE A  47      15.677  11.941  85.123  1.00 68.59           C
ATOM    328  CD1 PHE A  47      14.778  12.783  85.738  1.00 68.59           C
ATOM    329  CD2 PHE A  47      16.813  12.471  84.559  1.00 68.59           C
ATOM    330  CE1 PHE A  47      15.004  14.138  85.781  1.00 68.59           C
ATOM    331  CE2 PHE A  47      17.044  13.825  84.600  1.00 68.59           C
ATOM    332  CZ  PHE A  47      16.139  14.661  85.210  1.00 68.59           C
ATOM    333  C   PHE A  47      14.976  10.644  82.666  1.00 68.59           C
ATOM    334  O   PHE A  47      14.464  11.578  82.050  1.00 68.59           O
ATOM    335  N   GLY A  48      16.037   9.967  82.174  1.00 29.46           N
ATOM    336  CA  GLY A  48      16.638  10.408  80.943  1.00 29.46           C
ATOM    337  C   GLY A  48      18.106  10.087  80.950  1.00 29.46           C
ATOM    338  O   GLY A  48      18.627   9.504  81.901  1.00 29.46           O
ATOM    339  N   THR A  49      18.815  10.474  79.864  1.00103.64           N
ATOM    340  CA  THR A  49      20.218  10.181  79.765  1.00103.64           C
ATOM    341  CB  THR A  49      20.537   9.135  78.738  1.00103.64           C
ATOM    342  OG1 THR A  49      20.161   9.587  77.445  1.00103.64           O
ATOM    343  CG2 THR A  49      19.772   7.848  79.093  1.00103.64           C
ATOM    344  C   THR A  49      20.966  11.420  79.372  1.00103.64           C
ATOM    345  O   THR A  49      20.415  12.332  78.754  1.00103.64           O
ATOM    346  N   PHE A  50      22.262  11.471  79.752  1.00 55.06           N
ATOM    347  CA  PHE A  50      23.126  12.572  79.435  1.00 55.06           C
ATOM    348  CB  PHE A  50      23.768  13.241  80.667  1.00 55.06           C
ATOM    349  CG  PHE A  50      22.723  13.872  81.525  1.00 55.06           C
ATOM    350  CD1 PHE A  50      22.041  13.127  82.461  1.00 55.06           C
ATOM    351  CD2 PHE A  50      22.436  15.213  81.405  1.00 55.06           C
ATOM    352  CE1 PHE A  50      21.083  13.709  83.257  1.00 55.06           C
ATOM    353  CE2 PHE A  50      21.478  15.800  82.199  1.00 55.06           C
ATOM    354  CZ  PHE A  50      20.800  15.047  83.127  1.00 55.06           C
ATOM    355  C   PHE A  50      24.279  12.005  78.664  1.00 55.06           C
ATOM    356  O   PHE A  50      24.793  10.939  79.002  1.00 55.06           O
ATOM    357  N   SER A  51      24.719  12.702  77.596  1.00 35.42           N
ATOM    358  CA  SER A  51      25.836  12.207  76.842  1.00 35.42           C
ATOM    359  CB  SER A  51      25.447  11.164  75.781  1.00 35.42           C
ATOM    360  OG  SER A  51      24.613  11.757  74.798  1.00 35.42           O
ATOM    361  C   SER A  51      26.475  13.352  76.125  1.00 35.42           C
ATOM    362  O   SER A  51      25.945  14.461  76.096  1.00 35.42           O
ATOM    363  N   VAL A  52      27.677  13.118  75.566  1.00 44.24           N
ATOM    364  CA  VAL A  52      28.319  14.154  74.818  1.00 44.24           C
ATOM    365  CB  VAL A  52      29.807  14.212  74.983  1.00 44.24           C
ATOM    366  CG1 VAL A  52      30.367  15.222  73.968  1.00 44.24           C
ATOM    367  CG2 VAL A  52      30.113  14.597  76.437  1.00 44.24           C
ATOM    368  C   VAL A  52      28.024  13.874  73.384  1.00 44.24           C
ATOM    369  O   VAL A  52      27.995  12.718  72.962  1.00 44.24           O
ATOM    370  N   LYS A  53      27.750  14.937  72.604  1.00 69.39           N
ATOM    371  CA  LYS A  53      27.465  14.754  71.213  1.00 69.39           C
ATOM    372  CB  LYS A  53      26.158  15.422  70.764  1.00 69.39           C
ATOM    373  CG  LYS A  53      24.906  14.768  71.351  1.00 69.39           C
ATOM    374  CD  LYS A  53      23.654  15.635  71.220  1.00 69.39           C
ATOM    375  CE  LYS A  53      23.341  16.033  69.777  1.00 69.39           C
ATOM    376  NZ  LYS A  53      22.119  16.867  69.732  1.00 69.39           N
ATOM    377  C   LYS A  53      28.577  15.392  70.456  1.00 69.39           C
ATOM    378  O   LYS A  53      28.976  16.519  70.747  1.00 69.39           O
ATOM    379  N   GLU A  54      29.119  14.668  69.462  1.00131.47           N
ATOM    380  CA  GLU A  54      30.219  15.202  68.726  1.00131.47           C
ATOM    381  CB  GLU A  54      31.086  14.120  68.060  1.00131.47           C
ATOM    382  CG  GLU A  54      32.464  14.628  67.637  1.00131.47           C
ATOM    383  CD  GLU A  54      33.294  14.807  68.902  1.00131.47           C
ATOM    384  OE1 GLU A  54      32.768  14.501  70.006  1.00131.47           O
ATOM    385  OE2 GLU A  54      34.466  15.253  68.782  1.00131.47           O
ATOM    386  C   GLU A  54      29.674  16.083  67.666  1.00131.47           C
ATOM    387  O   GLU A  54      28.607  15.822  67.113  1.00131.47           O
ATOM    388  N   ARG A  55      30.393  17.186  67.397  1.00163.99           N
ATOM    389  CA  ARG A  55      30.050  18.053  66.317  1.00163.99           C
ATOM    390  CB  ARG A  55      29.804  19.512  66.744  1.00163.99           C
ATOM    391  CG  ARG A  55      28.578  19.730  67.636  1.00163.99           C
ATOM    392  CD  ARG A  55      27.287  19.968  66.849  1.00163.99           C
ATOM    393  NE  ARG A  55      26.666  18.636  66.613  1.00163.99           N
ATOM    394  CZ  ARG A  55      25.820  18.111  67.547  1.00163.99           C
ATOM    395  NH1 ARG A  55      25.468  18.852  68.638  1.00163.99           N
ATOM    396  NH2 ARG A  55      25.339  16.842  67.397  1.00163.99           N
ATOM    397  C   ARG A  55      31.282  18.077  65.466  1.00163.99           C
ATOM    398  O   ARG A  55      32.339  18.514  65.917  1.00163.99           O
ATOM    399  N   ALA A  56      31.189  17.587  64.215  1.00 34.52           N
ATOM    400  CA  ALA A  56      32.343  17.584  63.361  1.00 34.52           C
ATOM    401  CB  ALA A  56      32.244  16.594  62.187  1.00 34.52           C
ATOM    402  C   ALA A  56      32.481  18.953  62.786  1.00 34.52           C
ATOM    403  O   ALA A  56      31.518  19.717  62.760  1.00 34.52           O
ATOM    404  N   ALA A  57      33.701  19.309  62.332  1.00 32.27           N
ATOM    405  CA  ALA A  57      33.874  20.585  61.708  1.00 32.27           C
ATOM    406  CB  ALA A  57      35.325  20.888  61.293  1.00 32.27           C
ATOM    407  C   ALA A  57      33.045  20.524  60.473  1.00 32.27           C
ATOM    408  O   ALA A  57      32.908  19.464  59.864  1.00 32.27           O
ATOM    409  N   ARG A  58      32.444  21.661  60.083  1.00194.98           N
ATOM    410  CA  ARG A  58      31.575  21.608  58.950  1.00194.98           C
ATOM    411  CB  ARG A  58      30.110  21.451  59.382  1.00194.98           C
ATOM    412  CG  ARG A  58      29.113  21.372  58.235  1.00194.98           C
ATOM    413  CD  ARG A  58      27.664  21.448  58.714  1.00194.98           C
ATOM    414  NE  ARG A  58      27.528  22.726  59.467  1.00194.98           N
ATOM    415  CZ  ARG A  58      26.462  23.547  59.241  1.00194.98           C
ATOM    416  NH1 ARG A  58      25.515  23.198  58.323  1.00194.98           N
ATOM    417  NH2 ARG A  58      26.344  24.719  59.931  1.00194.98           N
ATOM    418  C   ARG A  58      31.708  22.894  58.210  1.00194.98           C
ATOM    419  O   ARG A  58      32.067  23.922  58.782  1.00194.98           O
ATOM    420  N   THR A  59      31.446  22.864  56.891  1.00 38.29           N
ATOM    421  CA  THR A  59      31.532  24.079  56.149  1.00 38.29           C
ATOM    422  CB  THR A  59      31.876  23.882  54.702  1.00 38.29           C
ATOM    423  OG1 THR A  59      33.132  23.230  54.580  1.00 38.29           O
ATOM    424  CG2 THR A  59      31.924  25.256  54.015  1.00 38.29           C
ATOM    425  C   THR A  59      30.199  24.748  56.211  1.00 38.29           C
ATOM    426  O   THR A  59      29.157  24.100  56.294  1.00 38.29           O
ATOM    427  N   GLY A  60      30.216  26.089  56.182  1.00 57.72           N
ATOM    428  CA  GLY A  60      29.022  26.879  56.179  1.00 57.72           C
ATOM    429  C   GLY A  60      29.368  28.029  55.302  1.00 57.72           C
ATOM    430  O   GLY A  60      30.523  28.167  54.912  1.00 57.72           O
ATOM    431  N   ARG A  61      28.398  28.882  54.934  1.00103.18           N
ATOM    432  CA  ARG A  61      28.804  29.975  54.100  1.00103.18           C
ATOM    433  CB  ARG A  61      28.623  29.751  52.586  1.00103.18           C
ATOM    434  CG  ARG A  61      29.675  28.842  51.954  1.00103.18           C
ATOM    435  CD  ARG A  61      29.779  28.998  50.435  1.00103.18           C
ATOM    436  NE  ARG A  61      28.498  28.533  49.836  1.00103.18           N
ATOM    437  CZ  ARG A  61      28.391  27.260  49.356  1.00103.18           C
ATOM    438  NH1 ARG A  61      29.460  26.413  49.415  1.00103.18           N
ATOM    439  NH2 ARG A  61      27.214  26.836  48.810  1.00103.18           N
ATOM    440  C   ARG A  61      28.009  31.187  54.427  1.00103.18           C
ATOM    441  O   ARG A  61      26.945  31.117  55.039  1.00103.18           O
ATOM    442  N   ASN A  62      28.549  32.352  54.026  1.00 82.56           N
ATOM    443  CA  ASN A  62      27.836  33.585  54.172  1.00 82.56           C
ATOM    444  CB  ASN A  62      28.752  34.818  54.300  1.00 82.56           C
ATOM    445  CG  ASN A  62      27.925  36.098  54.382  1.00 82.56           C
ATOM    446  OD1 ASN A  62      27.132  36.408  53.494  1.00 82.56           O
ATOM    447  ND2 ASN A  62      28.126  36.878  55.478  1.00 82.56           N
ATOM    448  C   ASN A  62      27.039  33.727  52.917  1.00 82.56           C
ATOM    449  O   ASN A  62      27.569  33.856  51.815  1.00 82.56           O
ATOM    450  N   PRO A  63      25.753  33.718  53.097  1.00181.68           N
ATOM    451  CA  PRO A  63      24.809  33.658  52.021  1.00181.68           C
ATOM    452  CD  PRO A  63      25.144  34.110  54.355  1.00181.68           C
ATOM    453  CB  PRO A  63      23.437  33.909  52.653  1.00181.68           C
ATOM    454  CG  PRO A  63      23.663  33.753  54.169  1.00181.68           C
ATOM    455  C   PRO A  63      25.041  34.595  50.883  1.00181.68           C
ATOM    456  O   PRO A  63      25.087  34.133  49.743  1.00181.68           O
ATOM    457  N   GLN A  64      25.128  35.912  51.125  1.00 83.78           N
ATOM    458  CA  GLN A  64      25.227  36.703  49.940  1.00 83.78           C
ATOM    459  CB  GLN A  64      25.011  38.195  50.241  1.00 83.78           C
ATOM    460  CG  GLN A  64      23.640  38.512  50.839  1.00 83.78           C
ATOM    461  CD  GLN A  64      23.619  39.994  51.190  1.00 83.78           C
ATOM    462  OE1 GLN A  64      24.366  40.790  50.624  1.00 83.78           O
ATOM    463  NE2 GLN A  64      22.741  40.376  52.155  1.00 83.78           N
ATOM    464  C   GLN A  64      26.574  36.600  49.289  1.00 83.78           C
ATOM    465  O   GLN A  64      26.726  36.026  48.212  1.00 83.78           O
ATOM    466  N   THR A  65      27.573  37.210  49.960  1.00136.74           N
ATOM    467  CA  THR A  65      28.937  37.363  49.524  1.00136.74           C
ATOM    468  CB  THR A  65      29.549  38.612  50.051  1.00136.74           C
ATOM    469  OG1 THR A  65      29.767  38.476  51.449  1.00136.74           O
ATOM    470  CG2 THR A  65      28.574  39.770  49.795  1.00136.74           C
ATOM    471  C   THR A  65      29.872  36.335  50.015  1.00136.74           C
ATOM    472  O   THR A  65      30.844  35.978  49.351  1.00136.74           O
ATOM    473  N   GLY A  66      29.561  35.835  51.212  1.00141.89           N
ATOM    474  CA  GLY A  66      30.576  35.291  52.052  1.00141.89           C
ATOM    475  C   GLY A  66      31.420  34.237  51.444  1.00141.89           C
ATOM    476  O   GLY A  66      32.627  34.258  51.672  1.00141.89           O
ATOM    477  N   ALA A  67      30.839  33.285  50.699  1.00163.00           N
ATOM    478  CA  ALA A  67      31.633  32.207  50.192  1.00163.00           C
ATOM    479  CB  ALA A  67      32.997  32.581  49.573  1.00163.00           C
ATOM    480  C   ALA A  67      31.805  31.253  51.333  1.00163.00           C
ATOM    481  O   ALA A  67      31.179  31.426  52.379  1.00163.00           O
ATOM    482  N   GLU A  68      32.649  30.214  51.159  1.00121.02           N
ATOM    483  CA  GLU A  68      32.762  29.172  52.141  1.00121.02           C
ATOM    484  CB  GLU A  68      33.587  27.958  51.675  1.00121.02           C
ATOM    485  CG  GLU A  68      32.986  27.199  50.491  1.00121.02           C
ATOM    486  CD  GLU A  68      33.442  27.890  49.214  1.00121.02           C
ATOM    487  OE1 GLU A  68      34.092  28.965  49.322  1.00121.02           O
ATOM    488  OE2 GLU A  68      33.151  27.350  48.114  1.00121.02           O
ATOM    489  C   GLU A  68      33.390  29.665  53.411  1.00121.02           C
ATOM    490  O   GLU A  68      34.233  30.560  53.411  1.00121.02           O
ATOM    491  N   ILE A  69      32.947  29.065  54.541  1.00 49.60           N
ATOM    492  CA  ILE A  69      33.397  29.354  55.874  1.00 49.60           C
ATOM    493  CB  ILE A  69      32.435  30.230  56.627  1.00 49.60           C
ATOM    494  CG1 ILE A  69      32.256  31.577  55.906  1.00 49.60           C
ATOM    495  CG2 ILE A  69      32.933  30.368  58.075  1.00 49.60           C
ATOM    496  CD1 ILE A  69      31.064  32.387  56.415  1.00 49.60           C
ATOM    497  C   ILE A  69      33.450  28.038  56.596  1.00 49.60           C
ATOM    498  O   ILE A  69      32.756  27.094  56.222  1.00 49.60           O
ATOM    499  N   LYS A  70      34.284  27.921  57.651  1.00 99.61           N
ATOM    500  CA  LYS A  70      34.329  26.654  58.320  1.00 99.61           C
ATOM    501  CB  LYS A  70      35.728  26.018  58.327  1.00 99.61           C
ATOM    502  CG  LYS A  70      36.237  25.704  56.919  1.00 99.61           C
ATOM    503  CD  LYS A  70      37.690  25.235  56.875  1.00 99.61           C
ATOM    504  CE  LYS A  70      37.836  23.725  57.074  1.00 99.61           C
ATOM    505  NZ  LYS A  70      39.259  23.337  56.970  1.00 99.61           N
ATOM    506  C   LYS A  70      33.893  26.825  59.738  1.00 99.61           C
ATOM    507  O   LYS A  70      34.292  27.760  60.429  1.00 99.61           O
ATOM    508  N   ILE A  71      33.044  25.893  60.205  1.00119.24           N
ATOM    509  CA  ILE A  71      32.606  25.905  61.567  1.00119.24           C
ATOM    510  CB  ILE A  71      31.174  25.482  61.759  1.00119.24           C
ATOM    511  CG1 ILE A  71      30.954  24.037  61.288  1.00119.24           C
ATOM    512  CG2 ILE A  71      30.275  26.501  61.049  1.00119.24           C
ATOM    513  CD1 ILE A  71      29.613  23.453  61.730  1.00119.24           C
ATOM    514  C   ILE A  71      33.468  24.896  62.251  1.00119.24           C
ATOM    515  O   ILE A  71      33.637  23.771  61.780  1.00119.24           O
ATOM    516  N   PRO A  72      34.053  25.288  63.343  1.00 75.68           N
ATOM    517  CA  PRO A  72      34.938  24.402  64.039  1.00 75.68           C
ATOM    518  CD  PRO A  72      34.376  26.682  63.586  1.00 75.68           C
ATOM    519  CB  PRO A  72      35.771  25.278  64.979  1.00 75.68           C
ATOM    520  CG  PRO A  72      35.079  26.655  64.953  1.00 75.68           C
ATOM    521  C   PRO A  72      34.205  23.296  64.717  1.00 75.68           C
ATOM    522  O   PRO A  72      33.030  23.459  65.045  1.00 75.68           O
ATOM    523  N   ALA A  73      34.886  22.151  64.913  1.00 27.55           N
ATOM    524  CA  ALA A  73      34.281  21.021  65.549  1.00 27.55           C
ATOM    525  CB  ALA A  73      35.060  19.710  65.346  1.00 27.55           C
ATOM    526  C   ALA A  73      34.227  21.287  67.013  1.00 27.55           C
ATOM    527  O   ALA A  73      35.067  21.999  67.560  1.00 27.55           O
ATOM    528  N   SER A  74      33.201  20.732  67.684  1.00 40.60           N
ATOM    529  CA  SER A  74      33.089  20.886  69.105  1.00 40.60           C
ATOM    530  CB  SER A  74      32.459  22.221  69.540  1.00 40.60           C
ATOM    531  OG  SER A  74      32.396  22.293  70.958  1.00 40.60           O
ATOM    532  C   SER A  74      32.198  19.794  69.608  1.00 40.60           C
ATOM    533  O   SER A  74      31.546  19.103  68.828  1.00 40.60           O
ATOM    534  N   LYS A  75      32.175  19.586  70.939  1.00121.05           N
ATOM    535  CA  LYS A  75      31.291  18.604  71.499  1.00121.05           C
ATOM    536  CB  LYS A  75      32.003  17.398  72.134  1.00121.05           C
ATOM    537  CG  LYS A  75      33.031  17.749  73.205  1.00121.05           C
ATOM    538  CD  LYS A  75      33.456  16.528  74.021  1.00121.05           C
ATOM    539  CE  LYS A  75      34.058  15.403  73.174  1.00121.05           C
ATOM    540  NZ  LYS A  75      34.435  14.263  74.040  1.00121.05           N
ATOM    541  C   LYS A  75      30.467  19.289  72.532  1.00121.05           C
ATOM    542  O   LYS A  75      30.918  20.241  73.164  1.00121.05           O
ATOM    543  N   VAL A  76      29.210  18.841  72.709  1.00 48.63           N
ATOM    544  CA  VAL A  76      28.355  19.483  73.662  1.00 48.63           C
ATOM    545  CB  VAL A  76      27.310  20.348  73.018  1.00 48.63           C
ATOM    546  CG1 VAL A  76      28.012  21.520  72.310  1.00 48.63           C
ATOM    547  CG2 VAL A  76      26.469  19.475  72.068  1.00 48.63           C
ATOM    548  C   VAL A  76      27.641  18.428  74.453  1.00 48.63           C
ATOM    549  O   VAL A  76      27.460  17.301  73.993  1.00 48.63           O
ATOM    550  N   PRO A  77      27.255  18.761  75.662  1.00 81.07           N
ATOM    551  CA  PRO A  77      26.501  17.847  76.479  1.00 81.07           C
ATOM    552  CD  PRO A  77      27.967  19.746  76.456  1.00 81.07           C
ATOM    553  CB  PRO A  77      26.638  18.351  77.919  1.00 81.07           C
ATOM    554  CG  PRO A  77      27.194  19.780  77.784  1.00 81.07           C
ATOM    555  C   PRO A  77      25.091  17.777  75.973  1.00 81.07           C
ATOM    556  O   PRO A  77      24.595  18.777  75.455  1.00 81.07           O
ATOM    557  N   GLY A  78      24.419  16.614  76.114  1.00 24.86           N
ATOM    558  CA  GLY A  78      23.074  16.508  75.619  1.00 24.86           C
ATOM    559  C   GLY A  78      22.264  15.692  76.581  1.00 24.86           C
ATOM    560  O   GLY A  78      22.770  14.773  77.225  1.00 24.86           O
ATOM    561  N   PHE A  79      20.957  16.017  76.677  1.00 60.83           N
ATOM    562  CA  PHE A  79      20.057  15.344  77.573  1.00 60.83           C
ATOM    563  CB  PHE A  79      19.508  16.306  78.648  1.00 60.83           C
ATOM    564  CG  PHE A  79      18.503  15.628  79.517  1.00 60.83           C
ATOM    565  CD1 PHE A  79      18.888  14.715  80.470  1.00 60.83           C
ATOM    566  CD2 PHE A  79      17.168  15.939  79.396  1.00 60.83           C
ATOM    567  CE1 PHE A  79      17.953  14.105  81.274  1.00 60.83           C
ATOM    568  CE2 PHE A  79      16.229  15.333  80.197  1.00 60.83           C
ATOM    569  CZ  PHE A  79      16.620  14.411  81.138  1.00 60.83           C
ATOM    570  C   PHE A  79      18.904  14.817  76.773  1.00 60.83           C
ATOM    571  O   PHE A  79      18.384  15.496  75.889  1.00 60.83           O
ATOM    572  N   LYS A  80      18.496  13.561  77.045  1.00114.26           N
ATOM    573  CA  LYS A  80      17.351  12.993  76.389  1.00114.26           C
ATOM    574  CB  LYS A  80      17.685  11.761  75.531  1.00114.26           C
ATOM    575  CG  LYS A  80      18.552  12.088  74.313  1.00114.26           C
ATOM    576  CD  LYS A  80      17.888  13.055  73.330  1.00114.26           C
ATOM    577  CE  LYS A  80      18.791  13.456  72.161  1.00114.26           C
ATOM    578  NZ  LYS A  80      19.905  14.300  72.650  1.00114.26           N
ATOM    579  C   LYS A  80      16.438  12.543  77.484  1.00114.26           C
ATOM    580  O   LYS A  80      16.799  11.691  78.293  1.00114.26           O
ATOM    581  N   ALA A  81      15.219  13.111  77.533  1.00 28.68           N
ATOM    582  CA  ALA A  81      14.307  12.802  78.597  1.00 28.68           C
ATOM    583  CB  ALA A  81      13.109  13.766  78.674  1.00 28.68           C
ATOM    584  C   ALA A  81      13.772  11.420  78.420  1.00 28.68           C
ATOM    585  O   ALA A  81      13.571  10.953  77.300  1.00 28.68           O
ATOM    586  N   GLY A  82      13.523  10.734  79.554  1.00 17.13           N
ATOM    587  CA  GLY A  82      13.003   9.398  79.537  1.00 17.13           C
ATOM    588  C   GLY A  82      11.521   9.487  79.369  1.00 17.13           C
ATOM    589  O   GLY A  82      10.940  10.569  79.416  1.00 17.13           O
ATOM    590  N   LYS A  83      10.871   8.320  79.200  1.00142.53           N
ATOM    591  CA  LYS A  83       9.463   8.237  78.938  1.00142.53           C
ATOM    592  CB  LYS A  83       8.987   6.790  78.739  1.00142.53           C
ATOM    593  CG  LYS A  83       9.661   6.092  77.559  1.00142.53           C
ATOM    594  CD  LYS A  83       9.421   6.785  76.217  1.00142.53           C
ATOM    595  CE  LYS A  83      10.215   6.168  75.065  1.00142.53           C
ATOM    596  NZ  LYS A  83      11.663   6.404  75.266  1.00142.53           N
ATOM    597  C   LYS A  83       8.686   8.796  80.089  1.00142.53           C
ATOM    598  O   LYS A  83       7.710   9.518  79.891  1.00142.53           O
ATOM    599  N   ALA A  84       9.097   8.473  81.327  1.00 27.10           N
ATOM    600  CA  ALA A  84       8.361   8.913  82.476  1.00 27.10           C
ATOM    601  CB  ALA A  84       8.956   8.396  83.798  1.00 27.10           C
ATOM    602  C   ALA A  84       8.373  10.407  82.533  1.00 27.10           C
ATOM    603  O   ALA A  84       7.349  11.030  82.812  1.00 27.10           O
ATOM    604  N   LEU A  85       9.532  11.035  82.265  1.00150.30           N
ATOM    605  CA  LEU A  85       9.569  12.465  82.363  1.00150.30           C
ATOM    606  CB  LEU A  85      10.956  13.097  82.155  1.00150.30           C
ATOM    607  CG  LEU A  85      11.997  12.665  83.198  1.00150.30           C
ATOM    608  CD1 LEU A  85      13.165  13.663  83.256  1.00150.30           C
ATOM    609  CD2 LEU A  85      11.348  12.383  84.557  1.00150.30           C
ATOM    610  C   LEU A  85       8.665  13.061  81.331  1.00150.30           C
ATOM    611  O   LEU A  85       7.940  14.015  81.605  1.00150.30           O
ATOM    612  N   LYS A  86       8.678  12.503  80.109  1.00 75.84           N
ATOM    613  CA  LYS A  86       7.899  13.026  79.022  1.00 75.84           C
ATOM    614  CB  LYS A  86       8.147  12.256  77.718  1.00 75.84           C
ATOM    615  CG  LYS A  86       9.601  12.343  77.246  1.00 75.84           C
ATOM    616  CD  LYS A  86       9.945  11.334  76.150  1.00 75.84           C
ATOM    617  CE  LYS A  86      11.396  11.412  75.678  1.00 75.84           C
ATOM    618  NZ  LYS A  86      11.629  10.428  74.596  1.00 75.84           N
ATOM    619  C   LYS A  86       6.434  12.932  79.357  1.00 75.84           C
ATOM    620  O   LYS A  86       5.663  13.830  79.019  1.00 75.84           O
ATOM    621  N   ASP A  87       6.033  11.840  80.044  1.00304.46           N
ATOM    622  CA  ASP A  87       4.693  11.540  80.496  1.00304.46           C
ATOM    623  CB  ASP A  87       4.289  12.215  81.828  1.00304.46           C
ATOM    624  CG  ASP A  87       4.304  13.733  81.700  1.00304.46           C
ATOM    625  OD1 ASP A  87       5.408  14.306  81.498  1.00304.46           O
ATOM    626  OD2 ASP A  87       3.208  14.343  81.818  1.00304.46           O
ATOM    627  C   ASP A  87       3.621  11.765  79.475  1.00304.46           C
ATOM    628  O   ASP A  87       2.886  12.747  79.562  1.00304.46           O
ATOM    629  N   SER A  88       3.509  10.821  78.505  1.00182.62           N
ATOM    630  CA  SER A  88       2.587  10.829  77.397  1.00182.62           C
ATOM    631  CB  SER A  88       2.923   9.785  76.318  1.00182.62           C
ATOM    632  OG  SER A  88       2.767   8.475  76.845  1.00182.62           O
ATOM    633  C   SER A  88       1.186  10.561  77.835  1.00182.62           C
ATOM    634  O   SER A  88       0.933   9.989  78.894  1.00182.62           O
ATOM    635  N   VAL A  89       0.237  11.021  76.992  1.00218.34           N
ATOM    636  CA  VAL A  89      -1.168  10.820  77.170  1.00218.34           C
ATOM    637  CB  VAL A  89      -1.861  11.989  77.806  1.00218.34           C
ATOM    638  CG1 VAL A  89      -3.372  11.707  77.846  1.00218.34           C
ATOM    639  CG2 VAL A  89      -1.232  12.235  79.188  1.00218.34           C
ATOM    640  C   VAL A  89      -1.725  10.680  75.791  1.00218.34           C
ATOM    641  O   VAL A  89      -1.156  11.217  74.842  1.00218.34           O
ATOM    642  N   LYS A  90      -2.857   9.954  75.669  1.00163.85           N
ATOM    643  CA  LYS A  90      -3.539   9.689  74.431  1.00163.85           C
ATOM    644  CB  LYS A  90      -4.531  10.796  74.033  1.00163.85           C
ATOM    645  CG  LYS A  90      -5.737  10.894  74.971  1.00163.85           C
ATOM    646  CD  LYS A  90      -6.580   9.618  75.014  1.00163.85           C
ATOM    647  CE  LYS A  90      -5.883   8.444  75.707  1.00163.85           C
ATOM    648  NZ  LYS A  90      -6.762   7.255  75.701  1.00163.85           N
ATOM    649  C   LYS A  90      -2.561   9.478  73.285  1.00163.85           C
ATOM    650  O   LYS A  90      -2.175   8.303  73.042  1.00163.85           O
ATOM    651  OXT LYS A  90      -2.187  10.491  72.636  1.00163.85           O
TER     652      LYS A  90
ATOM    653  N   MET B  91      27.410   4.868  82.371  1.00 41.34           N
ATOM    654  CA  MET B  91      27.059   4.892  83.808  1.00 41.34           C
ATOM    655  CB  MET B  91      27.609   6.165  84.473  1.00 41.34           C
ATOM    656  CG  MET B  91      27.420   6.197  85.990  1.00 41.34           C
ATOM    657  SD  MET B  91      28.166   7.638  86.808  1.00 41.34           S
ATOM    658  CE  MET B  91      29.871   7.025  86.689  1.00 41.34           C
ATOM    659  C   MET B  91      25.580   4.839  84.007  1.00 41.34           C
ATOM    660  O   MET B  91      24.833   5.686  83.519  1.00 41.34           O
ATOM    661  N   ASN B  92      25.142   3.797  84.732  1.00131.10           N
ATOM    662  CA  ASN B  92      23.777   3.488  85.029  1.00131.10           C
ATOM    663  CB  ASN B  92      23.614   1.959  85.097  1.00131.10           C
ATOM    664  CG  ASN B  92      22.189   1.567  85.407  1.00131.10           C
ATOM    665  OD1 ASN B  92      21.798   1.472  86.568  1.00131.10           O
ATOM    666  ND2 ASN B  92      21.394   1.314  84.335  1.00131.10           N
ATOM    667  C   ASN B  92      23.430   4.094  86.362  1.00131.10           C
ATOM    668  O   ASN B  92      24.300   4.595  87.073  1.00131.10           O
ATOM    669  N   LYS B  93      22.130   4.065  86.729  1.00 38.12           N
ATOM    670  CA  LYS B  93      21.664   4.627  87.968  1.00 38.12           C
ATOM    671  CB  LYS B  93      20.148   4.446  88.156  0.00 38.12           C
ATOM    672  CG  LYS B  93      19.614   5.041  89.460  0.00 38.12           C
ATOM    673  CD  LYS B  93      18.087   5.145  89.506  0.00 38.12           C
ATOM    674  CE  LYS B  93      17.558   5.750  90.807  0.00 38.12           C
ATOM    675  NZ  LYS B  93      16.083   5.852  90.759  0.00 38.12           N
ATOM    676  C   LYS B  93      22.340   3.936  89.112  1.00 38.12           C
ATOM    677  O   LYS B  93      22.820   4.582  90.042  1.00 38.12           O
ATOM    678  N   SER B  94      22.419   2.594  89.067  1.00 69.65           N
ATOM    679  CA  SER B  94      23.002   1.845  90.146  1.00 69.65           C
ATOM    680  CB  SER B  94      22.911   0.326  89.925  1.00 69.65           C
ATOM    681  OG  SER B  94      23.671  -0.043  88.783  1.00 69.65           O
ATOM    682  C   SER B  94      24.454   2.194  90.255  1.00 69.65           C
ATOM    683  O   SER B  94      25.027   2.204  91.342  1.00 69.65           O
ATOM    684  N   GLU B  95      25.094   2.453  89.105  1.00 65.57           N
ATOM    685  CA  GLU B  95      26.490   2.769  89.029  1.00 65.57           C
ATOM    686  CB  GLU B  95      26.952   2.718  87.563  1.00 65.57           C
ATOM    687  CG  GLU B  95      26.731   1.321  86.970  1.00 65.57           C
ATOM    688  CD  GLU B  95      26.854   1.380  85.456  1.00 65.57           C
ATOM    689  OE1 GLU B  95      27.355   2.414  84.943  1.00 65.57           O
ATOM    690  OE2 GLU B  95      26.446   0.391  84.790  1.00 65.57           O
ATOM    691  C   GLU B  95      26.753   4.133  89.605  1.00 65.57           C
ATOM    692  O   GLU B  95      27.764   4.348  90.273  1.00 65.57           O
ATOM    693  N   LEU B  96      25.854   5.100  89.336  1.00 48.23           N
ATOM    694  CA  LEU B  96      25.993   6.451  89.808  1.00 48.23           C
ATOM    695  CB  LEU B  96      24.917   7.380  89.220  1.00 48.23           C
ATOM    696  CG  LEU B  96      25.020   8.842  89.694  1.00 48.23           C
ATOM    697  CD1 LEU B  96      26.360   9.470  89.286  1.00 48.23           C
ATOM    698  CD2 LEU B  96      23.813   9.669  89.216  1.00 48.23           C
ATOM    699  C   LEU B  96      25.870   6.486  91.303  1.00 48.23           C
ATOM    700  O   LEU B  96      26.612   7.199  91.978  1.00 48.23           O
ATOM    701  N   ILE B  97      24.922   5.710  91.860  1.00 93.17           N
ATOM    702  CA  ILE B  97      24.685   5.717  93.278  1.00 93.17           C
ATOM    703  CB  ILE B  97      23.507   4.887  93.711  1.00 93.17           C
ATOM    704  CG1 ILE B  97      23.745   3.395  93.443  1.00 93.17           C
ATOM    705  CG2 ILE B  97      22.260   5.450  93.010  1.00 93.17           C
ATOM    706  CD1 ILE B  97      22.728   2.480  94.123  1.00 93.17           C
ATOM    707  C   ILE B  97      25.901   5.205  93.984  1.00 93.17           C
ATOM    708  O   ILE B  97      26.265   5.704  95.048  1.00 93.17           O
ATOM    709  N   ASP B  98      26.555   4.172  93.423  1.00 39.07           N
ATOM    710  CA  ASP B  98      27.709   3.617  94.067  1.00 39.07           C
ATOM    711  CB  ASP B  98      28.301   2.419  93.306  1.00 39.07           C
ATOM    712  CG  ASP B  98      27.322   1.257  93.411  1.00 39.07           C
ATOM    713  OD1 ASP B  98      26.119   1.512  93.684  1.00 39.07           O
ATOM    714  OD2 ASP B  98      27.772   0.093  93.239  1.00 39.07           O
ATOM    715  C   ASP B  98      28.775   4.669  94.150  1.00 39.07           C
ATOM    716  O   ASP B  98      29.438   4.806  95.177  1.00 39.07           O
ATOM    717  N   ALA B  99      28.966   5.444  93.065  1.00 33.68           N
ATOM    718  CA  ALA B  99      29.997   6.445  93.012  1.00 33.68           C
ATOM    719  CB  ALA B  99      30.094   7.120  91.632  1.00 33.68           C
ATOM    720  C   ALA B  99      29.738   7.526  94.021  1.00 33.68           C
ATOM    721  O   ALA B  99      30.667   8.026  94.652  1.00 33.68           O
ATOM    722  N   ILE B 100      28.463   7.941  94.156  1.00112.21           N
ATOM    723  CA  ILE B 100      28.026   9.004  95.027  1.00112.21           C
ATOM    724  CB  ILE B 100      26.628   9.475  94.730  1.00112.21           C
ATOM    725  CG1 ILE B 100      25.593   8.362  94.952  1.00112.21           C
ATOM    726  CG2 ILE B 100      26.624  10.035  93.297  1.00112.21           C
ATOM    727  CD1 ILE B 100      24.152   8.868  94.897  1.00112.21           C
ATOM    728  C   ILE B 100      28.117   8.632  96.475  1.00112.21           C
ATOM    729  O   ILE B 100      28.365   9.485  97.326  1.00112.21           O
ATOM    730  N   ALA B 101      27.850   7.360  96.811  1.00 33.58           N
ATOM    731  CA  ALA B 101      27.917   6.953  98.185  1.00 33.58           C
ATOM    732  CB  ALA B 101      27.583   5.464  98.379  1.00 33.58           C
ATOM    733  C   ALA B 101      29.321   7.171  98.661  1.00 33.58           C
ATOM    734  O   ALA B 101      29.542   7.573  99.802  1.00 33.58           O
ATOM    735  N   GLU B 102      30.313   6.886  97.795  1.00 83.26           N
ATOM    736  CA  GLU B 102      31.693   6.986  98.178  1.00 83.26           C
ATOM    737  CB  GLU B 102      32.638   6.401  97.118  1.00 83.26           C
ATOM    738  CG  GLU B 102      32.467   4.892  96.937  1.00 83.26           C
ATOM    739  CD  GLU B 102      32.656   4.233  98.296  0.00 83.26           C
ATOM    740  OE1 GLU B 102      31.774   4.429  99.174  0.00 83.26           O
ATOM    741  OE2 GLU B 102      33.682   3.524  98.473  0.00 83.26           O
ATOM    742  C   GLU B 102      32.134   8.400  98.444  1.00 83.26           C
ATOM    743  O   GLU B 102      32.753   8.670  99.472  1.00 83.26           O
ATOM    744  N   SER B 103      31.821   9.346  97.536  1.00 40.20           N
ATOM    745  CA  SER B 103      32.298  10.699  97.670  1.00 40.20           C
ATOM    746  CB  SER B 103      31.917  11.573  96.464  1.00 40.20           C
ATOM    747  OG  SER B 103      30.504  11.681  96.372  1.00 40.20           O
ATOM    748  C   SER B 103      31.720  11.346  98.896  1.00 40.20           C
ATOM    749  O   SER B 103      32.415  12.044  99.631  1.00 40.20           O
ATOM    750  N   ALA B 104      30.409  11.148  99.111  1.00 59.24           N
ATOM    751  CA  ALA B 104      29.612  11.673 100.188  1.00 59.24           C
ATOM    752  CB  ALA B 104      28.107  11.434  99.975  1.00 59.24           C
ATOM    753  C   ALA B 104      29.982  11.055 101.501  1.00 59.24           C
ATOM    754  O   ALA B 104      29.834  11.689 102.546  1.00 59.24           O
ATOM    755  N   ASP B 105      30.476   9.799 101.478  1.00103.12           N
ATOM    756  CA  ASP B 105      30.747   9.049 102.674  1.00103.12           C
ATOM    757  CB  ASP B 105      31.660   9.790 103.667  1.00103.12           C
ATOM    758  CG  ASP B 105      32.061   8.811 104.764  1.00103.12           C
ATOM    759  OD1 ASP B 105      31.641   7.626 104.684  1.00103.12           O
ATOM    760  OD2 ASP B 105      32.792   9.238 105.698  1.00103.12           O
ATOM    761  C   ASP B 105      29.471   8.704 103.386  1.00103.12           C
ATOM    762  O   ASP B 105      29.324   8.950 104.583  1.00103.12           O
ATOM    763  N   ILE B 106      28.507   8.119 102.639  1.00143.49           N
ATOM    764  CA  ILE B 106      27.255   7.671 103.187  1.00143.49           C
ATOM    765  CB  ILE B 106      26.089   8.500 102.732  1.00143.49           C
ATOM    766  CG1 ILE B 106      24.874   8.287 103.647  1.00143.49           C
ATOM    767  CG2 ILE B 106      25.828   8.193 101.248  1.00143.49           C
ATOM    768  CD1 ILE B 106      23.853   9.421 103.546  1.00143.49           C
ATOM    769  C   ILE B 106      27.072   6.249 102.731  1.00143.49           C
ATOM    770  O   ILE B 106      27.997   5.660 102.173  1.00143.49           O
ATOM    771  N   SER B 107      25.910   5.628 103.043  1.00 84.83           N
ATOM    772  CA  SER B 107      25.645   4.277 102.613  1.00 84.83           C
ATOM    773  CB  SER B 107      24.599   3.542 103.468  1.00 84.83           C
ATOM    774  OG  SER B 107      23.316   4.116 103.262  1.00 84.83           O
ATOM    775  C   SER B 107      25.107   4.323 101.210  1.00 84.83           C
ATOM    776  O   SER B 107      24.819   5.391 100.671  1.00 84.83           O
ATOM    777  N   LYS B 108      25.004   3.137 100.573  1.00140.89           N
ATOM    778  CA  LYS B 108      24.489   2.972  99.240  1.00140.89           C
ATOM    779  CB  LYS B 108      24.607   1.515  98.751  1.00140.89           C
ATOM    780  CG  LYS B 108      26.042   0.981  98.713  1.00140.89           C
ATOM    781  CD  LYS B 108      26.957   1.699  97.722  0.00140.89           C
ATOM    782  CE  LYS B 108      26.933   1.076  96.327  0.00140.89           C
ATOM    783  NZ  LYS B 108      27.483  -0.298  96.373  0.00140.89           N
ATOM    784  C   LYS B 108      23.029   3.307  99.256  1.00140.89           C
ATOM    785  O   LYS B 108      22.506   3.931  98.333  1.00140.89           O
ATOM    786  N   ALA B 109      22.334   2.887 100.329  1.00 37.37           N
ATOM    787  CA  ALA B 109      20.916   3.059 100.455  1.00 37.37           C
ATOM    788  CB  ALA B 109      20.352   2.435 101.742  1.00 37.37           C
ATOM    789  C   ALA B 109      20.577   4.516 100.479  1.00 37.37           C
ATOM    790  O   ALA B 109      19.545   4.917  99.944  1.00 37.37           O
ATOM    791  N   ALA B 110      21.400   5.333 101.166  1.00 41.25           N
ATOM    792  CA  ALA B 110      21.168   6.746 101.279  1.00 41.25           C
ATOM    793  CB  ALA B 110      22.099   7.412 102.300  1.00 41.25           C
ATOM    794  C   ALA B 110      21.367   7.443  99.968  1.00 41.25           C
ATOM    795  O   ALA B 110      20.590   8.321  99.592  1.00 41.25           O
ATOM    796  N   ALA B 111      22.430   7.072  99.232  1.00 37.66           N
ATOM    797  CA  ALA B 111      22.702   7.734  97.994  1.00 37.66           C
ATOM    798  CB  ALA B 111      23.944   7.163  97.292  1.00 37.66           C
ATOM    799  C   ALA B 111      21.524   7.513  97.101  1.00 37.66           C
ATOM    800  O   ALA B 111      21.009   8.453  96.497  1.00 37.66           O
ATOM    801  N   GLY B 112      21.037   6.258  97.043  1.00 26.99           N
ATOM    802  CA  GLY B 112      19.953   5.896  96.173  1.00 26.99           C
ATOM    803  C   GLY B 112      18.690   6.615  96.546  1.00 26.99           C
ATOM    804  O   GLY B 112      17.978   7.106  95.672  1.00 26.99           O
ATOM    805  N   ARG B 113      18.369   6.684  97.854  1.00 85.20           N
ATOM    806  CA  ARG B 113      17.156   7.317  98.297  1.00 85.20           C
ATOM    807  CB  ARG B 113      16.929   7.223  99.816  1.00 85.20           C
ATOM    808  CG  ARG B 113      16.715   5.805 100.345  1.00 85.20           C
ATOM    809  CD  ARG B 113      16.158   5.783 101.771  1.00 85.20           C
ATOM    810  NE  ARG B 113      15.991   4.360 102.175  1.00 85.20           N
ATOM    811  CZ  ARG B 113      17.004   3.716 102.823  1.00 85.20           C
ATOM    812  NH1 ARG B 113      18.157   4.386 103.113  1.00 85.20           N
ATOM    813  NH2 ARG B 113      16.861   2.409 103.191  1.00 85.20           N
ATOM    814  C   ARG B 113      17.223   8.781  97.981  1.00 85.20           C
ATOM    815  O   ARG B 113      16.222   9.401  97.627  1.00 85.20           O
ATOM    816  N   ALA B 114      18.400   9.398  98.173  1.00 37.21           N
ATOM    817  CA  ALA B 114      18.536  10.795  97.877  1.00 37.21           C
ATOM    818  CB  ALA B 114      19.903  11.360  98.302  1.00 37.21           C
ATOM    819  C   ALA B 114      18.399  11.012  96.400  1.00 37.21           C
ATOM    820  O   ALA B 114      17.697  11.921  95.960  1.00 37.21           O
ATOM    821  N   LEU B 115      19.062  10.163  95.592  1.00 58.00           N
ATOM    822  CA  LEU B 115      19.052  10.326  94.166  1.00 58.00           C
ATOM    823  CB  LEU B 115      19.941   9.287  93.459  1.00 58.00           C
ATOM    824  CG  LEU B 115      19.885   9.354  91.922  1.00 58.00           C
ATOM    825  CD1 LEU B 115      20.315  10.732  91.409  1.00 58.00           C
ATOM    826  CD2 LEU B 115      20.693   8.211  91.288  1.00 58.00           C
ATOM    827  C   LEU B 115      17.664  10.171  93.636  1.00 58.00           C
ATOM    828  O   LEU B 115      17.195  11.016  92.873  1.00 58.00           O
ATOM    829  N   ASP B 116      16.948   9.108  94.047  1.00108.41           N
ATOM    830  CA  ASP B 116      15.662   8.915  93.452  1.00108.41           C
ATOM    831  CB  ASP B 116      15.019   7.521  93.673  1.00108.41           C
ATOM    832  CG  ASP B 116      14.677   7.196  95.120  1.00108.41           C
ATOM    833  OD1 ASP B 116      14.815   8.079  96.003  1.00108.41           O
ATOM    834  OD2 ASP B 116      14.258   6.032  95.358  1.00108.41           O
ATOM    835  C   ASP B 116      14.736  10.025  93.832  1.00108.41           C
ATOM    836  O   ASP B 116      13.944  10.477  93.007  1.00108.41           O
ATOM    837  N   ALA B 117      14.814  10.522  95.080  1.00 33.57           N
ATOM    838  CA  ALA B 117      13.908  11.565  95.456  1.00 33.57           C
ATOM    839  CB  ALA B 117      13.969  11.940  96.941  1.00 33.57           C
ATOM    840  C   ALA B 117      14.183  12.783  94.630  1.00 33.57           C
ATOM    841  O   ALA B 117      13.258  13.459  94.185  1.00 33.57           O
ATOM    842  N   MET B 118      15.471  13.087  94.384  1.00114.07           N
ATOM    843  CA  MET B 118      15.831  14.271  93.653  1.00114.07           C
ATOM    844  CB  MET B 118      17.353  14.506  93.649  1.00114.07           C
ATOM    845  CG  MET B 118      17.875  14.818  95.056  1.00114.07           C
ATOM    846  SD  MET B 118      19.675  15.009  95.210  1.00114.07           S
ATOM    847  CE  MET B 118      20.039  13.230  95.247  1.00114.07           C
ATOM    848  C   MET B 118      15.313  14.216  92.238  1.00114.07           C
ATOM    849  O   MET B 118      14.844  15.228  91.716  1.00114.07           O
ATOM    850  N   THR B 119      15.388  13.043  91.575  1.00101.19           N
ATOM    851  CA  THR B 119      14.938  12.920  90.210  1.00101.19           C
ATOM    852  CB  THR B 119      15.237  11.573  89.619  1.00101.19           C
ATOM    853  OG1 THR B 119      14.540  10.559  90.328  1.00101.19           O
ATOM    854  CG2 THR B 119      16.753  11.329  89.700  1.00101.19           C
ATOM    855  C   THR B 119      13.456  13.112  90.143  1.00101.19           C
ATOM    856  O   THR B 119      12.950  13.787  89.247  1.00101.19           O
ATOM    857  N   ASN B 120      12.721  12.509  91.095  1.00 36.16           N
ATOM    858  CA  ASN B 120      11.289  12.600  91.104  1.00 36.16           C
ATOM    859  CB  ASN B 120      10.643  11.770  92.227  1.00 36.16           C
ATOM    860  CG  ASN B 120      10.777  10.298  91.860  1.00 36.16           C
ATOM    861  OD1 ASN B 120      11.881   9.781  91.697  1.00 36.16           O
ATOM    862  ND2 ASN B 120       9.617   9.601  91.726  1.00 36.16           N
ATOM    863  C   ASN B 120      10.893  14.026  91.316  1.00 36.16           C
ATOM    864  O   ASN B 120       9.958  14.518  90.686  1.00 36.16           O
ATOM    865  N   SER B 121      11.601  14.731  92.218  1.00 31.58           N
ATOM    866  CA  SER B 121      11.268  16.089  92.540  1.00 31.58           C
ATOM    867  CB  SER B 121      12.167  16.668  93.646  1.00 31.58           C
ATOM    868  OG  SER B 121      11.979  15.941  94.852  1.00 31.58           O
ATOM    869  C   SER B 121      11.429  16.956  91.328  1.00 31.58           C
ATOM    870  O   SER B 121      10.565  17.778  91.028  1.00 31.58           O
ATOM    871  N   ILE B 122      12.543  16.798  90.586  1.00139.68           N
ATOM    872  CA  ILE B 122      12.740  17.620  89.426  1.00139.68           C
ATOM    873  CB  ILE B 122      14.119  17.537  88.822  1.00139.68           C
ATOM    874  CG1 ILE B 122      14.531  16.108  88.483  1.00139.68           C
ATOM    875  CG2 ILE B 122      15.105  18.252  89.747  1.00139.68           C
ATOM    876  CD1 ILE B 122      15.930  16.051  87.873  1.00139.68           C
ATOM    877  C   ILE B 122      11.677  17.351  88.404  1.00139.68           C
ATOM    878  O   ILE B 122      11.169  18.280  87.778  1.00139.68           O
ATOM    879  N   THR B 123      11.291  16.078  88.219  1.00 40.28           N
ATOM    880  CA  THR B 123      10.302  15.732  87.238  1.00 40.28           C
ATOM    881  CB  THR B 123      10.006  14.266  87.257  1.00 40.28           C
ATOM    882  OG1 THR B 123      11.206  13.530  87.083  1.00 40.28           O
ATOM    883  CG2 THR B 123       9.013  13.943  86.127  1.00 40.28           C
ATOM    884  C   THR B 123       9.019  16.426  87.583  1.00 40.28           C
ATOM    885  O   THR B 123       8.351  16.985  86.714  1.00 40.28           O
ATOM    886  N   GLY B 124       8.636  16.386  88.872  1.00 23.27           N
ATOM    887  CA  GLY B 124       7.408  16.973  89.329  1.00 23.27           C
ATOM    888  C   GLY B 124       7.449  18.459  89.163  1.00 23.27           C
ATOM    889  O   GLY B 124       6.469  19.067  88.734  1.00 23.27           O
ATOM    890  N   ALA B 125       8.588  19.087  89.509  1.00 27.05           N
ATOM    891  CA  ALA B 125       8.687  20.517  89.436  1.00 27.05           C
ATOM    892  CB  ALA B 125      10.050  21.043  89.917  1.00 27.05           C
ATOM    893  C   ALA B 125       8.518  20.942  88.010  1.00 27.05           C
ATOM    894  O   ALA B 125       7.805  21.900  87.719  1.00 27.05           O
ATOM    895  N   LEU B 126       9.171  20.219  87.082  1.00 92.63           N
ATOM    896  CA  LEU B 126       9.130  20.518  85.677  1.00 92.63           C
ATOM    897  CB  LEU B 126      10.083  19.578  84.898  1.00 92.63           C
ATOM    898  CG  LEU B 126      10.107  19.682  83.356  1.00 92.63           C
ATOM    899  CD1 LEU B 126      11.304  18.902  82.789  1.00 92.63           C
ATOM    900  CD2 LEU B 126       8.806  19.164  82.719  1.00 92.63           C
ATOM    901  C   LEU B 126       7.727  20.365  85.171  1.00 92.63           C
ATOM    902  O   LEU B 126       7.219  21.233  84.464  1.00 92.63           O
ATOM    903  N   LYS B 127       7.044  19.274  85.560  1.00139.50           N
ATOM    904  CA  LYS B 127       5.715  19.004  85.087  1.00139.50           C
ATOM    905  CB  LYS B 127       5.119  17.727  85.706  1.00139.50           C
ATOM    906  CG  LYS B 127       3.768  17.317  85.115  1.00139.50           C
ATOM    907  CD  LYS B 127       3.867  16.725  83.706  1.00139.50           C
ATOM    908  CE  LYS B 127       4.376  17.707  82.648  1.00139.50           C
ATOM    909  NZ  LYS B 127       4.479  17.025  81.338  1.00139.50           N
ATOM    910  C   LYS B 127       4.826  20.140  85.491  1.00139.50           C
ATOM    911  O   LYS B 127       3.901  20.509  84.768  1.00139.50           O
ATOM    912  N   LYS B 128       5.085  20.701  86.684  1.00153.16           N
ATOM    913  CA  LYS B 128       4.352  21.794  87.261  1.00153.16           C
ATOM    914  CB  LYS B 128       4.813  22.097  88.704  1.00153.16           C
ATOM    915  CG  LYS B 128       4.027  23.188  89.443  1.00153.16           C
ATOM    916  CD  LYS B 128       4.213  24.600  88.884  1.00153.16           C
ATOM    917  CE  LYS B 128       3.419  25.671  89.635  1.00153.16           C
ATOM    918  NZ  LYS B 128       4.132  26.061  90.872  1.00153.16           N
ATOM    919  C   LYS B 128       4.547  23.018  86.415  1.00153.16           C
ATOM    920  O   LYS B 128       3.651  23.852  86.312  1.00153.16           O
ATOM    921  N   GLY B 129       5.717  23.159  85.761  1.00 34.01           N
ATOM    922  CA  GLY B 129       5.949  24.352  84.995  1.00 34.01           C
ATOM    923  C   GLY B 129       6.989  25.171  85.693  1.00 34.01           C
ATOM    924  O   GLY B 129       7.232  26.321  85.328  1.00 34.01           O
ATOM    925  N   ASP B 130       7.615  24.599  86.739  1.00 55.45           N
ATOM    926  CA  ASP B 130       8.649  25.283  87.461  1.00 55.45           C
ATOM    927  CB  ASP B 130       8.751  24.819  88.929  1.00 55.45           C
ATOM    928  CG  ASP B 130       9.535  25.839  89.745  1.00 55.45           C
ATOM    929  OD1 ASP B 130       9.993  26.856  89.160  1.00 55.45           O
ATOM    930  OD2 ASP B 130       9.673  25.616  90.978  1.00 55.45           O
ATOM    931  C   ASP B 130       9.951  24.982  86.778  1.00 55.45           C
ATOM    932  O   ASP B 130      10.089  23.961  86.105  1.00 55.45           O
ATOM    933  N   GLN B 131      10.940  25.890  86.916  1.00 46.44           N
ATOM    934  CA  GLN B 131      12.226  25.661  86.321  1.00 46.44           C
ATOM    935  CB  GLN B 131      12.824  26.905  85.638  1.00 46.44           C
ATOM    936  CG  GLN B 131      14.191  26.649  85.000  1.00 46.44           C
ATOM    937  CD  GLN B 131      14.667  27.949  84.364  1.00 46.44           C
ATOM    938  OE1 GLN B 131      14.318  29.040  84.812  1.00 46.44           O
ATOM    939  NE2 GLN B 131      15.482  27.829  83.282  1.00 46.44           N
ATOM    940  C   GLN B 131      13.154  25.262  87.427  1.00 46.44           C
ATOM    941  O   GLN B 131      13.172  25.879  88.491  1.00 46.44           O
ATOM    942  N   VAL B 132      13.943  24.191  87.201  1.00 52.33           N
ATOM    943  CA  VAL B 132      14.860  23.722  88.198  1.00 52.33           C
ATOM    944  CB  VAL B 132      14.909  22.219  88.273  1.00 52.33           C
ATOM    945  CG1 VAL B 132      15.980  21.792  89.290  1.00 52.33           C
ATOM    946  CG2 VAL B 132      13.499  21.697  88.598  1.00 52.33           C
ATOM    947  C   VAL B 132      16.218  24.202  87.790  1.00 52.33           C
ATOM    948  O   VAL B 132      16.703  23.869  86.709  1.00 52.33           O
ATOM    949  N   THR B 133      16.872  25.007  88.652  1.00121.77           N
ATOM    950  CA  THR B 133      18.159  25.520  88.288  1.00121.77           C
ATOM    951  CB  THR B 133      18.178  27.022  88.191  1.00121.77           C
ATOM    952  OG1 THR B 133      19.365  27.455  87.552  1.00121.77           O
ATOM    953  CG2 THR B 133      18.061  27.645  89.590  1.00121.77           C
ATOM    954  C   THR B 133      19.159  25.054  89.304  1.00121.77           C
ATOM    955  O   THR B 133      18.993  25.244  90.508  1.00121.77           O
ATOM    956  N   LEU B 134      20.238  24.401  88.830  1.00 68.57           N
ATOM    957  CA  LEU B 134      21.226  23.878  89.732  1.00 68.57           C
ATOM    958  CB  LEU B 134      21.417  22.360  89.554  1.00 68.57           C
ATOM    959  CG  LEU B 134      20.129  21.539  89.779  1.00 68.57           C
ATOM    960  CD1 LEU B 134      20.375  20.035  89.580  1.00 68.57           C
ATOM    961  CD2 LEU B 134      19.489  21.850  91.144  1.00 68.57           C
ATOM    962  C   LEU B 134      22.529  24.530  89.395  1.00 68.57           C
ATOM    963  O   LEU B 134      23.083  24.318  88.316  1.00 68.57           O
ATOM    964  N   ILE B 135      23.086  25.312  90.337  1.00110.11           N
ATOM    965  CA  ILE B 135      24.301  26.002  90.028  1.00110.11           C
ATOM    966  CB  ILE B 135      24.781  26.922  91.112  1.00110.11           C
ATOM    967  CG1 ILE B 135      25.132  26.132  92.383  1.00110.11           C
ATOM    968  CG2 ILE B 135      23.713  28.007  91.325  1.00110.11           C
ATOM    969  CD1 ILE B 135      25.926  26.949  93.402  1.00110.11           C
ATOM    970  C   ILE B 135      25.368  24.986  89.800  1.00110.11           C
ATOM    971  O   ILE B 135      25.534  24.046  90.575  1.00110.11           O
ATOM    972  N   GLY B 136      26.089  25.141  88.676  1.00 66.30           N
ATOM    973  CA  GLY B 136      27.202  24.299  88.367  1.00 66.30           C
ATOM    974  C   GLY B 136      26.777  23.143  87.501  1.00 66.30           C
ATOM    975  O   GLY B 136      27.639  22.458  86.955  1.00 66.30           O
ATOM    976  N   PHE B 137      25.487  22.740  87.515  1.00132.13           N
ATOM    977  CA  PHE B 137      25.051  21.707  86.601  1.00132.13           C
ATOM    978  CB  PHE B 137      24.172  20.669  87.326  1.00132.13           C
ATOM    979  CG  PHE B 137      23.859  19.537  86.407  1.00132.13           C
ATOM    980  CD1 PHE B 137      24.829  18.625  86.057  1.00132.13           C
ATOM    981  CD2 PHE B 137      22.585  19.370  85.919  1.00132.13           C
ATOM    982  CE1 PHE B 137      24.540  17.574  85.219  1.00132.13           C
ATOM    983  CE2 PHE B 137      22.289  18.322  85.080  1.00132.13           C
ATOM    984  CZ  PHE B 137      23.267  17.423  84.727  1.00132.13           C
ATOM    985  C   PHE B 137      24.320  22.180  85.357  1.00132.13           C
ATOM    986  O   PHE B 137      24.643  21.792  84.233  1.00132.13           O
ATOM    987  N   GLY B 138      23.305  23.064  85.528  1.00 37.78           N
ATOM    988  CA  GLY B 138      22.450  23.447  84.425  1.00 37.78           C
ATOM    989  C   GLY B 138      21.026  23.524  84.927  1.00 37.78           C
ATOM    990  O   GLY B 138      20.791  23.474  86.134  1.00 37.78           O
ATOM    991  N   THR B 139      20.027  23.641  84.012  1.00111.17           N
ATOM    992  CA  THR B 139      18.654  23.782  84.445  1.00111.17           C
ATOM    993  CB  THR B 139      18.141  25.186  84.317  1.00111.17           C
ATOM    994  OG1 THR B 139      18.129  25.583  82.954  1.00111.17           O
ATOM    995  CG2 THR B 139      19.057  26.117  85.127  1.00111.17           C
ATOM    996  C   THR B 139      17.725  22.910  83.636  1.00111.17           C
ATOM    997  O   THR B 139      18.050  22.486  82.527  1.00111.17           O
ATOM    998  N   PHE B 140      16.525  22.622  84.202  1.00 64.75           N
ATOM    999  CA  PHE B 140      15.510  21.816  83.563  1.00 64.75           C
ATOM   1000  CB  PHE B 140      15.107  20.570  84.379  1.00 64.75           C
ATOM   1001  CG  PHE B 140      16.273  19.653  84.527  1.00 64.75           C
ATOM   1002  CD1 PHE B 140      17.188  19.839  85.539  1.00 64.75           C
ATOM   1003  CD2 PHE B 140      16.445  18.596  83.663  1.00 64.75           C
ATOM   1004  CE1 PHE B 140      18.262  18.990  85.679  1.00 64.75           C
ATOM   1005  CE2 PHE B 140      17.517  17.745  83.798  1.00 64.75           C
ATOM   1006  CZ  PHE B 140      18.428  17.942  84.807  1.00 64.75           C
ATOM   1007  C   PHE B 140      14.252  22.641  83.486  1.00 64.75           C
ATOM   1008  O   PHE B 140      13.877  23.305  84.454  1.00 64.75           O
ATOM   1009  N   SER B 141      13.546  22.611  82.330  1.00 73.28           N
ATOM   1010  CA  SER B 141      12.328  23.371  82.224  1.00 73.28           C
ATOM   1011  CB  SER B 141      12.563  24.834  81.804  1.00 73.28           C
ATOM   1012  OG  SER B 141      11.328  25.530  81.718  1.00 73.28           O
ATOM   1013  C   SER B 141      11.435  22.746  81.189  1.00 73.28           C
ATOM   1014  O   SER B 141      11.847  21.850  80.453  1.00 73.28           O
ATOM   1015  N   VAL B 142      10.165  23.209  81.128  1.00 98.13           N
ATOM   1016  CA  VAL B 142       9.215  22.714  80.166  1.00 98.13           C
ATOM   1017  CB  VAL B 142       7.797  22.704  80.646  1.00 98.13           C
ATOM   1018  CG1 VAL B 142       7.680  21.727  81.815  1.00 98.13           C
ATOM   1019  CG2 VAL B 142       7.387  24.145  80.993  1.00 98.13           C
ATOM   1020  C   VAL B 142       9.213  23.648  78.995  1.00 98.13           C
ATOM   1021  O   VAL B 142       9.306  24.864  79.161  1.00 98.13           O
ATOM   1022  N   LYS B 143       9.114  23.088  77.769  1.00 96.88           N
ATOM   1023  CA  LYS B 143       9.081  23.905  76.587  1.00 96.88           C
ATOM   1024  CB  LYS B 143      10.271  23.665  75.643  1.00 96.88           C
ATOM   1025  CG  LYS B 143      11.627  23.981  76.276  1.00 96.88           C
ATOM   1026  CD  LYS B 143      12.814  23.494  75.443  1.00 96.88           C
ATOM   1027  CE  LYS B 143      12.657  22.058  74.938  1.00 96.88           C
ATOM   1028  NZ  LYS B 143      12.564  21.123  76.080  1.00 96.88           N
ATOM   1029  C   LYS B 143       7.846  23.563  75.806  1.00 96.88           C
ATOM   1030  O   LYS B 143       7.391  22.421  75.808  1.00 96.88           O
ATOM   1031  N   GLU B 144       7.255  24.569  75.126  1.00 78.33           N
ATOM   1032  CA  GLU B 144       6.088  24.337  74.318  1.00 78.33           C
ATOM   1033  CB  GLU B 144       5.219  25.590  74.114  1.00 78.33           C
ATOM   1034  CG  GLU B 144       4.457  26.009  75.374  1.00 78.33           C
ATOM   1035  CD  GLU B 144       5.471  26.503  76.394  1.00 78.33           C
ATOM   1036  OE1 GLU B 144       6.412  27.233  75.984  1.00 78.33           O
ATOM   1037  OE2 GLU B 144       5.323  26.151  77.595  1.00 78.33           O
ATOM   1038  C   GLU B 144       6.526  23.850  72.969  1.00 78.33           C
ATOM   1039  O   GLU B 144       7.564  24.260  72.451  1.00 78.33           O
ATOM   1040  N   ARG B 145       5.720  22.953  72.364  1.00111.05           N
ATOM   1041  CA  ARG B 145       6.038  22.373  71.088  1.00111.05           C
ATOM   1042  CB  ARG B 145       6.186  20.841  71.160  1.00111.05           C
ATOM   1043  CG  ARG B 145       6.976  20.204  70.014  1.00111.05           C
ATOM   1044  CD  ARG B 145       8.473  20.051  70.300  1.00111.05           C
ATOM   1045  NE  ARG B 145       9.000  21.348  70.805  1.00111.05           N
ATOM   1046  CZ  ARG B 145      10.101  21.346  71.613  1.00111.05           C
ATOM   1047  NH1 ARG B 145      10.696  20.164  71.946  1.00111.05           N
ATOM   1048  NH2 ARG B 145      10.604  22.522  72.091  1.00111.05           N
ATOM   1049  C   ARG B 145       4.853  22.608  70.205  1.00111.05           C
ATOM   1050  O   ARG B 145       3.712  22.430  70.629  1.00111.05           O
ATOM   1051  N   ALA B 146       5.093  23.027  68.948  1.00 29.10           N
ATOM   1052  CA  ALA B 146       4.012  23.242  68.031  1.00 29.10           C
ATOM   1053  CB  ALA B 146       4.373  24.172  66.859  1.00 29.10           C
ATOM   1054  C   ALA B 146       3.628  21.915  67.456  1.00 29.10           C
ATOM   1055  O   ALA B 146       4.404  20.962  67.493  1.00 29.10           O
ATOM   1056  N   ALA B 147       2.393  21.813  66.926  1.00 25.18           N
ATOM   1057  CA  ALA B 147       1.971  20.584  66.322  1.00 25.18           C
ATOM   1058  CB  ALA B 147       0.485  20.570  65.926  1.00 25.18           C
ATOM   1059  C   ALA B 147       2.778  20.428  65.078  1.00 25.18           C
ATOM   1060  O   ALA B 147       3.166  21.415  64.456  1.00 25.18           O
ATOM   1061  N   ARG B 148       3.078  19.174  64.694  1.00 81.25           N
ATOM   1062  CA  ARG B 148       3.859  18.983  63.511  1.00 81.25           C
ATOM   1063  CB  ARG B 148       5.376  18.933  63.777  1.00 81.25           C
ATOM   1064  CG  ARG B 148       5.808  17.859  64.776  1.00 81.25           C
ATOM   1065  CD  ARG B 148       7.286  17.954  65.163  1.00 81.25           C
ATOM   1066  NE  ARG B 148       7.549  16.919  66.202  1.00 81.25           N
ATOM   1067  CZ  ARG B 148       8.731  16.237  66.202  1.00 81.25           C
ATOM   1068  NH1 ARG B 148       9.664  16.492  65.238  1.00 81.25           N
ATOM   1069  NH2 ARG B 148       8.981  15.302  67.164  1.00 81.25           N
ATOM   1070  C   ARG B 148       3.424  17.720  62.846  1.00 81.25           C
ATOM   1071  O   ARG B 148       2.595  16.975  63.367  1.00 81.25           O
ATOM   1072  N   THR B 149       3.971  17.459  61.646  1.00 95.78           N
ATOM   1073  CA  THR B 149       3.565  16.297  60.918  1.00 95.78           C
ATOM   1074  CB  THR B 149       3.405  16.536  59.445  1.00 95.78           C
ATOM   1075  OG1 THR B 149       2.824  15.399  58.823  1.00 95.78           O
ATOM   1076  CG2 THR B 149       4.788  16.828  58.841  1.00 95.78           C
ATOM   1077  C   THR B 149       4.610  15.250  61.090  1.00 95.78           C
ATOM   1078  O   THR B 149       5.798  15.543  61.222  1.00 95.78           O
ATOM   1079  N   GLY B 150       4.162  13.984  61.118  1.00 18.41           N
ATOM   1080  CA  GLY B 150       5.044  12.868  61.260  1.00 18.41           C
ATOM   1081  C   GLY B 150       4.417  11.756  60.492  1.00 18.41           C
ATOM   1082  O   GLY B 150       3.346  11.921  59.910  1.00 18.41           O
ATOM   1083  N   ARG B 151       5.081  10.588  60.450  1.00 43.07           N
ATOM   1084  CA  ARG B 151       4.511   9.493  59.726  1.00 43.07           C
ATOM   1085  CB  ARG B 151       5.222   9.236  58.388  1.00 43.07           C
ATOM   1086  CG  ARG B 151       4.438   8.353  57.419  1.00 43.07           C
ATOM   1087  CD  ARG B 151       5.112   8.230  56.051  1.00 43.07           C
ATOM   1088  NE  ARG B 151       5.350   9.616  55.551  1.00 43.07           N
ATOM   1089  CZ  ARG B 151       4.374  10.287  54.872  1.00 43.07           C
ATOM   1090  NH1 ARG B 151       3.170   9.691  54.635  1.00 43.07           N
ATOM   1091  NH2 ARG B 151       4.603  11.561  54.436  1.00 43.07           N
ATOM   1092  C   ARG B 151       4.685   8.282  60.580  1.00 43.07           C
ATOM   1093  O   ARG B 151       5.659   8.179  61.323  1.00 43.07           O
ATOM   1094  N   ASN B 152       3.738   7.325  60.519  1.00100.41           N
ATOM   1095  CA  ASN B 152       3.943   6.172  61.343  1.00100.41           C
ATOM   1096  CB  ASN B 152       2.693   5.655  62.071  1.00100.41           C
ATOM   1097  CG  ASN B 152       1.715   5.194  61.020  1.00100.41           C
ATOM   1098  OD1 ASN B 152       1.222   6.000  60.233  1.00100.41           O
ATOM   1099  ND2 ASN B 152       1.446   3.861  61.002  1.00100.41           N
ATOM   1100  C   ASN B 152       4.463   5.079  60.479  1.00100.41           C
ATOM   1101  O   ASN B 152       3.920   4.754  59.427  1.00100.41           O
ATOM   1102  N   PRO B 153       5.540   4.521  60.933  1.00 70.37           N
ATOM   1103  CA  PRO B 153       6.246   3.505  60.211  1.00 70.37           C
ATOM   1104  CD  PRO B 153       5.861   4.519  62.350  1.00 70.37           C
ATOM   1105  CB  PRO B 153       7.383   3.079  61.136  1.00 70.37           C
ATOM   1106  CG  PRO B 153       6.798   3.315  62.541  1.00 70.37           C
ATOM   1107  C   PRO B 153       5.394   2.331  59.840  1.00 70.37           C
ATOM   1108  O   PRO B 153       5.646   1.743  58.789  1.00 70.37           O
ATOM   1109  N   GLN B 154       4.424   1.922  60.682  1.00105.80           N
ATOM   1110  CA  GLN B 154       3.720   0.729  60.313  1.00105.80           C
ATOM   1111  CB  GLN B 154       2.785   0.218  61.423  1.00105.80           C
ATOM   1112  CG  GLN B 154       2.042  -1.060  61.032  1.00105.80           C
ATOM   1113  CD  GLN B 154       1.267  -1.556  62.243  1.00105.80           C
ATOM   1114  OE1 GLN B 154       1.299  -2.742  62.568  1.00105.80           O
ATOM   1115  NE2 GLN B 154       0.547  -0.630  62.931  1.00105.80           N
ATOM   1116  C   GLN B 154       2.889   0.938  59.082  1.00105.80           C
ATOM   1117  O   GLN B 154       3.084   0.246  58.083  1.00105.80           O
ATOM   1118  N   THR B 155       1.941   1.900  59.117  1.00128.74           N
ATOM   1119  CA  THR B 155       1.097   2.117  57.973  1.00128.74           C
ATOM   1120  CB  THR B 155      -0.233   2.746  58.279  1.00128.74           C
ATOM   1121  OG1 THR B 155      -1.079   2.624  57.151  1.00128.74           O
ATOM   1122  CG2 THR B 155      -0.056   4.228  58.594  1.00128.74           C
ATOM   1123  C   THR B 155       1.787   2.924  56.919  1.00128.74           C
ATOM   1124  O   THR B 155       1.612   2.685  55.726  1.00128.74           O
ATOM   1125  N   GLY B 156       2.598   3.913  57.332  1.00 21.30           N
ATOM   1126  CA  GLY B 156       3.255   4.760  56.379  1.00 21.30           C
ATOM   1127  C   GLY B 156       2.384   5.955  56.145  1.00 21.30           C
ATOM   1128  O   GLY B 156       2.689   6.803  55.308  1.00 21.30           O
ATOM   1129  N   ALA B 157       1.261   6.042  56.882  1.00 30.93           N
ATOM   1130  CA  ALA B 157       0.356   7.146  56.745  1.00 30.93           C
ATOM   1131  CB  ALA B 157      -1.041   6.865  57.323  1.00 30.93           C
ATOM   1132  C   ALA B 157       0.914   8.328  57.469  1.00 30.93           C
ATOM   1133  O   ALA B 157       1.634   8.191  58.457  1.00 30.93           O
ATOM   1134  N   GLU B 158       0.595   9.540  56.972  1.00 73.40           N
ATOM   1135  CA  GLU B 158       1.049  10.735  57.616  1.00 73.40           C
ATOM   1136  CB  GLU B 158       0.960  11.985  56.722  1.00 73.40           C
ATOM   1137  CG  GLU B 158      -0.456  12.291  56.231  1.00 73.40           C
ATOM   1138  CD  GLU B 158      -0.384  13.530  55.350  1.00 73.40           C
ATOM   1139  OE1 GLU B 158       0.394  13.507  54.360  1.00 73.40           O
ATOM   1140  OE2 GLU B 158      -1.104  14.518  55.656  1.00 73.40           O
ATOM   1141  C   GLU B 158       0.181  10.945  58.812  1.00 73.40           C
ATOM   1142  O   GLU B 158      -0.996  10.587  58.805  1.00 73.40           O
ATOM   1143  N   ILE B 159       0.757  11.508  59.892  1.00 82.31           N
ATOM   1144  CA  ILE B 159      -0.011  11.735  61.079  1.00 82.31           C
ATOM   1145  CB  ILE B 159       0.286  10.754  62.176  1.00 82.31           C
ATOM   1146  CG1 ILE B 159      -0.750  10.877  63.304  1.00 82.31           C
ATOM   1147  CG2 ILE B 159       1.739  10.966  62.631  1.00 82.31           C
ATOM   1148  CD1 ILE B 159      -0.705   9.718  64.299  1.00 82.31           C
ATOM   1149  C   ILE B 159       0.313  13.099  61.592  1.00 82.31           C
ATOM   1150  O   ILE B 159       1.395  13.629  61.346  1.00 82.31           O
ATOM   1151  N   LYS B 160      -0.644  13.726  62.300  1.00 41.62           N
ATOM   1152  CA  LYS B 160      -0.358  15.014  62.846  1.00 41.62           C
ATOM   1153  CB  LYS B 160      -1.508  16.027  62.721  1.00 41.62           C
ATOM   1154  CG  LYS B 160      -1.113  17.431  63.183  1.00 41.62           C
ATOM   1155  CD  LYS B 160      -2.087  18.526  62.746  1.00 41.62           C
ATOM   1156  CE  LYS B 160      -1.673  19.925  63.210  1.00 41.62           C
ATOM   1157  NZ  LYS B 160      -2.579  20.944  62.633  1.00 41.62           N
ATOM   1158  C   LYS B 160      -0.079  14.805  64.289  1.00 41.62           C
ATOM   1159  O   LYS B 160      -0.795  14.090  64.989  1.00 41.62           O
ATOM   1160  N   ILE B 161       1.000  15.435  64.768  1.00104.24           N
ATOM   1161  CA  ILE B 161       1.347  15.280  66.139  1.00104.24           C
ATOM   1162  CB  ILE B 161       2.832  15.139  66.346  1.00104.24           C
ATOM   1163  CG1 ILE B 161       3.142  14.612  67.751  1.00104.24           C
ATOM   1164  CG2 ILE B 161       3.517  16.472  66.012  1.00104.24           C
ATOM   1165  CD1 ILE B 161       4.601  14.184  67.915  1.00104.24           C
ATOM   1166  C   ILE B 161       0.846  16.518  66.809  1.00104.24           C
ATOM   1167  O   ILE B 161       1.066  17.638  66.351  1.00104.24           O
ATOM   1168  N   PRO B 162       0.121  16.319  67.869  1.00 61.74           N
ATOM   1169  CA  PRO B 162      -0.461  17.442  68.545  1.00 61.74           C
ATOM   1170  CD  PRO B 162      -0.721  15.137  67.965  1.00 61.74           C
ATOM   1171  CB  PRO B 162      -1.538  16.867  69.460  1.00 61.74           C
ATOM   1172  CG  PRO B 162      -1.974  15.581  68.736  1.00 61.74           C
ATOM   1173  C   PRO B 162       0.568  18.246  69.262  1.00 61.74           C
ATOM   1174  O   PRO B 162       1.658  17.738  69.519  1.00 61.74           O
ATOM   1175  N   ALA B 163       0.245  19.516  69.566  1.00 28.20           N
ATOM   1176  CA  ALA B 163       1.166  20.349  70.275  1.00 28.20           C
ATOM   1177  CB  ALA B 163       0.723  21.819  70.383  1.00 28.20           C
ATOM   1178  C   ALA B 163       1.267  19.801  71.659  1.00 28.20           C
ATOM   1179  O   ALA B 163       0.348  19.146  72.152  1.00 28.20           O
ATOM   1180  N   SER B 164       2.421  20.021  72.312  1.00 44.83           N
ATOM   1181  CA  SER B 164       2.580  19.526  73.646  1.00 44.83           C
ATOM   1182  CB  SER B 164       2.835  18.006  73.692  1.00 44.83           C
ATOM   1183  OG  SER B 164       2.979  17.557  75.032  1.00 44.83           O
ATOM   1184  C   SER B 164       3.773  20.213  74.233  1.00 44.83           C
ATOM   1185  O   SER B 164       4.412  21.025  73.568  1.00 44.83           O
ATOM   1186  N   LYS B 165       4.073  19.931  75.519  1.00111.59           N
ATOM   1187  CA  LYS B 165       5.231  20.475  76.178  1.00111.59           C
ATOM   1188  CB  LYS B 165       4.976  21.070  77.577  1.00111.59           C
ATOM   1189  CG  LYS B 165       4.559  22.546  77.594  1.00111.59           C
ATOM   1190  CD  LYS B 165       3.142  22.855  77.110  1.00111.59           C
ATOM   1191  CE  LYS B 165       2.780  24.337  77.252  1.00111.59           C
ATOM   1192  NZ  LYS B 165       1.402  24.577  76.770  1.00111.59           N
ATOM   1193  C   LYS B 165       6.236  19.376  76.341  1.00111.59           C
ATOM   1194  O   LYS B 165       5.888  18.200  76.412  1.00111.59           O
ATOM   1195  N   VAL B 166       7.532  19.745  76.388  1.00122.29           N
ATOM   1196  CA  VAL B 166       8.583  18.774  76.482  1.00122.29           C
ATOM   1197  CB  VAL B 166       9.273  18.619  75.158  1.00122.29           C
ATOM   1198  CG1 VAL B 166       9.834  19.992  74.757  1.00122.29           C
ATOM   1199  CG2 VAL B 166      10.330  17.513  75.244  1.00122.29           C
ATOM   1200  C   VAL B 166       9.576  19.262  77.493  1.00122.29           C
ATOM   1201  O   VAL B 166       9.728  20.465  77.696  1.00122.29           O
ATOM   1202  N   PRO B 167      10.231  18.351  78.169  1.00 78.56           N
ATOM   1203  CA  PRO B 167      11.245  18.726  79.115  1.00 78.56           C
ATOM   1204  CD  PRO B 167       9.652  17.053  78.469  1.00 78.56           C
ATOM   1205  CB  PRO B 167      11.427  17.523  80.043  1.00 78.56           C
ATOM   1206  CG  PRO B 167      10.730  16.358  79.315  1.00 78.56           C
ATOM   1207  C   PRO B 167      12.482  19.121  78.373  1.00 78.56           C
ATOM   1208  O   PRO B 167      12.750  18.544  77.320  1.00 78.56           O
ATOM   1209  N   GLY B 168      13.262  20.083  78.904  1.00 24.32           N
ATOM   1210  CA  GLY B 168      14.444  20.498  78.210  1.00 24.32           C
ATOM   1211  C   GLY B 168      15.499  20.755  79.230  1.00 24.32           C
ATOM   1212  O   GLY B 168      15.217  21.190  80.346  1.00 24.32           O
ATOM   1213  N   PHE B 169      16.761  20.493  78.845  1.00 63.05           N
ATOM   1214  CA  PHE B 169      17.865  20.675  79.735  1.00 63.05           C
ATOM   1215  CB  PHE B 169      18.604  19.345  79.981  1.00 63.05           C
ATOM   1216  CG  PHE B 169      19.811  19.558  80.826  1.00 63.05           C
ATOM   1217  CD1 PHE B 169      19.698  19.869  82.161  1.00 63.05           C
ATOM   1218  CD2 PHE B 169      21.064  19.407  80.279  1.00 63.05           C
ATOM   1219  CE1 PHE B 169      20.822  20.053  82.931  1.00 63.05           C
ATOM   1220  CE2 PHE B 169      22.191  19.588  81.045  1.00 63.05           C
ATOM   1221  CZ  PHE B 169      22.070  19.915  82.373  1.00 63.05           C
ATOM   1222  C   PHE B 169      18.802  21.652  79.097  1.00 63.05           C
ATOM   1223  O   PHE B 169      19.055  21.593  77.895  1.00 63.05           O
ATOM   1224  N   LYS B 170      19.306  22.615  79.894  1.00113.14           N
ATOM   1225  CA  LYS B 170      20.275  23.556  79.407  1.00113.14           C
ATOM   1226  CB  LYS B 170      19.844  25.024  79.559  1.00113.14           C
ATOM   1227  CG  LYS B 170      18.659  25.426  78.676  1.00113.14           C
ATOM   1228  CD  LYS B 170      18.932  25.301  77.175  1.00113.14           C
ATOM   1229  CE  LYS B 170      17.741  25.706  76.305  1.00113.14           C
ATOM   1230  NZ  LYS B 170      17.555  27.173  76.357  1.00113.14           N
ATOM   1231  C   LYS B 170      21.471  23.363  80.277  1.00113.14           C
ATOM   1232  O   LYS B 170      21.406  23.571  81.488  1.00113.14           O
ATOM   1233  N   ALA B 171      22.601  22.950  79.675  1.00 31.56           N
ATOM   1234  CA  ALA B 171      23.779  22.689  80.448  1.00 31.56           C
ATOM   1235  CB  ALA B 171      24.868  21.932  79.668  1.00 31.56           C
ATOM   1236  C   ALA B 171      24.363  23.990  80.892  1.00 31.56           C
ATOM   1237  O   ALA B 171      24.305  24.989  80.178  1.00 31.56           O
ATOM   1238  N   GLY B 172      24.961  23.995  82.101  1.00 20.37           N
ATOM   1239  CA  GLY B 172      25.550  25.185  82.643  1.00 20.37           C
ATOM   1240  C   GLY B 172      26.881  25.388  81.990  1.00 20.37           C
ATOM   1241  O   GLY B 172      27.360  24.539  81.242  1.00 20.37           O
ATOM   1242  N   LYS B 173      27.515  26.537  82.296  1.00 68.11           N
ATOM   1243  CA  LYS B 173      28.759  26.952  81.712  1.00 68.11           C
ATOM   1244  CB  LYS B 173      29.250  28.292  82.285  1.00 68.11           C
ATOM   1245  CG  LYS B 173      28.285  29.461  82.085  0.00 68.11           C
ATOM   1246  CD  LYS B 173      28.628  30.668  82.961  0.00 68.11           C
ATOM   1247  CE  LYS B 173      28.547  30.367  84.459  0.00 68.11           C
ATOM   1248  NZ  LYS B 173      29.102  31.497  85.236  0.00 68.11           N
ATOM   1249  C   LYS B 173      29.833  25.965  82.038  1.00 68.11           C
ATOM   1250  O   LYS B 173      30.627  25.593  81.175  1.00 68.11           O
ATOM   1251  N   ALA B 174      29.883  25.517  83.304  1.00 26.63           N
ATOM   1252  CA  ALA B 174      30.934  24.644  83.739  1.00 26.63           C
ATOM   1253  CB  ALA B 174      30.835  24.307  85.236  1.00 26.63           C
ATOM   1254  C   ALA B 174      30.861  23.361  82.977  1.00 26.63           C
ATOM   1255  O   ALA B 174      31.875  22.833  82.525  1.00 26.63           O
ATOM   1256  N   LEU B 175      29.637  22.843  82.803  1.00152.53           N
ATOM   1257  CA  LEU B 175      29.387  21.586  82.165  1.00152.53           C
ATOM   1258  CB  LEU B 175      27.884  21.260  82.137  1.00152.53           C
ATOM   1259  CG  LEU B 175      27.228  21.205  83.532  1.00152.53           C
ATOM   1260  CD1 LEU B 175      27.824  20.077  84.381  1.00152.53           C
ATOM   1261  CD2 LEU B 175      27.252  22.571  84.245  1.00152.53           C
ATOM   1262  C   LEU B 175      29.839  21.674  80.741  1.00152.53           C
ATOM   1263  O   LEU B 175      30.487  20.762  80.228  1.00152.53           O
ATOM   1264  N   LYS B 176      29.498  22.784  80.060  1.00 79.85           N
ATOM   1265  CA  LYS B 176      29.861  22.943  78.682  1.00 79.85           C
ATOM   1266  CB  LYS B 176      29.232  24.181  78.019  1.00 79.85           C
ATOM   1267  CG  LYS B 176      27.750  23.983  77.691  1.00 79.85           C
ATOM   1268  CD  LYS B 176      27.018  25.256  77.264  1.00 79.85           C
ATOM   1269  CE  LYS B 176      26.317  25.973  78.416  1.00 79.85           C
ATOM   1270  NZ  LYS B 176      27.301  26.742  79.208  1.00 79.85           N
ATOM   1271  C   LYS B 176      31.347  23.043  78.556  1.00 79.85           C
ATOM   1272  O   LYS B 176      31.937  22.475  77.638  1.00 79.85           O
ATOM   1273  N   ASP B 177      31.992  23.771  79.483  1.00 28.32           N
ATOM   1274  CA  ASP B 177      33.409  23.981  79.423  1.00 28.32           C
ATOM   1275  CB  ASP B 177      33.914  24.934  80.519  1.00 28.32           C
ATOM   1276  CG  ASP B 177      33.414  26.333  80.189  1.00 28.32           C
ATOM   1277  OD1 ASP B 177      33.059  26.570  79.003  1.00 28.32           O
ATOM   1278  OD2 ASP B 177      33.378  27.182  81.119  1.00 28.32           O
ATOM   1279  C   ASP B 177      34.122  22.678  79.598  1.00 28.32           C
ATOM   1280  O   ASP B 177      35.141  22.432  78.954  1.00 28.32           O
ATOM   1281  N   SER B 178      33.610  21.809  80.490  1.00 28.90           N
ATOM   1282  CA  SER B 178      34.265  20.562  80.760  1.00 28.90           C
ATOM   1283  CB  SER B 178      33.563  19.753  81.865  1.00 28.90           C
ATOM   1284  OG  SER B 178      33.612  20.463  83.094  1.00 28.90           O
ATOM   1285  C   SER B 178      34.272  19.722  79.522  1.00 28.90           C
ATOM   1286  O   SER B 178      35.295  19.144  79.159  1.00 28.90           O
ATOM   1287  N   VAL B 179      33.115  19.616  78.844  1.00101.31           N
ATOM   1288  CA  VAL B 179      33.036  18.809  77.661  1.00101.31           C
ATOM   1289  CB  VAL B 179      31.641  18.630  77.137  1.00101.31           C
ATOM   1290  CG1 VAL B 179      30.826  17.836  78.169  1.00101.31           C
ATOM   1291  CG2 VAL B 179      31.056  20.011  76.816  1.00101.31           C
ATOM   1292  C   VAL B 179      33.857  19.424  76.575  1.00101.31           C
ATOM   1293  O   VAL B 179      34.518  18.714  75.819  1.00101.31           O
ATOM   1294  N   LYS B 180      33.820  20.766  76.455  1.00 63.28           N
ATOM   1295  CA  LYS B 180      34.574  21.426  75.428  1.00 63.28           C
ATOM   1296  CB  LYS B 180      33.843  22.617  74.788  1.00 63.28           C
ATOM   1297  CG  LYS B 180      32.559  22.243  74.054  1.00 63.28           C
ATOM   1298  CD  LYS B 180      31.710  23.455  73.663  1.00 63.28           C
ATOM   1299  CE  LYS B 180      31.228  24.276  74.861  1.00 63.28           C
ATOM   1300  NZ  LYS B 180      30.481  25.466  74.397  1.00 63.28           N
ATOM   1301  C   LYS B 180      35.790  22.018  76.110  1.00 63.28           C
ATOM   1302  O   LYS B 180      35.870  23.275  76.122  1.00 63.28           O
ATOM   1303  OXT LYS B 180      36.641  21.245  76.625  1.00 63.28           O
TER    1304      LYS B 180
END
