# Supplementary material for: Comparison of histone-like HU protein DNA-binding properties and HU/IHF protein sequence alignment
Source: PLoS One. 2017 Nov 13;12(11):e0188037. doi: 10.1371/journal.pone.0188037 (PMC5683647; doi:10.1371/journal.pone.0188037)
Supplement: S3 File — (ZIP) [file pone.0188037.s003.zip › C_2.pdb]

EXPDTA    THEORETICAL MODEL, MODELLER 9.17 2017/01/17 18:58:10
REMARK   6 MODELLER OBJECTIVE FUNCTION:       681.8224
REMARK   6 MODELLER BEST TEMPLATE % SEQ ID:  48.333
REMARK   6 SEQUENCE: C_2
REMARK   6 DOPE score: -15926.81445
REMARK   6 GA341 score: 0.99949
REMARK   6 TEMPLATE: 1p71 1:A - 90:B MODELS 1:A - 180:B AT 48.3%
ATOM      1  N   MET A   1      11.687  30.852  85.287  1.00 73.51           N
ATOM      2  CA  MET A   1      12.395  30.391  86.504  1.00 73.51           C
ATOM      3  CB  MET A   1      12.205  28.874  86.694  1.00 73.51           C
ATOM      4  CG  MET A   1      12.922  28.316  87.927  1.00 73.51           C
ATOM      5  SD  MET A   1      12.807  26.510  88.139  1.00 73.51           S
ATOM      6  CE  MET A   1      11.140  26.496  88.859  1.00 73.51           C
ATOM      7  C   MET A   1      13.858  30.669  86.393  1.00 73.51           C
ATOM      8  O   MET A   1      14.502  30.307  85.409  1.00 73.51           O
ATOM      9  N   ASN A   2      14.400  31.366  87.410  1.00129.89           N
ATOM     10  CA  ASN A   2      15.791  31.699  87.487  1.00129.89           C
ATOM     11  CB  ASN A   2      16.068  33.040  88.184  1.00129.89           C
ATOM     12  CG  ASN A   2      15.367  34.147  87.421  1.00129.89           C
ATOM     13  OD1 ASN A   2      14.942  35.138  88.013  1.00129.89           O
ATOM     14  ND2 ASN A   2      15.234  33.978  86.079  1.00129.89           N
ATOM     15  C   ASN A   2      16.425  30.674  88.367  1.00129.89           C
ATOM     16  O   ASN A   2      15.758  29.771  88.869  1.00129.89           O
ATOM     17  N   LYS A   3      17.751  30.792  88.568  1.00 68.15           N
ATOM     18  CA  LYS A   3      18.445  29.881  89.428  1.00 68.15           C
ATOM     19  CB  LYS A   3      19.960  30.146  89.449  1.00 68.15           C
ATOM     20  CG  LYS A   3      20.776  29.093  90.200  0.00 68.15           C
ATOM     21  CD  LYS A   3      22.263  29.137  89.844  0.00 68.15           C
ATOM     22  CE  LYS A   3      23.123  28.157  90.643  0.00 68.15           C
ATOM     23  NZ  LYS A   3      23.352  28.686  92.006  0.00 68.15           N
ATOM     24  C   LYS A   3      17.906  30.027  90.821  1.00 68.15           C
ATOM     25  O   LYS A   3      17.661  29.038  91.512  1.00 68.15           O
ATOM     26  N   SER A   4      17.673  31.278  91.260  1.00 73.92           N
ATOM     27  CA  SER A   4      17.212  31.513  92.600  1.00 73.92           C
ATOM     28  CB  SER A   4      17.033  33.008  92.913  1.00 73.92           C
ATOM     29  OG  SER A   4      16.577  33.174  94.247  1.00 73.92           O
ATOM     30  C   SER A   4      15.885  30.851  92.793  1.00 73.92           C
ATOM     31  O   SER A   4      15.632  30.244  93.833  1.00 73.92           O
ATOM     32  N   GLU A   5      15.002  30.940  91.780  1.00 86.44           N
ATOM     33  CA  GLU A   5      13.670  30.412  91.868  1.00 86.44           C
ATOM     34  CB  GLU A   5      12.851  30.716  90.604  1.00 86.44           C
ATOM     35  CG  GLU A   5      12.859  32.192  90.184  1.00 86.44           C
ATOM     36  CD  GLU A   5      12.352  33.065  91.322  1.00 86.44           C
ATOM     37  OE1 GLU A   5      11.956  32.498  92.374  1.00 86.44           O
ATOM     38  OE2 GLU A   5      12.359  34.314  91.152  1.00 86.44           O
ATOM     39  C   GLU A   5      13.744  28.919  91.981  1.00 86.44           C
ATOM     40  O   GLU A   5      12.980  28.300  92.721  1.00 86.44           O
ATOM     41  N   LEU A   6      14.669  28.307  91.217  1.00 43.47           N
ATOM     42  CA  LEU A   6      14.845  26.883  91.174  1.00 43.47           C
ATOM     43  CB  LEU A   6      15.914  26.478  90.140  1.00 43.47           C
ATOM     44  CG  LEU A   6      16.171  24.964  90.027  1.00 43.47           C
ATOM     45  CD1 LEU A   6      14.930  24.217  89.511  1.00 43.47           C
ATOM     46  CD2 LEU A   6      17.424  24.685  89.178  1.00 43.47           C
ATOM     47  C   LEU A   6      15.295  26.405  92.521  1.00 43.47           C
ATOM     48  O   LEU A   6      14.842  25.369  93.005  1.00 43.47           O
ATOM     49  N   ILE A   7      16.201  27.163  93.168  1.00 32.97           N
ATOM     50  CA  ILE A   7      16.720  26.786  94.453  1.00 32.97           C
ATOM     51  CB  ILE A   7      17.717  27.772  94.993  1.00 32.97           C
ATOM     52  CG1 ILE A   7      18.952  27.861  94.079  1.00 32.97           C
ATOM     53  CG2 ILE A   7      18.039  27.370  96.442  1.00 32.97           C
ATOM     54  CD1 ILE A   7      19.878  29.032  94.415  1.00 32.97           C
ATOM     55  C   ILE A   7      15.581  26.739  95.425  1.00 32.97           C
ATOM     56  O   ILE A   7      15.479  25.811  96.227  1.00 32.97           O
ATOM     57  N   ASP A   8      14.681  27.739  95.364  1.00 35.32           N
ATOM     58  CA  ASP A   8      13.594  27.817  96.297  1.00 35.32           C
ATOM     59  CB  ASP A   8      12.652  29.002  96.035  1.00 35.32           C
ATOM     60  CG  ASP A   8      13.357  30.275  96.465  1.00 35.32           C
ATOM     61  OD1 ASP A   8      14.371  30.169  97.204  1.00 35.32           O
ATOM     62  OD2 ASP A   8      12.887  31.372  96.060  1.00 35.32           O
ATOM     63  C   ASP A   8      12.758  26.584  96.194  1.00 35.32           C
ATOM     64  O   ASP A   8      12.402  25.991  97.211  1.00 35.32           O
ATOM     65  N   ALA A   9      12.417  26.171  94.960  1.00 29.57           N
ATOM     66  CA  ALA A   9      11.590  25.016  94.758  1.00 29.57           C
ATOM     67  CB  ALA A   9      11.229  24.796  93.281  1.00 29.57           C
ATOM     68  C   ALA A   9      12.302  23.783  95.227  1.00 29.57           C
ATOM     69  O   ALA A   9      11.692  22.904  95.833  1.00 29.57           O
ATOM     70  N   ILE A  10      13.614  23.673  94.929  1.00101.80           N
ATOM     71  CA  ILE A  10      14.377  22.502  95.267  1.00101.80           C
ATOM     72  CB  ILE A  10      15.727  22.466  94.595  1.00101.80           C
ATOM     73  CG1 ILE A  10      16.632  23.620  95.049  1.00101.80           C
ATOM     74  CG2 ILE A  10      15.482  22.451  93.077  1.00101.80           C
ATOM     75  CD1 ILE A  10      18.037  23.553  94.445  1.00101.80           C
ATOM     76  C   ILE A  10      14.532  22.376  96.753  1.00101.80           C
ATOM     77  O   ILE A  10      14.337  21.297  97.313  1.00101.80           O
ATOM     78  N   ALA A  11      14.837  23.488  97.444  1.00 32.80           N
ATOM     79  CA  ALA A  11      15.054  23.432  98.860  1.00 32.80           C
ATOM     80  CB  ALA A  11      15.316  24.816  99.474  1.00 32.80           C
ATOM     81  C   ALA A  11      13.808  22.885  99.483  1.00 32.80           C
ATOM     82  O   ALA A  11      13.873  22.096 100.424  1.00 32.80           O
ATOM     83  N   ALA A  12      12.632  23.310  98.987  1.00 34.27           N
ATOM     84  CA  ALA A  12      11.395  22.817  99.522  1.00 34.27           C
ATOM     85  CB  ALA A  12      10.167  23.550  98.957  1.00 34.27           C
ATOM     86  C   ALA A  12      11.221  21.348  99.232  1.00 34.27           C
ATOM     87  O   ALA A  12      10.851  20.578 100.117  1.00 34.27           O
ATOM     88  N   ALA A  13      11.477  20.915  97.978  1.00 45.62           N
ATOM     89  CA  ALA A  13      11.242  19.543  97.598  1.00 45.62           C
ATOM     90  CB  ALA A  13      11.427  19.317  96.087  1.00 45.62           C
ATOM     91  C   ALA A  13      12.173  18.602  98.312  1.00 45.62           C
ATOM     92  O   ALA A  13      11.763  17.547  98.791  1.00 45.62           O
ATOM     93  N   ALA A  14      13.468  18.954  98.337  1.00 70.40           N
ATOM     94  CA  ALA A  14      14.576  18.251  98.930  1.00 70.40           C
ATOM     95  CB  ALA A  14      15.932  18.792  98.451  1.00 70.40           C
ATOM     96  C   ALA A  14      14.573  18.326 100.425  1.00 70.40           C
ATOM     97  O   ALA A  14      15.128  17.448 101.084  1.00 70.40           O
ATOM     98  N   ASP A  15      13.991  19.397 100.997  1.00 63.69           N
ATOM     99  CA  ASP A  15      14.053  19.634 102.413  1.00 63.69           C
ATOM    100  CB  ASP A  15      13.584  18.433 103.256  1.00 63.69           C
ATOM    101  CG  ASP A  15      12.077  18.304 103.082  1.00 63.69           C
ATOM    102  OD1 ASP A  15      11.376  19.340 103.225  1.00 63.69           O
ATOM    103  OD2 ASP A  15      11.606  17.167 102.812  1.00 63.69           O
ATOM    104  C   ASP A  15      15.463  19.964 102.807  1.00 63.69           C
ATOM    105  O   ASP A  15      15.950  19.509 103.842  1.00 63.69           O
ATOM    106  N   ILE A  16      16.152  20.779 101.976  1.00124.48           N
ATOM    107  CA  ILE A  16      17.481  21.234 102.279  1.00124.48           C
ATOM    108  CB  ILE A  16      18.509  20.726 101.310  1.00124.48           C
ATOM    109  CG1 ILE A  16      18.560  19.191 101.359  1.00124.48           C
ATOM    110  CG2 ILE A  16      19.859  21.361 101.653  1.00124.48           C
ATOM    111  CD1 ILE A  16      19.438  18.583 100.268  1.00124.48           C
ATOM    112  C   ILE A  16      17.459  22.737 102.232  1.00124.48           C
ATOM    113  O   ILE A  16      16.611  23.335 101.569  1.00124.48           O
ATOM    114  N   SER A  17      18.395  23.385 102.961  1.00 36.56           N
ATOM    115  CA  SER A  17      18.426  24.818 103.069  1.00 36.56           C
ATOM    116  CB  SER A  17      19.585  25.350 103.929  1.00 36.56           C
ATOM    117  OG  SER A  17      19.428  24.918 105.272  1.00 36.56           O
ATOM    118  C   SER A  17      18.566  25.417 101.709  1.00 36.56           C
ATOM    119  O   SER A  17      19.050  24.786 100.771  1.00 36.56           O
ATOM    120  N   LYS A  18      18.122  26.683 101.592  1.00 68.06           N
ATOM    121  CA  LYS A  18      18.162  27.414 100.363  1.00 68.06           C
ATOM    122  CB  LYS A  18      17.574  28.831 100.502  1.00 68.06           C
ATOM    123  CG  LYS A  18      17.483  29.598  99.180  1.00 68.06           C
ATOM    124  CD  LYS A  18      16.601  30.848  99.260  1.00 68.06           C
ATOM    125  CE  LYS A  18      16.555  31.653  97.958  0.00 68.06           C
ATOM    126  NZ  LYS A  18      15.558  32.741  98.070  0.00 68.06           N
ATOM    127  C   LYS A  18      19.598  27.539  99.966  1.00 68.06           C
ATOM    128  O   LYS A  18      19.930  27.496  98.783  1.00 68.06           O
ATOM    129  N   ALA A  19      20.489  27.731 100.955  1.00 29.26           N
ATOM    130  CA  ALA A  19      21.885  27.848 100.656  1.00 29.26           C
ATOM    131  CB  ALA A  19      22.729  28.177 101.899  1.00 29.26           C
ATOM    132  C   ALA A  19      22.395  26.555 100.087  1.00 29.26           C
ATOM    133  O   ALA A  19      23.101  26.554  99.080  1.00 29.26           O
ATOM    134  N   ASP A  20      22.035  25.412 100.708  1.00 46.95           N
ATOM    135  CA  ASP A  20      22.544  24.138 100.279  1.00 46.95           C
ATOM    136  CB  ASP A  20      22.269  22.988 101.255  1.00 46.95           C
ATOM    137  CG  ASP A  20      23.270  23.077 102.399  1.00 46.95           C
ATOM    138  OD1 ASP A  20      24.193  23.930 102.317  1.00 46.95           O
ATOM    139  OD2 ASP A  20      23.132  22.279 103.365  1.00 46.95           O
ATOM    140  C   ASP A  20      22.009  23.762  98.939  1.00 46.95           C
ATOM    141  O   ASP A  20      22.714  23.155  98.134  1.00 46.95           O
ATOM    142  N   ALA A  21      20.739  24.088  98.660  1.00 33.49           N
ATOM    143  CA  ALA A  21      20.215  23.764  97.372  1.00 33.49           C
ATOM    144  CB  ALA A  21      18.764  24.245  97.217  1.00 33.49           C
ATOM    145  C   ALA A  21      21.067  24.509  96.397  1.00 33.49           C
ATOM    146  O   ALA A  21      21.505  23.963  95.385  1.00 33.49           O
ATOM    147  N   GLY A  22      21.357  25.784  96.714  1.00 22.22           N
ATOM    148  CA  GLY A  22      22.148  26.604  95.845  1.00 22.22           C
ATOM    149  C   GLY A  22      23.533  26.042  95.732  1.00 22.22           C
ATOM    150  O   GLY A  22      24.102  25.999  94.643  1.00 22.22           O
ATOM    151  N   ARG A  23      24.121  25.606  96.864  1.00 44.22           N
ATOM    152  CA  ARG A  23      25.472  25.127  96.840  1.00 44.22           C
ATOM    153  CB  ARG A  23      26.039  24.859  98.246  1.00 44.22           C
ATOM    154  CG  ARG A  23      26.172  26.150  99.065  1.00 44.22           C
ATOM    155  CD  ARG A  23      26.899  25.992 100.403  1.00 44.22           C
ATOM    156  NE  ARG A  23      26.843  27.306 101.108  1.00 44.22           N
ATOM    157  CZ  ARG A  23      27.823  28.243 100.930  1.00 44.22           C
ATOM    158  NH1 ARG A  23      28.886  27.987 100.115  1.00 44.22           N
ATOM    159  NH2 ARG A  23      27.735  29.442 101.575  1.00 44.22           N
ATOM    160  C   ARG A  23      25.567  23.882  96.009  1.00 44.22           C
ATOM    161  O   ARG A  23      26.456  23.761  95.168  1.00 44.22           O
ATOM    162  N   ALA A  24      24.641  22.926  96.213  1.00 36.58           N
ATOM    163  CA  ALA A  24      24.656  21.692  95.475  1.00 36.58           C
ATOM    164  CB  ALA A  24      23.590  20.696  95.965  1.00 36.58           C
ATOM    165  C   ALA A  24      24.386  21.964  94.023  1.00 36.58           C
ATOM    166  O   ALA A  24      25.011  21.379  93.142  1.00 36.58           O
ATOM    167  N   LEU A  25      23.434  22.866  93.732  1.00130.64           N
ATOM    168  CA  LEU A  25      23.041  23.140  92.382  1.00130.64           C
ATOM    169  CB  LEU A  25      21.880  24.162  92.356  1.00130.64           C
ATOM    170  CG  LEU A  25      21.247  24.481  90.985  1.00130.64           C
ATOM    171  CD1 LEU A  25      22.218  25.195  90.036  1.00130.64           C
ATOM    172  CD2 LEU A  25      20.594  23.240  90.363  1.00130.64           C
ATOM    173  C   LEU A  25      24.206  23.716  91.626  1.00130.64           C
ATOM    174  O   LEU A  25      24.523  23.257  90.532  1.00130.64           O
ATOM    175  N   ASP A  26      24.907  24.709  92.207  1.00 92.16           N
ATOM    176  CA  ASP A  26      25.982  25.373  91.526  1.00 92.16           C
ATOM    177  CB  ASP A  26      26.643  26.464  92.386  1.00 92.16           C
ATOM    178  CG  ASP A  26      27.683  27.172  91.530  1.00 92.16           C
ATOM    179  OD1 ASP A  26      27.279  27.846  90.545  1.00 92.16           O
ATOM    180  OD2 ASP A  26      28.894  27.053  91.855  1.00 92.16           O
ATOM    181  C   ASP A  26      27.047  24.379  91.190  1.00 92.16           C
ATOM    182  O   ASP A  26      27.599  24.377  90.093  1.00 92.16           O
ATOM    183  N   ALA A  27      27.363  23.491  92.137  1.00 41.36           N
ATOM    184  CA  ALA A  27      28.391  22.508  91.947  1.00 41.36           C
ATOM    185  CB  ALA A  27      28.627  21.643  93.197  1.00 41.36           C
ATOM    186  C   ALA A  27      28.003  21.588  90.829  1.00 41.36           C
ATOM    187  O   ALA A  27      28.858  21.150  90.063  1.00 41.36           O
ATOM    188  N   THR A  28      26.705  21.242  90.718  1.00124.54           N
ATOM    189  CA  THR A  28      26.305  20.290  89.717  1.00124.54           C
ATOM    190  CB  THR A  28      24.858  19.884  89.784  1.00124.54           C
ATOM    191  OG1 THR A  28      24.013  20.975  89.460  1.00124.54           O
ATOM    192  CG2 THR A  28      24.551  19.382  91.200  1.00124.54           C
ATOM    193  C   THR A  28      26.523  20.863  88.351  1.00124.54           C
ATOM    194  O   THR A  28      27.044  20.177  87.472  1.00124.54           O
ATOM    195  N   LEU A  29      26.114  22.133  88.134  1.00112.06           N
ATOM    196  CA  LEU A  29      26.268  22.745  86.848  1.00112.06           C
ATOM    197  CB  LEU A  29      25.540  24.092  86.719  1.00112.06           C
ATOM    198  CG  LEU A  29      24.010  23.935  86.683  1.00112.06           C
ATOM    199  CD1 LEU A  29      23.455  23.388  88.001  1.00112.06           C
ATOM    200  CD2 LEU A  29      23.338  25.242  86.256  1.00112.06           C
ATOM    201  C   LEU A  29      27.718  22.951  86.539  1.00112.06           C
ATOM    202  O   LEU A  29      28.149  22.765  85.404  1.00112.06           O
ATOM    203  N   GLU A  30      28.522  23.349  87.539  1.00 83.87           N
ATOM    204  CA  GLU A  30      29.915  23.574  87.282  1.00 83.87           C
ATOM    205  CB  GLU A  30      30.666  24.126  88.510  1.00 83.87           C
ATOM    206  CG  GLU A  30      30.630  23.215  89.737  1.00 83.87           C
ATOM    207  CD  GLU A  30      31.182  23.997  90.919  1.00 83.87           C
ATOM    208  OE1 GLU A  30      30.555  25.021  91.296  1.00 83.87           O
ATOM    209  OE2 GLU A  30      32.242  23.580  91.462  1.00 83.87           O
ATOM    210  C   GLU A  30      30.540  22.280  86.857  1.00 83.87           C
ATOM    211  O   GLU A  30      31.392  22.255  85.969  1.00 83.87           O
ATOM    212  N   ALA A  31      30.127  21.167  87.490  1.00 38.65           N
ATOM    213  CA  ALA A  31      30.658  19.860  87.206  1.00 38.65           C
ATOM    214  CB  ALA A  31      30.094  18.775  88.142  1.00 38.65           C
ATOM    215  C   ALA A  31      30.319  19.446  85.806  1.00 38.65           C
ATOM    216  O   ALA A  31      31.157  18.882  85.103  1.00 38.65           O
ATOM    217  N   VAL A  32      29.075  19.706  85.359  1.00 97.25           N
ATOM    218  CA  VAL A  32      28.690  19.268  84.049  1.00 97.25           C
ATOM    219  CB  VAL A  32      27.243  19.509  83.722  1.00 97.25           C
ATOM    220  CG1 VAL A  32      26.365  18.770  84.746  1.00 97.25           C
ATOM    221  CG2 VAL A  32      26.986  21.015  83.653  1.00 97.25           C
ATOM    222  C   VAL A  32      29.522  19.982  83.027  1.00 97.25           C
ATOM    223  O   VAL A  32      29.992  19.367  82.073  1.00 97.25           O
ATOM    224  N   THR A  33      29.755  21.298  83.207  1.00 33.99           N
ATOM    225  CA  THR A  33      30.511  22.045  82.245  1.00 33.99           C
ATOM    226  CB  THR A  33      30.666  23.493  82.609  1.00 33.99           C
ATOM    227  OG1 THR A  33      29.395  24.107  82.750  1.00 33.99           O
ATOM    228  CG2 THR A  33      31.465  24.188  81.493  1.00 33.99           C
ATOM    229  C   THR A  33      31.889  21.466  82.170  1.00 33.99           C
ATOM    230  O   THR A  33      32.456  21.359  81.085  1.00 33.99           O
ATOM    231  N   GLY A  34      32.471  21.097  83.329  1.00 26.41           N
ATOM    232  CA  GLY A  34      33.813  20.581  83.374  1.00 26.41           C
ATOM    233  C   GLY A  34      33.919  19.273  82.643  1.00 26.41           C
ATOM    234  O   GLY A  34      34.864  19.058  81.886  1.00 26.41           O
ATOM    235  N   ALA A  35      32.958  18.355  82.864  1.00 33.86           N
ATOM    236  CA  ALA A  35      33.000  17.053  82.257  1.00 33.86           C
ATOM    237  CB  ALA A  35      31.857  16.141  82.736  1.00 33.86           C
ATOM    238  C   ALA A  35      32.882  17.180  80.769  1.00 33.86           C
ATOM    239  O   ALA A  35      33.590  16.503  80.026  1.00 33.86           O
ATOM    240  N   LEU A  36      31.971  18.045  80.288  1.00 93.00           N
ATOM    241  CA  LEU A  36      31.790  18.214  78.873  1.00 93.00           C
ATOM    242  CB  LEU A  36      30.580  19.089  78.496  1.00 93.00           C
ATOM    243  CG  LEU A  36      29.225  18.362  78.604  1.00 93.00           C
ATOM    244  CD1 LEU A  36      28.933  17.880  80.031  1.00 93.00           C
ATOM    245  CD2 LEU A  36      28.092  19.224  78.024  1.00 93.00           C
ATOM    246  C   LEU A  36      33.020  18.817  78.259  1.00 93.00           C
ATOM    247  O   LEU A  36      33.429  18.411  77.173  1.00 93.00           O
ATOM    248  N   LYS A  37      33.660  19.783  78.951  1.00 58.99           N
ATOM    249  CA  LYS A  37      34.809  20.479  78.424  1.00 58.99           C
ATOM    250  CB  LYS A  37      35.480  21.443  79.423  1.00 58.99           C
ATOM    251  CG  LYS A  37      34.630  22.593  79.962  1.00 58.99           C
ATOM    252  CD  LYS A  37      35.298  23.264  81.167  1.00 58.99           C
ATOM    253  CE  LYS A  37      34.402  24.220  81.957  1.00 58.99           C
ATOM    254  NZ  LYS A  37      35.166  24.821  83.074  1.00 58.99           N
ATOM    255  C   LYS A  37      35.885  19.475  78.141  1.00 58.99           C
ATOM    256  O   LYS A  37      36.606  19.590  77.151  1.00 58.99           O
ATOM    257  N   LYS A  38      36.045  18.500  79.056  1.00132.00           N
ATOM    258  CA  LYS A  38      37.013  17.443  78.971  1.00132.00           C
ATOM    259  CB  LYS A  38      37.140  16.622  80.265  1.00132.00           C
ATOM    260  CG  LYS A  38      37.905  17.352  81.371  1.00132.00           C
ATOM    261  CD  LYS A  38      39.355  17.677  81.000  1.00132.00           C
ATOM    262  CE  LYS A  38      40.243  16.438  80.880  1.00132.00           C
ATOM    263  NZ  LYS A  38      41.628  16.837  80.547  1.00132.00           N
ATOM    264  C   LYS A  38      36.654  16.513  77.857  1.00132.00           C
ATOM    265  O   LYS A  38      37.526  15.849  77.302  1.00132.00           O
ATOM    266  N   GLY A  39      35.360  16.413  77.499  1.00 36.85           N
ATOM    267  CA  GLY A  39      35.017  15.514  76.435  1.00 36.85           C
ATOM    268  C   GLY A  39      34.263  14.340  76.972  1.00 36.85           C
ATOM    269  O   GLY A  39      34.029  13.371  76.250  1.00 36.85           O
ATOM    270  N   ASP A  40      33.898  14.371  78.268  1.00 58.97           N
ATOM    271  CA  ASP A  40      33.106  13.311  78.820  1.00 58.97           C
ATOM    272  CB  ASP A  40      33.248  13.211  80.354  1.00 58.97           C
ATOM    273  CG  ASP A  40      32.874  11.816  80.852  1.00 58.97           C
ATOM    274  OD1 ASP A  40      31.755  11.323  80.557  1.00 58.97           O
ATOM    275  OD2 ASP A  40      33.726  11.222  81.565  1.00 58.97           O
ATOM    276  C   ASP A  40      31.674  13.627  78.489  1.00 58.97           C
ATOM    277  O   ASP A  40      31.333  14.776  78.207  1.00 58.97           O
ATOM    278  N   SER A  41      30.794  12.606  78.499  1.00 80.09           N
ATOM    279  CA  SER A  41      29.399  12.835  78.256  1.00 80.09           C
ATOM    280  CB  SER A  41      28.765  11.820  77.289  1.00 80.09           C
ATOM    281  OG  SER A  41      27.390  12.123  77.100  1.00 80.09           O
ATOM    282  C   SER A  41      28.703  12.701  79.573  1.00 80.09           C
ATOM    283  O   SER A  41      28.977  11.779  80.342  1.00 80.09           O
ATOM    284  N   VAL A  42      27.784  13.637  79.878  1.00 38.84           N
ATOM    285  CA  VAL A  42      27.071  13.575  81.123  1.00 38.84           C
ATOM    286  CB  VAL A  42      26.847  14.921  81.747  1.00 38.84           C
ATOM    287  CG1 VAL A  42      25.982  14.748  83.007  1.00 38.84           C
ATOM    288  CG2 VAL A  42      28.216  15.573  82.010  1.00 38.84           C
ATOM    289  C   VAL A  42      25.726  12.995  80.827  1.00 38.84           C
ATOM    290  O   VAL A  42      24.994  13.506  79.980  1.00 38.84           O
ATOM    291  N   SER A  43      25.358  11.903  81.526  1.00 40.34           N
ATOM    292  CA  SER A  43      24.102  11.286  81.221  1.00 40.34           C
ATOM    293  CB  SER A  43      24.241   9.827  80.755  1.00 40.34           C
ATOM    294  OG  SER A  43      24.975   9.772  79.541  1.00 40.34           O
ATOM    295  C   SER A  43      23.245  11.278  82.451  1.00 40.34           C
ATOM    296  O   SER A  43      23.689  10.901  83.533  1.00 40.34           O
ATOM    297  N   LEU A  44      21.983  11.719  82.298  1.00 70.10           N
ATOM    298  CA  LEU A  44      21.046  11.707  83.384  1.00 70.10           C
ATOM    299  CB  LEU A  44      20.607  13.118  83.810  1.00 70.10           C
ATOM    300  CG  LEU A  44      21.770  14.023  84.268  1.00 70.10           C
ATOM    301  CD1 LEU A  44      21.256  15.411  84.680  1.00 70.10           C
ATOM    302  CD2 LEU A  44      22.609  13.358  85.369  1.00 70.10           C
ATOM    303  C   LEU A  44      19.829  11.007  82.862  1.00 70.10           C
ATOM    304  O   LEU A  44      19.097  11.551  82.037  1.00 70.10           O
ATOM    305  N   VAL A  45      19.543   9.791  83.361  1.00 93.65           N
ATOM    306  CA  VAL A  45      18.477   9.035  82.773  1.00 93.65           C
ATOM    307  CB  VAL A  45      18.343   7.652  83.342  1.00 93.65           C
ATOM    308  CG1 VAL A  45      17.959   7.764  84.826  0.00 93.65           C
ATOM    309  CG2 VAL A  45      17.332   6.867  82.490  0.00 93.65           C
ATOM    310  C   VAL A  45      17.170   9.737  82.952  1.00 93.65           C
ATOM    311  O   VAL A  45      16.796  10.142  84.052  1.00 93.65           O
ATOM    312  N   GLY A  46      16.454   9.911  81.823  1.00 38.01           N
ATOM    313  CA  GLY A  46      15.138  10.475  81.781  1.00 38.01           C
ATOM    314  C   GLY A  46      15.226  11.930  81.438  1.00 38.01           C
ATOM    315  O   GLY A  46      14.416  12.436  80.660  1.00 38.01           O
ATOM    316  N   PHE A  47      16.175  12.654  82.067  1.00 75.50           N
ATOM    317  CA  PHE A  47      16.328  14.060  81.812  1.00 75.50           C
ATOM    318  CB  PHE A  47      17.189  14.761  82.873  1.00 75.50           C
ATOM    319  CG  PHE A  47      17.183  16.224  82.580  1.00 75.50           C
ATOM    320  CD1 PHE A  47      16.076  16.985  82.877  1.00 75.50           C
ATOM    321  CD2 PHE A  47      18.282  16.837  82.029  1.00 75.50           C
ATOM    322  CE1 PHE A  47      16.050  18.334  82.624  1.00 75.50           C
ATOM    323  CE2 PHE A  47      18.263  18.187  81.772  1.00 75.50           C
ATOM    324  CZ  PHE A  47      17.150  18.938  82.068  1.00 75.50           C
ATOM    325  C   PHE A  47      16.977  14.313  80.487  1.00 75.50           C
ATOM    326  O   PHE A  47      16.421  15.010  79.639  1.00 75.50           O
ATOM    327  N   GLY A  48      18.170  13.718  80.259  1.00 28.47           N
ATOM    328  CA  GLY A  48      18.849  13.970  79.017  1.00 28.47           C
ATOM    329  C   GLY A  48      20.334  13.863  79.215  1.00 28.47           C
ATOM    330  O   GLY A  48      20.811  13.559  80.308  1.00 28.47           O
ATOM    331  N   THR A  49      21.104  14.124  78.133  1.00 99.50           N
ATOM    332  CA  THR A  49      22.534  14.000  78.182  1.00 99.50           C
ATOM    333  CB  THR A  49      23.036  12.813  77.405  1.00 99.50           C
ATOM    334  OG1 THR A  49      24.423  12.608  77.632  1.00 99.50           O
ATOM    335  CG2 THR A  49      22.772  13.059  75.912  1.00 99.50           C
ATOM    336  C   THR A  49      23.163  15.232  77.599  1.00 99.50           C
ATOM    337  O   THR A  49      22.571  15.921  76.768  1.00 99.50           O
ATOM    338  N   PHE A  50      24.398  15.539  78.055  1.00 52.53           N
ATOM    339  CA  PHE A  50      25.147  16.673  77.595  1.00 52.53           C
ATOM    340  CB  PHE A  50      25.540  17.649  78.722  1.00 52.53           C
ATOM    341  CG  PHE A  50      24.319  18.284  79.298  1.00 52.53           C
ATOM    342  CD1 PHE A  50      23.606  17.672  80.305  1.00 52.53           C
ATOM    343  CD2 PHE A  50      23.893  19.507  78.835  1.00 52.53           C
ATOM    344  CE1 PHE A  50      22.484  18.269  80.834  1.00 52.53           C
ATOM    345  CE2 PHE A  50      22.773  20.107  79.361  1.00 52.53           C
ATOM    346  CZ  PHE A  50      22.064  19.489  80.362  1.00 52.53           C
ATOM    347  C   PHE A  50      26.439  16.140  77.058  1.00 52.53           C
ATOM    348  O   PHE A  50      27.025  15.225  77.635  1.00 52.53           O
ATOM    349  N   ALA A  51      26.921  16.705  75.932  1.00 34.60           N
ATOM    350  CA  ALA A  51      28.153  16.229  75.372  1.00 34.60           C
ATOM    351  CB  ALA A  51      27.969  14.996  74.471  1.00 34.60           C
ATOM    352  C   ALA A  51      28.736  17.305  74.511  1.00 34.60           C
ATOM    353  O   ALA A  51      28.089  18.311  74.220  1.00 34.60           O
ATOM    354  N   VAL A  52      30.009  17.126  74.105  1.00 94.98           N
ATOM    355  CA  VAL A  52      30.634  18.060  73.216  1.00 94.98           C
ATOM    356  CB  VAL A  52      32.087  18.309  73.498  1.00 94.98           C
ATOM    357  CG1 VAL A  52      32.203  19.078  74.821  1.00 94.98           C
ATOM    358  CG2 VAL A  52      32.823  16.960  73.504  1.00 94.98           C
ATOM    359  C   VAL A  52      30.531  17.489  71.835  1.00 94.98           C
ATOM    360  O   VAL A  52      30.723  16.291  71.634  1.00 94.98           O
ATOM    361  N   LYS A  53      30.187  18.346  70.849  1.00117.09           N
ATOM    362  CA  LYS A  53      30.058  17.925  69.482  1.00117.09           C
ATOM    363  CB  LYS A  53      28.706  18.308  68.854  1.00117.09           C
ATOM    364  CG  LYS A  53      27.543  17.407  69.270  1.00117.09           C
ATOM    365  CD  LYS A  53      27.667  15.981  68.727  1.00117.09           C
ATOM    366  CE  LYS A  53      26.565  15.035  69.208  1.00117.09           C
ATOM    367  NZ  LYS A  53      26.800  14.664  70.621  1.00117.09           N
ATOM    368  C   LYS A  53      31.109  18.633  68.688  1.00117.09           C
ATOM    369  O   LYS A  53      31.379  19.813  68.902  1.00117.09           O
ATOM    370  N   GLU A  54      31.753  17.920  67.746  1.00 65.30           N
ATOM    371  CA  GLU A  54      32.759  18.593  66.987  1.00 65.30           C
ATOM    372  CB  GLU A  54      33.928  17.692  66.569  1.00 65.30           C
ATOM    373  CG  GLU A  54      34.680  17.192  67.802  1.00 65.30           C
ATOM    374  CD  GLU A  54      36.042  16.695  67.370  1.00 65.30           C
ATOM    375  OE1 GLU A  54      36.140  16.077  66.278  1.00 65.30           O
ATOM    376  OE2 GLU A  54      37.012  16.946  68.134  1.00 65.30           O
ATOM    377  C   GLU A  54      32.132  19.228  65.793  1.00 65.30           C
ATOM    378  O   GLU A  54      31.140  18.736  65.258  1.00 65.30           O
ATOM    379  N   ARG A  55      32.699  20.375  65.370  1.00 63.06           N
ATOM    380  CA  ARG A  55      32.208  21.080  64.224  1.00 63.06           C
ATOM    381  CB  ARG A  55      31.656  22.478  64.557  1.00 63.06           C
ATOM    382  CG  ARG A  55      30.391  22.429  65.419  1.00 63.06           C
ATOM    383  CD  ARG A  55      29.114  22.176  64.613  1.00 63.06           C
ATOM    384  NE  ARG A  55      27.970  22.123  65.569  1.00 63.06           N
ATOM    385  CZ  ARG A  55      27.552  20.925  66.070  1.00 63.06           C
ATOM    386  NH1 ARG A  55      28.198  19.776  65.715  1.00 63.06           N
ATOM    387  NH2 ARG A  55      26.483  20.872  66.918  1.00 63.06           N
ATOM    388  C   ARG A  55      33.363  21.244  63.288  1.00 63.06           C
ATOM    389  O   ARG A  55      34.488  21.518  63.707  1.00 63.06           O
ATOM    390  N   ALA A  56      33.101  21.059  61.980  1.00 28.27           N
ATOM    391  CA  ALA A  56      34.122  21.156  60.979  1.00 28.27           C
ATOM    392  CB  ALA A  56      33.760  20.470  59.650  1.00 28.27           C
ATOM    393  C   ALA A  56      34.377  22.598  60.685  1.00 28.27           C
ATOM    394  O   ALA A  56      33.576  23.471  61.017  1.00 28.27           O
ATOM    395  N   ALA A  57      35.538  22.878  60.061  1.00 34.48           N
ATOM    396  CA  ALA A  57      35.882  24.225  59.711  1.00 34.48           C
ATOM    397  CB  ALA A  57      37.309  24.383  59.150  1.00 34.48           C
ATOM    398  C   ALA A  57      34.933  24.685  58.652  1.00 34.48           C
ATOM    399  O   ALA A  57      34.411  23.881  57.881  1.00 34.48           O
ATOM    400  N   ARG A  58      34.667  26.007  58.621  1.00 78.89           N
ATOM    401  CA  ARG A  58      33.777  26.573  57.647  1.00 78.89           C
ATOM    402  CB  ARG A  58      32.359  26.814  58.189  1.00 78.89           C
ATOM    403  CG  ARG A  58      32.333  27.791  59.365  1.00 78.89           C
ATOM    404  CD  ARG A  58      30.936  28.051  59.927  1.00 78.89           C
ATOM    405  NE  ARG A  58      31.056  29.180  60.892  1.00 78.89           N
ATOM    406  CZ  ARG A  58      30.171  30.218  60.837  1.00 78.89           C
ATOM    407  NH1 ARG A  58      29.169  30.209  59.911  1.00 78.89           N
ATOM    408  NH2 ARG A  58      30.293  31.269  61.699  1.00 78.89           N
ATOM    409  C   ARG A  58      34.334  27.907  57.259  1.00 78.89           C
ATOM    410  O   ARG A  58      35.157  28.477  57.972  1.00 78.89           O
ATOM    411  N   GLU A  59      33.906  28.437  56.096  1.00114.56           N
ATOM    412  CA  GLU A  59      34.404  29.705  55.645  1.00114.56           C
ATOM    413  CB  GLU A  59      34.201  29.957  54.139  1.00114.56           C
ATOM    414  CG  GLU A  59      32.741  30.166  53.723  0.00114.56           C
ATOM    415  CD  GLU A  59      32.422  31.653  53.857  0.00114.56           C
ATOM    416  OE1 GLU A  59      33.172  32.468  53.256  0.00114.56           O
ATOM    417  OE2 GLU A  59      31.439  31.995  54.568  0.00114.56           O
ATOM    418  C   GLU A  59      33.680  30.787  56.376  1.00114.56           C
ATOM    419  O   GLU A  59      32.527  30.632  56.775  1.00114.56           O
ATOM    420  N   GLY A  60      34.358  31.932  56.564  1.00 42.55           N
ATOM    421  CA  GLY A  60      33.760  33.051  57.225  1.00 42.55           C
ATOM    422  C   GLY A  60      34.311  34.264  56.557  1.00 42.55           C
ATOM    423  O   GLY A  60      35.138  34.157  55.653  1.00 42.55           O
ATOM    424  N   ARG A  61      33.845  35.454  56.981  1.00 43.75           N
ATOM    425  CA  ARG A  61      34.312  36.677  56.404  1.00 43.75           C
ATOM    426  CB  ARG A  61      33.232  37.379  55.567  1.00 43.75           C
ATOM    427  CG  ARG A  61      33.722  38.618  54.820  1.00 43.75           C
ATOM    428  CD  ARG A  61      32.615  39.286  54.007  1.00 43.75           C
ATOM    429  NE  ARG A  61      32.070  38.247  53.090  1.00 43.75           N
ATOM    430  CZ  ARG A  61      32.658  38.029  51.879  1.00 43.75           C
ATOM    431  NH1 ARG A  61      33.722  38.787  51.485  1.00 43.75           N
ATOM    432  NH2 ARG A  61      32.185  37.045  51.061  1.00 43.75           N
ATOM    433  C   ARG A  61      34.655  37.587  57.537  1.00 43.75           C
ATOM    434  O   ARG A  61      34.001  37.579  58.579  1.00 43.75           O
ATOM    435  N   ASN A  62      35.709  38.404  57.365  1.00 55.85           N
ATOM    436  CA  ASN A  62      36.077  39.309  58.411  1.00 55.85           C
ATOM    437  CB  ASN A  62      37.601  39.479  58.528  1.00 55.85           C
ATOM    438  CG  ASN A  62      37.942  40.312  59.753  1.00 55.85           C
ATOM    439  OD1 ASN A  62      37.139  41.115  60.224  1.00 55.85           O
ATOM    440  ND2 ASN A  62      39.180  40.122  60.282  1.00 55.85           N
ATOM    441  C   ASN A  62      35.464  40.622  58.047  1.00 55.85           C
ATOM    442  O   ASN A  62      35.666  41.130  56.953  1.00 55.85           O
ATOM    443  N   PRO A  63      34.671  41.168  58.924  1.00158.57           N
ATOM    444  CA  PRO A  63      34.032  42.411  58.604  1.00158.57           C
ATOM    445  CD  PRO A  63      33.876  40.363  59.834  1.00158.57           C
ATOM    446  CB  PRO A  63      32.960  42.612  59.674  1.00158.57           C
ATOM    447  CG  PRO A  63      32.592  41.174  60.082  1.00158.57           C
ATOM    448  C   PRO A  63      34.982  43.557  58.461  1.00158.57           C
ATOM    449  O   PRO A  63      34.707  44.452  57.663  1.00158.57           O
ATOM    450  N   GLN A  64      36.073  43.585  59.251  1.00 87.12           N
ATOM    451  CA  GLN A  64      36.979  44.693  59.155  1.00 87.12           C
ATOM    452  CB  GLN A  64      38.034  44.669  60.275  1.00 87.12           C
ATOM    453  CG  GLN A  64      37.451  44.796  61.685  1.00 87.12           C
ATOM    454  CD  GLN A  64      37.205  46.270  61.968  1.00 87.12           C
ATOM    455  OE1 GLN A  64      38.132  47.079  61.954  1.00 87.12           O
ATOM    456  NE2 GLN A  64      35.920  46.632  62.232  1.00 87.12           N
ATOM    457  C   GLN A  64      37.728  44.652  57.856  1.00 87.12           C
ATOM    458  O   GLN A  64      37.689  45.599  57.072  1.00 87.12           O
ATOM    459  N   THR A  65      38.427  43.527  57.605  1.00113.57           N
ATOM    460  CA  THR A  65      39.248  43.355  56.439  1.00113.57           C
ATOM    461  CB  THR A  65      40.209  42.215  56.582  1.00113.57           C
ATOM    462  OG1 THR A  65      41.061  42.150  55.452  1.00113.57           O
ATOM    463  CG2 THR A  65      39.420  40.910  56.717  1.00113.57           C
ATOM    464  C   THR A  65      38.419  43.119  55.216  1.00113.57           C
ATOM    465  O   THR A  65      38.698  43.651  54.144  1.00113.57           O
ATOM    466  N   GLY A  66      37.365  42.296  55.351  1.00 19.92           N
ATOM    467  CA  GLY A  66      36.533  41.958  54.234  1.00 19.92           C
ATOM    468  C   GLY A  66      37.102  40.729  53.593  1.00 19.92           C
ATOM    469  O   GLY A  66      36.546  40.203  52.629  1.00 19.92           O
ATOM    470  N   GLN A  67      38.229  40.221  54.125  1.00 88.16           N
ATOM    471  CA  GLN A  67      38.835  39.067  53.531  1.00 88.16           C
ATOM    472  CB  GLN A  67      40.293  38.827  53.962  1.00 88.16           C
ATOM    473  CG  GLN A  67      40.439  38.449  55.437  1.00 88.16           C
ATOM    474  CD  GLN A  67      41.910  38.159  55.708  1.00 88.16           C
ATOM    475  OE1 GLN A  67      42.436  38.508  56.764  1.00 88.16           O
ATOM    476  NE2 GLN A  67      42.588  37.486  54.738  1.00 88.16           N
ATOM    477  C   GLN A  67      38.074  37.853  53.950  1.00 88.16           C
ATOM    478  O   GLN A  67      37.519  37.793  55.047  1.00 88.16           O
ATOM    479  N   THR A  68      38.018  36.850  53.053  1.00103.87           N
ATOM    480  CA  THR A  68      37.378  35.615  53.394  1.00103.87           C
ATOM    481  CB  THR A  68      36.959  34.803  52.204  1.00103.87           C
ATOM    482  OG1 THR A  68      38.092  34.428  51.435  1.00103.87           O
ATOM    483  CG2 THR A  68      35.997  35.648  51.354  1.00103.87           C
ATOM    484  C   THR A  68      38.388  34.823  54.158  1.00103.87           C
ATOM    485  O   THR A  68      39.585  34.919  53.895  1.00103.87           O
ATOM    486  N   ILE A  69      37.934  34.041  55.155  1.00 96.65           N
ATOM    487  CA  ILE A  69      38.870  33.266  55.915  1.00 96.65           C
ATOM    488  CB  ILE A  69      39.335  33.941  57.172  1.00 96.65           C
ATOM    489  CG1 ILE A  69      38.156  34.174  58.131  1.00 96.65           C
ATOM    490  CG2 ILE A  69      40.080  35.226  56.772  1.00 96.65           C
ATOM    491  CD1 ILE A  69      38.585  34.580  59.540  1.00 96.65           C
ATOM    492  C   ILE A  69      38.222  31.980  56.314  1.00 96.65           C
ATOM    493  O   ILE A  69      37.012  31.810  56.177  1.00 96.65           O
ATOM    494  N   GLN A  70      39.035  31.016  56.794  1.00138.76           N
ATOM    495  CA  GLN A  70      38.464  29.781  57.249  1.00138.76           C
ATOM    496  CB  GLN A  70      39.237  28.493  56.908  1.00138.76           C
ATOM    497  CG  GLN A  70      38.960  27.952  55.515  1.00138.76           C
ATOM    498  CD  GLN A  70      39.560  28.948  54.548  1.00138.76           C
ATOM    499  OE1 GLN A  70      40.455  29.708  54.912  1.00138.76           O
ATOM    500  NE2 GLN A  70      39.057  28.955  53.285  1.00138.76           N
ATOM    501  C   GLN A  70      38.409  29.794  58.730  1.00138.76           C
ATOM    502  O   GLN A  70      39.337  30.220  59.416  1.00138.76           O
ATOM    503  N   ILE A  71      37.288  29.290  59.257  1.00 65.19           N
ATOM    504  CA  ILE A  71      37.136  29.189  60.666  1.00 65.19           C
ATOM    505  CB  ILE A  71      35.723  29.425  61.125  1.00 65.19           C
ATOM    506  CG1 ILE A  71      35.294  30.859  60.775  1.00 65.19           C
ATOM    507  CG2 ILE A  71      35.622  29.117  62.627  1.00 65.19           C
ATOM    508  CD1 ILE A  71      33.802  31.115  60.974  1.00 65.19           C
ATOM    509  C   ILE A  71      37.511  27.781  60.960  1.00 65.19           C
ATOM    510  O   ILE A  71      37.001  26.850  60.339  1.00 65.19           O
ATOM    511  N   ALA A  72      38.456  27.605  61.898  1.00 36.01           N
ATOM    512  CA  ALA A  72      38.963  26.310  62.230  1.00 36.01           C
ATOM    513  CB  ALA A  72      40.172  26.357  63.180  1.00 36.01           C
ATOM    514  C   ALA A  72      37.883  25.540  62.908  1.00 36.01           C
ATOM    515  O   ALA A  72      36.901  26.102  63.389  1.00 36.01           O
ATOM    516  N   ALA A  73      38.037  24.204  62.931  1.00 28.08           N
ATOM    517  CA  ALA A  73      37.051  23.367  63.542  1.00 28.08           C
ATOM    518  CB  ALA A  73      37.345  21.865  63.396  1.00 28.08           C
ATOM    519  C   ALA A  73      37.010  23.697  65.000  1.00 28.08           C
ATOM    520  O   ALA A  73      38.017  24.088  65.589  1.00 28.08           O
ATOM    521  N   ALA A  74      35.812  23.567  65.606  1.00 39.96           N
ATOM    522  CA  ALA A  74      35.633  23.868  66.996  1.00 39.96           C
ATOM    523  CB  ALA A  74      35.141  25.301  67.258  1.00 39.96           C
ATOM    524  C   ALA A  74      34.577  22.949  67.516  1.00 39.96           C
ATOM    525  O   ALA A  74      33.942  22.226  66.749  1.00 39.96           O
ATOM    526  N   LYS A  75      34.387  22.921  68.850  1.00 82.69           N
ATOM    527  CA  LYS A  75      33.372  22.070  69.401  1.00 82.69           C
ATOM    528  CB  LYS A  75      33.897  20.947  70.315  1.00 82.69           C
ATOM    529  CG  LYS A  75      34.530  19.791  69.536  1.00 82.69           C
ATOM    530  CD  LYS A  75      35.091  18.682  70.426  1.00 82.69           C
ATOM    531  CE  LYS A  75      36.423  19.032  71.089  1.00 82.69           C
ATOM    532  NZ  LYS A  75      36.872  17.907  71.940  1.00 82.69           N
ATOM    533  C   LYS A  75      32.401  22.901  70.174  1.00 82.69           C
ATOM    534  O   LYS A  75      32.717  24.010  70.604  1.00 82.69           O
ATOM    535  N   VAL A  76      31.163  22.382  70.325  1.00 44.49           N
ATOM    536  CA  VAL A  76      30.141  23.075  71.055  1.00 44.49           C
ATOM    537  CB  VAL A  76      29.090  23.701  70.182  1.00 44.49           C
ATOM    538  CG1 VAL A  76      29.751  24.794  69.325  1.00 44.49           C
ATOM    539  CG2 VAL A  76      28.406  22.596  69.360  1.00 44.49           C
ATOM    540  C   VAL A  76      29.450  22.086  71.950  1.00 44.49           C
ATOM    541  O   VAL A  76      29.473  20.879  71.707  1.00 44.49           O
ATOM    542  N   PRO A  77      28.862  22.573  73.015  1.00 75.38           N
ATOM    543  CA  PRO A  77      28.128  21.729  73.923  1.00 75.38           C
ATOM    544  CD  PRO A  77      29.300  23.807  73.643  1.00 75.38           C
ATOM    545  CB  PRO A  77      28.000  22.519  75.229  1.00 75.38           C
ATOM    546  CG  PRO A  77      28.353  23.967  74.842  1.00 75.38           C
ATOM    547  C   PRO A  77      26.815  21.347  73.312  1.00 75.38           C
ATOM    548  O   PRO A  77      26.271  22.130  72.535  1.00 75.38           O
ATOM    549  N   GLY A  78      26.279  20.155  73.652  1.00 26.16           N
ATOM    550  CA  GLY A  78      25.029  19.742  73.075  1.00 26.16           C
ATOM    551  C   GLY A  78      24.221  19.031  74.119  1.00 26.16           C
ATOM    552  O   GLY A  78      24.761  18.369  75.005  1.00 26.16           O
ATOM    553  N   PHE A  79      22.879  19.152  74.016  1.00 61.28           N
ATOM    554  CA  PHE A  79      21.969  18.543  74.948  1.00 61.28           C
ATOM    555  CB  PHE A  79      21.168  19.599  75.736  1.00 61.28           C
ATOM    556  CG  PHE A  79      20.173  18.953  76.641  1.00 61.28           C
ATOM    557  CD1 PHE A  79      20.567  18.305  77.790  1.00 61.28           C
ATOM    558  CD2 PHE A  79      18.830  19.030  76.352  1.00 61.28           C
ATOM    559  CE1 PHE A  79      19.637  17.725  78.621  1.00 61.28           C
ATOM    560  CE2 PHE A  79      17.896  18.453  77.179  1.00 61.28           C
ATOM    561  CZ  PHE A  79      18.299  17.796  78.316  1.00 61.28           C
ATOM    562  C   PHE A  79      20.997  17.694  74.184  1.00 61.28           C
ATOM    563  O   PHE A  79      20.501  18.086  73.130  1.00 61.28           O
ATOM    564  N   LYS A  80      20.721  16.478  74.700  1.00116.57           N
ATOM    565  CA  LYS A  80      19.754  15.601  74.097  1.00116.57           C
ATOM    566  CB  LYS A  80      20.367  14.273  73.625  1.00116.57           C
ATOM    567  CG  LYS A  80      19.381  13.345  72.913  1.00116.57           C
ATOM    568  CD  LYS A  80      18.950  13.848  71.534  1.00116.57           C
ATOM    569  CE  LYS A  80      18.064  12.863  70.768  1.00116.57           C
ATOM    570  NZ  LYS A  80      17.735  13.409  69.431  1.00116.57           N
ATOM    571  C   LYS A  80      18.768  15.272  75.176  1.00116.57           C
ATOM    572  O   LYS A  80      19.129  14.696  76.200  1.00116.57           O
ATOM    573  N   ALA A  81      17.485  15.627  74.970  1.00 33.09           N
ATOM    574  CA  ALA A  81      16.493  15.413  75.989  1.00 33.09           C
ATOM    575  CB  ALA A  81      15.172  16.156  75.722  1.00 33.09           C
ATOM    576  C   ALA A  81      16.166  13.957  76.091  1.00 33.09           C
ATOM    577  O   ALA A  81      16.143  13.242  75.091  1.00 33.09           O
ATOM    578  N   GLY A  82      15.888  13.494  77.330  1.00 16.50           N
ATOM    579  CA  GLY A  82      15.544  12.121  77.575  1.00 16.50           C
ATOM    580  C   GLY A  82      14.087  11.954  77.277  1.00 16.50           C
ATOM    581  O   GLY A  82      13.373  12.929  77.056  1.00 16.50           O
ATOM    582  N   LYS A  83      13.608  10.694  77.298  1.00 58.04           N
ATOM    583  CA  LYS A  83      12.256  10.374  76.937  1.00 58.04           C
ATOM    584  CB  LYS A  83      11.956   8.865  76.963  1.00 58.04           C
ATOM    585  CG  LYS A  83      10.512   8.527  76.577  1.00 58.04           C
ATOM    586  CD  LYS A  83      10.271   7.037  76.318  1.00 58.04           C
ATOM    587  CE  LYS A  83       8.823   6.704  75.946  1.00 58.04           C
ATOM    588  NZ  LYS A  83       8.540   7.120  74.554  1.00 58.04           N
ATOM    589  C   LYS A  83      11.288  11.020  77.873  1.00 58.04           C
ATOM    590  O   LYS A  83      10.256  11.529  77.442  1.00 58.04           O
ATOM    591  N   ALA A  84      11.583  11.009  79.185  1.00 23.53           N
ATOM    592  CA  ALA A  84      10.660  11.550  80.143  1.00 23.53           C
ATOM    593  CB  ALA A  84      11.142  11.387  81.595  1.00 23.53           C
ATOM    594  C   ALA A  84      10.483  13.014  79.888  1.00 23.53           C
ATOM    595  O   ALA A  84       9.369  13.535  79.936  1.00 23.53           O
ATOM    596  N   LEU A  85      11.588  13.720  79.597  1.00 39.17           N
ATOM    597  CA  LEU A  85      11.528  15.135  79.371  1.00 39.17           C
ATOM    598  CB  LEU A  85      12.921  15.719  79.086  1.00 39.17           C
ATOM    599  CG  LEU A  85      12.931  17.235  78.829  1.00 39.17           C
ATOM    600  CD1 LEU A  85      12.483  18.025  80.070  1.00 39.17           C
ATOM    601  CD2 LEU A  85      14.291  17.694  78.280  1.00 39.17           C
ATOM    602  C   LEU A  85      10.665  15.394  78.170  1.00 39.17           C
ATOM    603  O   LEU A  85       9.830  16.297  78.175  1.00 39.17           O
ATOM    604  N   LYS A  86      10.840  14.589  77.106  1.00144.23           N
ATOM    605  CA  LYS A  86      10.100  14.754  75.886  1.00144.23           C
ATOM    606  CB  LYS A  86      10.535  13.742  74.819  1.00144.23           C
ATOM    607  CG  LYS A  86       9.773  13.867  73.502  1.00144.23           C
ATOM    608  CD  LYS A  86      10.419  13.079  72.363  1.00144.23           C
ATOM    609  CE  LYS A  86       9.513  12.901  71.143  1.00144.23           C
ATOM    610  NZ  LYS A  86       8.421  11.952  71.459  1.00144.23           N
ATOM    611  C   LYS A  86       8.633  14.555  76.156  1.00144.23           C
ATOM    612  O   LYS A  86       7.801  15.307  75.651  1.00144.23           O
ATOM    613  N   ASP A  87       8.289  13.527  76.962  1.00301.72           N
ATOM    614  CA  ASP A  87       6.945  13.230  77.401  1.00301.72           C
ATOM    615  CB  ASP A  87       6.361  14.348  78.290  1.00301.72           C
ATOM    616  CG  ASP A  87       5.004  13.926  78.841  1.00301.72           C
ATOM    617  OD1 ASP A  87       4.595  12.755  78.615  1.00301.72           O
ATOM    618  OD2 ASP A  87       4.354  14.781  79.500  1.00301.72           O
ATOM    619  C   ASP A  87       5.993  12.996  76.268  1.00301.72           C
ATOM    620  O   ASP A  87       5.530  13.945  75.642  1.00301.72           O
ATOM    621  N   ALA A  88       5.635  11.708  76.030  1.00112.91           N
ATOM    622  CA  ALA A  88       4.714  11.291  75.003  1.00112.91           C
ATOM    623  CB  ALA A  88       4.726   9.775  74.737  1.00112.91           C
ATOM    624  C   ALA A  88       3.338  11.666  75.445  1.00112.91           C
ATOM    625  O   ALA A  88       3.089  11.867  76.633  1.00112.91           O
ATOM    626  N   VAL A  89       2.411  11.808  74.478  1.00196.26           N
ATOM    627  CA  VAL A  89       1.071  12.167  74.826  1.00196.26           C
ATOM    628  CB  VAL A  89       0.788  13.627  74.618  1.00196.26           C
ATOM    629  CG1 VAL A  89      -0.669  13.917  75.015  1.00196.26           C
ATOM    630  CG2 VAL A  89       1.822  14.434  75.423  1.00196.26           C
ATOM    631  C   VAL A  89       0.166  11.385  73.935  1.00196.26           C
ATOM    632  O   VAL A  89       0.566  10.930  72.864  1.00196.26           O
ATOM    633  N   ASN A  90      -1.089  11.196  74.378  1.00 48.35           N
ATOM    634  CA  ASN A  90      -2.033  10.429  73.628  1.00 48.35           C
ATOM    635  CB  ASN A  90      -3.420  10.391  74.291  1.00 48.35           C
ATOM    636  CG  ASN A  90      -3.293   9.644  75.614  1.00 48.35           C
ATOM    637  OD1 ASN A  90      -3.004   8.449  75.647  1.00 48.35           O
ATOM    638  ND2 ASN A  90      -3.516  10.372  76.741  1.00 48.35           N
ATOM    639  C   ASN A  90      -2.179  11.085  72.263  1.00 48.35           C
ATOM    640  O   ASN A  90      -1.865  10.401  71.254  1.00 48.35           O
ATOM    641  OXT ASN A  90      -2.609  12.267  72.206  1.00 48.35           O
TER     642      ASN A  90
ATOM    643  N   MET B  91      30.024  10.466  82.558  1.00 60.99           N
ATOM    644  CA  MET B  91      29.513  10.683  83.930  1.00 60.99           C
ATOM    645  CB  MET B  91      29.847  12.109  84.397  1.00 60.99           C
ATOM    646  CG  MET B  91      29.451  12.396  85.846  1.00 60.99           C
ATOM    647  SD  MET B  91      29.839  14.080  86.406  1.00 60.99           S
ATOM    648  CE  MET B  91      28.587  14.884  85.365  1.00 60.99           C
ATOM    649  C   MET B  91      28.032  10.496  83.991  1.00 60.99           C
ATOM    650  O   MET B  91      27.275  11.144  83.270  1.00 60.99           O
ATOM    651  N   ASN B  92      27.593   9.564  84.857  1.00 58.37           N
ATOM    652  CA  ASN B  92      26.201   9.270  85.031  1.00 58.37           C
ATOM    653  CB  ASN B  92      25.917   7.763  85.190  1.00 58.37           C
ATOM    654  CG  ASN B  92      26.696   7.231  86.385  1.00 58.37           C
ATOM    655  OD1 ASN B  92      27.309   7.993  87.130  1.00 58.37           O
ATOM    656  ND2 ASN B  92      26.690   5.885  86.570  1.00 58.37           N
ATOM    657  C   ASN B  92      25.690  10.016  86.228  1.00 58.37           C
ATOM    658  O   ASN B  92      26.431  10.724  86.908  1.00 58.37           O
ATOM    659  N   LYS B  93      24.381   9.868  86.507  1.00127.90           N
ATOM    660  CA  LYS B  93      23.716  10.573  87.568  1.00127.90           C
ATOM    661  CB  LYS B  93      22.226  10.190  87.621  0.00127.90           C
ATOM    662  CG  LYS B  93      21.327  11.105  88.456  0.00127.90           C
ATOM    663  CD  LYS B  93      21.598  11.075  89.960  0.00127.90           C
ATOM    664  CE  LYS B  93      20.422  11.605  90.780  0.00127.90           C
ATOM    665  NZ  LYS B  93      19.264  10.695  90.618  0.00127.90           N
ATOM    666  C   LYS B  93      24.365  10.235  88.879  1.00127.90           C
ATOM    667  O   LYS B  93      24.635  11.122  89.689  1.00127.90           O
ATOM    668  N   SER B  94      24.663   8.944  89.112  1.00 72.33           N
ATOM    669  CA  SER B  94      25.241   8.524  90.360  1.00 72.33           C
ATOM    670  CB  SER B  94      25.441   7.001  90.435  1.00 72.33           C
ATOM    671  OG  SER B  94      26.398   6.592  89.468  1.00 72.33           O
ATOM    672  C   SER B  94      26.595   9.145  90.523  1.00 72.33           C
ATOM    673  O   SER B  94      26.999   9.504  91.627  1.00 72.33           O
ATOM    674  N   GLU B  95      27.357   9.250  89.422  1.00 49.14           N
ATOM    675  CA  GLU B  95      28.681   9.806  89.459  1.00 49.14           C
ATOM    676  CB  GLU B  95      29.461   9.571  88.155  1.00 49.14           C
ATOM    677  CG  GLU B  95      29.914   8.119  87.981  1.00 49.14           C
ATOM    678  CD  GLU B  95      30.661   8.001  86.661  1.00 49.14           C
ATOM    679  OE1 GLU B  95      30.271   8.703  85.689  1.00 49.14           O
ATOM    680  OE2 GLU B  95      31.625   7.194  86.606  1.00 49.14           O
ATOM    681  C   GLU B  95      28.633  11.282  89.713  1.00 49.14           C
ATOM    682  O   GLU B  95      29.507  11.823  90.385  1.00 49.14           O
ATOM    683  N   LEU B  96      27.628  11.978  89.148  1.00 47.37           N
ATOM    684  CA  LEU B  96      27.500  13.401  89.307  1.00 47.37           C
ATOM    685  CB  LEU B  96      26.322  13.965  88.486  1.00 47.37           C
ATOM    686  CG  LEU B  96      26.107  15.485  88.618  1.00 47.37           C
ATOM    687  CD1 LEU B  96      27.335  16.270  88.133  1.00 47.37           C
ATOM    688  CD2 LEU B  96      24.809  15.923  87.916  1.00 47.37           C
ATOM    689  C   LEU B  96      27.248  13.724  90.751  1.00 47.37           C
ATOM    690  O   LEU B  96      27.826  14.665  91.294  1.00 47.37           O
ATOM    691  N   ILE B  97      26.374  12.940  91.413  1.00137.97           N
ATOM    692  CA  ILE B  97      26.026  13.184  92.788  1.00137.97           C
ATOM    693  CB  ILE B  97      24.908  12.305  93.299  1.00137.97           C
ATOM    694  CG1 ILE B  97      24.356  12.799  94.650  1.00137.97           C
ATOM    695  CG2 ILE B  97      25.429  10.869  93.395  1.00137.97           C
ATOM    696  CD1 ILE B  97      25.301  12.594  95.835  1.00137.97           C
ATOM    697  C   ILE B  97      27.239  13.002  93.655  1.00137.97           C
ATOM    698  O   ILE B  97      27.456  13.747  94.610  1.00137.97           O
ATOM    699  N   ASP B  98      28.072  11.993  93.366  1.00 70.04           N
ATOM    700  CA  ASP B  98      29.208  11.796  94.215  1.00 70.04           C
ATOM    701  CB  ASP B  98      30.042  10.563  93.824  1.00 70.04           C
ATOM    702  CG  ASP B  98      30.953  10.211  94.995  1.00 70.04           C
ATOM    703  OD1 ASP B  98      31.076  11.050  95.926  1.00 70.04           O
ATOM    704  OD2 ASP B  98      31.531   9.091  94.978  1.00 70.04           O
ATOM    705  C   ASP B  98      30.088  13.012  94.127  1.00 70.04           C
ATOM    706  O   ASP B  98      30.618  13.470  95.137  1.00 70.04           O
ATOM    707  N   ALA B  99      30.264  13.571  92.912  1.00 37.64           N
ATOM    708  CA  ALA B  99      31.130  14.703  92.711  1.00 37.64           C
ATOM    709  CB  ALA B  99      31.274  15.085  91.226  1.00 37.64           C
ATOM    710  C   ALA B  99      30.612  15.913  93.440  1.00 37.64           C
ATOM    711  O   ALA B  99      31.391  16.668  94.022  1.00 37.64           O
ATOM    712  N   ILE B 100      29.284  16.140  93.391  1.00119.61           N
ATOM    713  CA  ILE B 100      28.611  17.268  93.995  1.00119.61           C
ATOM    714  CB  ILE B 100      27.166  17.421  93.602  1.00119.61           C
ATOM    715  CG1 ILE B 100      26.565  18.638  94.314  1.00119.61           C
ATOM    716  CG2 ILE B 100      26.389  16.139  93.890  1.00119.61           C
ATOM    717  CD1 ILE B 100      25.073  18.799  94.038  1.00119.61           C
ATOM    718  C   ILE B 100      28.626  17.223  95.488  1.00119.61           C
ATOM    719  O   ILE B 100      28.677  18.263  96.144  1.00119.61           O
ATOM    720  N   ALA B 101      28.500  16.023  96.076  1.00 32.63           N
ATOM    721  CA  ALA B 101      28.473  15.936  97.506  1.00 32.63           C
ATOM    722  CB  ALA B 101      28.345  14.490  98.012  1.00 32.63           C
ATOM    723  C   ALA B 101      29.771  16.473  98.022  1.00 32.63           C
ATOM    724  O   ALA B 101      29.804  17.155  99.045  1.00 32.63           O
ATOM    725  N   ALA B 102      30.882  16.151  97.329  1.00 39.12           N
ATOM    726  CA  ALA B 102      32.195  16.543  97.765  1.00 39.12           C
ATOM    727  CB  ALA B 102      33.303  15.919  96.899  1.00 39.12           C
ATOM    728  C   ALA B 102      32.402  18.036  97.744  1.00 39.12           C
ATOM    729  O   ALA B 102      32.858  18.611  98.731  1.00 39.12           O
ATOM    730  N   ALA B 103      32.060  18.713  96.628  1.00 40.92           N
ATOM    731  CA  ALA B 103      32.332  20.123  96.504  1.00 40.92           C
ATOM    732  CB  ALA B 103      31.979  20.680  95.115  1.00 40.92           C
ATOM    733  C   ALA B 103      31.542  20.911  97.505  1.00 40.92           C
ATOM    734  O   ALA B 103      32.053  21.848  98.116  1.00 40.92           O
ATOM    735  N   ALA B 104      30.255  20.556  97.653  1.00 61.16           N
ATOM    736  CA  ALA B 104      29.274  21.159  98.517  1.00 61.16           C
ATOM    737  CB  ALA B 104      27.849  20.650  98.236  1.00 61.16           C
ATOM    738  C   ALA B 104      29.569  20.895  99.962  1.00 61.16           C
ATOM    739  O   ALA B 104      29.223  21.709 100.818  1.00 61.16           O
ATOM    740  N   ASP B 105      30.222  19.757 100.274  1.00104.19           N
ATOM    741  CA  ASP B 105      30.435  19.357 101.638  1.00104.19           C
ATOM    742  CB  ASP B 105      31.079  20.466 102.493  1.00104.19           C
ATOM    743  CG  ASP B 105      31.463  19.882 103.848  1.00104.19           C
ATOM    744  OD1 ASP B 105      31.187  18.675 104.077  1.00104.19           O
ATOM    745  OD2 ASP B 105      32.044  20.639 104.670  1.00104.19           O
ATOM    746  C   ASP B 105      29.133  18.964 102.280  1.00104.19           C
ATOM    747  O   ASP B 105      28.795  19.427 103.369  1.00104.19           O
ATOM    748  N   ILE B 106      28.374  18.075 101.599  1.00184.96           N
ATOM    749  CA  ILE B 106      27.125  17.555 102.087  1.00184.96           C
ATOM    750  CB  ILE B 106      25.961  18.060 101.266  1.00184.96           C
ATOM    751  CG1 ILE B 106      26.018  19.594 101.198  1.00184.96           C
ATOM    752  CG2 ILE B 106      24.636  17.615 101.906  1.00184.96           C
ATOM    753  CD1 ILE B 106      25.851  20.272 102.557  1.00184.96           C
ATOM    754  C   ILE B 106      27.231  16.049 101.961  1.00184.96           C
ATOM    755  O   ILE B 106      28.295  15.532 101.620  1.00184.96           O
ATOM    756  N   SER B 107      26.164  15.304 102.336  1.00 43.17           N
ATOM    757  CA  SER B 107      26.089  13.872 102.191  1.00 43.17           C
ATOM    758  CB  SER B 107      25.002  13.235 103.075  1.00 43.17           C
ATOM    759  OG  SER B 107      24.879  11.847 102.798  1.00 43.17           O
ATOM    760  C   SER B 107      25.706  13.568 100.771  1.00 43.17           C
ATOM    761  O   SER B 107      25.313  14.457 100.017  1.00 43.17           O
ATOM    762  N   LYS B 108      25.854  12.290 100.362  1.00 48.22           N
ATOM    763  CA  LYS B 108      25.480  11.865  99.042  1.00 48.22           C
ATOM    764  CB  LYS B 108      25.941  10.440  98.686  1.00 48.22           C
ATOM    765  CG  LYS B 108      27.442  10.356  98.393  1.00 48.22           C
ATOM    766  CD  LYS B 108      27.951   8.943  98.103  0.00 48.22           C
ATOM    767  CE  LYS B 108      29.435   8.900  97.730  0.00 48.22           C
ATOM    768  NZ  LYS B 108      29.831   7.516  97.387  0.00 48.22           N
ATOM    769  C   LYS B 108      23.991  11.926  98.913  1.00 48.22           C
ATOM    770  O   LYS B 108      23.462  12.231  97.846  1.00 48.22           O
ATOM    771  N   ALA B 109      23.276  11.626 100.011  1.00 37.09           N
ATOM    772  CA  ALA B 109      21.843  11.590 100.015  1.00 37.09           C
ATOM    773  CB  ALA B 109      21.262  11.179 101.379  1.00 37.09           C
ATOM    774  C   ALA B 109      21.303  12.949  99.691  1.00 37.09           C
ATOM    775  O   ALA B 109      20.281  13.057  99.016  1.00 37.09           O
ATOM    776  N   ASP B 110      21.937  14.019 100.214  1.00 44.63           N
ATOM    777  CA  ASP B 110      21.482  15.364  99.981  1.00 44.63           C
ATOM    778  CB  ASP B 110      22.152  16.385 100.912  1.00 44.63           C
ATOM    779  CG  ASP B 110      21.659  16.127 102.330  1.00 44.63           C
ATOM    780  OD1 ASP B 110      20.733  15.288 102.493  1.00 44.63           O
ATOM    781  OD2 ASP B 110      22.200  16.771 103.268  1.00 44.63           O
ATOM    782  C   ASP B 110      21.743  15.798  98.569  1.00 44.63           C
ATOM    783  O   ASP B 110      20.905  16.451  97.946  1.00 44.63           O
ATOM    784  N   ALA B 111      22.924  15.457  98.020  1.00 38.75           N
ATOM    785  CA  ALA B 111      23.228  15.892  96.690  1.00 38.75           C
ATOM    786  CB  ALA B 111      24.614  15.436  96.209  1.00 38.75           C
ATOM    787  C   ALA B 111      22.206  15.298  95.777  1.00 38.75           C
ATOM    788  O   ALA B 111      21.637  15.996  94.940  1.00 38.75           O
ATOM    789  N   GLY B 112      21.914  13.995  95.957  1.00 27.60           N
ATOM    790  CA  GLY B 112      21.003  13.294  95.095  1.00 27.60           C
ATOM    791  C   GLY B 112      19.619  13.864  95.186  1.00 27.60           C
ATOM    792  O   GLY B 112      18.951  14.043  94.169  1.00 27.60           O
ATOM    793  N   ARG B 113      19.138  14.146  96.409  1.00 66.90           N
ATOM    794  CA  ARG B 113      17.802  14.644  96.580  1.00 66.90           C
ATOM    795  CB  ARG B 113      17.373  14.685  98.056  1.00 66.90           C
ATOM    796  CG  ARG B 113      17.265  13.269  98.629  1.00 66.90           C
ATOM    797  CD  ARG B 113      16.679  13.163 100.038  1.00 66.90           C
ATOM    798  NE  ARG B 113      16.654  11.711 100.377  1.00 66.90           N
ATOM    799  CZ  ARG B 113      16.138  11.277 101.565  1.00 66.90           C
ATOM    800  NH1 ARG B 113      15.650  12.172 102.472  1.00 66.90           N
ATOM    801  NH2 ARG B 113      16.121   9.942 101.847  1.00 66.90           N
ATOM    802  C   ARG B 113      17.702  16.011  95.979  1.00 66.90           C
ATOM    803  O   ARG B 113      16.674  16.373  95.411  1.00 66.90           O
ATOM    804  N   ALA B 114      18.760  16.828  96.129  1.00 39.30           N
ATOM    805  CA  ALA B 114      18.767  18.141  95.551  1.00 39.30           C
ATOM    806  CB  ALA B 114      20.013  18.949  95.953  1.00 39.30           C
ATOM    807  C   ALA B 114      18.769  18.035  94.051  1.00 39.30           C
ATOM    808  O   ALA B 114      18.004  18.726  93.379  1.00 39.30           O
ATOM    809  N   LEU B 115      19.617  17.147  93.486  1.00121.78           N
ATOM    810  CA  LEU B 115      19.740  17.019  92.056  1.00121.78           C
ATOM    811  CB  LEU B 115      20.806  15.972  91.643  1.00121.78           C
ATOM    812  CG  LEU B 115      21.093  15.806  90.124  1.00121.78           C
ATOM    813  CD1 LEU B 115      19.905  15.237  89.329  1.00121.78           C
ATOM    814  CD2 LEU B 115      21.671  17.090  89.514  1.00121.78           C
ATOM    815  C   LEU B 115      18.434  16.558  91.491  1.00121.78           C
ATOM    816  O   LEU B 115      17.935  17.122  90.520  1.00121.78           O
ATOM    817  N   ASP B 116      17.831  15.521  92.096  1.00 41.45           N
ATOM    818  CA  ASP B 116      16.629  14.979  91.535  1.00 41.45           C
ATOM    819  CB  ASP B 116      16.108  13.747  92.288  1.00 41.45           C
ATOM    820  CG  ASP B 116      16.978  12.590  91.836  1.00 41.45           C
ATOM    821  OD1 ASP B 116      17.315  12.568  90.622  1.00 41.45           O
ATOM    822  OD2 ASP B 116      17.312  11.717  92.679  1.00 41.45           O
ATOM    823  C   ASP B 116      15.563  16.019  91.534  1.00 41.45           C
ATOM    824  O   ASP B 116      14.828  16.156  90.557  1.00 41.45           O
ATOM    825  N   ALA B 117      15.461  16.795  92.625  1.00 25.29           N
ATOM    826  CA  ALA B 117      14.436  17.790  92.713  1.00 25.29           C
ATOM    827  CB  ALA B 117      14.451  18.535  94.057  1.00 25.29           C
ATOM    828  C   ALA B 117      14.636  18.808  91.632  1.00 25.29           C
ATOM    829  O   ALA B 117      13.680  19.224  90.980  1.00 25.29           O
ATOM    830  N   THR B 118      15.893  19.226  91.395  1.00108.19           N
ATOM    831  CA  THR B 118      16.143  20.267  90.438  1.00108.19           C
ATOM    832  CB  THR B 118      17.575  20.739  90.407  1.00108.19           C
ATOM    833  OG1 THR B 118      17.667  21.957  89.685  1.00108.19           O
ATOM    834  CG2 THR B 118      18.456  19.686  89.724  1.00108.19           C
ATOM    835  C   THR B 118      15.767  19.831  89.051  1.00108.19           C
ATOM    836  O   THR B 118      15.215  20.615  88.283  1.00108.19           O
ATOM    837  N   LEU B 119      16.075  18.573  88.692  1.00123.37           N
ATOM    838  CA  LEU B 119      15.843  18.026  87.384  1.00123.37           C
ATOM    839  CB  LEU B 119      16.486  16.625  87.339  1.00123.37           C
ATOM    840  CG  LEU B 119      16.550  15.911  85.984  1.00123.37           C
ATOM    841  CD1 LEU B 119      17.301  14.574  86.109  1.00123.37           C
ATOM    842  CD2 LEU B 119      15.157  15.731  85.375  1.00123.37           C
ATOM    843  C   LEU B 119      14.366  17.960  87.132  1.00123.37           C
ATOM    844  O   LEU B 119      13.890  18.329  86.058  1.00123.37           O
ATOM    845  N   GLU B 120      13.598  17.497  88.134  1.00 84.70           N
ATOM    846  CA  GLU B 120      12.176  17.373  87.998  1.00 84.70           C
ATOM    847  CB  GLU B 120      11.543  16.617  89.183  1.00 84.70           C
ATOM    848  CG  GLU B 120      11.866  17.207  90.556  1.00 84.70           C
ATOM    849  CD  GLU B 120      11.551  16.146  91.602  1.00 84.70           C
ATOM    850  OE1 GLU B 120      11.134  15.027  91.201  1.00 84.70           O
ATOM    851  OE2 GLU B 120      11.731  16.437  92.815  1.00 84.70           O
ATOM    852  C   GLU B 120      11.557  18.733  87.864  1.00 84.70           C
ATOM    853  O   GLU B 120      10.636  18.924  87.071  1.00 84.70           O
ATOM    854  N   ALA B 121      12.052  19.722  88.634  1.00 29.19           N
ATOM    855  CA  ALA B 121      11.497  21.047  88.591  1.00 29.19           C
ATOM    856  CB  ALA B 121      12.142  22.008  89.604  1.00 29.19           C
ATOM    857  C   ALA B 121      11.698  21.641  87.231  1.00 29.19           C
ATOM    858  O   ALA B 121      10.794  22.270  86.685  1.00 29.19           O
ATOM    859  N   VAL B 122      12.895  21.454  86.642  1.00 32.52           N
ATOM    860  CA  VAL B 122      13.173  22.024  85.353  1.00 32.52           C
ATOM    861  CB  VAL B 122      14.568  21.748  84.873  1.00 32.52           C
ATOM    862  CG1 VAL B 122      14.717  22.342  83.463  1.00 32.52           C
ATOM    863  CG2 VAL B 122      15.568  22.315  85.895  1.00 32.52           C
ATOM    864  C   VAL B 122      12.239  21.439  84.337  1.00 32.52           C
ATOM    865  O   VAL B 122      11.692  22.159  83.502  1.00 32.52           O
ATOM    866  N   THR B 123      12.024  20.111  84.388  1.00 98.83           N
ATOM    867  CA  THR B 123      11.195  19.459  83.414  1.00 98.83           C
ATOM    868  CB  THR B 123      11.138  17.969  83.592  1.00 98.83           C
ATOM    869  OG1 THR B 123      10.525  17.640  84.830  1.00 98.83           O
ATOM    870  CG2 THR B 123      12.573  17.419  83.554  1.00 98.83           C
ATOM    871  C   THR B 123       9.798  19.982  83.522  1.00 98.83           C
ATOM    872  O   THR B 123       9.144  20.227  82.510  1.00 98.83           O
ATOM    873  N   GLY B 124       9.300  20.142  84.762  1.00 24.56           N
ATOM    874  CA  GLY B 124       7.965  20.615  84.994  1.00 24.56           C
ATOM    875  C   GLY B 124       7.825  22.030  84.525  1.00 24.56           C
ATOM    876  O   GLY B 124       6.827  22.392  83.907  1.00 24.56           O
ATOM    877  N   ALA B 125       8.826  22.878  84.821  1.00 27.50           N
ATOM    878  CA  ALA B 125       8.734  24.261  84.451  1.00 27.50           C
ATOM    879  CB  ALA B 125       9.944  25.085  84.927  1.00 27.50           C
ATOM    880  C   ALA B 125       8.673  24.350  82.960  1.00 27.50           C
ATOM    881  O   ALA B 125       7.888  25.114  82.399  1.00 27.50           O
ATOM    882  N   LEU B 126       9.507  23.544  82.282  1.00 57.13           N
ATOM    883  CA  LEU B 126       9.624  23.542  80.854  1.00 57.13           C
ATOM    884  CB  LEU B 126      10.694  22.539  80.401  1.00 57.13           C
ATOM    885  CG  LEU B 126      11.057  22.709  78.928  1.00 57.13           C
ATOM    886  CD1 LEU B 126      11.707  24.081  78.748  1.00 57.13           C
ATOM    887  CD2 LEU B 126      11.926  21.559  78.408  1.00 57.13           C
ATOM    888  C   LEU B 126       8.326  23.103  80.241  1.00 57.13           C
ATOM    889  O   LEU B 126       7.826  23.726  79.305  1.00 57.13           O
ATOM    890  N   LYS B 127       7.729  22.024  80.783  1.00 88.07           N
ATOM    891  CA  LYS B 127       6.516  21.477  80.242  1.00 88.07           C
ATOM    892  CB  LYS B 127       6.010  20.231  80.996  1.00 88.07           C
ATOM    893  CG  LYS B 127       5.489  20.534  82.403  1.00 88.07           C
ATOM    894  CD  LYS B 127       4.669  19.402  83.026  1.00 88.07           C
ATOM    895  CE  LYS B 127       4.133  19.742  84.420  1.00 88.07           C
ATOM    896  NZ  LYS B 127       3.272  18.647  84.922  1.00 88.07           N
ATOM    897  C   LYS B 127       5.441  22.512  80.339  1.00 88.07           C
ATOM    898  O   LYS B 127       4.562  22.600  79.483  1.00 88.07           O
ATOM    899  N   LYS B 128       5.491  23.302  81.422  1.00106.11           N
ATOM    900  CA  LYS B 128       4.559  24.345  81.737  1.00106.11           C
ATOM    901  CB  LYS B 128       4.811  24.928  83.138  1.00106.11           C
ATOM    902  CG  LYS B 128       3.702  25.846  83.648  1.00106.11           C
ATOM    903  CD  LYS B 128       3.761  26.054  85.163  1.00106.11           C
ATOM    904  CE  LYS B 128       2.668  26.973  85.711  1.00106.11           C
ATOM    905  NZ  LYS B 128       3.034  28.386  85.468  1.00106.11           N
ATOM    906  C   LYS B 128       4.668  25.437  80.715  1.00106.11           C
ATOM    907  O   LYS B 128       3.702  26.158  80.477  1.00106.11           O
ATOM    908  N   GLY B 129       5.845  25.601  80.076  1.00 31.74           N
ATOM    909  CA  GLY B 129       5.986  26.654  79.109  1.00 31.74           C
ATOM    910  C   GLY B 129       6.848  27.730  79.685  1.00 31.74           C
ATOM    911  O   GLY B 129       6.983  28.806  79.106  1.00 31.74           O
ATOM    912  N   ASP B 130       7.438  27.463  80.864  1.00 56.44           N
ATOM    913  CA  ASP B 130       8.305  28.407  81.503  1.00 56.44           C
ATOM    914  CB  ASP B 130       8.358  28.197  83.029  1.00 56.44           C
ATOM    915  CG  ASP B 130       8.937  29.429  83.709  1.00 56.44           C
ATOM    916  OD1 ASP B 130       9.281  30.400  82.984  1.00 56.44           O
ATOM    917  OD2 ASP B 130       9.032  29.420  84.966  1.00 56.44           O
ATOM    918  C   ASP B 130       9.685  28.194  80.956  1.00 56.44           C
ATOM    919  O   ASP B 130      10.020  27.105  80.490  1.00 56.44           O
ATOM    920  N   SER B 131      10.524  29.250  80.980  1.00 85.07           N
ATOM    921  CA  SER B 131      11.878  29.111  80.528  1.00 85.07           C
ATOM    922  CB  SER B 131      12.352  30.275  79.642  1.00 85.07           C
ATOM    923  OG  SER B 131      12.352  31.486  80.384  1.00 85.07           O
ATOM    924  C   SER B 131      12.732  29.101  81.753  1.00 85.07           C
ATOM    925  O   SER B 131      12.543  29.914  82.656  1.00 85.07           O
ATOM    926  N   VAL B 132      13.689  28.156  81.824  1.00 44.48           N
ATOM    927  CA  VAL B 132      14.542  28.076  82.974  1.00 44.48           C
ATOM    928  CB  VAL B 132      14.770  26.661  83.429  1.00 44.48           C
ATOM    929  CG1 VAL B 132      15.754  26.661  84.611  1.00 44.48           C
ATOM    930  CG2 VAL B 132      13.406  26.027  83.755  1.00 44.48           C
ATOM    931  C   VAL B 132      15.873  28.641  82.580  1.00 44.48           C
ATOM    932  O   VAL B 132      16.519  28.143  81.659  1.00 44.48           O
ATOM    933  N   SER B 133      16.324  29.707  83.276  1.00 41.61           N
ATOM    934  CA  SER B 133      17.585  30.297  82.927  1.00 41.61           C
ATOM    935  CB  SER B 133      17.481  31.780  82.534  1.00 41.61           C
ATOM    936  OG  SER B 133      16.723  31.920  81.341  1.00 41.61           O
ATOM    937  C   SER B 133      18.492  30.210  84.115  1.00 41.61           C
ATOM    938  O   SER B 133      18.165  30.683  85.202  1.00 41.61           O
ATOM    939  N   LEU B 134      19.678  29.600  83.921  1.00 84.90           N
ATOM    940  CA  LEU B 134      20.632  29.430  84.979  1.00 84.90           C
ATOM    941  CB  LEU B 134      21.026  27.954  85.156  1.00 84.90           C
ATOM    942  CG  LEU B 134      19.825  27.050  85.513  1.00 84.90           C
ATOM    943  CD1 LEU B 134      20.247  25.582  85.671  1.00 84.90           C
ATOM    944  CD2 LEU B 134      19.080  27.566  86.754  1.00 84.90           C
ATOM    945  C   LEU B 134      21.849  30.193  84.576  1.00 84.90           C
ATOM    946  O   LEU B 134      22.429  29.913  83.528  1.00 84.90           O
ATOM    947  N   VAL B 135      22.305  31.131  85.436  1.00187.70           N
ATOM    948  CA  VAL B 135      23.315  32.061  85.018  1.00187.70           C
ATOM    949  CB  VAL B 135      23.781  32.958  86.123  1.00187.70           C
ATOM    950  CG1 VAL B 135      24.923  33.835  85.581  1.00187.70           C
ATOM    951  CG2 VAL B 135      22.575  33.759  86.644  1.00187.70           C
ATOM    952  C   VAL B 135      24.520  31.379  84.448  1.00187.70           C
ATOM    953  O   VAL B 135      24.661  31.321  83.250  1.00187.70           O
ATOM    954  N   GLY B 136      25.373  30.703  85.197  1.00177.45           N
ATOM    955  CA  GLY B 136      26.577  30.204  84.584  1.00177.45           C
ATOM    956  C   GLY B 136      26.355  29.103  83.576  1.00177.45           C
ATOM    957  O   GLY B 136      27.302  28.741  82.890  1.00177.45           O
ATOM    958  N   PHE B 137      25.233  28.360  83.637  1.00156.83           N
ATOM    959  CA  PHE B 137      25.024  27.215  82.773  1.00156.83           C
ATOM    960  CB  PHE B 137      24.169  26.195  83.546  1.00156.83           C
ATOM    961  CG  PHE B 137      24.112  24.877  82.864  1.00156.83           C
ATOM    962  CD1 PHE B 137      25.204  24.044  82.867  1.00156.83           C
ATOM    963  CD2 PHE B 137      22.949  24.454  82.268  1.00156.83           C
ATOM    964  CE1 PHE B 137      25.139  22.821  82.245  1.00156.83           C
ATOM    965  CE2 PHE B 137      22.881  23.231  81.646  1.00156.83           C
ATOM    966  CZ  PHE B 137      23.980  22.406  81.636  1.00156.83           C
ATOM    967  C   PHE B 137      24.418  27.412  81.391  1.00156.83           C
ATOM    968  O   PHE B 137      25.021  27.044  80.382  1.00156.83           O
ATOM    969  N   GLY B 138      23.209  28.023  81.302  1.00 38.96           N
ATOM    970  CA  GLY B 138      22.485  28.102  80.050  1.00 38.96           C
ATOM    971  C   GLY B 138      21.005  28.098  80.359  1.00 38.96           C
ATOM    972  O   GLY B 138      20.620  28.314  81.507  1.00 38.96           O
ATOM    973  N   THR B 139      20.129  27.848  79.346  1.00110.58           N
ATOM    974  CA  THR B 139      18.703  27.910  79.577  1.00110.58           C
ATOM    975  CB  THR B 139      18.083  29.143  78.988  1.00110.58           C
ATOM    976  OG1 THR B 139      16.704  29.215  79.319  1.00110.58           O
ATOM    977  CG2 THR B 139      18.260  29.089  77.461  1.00110.58           C
ATOM    978  C   THR B 139      17.998  26.741  78.937  1.00110.58           C
ATOM    979  O   THR B 139      18.512  26.123  78.007  1.00110.58           O
ATOM    980  N   PHE B 140      16.781  26.413  79.445  1.00 57.38           N
ATOM    981  CA  PHE B 140      15.957  25.354  78.917  1.00 57.38           C
ATOM    982  CB  PHE B 140      15.654  24.230  79.927  1.00 57.38           C
ATOM    983  CG  PHE B 140      16.911  23.499  80.251  1.00 57.38           C
ATOM    984  CD1 PHE B 140      17.761  23.961  81.230  1.00 57.38           C
ATOM    985  CD2 PHE B 140      17.235  22.340  79.582  1.00 57.38           C
ATOM    986  CE1 PHE B 140      18.919  23.282  81.532  1.00 57.38           C
ATOM    987  CE2 PHE B 140      18.391  21.658  79.879  1.00 57.38           C
ATOM    988  CZ  PHE B 140      19.236  22.129  80.855  1.00 57.38           C
ATOM    989  C   PHE B 140      14.622  25.952  78.571  1.00 57.38           C
ATOM    990  O   PHE B 140      14.048  26.706  79.358  1.00 57.38           O
ATOM    991  N   ALA B 141      14.080  25.615  77.379  1.00 38.22           N
ATOM    992  CA  ALA B 141      12.811  26.164  76.986  1.00 38.22           C
ATOM    993  CB  ALA B 141      12.928  27.501  76.233  1.00 38.22           C
ATOM    994  C   ALA B 141      12.121  25.201  76.067  1.00 38.22           C
ATOM    995  O   ALA B 141      12.719  24.249  75.569  1.00 38.22           O
ATOM    996  N   VAL B 142      10.806  25.419  75.857  1.00 93.58           N
ATOM    997  CA  VAL B 142      10.030  24.568  75.002  1.00 93.58           C
ATOM    998  CB  VAL B 142       8.612  24.404  75.459  1.00 93.58           C
ATOM    999  CG1 VAL B 142       7.901  25.762  75.332  1.00 93.58           C
ATOM   1000  CG2 VAL B 142       7.965  23.271  74.648  1.00 93.58           C
ATOM   1001  C   VAL B 142       9.994  25.204  73.643  1.00 93.58           C
ATOM   1002  O   VAL B 142       9.887  26.424  73.530  1.00 93.58           O
ATOM   1003  N   LYS B 143      10.104  24.377  72.577  1.00121.19           N
ATOM   1004  CA  LYS B 143      10.114  24.844  71.212  1.00121.19           C
ATOM   1005  CB  LYS B 143      11.303  24.292  70.405  1.00121.19           C
ATOM   1006  CG  LYS B 143      12.683  24.610  70.990  1.00121.19           C
ATOM   1007  CD  LYS B 143      13.051  26.093  70.987  1.00121.19           C
ATOM   1008  CE  LYS B 143      14.395  26.378  71.662  1.00121.19           C
ATOM   1009  NZ  LYS B 143      15.486  25.689  70.938  1.00121.19           N
ATOM   1010  C   LYS B 143       8.888  24.309  70.527  1.00121.19           C
ATOM   1011  O   LYS B 143       8.454  23.191  70.801  1.00121.19           O
ATOM   1012  N   GLU B 144       8.290  25.102  69.611  1.00 76.44           N
ATOM   1013  CA  GLU B 144       7.108  24.668  68.915  1.00 76.44           C
ATOM   1014  CB  GLU B 144       6.206  25.830  68.458  1.00 76.44           C
ATOM   1015  CG  GLU B 144       5.643  26.668  69.612  1.00 76.44           C
ATOM   1016  CD  GLU B 144       4.649  25.827  70.406  1.00 76.44           C
ATOM   1017  OE1 GLU B 144       3.765  25.192  69.771  1.00 76.44           O
ATOM   1018  OE2 GLU B 144       4.764  25.811  71.661  1.00 76.44           O
ATOM   1019  C   GLU B 144       7.503  23.891  67.692  1.00 76.44           C
ATOM   1020  O   GLU B 144       8.521  24.165  67.058  1.00 76.44           O
ATOM   1021  N   ARG B 145       6.674  22.887  67.331  1.00112.96           N
ATOM   1022  CA  ARG B 145       6.901  22.057  66.181  1.00112.96           C
ATOM   1023  CB  ARG B 145       7.129  20.578  66.543  1.00112.96           C
ATOM   1024  CG  ARG B 145       7.834  19.765  65.457  1.00112.96           C
ATOM   1025  CD  ARG B 145       9.358  19.783  65.592  1.00112.96           C
ATOM   1026  NE  ARG B 145       9.784  21.182  65.863  1.00112.96           N
ATOM   1027  CZ  ARG B 145      10.996  21.416  66.447  1.00112.96           C
ATOM   1028  NH1 ARG B 145      11.822  20.370  66.753  1.00112.96           N
ATOM   1029  NH2 ARG B 145      11.375  22.694  66.736  1.00112.96           N
ATOM   1030  C   ARG B 145       5.626  22.087  65.391  1.00112.96           C
ATOM   1031  O   ARG B 145       4.538  22.031  65.963  1.00112.96           O
ATOM   1032  N   ALA B 146       5.726  22.185  64.049  1.00 30.88           N
ATOM   1033  CA  ALA B 146       4.550  22.226  63.223  1.00 30.88           C
ATOM   1034  CB  ALA B 146       4.792  22.827  61.828  1.00 30.88           C
ATOM   1035  C   ALA B 146       4.032  20.835  63.028  1.00 30.88           C
ATOM   1036  O   ALA B 146       4.765  19.857  63.171  1.00 30.88           O
ATOM   1037  N   ALA B 147       2.726  20.716  62.708  1.00 28.63           N
ATOM   1038  CA  ALA B 147       2.147  19.425  62.474  1.00 28.63           C
ATOM   1039  CB  ALA B 147       0.610  19.435  62.396  1.00 28.63           C
ATOM   1040  C   ALA B 147       2.663  18.937  61.162  1.00 28.63           C
ATOM   1041  O   ALA B 147       2.940  19.728  60.262  1.00 28.63           O
ATOM   1042  N   ARG B 148       2.819  17.607  61.026  1.00 92.64           N
ATOM   1043  CA  ARG B 148       3.318  17.079  59.791  1.00 92.64           C
ATOM   1044  CB  ARG B 148       4.847  16.927  59.776  1.00 92.64           C
ATOM   1045  CG  ARG B 148       5.381  16.039  60.897  1.00 92.64           C
ATOM   1046  CD  ARG B 148       6.906  15.997  60.957  1.00 92.64           C
ATOM   1047  NE  ARG B 148       7.273  15.013  62.010  1.00 92.64           N
ATOM   1048  CZ  ARG B 148       7.308  13.680  61.704  1.00 92.64           C
ATOM   1049  NH1 ARG B 148       7.004  13.258  60.442  1.00 92.64           N
ATOM   1050  NH2 ARG B 148       7.651  12.770  62.657  1.00 92.64           N
ATOM   1051  C   ARG B 148       2.698  15.738  59.576  1.00 92.64           C
ATOM   1052  O   ARG B 148       2.077  15.175  60.472  1.00 92.64           O
ATOM   1053  N   GLU B 149       2.835  15.191  58.353  1.00 87.07           N
ATOM   1054  CA  GLU B 149       2.226  13.921  58.097  1.00 87.07           C
ATOM   1055  CB  GLU B 149       1.615  13.774  56.692  1.00 87.07           C
ATOM   1056  CG  GLU B 149       0.316  14.565  56.517  0.00 87.07           C
ATOM   1057  CD  GLU B 149      -0.323  14.150  55.201  0.00 87.07           C
ATOM   1058  OE1 GLU B 149       0.277  13.294  54.497  0.00 87.07           O
ATOM   1059  OE2 GLU B 149      -1.420  14.681  54.882  0.00 87.07           O
ATOM   1060  C   GLU B 149       3.238  12.840  58.279  1.00 87.07           C
ATOM   1061  O   GLU B 149       4.437  13.038  58.089  1.00 87.07           O
ATOM   1062  N   GLY B 150       2.743  11.659  58.693  1.00 21.80           N
ATOM   1063  CA  GLY B 150       3.541  10.490  58.902  1.00 21.80           C
ATOM   1064  C   GLY B 150       2.663   9.351  58.506  1.00 21.80           C
ATOM   1065  O   GLY B 150       1.534   9.561  58.067  1.00 21.80           O
ATOM   1066  N   ARG B 151       3.158   8.106  58.633  1.00 66.07           N
ATOM   1067  CA  ARG B 151       2.331   7.004  58.245  1.00 66.07           C
ATOM   1068  CB  ARG B 151       2.730   6.402  56.887  1.00 66.07           C
ATOM   1069  CG  ARG B 151       1.798   5.293  56.398  1.00 66.07           C
ATOM   1070  CD  ARG B 151       2.194   4.739  55.029  1.00 66.07           C
ATOM   1071  NE  ARG B 151       2.103   5.869  54.062  1.00 66.07           N
ATOM   1072  CZ  ARG B 151       2.756   5.800  52.867  1.00 66.07           C
ATOM   1073  NH1 ARG B 151       3.472   4.682  52.551  1.00 66.07           N
ATOM   1074  NH2 ARG B 151       2.702   6.850  51.997  1.00 66.07           N
ATOM   1075  C   ARG B 151       2.441   5.934  59.285  1.00 66.07           C
ATOM   1076  O   ARG B 151       3.427   5.852  60.014  1.00 66.07           O
ATOM   1077  N   ASN B 152       1.396   5.088  59.385  1.00 57.01           N
ATOM   1078  CA  ASN B 152       1.391   4.017  60.339  1.00 57.01           C
ATOM   1079  CB  ASN B 152      -0.022   3.695  60.860  1.00 57.01           C
ATOM   1080  CG  ASN B 152       0.093   2.698  62.005  1.00 57.01           C
ATOM   1081  OD1 ASN B 152       0.277   3.078  63.160  1.00 57.01           O
ATOM   1082  ND2 ASN B 152      -0.014   1.382  61.682  1.00 57.01           N
ATOM   1083  C   ASN B 152       1.914   2.809  59.628  1.00 57.01           C
ATOM   1084  O   ASN B 152       1.420   2.440  58.566  1.00 57.01           O
ATOM   1085  N   PRO B 153       2.930   2.192  60.158  1.00 77.77           N
ATOM   1086  CA  PRO B 153       3.512   1.047  59.524  1.00 77.77           C
ATOM   1087  CD  PRO B 153       3.821   2.807  61.124  1.00 77.77           C
ATOM   1088  CB  PRO B 153       4.828   0.780  60.260  1.00 77.77           C
ATOM   1089  CG  PRO B 153       4.756   1.655  61.527  1.00 77.77           C
ATOM   1090  C   PRO B 153       2.601  -0.134  59.436  1.00 77.77           C
ATOM   1091  O   PRO B 153       2.684  -0.869  58.453  1.00 77.77           O
ATOM   1092  N   GLN B 154       1.761  -0.374  60.461  1.00146.76           N
ATOM   1093  CA  GLN B 154       0.884  -1.507  60.391  1.00146.76           C
ATOM   1094  CB  GLN B 154       0.185  -1.785  61.731  1.00146.76           C
ATOM   1095  CG  GLN B 154      -1.049  -2.686  61.610  1.00146.76           C
ATOM   1096  CD  GLN B 154      -0.679  -3.983  60.909  1.00146.76           C
ATOM   1097  OE1 GLN B 154      -1.545  -4.681  60.383  1.00146.76           O
ATOM   1098  NE2 GLN B 154       0.639  -4.320  60.903  1.00146.76           N
ATOM   1099  C   GLN B 154      -0.194  -1.305  59.373  1.00146.76           C
ATOM   1100  O   GLN B 154      -0.375  -2.130  58.477  1.00146.76           O
ATOM   1101  N   THR B 155      -0.941  -0.192  59.508  1.00 49.60           N
ATOM   1102  CA  THR B 155      -2.062   0.115  58.663  1.00 49.60           C
ATOM   1103  CB  THR B 155      -2.936   1.179  59.258  1.00 49.60           C
ATOM   1104  OG1 THR B 155      -2.199   2.379  59.435  1.00 49.60           O
ATOM   1105  CG2 THR B 155      -3.456   0.677  60.617  1.00 49.60           C
ATOM   1106  C   THR B 155      -1.627   0.564  57.302  1.00 49.60           C
ATOM   1107  O   THR B 155      -2.199   0.162  56.291  1.00 49.60           O
ATOM   1108  N   GLY B 156      -0.589   1.417  57.239  1.00 17.07           N
ATOM   1109  CA  GLY B 156      -0.146   1.947  55.982  1.00 17.07           C
ATOM   1110  C   GLY B 156      -0.921   3.202  55.727  1.00 17.07           C
ATOM   1111  O   GLY B 156      -0.778   3.834  54.681  1.00 17.07           O
ATOM   1112  N   GLN B 157      -1.772   3.598  56.693  1.00 77.90           N
ATOM   1113  CA  GLN B 157      -2.568   4.779  56.529  1.00 77.90           C
ATOM   1114  CB  GLN B 157      -3.800   4.824  57.444  1.00 77.90           C
ATOM   1115  CG  GLN B 157      -4.861   3.789  57.076  0.00 77.90           C
ATOM   1116  CD  GLN B 157      -6.018   3.936  58.051  0.00 77.90           C
ATOM   1117  OE1 GLN B 157      -5.929   4.672  59.032  0.00 77.90           O
ATOM   1118  NE2 GLN B 157      -7.134   3.208  57.780  1.00 77.90           N
ATOM   1119  C   GLN B 157      -1.745   5.977  56.853  1.00 77.90           C
ATOM   1120  O   GLN B 157      -0.825   5.926  57.669  1.00 77.90           O
ATOM   1121  N   THR B 158      -2.061   7.106  56.194  1.00 34.10           N
ATOM   1122  CA  THR B 158      -1.349   8.307  56.495  1.00 34.10           C
ATOM   1123  CB  THR B 158      -1.505   9.375  55.450  1.00 34.10           C
ATOM   1124  OG1 THR B 158      -1.036   8.904  54.194  1.00 34.10           O
ATOM   1125  CG2 THR B 158      -0.711  10.618  55.889  1.00 34.10           C
ATOM   1126  C   THR B 158      -1.912   8.813  57.784  1.00 34.10           C
ATOM   1127  O   THR B 158      -3.070   8.556  58.112  1.00 34.10           O
ATOM   1128  N   ILE B 159      -1.080   9.520  58.570  1.00116.98           N
ATOM   1129  CA  ILE B 159      -1.517  10.026  59.835  1.00116.98           C
ATOM   1130  CB  ILE B 159      -0.924   9.294  61.002  1.00116.98           C
ATOM   1131  CG1 ILE B 159      -1.584   9.746  62.316  1.00116.98           C
ATOM   1132  CG2 ILE B 159       0.599   9.503  60.963  1.00116.98           C
ATOM   1133  CD1 ILE B 159      -3.060   9.369  62.418  1.00116.98           C
ATOM   1134  C   ILE B 159      -1.066  11.441  59.942  1.00116.98           C
ATOM   1135  O   ILE B 159      -0.098  11.846  59.300  1.00116.98           O
ATOM   1136  N   GLN B 160      -1.794  12.241  60.743  1.00 46.26           N
ATOM   1137  CA  GLN B 160      -1.411  13.600  60.956  1.00 46.26           C
ATOM   1138  CB  GLN B 160      -2.593  14.580  61.051  1.00 46.26           C
ATOM   1139  CG  GLN B 160      -2.151  16.027  61.287  1.00 46.26           C
ATOM   1140  CD  GLN B 160      -3.393  16.875  61.514  1.00 46.26           C
ATOM   1141  OE1 GLN B 160      -4.443  16.630  60.924  1.00 46.26           O
ATOM   1142  NE2 GLN B 160      -3.272  17.897  62.403  1.00 46.26           N
ATOM   1143  C   GLN B 160      -0.739  13.647  62.279  1.00 46.26           C
ATOM   1144  O   GLN B 160      -1.261  13.162  63.282  1.00 46.26           O
ATOM   1145  N   ILE B 161       0.461  14.241  62.305  1.00 87.98           N
ATOM   1146  CA  ILE B 161       1.148  14.392  63.544  1.00 87.98           C
ATOM   1147  CB  ILE B 161       2.644  14.305  63.419  1.00 87.98           C
ATOM   1148  CG1 ILE B 161       3.078  12.909  62.941  1.00 87.98           C
ATOM   1149  CG2 ILE B 161       3.253  14.710  64.771  1.00 87.98           C
ATOM   1150  CD1 ILE B 161       2.705  12.612  61.490  1.00 87.98           C
ATOM   1151  C   ILE B 161       0.811  15.782  63.972  1.00 87.98           C
ATOM   1152  O   ILE B 161       1.076  16.745  63.254  1.00 87.98           O
ATOM   1153  N   ALA B 162       0.183  15.912  65.154  1.00 36.19           N
ATOM   1154  CA  ALA B 162      -0.254  17.189  65.628  1.00 36.19           C
ATOM   1155  CB  ALA B 162      -1.178  17.112  66.855  1.00 36.19           C
ATOM   1156  C   ALA B 162       0.941  17.992  66.002  1.00 36.19           C
ATOM   1157  O   ALA B 162       2.042  17.463  66.145  1.00 36.19           O
ATOM   1158  N   ALA B 163       0.750  19.316  66.135  1.00 32.83           N
ATOM   1159  CA  ALA B 163       1.844  20.153  66.510  1.00 32.83           C
ATOM   1160  CB  ALA B 163       1.466  21.636  66.678  1.00 32.83           C
ATOM   1161  C   ALA B 163       2.324  19.650  67.828  1.00 32.83           C
ATOM   1162  O   ALA B 163       1.557  19.107  68.624  1.00 32.83           O
ATOM   1163  N   ALA B 164       3.637  19.790  68.074  1.00 45.44           N
ATOM   1164  CA  ALA B 164       4.190  19.292  69.290  1.00 45.44           C
ATOM   1165  CB  ALA B 164       4.869  17.920  69.141  1.00 45.44           C
ATOM   1166  C   ALA B 164       5.235  20.256  69.723  1.00 45.44           C
ATOM   1167  O   ALA B 164       5.596  21.171  68.986  1.00 45.44           O
ATOM   1168  N   LYS B 165       5.717  20.099  70.964  1.00 79.61           N
ATOM   1169  CA  LYS B 165       6.741  20.964  71.467  1.00 79.61           C
ATOM   1170  CB  LYS B 165       6.340  21.705  72.753  1.00 79.61           C
ATOM   1171  CG  LYS B 165       5.137  22.639  72.605  1.00 79.61           C
ATOM   1172  CD  LYS B 165       4.611  23.151  73.948  1.00 79.61           C
ATOM   1173  CE  LYS B 165       3.274  23.889  73.852  1.00 79.61           C
ATOM   1174  NZ  LYS B 165       2.158  22.915  73.872  1.00 79.61           N
ATOM   1175  C   LYS B 165       7.905  20.093  71.827  1.00 79.61           C
ATOM   1176  O   LYS B 165       7.739  18.907  72.108  1.00 79.61           O
ATOM   1177  N   VAL B 166       9.130  20.657  71.803  1.00104.86           N
ATOM   1178  CA  VAL B 166      10.280  19.882  72.175  1.00104.86           C
ATOM   1179  CB  VAL B 166      11.158  19.524  71.012  1.00104.86           C
ATOM   1180  CG1 VAL B 166      10.352  18.638  70.046  1.00104.86           C
ATOM   1181  CG2 VAL B 166      11.680  20.821  70.371  1.00104.86           C
ATOM   1182  C   VAL B 166      11.095  20.718  73.119  1.00104.86           C
ATOM   1183  O   VAL B 166      11.052  21.943  73.068  1.00104.86           O
ATOM   1184  N   PRO B 167      11.805  20.081  74.017  1.00 78.02           N
ATOM   1185  CA  PRO B 167      12.655  20.790  74.934  1.00 78.02           C
ATOM   1186  CD  PRO B 167      11.392  18.791  74.537  1.00 78.02           C
ATOM   1187  CB  PRO B 167      12.896  19.840  76.111  1.00 78.02           C
ATOM   1188  CG  PRO B 167      12.452  18.459  75.596  1.00 78.02           C
ATOM   1189  C   PRO B 167      13.901  21.210  74.223  1.00 78.02           C
ATOM   1190  O   PRO B 167      14.354  20.476  73.345  1.00 78.02           O
ATOM   1191  N   GLY B 168      14.480  22.370  74.593  1.00 23.93           N
ATOM   1192  CA  GLY B 168      15.668  22.820  73.930  1.00 23.93           C
ATOM   1193  C   GLY B 168      16.563  23.424  74.962  1.00 23.93           C
ATOM   1194  O   GLY B 168      16.106  24.006  75.945  1.00 23.93           O
ATOM   1195  N   PHE B 169      17.883  23.300  74.738  1.00 64.29           N
ATOM   1196  CA  PHE B 169      18.860  23.793  75.661  1.00 64.29           C
ATOM   1197  CB  PHE B 169      19.713  22.634  76.208  1.00 64.29           C
ATOM   1198  CG  PHE B 169      20.833  23.149  77.039  1.00 64.29           C
ATOM   1199  CD1 PHE B 169      20.602  23.674  78.288  1.00 64.29           C
ATOM   1200  CD2 PHE B 169      22.124  23.070  76.570  1.00 64.29           C
ATOM   1201  CE1 PHE B 169      21.646  24.139  79.051  1.00 64.29           C
ATOM   1202  CE2 PHE B 169      23.172  23.532  77.329  1.00 64.29           C
ATOM   1203  CZ  PHE B 169      22.932  24.071  78.570  1.00 64.29           C
ATOM   1204  C   PHE B 169      19.744  24.748  74.922  1.00 64.29           C
ATOM   1205  O   PHE B 169      20.139  24.489  73.787  1.00 64.29           O
ATOM   1206  N   LYS B 170      20.043  25.910  75.540  1.00 76.93           N
ATOM   1207  CA  LYS B 170      20.952  26.838  74.931  1.00 76.93           C
ATOM   1208  CB  LYS B 170      20.318  28.197  74.589  1.00 76.93           C
ATOM   1209  CG  LYS B 170      21.172  29.040  73.640  1.00 76.93           C
ATOM   1210  CD  LYS B 170      20.387  30.159  72.952  1.00 76.93           C
ATOM   1211  CE  LYS B 170      21.209  30.977  71.954  1.00 76.93           C
ATOM   1212  NZ  LYS B 170      20.308  31.812  71.128  1.00 76.93           N
ATOM   1213  C   LYS B 170      22.041  27.057  75.932  1.00 76.93           C
ATOM   1214  O   LYS B 170      21.798  27.534  77.040  1.00 76.93           O
ATOM   1215  N   ALA B 171      23.282  26.698  75.557  1.00 33.01           N
ATOM   1216  CA  ALA B 171      24.373  26.795  76.482  1.00 33.01           C
ATOM   1217  CB  ALA B 171      25.640  26.053  76.019  1.00 33.01           C
ATOM   1218  C   ALA B 171      24.730  28.231  76.674  1.00 33.01           C
ATOM   1219  O   ALA B 171      24.617  29.049  75.764  1.00 33.01           O
ATOM   1220  N   GLY B 172      25.182  28.571  77.892  1.00 24.33           N
ATOM   1221  CA  GLY B 172      25.554  29.922  78.201  1.00 24.33           C
ATOM   1222  C   GLY B 172      26.918  30.157  77.632  1.00 24.33           C
ATOM   1223  O   GLY B 172      27.596  29.218  77.227  1.00 24.33           O
ATOM   1224  N   LYS B 173      27.360  31.433  77.630  1.00116.00           N
ATOM   1225  CA  LYS B 173      28.611  31.854  77.067  1.00116.00           C
ATOM   1226  CB  LYS B 173      28.868  33.363  77.248  1.00116.00           C
ATOM   1227  CG  LYS B 173      27.887  34.286  76.517  0.00116.00           C
ATOM   1228  CD  LYS B 173      27.917  34.165  74.992  0.00116.00           C
ATOM   1229  CE  LYS B 173      27.022  35.185  74.284  0.00116.00           C
ATOM   1230  NZ  LYS B 173      25.621  35.032  74.736  0.00116.00           N
ATOM   1231  C   LYS B 173      29.742  31.155  77.759  1.00116.00           C
ATOM   1232  O   LYS B 173      30.699  30.728  77.119  1.00116.00           O
ATOM   1233  N   ALA B 174      29.665  31.023  79.095  1.00 30.94           N
ATOM   1234  CA  ALA B 174      30.726  30.430  79.859  1.00 30.94           C
ATOM   1235  CB  ALA B 174      30.434  30.425  81.369  1.00 30.94           C
ATOM   1236  C   ALA B 174      30.916  29.006  79.435  1.00 30.94           C
ATOM   1237  O   ALA B 174      32.042  28.551  79.245  1.00 30.94           O
ATOM   1238  N   LEU B 175      29.808  28.268  79.262  1.00 44.04           N
ATOM   1239  CA  LEU B 175      29.858  26.884  78.895  1.00 44.04           C
ATOM   1240  CB  LEU B 175      28.462  26.243  78.837  1.00 44.04           C
ATOM   1241  CG  LEU B 175      28.473  24.776  78.375  1.00 44.04           C
ATOM   1242  CD1 LEU B 175      29.213  23.874  79.373  1.00 44.04           C
ATOM   1243  CD2 LEU B 175      27.051  24.284  78.068  1.00 44.04           C
ATOM   1244  C   LEU B 175      30.464  26.758  77.535  1.00 44.04           C
ATOM   1245  O   LEU B 175      31.291  25.881  77.297  1.00 44.04           O
ATOM   1246  N   LYS B 176      30.060  27.638  76.601  1.00 56.27           N
ATOM   1247  CA  LYS B 176      30.551  27.570  75.257  1.00 56.27           C
ATOM   1248  CB  LYS B 176      29.866  28.585  74.328  1.00 56.27           C
ATOM   1249  CG  LYS B 176      28.382  28.275  74.129  1.00 56.27           C
ATOM   1250  CD  LYS B 176      27.578  29.417  73.504  1.00 56.27           C
ATOM   1251  CE  LYS B 176      26.099  29.075  73.318  1.00 56.27           C
ATOM   1252  NZ  LYS B 176      25.963  27.929  72.393  1.00 56.27           N
ATOM   1253  C   LYS B 176      32.021  27.844  75.248  1.00 56.27           C
ATOM   1254  O   LYS B 176      32.783  27.180  74.548  1.00 56.27           O
ATOM   1255  N   ASP B 177      32.455  28.837  76.044  1.00 30.65           N
ATOM   1256  CA  ASP B 177      33.827  29.251  76.074  1.00 30.65           C
ATOM   1257  CB  ASP B 177      34.051  30.471  76.982  1.00 30.65           C
ATOM   1258  CG  ASP B 177      33.339  31.665  76.360  1.00 30.65           C
ATOM   1259  OD1 ASP B 177      32.904  31.547  75.184  1.00 30.65           O
ATOM   1260  OD2 ASP B 177      33.221  32.709  77.056  1.00 30.65           O
ATOM   1261  C   ASP B 177      34.686  28.144  76.599  1.00 30.65           C
ATOM   1262  O   ASP B 177      35.790  27.923  76.106  1.00 30.65           O
ATOM   1263  N   ALA B 178      34.209  27.425  77.631  1.00 27.77           N
ATOM   1264  CA  ALA B 178      34.993  26.385  78.231  1.00 27.77           C
ATOM   1265  CB  ALA B 178      34.288  25.745  79.438  1.00 27.77           C
ATOM   1266  C   ALA B 178      35.239  25.302  77.228  1.00 27.77           C
ATOM   1267  O   ALA B 178      36.352  24.790  77.109  1.00 27.77           O
ATOM   1268  N   VAL B 179      34.189  24.917  76.481  1.00 37.73           N
ATOM   1269  CA  VAL B 179      34.299  23.873  75.503  1.00 37.73           C
ATOM   1270  CB  VAL B 179      32.977  23.495  74.909  1.00 37.73           C
ATOM   1271  CG1 VAL B 179      33.214  22.452  73.802  1.00 37.73           C
ATOM   1272  CG2 VAL B 179      32.064  23.008  76.046  1.00 37.73           C
ATOM   1273  C   VAL B 179      35.174  24.342  74.392  1.00 37.73           C
ATOM   1274  O   VAL B 179      35.986  23.585  73.861  1.00 37.73           O
ATOM   1275  N   ASN B 180      35.013  25.621  74.009  1.00 80.00           N
ATOM   1276  CA  ASN B 180      35.761  26.167  72.920  1.00 80.00           C
ATOM   1277  CB  ASN B 180      35.043  27.349  72.248  1.00 80.00           C
ATOM   1278  CG  ASN B 180      35.902  27.871  71.107  1.00 80.00           C
ATOM   1279  OD1 ASN B 180      36.481  28.950  71.203  1.00 80.00           O
ATOM   1280  ND2 ASN B 180      35.987  27.087  69.998  1.00 80.00           N
ATOM   1281  C   ASN B 180      37.088  26.663  73.443  1.00 80.00           C
ATOM   1282  O   ASN B 180      37.106  27.821  73.935  1.00 80.00           O
ATOM   1283  OXT ASN B 180      38.093  25.910  73.347  1.00 80.00           O
TER    1284      ASN B 180
END
