# Supplementary material for: Comparison of histone-like HU protein DNA-binding properties and HU/IHF protein sequence alignment
Source: PLoS One. 2017 Nov 13;12(11):e0188037. doi: 10.1371/journal.pone.0188037 (PMC5683647; doi:10.1371/journal.pone.0188037)
Supplement: S3 File — (ZIP) [file pone.0188037.s003.zip › C_3.pdb]

EXPDTA    THEORETICAL MODEL, MODELLER 9.17 2017/01/17 18:58:44
REMARK   6 MODELLER OBJECTIVE FUNCTION:       662.9557
REMARK   6 MODELLER BEST TEMPLATE % SEQ ID:  47.222
REMARK   6 SEQUENCE: C_3
REMARK   6 DOPE score: -16390.26367
REMARK   6 GA341 score: 0.99462
REMARK   6 TEMPLATE: 1p71 1:A - 90:B MODELS 1:A - 180:B AT 47.2%
ATOM      1  N   MET A   1       6.979  27.596  93.193  1.00 58.81           N
ATOM      2  CA  MET A   1       7.729  27.031  94.337  1.00 58.81           C
ATOM      3  CB  MET A   1       7.515  25.512  94.364  1.00 58.81           C
ATOM      4  CG  MET A   1       8.256  24.776  95.472  1.00 58.81           C
ATOM      5  SD  MET A   1       7.849  23.007  95.528  1.00 58.81           S
ATOM      6  CE  MET A   1       9.570  22.505  95.761  1.00 58.81           C
ATOM      7  C   MET A   1       9.189  27.339  94.242  1.00 58.81           C
ATOM      8  O   MET A   1       9.853  26.978  93.272  1.00 58.81           O
ATOM      9  N   ASN A   2       9.717  28.062  95.249  1.00 48.97           N
ATOM     10  CA  ASN A   2      11.107  28.409  95.273  1.00 48.97           C
ATOM     11  CB  ASN A   2      11.377  29.868  95.690  1.00 48.97           C
ATOM     12  CG  ASN A   2      10.822  30.101  97.082  1.00 48.97           C
ATOM     13  OD1 ASN A   2      10.252  29.201  97.696  1.00 48.97           O
ATOM     14  ND2 ASN A   2      10.970  31.355  97.587  1.00 48.97           N
ATOM     15  C   ASN A   2      11.826  27.471  96.192  1.00 48.97           C
ATOM     16  O   ASN A   2      11.244  26.520  96.711  1.00 48.97           O
ATOM     17  N   LYS A   3      13.137  27.714  96.394  1.00105.20           N
ATOM     18  CA  LYS A   3      13.973  26.872  97.205  1.00105.20           C
ATOM     19  CB  LYS A   3      15.420  27.396  97.270  1.00105.20           C
ATOM     20  CG  LYS A   3      16.386  26.527  98.078  0.00105.20           C
ATOM     21  CD  LYS A   3      16.701  25.173  97.438  0.00105.20           C
ATOM     22  CE  LYS A   3      17.926  24.490  98.053  0.00105.20           C
ATOM     23  NZ  LYS A   3      17.844  24.537  99.531  0.00105.20           N
ATOM     24  C   LYS A   3      13.438  26.829  98.607  1.00105.20           C
ATOM     25  O   LYS A   3      13.353  25.759  99.209  1.00105.20           O
ATOM     26  N   THR A   4      13.036  27.989  99.160  1.00 92.83           N
ATOM     27  CA  THR A   4      12.578  28.029 100.520  1.00 92.83           C
ATOM     28  CB  THR A   4      12.253  29.418 100.996  1.00 92.83           C
ATOM     29  OG1 THR A   4      11.960  29.399 102.386  1.00 92.83           O
ATOM     30  CG2 THR A   4      11.056  29.968 100.203  1.00 92.83           C
ATOM     31  C   THR A   4      11.351  27.185 100.670  1.00 92.83           C
ATOM     32  O   THR A   4      11.208  26.454 101.647  1.00 92.83           O
ATOM     33  N   GLU A   5      10.419  27.261  99.706  1.00 44.30           N
ATOM     34  CA  GLU A   5       9.198  26.516  99.809  1.00 44.30           C
ATOM     35  CB  GLU A   5       8.163  26.930  98.749  1.00 44.30           C
ATOM     36  CG  GLU A   5       7.638  28.346  99.013  1.00 44.30           C
ATOM     37  CD  GLU A   5       6.742  28.777  97.864  1.00 44.30           C
ATOM     38  OE1 GLU A   5       5.524  28.458  97.902  1.00 44.30           O
ATOM     39  OE2 GLU A   5       7.270  29.441  96.932  1.00 44.30           O
ATOM     40  C   GLU A   5       9.477  25.045  99.711  1.00 44.30           C
ATOM     41  O   GLU A   5       8.827  24.247 100.385  1.00 44.30           O
ATOM     42  N   LEU A   6      10.441  24.647  98.857  1.00 58.21           N
ATOM     43  CA  LEU A   6      10.786  23.261  98.689  1.00 58.21           C
ATOM     44  CB  LEU A   6      11.831  23.038  97.573  1.00 58.21           C
ATOM     45  CG  LEU A   6      12.369  21.592  97.459  1.00 58.21           C
ATOM     46  CD1 LEU A   6      11.261  20.565  97.178  1.00 58.21           C
ATOM     47  CD2 LEU A   6      13.503  21.514  96.424  1.00 58.21           C
ATOM     48  C   LEU A   6      11.347  22.727  99.970  1.00 58.21           C
ATOM     49  O   LEU A   6      11.014  21.615 100.377  1.00 58.21           O
ATOM     50  N   ILE A   7      12.206  23.507 100.654  1.00 96.96           N
ATOM     51  CA  ILE A   7      12.795  23.013 101.863  1.00 96.96           C
ATOM     52  CB  ILE A   7      13.868  23.894 102.448  1.00 96.96           C
ATOM     53  CG1 ILE A   7      13.317  25.251 102.903  1.00 96.96           C
ATOM     54  CG2 ILE A   7      15.002  24.002 101.411  1.00 96.96           C
ATOM     55  CD1 ILE A   7      14.305  26.056 103.748  1.00 96.96           C
ATOM     56  C   ILE A   7      11.713  22.797 102.877  1.00 96.96           C
ATOM     57  O   ILE A   7      11.729  21.803 103.601  1.00 96.96           O
ATOM     58  N   GLU A   8      10.728  23.714 102.945  1.00112.45           N
ATOM     59  CA  GLU A   8       9.684  23.585 103.922  1.00112.45           C
ATOM     60  CB  GLU A   8       8.657  24.725 103.865  1.00112.45           C
ATOM     61  CG  GLU A   8       7.543  24.581 104.904  1.00112.45           C
ATOM     62  CD  GLU A   8       8.154  24.633 106.293  1.00112.45           C
ATOM     63  OE1 GLU A   8       9.403  24.763 106.385  1.00112.45           O
ATOM     64  OE2 GLU A   8       7.380  24.533 107.282  1.00112.45           O
ATOM     65  C   GLU A   8       8.951  22.296 103.712  1.00112.45           C
ATOM     66  O   GLU A   8       8.669  21.578 104.669  1.00112.45           O
ATOM     67  N   ALA A   9       8.622  21.963 102.451  1.00 32.66           N
ATOM     68  CA  ALA A   9       7.907  20.754 102.150  1.00 32.66           C
ATOM     69  CB  ALA A   9       7.540  20.641 100.660  1.00 32.66           C
ATOM     70  C   ALA A   9       8.749  19.559 102.492  1.00 32.66           C
ATOM     71  O   ALA A   9       8.249  18.576 103.037  1.00 32.66           O
ATOM     72  N   ILE A  10      10.055  19.608 102.160  1.00134.02           N
ATOM     73  CA  ILE A  10      10.933  18.488 102.373  1.00134.02           C
ATOM     74  CB  ILE A  10      12.270  18.643 101.689  1.00134.02           C
ATOM     75  CG1 ILE A  10      13.009  17.294 101.579  1.00134.02           C
ATOM     76  CG2 ILE A  10      13.072  19.727 102.420  1.00134.02           C
ATOM     77  CD1 ILE A  10      13.447  16.682 102.910  1.00134.02           C
ATOM     78  C   ILE A  10      11.134  18.248 103.837  1.00134.02           C
ATOM     79  O   ILE A  10      11.077  17.109 104.298  1.00134.02           O
ATOM     80  N   ALA A  11      11.343  19.321 104.620  1.00 32.73           N
ATOM     81  CA  ALA A  11      11.603  19.164 106.021  1.00 32.73           C
ATOM     82  CB  ALA A  11      11.738  20.513 106.752  1.00 32.73           C
ATOM     83  C   ALA A  11      10.440  18.432 106.612  1.00 32.73           C
ATOM     84  O   ALA A  11      10.615  17.579 107.480  1.00 32.73           O
ATOM     85  N   ALA A  12       9.215  18.764 106.166  1.00 31.83           N
ATOM     86  CA  ALA A  12       8.046  18.104 106.673  1.00 31.83           C
ATOM     87  CB  ALA A  12       6.741  18.726 106.149  1.00 31.83           C
ATOM     88  C   ALA A  12       8.029  16.652 106.279  1.00 31.83           C
ATOM     89  O   ALA A  12       7.758  15.783 107.106  1.00 31.83           O
ATOM     90  N   SER A  13       8.318  16.349 104.997  1.00 50.08           N
ATOM     91  CA  SER A  13       8.227  15.000 104.501  1.00 50.08           C
ATOM     92  CB  SER A  13       8.372  14.947 102.976  1.00 50.08           C
ATOM     93  OG  SER A  13       9.610  15.532 102.612  1.00 50.08           O
ATOM     94  C   SER A  13       9.284  14.115 105.100  1.00 50.08           C
ATOM     95  O   SER A  13       9.009  12.984 105.495  1.00 50.08           O
ATOM     96  N   ALA A  14      10.535  14.605 105.114  1.00 69.33           N
ATOM     97  CA  ALA A  14      11.729  13.969 105.607  1.00 69.33           C
ATOM     98  CB  ALA A  14      13.005  14.700 105.163  1.00 69.33           C
ATOM     99  C   ALA A  14      11.764  13.877 107.100  1.00 69.33           C
ATOM    100  O   ALA A  14      12.379  12.958 107.635  1.00 69.33           O
ATOM    101  N   ASP A  15      11.115  14.824 107.810  1.00 65.30           N
ATOM    102  CA  ASP A  15      11.197  14.911 109.246  1.00 65.30           C
ATOM    103  CB  ASP A  15      11.043  13.552 109.955  1.00 65.30           C
ATOM    104  CG  ASP A  15       9.660  12.987 109.681  1.00 65.30           C
ATOM    105  OD1 ASP A  15       8.826  13.709 109.072  1.00 65.30           O
ATOM    106  OD2 ASP A  15       9.422  11.816 110.080  1.00 65.30           O
ATOM    107  C   ASP A  15      12.552  15.427 109.644  1.00 65.30           C
ATOM    108  O   ASP A  15      13.113  15.002 110.654  1.00 65.30           O
ATOM    109  N   ILE A  16      13.099  16.376 108.855  1.00172.70           N
ATOM    110  CA  ILE A  16      14.372  16.996 109.115  1.00172.70           C
ATOM    111  CB  ILE A  16      15.341  16.761 107.987  1.00172.70           C
ATOM    112  CG1 ILE A  16      15.814  15.299 107.959  1.00172.70           C
ATOM    113  CG2 ILE A  16      16.491  17.754 108.095  1.00172.70           C
ATOM    114  CD1 ILE A  16      14.752  14.311 107.508  1.00172.70           C
ATOM    115  C   ILE A  16      14.147  18.479 109.261  1.00172.70           C
ATOM    116  O   ILE A  16      13.195  19.034 108.717  1.00172.70           O
ATOM    117  N   PRO A  17      15.018  19.131 109.998  1.00152.43           N
ATOM    118  CA  PRO A  17      14.895  20.542 110.247  1.00152.43           C
ATOM    119  CD  PRO A  17      15.789  18.458 111.030  1.00152.43           C
ATOM    120  CB  PRO A  17      15.985  20.875 111.262  1.00152.43           C
ATOM    121  CG  PRO A  17      16.166  19.558 112.039  1.00152.43           C
ATOM    122  C   PRO A  17      14.975  21.318 108.974  1.00152.43           C
ATOM    123  O   PRO A  17      15.561  20.836 108.007  1.00152.43           O
ATOM    124  N   LYS A  18      14.374  22.523 108.959  1.00 64.56           N
ATOM    125  CA  LYS A  18      14.333  23.340 107.783  1.00 64.56           C
ATOM    126  CB  LYS A  18      13.560  24.654 107.986  1.00 64.56           C
ATOM    127  CG  LYS A  18      12.065  24.433 108.225  1.00 64.56           C
ATOM    128  CD  LYS A  18      11.315  25.688 108.677  1.00 64.56           C
ATOM    129  CE  LYS A  18      11.021  26.660 107.532  0.00 64.56           C
ATOM    130  NZ  LYS A  18      10.157  27.760 108.008  0.00 64.56           N
ATOM    131  C   LYS A  18      15.733  23.669 107.391  1.00 64.56           C
ATOM    132  O   LYS A  18      16.048  23.747 106.205  1.00 64.56           O
ATOM    133  N   ALA A  19      16.614  23.895 108.381  1.00 29.15           N
ATOM    134  CA  ALA A  19      17.973  24.199 108.052  1.00 29.15           C
ATOM    135  CB  ALA A  19      18.826  24.513 109.293  1.00 29.15           C
ATOM    136  C   ALA A  19      18.595  23.017 107.366  1.00 29.15           C
ATOM    137  O   ALA A  19      19.263  23.170 106.345  1.00 29.15           O
ATOM    138  N   ALA A  20      18.386  21.799 107.905  1.00 45.89           N
ATOM    139  CA  ALA A  20      19.016  20.621 107.374  1.00 45.89           C
ATOM    140  CB  ALA A  20      18.900  19.401 108.296  1.00 45.89           C
ATOM    141  C   ALA A  20      18.501  20.289 106.010  1.00 45.89           C
ATOM    142  O   ALA A  20      19.255  19.835 105.150  1.00 45.89           O
ATOM    143  N   ALA A  21      17.192  20.477 105.772  1.00 33.78           N
ATOM    144  CA  ALA A  21      16.689  20.206 104.460  1.00 33.78           C
ATOM    145  CB  ALA A  21      15.186  20.501 104.330  1.00 33.78           C
ATOM    146  C   ALA A  21      17.423  21.137 103.549  1.00 33.78           C
ATOM    147  O   ALA A  21      17.911  20.743 102.493  1.00 33.78           O
ATOM    148  N   GLY A  22      17.563  22.407 103.969  1.00 20.43           N
ATOM    149  CA  GLY A  22      18.228  23.381 103.155  1.00 20.43           C
ATOM    150  C   GLY A  22      19.660  22.984 102.967  1.00 20.43           C
ATOM    151  O   GLY A  22      20.197  23.091 101.866  1.00 20.43           O
ATOM    152  N   ARG A  23      20.323  22.521 104.044  1.00131.25           N
ATOM    153  CA  ARG A  23      21.716  22.189 103.958  1.00131.25           C
ATOM    154  CB  ARG A  23      22.313  21.779 105.314  1.00131.25           C
ATOM    155  CG  ARG A  23      22.242  22.889 106.366  1.00131.25           C
ATOM    156  CD  ARG A  23      23.054  24.140 106.015  1.00131.25           C
ATOM    157  NE  ARG A  23      22.275  24.913 105.008  1.00131.25           N
ATOM    158  CZ  ARG A  23      22.139  26.264 105.149  1.00131.25           C
ATOM    159  NH1 ARG A  23      22.682  26.891 106.232  1.00131.25           N
ATOM    160  NH2 ARG A  23      21.452  26.982 104.212  1.00131.25           N
ATOM    161  C   ARG A  23      21.912  21.049 103.006  1.00131.25           C
ATOM    162  O   ARG A  23      22.778  21.101 102.135  1.00131.25           O
ATOM    163  N   ALA A  24      21.101  19.983 103.144  1.00 36.60           N
ATOM    164  CA  ALA A  24      21.228  18.818 102.312  1.00 36.60           C
ATOM    165  CB  ALA A  24      20.280  17.683 102.735  1.00 36.60           C
ATOM    166  C   ALA A  24      20.905  19.161 100.889  1.00 36.60           C
ATOM    167  O   ALA A  24      21.589  18.714  99.970  1.00 36.60           O
ATOM    168  N   LEU A  25      19.839  19.954 100.665  1.00104.37           N
ATOM    169  CA  LEU A  25      19.454  20.308  99.325  1.00104.37           C
ATOM    170  CB  LEU A  25      18.139  21.108  99.235  1.00104.37           C
ATOM    171  CG  LEU A  25      16.851  20.260  99.213  1.00104.37           C
ATOM    172  CD1 LEU A  25      16.692  19.381 100.460  1.00104.37           C
ATOM    173  CD2 LEU A  25      15.625  21.152  98.960  1.00104.37           C
ATOM    174  C   LEU A  25      20.514  21.131  98.657  1.00104.37           C
ATOM    175  O   LEU A  25      20.833  20.901  97.493  1.00104.37           O
ATOM    176  N   ASP A  26      21.099  22.111  99.364  1.00 72.72           N
ATOM    177  CA  ASP A  26      22.068  22.975  98.745  1.00 72.72           C
ATOM    178  CB  ASP A  26      22.580  24.055  99.716  1.00 72.72           C
ATOM    179  CG  ASP A  26      23.440  25.047  98.944  1.00 72.72           C
ATOM    180  OD1 ASP A  26      23.667  24.821  97.725  1.00 72.72           O
ATOM    181  OD2 ASP A  26      23.880  26.051  99.565  1.00 72.72           O
ATOM    182  C   ASP A  26      23.243  22.156  98.304  1.00 72.72           C
ATOM    183  O   ASP A  26      23.780  22.338  97.213  1.00 72.72           O
ATOM    184  N   ALA A  27      23.682  21.214  99.150  1.00 33.62           N
ATOM    185  CA  ALA A  27      24.814  20.397  98.827  1.00 33.62           C
ATOM    186  CB  ALA A  27      25.208  19.448  99.973  1.00 33.62           C
ATOM    187  C   ALA A  27      24.509  19.550  97.628  1.00 33.62           C
ATOM    188  O   ALA A  27      25.385  19.320  96.796  1.00 33.62           O
ATOM    189  N   VAL A  28      23.269  19.030  97.516  1.00106.25           N
ATOM    190  CA  VAL A  28      22.960  18.138  96.430  1.00106.25           C
ATOM    191  CB  VAL A  28      21.617  17.464  96.534  1.00106.25           C
ATOM    192  CG1 VAL A  28      21.550  16.724  97.880  1.00106.25           C
ATOM    193  CG2 VAL A  28      20.490  18.473  96.279  1.00106.25           C
ATOM    194  C   VAL A  28      23.022  18.857  95.115  1.00106.25           C
ATOM    195  O   VAL A  28      23.560  18.324  94.145  1.00106.25           O
ATOM    196  N   VAL A  29      22.458  20.081  95.048  1.00 94.30           N
ATOM    197  CA  VAL A  29      22.438  20.854  93.836  1.00 94.30           C
ATOM    198  CB  VAL A  29      21.620  22.113  93.960  1.00 94.30           C
ATOM    199  CG1 VAL A  29      22.163  22.973  95.108  1.00 94.30           C
ATOM    200  CG2 VAL A  29      21.663  22.850  92.620  1.00 94.30           C
ATOM    201  C   VAL A  29      23.836  21.222  93.459  1.00 94.30           C
ATOM    202  O   VAL A  29      24.198  21.175  92.284  1.00 94.30           O
ATOM    203  N   GLU A  30      24.663  21.598  94.452  1.00 31.28           N
ATOM    204  CA  GLU A  30      26.016  21.988  94.170  1.00 31.28           C
ATOM    205  CB  GLU A  30      26.785  22.499  95.404  1.00 31.28           C
ATOM    206  CG  GLU A  30      26.285  23.847  95.931  1.00 31.28           C
ATOM    207  CD  GLU A  30      27.132  24.228  97.137  1.00 31.28           C
ATOM    208  OE1 GLU A  30      28.385  24.196  97.008  1.00 31.28           O
ATOM    209  OE2 GLU A  30      26.542  24.552  98.201  1.00 31.28           O
ATOM    210  C   GLU A  30      26.765  20.809  93.623  1.00 31.28           C
ATOM    211  O   GLU A  30      27.590  20.952  92.723  1.00 31.28           O
ATOM    212  N   SER A  31      26.509  19.606  94.169  1.00 31.89           N
ATOM    213  CA  SER A  31      27.199  18.419  93.744  1.00 31.89           C
ATOM    214  CB  SER A  31      26.858  17.197  94.614  1.00 31.89           C
ATOM    215  OG  SER A  31      27.295  17.411  95.948  1.00 31.89           O
ATOM    216  C   SER A  31      26.834  18.082  92.329  1.00 31.89           C
ATOM    217  O   SER A  31      27.688  17.657  91.552  1.00 31.89           O
ATOM    218  N   ILE A  32      25.552  18.265  91.953  1.00 38.61           N
ATOM    219  CA  ILE A  32      25.111  17.922  90.629  1.00 38.61           C
ATOM    220  CB  ILE A  32      23.635  18.127  90.429  1.00 38.61           C
ATOM    221  CG1 ILE A  32      22.838  17.188  91.348  1.00 38.61           C
ATOM    222  CG2 ILE A  32      23.316  17.924  88.938  1.00 38.61           C
ATOM    223  CD1 ILE A  32      21.345  17.514  91.397  1.00 38.61           C
ATOM    224  C   ILE A  32      25.829  18.777  89.631  1.00 38.61           C
ATOM    225  O   ILE A  32      26.305  18.280  88.612  1.00 38.61           O
ATOM    226  N   THR A  33      25.943  20.089  89.908  1.00 97.11           N
ATOM    227  CA  THR A  33      26.578  20.978  88.979  1.00 97.11           C
ATOM    228  CB  THR A  33      26.525  22.424  89.389  1.00 97.11           C
ATOM    229  OG1 THR A  33      26.911  23.250  88.300  1.00 97.11           O
ATOM    230  CG2 THR A  33      27.469  22.655  90.580  1.00 97.11           C
ATOM    231  C   THR A  33      28.014  20.579  88.828  1.00 97.11           C
ATOM    232  O   THR A  33      28.566  20.650  87.731  1.00 97.11           O
ATOM    233  N   GLY A  34      28.664  20.168  89.935  1.00 27.80           N
ATOM    234  CA  GLY A  34      30.053  19.794  89.910  1.00 27.80           C
ATOM    235  C   GLY A  34      30.279  18.574  89.060  1.00 27.80           C
ATOM    236  O   GLY A  34      31.209  18.538  88.258  1.00 27.80           O
ATOM    237  N   ALA A  35      29.438  17.532  89.217  1.00 34.69           N
ATOM    238  CA  ALA A  35      29.602  16.298  88.495  1.00 34.69           C
ATOM    239  CB  ALA A  35      28.584  15.224  88.920  1.00 34.69           C
ATOM    240  C   ALA A  35      29.413  16.546  87.030  1.00 34.69           C
ATOM    241  O   ALA A  35      30.122  15.994  86.191  1.00 34.69           O
ATOM    242  N   LEU A  36      28.425  17.390  86.699  1.00 58.21           N
ATOM    243  CA  LEU A  36      28.054  17.745  85.360  1.00 58.21           C
ATOM    244  CB  LEU A  36      26.921  18.781  85.422  1.00 58.21           C
ATOM    245  CG  LEU A  36      26.384  19.241  84.064  1.00 58.21           C
ATOM    246  CD1 LEU A  36      25.567  18.118  83.426  1.00 58.21           C
ATOM    247  CD2 LEU A  36      25.598  20.553  84.178  1.00 58.21           C
ATOM    248  C   LEU A  36      29.216  18.435  84.700  1.00 58.21           C
ATOM    249  O   LEU A  36      29.594  18.113  83.575  1.00 58.21           O
ATOM    250  N   LYS A  37      29.833  19.389  85.420  1.00131.71           N
ATOM    251  CA  LYS A  37      30.915  20.198  84.928  1.00131.71           C
ATOM    252  CB  LYS A  37      31.418  21.197  85.984  1.00131.71           C
ATOM    253  CG  LYS A  37      32.848  21.675  85.727  1.00131.71           C
ATOM    254  CD  LYS A  37      33.044  22.385  84.393  1.00131.71           C
ATOM    255  CE  LYS A  37      34.436  22.996  84.226  1.00131.71           C
ATOM    256  NZ  LYS A  37      34.500  23.763  82.962  1.00131.71           N
ATOM    257  C   LYS A  37      32.083  19.341  84.553  1.00131.71           C
ATOM    258  O   LYS A  37      32.781  19.634  83.583  1.00131.71           O
ATOM    259  N   ASN A  38      32.340  18.289  85.353  1.00124.64           N
ATOM    260  CA  ASN A  38      33.397  17.337  85.150  1.00124.64           C
ATOM    261  CB  ASN A  38      33.556  16.333  86.309  1.00124.64           C
ATOM    262  CG  ASN A  38      34.373  16.968  87.423  1.00124.64           C
ATOM    263  OD1 ASN A  38      35.499  16.550  87.689  1.00124.64           O
ATOM    264  ND2 ASN A  38      33.807  18.010  88.087  1.00124.64           N
ATOM    265  C   ASN A  38      33.101  16.521  83.934  1.00124.64           C
ATOM    266  O   ASN A  38      34.017  16.020  83.286  1.00124.64           O
ATOM    267  N   GLY A  39      31.812  16.342  83.594  1.00 37.06           N
ATOM    268  CA  GLY A  39      31.514  15.524  82.455  1.00 37.06           C
ATOM    269  C   GLY A  39      30.918  14.227  82.908  1.00 37.06           C
ATOM    270  O   GLY A  39      30.765  13.301  82.113  1.00 37.06           O
ATOM    271  N   ASP A  40      30.604  14.106  84.213  1.00 47.85           N
ATOM    272  CA  ASP A  40      29.956  12.917  84.687  1.00 47.85           C
ATOM    273  CB  ASP A  40      30.167  12.674  86.193  1.00 47.85           C
ATOM    274  CG  ASP A  40      29.795  11.236  86.529  1.00 47.85           C
ATOM    275  OD1 ASP A  40      29.521  10.446  85.587  1.00 47.85           O
ATOM    276  OD2 ASP A  40      29.787  10.909  87.746  1.00 47.85           O
ATOM    277  C   ASP A  40      28.487  13.089  84.447  1.00 47.85           C
ATOM    278  O   ASP A  40      28.007  14.205  84.259  1.00 47.85           O
ATOM    279  N   SER A  41      27.727  11.975  84.438  1.00 80.60           N
ATOM    280  CA  SER A  41      26.309  12.081  84.253  1.00 80.60           C
ATOM    281  CB  SER A  41      25.738  11.093  83.223  1.00 80.60           C
ATOM    282  OG  SER A  41      25.886   9.761  83.689  1.00 80.60           O
ATOM    283  C   SER A  41      25.682  11.755  85.569  1.00 80.60           C
ATOM    284  O   SER A  41      26.071  10.794  86.232  1.00 80.60           O
ATOM    285  N   VAL A  42      24.694  12.567  85.991  1.00 44.12           N
ATOM    286  CA  VAL A  42      24.046  12.296  87.241  1.00 44.12           C
ATOM    287  CB  VAL A  42      23.733  13.532  88.034  1.00 44.12           C
ATOM    288  CG1 VAL A  42      22.949  13.126  89.296  1.00 44.12           C
ATOM    289  CG2 VAL A  42      25.053  14.264  88.329  1.00 44.12           C
ATOM    290  C   VAL A  42      22.752  11.615  86.933  1.00 44.12           C
ATOM    291  O   VAL A  42      21.939  12.123  86.162  1.00 44.12           O
ATOM    292  N   VAL A  43      22.527  10.428  87.532  1.00 98.37           N
ATOM    293  CA  VAL A  43      21.316   9.725  87.222  1.00 98.37           C
ATOM    294  CB  VAL A  43      21.543   8.376  86.604  1.00 98.37           C
ATOM    295  CG1 VAL A  43      22.235   8.573  85.246  1.00 98.37           C
ATOM    296  CG2 VAL A  43      22.341   7.508  87.591  1.00 98.37           C
ATOM    297  C   VAL A  43      20.523   9.506  88.474  1.00 98.37           C
ATOM    298  O   VAL A  43      21.045   9.047  89.488  1.00 98.37           O
ATOM    299  N   LEU A  44      19.222   9.852  88.416  1.00 88.28           N
ATOM    300  CA  LEU A  44      18.306   9.641  89.501  1.00 88.28           C
ATOM    301  CB  LEU A  44      17.719  10.955  90.040  1.00 88.28           C
ATOM    302  CG  LEU A  44      18.807  11.906  90.586  1.00 88.28           C
ATOM    303  CD1 LEU A  44      18.201  13.214  91.122  1.00 88.28           C
ATOM    304  CD2 LEU A  44      19.704  11.193  91.612  1.00 88.28           C
ATOM    305  C   LEU A  44      17.200   8.819  88.906  1.00 88.28           C
ATOM    306  O   LEU A  44      16.544   9.256  87.963  1.00 88.28           O
ATOM    307  N   VAL A  45      16.901   7.647  89.504  1.00237.68           N
ATOM    308  CA  VAL A  45      16.121   6.651  88.819  1.00237.68           C
ATOM    309  CB  VAL A  45      15.815   5.454  89.681  1.00237.68           C
ATOM    310  CG1 VAL A  45      15.031   5.903  90.925  0.00237.68           C
ATOM    311  CG2 VAL A  45      15.076   4.415  88.820  0.00237.68           C
ATOM    312  C   VAL A  45      14.841   7.140  88.214  1.00237.68           C
ATOM    313  O   VAL A  45      14.788   7.221  87.005  1.00237.68           O
ATOM    314  N   GLY A  46      13.784   7.498  88.953  1.00145.42           N
ATOM    315  CA  GLY A  46      12.541   7.907  88.335  1.00145.42           C
ATOM    316  C   GLY A  46      12.582   9.310  87.804  1.00145.42           C
ATOM    317  O   GLY A  46      11.843   9.659  86.884  1.00145.42           O
ATOM    318  N   PHE A  47      13.357  10.174  88.485  1.00 93.45           N
ATOM    319  CA  PHE A  47      13.376  11.593  88.245  1.00 93.45           C
ATOM    320  CB  PHE A  47      14.154  12.328  89.352  1.00 93.45           C
ATOM    321  CG  PHE A  47      14.010  13.797  89.152  1.00 93.45           C
ATOM    322  CD1 PHE A  47      12.854  14.440  89.534  1.00 93.45           C
ATOM    323  CD2 PHE A  47      15.033  14.533  88.602  1.00 93.45           C
ATOM    324  CE1 PHE A  47      12.708  15.796  89.361  1.00 93.45           C
ATOM    325  CE2 PHE A  47      14.894  15.889  88.427  1.00 93.45           C
ATOM    326  CZ  PHE A  47      13.732  16.523  88.804  1.00 93.45           C
ATOM    327  C   PHE A  47      13.962  11.991  86.921  1.00 93.45           C
ATOM    328  O   PHE A  47      13.299  12.668  86.134  1.00 93.45           O
ATOM    329  N   GLY A  48      15.212  11.576  86.621  1.00 29.42           N
ATOM    330  CA  GLY A  48      15.795  11.985  85.371  1.00 29.42           C
ATOM    331  C   GLY A  48      17.290  12.014  85.493  1.00 29.42           C
ATOM    332  O   GLY A  48      17.847  11.628  86.520  1.00 29.42           O
ATOM    333  N   THR A  49      17.979  12.484  84.424  1.00 37.35           N
ATOM    334  CA  THR A  49      19.414  12.509  84.416  1.00 37.35           C
ATOM    335  CB  THR A  49      20.014  11.513  83.460  1.00 37.35           C
ATOM    336  OG1 THR A  49      19.617  10.195  83.811  1.00 37.35           O
ATOM    337  CG2 THR A  49      21.547  11.629  83.490  1.00 37.35           C
ATOM    338  C   THR A  49      19.872  13.864  83.971  1.00 37.35           C
ATOM    339  O   THR A  49      19.166  14.567  83.249  1.00 37.35           O
ATOM    340  N   PHE A  50      21.084  14.260  84.420  1.00 56.14           N
ATOM    341  CA  PHE A  50      21.684  15.509  84.046  1.00 56.14           C
ATOM    342  CB  PHE A  50      22.029  16.417  85.241  1.00 56.14           C
ATOM    343  CG  PHE A  50      20.781  16.833  85.941  1.00 56.14           C
ATOM    344  CD1 PHE A  50      20.214  16.026  86.901  1.00 56.14           C
ATOM    345  CD2 PHE A  50      20.180  18.035  85.644  1.00 56.14           C
ATOM    346  CE1 PHE A  50      19.065  16.409  87.552  1.00 56.14           C
ATOM    347  CE2 PHE A  50      19.031  18.423  86.292  1.00 56.14           C
ATOM    348  CZ  PHE A  50      18.471  17.610  87.249  1.00 56.14           C
ATOM    349  C   PHE A  50      23.003  15.168  83.425  1.00 56.14           C
ATOM    350  O   PHE A  50      23.709  14.286  83.914  1.00 56.14           O
ATOM    351  N   ALA A  51      23.373  15.858  82.324  1.00 36.44           N
ATOM    352  CA  ALA A  51      24.632  15.577  81.688  1.00 36.44           C
ATOM    353  CB  ALA A  51      24.576  14.380  80.724  1.00 36.44           C
ATOM    354  C   ALA A  51      25.043  16.767  80.880  1.00 36.44           C
ATOM    355  O   ALA A  51      24.269  17.699  80.673  1.00 36.44           O
ATOM    356  N   VAL A  52      26.318  16.789  80.445  1.00 94.27           N
ATOM    357  CA  VAL A  52      26.785  17.875  79.636  1.00 94.27           C
ATOM    358  CB  VAL A  52      28.183  18.317  79.943  1.00 94.27           C
ATOM    359  CG1 VAL A  52      28.192  18.907  81.360  1.00 94.27           C
ATOM    360  CG2 VAL A  52      29.140  17.128  79.750  1.00 94.27           C
ATOM    361  C   VAL A  52      26.746  17.413  78.218  1.00 94.27           C
ATOM    362  O   VAL A  52      27.038  16.255  77.921  1.00 94.27           O
ATOM    363  N   LYS A  53      26.333  18.311  77.301  1.00 39.55           N
ATOM    364  CA  LYS A  53      26.261  17.937  75.921  1.00 39.55           C
ATOM    365  CB  LYS A  53      24.842  18.046  75.341  1.00 39.55           C
ATOM    366  CG  LYS A  53      23.864  17.055  75.972  1.00 39.55           C
ATOM    367  CD  LYS A  53      22.395  17.384  75.702  1.00 39.55           C
ATOM    368  CE  LYS A  53      21.418  16.396  76.343  1.00 39.55           C
ATOM    369  NZ  LYS A  53      20.026  16.856  76.139  1.00 39.55           N
ATOM    370  C   LYS A  53      27.138  18.861  75.137  1.00 39.55           C
ATOM    371  O   LYS A  53      27.220  20.055  75.420  1.00 39.55           O
ATOM    372  N   GLU A  54      27.835  18.314  74.123  1.00104.75           N
ATOM    373  CA  GLU A  54      28.697  19.120  73.311  1.00104.75           C
ATOM    374  CB  GLU A  54      29.754  18.306  72.544  1.00104.75           C
ATOM    375  CG  GLU A  54      30.883  19.165  71.973  1.00104.75           C
ATOM    376  CD  GLU A  54      31.870  19.437  73.100  1.00104.75           C
ATOM    377  OE1 GLU A  54      32.520  18.462  73.561  1.00104.75           O
ATOM    378  OE2 GLU A  54      31.988  20.621  73.515  1.00104.75           O
ATOM    379  C   GLU A  54      27.845  19.808  72.297  1.00104.75           C
ATOM    380  O   GLU A  54      26.833  19.264  71.856  1.00104.75           O
ATOM    381  N   ARG A  55      28.228  21.043  71.914  1.00 72.12           N
ATOM    382  CA  ARG A  55      27.489  21.756  70.915  1.00 72.12           C
ATOM    383  CB  ARG A  55      26.772  23.000  71.466  1.00 72.12           C
ATOM    384  CG  ARG A  55      25.698  22.659  72.499  1.00 72.12           C
ATOM    385  CD  ARG A  55      24.282  22.584  71.929  1.00 72.12           C
ATOM    386  NE  ARG A  55      23.421  22.016  73.001  1.00 72.12           N
ATOM    387  CZ  ARG A  55      23.140  20.681  72.998  1.00 72.12           C
ATOM    388  NH1 ARG A  55      23.517  19.910  71.937  1.00 72.12           N
ATOM    389  NH2 ARG A  55      22.499  20.114  74.059  1.00 72.12           N
ATOM    390  C   ARG A  55      28.471  22.236  69.895  1.00 72.12           C
ATOM    391  O   ARG A  55      29.478  22.860  70.230  1.00 72.12           O
ATOM    392  N   ALA A  56      28.198  21.943  68.610  1.00 23.17           N
ATOM    393  CA  ALA A  56      29.062  22.375  67.553  1.00 23.17           C
ATOM    394  CB  ALA A  56      28.888  21.580  66.247  1.00 23.17           C
ATOM    395  C   ALA A  56      28.743  23.807  67.263  1.00 23.17           C
ATOM    396  O   ALA A  56      27.681  24.305  67.631  1.00 23.17           O
ATOM    397  N   ALA A  57      29.683  24.517  66.607  1.00 24.72           N
ATOM    398  CA  ALA A  57      29.455  25.892  66.270  1.00 24.72           C
ATOM    399  CB  ALA A  57      30.696  26.605  65.711  1.00 24.72           C
ATOM    400  C   ALA A  57      28.391  25.928  65.221  1.00 24.72           C
ATOM    401  O   ALA A  57      28.261  24.996  64.428  1.00 24.72           O
ATOM    402  N   ARG A  58      27.582  27.008  65.214  1.00173.22           N
ATOM    403  CA  ARG A  58      26.521  27.130  64.256  1.00173.22           C
ATOM    404  CB  ARG A  58      25.156  26.686  64.807  1.00173.22           C
ATOM    405  CG  ARG A  58      25.029  25.176  64.985  1.00173.22           C
ATOM    406  CD  ARG A  58      23.777  24.736  65.747  1.00173.22           C
ATOM    407  NE  ARG A  58      22.759  25.815  65.604  1.00173.22           N
ATOM    408  CZ  ARG A  58      22.597  26.720  66.613  1.00173.22           C
ATOM    409  NH1 ARG A  58      23.326  26.586  67.759  1.00173.22           N
ATOM    410  NH2 ARG A  58      21.700  27.739  66.484  1.00173.22           N
ATOM    411  C   ARG A  58      26.375  28.575  63.913  1.00173.22           C
ATOM    412  O   ARG A  58      26.851  29.448  64.633  1.00173.22           O
ATOM    413  N   THR A  59      25.726  28.875  62.771  1.00 99.42           N
ATOM    414  CA  THR A  59      25.514  30.253  62.450  1.00 99.42           C
ATOM    415  CB  THR A  59      25.386  30.530  60.979  1.00 99.42           C
ATOM    416  OG1 THR A  59      24.265  29.843  60.443  1.00 99.42           O
ATOM    417  CG2 THR A  59      26.675  30.072  60.276  1.00 99.42           C
ATOM    418  C   THR A  59      24.244  30.665  63.118  1.00 99.42           C
ATOM    419  O   THR A  59      23.350  29.851  63.345  1.00 99.42           O
ATOM    420  N   GLY A  60      24.145  31.961  63.463  1.00 42.01           N
ATOM    421  CA  GLY A  60      22.973  32.480  64.103  1.00 42.01           C
ATOM    422  C   GLY A  60      22.799  33.857  63.566  1.00 42.01           C
ATOM    423  O   GLY A  60      23.599  34.312  62.750  1.00 42.01           O
ATOM    424  N   ARG A  61      21.736  34.564  63.993  1.00103.63           N
ATOM    425  CA  ARG A  61      21.566  35.880  63.460  1.00103.63           C
ATOM    426  CB  ARG A  61      20.474  35.942  62.376  1.00103.63           C
ATOM    427  CG  ARG A  61      20.674  37.071  61.365  1.00103.63           C
ATOM    428  CD  ARG A  61      19.863  36.869  60.083  1.00103.63           C
ATOM    429  NE  ARG A  61      20.516  37.682  59.018  1.00103.63           N
ATOM    430  CZ  ARG A  61      20.341  37.365  57.702  1.00103.63           C
ATOM    431  NH1 ARG A  61      19.525  36.329  57.354  1.00103.63           N
ATOM    432  NH2 ARG A  61      20.988  38.082  56.737  1.00103.63           N
ATOM    433  C   ARG A  61      21.194  36.784  64.594  1.00103.63           C
ATOM    434  O   ARG A  61      20.581  36.359  65.573  1.00103.63           O
ATOM    435  N   ASN A  62      21.579  38.070  64.489  1.00 48.94           N
ATOM    436  CA  ASN A  62      21.308  39.031  65.520  1.00 48.94           C
ATOM    437  CB  ASN A  62      22.307  40.203  65.492  1.00 48.94           C
ATOM    438  CG  ASN A  62      22.125  41.075  66.727  1.00 48.94           C
ATOM    439  OD1 ASN A  62      21.023  41.214  67.253  1.00 48.94           O
ATOM    440  ND2 ASN A  62      23.241  41.691  67.198  1.00 48.94           N
ATOM    441  C   ASN A  62      19.945  39.580  65.245  1.00 48.94           C
ATOM    442  O   ASN A  62      19.657  40.043  64.144  1.00 48.94           O
ATOM    443  N   PRO A  63      19.076  39.499  66.209  1.00 81.01           N
ATOM    444  CA  PRO A  63      17.730  39.970  66.060  1.00 81.01           C
ATOM    445  CD  PRO A  63      19.258  38.666  67.383  1.00 81.01           C
ATOM    446  CB  PRO A  63      16.979  39.480  67.303  1.00 81.01           C
ATOM    447  CG  PRO A  63      18.085  39.061  68.294  1.00 81.01           C
ATOM    448  C   PRO A  63      17.612  41.442  65.809  1.00 81.01           C
ATOM    449  O   PRO A  63      16.776  41.829  64.994  1.00 81.01           O
ATOM    450  N   GLN A  64      18.385  42.287  66.519  1.00 48.08           N
ATOM    451  CA  GLN A  64      18.240  43.695  66.291  1.00 48.08           C
ATOM    452  CB  GLN A  64      18.935  44.553  67.365  1.00 48.08           C
ATOM    453  CG  GLN A  64      18.310  44.448  68.759  1.00 48.08           C
ATOM    454  CD  GLN A  64      19.105  45.345  69.700  1.00 48.08           C
ATOM    455  OE1 GLN A  64      20.085  45.971  69.300  1.00 48.08           O
ATOM    456  NE2 GLN A  64      18.681  45.402  70.992  1.00 48.08           N
ATOM    457  C   GLN A  64      18.831  44.094  64.972  1.00 48.08           C
ATOM    458  O   GLN A  64      18.164  44.707  64.138  1.00 48.08           O
ATOM    459  N   THR A  65      20.116  43.739  64.763  1.00 49.73           N
ATOM    460  CA  THR A  65      20.860  44.129  63.595  1.00 49.73           C
ATOM    461  CB  THR A  65      22.341  43.960  63.773  1.00 49.73           C
ATOM    462  OG1 THR A  65      22.665  42.590  63.966  1.00 49.73           O
ATOM    463  CG2 THR A  65      22.774  44.783  64.998  1.00 49.73           C
ATOM    464  C   THR A  65      20.442  43.354  62.387  1.00 49.73           C
ATOM    465  O   THR A  65      20.338  43.901  61.292  1.00 49.73           O
ATOM    466  N   GLY A  66      20.186  42.047  62.555  1.00 16.61           N
ATOM    467  CA  GLY A  66      19.862  41.223  61.429  1.00 16.61           C
ATOM    468  C   GLY A  66      21.161  40.735  60.867  1.00 16.61           C
ATOM    469  O   GLY A  66      21.204  40.129  59.799  1.00 16.61           O
ATOM    470  N   GLU A  67      22.266  41.000  61.591  1.00 37.06           N
ATOM    471  CA  GLU A  67      23.577  40.613  61.156  1.00 37.06           C
ATOM    472  CB  GLU A  67      24.687  41.317  61.955  1.00 37.06           C
ATOM    473  CG  GLU A  67      26.105  41.042  61.454  1.00 37.06           C
ATOM    474  CD  GLU A  67      27.065  41.813  62.351  1.00 37.06           C
ATOM    475  OE1 GLU A  67      27.235  41.401  63.529  1.00 37.06           O
ATOM    476  OE2 GLU A  67      27.641  42.824  61.871  1.00 37.06           O
ATOM    477  C   GLU A  67      23.741  39.139  61.357  1.00 37.06           C
ATOM    478  O   GLU A  67      23.241  38.565  62.323  1.00 37.06           O
ATOM    479  N   GLU A  68      24.450  38.487  60.414  1.00 66.75           N
ATOM    480  CA  GLU A  68      24.731  37.082  60.490  1.00 66.75           C
ATOM    481  CB  GLU A  68      25.233  36.521  59.151  1.00 66.75           C
ATOM    482  CG  GLU A  68      26.513  37.221  58.684  1.00 66.75           C
ATOM    483  CD  GLU A  68      26.935  36.637  57.345  1.00 66.75           C
ATOM    484  OE1 GLU A  68      26.041  36.150  56.603  1.00 66.75           O
ATOM    485  OE2 GLU A  68      28.158  36.677  57.043  1.00 66.75           O
ATOM    486  C   GLU A  68      25.833  36.914  61.486  1.00 66.75           C
ATOM    487  O   GLU A  68      26.732  37.750  61.570  1.00 66.75           O
ATOM    488  N   ILE A  69      25.788  35.831  62.286  1.00120.82           N
ATOM    489  CA  ILE A  69      26.829  35.646  63.255  1.00120.82           C
ATOM    490  CB  ILE A  69      26.462  36.141  64.624  1.00120.82           C
ATOM    491  CG1 ILE A  69      27.712  36.205  65.514  1.00120.82           C
ATOM    492  CG2 ILE A  69      25.342  35.243  65.176  1.00120.82           C
ATOM    493  CD1 ILE A  69      28.736  37.238  65.043  1.00120.82           C
ATOM    494  C   ILE A  69      27.157  34.187  63.358  1.00120.82           C
ATOM    495  O   ILE A  69      26.357  33.324  63.002  1.00120.82           O
ATOM    496  N   LYS A  70      28.378  33.879  63.839  1.00 95.15           N
ATOM    497  CA  LYS A  70      28.789  32.514  63.988  1.00 95.15           C
ATOM    498  CB  LYS A  70      30.131  32.243  63.277  1.00 95.15           C
ATOM    499  CG  LYS A  70      30.650  30.803  63.310  1.00 95.15           C
ATOM    500  CD  LYS A  70      31.175  30.340  64.668  1.00 95.15           C
ATOM    501  CE  LYS A  70      31.942  29.020  64.581  1.00 95.15           C
ATOM    502  NZ  LYS A  70      32.770  28.831  65.793  1.00 95.15           N
ATOM    503  C   LYS A  70      28.925  32.266  65.453  1.00 95.15           C
ATOM    504  O   LYS A  70      29.620  32.992  66.161  1.00 95.15           O
ATOM    505  N   ILE A  71      28.251  31.217  65.954  1.00107.74           N
ATOM    506  CA  ILE A  71      28.311  30.946  67.355  1.00107.74           C
ATOM    507  CB  ILE A  71      27.017  30.474  67.953  1.00107.74           C
ATOM    508  CG1 ILE A  71      26.569  29.142  67.342  1.00107.74           C
ATOM    509  CG2 ILE A  71      25.982  31.595  67.802  1.00107.74           C
ATOM    510  CD1 ILE A  71      25.443  28.482  68.132  1.00107.74           C
ATOM    511  C   ILE A  71      29.305  29.855  67.539  1.00107.74           C
ATOM    512  O   ILE A  71      29.252  28.819  66.877  1.00107.74           O
ATOM    513  N   ALA A  72      30.264  30.091  68.448  1.00 32.23           N
ATOM    514  CA  ALA A  72      31.306  29.145  68.692  1.00 32.23           C
ATOM    515  CB  ALA A  72      32.454  29.704  69.551  1.00 32.23           C
ATOM    516  C   ALA A  72      30.727  27.965  69.403  1.00 32.23           C
ATOM    517  O   ALA A  72      29.644  28.027  69.982  1.00 32.23           O
ATOM    518  N   ALA A  73      31.450  26.831  69.337  1.00 24.83           N
ATOM    519  CA  ALA A  73      31.005  25.623  69.964  1.00 24.83           C
ATOM    520  CB  ALA A  73      31.861  24.395  69.609  1.00 24.83           C
ATOM    521  C   ALA A  73      31.071  25.809  71.446  1.00 24.83           C
ATOM    522  O   ALA A  73      31.864  26.602  71.951  1.00 24.83           O
ATOM    523  N   ALA A  74      30.200  25.088  72.180  1.00 35.67           N
ATOM    524  CA  ALA A  74      30.178  25.188  73.610  1.00 35.67           C
ATOM    525  CB  ALA A  74      29.357  26.380  74.127  1.00 35.67           C
ATOM    526  C   ALA A  74      29.533  23.948  74.148  1.00 35.67           C
ATOM    527  O   ALA A  74      29.031  23.119  73.392  1.00 35.67           O
ATOM    528  N   LYS A  75      29.577  23.775  75.487  1.00 37.82           N
ATOM    529  CA  LYS A  75      28.955  22.645  76.121  1.00 37.82           C
ATOM    530  CB  LYS A  75      29.906  21.837  77.019  1.00 37.82           C
ATOM    531  CG  LYS A  75      31.072  21.210  76.251  1.00 37.82           C
ATOM    532  CD  LYS A  75      32.179  20.661  77.151  1.00 37.82           C
ATOM    533  CE  LYS A  75      33.345  20.043  76.378  1.00 37.82           C
ATOM    534  NZ  LYS A  75      34.355  19.519  77.323  1.00 37.82           N
ATOM    535  C   LYS A  75      27.869  23.189  76.993  1.00 37.82           C
ATOM    536  O   LYS A  75      27.991  24.291  77.524  1.00 37.82           O
ATOM    537  N   VAL A  76      26.760  22.436  77.145  1.00 43.90           N
ATOM    538  CA  VAL A  76      25.679  22.919  77.957  1.00 43.90           C
ATOM    539  CB  VAL A  76      24.522  23.446  77.155  1.00 43.90           C
ATOM    540  CG1 VAL A  76      24.996  24.668  76.353  1.00 43.90           C
ATOM    541  CG2 VAL A  76      23.975  22.305  76.282  1.00 43.90           C
ATOM    542  C   VAL A  76      25.161  21.785  78.789  1.00 43.90           C
ATOM    543  O   VAL A  76      25.329  20.614  78.453  1.00 43.90           O
ATOM    544  N   PRO A  77      24.553  22.122  79.896  1.00 73.73           N
ATOM    545  CA  PRO A  77      23.946  21.151  80.771  1.00 73.73           C
ATOM    546  CD  PRO A  77      24.727  23.417  80.525  1.00 73.73           C
ATOM    547  CB  PRO A  77      23.716  21.880  82.095  1.00 73.73           C
ATOM    548  CG  PRO A  77      23.768  23.375  81.722  1.00 73.73           C
ATOM    549  C   PRO A  77      22.675  20.660  80.142  1.00 73.73           C
ATOM    550  O   PRO A  77      22.024  21.437  79.445  1.00 73.73           O
ATOM    551  N   GLY A  78      22.285  19.390  80.379  1.00 24.24           N
ATOM    552  CA  GLY A  78      21.076  18.890  79.782  1.00 24.24           C
ATOM    553  C   GLY A  78      20.389  18.003  80.777  1.00 24.24           C
ATOM    554  O   GLY A  78      21.033  17.307  81.560  1.00 24.24           O
ATOM    555  N   PHE A  79      19.040  18.004  80.744  1.00 61.86           N
ATOM    556  CA  PHE A  79      18.236  17.231  81.653  1.00 61.86           C
ATOM    557  CB  PHE A  79      17.355  18.147  82.526  1.00 61.86           C
ATOM    558  CG  PHE A  79      16.415  17.357  83.375  1.00 61.86           C
ATOM    559  CD1 PHE A  79      16.851  16.694  84.499  1.00 61.86           C
ATOM    560  CD2 PHE A  79      15.078  17.309  83.055  1.00 61.86           C
ATOM    561  CE1 PHE A  79      15.969  15.981  85.279  1.00 61.86           C
ATOM    562  CE2 PHE A  79      14.191  16.599  83.830  1.00 61.86           C
ATOM    563  CZ  PHE A  79      14.637  15.932  84.944  1.00 61.86           C
ATOM    564  C   PHE A  79      17.342  16.345  80.843  1.00 61.86           C
ATOM    565  O   PHE A  79      16.787  16.766  79.830  1.00 61.86           O
ATOM    566  N   LYS A  80      17.207  15.066  81.253  1.00108.92           N
ATOM    567  CA  LYS A  80      16.312  14.186  80.558  1.00108.92           C
ATOM    568  CB  LYS A  80      17.026  13.021  79.850  1.00108.92           C
ATOM    569  CG  LYS A  80      16.280  12.527  78.610  1.00108.92           C
ATOM    570  CD  LYS A  80      16.378  13.527  77.453  1.00108.92           C
ATOM    571  CE  LYS A  80      15.620  13.116  76.191  1.00108.92           C
ATOM    572  NZ  LYS A  80      15.802  14.143  75.138  1.00108.92           N
ATOM    573  C   LYS A  80      15.421  13.612  81.617  1.00108.92           C
ATOM    574  O   LYS A  80      15.889  12.942  82.539  1.00108.92           O
ATOM    575  N   ALA A  81      14.101  13.854  81.508  1.00 37.70           N
ATOM    576  CA  ALA A  81      13.200  13.431  82.547  1.00 37.70           C
ATOM    577  CB  ALA A  81      11.799  14.057  82.434  1.00 37.70           C
ATOM    578  C   ALA A  81      13.036  11.945  82.538  1.00 37.70           C
ATOM    579  O   ALA A  81      13.070  11.300  81.493  1.00 37.70           O
ATOM    580  N   GLY A  82      12.845  11.365  83.740  1.00 24.09           N
ATOM    581  CA  GLY A  82      12.656   9.947  83.886  1.00 24.09           C
ATOM    582  C   GLY A  82      11.217   9.654  83.599  1.00 24.09           C
ATOM    583  O   GLY A  82      10.394  10.563  83.532  1.00 24.09           O
ATOM    584  N   LYS A  83      10.879   8.357  83.466  1.00 76.94           N
ATOM    585  CA  LYS A  83       9.561   7.923  83.107  1.00 76.94           C
ATOM    586  CB  LYS A  83       9.469   6.398  82.944  1.00 76.94           C
ATOM    587  CG  LYS A  83      10.266   5.901  81.738  1.00 76.94           C
ATOM    588  CD  LYS A  83      10.498   4.389  81.718  1.00 76.94           C
ATOM    589  CE  LYS A  83      11.301   3.927  80.501  1.00 76.94           C
ATOM    590  NZ  LYS A  83      11.604   2.483  80.607  1.00 76.94           N
ATOM    591  C   LYS A  83       8.562   8.346  84.138  1.00 76.94           C
ATOM    592  O   LYS A  83       7.463   8.774  83.795  1.00 76.94           O
ATOM    593  N   ALA A  84       8.908   8.242  85.432  1.00 26.50           N
ATOM    594  CA  ALA A  84       7.966   8.589  86.456  1.00 26.50           C
ATOM    595  CB  ALA A  84       8.509   8.353  87.875  1.00 26.50           C
ATOM    596  C   ALA A  84       7.623  10.042  86.340  1.00 26.50           C
ATOM    597  O   ALA A  84       6.463  10.426  86.472  1.00 26.50           O
ATOM    598  N   LEU A  85       8.631  10.894  86.081  1.00 92.24           N
ATOM    599  CA  LEU A  85       8.380  12.305  86.010  1.00 92.24           C
ATOM    600  CB  LEU A  85       9.668  13.119  85.778  1.00 92.24           C
ATOM    601  CG  LEU A  85       9.551  14.644  86.015  1.00 92.24           C
ATOM    602  CD1 LEU A  85      10.891  15.340  85.722  1.00 92.24           C
ATOM    603  CD2 LEU A  85       8.375  15.297  85.267  1.00 92.24           C
ATOM    604  C   LEU A  85       7.458  12.539  84.849  1.00 92.24           C
ATOM    605  O   LEU A  85       6.506  13.312  84.946  1.00 92.24           O
ATOM    606  N   LYS A  86       7.711  11.853  83.720  1.00180.33           N
ATOM    607  CA  LYS A  86       6.918  12.012  82.531  1.00180.33           C
ATOM    608  CB  LYS A  86       7.415  11.131  81.373  1.00180.33           C
ATOM    609  CG  LYS A  86       8.777  11.551  80.820  1.00180.33           C
ATOM    610  CD  LYS A  86       8.782  12.951  80.204  1.00180.33           C
ATOM    611  CE  LYS A  86       8.010  13.024  78.885  1.00180.33           C
ATOM    612  NZ  LYS A  86       8.608  12.094  77.900  1.00180.33           N
ATOM    613  C   LYS A  86       5.505  11.600  82.839  1.00180.33           C
ATOM    614  O   LYS A  86       4.557  12.248  82.397  1.00180.33           O
ATOM    615  N   ASP A  87       5.351  10.519  83.635  1.00271.36           N
ATOM    616  CA  ASP A  87       4.098   9.969  84.096  1.00271.36           C
ATOM    617  CB  ASP A  87       3.439  10.802  85.210  1.00271.36           C
ATOM    618  CG  ASP A  87       2.291   9.999  85.808  1.00271.36           C
ATOM    619  OD1 ASP A  87       2.092   8.827  85.388  1.00271.36           O
ATOM    620  OD2 ASP A  87       1.599  10.549  86.706  1.00271.36           O
ATOM    621  C   ASP A  87       3.087   9.772  83.014  1.00271.36           C
ATOM    622  O   ASP A  87       2.096  10.500  82.964  1.00271.36           O
ATOM    623  N   ALA A  88       3.321   8.767  82.136  1.00 87.08           N
ATOM    624  CA  ALA A  88       2.448   8.446  81.040  1.00 87.08           C
ATOM    625  CB  ALA A  88       3.086   7.508  80.001  1.00 87.08           C
ATOM    626  C   ALA A  88       1.195   7.796  81.519  1.00 87.08           C
ATOM    627  O   ALA A  88       1.208   6.985  82.444  1.00 87.08           O
ATOM    628  N   VAL A  89       0.063   8.174  80.890  1.00 92.38           N
ATOM    629  CA  VAL A  89      -1.191   7.547  81.170  1.00 92.38           C
ATOM    630  CB  VAL A  89      -2.353   8.221  80.488  1.00 92.38           C
ATOM    631  CG1 VAL A  89      -2.148   8.199  78.963  1.00 92.38           C
ATOM    632  CG2 VAL A  89      -3.648   7.534  80.955  1.00 92.38           C
ATOM    633  C   VAL A  89      -1.061   6.147  80.672  1.00 92.38           C
ATOM    634  O   VAL A  89      -1.467   5.194  81.335  1.00 92.38           O
ATOM    635  N   ASN A  90      -0.459   6.000  79.475  1.00 60.09           N
ATOM    636  CA  ASN A  90      -0.229   4.710  78.902  1.00 60.09           C
ATOM    637  CB  ASN A  90      -0.182   4.723  77.366  1.00 60.09           C
ATOM    638  CG  ASN A  90       0.084   3.299  76.902  1.00 60.09           C
ATOM    639  OD1 ASN A  90       1.182   2.773  77.080  1.00 60.09           O
ATOM    640  ND2 ASN A  90      -0.948   2.655  76.295  1.00 60.09           N
ATOM    641  C   ASN A  90       1.138   4.257  79.391  1.00 60.09           C
ATOM    642  O   ASN A  90       2.150   4.868  78.956  1.00 60.09           O
ATOM    643  OXT ASN A  90       1.191   3.297  80.205  1.00 60.09           O
TER     644      ASN A  90
ATOM    645  N   MET B  91      27.356   9.299  88.307  1.00102.72           N
ATOM    646  CA  MET B  91      26.832   9.563  89.671  1.00102.72           C
ATOM    647  CB  MET B  91      26.909  11.069  89.969  1.00102.72           C
ATOM    648  CG  MET B  91      26.407  11.476  91.356  1.00102.72           C
ATOM    649  SD  MET B  91      27.548  11.102  92.717  1.00102.72           S
ATOM    650  CE  MET B  91      28.771  12.353  92.234  1.00102.72           C
ATOM    651  C   MET B  91      25.396   9.160  89.768  1.00102.72           C
ATOM    652  O   MET B  91      24.531   9.761  89.135  1.00102.72           O
ATOM    653  N   ASN B  92      25.116   8.108  90.561  1.00 54.33           N
ATOM    654  CA  ASN B  92      23.773   7.639  90.747  1.00 54.33           C
ATOM    655  CB  ASN B  92      23.661   6.105  90.773  1.00 54.33           C
ATOM    656  CG  ASN B  92      24.510   5.570  91.914  1.00 54.33           C
ATOM    657  OD1 ASN B  92      25.139   6.329  92.649  1.00 54.33           O
ATOM    658  ND2 ASN B  92      24.543   4.219  92.056  1.00 54.33           N
ATOM    659  C   ASN B  92      23.233   8.204  92.027  1.00 54.33           C
ATOM    660  O   ASN B  92      23.927   8.918  92.751  1.00 54.33           O
ATOM    661  N   LYS B  93      21.960   7.885  92.337  1.00 43.23           N
ATOM    662  CA  LYS B  93      21.298   8.415  93.498  1.00 43.23           C
ATOM    663  CB  LYS B  93      19.887   7.832  93.677  0.00 43.23           C
ATOM    664  CG  LYS B  93      19.137   8.364  94.900  0.00 43.23           C
ATOM    665  CD  LYS B  93      17.673   7.918  94.945  0.00 43.23           C
ATOM    666  CE  LYS B  93      16.905   8.413  96.171  0.00 43.23           C
ATOM    667  NZ  LYS B  93      15.547   7.826  96.183  0.00 43.23           N
ATOM    668  C   LYS B  93      22.069   8.055  94.733  1.00 43.23           C
ATOM    669  O   LYS B  93      22.303   8.900  95.597  1.00 43.23           O
ATOM    670  N   THR B  94      22.509   6.790  94.837  1.00103.39           N
ATOM    671  CA  THR B  94      23.201   6.331  96.013  1.00103.39           C
ATOM    672  CB  THR B  94      23.514   4.862  95.975  1.00103.39           C
ATOM    673  OG1 THR B  94      23.987   4.429  97.241  1.00103.39           O
ATOM    674  CG2 THR B  94      24.581   4.600  94.901  1.00103.39           C
ATOM    675  C   THR B  94      24.498   7.070  96.169  1.00103.39           C
ATOM    676  O   THR B  94      24.939   7.344  97.283  1.00103.39           O
ATOM    677  N   GLU B  95      25.188   7.358  95.056  1.00 47.24           N
ATOM    678  CA  GLU B  95      26.441   8.051  95.133  1.00 47.24           C
ATOM    679  CB  GLU B  95      27.222   8.046  93.807  1.00 47.24           C
ATOM    680  CG  GLU B  95      27.751   6.660  93.428  1.00 47.24           C
ATOM    681  CD  GLU B  95      28.557   6.797  92.145  1.00 47.24           C
ATOM    682  OE1 GLU B  95      29.526   7.603  92.141  1.00 47.24           O
ATOM    683  OE2 GLU B  95      28.215   6.101  91.152  1.00 47.24           O
ATOM    684  C   GLU B  95      26.231   9.478  95.544  1.00 47.24           C
ATOM    685  O   GLU B  95      27.046  10.040  96.272  1.00 47.24           O
ATOM    686  N   LEU B  96      25.147  10.114  95.057  1.00 47.05           N
ATOM    687  CA  LEU B  96      24.877  11.494  95.355  1.00 47.05           C
ATOM    688  CB  LEU B  96      23.670  12.035  94.569  1.00 47.05           C
ATOM    689  CG  LEU B  96      23.347  13.512  94.850  1.00 47.05           C
ATOM    690  CD1 LEU B  96      24.519  14.424  94.459  1.00 47.05           C
ATOM    691  CD2 LEU B  96      22.028  13.924  94.171  1.00 47.05           C
ATOM    692  C   LEU B  96      24.597  11.660  96.820  1.00 47.05           C
ATOM    693  O   LEU B  96      25.071  12.607  97.447  1.00 47.05           O
ATOM    694  N   ILE B  97      23.821  10.730  97.410  1.00 95.35           N
ATOM    695  CA  ILE B  97      23.455  10.811  98.801  1.00 95.35           C
ATOM    696  CB  ILE B  97      22.534   9.718  99.265  1.00 95.35           C
ATOM    697  CG1 ILE B  97      22.075   9.969 100.699  1.00 95.35           C
ATOM    698  CG2 ILE B  97      23.234   8.367  99.139  1.00 95.35           C
ATOM    699  CD1 ILE B  97      21.139   8.862 101.175  1.00 95.35           C
ATOM    700  C   ILE B  97      24.690  10.723  99.646  1.00 95.35           C
ATOM    701  O   ILE B  97      24.809  11.414 100.657  1.00 95.35           O
ATOM    702  N   GLU B  98      25.639   9.847  99.266  1.00 67.45           N
ATOM    703  CA  GLU B  98      26.824   9.684 100.059  1.00 67.45           C
ATOM    704  CB  GLU B  98      27.785   8.625  99.493  1.00 67.45           C
ATOM    705  CG  GLU B  98      29.000   8.367 100.389  1.00 67.45           C
ATOM    706  CD  GLU B  98      29.882   7.332  99.705  1.00 67.45           C
ATOM    707  OE1 GLU B  98      29.600   7.009  98.520  1.00 67.45           O
ATOM    708  OE2 GLU B  98      30.855   6.859 100.351  1.00 67.45           O
ATOM    709  C   GLU B  98      27.565  10.985 100.087  1.00 67.45           C
ATOM    710  O   GLU B  98      28.047  11.408 101.136  1.00 67.45           O
ATOM    711  N   ALA B  99      27.668  11.658  98.925  1.00 33.97           N
ATOM    712  CA  ALA B  99      28.415  12.880  98.817  1.00 33.97           C
ATOM    713  CB  ALA B  99      28.490  13.398  97.371  1.00 33.97           C
ATOM    714  C   ALA B  99      27.794  13.961  99.654  1.00 33.97           C
ATOM    715  O   ALA B  99      28.502  14.745 100.282  1.00 33.97           O
ATOM    716  N   ILE B 100      26.449  14.046  99.641  1.00111.41           N
ATOM    717  CA  ILE B 100      25.673  15.047 100.330  1.00111.41           C
ATOM    718  CB  ILE B 100      24.243  15.102  99.868  1.00111.41           C
ATOM    719  CG1 ILE B 100      23.517  13.777 100.139  1.00111.41           C
ATOM    720  CG2 ILE B 100      24.240  15.517  98.388  1.00111.41           C
ATOM    721  CD1 ILE B 100      22.014  13.853  99.885  1.00111.41           C
ATOM    722  C   ILE B 100      25.700  14.875 101.818  1.00111.41           C
ATOM    723  O   ILE B 100      25.637  15.851 102.564  1.00111.41           O
ATOM    724  N   ALA B 101      25.720  13.623 102.304  1.00 33.38           N
ATOM    725  CA  ALA B 101      25.741  13.410 103.722  1.00 33.38           C
ATOM    726  CB  ALA B 101      25.777  11.919 104.102  1.00 33.38           C
ATOM    727  C   ALA B 101      26.991  14.038 104.264  1.00 33.38           C
ATOM    728  O   ALA B 101      26.979  14.626 105.344  1.00 33.38           O
ATOM    729  N   ALA B 102      28.110  13.905 103.525  1.00 38.70           N
ATOM    730  CA  ALA B 102      29.385  14.397 103.975  1.00 38.70           C
ATOM    731  CB  ALA B 102      30.533  13.984 103.039  1.00 38.70           C
ATOM    732  C   ALA B 102      29.434  15.898 104.094  1.00 38.70           C
ATOM    733  O   ALA B 102      29.876  16.420 105.116  1.00 38.70           O
ATOM    734  N   SER B 103      28.972  16.636 103.064  1.00 84.63           N
ATOM    735  CA  SER B 103      29.083  18.075 103.054  1.00 84.63           C
ATOM    736  CB  SER B 103      28.606  18.699 101.730  1.00 84.63           C
ATOM    737  OG  SER B 103      29.451  18.295 100.664  1.00 84.63           O
ATOM    738  C   SER B 103      28.249  18.678 104.146  1.00 84.63           C
ATOM    739  O   SER B 103      28.682  19.596 104.840  1.00 84.63           O
ATOM    740  N   ALA B 104      27.007  18.188 104.282  1.00 65.12           N
ATOM    741  CA  ALA B 104      26.003  18.600 105.224  1.00 65.12           C
ATOM    742  CB  ALA B 104      24.624  17.990 104.920  1.00 65.12           C
ATOM    743  C   ALA B 104      26.361  18.220 106.629  1.00 65.12           C
ATOM    744  O   ALA B 104      25.896  18.868 107.565  1.00 65.12           O
ATOM    745  N   ASP B 105      27.173  17.150 106.792  1.00141.36           N
ATOM    746  CA  ASP B 105      27.511  16.503 108.037  1.00141.36           C
ATOM    747  CB  ASP B 105      28.419  17.286 109.020  1.00141.36           C
ATOM    748  CG  ASP B 105      27.781  18.573 109.524  1.00141.36           C
ATOM    749  OD1 ASP B 105      27.951  19.622 108.848  1.00141.36           O
ATOM    750  OD2 ASP B 105      27.115  18.528 110.592  1.00141.36           O
ATOM    751  C   ASP B 105      26.283  16.006 108.732  1.00141.36           C
ATOM    752  O   ASP B 105      25.969  16.389 109.858  1.00141.36           O
ATOM    753  N   ILE B 106      25.556  15.116 108.023  1.00145.93           N
ATOM    754  CA  ILE B 106      24.356  14.472 108.471  1.00145.93           C
ATOM    755  CB  ILE B 106      23.178  14.962 107.667  1.00145.93           C
ATOM    756  CG1 ILE B 106      23.075  16.489 107.821  1.00145.93           C
ATOM    757  CG2 ILE B 106      21.892  14.257 108.107  1.00145.93           C
ATOM    758  CD1 ILE B 106      22.105  17.144 106.839  1.00145.93           C
ATOM    759  C   ILE B 106      24.569  12.996 108.224  1.00145.93           C
ATOM    760  O   ILE B 106      25.627  12.607 107.732  1.00145.93           O
ATOM    761  N   PRO B 107      23.656  12.153 108.657  1.00157.68           N
ATOM    762  CA  PRO B 107      23.756  10.752 108.314  1.00157.68           C
ATOM    763  CD  PRO B 107      23.164  12.315 110.022  1.00157.68           C
ATOM    764  CB  PRO B 107      22.910  10.000 109.337  1.00157.68           C
ATOM    765  CG  PRO B 107      22.975  10.898 110.584  1.00157.68           C
ATOM    766  C   PRO B 107      23.334  10.502 106.893  1.00157.68           C
ATOM    767  O   PRO B 107      22.779  11.399 106.259  1.00157.68           O
ATOM    768  N   LYS B 108      23.633   9.294 106.368  1.00 90.55           N
ATOM    769  CA  LYS B 108      23.287   8.904 105.030  1.00 90.55           C
ATOM    770  CB  LYS B 108      23.859   7.528 104.650  1.00 90.55           C
ATOM    771  CG  LYS B 108      25.389   7.468 104.715  1.00 90.55           C
ATOM    772  CD  LYS B 108      26.088   8.479 103.805  0.00 90.55           C
ATOM    773  CE  LYS B 108      27.611   8.471 103.940  0.00 90.55           C
ATOM    774  NZ  LYS B 108      28.207   9.488 103.046  0.00 90.55           N
ATOM    775  C   LYS B 108      21.796   8.823 104.915  1.00 90.55           C
ATOM    776  O   LYS B 108      21.220   9.199 103.895  1.00 90.55           O
ATOM    777  N   ALA B 109      21.128   8.334 105.974  1.00 36.99           N
ATOM    778  CA  ALA B 109      19.708   8.134 105.945  1.00 36.99           C
ATOM    779  CB  ALA B 109      19.161   7.547 107.258  1.00 36.99           C
ATOM    780  C   ALA B 109      19.012   9.443 105.729  1.00 36.99           C
ATOM    781  O   ALA B 109      17.996   9.494 105.038  1.00 36.99           O
ATOM    782  N   ALA B 110      19.500  10.521 106.374  1.00 41.88           N
ATOM    783  CA  ALA B 110      18.899  11.823 106.262  1.00 41.88           C
ATOM    784  CB  ALA B 110      19.457  12.834 107.273  1.00 41.88           C
ATOM    785  C   ALA B 110      19.086  12.402 104.894  1.00 41.88           C
ATOM    786  O   ALA B 110      18.175  13.014 104.338  1.00 41.88           O
ATOM    787  N   ALA B 111      20.286  12.235 104.310  1.00 37.02           N
ATOM    788  CA  ALA B 111      20.528  12.809 103.024  1.00 37.02           C
ATOM    789  CB  ALA B 111      21.942  12.495 102.504  1.00 37.02           C
ATOM    790  C   ALA B 111      19.543  12.207 102.074  1.00 37.02           C
ATOM    791  O   ALA B 111      18.887  12.919 101.316  1.00 37.02           O
ATOM    792  N   GLY B 112      19.382  10.871 102.132  1.00 30.03           N
ATOM    793  CA  GLY B 112      18.519  10.173 101.221  1.00 30.03           C
ATOM    794  C   GLY B 112      17.091  10.574 101.394  1.00 30.03           C
ATOM    795  O   GLY B 112      16.385  10.787 100.411  1.00 30.03           O
ATOM    796  N   ARG B 113      16.616  10.670 102.648  1.00110.89           N
ATOM    797  CA  ARG B 113      15.235  10.989 102.859  1.00110.89           C
ATOM    798  CB  ARG B 113      14.783  10.849 104.321  1.00110.89           C
ATOM    799  CG  ARG B 113      13.277  11.054 104.490  1.00110.89           C
ATOM    800  CD  ARG B 113      12.720  10.466 105.786  1.00110.89           C
ATOM    801  NE  ARG B 113      12.804   8.982 105.666  1.00110.89           N
ATOM    802  CZ  ARG B 113      11.788   8.281 105.084  1.00110.89           C
ATOM    803  NH1 ARG B 113      10.686   8.939 104.619  1.00110.89           N
ATOM    804  NH2 ARG B 113      11.873   6.923 104.962  1.00110.89           N
ATOM    805  C   ARG B 113      14.976  12.387 102.393  1.00110.89           C
ATOM    806  O   ARG B 113      13.909  12.683 101.858  1.00110.89           O
ATOM    807  N   ALA B 114      15.934  13.303 102.625  1.00 35.93           N
ATOM    808  CA  ALA B 114      15.765  14.656 102.177  1.00 35.93           C
ATOM    809  CB  ALA B 114      16.892  15.585 102.661  1.00 35.93           C
ATOM    810  C   ALA B 114      15.752  14.701 100.676  1.00 35.93           C
ATOM    811  O   ALA B 114      14.899  15.355 100.077  1.00 35.93           O
ATOM    812  N   LEU B 115      16.688  13.984 100.021  1.00 51.61           N
ATOM    813  CA  LEU B 115      16.786  14.039  98.588  1.00 51.61           C
ATOM    814  CB  LEU B 115      17.982  13.244  98.037  1.00 51.61           C
ATOM    815  CG  LEU B 115      18.093  13.298  96.501  1.00 51.61           C
ATOM    816  CD1 LEU B 115      18.319  14.737  96.007  1.00 51.61           C
ATOM    817  CD2 LEU B 115      19.156  12.319  95.979  1.00 51.61           C
ATOM    818  C   LEU B 115      15.544  13.485  97.960  1.00 51.61           C
ATOM    819  O   LEU B 115      14.962  14.111  97.076  1.00 51.61           O
ATOM    820  N   ASP B 116      15.081  12.313  98.431  1.00 78.48           N
ATOM    821  CA  ASP B 116      13.942  11.676  97.844  1.00 78.48           C
ATOM    822  CB  ASP B 116      13.612  10.320  98.497  1.00 78.48           C
ATOM    823  CG  ASP B 116      12.673   9.556  97.571  1.00 78.48           C
ATOM    824  OD1 ASP B 116      11.967  10.211  96.761  1.00 78.48           O
ATOM    825  OD2 ASP B 116      12.657   8.300  97.658  1.00 78.48           O
ATOM    826  C   ASP B 116      12.752  12.574  97.983  1.00 78.48           C
ATOM    827  O   ASP B 116      11.956  12.730  97.059  1.00 78.48           O
ATOM    828  N   ALA B 117      12.612  13.219  99.149  1.00 33.57           N
ATOM    829  CA  ALA B 117      11.484  14.071  99.391  1.00 33.57           C
ATOM    830  CB  ALA B 117      11.539  14.709 100.786  1.00 33.57           C
ATOM    831  C   ALA B 117      11.503  15.190  98.398  1.00 33.57           C
ATOM    832  O   ALA B 117      10.478  15.530  97.809  1.00 33.57           O
ATOM    833  N   VAL B 118      12.691  15.776  98.166  1.00 38.01           N
ATOM    834  CA  VAL B 118      12.818  16.912  97.298  1.00 38.01           C
ATOM    835  CB  VAL B 118      14.223  17.440  97.245  1.00 38.01           C
ATOM    836  CG1 VAL B 118      14.272  18.594  96.229  1.00 38.01           C
ATOM    837  CG2 VAL B 118      14.652  17.842  98.666  1.00 38.01           C
ATOM    838  C   VAL B 118      12.420  16.557  95.890  1.00 38.01           C
ATOM    839  O   VAL B 118      11.736  17.340  95.231  1.00 38.01           O
ATOM    840  N   VAL B 119      12.852  15.380  95.386  1.00 39.11           N
ATOM    841  CA  VAL B 119      12.568  14.988  94.032  1.00 39.11           C
ATOM    842  CB  VAL B 119      13.205  13.680  93.668  1.00 39.11           C
ATOM    843  CG1 VAL B 119      12.731  13.279  92.260  1.00 39.11           C
ATOM    844  CG2 VAL B 119      14.729  13.823  93.807  1.00 39.11           C
ATOM    845  C   VAL B 119      11.095  14.813  93.847  1.00 39.11           C
ATOM    846  O   VAL B 119      10.524  15.272  92.859  1.00 39.11           O
ATOM    847  N   GLU B 120      10.442  14.139  94.810  1.00 35.22           N
ATOM    848  CA  GLU B 120       9.036  13.863  94.731  1.00 35.22           C
ATOM    849  CB  GLU B 120       8.542  13.025  95.921  1.00 35.22           C
ATOM    850  CG  GLU B 120       9.149  11.620  95.959  1.00 35.22           C
ATOM    851  CD  GLU B 120       8.616  10.891  97.184  1.00 35.22           C
ATOM    852  OE1 GLU B 120       7.703  11.444  97.853  1.00 35.22           O
ATOM    853  OE2 GLU B 120       9.115   9.769  97.469  1.00 35.22           O
ATOM    854  C   GLU B 120       8.281  15.155  94.741  1.00 35.22           C
ATOM    855  O   GLU B 120       7.311  15.320  94.004  1.00 35.22           O
ATOM    856  N   SER B 121       8.706  16.113  95.581  1.00 73.92           N
ATOM    857  CA  SER B 121       8.008  17.364  95.682  1.00 73.92           C
ATOM    858  CB  SER B 121       8.593  18.281  96.770  1.00 73.92           C
ATOM    859  OG  SER B 121       7.867  19.498  96.818  1.00 73.92           O
ATOM    860  C   SER B 121       8.077  18.098  94.376  1.00 73.92           C
ATOM    861  O   SER B 121       7.073  18.631  93.903  1.00 73.92           O
ATOM    862  N   ILE B 122       9.268  18.152  93.748  1.00141.91           N
ATOM    863  CA  ILE B 122       9.379  18.862  92.507  1.00141.91           C
ATOM    864  CB  ILE B 122      10.796  19.083  92.038  1.00141.91           C
ATOM    865  CG1 ILE B 122      11.596  17.785  91.959  1.00141.91           C
ATOM    866  CG2 ILE B 122      11.445  20.151  92.918  1.00141.91           C
ATOM    867  CD1 ILE B 122      13.027  18.030  91.489  1.00141.91           C
ATOM    868  C   ILE B 122       8.537  18.218  91.448  1.00141.91           C
ATOM    869  O   ILE B 122       7.886  18.917  90.674  1.00141.91           O
ATOM    870  N   THR B 123       8.502  16.875  91.382  1.00 99.92           N
ATOM    871  CA  THR B 123       7.722  16.247  90.358  1.00 99.92           C
ATOM    872  CB  THR B 123       7.868  14.750  90.330  1.00 99.92           C
ATOM    873  OG1 THR B 123       7.322  14.236  89.124  1.00 99.92           O
ATOM    874  CG2 THR B 123       7.150  14.132  91.539  1.00 99.92           C
ATOM    875  C   THR B 123       6.274  16.592  90.548  1.00 99.92           C
ATOM    876  O   THR B 123       5.560  16.845  89.578  1.00 99.92           O
ATOM    877  N   GLY B 124       5.797  16.599  91.808  1.00 23.45           N
ATOM    878  CA  GLY B 124       4.420  16.899  92.096  1.00 23.45           C
ATOM    879  C   GLY B 124       4.110  18.315  91.725  1.00 23.45           C
ATOM    880  O   GLY B 124       3.062  18.595  91.145  1.00 23.45           O
ATOM    881  N   ALA B 125       5.015  19.252  92.065  1.00 30.06           N
ATOM    882  CA  ALA B 125       4.785  20.642  91.793  1.00 30.06           C
ATOM    883  CB  ALA B 125       5.914  21.550  92.310  1.00 30.06           C
ATOM    884  C   ALA B 125       4.695  20.841  90.309  1.00 30.06           C
ATOM    885  O   ALA B 125       3.827  21.562  89.822  1.00 30.06           O
ATOM    886  N   LEU B 126       5.595  20.194  89.549  1.00139.16           N
ATOM    887  CA  LEU B 126       5.610  20.339  88.118  1.00139.16           C
ATOM    888  CB  LEU B 126       6.744  19.533  87.456  1.00139.16           C
ATOM    889  CG  LEU B 126       8.165  19.987  87.838  1.00139.16           C
ATOM    890  CD1 LEU B 126       9.232  19.132  87.134  1.00139.16           C
ATOM    891  CD2 LEU B 126       8.355  21.491  87.585  1.00139.16           C
ATOM    892  C   LEU B 126       4.337  19.793  87.548  1.00139.16           C
ATOM    893  O   LEU B 126       3.721  20.410  86.682  1.00139.16           O
ATOM    894  N   LYS B 127       3.902  18.620  88.043  1.00 74.91           N
ATOM    895  CA  LYS B 127       2.737  17.971  87.522  1.00 74.91           C
ATOM    896  CB  LYS B 127       2.430  16.634  88.219  1.00 74.91           C
ATOM    897  CG  LYS B 127       1.215  15.910  87.633  1.00 74.91           C
ATOM    898  CD  LYS B 127       1.096  14.451  88.078  1.00 74.91           C
ATOM    899  CE  LYS B 127      -0.145  13.742  87.529  1.00 74.91           C
ATOM    900  NZ  LYS B 127      -0.179  12.338  87.994  1.00 74.91           N
ATOM    901  C   LYS B 127       1.552  18.863  87.710  1.00 74.91           C
ATOM    902  O   LYS B 127       0.658  18.896  86.866  1.00 74.91           O
ATOM    903  N   ASN B 128       1.499  19.589  88.841  1.00 70.29           N
ATOM    904  CA  ASN B 128       0.386  20.459  89.100  1.00 70.29           C
ATOM    905  CB  ASN B 128       0.225  20.942  90.562  1.00 70.29           C
ATOM    906  CG  ASN B 128       1.322  21.904  90.976  1.00 70.29           C
ATOM    907  OD1 ASN B 128       2.200  21.560  91.765  1.00 70.29           O
ATOM    908  ND2 ASN B 128       1.251  23.161  90.463  1.00 70.29           N
ATOM    909  C   ASN B 128       0.429  21.640  88.177  1.00 70.29           C
ATOM    910  O   ASN B 128      -0.593  22.287  87.961  1.00 70.29           O
ATOM    911  N   GLY B 129       1.605  21.981  87.612  1.00 34.45           N
ATOM    912  CA  GLY B 129       1.645  23.112  86.729  1.00 34.45           C
ATOM    913  C   GLY B 129       2.394  24.228  87.384  1.00 34.45           C
ATOM    914  O   GLY B 129       2.401  25.356  86.893  1.00 34.45           O
ATOM    915  N   ASP B 130       3.032  23.945  88.532  1.00 53.20           N
ATOM    916  CA  ASP B 130       3.794  24.948  89.210  1.00 53.20           C
ATOM    917  CB  ASP B 130       3.892  24.696  90.722  1.00 53.20           C
ATOM    918  CG  ASP B 130       4.396  25.962  91.395  1.00 53.20           C
ATOM    919  OD1 ASP B 130       4.229  27.059  90.799  1.00 53.20           O
ATOM    920  OD2 ASP B 130       4.961  25.849  92.514  1.00 53.20           O
ATOM    921  C   ASP B 130       5.183  24.922  88.649  1.00 53.20           C
ATOM    922  O   ASP B 130       5.621  23.915  88.093  1.00 53.20           O
ATOM    923  N   SER B 131       5.914  26.051  88.771  1.00 77.20           N
ATOM    924  CA  SER B 131       7.267  26.097  88.297  1.00 77.20           C
ATOM    925  CB  SER B 131       7.608  27.372  87.503  1.00 77.20           C
ATOM    926  OG  SER B 131       8.962  27.338  87.076  1.00 77.20           O
ATOM    927  C   SER B 131       8.141  26.083  89.512  1.00 77.20           C
ATOM    928  O   SER B 131       7.889  26.798  90.480  1.00 77.20           O
ATOM    929  N   VAL B 132       9.192  25.240  89.492  1.00 49.66           N
ATOM    930  CA  VAL B 132      10.074  25.152  90.621  1.00 49.66           C
ATOM    931  CB  VAL B 132      10.451  23.730  90.943  1.00 49.66           C
ATOM    932  CG1 VAL B 132      11.453  23.712  92.109  1.00 49.66           C
ATOM    933  CG2 VAL B 132       9.161  22.939  91.224  1.00 49.66           C
ATOM    934  C   VAL B 132      11.323  25.894  90.256  1.00 49.66           C
ATOM    935  O   VAL B 132      11.996  25.547  89.287  1.00 49.66           O
ATOM    936  N   VAL B 133      11.666  26.951  91.025  1.00 94.73           N
ATOM    937  CA  VAL B 133      12.840  27.722  90.717  1.00 94.73           C
ATOM    938  CB  VAL B 133      12.548  29.177  90.484  1.00 94.73           C
ATOM    939  CG1 VAL B 133      11.695  29.296  89.210  1.00 94.73           C
ATOM    940  CG2 VAL B 133      11.856  29.750  91.734  1.00 94.73           C
ATOM    941  C   VAL B 133      13.793  27.618  91.868  1.00 94.73           C
ATOM    942  O   VAL B 133      13.451  27.919  93.010  1.00 94.73           O
ATOM    943  N   LEU B 134      15.038  27.182  91.585  1.00 59.11           N
ATOM    944  CA  LEU B 134      16.016  27.029  92.624  1.00 59.11           C
ATOM    945  CB  LEU B 134      16.577  25.594  92.689  1.00 59.11           C
ATOM    946  CG  LEU B 134      15.506  24.530  93.009  1.00 59.11           C
ATOM    947  CD1 LEU B 134      16.109  23.117  93.059  1.00 59.11           C
ATOM    948  CD2 LEU B 134      14.731  24.876  94.294  1.00 59.11           C
ATOM    949  C   LEU B 134      17.157  27.940  92.305  1.00 59.11           C
ATOM    950  O   LEU B 134      17.871  27.744  91.322  1.00 59.11           O
ATOM    951  N   VAL B 135      17.387  28.952  93.159  1.00 35.80           N
ATOM    952  CA  VAL B 135      18.432  29.879  92.855  1.00 35.80           C
ATOM    953  CB  VAL B 135      18.533  31.016  93.832  1.00 35.80           C
ATOM    954  CG1 VAL B 135      19.756  31.877  93.471  1.00 35.80           C
ATOM    955  CG2 VAL B 135      17.200  31.787  93.819  1.00 35.80           C
ATOM    956  C   VAL B 135      19.724  29.133  92.864  1.00 35.80           C
ATOM    957  O   VAL B 135      20.003  28.344  93.766  1.00 35.80           O
ATOM    958  N   GLY B 136      20.525  29.346  91.806  1.00 66.52           N
ATOM    959  CA  GLY B 136      21.829  28.770  91.704  1.00 66.52           C
ATOM    960  C   GLY B 136      21.788  27.468  90.948  1.00 66.52           C
ATOM    961  O   GLY B 136      22.838  26.986  90.531  1.00 66.52           O
ATOM    962  N   PHE B 137      20.649  26.741  90.925  1.00130.32           N
ATOM    963  CA  PHE B 137      20.589  25.554  90.101  1.00130.32           C
ATOM    964  CB  PHE B 137      19.890  24.399  90.843  1.00130.32           C
ATOM    965  CG  PHE B 137      19.918  23.148  90.026  1.00130.32           C
ATOM    966  CD1 PHE B 137      21.101  22.495  89.756  1.00130.32           C
ATOM    967  CD2 PHE B 137      18.747  22.596  89.565  1.00130.32           C
ATOM    968  CE1 PHE B 137      21.121  21.335  89.018  1.00130.32           C
ATOM    969  CE2 PHE B 137      18.757  21.435  88.828  1.00130.32           C
ATOM    970  CZ  PHE B 137      19.945  20.801  88.549  1.00130.32           C
ATOM    971  C   PHE B 137      19.930  25.725  88.749  1.00130.32           C
ATOM    972  O   PHE B 137      20.517  25.419  87.710  1.00130.32           O
ATOM    973  N   GLY B 138      18.685  26.271  88.736  1.00 38.63           N
ATOM    974  CA  GLY B 138      17.885  26.332  87.531  1.00 38.63           C
ATOM    975  C   GLY B 138      16.431  26.121  87.897  1.00 38.63           C
ATOM    976  O   GLY B 138      16.077  26.160  89.074  1.00 38.63           O
ATOM    977  N   THR B 139      15.541  25.889  86.893  1.00110.28           N
ATOM    978  CA  THR B 139      14.129  25.752  87.176  1.00110.28           C
ATOM    979  CB  THR B 139      13.330  26.954  86.762  1.00110.28           C
ATOM    980  OG1 THR B 139      13.383  27.114  85.352  1.00110.28           O
ATOM    981  CG2 THR B 139      13.911  28.197  87.455  1.00110.28           C
ATOM    982  C   THR B 139      13.533  24.578  86.437  1.00110.28           C
ATOM    983  O   THR B 139      14.071  24.118  85.431  1.00110.28           O
ATOM    984  N   PHE B 140      12.380  24.069  86.944  1.00 64.95           N
ATOM    985  CA  PHE B 140      11.660  22.962  86.355  1.00 64.95           C
ATOM    986  CB  PHE B 140      11.495  21.760  87.308  1.00 64.95           C
ATOM    987  CG  PHE B 140      12.831  21.189  87.638  1.00 64.95           C
ATOM    988  CD1 PHE B 140      13.592  21.725  88.651  1.00 64.95           C
ATOM    989  CD2 PHE B 140      13.319  20.107  86.942  1.00 64.95           C
ATOM    990  CE1 PHE B 140      14.823  21.197  88.959  1.00 64.95           C
ATOM    991  CE2 PHE B 140      14.550  19.574  87.246  1.00 64.95           C
ATOM    992  CZ  PHE B 140      15.305  20.120  88.255  1.00 64.95           C
ATOM    993  C   PHE B 140      10.254  23.420  86.066  1.00 64.95           C
ATOM    994  O   PHE B 140       9.623  24.069  86.901  1.00 64.95           O
ATOM    995  N   ALA B 141       9.712  23.077  84.874  1.00 35.15           N
ATOM    996  CA  ALA B 141       8.369  23.486  84.544  1.00 35.15           C
ATOM    997  CB  ALA B 141       8.293  24.883  83.907  1.00 35.15           C
ATOM    998  C   ALA B 141       7.787  22.525  83.549  1.00 35.15           C
ATOM    999  O   ALA B 141       8.491  21.698  82.972  1.00 35.15           O
ATOM   1000  N   VAL B 142       6.456  22.609  83.333  1.00 96.06           N
ATOM   1001  CA  VAL B 142       5.805  21.737  82.395  1.00 96.06           C
ATOM   1002  CB  VAL B 142       4.500  21.189  82.892  1.00 96.06           C
ATOM   1003  CG1 VAL B 142       4.783  20.329  84.137  1.00 96.06           C
ATOM   1004  CG2 VAL B 142       3.539  22.362  83.146  1.00 96.06           C
ATOM   1005  C   VAL B 142       5.527  22.511  81.140  1.00 96.06           C
ATOM   1006  O   VAL B 142       5.178  23.689  81.192  1.00 96.06           O
ATOM   1007  N   LYS B 143       5.715  21.867  79.966  1.00 72.58           N
ATOM   1008  CA  LYS B 143       5.446  22.535  78.721  1.00 72.58           C
ATOM   1009  CB  LYS B 143       6.702  22.810  77.876  1.00 72.58           C
ATOM   1010  CG  LYS B 143       7.588  23.908  78.468  1.00 72.58           C
ATOM   1011  CD  LYS B 143       8.959  24.034  77.802  1.00 72.58           C
ATOM   1012  CE  LYS B 143       9.817  25.153  78.397  1.00 72.58           C
ATOM   1013  NZ  LYS B 143       9.149  26.459  78.193  1.00 72.58           N
ATOM   1014  C   LYS B 143       4.520  21.694  77.890  1.00 72.58           C
ATOM   1015  O   LYS B 143       4.562  20.466  77.935  1.00 72.58           O
ATOM   1016  N   GLU B 144       3.631  22.353  77.114  1.00 85.81           N
ATOM   1017  CA  GLU B 144       2.704  21.641  76.272  1.00 85.81           C
ATOM   1018  CB  GLU B 144       1.430  22.432  75.923  1.00 85.81           C
ATOM   1019  CG  GLU B 144       0.410  22.495  77.063  1.00 85.81           C
ATOM   1020  CD  GLU B 144       0.981  23.348  78.184  1.00 85.81           C
ATOM   1021  OE1 GLU B 144       1.399  24.501  77.898  1.00 85.81           O
ATOM   1022  OE2 GLU B 144       1.008  22.857  79.344  1.00 85.81           O
ATOM   1023  C   GLU B 144       3.378  21.258  74.991  1.00 85.81           C
ATOM   1024  O   GLU B 144       4.237  21.978  74.485  1.00 85.81           O
ATOM   1025  N   ARG B 145       2.983  20.093  74.432  1.00192.86           N
ATOM   1026  CA  ARG B 145       3.570  19.592  73.222  1.00192.86           C
ATOM   1027  CB  ARG B 145       4.392  18.307  73.428  1.00192.86           C
ATOM   1028  CG  ARG B 145       5.626  18.478  74.314  1.00192.86           C
ATOM   1029  CD  ARG B 145       6.934  18.616  73.533  1.00192.86           C
ATOM   1030  NE  ARG B 145       6.906  19.934  72.842  1.00192.86           N
ATOM   1031  CZ  ARG B 145       7.332  21.058  73.487  1.00192.86           C
ATOM   1032  NH1 ARG B 145       7.768  20.983  74.779  1.00192.86           N
ATOM   1033  NH2 ARG B 145       7.324  22.258  72.837  1.00192.86           N
ATOM   1034  C   ARG B 145       2.473  19.217  72.276  1.00192.86           C
ATOM   1035  O   ARG B 145       1.402  18.768  72.683  1.00192.86           O
ATOM   1036  N   ALA B 146       2.729  19.412  70.968  1.00 31.85           N
ATOM   1037  CA  ALA B 146       1.795  19.048  69.943  1.00 31.85           C
ATOM   1038  CB  ALA B 146       2.011  19.799  68.616  1.00 31.85           C
ATOM   1039  C   ALA B 146       1.976  17.588  69.667  1.00 31.85           C
ATOM   1040  O   ALA B 146       2.963  16.985  70.083  1.00 31.85           O
ATOM   1041  N   ALA B 147       0.999  16.976  68.966  1.00 28.10           N
ATOM   1042  CA  ALA B 147       1.087  15.582  68.635  1.00 28.10           C
ATOM   1043  CB  ALA B 147      -0.174  15.027  67.951  1.00 28.10           C
ATOM   1044  C   ALA B 147       2.231  15.416  67.688  1.00 28.10           C
ATOM   1045  O   ALA B 147       2.543  16.318  66.913  1.00 28.10           O
ATOM   1046  N   ARG B 148       2.904  14.249  67.743  1.00100.26           N
ATOM   1047  CA  ARG B 148       4.037  14.036  66.891  1.00100.26           C
ATOM   1048  CB  ARG B 148       5.345  14.557  67.513  1.00100.26           C
ATOM   1049  CG  ARG B 148       5.654  13.987  68.897  1.00100.26           C
ATOM   1050  CD  ARG B 148       6.617  14.868  69.696  1.00100.26           C
ATOM   1051  NE  ARG B 148       6.829  14.226  71.022  1.00100.26           N
ATOM   1052  CZ  ARG B 148       7.830  13.311  71.184  1.00100.26           C
ATOM   1053  NH1 ARG B 148       8.652  13.012  70.136  1.00100.26           N
ATOM   1054  NH2 ARG B 148       8.005  12.694  72.388  1.00100.26           N
ATOM   1055  C   ARG B 148       4.151  12.579  66.579  1.00100.26           C
ATOM   1056  O   ARG B 148       3.294  11.781  66.950  1.00100.26           O
ATOM   1057  N   THR B 149       5.220  12.197  65.855  1.00 99.38           N
ATOM   1058  CA  THR B 149       5.360  10.836  65.433  1.00 99.38           C
ATOM   1059  CB  THR B 149       5.801  10.701  64.008  1.00 99.38           C
ATOM   1060  OG1 THR B 149       5.753   9.339  63.611  1.00 99.38           O
ATOM   1061  CG2 THR B 149       7.233  11.247  63.883  1.00 99.38           C
ATOM   1062  C   THR B 149       6.392  10.160  66.269  1.00 99.38           C
ATOM   1063  O   THR B 149       7.308  10.789  66.796  1.00 99.38           O
ATOM   1064  N   GLY B 150       6.236   8.831  66.419  1.00 21.10           N
ATOM   1065  CA  GLY B 150       7.145   8.029  67.180  1.00 21.10           C
ATOM   1066  C   GLY B 150       6.935   6.626  66.721  1.00 21.10           C
ATOM   1067  O   GLY B 150       6.137   6.381  65.818  1.00 21.10           O
ATOM   1068  N   ARG B 151       7.670   5.663  67.313  1.00122.95           N
ATOM   1069  CA  ARG B 151       7.484   4.293  66.931  1.00122.95           C
ATOM   1070  CB  ARG B 151       8.643   3.685  66.128  1.00122.95           C
ATOM   1071  CG  ARG B 151       8.697   4.165  64.683  1.00122.95           C
ATOM   1072  CD  ARG B 151       9.671   3.379  63.805  1.00122.95           C
ATOM   1073  NE  ARG B 151       9.572   3.946  62.431  1.00122.95           N
ATOM   1074  CZ  ARG B 151       9.614   3.117  61.348  1.00122.95           C
ATOM   1075  NH1 ARG B 151       9.730   1.769  61.529  1.00122.95           N
ATOM   1076  NH2 ARG B 151       9.524   3.633  60.087  1.00122.95           N
ATOM   1077  C   ARG B 151       7.375   3.475  68.168  1.00122.95           C
ATOM   1078  O   ARG B 151       7.900   3.833  69.219  1.00122.95           O
ATOM   1079  N   ASN B 152       6.669   2.334  68.075  1.00101.69           N
ATOM   1080  CA  ASN B 152       6.584   1.512  69.240  1.00101.69           C
ATOM   1081  CB  ASN B 152       5.190   0.929  69.515  1.00101.69           C
ATOM   1082  CG  ASN B 152       4.864  -0.030  68.398  1.00101.69           C
ATOM   1083  OD1 ASN B 152       4.835   0.347  67.228  1.00101.69           O
ATOM   1084  ND2 ASN B 152       4.622  -1.309  68.783  1.00101.69           N
ATOM   1085  C   ASN B 152       7.550   0.398  69.042  1.00101.69           C
ATOM   1086  O   ASN B 152       7.669  -0.183  67.965  1.00101.69           O
ATOM   1087  N   PRO B 153       8.287   0.133  70.074  1.00 79.11           N
ATOM   1088  CA  PRO B 153       9.303  -0.874  70.036  1.00 79.11           C
ATOM   1089  CD  PRO B 153       8.452   1.056  71.181  1.00 79.11           C
ATOM   1090  CB  PRO B 153      10.136  -0.674  71.305  1.00 79.11           C
ATOM   1091  CG  PRO B 153       9.289   0.259  72.192  1.00 79.11           C
ATOM   1092  C   PRO B 153       8.787  -2.264  69.857  1.00 79.11           C
ATOM   1093  O   PRO B 153       9.522  -3.090  69.318  1.00 79.11           O
ATOM   1094  N   GLN B 154       7.566  -2.582  70.328  1.00 99.59           N
ATOM   1095  CA  GLN B 154       7.177  -3.950  70.171  1.00 99.59           C
ATOM   1096  CB  GLN B 154       5.906  -4.309  70.966  1.00 99.59           C
ATOM   1097  CG  GLN B 154       4.639  -3.593  70.505  1.00 99.59           C
ATOM   1098  CD  GLN B 154       3.495  -4.017  71.410  1.00 99.59           C
ATOM   1099  OE1 GLN B 154       3.702  -4.690  72.418  1.00 99.59           O
ATOM   1100  NE2 GLN B 154       2.251  -3.607  71.048  1.00 99.59           N
ATOM   1101  C   GLN B 154       6.947  -4.278  68.724  1.00 99.59           C
ATOM   1102  O   GLN B 154       7.577  -5.189  68.189  1.00 99.59           O
ATOM   1103  N   THR B 155       6.035  -3.543  68.049  1.00 59.77           N
ATOM   1104  CA  THR B 155       5.749  -3.816  66.666  1.00 59.77           C
ATOM   1105  CB  THR B 155       4.393  -3.361  66.203  1.00 59.77           C
ATOM   1106  OG1 THR B 155       4.307  -1.947  66.182  1.00 59.77           O
ATOM   1107  CG2 THR B 155       3.335  -3.940  67.157  1.00 59.77           C
ATOM   1108  C   THR B 155       6.785  -3.209  65.774  1.00 59.77           C
ATOM   1109  O   THR B 155       7.167  -3.794  64.763  1.00 59.77           O
ATOM   1110  N   GLY B 156       7.268  -2.003  66.127  1.00 21.19           N
ATOM   1111  CA  GLY B 156       8.229  -1.330  65.303  1.00 21.19           C
ATOM   1112  C   GLY B 156       7.485  -0.467  64.334  1.00 21.19           C
ATOM   1113  O   GLY B 156       8.081   0.140  63.445  1.00 21.19           O
ATOM   1114  N   GLU B 157       6.147  -0.394  64.476  1.00 44.82           N
ATOM   1115  CA  GLU B 157       5.380   0.411  63.574  1.00 44.82           C
ATOM   1116  CB  GLU B 157       3.920  -0.040  63.418  1.00 44.82           C
ATOM   1117  CG  GLU B 157       3.209   0.642  62.249  0.00 44.82           C
ATOM   1118  CD  GLU B 157       1.797   0.084  62.172  0.00 44.82           C
ATOM   1119  OE1 GLU B 157       1.040   0.245  63.167  0.00 44.82           O
ATOM   1120  OE2 GLU B 157       1.460  -0.514  61.117  0.00 44.82           O
ATOM   1121  C   GLU B 157       5.376   1.833  64.041  1.00 44.82           C
ATOM   1122  O   GLU B 157       5.586   2.129  65.217  1.00 44.82           O
ATOM   1123  N   GLU B 158       5.153   2.755  63.086  1.00 49.35           N
ATOM   1124  CA  GLU B 158       5.099   4.162  63.358  1.00 49.35           C
ATOM   1125  CB  GLU B 158       5.151   4.995  62.065  1.00 49.35           C
ATOM   1126  CG  GLU B 158       6.447   4.808  61.272  1.00 49.35           C
ATOM   1127  CD  GLU B 158       6.189   5.231  59.831  1.00 49.35           C
ATOM   1128  OE1 GLU B 158       6.233   6.458  59.551  1.00 49.35           O
ATOM   1129  OE2 GLU B 158       5.935   4.326  58.991  1.00 49.35           O
ATOM   1130  C   GLU B 158       3.779   4.437  64.007  1.00 49.35           C
ATOM   1131  O   GLU B 158       2.779   3.797  63.689  1.00 49.35           O
ATOM   1132  N   ILE B 159       3.743   5.383  64.967  1.00145.05           N
ATOM   1133  CA  ILE B 159       2.489   5.711  65.581  1.00145.05           C
ATOM   1134  CB  ILE B 159       2.216   4.977  66.869  1.00145.05           C
ATOM   1135  CG1 ILE B 159       3.252   5.323  67.950  1.00145.05           C
ATOM   1136  CG2 ILE B 159       2.143   3.475  66.548  1.00145.05           C
ATOM   1137  CD1 ILE B 159       4.674   4.888  67.599  1.00145.05           C
ATOM   1138  C   ILE B 159       2.463   7.180  65.855  1.00145.05           C
ATOM   1139  O   ILE B 159       3.501   7.839  65.879  1.00145.05           O
ATOM   1140  N   LYS B 160       1.253   7.744  66.042  1.00 65.35           N
ATOM   1141  CA  LYS B 160       1.172   9.144  66.335  1.00 65.35           C
ATOM   1142  CB  LYS B 160      -0.001   9.877  65.662  1.00 65.35           C
ATOM   1143  CG  LYS B 160       0.188  10.076  64.157  1.00 65.35           C
ATOM   1144  CD  LYS B 160      -1.067  10.584  63.446  1.00 65.35           C
ATOM   1145  CE  LYS B 160      -0.846  10.876  61.961  1.00 65.35           C
ATOM   1146  NZ  LYS B 160      -2.100  11.378  61.359  1.00 65.35           N
ATOM   1147  C   LYS B 160       1.005   9.282  67.806  1.00 65.35           C
ATOM   1148  O   LYS B 160       0.239   8.560  68.442  1.00 65.35           O
ATOM   1149  N   ILE B 161       1.736  10.245  68.383  1.00 47.00           N
ATOM   1150  CA  ILE B 161       1.683  10.462  69.790  1.00 47.00           C
ATOM   1151  CB  ILE B 161       3.017  10.811  70.386  1.00 47.00           C
ATOM   1152  CG1 ILE B 161       4.007   9.648  70.203  1.00 47.00           C
ATOM   1153  CG2 ILE B 161       2.806  11.222  71.853  1.00 47.00           C
ATOM   1154  CD1 ILE B 161       5.452  10.027  70.517  1.00 47.00           C
ATOM   1155  C   ILE B 161       0.795  11.639  69.989  1.00 47.00           C
ATOM   1156  O   ILE B 161       0.949  12.667  69.330  1.00 47.00           O
ATOM   1157  N   ALA B 162      -0.184  11.495  70.898  1.00 36.78           N
ATOM   1158  CA  ALA B 162      -1.124  12.543  71.151  1.00 36.78           C
ATOM   1159  CB  ALA B 162      -2.308  12.113  72.032  1.00 36.78           C
ATOM   1160  C   ALA B 162      -0.416  13.659  71.847  1.00 36.78           C
ATOM   1161  O   ALA B 162       0.689  13.497  72.361  1.00 36.78           O
ATOM   1162  N   ALA B 163      -1.040  14.851  71.844  1.00 31.35           N
ATOM   1163  CA  ALA B 163      -0.463  15.999  72.477  1.00 31.35           C
ATOM   1164  CB  ALA B 163      -1.295  17.280  72.298  1.00 31.35           C
ATOM   1165  C   ALA B 163      -0.373  15.710  73.940  1.00 31.35           C
ATOM   1166  O   ALA B 163      -1.128  14.900  74.475  1.00 31.35           O
ATOM   1167  N   ALA B 164       0.597  16.351  74.622  1.00 42.01           N
ATOM   1168  CA  ALA B 164       0.760  16.111  76.024  1.00 42.01           C
ATOM   1169  CB  ALA B 164       1.448  14.772  76.340  1.00 42.01           C
ATOM   1170  C   ALA B 164       1.637  17.191  76.571  1.00 42.01           C
ATOM   1171  O   ALA B 164       1.996  18.127  75.861  1.00 42.01           O
ATOM   1172  N   LYS B 165       1.959  17.107  77.878  1.00 78.77           N
ATOM   1173  CA  LYS B 165       2.827  18.069  78.502  1.00 78.77           C
ATOM   1174  CB  LYS B 165       2.230  18.714  79.762  1.00 78.77           C
ATOM   1175  CG  LYS B 165       1.017  19.591  79.454  1.00 78.77           C
ATOM   1176  CD  LYS B 165       0.209  19.985  80.689  1.00 78.77           C
ATOM   1177  CE  LYS B 165      -0.997  20.863  80.364  1.00 78.77           C
ATOM   1178  NZ  LYS B 165      -1.988  20.086  79.589  1.00 78.77           N
ATOM   1179  C   LYS B 165       4.076  17.346  78.904  1.00 78.77           C
ATOM   1180  O   LYS B 165       4.044  16.148  79.175  1.00 78.77           O
ATOM   1181  N   VAL B 166       5.223  18.058  78.932  1.00111.93           N
ATOM   1182  CA  VAL B 166       6.466  17.428  79.278  1.00111.93           C
ATOM   1183  CB  VAL B 166       7.383  17.247  78.102  1.00111.93           C
ATOM   1184  CG1 VAL B 166       6.730  16.257  77.123  1.00111.93           C
ATOM   1185  CG2 VAL B 166       7.664  18.628  77.480  1.00111.93           C
ATOM   1186  C   VAL B 166       7.180  18.292  80.265  1.00111.93           C
ATOM   1187  O   VAL B 166       6.976  19.503  80.322  1.00111.93           O
ATOM   1188  N   PRO B 167       7.990  17.668  81.081  1.00 76.65           N
ATOM   1189  CA  PRO B 167       8.791  18.372  82.045  1.00 76.65           C
ATOM   1190  CD  PRO B 167       7.814  16.268  81.421  1.00 76.65           C
ATOM   1191  CB  PRO B 167       9.219  17.328  83.078  1.00 76.65           C
ATOM   1192  CG  PRO B 167       8.978  15.976  82.379  1.00 76.65           C
ATOM   1193  C   PRO B 167       9.939  19.013  81.331  1.00 76.65           C
ATOM   1194  O   PRO B 167      10.433  18.432  80.365  1.00 76.65           O
ATOM   1195  N   GLY B 168      10.397  20.195  81.790  1.00 24.27           N
ATOM   1196  CA  GLY B 168      11.494  20.843  81.132  1.00 24.27           C
ATOM   1197  C   GLY B 168      12.347  21.462  82.189  1.00 24.27           C
ATOM   1198  O   GLY B 168      11.853  21.926  83.215  1.00 24.27           O
ATOM   1199  N   PHE B 169      13.668  21.491  81.940  1.00 67.07           N
ATOM   1200  CA  PHE B 169      14.602  22.029  82.880  1.00 67.07           C
ATOM   1201  CB  PHE B 169      15.600  20.941  83.322  1.00 67.07           C
ATOM   1202  CG  PHE B 169      16.685  21.505  84.169  1.00 67.07           C
ATOM   1203  CD1 PHE B 169      16.446  21.895  85.465  1.00 67.07           C
ATOM   1204  CD2 PHE B 169      17.963  21.605  83.665  1.00 67.07           C
ATOM   1205  CE1 PHE B 169      17.464  22.404  86.237  1.00 67.07           C
ATOM   1206  CE2 PHE B 169      18.986  22.111  84.430  1.00 67.07           C
ATOM   1207  CZ  PHE B 169      18.733  22.513  85.719  1.00 67.07           C
ATOM   1208  C   PHE B 169      15.346  23.133  82.199  1.00 67.07           C
ATOM   1209  O   PHE B 169      15.729  23.009  81.037  1.00 67.07           O
ATOM   1210  N   LYS B 170      15.524  24.276  82.893  1.00 97.22           N
ATOM   1211  CA  LYS B 170      16.325  25.327  82.338  1.00 97.22           C
ATOM   1212  CB  LYS B 170      15.582  26.650  82.082  1.00 97.22           C
ATOM   1213  CG  LYS B 170      16.411  27.624  81.240  1.00 97.22           C
ATOM   1214  CD  LYS B 170      15.604  28.759  80.607  1.00 97.22           C
ATOM   1215  CE  LYS B 170      15.765  30.104  81.317  1.00 97.22           C
ATOM   1216  NZ  LYS B 170      15.121  31.171  80.520  1.00 97.22           N
ATOM   1217  C   LYS B 170      17.404  25.579  83.338  1.00 97.22           C
ATOM   1218  O   LYS B 170      17.133  25.919  84.490  1.00 97.22           O
ATOM   1219  N   ALA B 171      18.669  25.404  82.914  1.00 34.19           N
ATOM   1220  CA  ALA B 171      19.782  25.542  83.808  1.00 34.19           C
ATOM   1221  CB  ALA B 171      21.103  25.020  83.215  1.00 34.19           C
ATOM   1222  C   ALA B 171      19.984  26.985  84.131  1.00 34.19           C
ATOM   1223  O   ALA B 171      19.771  27.860  83.294  1.00 34.19           O
ATOM   1224  N   GLY B 172      20.425  27.259  85.374  1.00 18.67           N
ATOM   1225  CA  GLY B 172      20.664  28.607  85.798  1.00 18.67           C
ATOM   1226  C   GLY B 172      21.987  29.036  85.248  1.00 18.67           C
ATOM   1227  O   GLY B 172      22.742  28.234  84.703  1.00 18.67           O
ATOM   1228  N   LYS B 173      22.301  30.336  85.411  1.00104.43           N
ATOM   1229  CA  LYS B 173      23.495  30.943  84.896  1.00104.43           C
ATOM   1230  CB  LYS B 173      23.566  32.444  85.217  1.00104.43           C
ATOM   1231  CG  LYS B 173      24.824  33.136  84.689  0.00104.43           C
ATOM   1232  CD  LYS B 173      24.891  33.231  83.163  0.00104.43           C
ATOM   1233  CE  LYS B 173      26.156  33.932  82.662  0.00104.43           C
ATOM   1234  NZ  LYS B 173      26.208  33.899  81.184  0.00104.43           N
ATOM   1235  C   LYS B 173      24.710  30.307  85.498  1.00104.43           C
ATOM   1236  O   LYS B 173      25.691  30.057  84.801  1.00104.43           O
ATOM   1237  N   ALA B 174      24.684  30.030  86.813  1.00 26.07           N
ATOM   1238  CA  ALA B 174      25.842  29.482  87.459  1.00 26.07           C
ATOM   1239  CB  ALA B 174      25.636  29.276  88.971  1.00 26.07           C
ATOM   1240  C   ALA B 174      26.153  28.144  86.868  1.00 26.07           C
ATOM   1241  O   ALA B 174      27.308  27.837  86.575  1.00 26.07           O
ATOM   1242  N   LEU B 175      25.111  27.320  86.653  1.00 93.42           N
ATOM   1243  CA  LEU B 175      25.281  25.985  86.157  1.00 93.42           C
ATOM   1244  CB  LEU B 175      23.923  25.252  86.077  1.00 93.42           C
ATOM   1245  CG  LEU B 175      23.961  23.732  85.812  1.00 93.42           C
ATOM   1246  CD1 LEU B 175      22.534  23.162  85.764  1.00 93.42           C
ATOM   1247  CD2 LEU B 175      24.785  23.356  84.573  1.00 93.42           C
ATOM   1248  C   LEU B 175      25.869  26.073  84.780  1.00 93.42           C
ATOM   1249  O   LEU B 175      26.771  25.315  84.429  1.00 93.42           O
ATOM   1250  N   LYS B 176      25.359  27.003  83.955  1.00 61.38           N
ATOM   1251  CA  LYS B 176      25.837  27.123  82.609  1.00 61.38           C
ATOM   1252  CB  LYS B 176      25.042  28.138  81.778  1.00 61.38           C
ATOM   1253  CG  LYS B 176      23.594  27.701  81.563  1.00 61.38           C
ATOM   1254  CD  LYS B 176      22.710  28.782  80.947  1.00 61.38           C
ATOM   1255  CE  LYS B 176      22.785  28.811  79.422  1.00 61.38           C
ATOM   1256  NZ  LYS B 176      21.859  29.834  78.894  1.00 61.38           N
ATOM   1257  C   LYS B 176      27.270  27.556  82.623  1.00 61.38           C
ATOM   1258  O   LYS B 176      28.076  27.072  81.831  1.00 61.38           O
ATOM   1259  N   ASP B 177      27.621  28.477  83.540  1.00 40.04           N
ATOM   1260  CA  ASP B 177      28.941  29.037  83.620  1.00 40.04           C
ATOM   1261  CB  ASP B 177      29.084  30.045  84.777  1.00 40.04           C
ATOM   1262  CG  ASP B 177      28.204  31.257  84.510  1.00 40.04           C
ATOM   1263  OD1 ASP B 177      28.054  31.637  83.319  1.00 40.04           O
ATOM   1264  OD2 ASP B 177      27.676  31.824  85.503  1.00 40.04           O
ATOM   1265  C   ASP B 177      29.926  27.953  83.920  1.00 40.04           C
ATOM   1266  O   ASP B 177      31.006  27.909  83.334  1.00 40.04           O
ATOM   1267  N   ALA B 178      29.584  27.056  84.862  1.00 31.48           N
ATOM   1268  CA  ALA B 178      30.511  26.037  85.256  1.00 31.48           C
ATOM   1269  CB  ALA B 178      29.982  25.155  86.400  1.00 31.48           C
ATOM   1270  C   ALA B 178      30.791  25.139  84.093  1.00 31.48           C
ATOM   1271  O   ALA B 178      31.943  24.818  83.813  1.00 31.48           O
ATOM   1272  N   VAL B 179      29.736  24.727  83.370  1.00 34.76           N
ATOM   1273  CA  VAL B 179      29.891  23.815  82.274  1.00 34.76           C
ATOM   1274  CB  VAL B 179      28.577  23.425  81.665  1.00 34.76           C
ATOM   1275  CG1 VAL B 179      28.851  22.559  80.425  1.00 34.76           C
ATOM   1276  CG2 VAL B 179      27.731  22.723  82.742  1.00 34.76           C
ATOM   1277  C   VAL B 179      30.710  24.466  81.209  1.00 34.76           C
ATOM   1278  O   VAL B 179      31.579  23.837  80.606  1.00 34.76           O
ATOM   1279  N   ASN B 180      30.434  25.753  80.939  1.00 62.34           N
ATOM   1280  CA  ASN B 180      31.165  26.475  79.943  1.00 62.34           C
ATOM   1281  CB  ASN B 180      30.913  25.981  78.507  1.00 62.34           C
ATOM   1282  CG  ASN B 180      31.788  26.802  77.566  1.00 62.34           C
ATOM   1283  OD1 ASN B 180      31.650  28.020  77.474  1.00 62.34           O
ATOM   1284  ND2 ASN B 180      32.722  26.119  76.850  1.00 62.34           N
ATOM   1285  C   ASN B 180      30.652  27.905  80.026  1.00 62.34           C
ATOM   1286  O   ASN B 180      31.470  28.814  80.324  1.00 62.34           O
ATOM   1287  OXT ASN B 180      29.430  28.106  79.792  1.00 62.34           O
TER    1288      ASN B 180
END
