# Supplementary material for: Comparison of histone-like HU protein DNA-binding properties and HU/IHF protein sequence alignment
Source: PLoS One. 2017 Nov 13;12(11):e0188037. doi: 10.1371/journal.pone.0188037 (PMC5683647; doi:10.1371/journal.pone.0188037)
Supplement: S3 File — (ZIP) [file pone.0188037.s003.zip › C_4.pdb]

EXPDTA    THEORETICAL MODEL, MODELLER 9.17 2017/01/17 18:59:20
REMARK   6 MODELLER OBJECTIVE FUNCTION:       606.4986
REMARK   6 MODELLER BEST TEMPLATE % SEQ ID:  47.222
REMARK   6 SEQUENCE: C_4
REMARK   6 DOPE score: -16352.47559
REMARK   6 GA341 score: 0.99920
REMARK   6 TEMPLATE: 1p71 1:A - 90:B MODELS 1:A - 180:B AT 47.2%
ATOM      1  N   MET A   1      13.436  32.236  87.674  1.00109.82           N
ATOM      2  CA  MET A   1      14.066  31.699  88.901  1.00109.82           C
ATOM      3  CB  MET A   1      13.604  30.261  89.200  1.00109.82           C
ATOM      4  CG  MET A   1      12.117  30.118  89.525  1.00109.82           C
ATOM      5  SD  MET A   1      11.680  28.512  90.261  1.00109.82           S
ATOM      6  CE  MET A   1      12.273  27.511  88.869  1.00109.82           C
ATOM      7  C   MET A   1      15.555  31.676  88.819  1.00109.82           C
ATOM      8  O   MET A   1      16.134  31.329  87.790  1.00109.82           O
ATOM      9  N   ASN A   2      16.200  32.083  89.928  1.00114.82           N
ATOM     10  CA  ASN A   2      17.626  32.103  90.050  1.00114.82           C
ATOM     11  CB  ASN A   2      18.152  33.279  90.890  1.00114.82           C
ATOM     12  CG  ASN A   2      17.858  34.558  90.130  1.00114.82           C
ATOM     13  OD1 ASN A   2      18.155  34.664  88.943  1.00114.82           O
ATOM     14  ND2 ASN A   2      17.248  35.556  90.824  1.00114.82           N
ATOM     15  C   ASN A   2      18.026  30.864  90.780  1.00114.82           C
ATOM     16  O   ASN A   2      17.195  30.026  91.119  1.00114.82           O
ATOM     17  N   LYS A   3      19.343  30.724  91.023  1.00 40.52           N
ATOM     18  CA  LYS A   3      19.873  29.607  91.747  1.00 40.52           C
ATOM     19  CB  LYS A   3      21.396  29.712  91.938  1.00 40.52           C
ATOM     20  CG  LYS A   3      22.005  28.560  92.740  0.00 40.52           C
ATOM     21  CD  LYS A   3      23.533  28.618  92.813  0.00 40.52           C
ATOM     22  CE  LYS A   3      24.145  27.595  93.773  0.00 40.52           C
ATOM     23  NZ  LYS A   3      25.607  27.808  93.872  0.00 40.52           N
ATOM     24  C   LYS A   3      19.277  29.612  93.120  1.00 40.52           C
ATOM     25  O   LYS A   3      18.856  28.573  93.628  1.00 40.52           O
ATOM     26  N   SER A   4      19.212  30.798  93.753  1.00 34.98           N
ATOM     27  CA  SER A   4      18.732  30.908  95.101  1.00 34.98           C
ATOM     28  CB  SER A   4      18.792  32.348  95.636  1.00 34.98           C
ATOM     29  OG  SER A   4      20.142  32.782  95.721  1.00 34.98           O
ATOM     30  C   SER A   4      17.304  30.467  95.169  1.00 34.98           C
ATOM     31  O   SER A   4      16.910  29.748  96.083  1.00 34.98           O
ATOM     32  N   GLU A   5      16.482  30.885  94.192  1.00 36.07           N
ATOM     33  CA  GLU A   5      15.087  30.557  94.203  1.00 36.07           C
ATOM     34  CB  GLU A   5      14.320  31.242  93.057  1.00 36.07           C
ATOM     35  CG  GLU A   5      14.280  32.768  93.187  1.00 36.07           C
ATOM     36  CD  GLU A   5      13.501  33.325  92.003  1.00 36.07           C
ATOM     37  OE1 GLU A   5      12.916  32.503  91.251  1.00 36.07           O
ATOM     38  OE2 GLU A   5      13.479  34.574  91.835  1.00 36.07           O
ATOM     39  C   GLU A   5      14.929  29.077  94.046  1.00 36.07           C
ATOM     40  O   GLU A   5      14.060  28.467  94.665  1.00 36.07           O
ATOM     41  N   LEU A   6      15.771  28.466  93.196  1.00 49.61           N
ATOM     42  CA  LEU A   6      15.713  27.061  92.911  1.00 49.61           C
ATOM     43  CB  LEU A   6      16.747  26.673  91.837  1.00 49.61           C
ATOM     44  CG  LEU A   6      16.759  25.185  91.456  1.00 49.61           C
ATOM     45  CD1 LEU A   6      15.444  24.789  90.776  1.00 49.61           C
ATOM     46  CD2 LEU A   6      17.990  24.836  90.605  1.00 49.61           C
ATOM     47  C   LEU A   6      16.025  26.285  94.157  1.00 49.61           C
ATOM     48  O   LEU A   6      15.361  25.293  94.457  1.00 49.61           O
ATOM     49  N   ILE A   7      17.043  26.720  94.928  1.00 92.90           N
ATOM     50  CA  ILE A   7      17.416  25.987  96.104  1.00 92.90           C
ATOM     51  CB  ILE A   7      18.644  26.499  96.809  1.00 92.90           C
ATOM     52  CG1 ILE A   7      18.426  27.896  97.404  1.00 92.90           C
ATOM     53  CG2 ILE A   7      19.811  26.426  95.810  1.00 92.90           C
ATOM     54  CD1 ILE A   7      19.543  28.335  98.351  1.00 92.90           C
ATOM     55  C   ILE A   7      16.270  26.014  97.064  1.00 92.90           C
ATOM     56  O   ILE A   7      15.956  25.002  97.687  1.00 92.90           O
ATOM     57  N   ASP A   8      15.601  27.176  97.189  1.00 57.91           N
ATOM     58  CA  ASP A   8      14.513  27.312  98.115  1.00 57.91           C
ATOM     59  CB  ASP A   8      13.872  28.709  98.078  1.00 57.91           C
ATOM     60  CG  ASP A   8      14.765  29.647  98.875  1.00 57.91           C
ATOM     61  OD1 ASP A   8      15.742  30.189  98.295  1.00 57.91           O
ATOM     62  OD2 ASP A   8      14.487  29.816 100.092  1.00 57.91           O
ATOM     63  C   ASP A   8      13.449  26.310  97.790  1.00 57.91           C
ATOM     64  O   ASP A   8      12.940  25.638  98.684  1.00 57.91           O
ATOM     65  N   ALA A   9      13.084  26.180  96.501  1.00 32.23           N
ATOM     66  CA  ALA A   9      12.058  25.261  96.093  1.00 32.23           C
ATOM     67  CB  ALA A   9      11.740  25.368  94.591  1.00 32.23           C
ATOM     68  C   ALA A   9      12.497  23.850  96.359  1.00 32.23           C
ATOM     69  O   ALA A   9      11.706  23.023  96.809  1.00 32.23           O
ATOM     70  N   VAL A  10      13.775  23.540  96.062  1.00 38.18           N
ATOM     71  CA  VAL A  10      14.312  22.214  96.210  1.00 38.18           C
ATOM     72  CB  VAL A  10      15.712  22.104  95.676  1.00 38.18           C
ATOM     73  CG1 VAL A  10      16.240  20.691  95.970  1.00 38.18           C
ATOM     74  CG2 VAL A  10      15.697  22.465  94.181  1.00 38.18           C
ATOM     75  C   VAL A  10      14.352  21.814  97.653  1.00 38.18           C
ATOM     76  O   VAL A  10      13.925  20.719  98.018  1.00 38.18           O
ATOM     77  N   ALA A  11      14.830  22.718  98.527  1.00 33.43           N
ATOM     78  CA  ALA A  11      14.973  22.394  99.915  1.00 33.43           C
ATOM     79  CB  ALA A  11      15.466  23.586 100.754  1.00 33.43           C
ATOM     80  C   ALA A  11      13.624  22.002 100.425  1.00 33.43           C
ATOM     81  O   ALA A  11      13.504  21.075 101.223  1.00 33.43           O
ATOM     82  N   ALA A  12      12.570  22.716  99.988  1.00 32.14           N
ATOM     83  CA  ALA A  12      11.237  22.411 100.424  1.00 32.14           C
ATOM     84  CB  ALA A  12      10.206  23.437  99.923  1.00 32.14           C
ATOM     85  C   ALA A  12      10.798  21.062  99.924  1.00 32.14           C
ATOM     86  O   ALA A  12      10.252  20.263 100.683  1.00 32.14           O
ATOM     87  N   SER A  13      11.030  20.774  98.627  1.00 50.90           N
ATOM     88  CA  SER A  13      10.569  19.554  98.017  1.00 50.90           C
ATOM     89  CB  SER A  13      10.754  19.575  96.494  1.00 50.90           C
ATOM     90  OG  SER A  13      12.116  19.828  96.192  1.00 50.90           O
ATOM     91  C   SER A  13      11.288  18.349  98.561  1.00 50.90           C
ATOM     92  O   SER A  13      10.670  17.331  98.864  1.00 50.90           O
ATOM     93  N   ALA A  14      12.628  18.425  98.619  1.00 67.74           N
ATOM     94  CA  ALA A  14      13.550  17.423  99.091  1.00 67.74           C
ATOM     95  CB  ALA A  14      15.006  17.729  98.701  1.00 67.74           C
ATOM     96  C   ALA A  14      13.505  17.275 100.579  1.00 67.74           C
ATOM     97  O   ALA A  14      13.850  16.218 101.105  1.00 67.74           O
ATOM     98  N   ASP A  15      13.117  18.349 101.294  1.00101.52           N
ATOM     99  CA  ASP A  15      13.138  18.402 102.730  1.00101.52           C
ATOM    100  CB  ASP A  15      12.331  17.273 103.398  1.00101.52           C
ATOM    101  CG  ASP A  15      12.007  17.682 104.832  1.00101.52           C
ATOM    102  OD1 ASP A  15      12.878  18.303 105.497  1.00101.52           O
ATOM    103  OD2 ASP A  15      10.871  17.374 105.281  1.00101.52           O
ATOM    104  C   ASP A  15      14.561  18.341 103.203  1.00101.52           C
ATOM    105  O   ASP A  15      14.899  17.606 104.132  1.00101.52           O
ATOM    106  N   ILE A  16      15.436  19.131 102.544  1.00168.79           N
ATOM    107  CA  ILE A  16      16.819  19.234 102.912  1.00168.79           C
ATOM    108  CB  ILE A  16      17.742  18.736 101.841  1.00168.79           C
ATOM    109  CG1 ILE A  16      17.393  17.288 101.455  1.00168.79           C
ATOM    110  CG2 ILE A  16      19.166  18.866 102.384  1.00168.79           C
ATOM    111  CD1 ILE A  16      17.529  16.298 102.611  1.00168.79           C
ATOM    112  C   ILE A  16      17.102  20.695 103.136  1.00168.79           C
ATOM    113  O   ILE A  16      16.405  21.559 102.601  1.00168.79           O
ATOM    114  N   SER A  17      18.141  21.003 103.945  1.00 35.05           N
ATOM    115  CA  SER A  17      18.463  22.357 104.310  1.00 35.05           C
ATOM    116  CB  SER A  17      19.699  22.472 105.223  1.00 35.05           C
ATOM    117  OG  SER A  17      19.457  21.836 106.469  1.00 35.05           O
ATOM    118  C   SER A  17      18.744  23.147 103.072  1.00 35.05           C
ATOM    119  O   SER A  17      19.123  22.605 102.035  1.00 35.05           O
ATOM    120  N   LYS A  18      18.545  24.475 103.170  1.00123.74           N
ATOM    121  CA  LYS A  18      18.745  25.379 102.077  1.00123.74           C
ATOM    122  CB  LYS A  18      18.419  26.831 102.455  1.00123.74           C
ATOM    123  CG  LYS A  18      18.361  27.776 101.257  1.00123.74           C
ATOM    124  CD  LYS A  18      17.744  29.132 101.600  1.00123.74           C
ATOM    125  CE  LYS A  18      16.276  29.049 102.021  0.00123.74           C
ATOM    126  NZ  LYS A  18      16.155  28.456 103.369  0.00123.74           N
ATOM    127  C   LYS A  18      20.187  25.307 101.695  1.00123.74           C
ATOM    128  O   LYS A  18      20.534  25.385 100.518  1.00123.74           O
ATOM    129  N   ALA A  19      21.076  25.181 102.696  1.00 26.64           N
ATOM    130  CA  ALA A  19      22.474  25.088 102.405  1.00 26.64           C
ATOM    131  CB  ALA A  19      23.343  25.044 103.673  1.00 26.64           C
ATOM    132  C   ALA A  19      22.734  23.822 101.641  1.00 26.64           C
ATOM    133  O   ALA A  19      23.466  23.828 100.652  1.00 26.64           O
ATOM    134  N   ALA A  20      22.129  22.700 102.081  1.00 36.86           N
ATOM    135  CA  ALA A  20      22.374  21.416 101.484  1.00 36.86           C
ATOM    136  CB  ALA A  20      21.746  20.257 102.267  1.00 36.86           C
ATOM    137  C   ALA A  20      21.867  21.371 100.080  1.00 36.86           C
ATOM    138  O   ALA A  20      22.505  20.793  99.201  1.00 36.86           O
ATOM    139  N   ALA A  21      20.688  21.965  99.826  1.00 28.81           N
ATOM    140  CA  ALA A  21      20.187  21.957  98.487  1.00 28.81           C
ATOM    141  CB  ALA A  21      18.842  22.691  98.351  1.00 28.81           C
ATOM    142  C   ALA A  21      21.195  22.688  97.663  1.00 28.81           C
ATOM    143  O   ALA A  21      21.560  22.255  96.570  1.00 28.81           O
ATOM    144  N   GLY A  22      21.697  23.816  98.196  1.00 21.09           N
ATOM    145  CA  GLY A  22      22.653  24.602  97.475  1.00 21.09           C
ATOM    146  C   GLY A  22      23.903  23.803  97.267  1.00 21.09           C
ATOM    147  O   GLY A  22      24.477  23.820  96.181  1.00 21.09           O
ATOM    148  N   ARG A  23      24.366  23.086  98.311  1.00 75.27           N
ATOM    149  CA  ARG A  23      25.594  22.350  98.214  1.00 75.27           C
ATOM    150  CB  ARG A  23      26.013  21.694  99.543  1.00 75.27           C
ATOM    151  CG  ARG A  23      26.448  22.700 100.613  1.00 75.27           C
ATOM    152  CD  ARG A  23      27.120  22.052 101.826  1.00 75.27           C
ATOM    153  NE  ARG A  23      26.072  21.338 102.608  1.00 75.27           N
ATOM    154  CZ  ARG A  23      25.713  21.790 103.846  1.00 75.27           C
ATOM    155  NH1 ARG A  23      26.335  22.879 104.385  1.00 75.27           N
ATOM    156  NH2 ARG A  23      24.740  21.144 104.553  1.00 75.27           N
ATOM    157  C   ARG A  23      25.467  21.265  97.189  1.00 75.27           C
ATOM    158  O   ARG A  23      26.341  21.093  96.343  1.00 75.27           O
ATOM    159  N   ALA A  24      24.367  20.495  97.236  1.00 32.95           N
ATOM    160  CA  ALA A  24      24.185  19.413  96.311  1.00 32.95           C
ATOM    161  CB  ALA A  24      22.927  18.582  96.612  1.00 32.95           C
ATOM    162  C   ALA A  24      24.038  19.956  94.924  1.00 32.95           C
ATOM    163  O   ALA A  24      24.577  19.402  93.968  1.00 32.95           O
ATOM    164  N   LEU A  25      23.282  21.058  94.775  1.00 50.47           N
ATOM    165  CA  LEU A  25      23.033  21.621  93.479  1.00 50.47           C
ATOM    166  CB  LEU A  25      22.051  22.805  93.527  1.00 50.47           C
ATOM    167  CG  LEU A  25      21.764  23.421  92.146  1.00 50.47           C
ATOM    168  CD1 LEU A  25      21.046  22.426  91.224  1.00 50.47           C
ATOM    169  CD2 LEU A  25      21.012  24.755  92.274  1.00 50.47           C
ATOM    170  C   LEU A  25      24.304  22.124  92.860  1.00 50.47           C
ATOM    171  O   LEU A  25      24.560  21.873  91.684  1.00 50.47           O
ATOM    172  N   ASP A  26      25.156  22.843  93.617  1.00 97.15           N
ATOM    173  CA  ASP A  26      26.322  23.389  92.981  1.00 97.15           C
ATOM    174  CB  ASP A  26      27.156  24.368  93.841  1.00 97.15           C
ATOM    175  CG  ASP A  26      27.739  23.670  95.060  1.00 97.15           C
ATOM    176  OD1 ASP A  26      26.996  23.524  96.066  1.00 97.15           O
ATOM    177  OD2 ASP A  26      28.936  23.282  95.008  1.00 97.15           O
ATOM    178  C   ASP A  26      27.211  22.282  92.513  1.00 97.15           C
ATOM    179  O   ASP A  26      27.793  22.356  91.433  1.00 97.15           O
ATOM    180  N   ALA A  27      27.328  21.212  93.315  1.00 33.17           N
ATOM    181  CA  ALA A  27      28.174  20.107  92.971  1.00 33.17           C
ATOM    182  CB  ALA A  27      28.203  19.021  94.060  1.00 33.17           C
ATOM    183  C   ALA A  27      27.676  19.465  91.711  1.00 33.17           C
ATOM    184  O   ALA A  27      28.473  19.032  90.881  1.00 33.17           O
ATOM    185  N   VAL A  28      26.342  19.355  91.541  1.00103.53           N
ATOM    186  CA  VAL A  28      25.822  18.677  90.386  1.00103.53           C
ATOM    187  CB  VAL A  28      24.334  18.445  90.414  1.00103.53           C
ATOM    188  CG1 VAL A  28      23.993  17.656  91.689  1.00103.53           C
ATOM    189  CG2 VAL A  28      23.581  19.770  90.242  1.00103.53           C
ATOM    190  C   VAL A  28      26.151  19.436  89.134  1.00103.53           C
ATOM    191  O   VAL A  28      26.537  18.838  88.131  1.00103.53           O
ATOM    192  N   VAL A  29      25.989  20.775  89.158  1.00 37.22           N
ATOM    193  CA  VAL A  29      26.249  21.607  88.017  1.00 37.22           C
ATOM    194  CB  VAL A  29      25.897  23.042  88.276  1.00 37.22           C
ATOM    195  CG1 VAL A  29      26.348  23.890  87.076  1.00 37.22           C
ATOM    196  CG2 VAL A  29      24.392  23.128  88.583  1.00 37.22           C
ATOM    197  C   VAL A  29      27.706  21.559  87.696  1.00 37.22           C
ATOM    198  O   VAL A  29      28.093  21.492  86.531  1.00 37.22           O
ATOM    199  N   GLU A  30      28.564  21.607  88.730  1.00 71.00           N
ATOM    200  CA  GLU A  30      29.972  21.609  88.477  1.00 71.00           C
ATOM    201  CB  GLU A  30      30.822  21.817  89.740  1.00 71.00           C
ATOM    202  CG  GLU A  30      32.301  22.030  89.413  1.00 71.00           C
ATOM    203  CD  GLU A  30      33.001  22.568  90.653  1.00 71.00           C
ATOM    204  OE1 GLU A  30      32.290  22.880  91.644  1.00 71.00           O
ATOM    205  OE2 GLU A  30      34.256  22.684  90.623  1.00 71.00           O
ATOM    206  C   GLU A  30      30.361  20.308  87.851  1.00 71.00           C
ATOM    207  O   GLU A  30      31.192  20.275  86.946  1.00 71.00           O
ATOM    208  N   SER A  31      29.767  19.194  88.320  1.00 79.15           N
ATOM    209  CA  SER A  31      30.100  17.898  87.802  1.00 79.15           C
ATOM    210  CB  SER A  31      29.490  16.743  88.622  1.00 79.15           C
ATOM    211  OG  SER A  31      28.074  16.829  88.643  1.00 79.15           O
ATOM    212  C   SER A  31      29.668  17.768  86.368  1.00 79.15           C
ATOM    213  O   SER A  31      30.369  17.151  85.568  1.00 79.15           O
ATOM    214  N   VAL A  32      28.509  18.341  85.988  1.00 87.83           N
ATOM    215  CA  VAL A  32      28.063  18.204  84.627  1.00 87.83           C
ATOM    216  CB  VAL A  32      26.693  18.772  84.365  1.00 87.83           C
ATOM    217  CG1 VAL A  32      26.740  20.303  84.468  1.00 87.83           C
ATOM    218  CG2 VAL A  32      26.216  18.256  82.995  1.00 87.83           C
ATOM    219  C   VAL A  32      29.036  18.882  83.709  1.00 87.83           C
ATOM    220  O   VAL A  32      29.366  18.351  82.650  1.00 87.83           O
ATOM    221  N   THR A  33      29.530  20.075  84.095  1.00104.90           N
ATOM    222  CA  THR A  33      30.438  20.813  83.262  1.00104.90           C
ATOM    223  CB  THR A  33      30.806  22.153  83.830  1.00104.90           C
ATOM    224  OG1 THR A  33      31.515  21.997  85.050  1.00104.90           O
ATOM    225  CG2 THR A  33      29.514  22.953  84.066  1.00104.90           C
ATOM    226  C   THR A  33      31.701  20.020  83.104  1.00104.90           C
ATOM    227  O   THR A  33      32.300  20.009  82.029  1.00104.90           O
ATOM    228  N   GLU A  34      32.144  19.351  84.185  1.00 69.18           N
ATOM    229  CA  GLU A  34      33.355  18.580  84.174  1.00 69.18           C
ATOM    230  CB  GLU A  34      33.669  17.984  85.555  1.00 69.18           C
ATOM    231  CG  GLU A  34      34.092  19.025  86.592  1.00 69.18           C
ATOM    232  CD  GLU A  34      35.578  19.274  86.400  0.00 69.18           C
ATOM    233  OE1 GLU A  34      36.254  18.362  85.855  0.00 69.18           O
ATOM    234  OE2 GLU A  34      36.061  20.366  86.803  0.00 69.18           O
ATOM    235  C   GLU A  34      33.238  17.422  83.226  1.00 69.18           C
ATOM    236  O   GLU A  34      34.144  17.166  82.436  1.00 69.18           O
ATOM    237  N   ALA A  35      32.115  16.682  83.289  1.00 34.04           N
ATOM    238  CA  ALA A  35      31.929  15.514  82.472  1.00 34.04           C
ATOM    239  CB  ALA A  35      30.629  14.759  82.799  1.00 34.04           C
ATOM    240  C   ALA A  35      31.873  15.901  81.027  1.00 34.04           C
ATOM    241  O   ALA A  35      32.441  15.222  80.173  1.00 34.04           O
ATOM    242  N   LEU A  36      31.169  17.003  80.710  1.00 91.99           N
ATOM    243  CA  LEU A  36      31.013  17.441  79.351  1.00 91.99           C
ATOM    244  CB  LEU A  36      30.033  18.633  79.251  1.00 91.99           C
ATOM    245  CG  LEU A  36      29.618  19.103  77.835  1.00 91.99           C
ATOM    246  CD1 LEU A  36      28.593  20.244  77.936  1.00 91.99           C
ATOM    247  CD2 LEU A  36      30.804  19.511  76.945  1.00 91.99           C
ATOM    248  C   LEU A  36      32.351  17.860  78.806  1.00 91.99           C
ATOM    249  O   LEU A  36      32.687  17.540  77.666  1.00 91.99           O
ATOM    250  N   LYS A  37      33.154  18.584  79.611  1.00 84.85           N
ATOM    251  CA  LYS A  37      34.415  19.113  79.160  1.00 84.85           C
ATOM    252  CB  LYS A  37      35.136  19.980  80.209  1.00 84.85           C
ATOM    253  CG  LYS A  37      35.681  19.188  81.397  1.00 84.85           C
ATOM    254  CD  LYS A  37      36.687  19.970  82.244  1.00 84.85           C
ATOM    255  CE  LYS A  37      37.236  19.166  83.424  1.00 84.85           C
ATOM    256  NZ  LYS A  37      38.202  19.977  84.195  1.00 84.85           N
ATOM    257  C   LYS A  37      35.331  17.983  78.805  1.00 84.85           C
ATOM    258  O   LYS A  37      36.157  18.103  77.899  1.00 84.85           O
ATOM    259  N   LYS A  38      35.227  16.879  79.566  1.00147.49           N
ATOM    260  CA  LYS A  38      35.970  15.658  79.412  1.00147.49           C
ATOM    261  CB  LYS A  38      35.712  14.678  80.571  1.00147.49           C
ATOM    262  CG  LYS A  38      36.583  13.420  80.548  1.00147.49           C
ATOM    263  CD  LYS A  38      38.057  13.692  80.853  1.00147.49           C
ATOM    264  CE  LYS A  38      38.911  12.426  80.959  1.00147.49           C
ATOM    265  NZ  LYS A  38      39.042  11.787  79.632  1.00147.49           N
ATOM    266  C   LYS A  38      35.544  14.979  78.145  1.00147.49           C
ATOM    267  O   LYS A  38      36.318  14.236  77.546  1.00147.49           O
ATOM    268  N   GLY A  39      34.289  15.196  77.704  1.00 33.67           N
ATOM    269  CA  GLY A  39      33.842  14.539  76.508  1.00 33.67           C
ATOM    270  C   GLY A  39      32.847  13.471  76.847  1.00 33.67           C
ATOM    271  O   GLY A  39      32.467  12.681  75.984  1.00 33.67           O
ATOM    272  N   GLU A  40      32.420  13.388  78.120  1.00108.16           N
ATOM    273  CA  GLU A  40      31.412  12.428  78.472  1.00108.16           C
ATOM    274  CB  GLU A  40      31.472  11.989  79.945  1.00108.16           C
ATOM    275  CG  GLU A  40      30.506  10.852  80.283  1.00108.16           C
ATOM    276  CD  GLU A  40      31.020   9.583  79.619  1.00108.16           C
ATOM    277  OE1 GLU A  40      32.153   9.151  79.961  1.00108.16           O
ATOM    278  OE2 GLU A  40      30.285   9.030  78.758  1.00108.16           O
ATOM    279  C   GLU A  40      30.069  13.052  78.229  1.00108.16           C
ATOM    280  O   GLU A  40      29.938  14.274  78.172  1.00108.16           O
ATOM    281  N   GLN A  41      29.027  12.214  78.054  1.00 75.48           N
ATOM    282  CA  GLN A  41      27.703  12.734  77.848  1.00 75.48           C
ATOM    283  CB  GLN A  41      26.916  11.990  76.757  1.00 75.48           C
ATOM    284  CG  GLN A  41      26.609  10.537  77.127  1.00 75.48           C
ATOM    285  CD  GLN A  41      25.831   9.909  75.981  1.00 75.48           C
ATOM    286  OE1 GLN A  41      25.508  10.572  74.998  1.00 75.48           O
ATOM    287  NE2 GLN A  41      25.524   8.590  76.108  1.00 75.48           N
ATOM    288  C   GLN A  41      26.957  12.541  79.130  1.00 75.48           C
ATOM    289  O   GLN A  41      27.019  11.472  79.736  1.00 75.48           O
ATOM    290  N   VAL A  42      26.236  13.584  79.591  1.00 38.98           N
ATOM    291  CA  VAL A  42      25.484  13.445  80.806  1.00 38.98           C
ATOM    292  CB  VAL A  42      25.512  14.668  81.677  1.00 38.98           C
ATOM    293  CG1 VAL A  42      24.576  14.437  82.877  1.00 38.98           C
ATOM    294  CG2 VAL A  42      26.970  14.951  82.076  1.00 38.98           C
ATOM    295  C   VAL A  42      24.063  13.203  80.416  1.00 38.98           C
ATOM    296  O   VAL A  42      23.464  13.996  79.691  1.00 38.98           O
ATOM    297  N   THR A  43      23.479  12.088  80.899  1.00 39.21           N
ATOM    298  CA  THR A  43      22.143  11.762  80.501  1.00 39.21           C
ATOM    299  CB  THR A  43      22.057  10.423  79.828  1.00 39.21           C
ATOM    300  OG1 THR A  43      22.897  10.398  78.682  1.00 39.21           O
ATOM    301  CG2 THR A  43      20.599  10.157  79.421  1.00 39.21           C
ATOM    302  C   THR A  43      21.258  11.718  81.710  1.00 39.21           C
ATOM    303  O   THR A  43      21.578  11.082  82.713  1.00 39.21           O
ATOM    304  N   LEU A  44      20.112  12.424  81.638  1.00 67.90           N
ATOM    305  CA  LEU A  44      19.164  12.418  82.716  1.00 67.90           C
ATOM    306  CB  LEU A  44      19.022  13.802  83.369  1.00 67.90           C
ATOM    307  CG  LEU A  44      20.346  14.328  83.958  1.00 67.90           C
ATOM    308  CD1 LEU A  44      20.163  15.712  84.601  1.00 67.90           C
ATOM    309  CD2 LEU A  44      20.978  13.311  84.924  1.00 67.90           C
ATOM    310  C   LEU A  44      17.849  12.071  82.091  1.00 67.90           C
ATOM    311  O   LEU A  44      17.269  12.876  81.364  1.00 67.90           O
ATOM    312  N   ILE A  45      17.311  10.877  82.395  1.00105.34           N
ATOM    313  CA  ILE A  45      16.134  10.435  81.704  1.00105.34           C
ATOM    314  CB  ILE A  45      15.716   9.036  82.064  1.00105.34           C
ATOM    315  CG1 ILE A  45      14.630   8.532  81.098  0.00105.34           C
ATOM    316  CG2 ILE A  45      15.297   9.013  83.544  0.00105.34           C
ATOM    317  CD1 ILE A  45      14.352   7.035  81.225  1.00105.34           C
ATOM    318  C   ILE A  45      14.980  11.346  81.975  1.00105.34           C
ATOM    319  O   ILE A  45      14.641  11.643  83.119  1.00105.34           O
ATOM    320  N   GLY A  46      14.368  11.834  80.877  1.00 40.59           N
ATOM    321  CA  GLY A  46      13.183  12.636  80.912  1.00 40.59           C
ATOM    322  C   GLY A  46      13.557  14.082  80.823  1.00 40.59           C
ATOM    323  O   GLY A  46      12.891  14.855  80.135  1.00 40.59           O
ATOM    324  N   PHE A  47      14.601  14.494  81.572  1.00 63.24           N
ATOM    325  CA  PHE A  47      15.036  15.865  81.573  1.00 63.24           C
ATOM    326  CB  PHE A  47      15.974  16.166  82.757  1.00 63.24           C
ATOM    327  CG  PHE A  47      16.383  17.600  82.718  1.00 63.24           C
ATOM    328  CD1 PHE A  47      15.529  18.582  83.166  1.00 63.24           C
ATOM    329  CD2 PHE A  47      17.625  17.962  82.250  1.00 63.24           C
ATOM    330  CE1 PHE A  47      15.901  19.905  83.141  1.00 63.24           C
ATOM    331  CE2 PHE A  47      18.003  19.284  82.223  1.00 63.24           C
ATOM    332  CZ  PHE A  47      17.141  20.257  82.666  1.00 63.24           C
ATOM    333  C   PHE A  47      15.760  16.214  80.306  1.00 63.24           C
ATOM    334  O   PHE A  47      15.377  17.148  79.602  1.00 63.24           O
ATOM    335  N   GLY A  48      16.813  15.438  79.958  1.00 28.32           N
ATOM    336  CA  GLY A  48      17.565  15.763  78.775  1.00 28.32           C
ATOM    337  C   GLY A  48      18.992  15.327  78.937  1.00 28.32           C
ATOM    338  O   GLY A  48      19.371  14.739  79.949  1.00 28.32           O
ATOM    339  N   THR A  49      19.829  15.622  77.916  1.00 34.17           N
ATOM    340  CA  THR A  49      21.208  15.222  77.942  1.00 34.17           C
ATOM    341  CB  THR A  49      21.518  14.143  76.942  1.00 34.17           C
ATOM    342  OG1 THR A  49      20.740  12.987  77.215  1.00 34.17           O
ATOM    343  CG2 THR A  49      23.017  13.806  76.993  1.00 34.17           C
ATOM    344  C   THR A  49      22.071  16.398  77.597  1.00 34.17           C
ATOM    345  O   THR A  49      21.647  17.318  76.897  1.00 34.17           O
ATOM    346  N   PHE A  50      23.321  16.387  78.111  1.00 51.32           N
ATOM    347  CA  PHE A  50      24.284  17.418  77.842  1.00 51.32           C
ATOM    348  CB  PHE A  50      24.823  18.119  79.104  1.00 51.32           C
ATOM    349  CG  PHE A  50      23.736  18.898  79.766  1.00 51.32           C
ATOM    350  CD1 PHE A  50      22.865  18.287  80.641  1.00 51.32           C
ATOM    351  CD2 PHE A  50      23.600  20.245  79.522  1.00 51.32           C
ATOM    352  CE1 PHE A  50      21.867  19.007  81.256  1.00 51.32           C
ATOM    353  CE2 PHE A  50      22.605  20.970  80.134  1.00 51.32           C
ATOM    354  CZ  PHE A  50      21.736  20.352  81.001  1.00 51.32           C
ATOM    355  C   PHE A  50      25.471  16.742  77.232  1.00 51.32           C
ATOM    356  O   PHE A  50      25.870  15.664  77.671  1.00 51.32           O
ATOM    357  N   SER A  51      26.072  17.360  76.195  1.00 74.42           N
ATOM    358  CA  SER A  51      27.220  16.750  75.588  1.00 74.42           C
ATOM    359  CB  SER A  51      26.863  15.700  74.520  1.00 74.42           C
ATOM    360  OG  SER A  51      26.197  14.595  75.114  1.00 74.42           O
ATOM    361  C   SER A  51      28.018  17.810  74.903  1.00 74.42           C
ATOM    362  O   SER A  51      27.591  18.958  74.782  1.00 74.42           O
ATOM    363  N   VAL A  52      29.231  17.440  74.450  1.00 91.29           N
ATOM    364  CA  VAL A  52      30.060  18.359  73.732  1.00 91.29           C
ATOM    365  CB  VAL A  52      31.520  18.229  74.051  1.00 91.29           C
ATOM    366  CG1 VAL A  52      31.982  16.816  73.657  1.00 91.29           C
ATOM    367  CG2 VAL A  52      32.281  19.354  73.328  1.00 91.29           C
ATOM    368  C   VAL A  52      29.885  18.039  72.281  1.00 91.29           C
ATOM    369  O   VAL A  52      29.806  16.871  71.902  1.00 91.29           O
ATOM    370  N   LYS A  53      29.777  19.079  71.431  1.00 44.03           N
ATOM    371  CA  LYS A  53      29.626  18.850  70.022  1.00 44.03           C
ATOM    372  CB  LYS A  53      28.452  19.610  69.383  1.00 44.03           C
ATOM    373  CG  LYS A  53      27.060  19.143  69.806  1.00 44.03           C
ATOM    374  CD  LYS A  53      25.966  20.128  69.383  1.00 44.03           C
ATOM    375  CE  LYS A  53      24.541  19.633  69.634  1.00 44.03           C
ATOM    376  NZ  LYS A  53      23.567  20.664  69.208  1.00 44.03           N
ATOM    377  C   LYS A  53      30.847  19.387  69.353  1.00 44.03           C
ATOM    378  O   LYS A  53      31.309  20.480  69.677  1.00 44.03           O
ATOM    379  N   GLU A  54      31.413  18.626  68.399  1.00123.10           N
ATOM    380  CA  GLU A  54      32.575  19.132  67.737  1.00123.10           C
ATOM    381  CB  GLU A  54      33.487  18.038  67.158  1.00123.10           C
ATOM    382  CG  GLU A  54      34.907  18.535  66.892  1.00123.10           C
ATOM    383  CD  GLU A  54      35.598  18.672  68.243  1.00123.10           C
ATOM    384  OE1 GLU A  54      35.687  17.644  68.966  1.00123.10           O
ATOM    385  OE2 GLU A  54      36.038  19.805  68.578  1.00123.10           O
ATOM    386  C   GLU A  54      32.109  20.003  66.619  1.00123.10           C
ATOM    387  O   GLU A  54      31.077  19.735  66.006  1.00123.10           O
ATOM    388  N   ARG A  55      32.853  21.093  66.348  1.00150.92           N
ATOM    389  CA  ARG A  55      32.534  21.962  65.256  1.00150.92           C
ATOM    390  CB  ARG A  55      32.267  23.420  65.673  1.00150.92           C
ATOM    391  CG  ARG A  55      30.958  23.616  66.444  1.00150.92           C
ATOM    392  CD  ARG A  55      29.732  23.744  65.536  1.00150.92           C
ATOM    393  NE  ARG A  55      29.347  22.370  65.109  1.00150.92           N
ATOM    394  CZ  ARG A  55      28.443  21.656  65.842  1.00150.92           C
ATOM    395  NH1 ARG A  55      27.814  22.235  66.906  1.00150.92           N
ATOM    396  NH2 ARG A  55      28.171  20.360  65.514  1.00150.92           N
ATOM    397  C   ARG A  55      33.733  21.958  64.366  1.00150.92           C
ATOM    398  O   ARG A  55      34.863  22.114  64.828  1.00150.92           O
ATOM    399  N   ALA A  56      33.507  21.765  63.054  1.00 26.83           N
ATOM    400  CA  ALA A  56      34.580  21.694  62.107  1.00 26.83           C
ATOM    401  CB  ALA A  56      34.170  21.069  60.763  1.00 26.83           C
ATOM    402  C   ALA A  56      35.075  23.074  61.827  1.00 26.83           C
ATOM    403  O   ALA A  56      34.387  24.063  62.073  1.00 26.83           O
ATOM    404  N   ALA A  57      36.319  23.161  61.317  1.00 26.73           N
ATOM    405  CA  ALA A  57      36.884  24.429  60.970  1.00 26.73           C
ATOM    406  CB  ALA A  57      38.366  24.347  60.575  1.00 26.73           C
ATOM    407  C   ALA A  57      36.121  24.927  59.787  1.00 26.73           C
ATOM    408  O   ALA A  57      35.596  24.136  59.005  1.00 26.73           O
ATOM    409  N   ARG A  58      36.017  26.264  59.646  1.00156.68           N
ATOM    410  CA  ARG A  58      35.278  26.828  58.553  1.00156.68           C
ATOM    411  CB  ARG A  58      33.939  27.453  58.973  1.00156.68           C
ATOM    412  CG  ARG A  58      33.035  26.547  59.801  1.00156.68           C
ATOM    413  CD  ARG A  58      31.728  27.225  60.213  1.00156.68           C
ATOM    414  NE  ARG A  58      32.080  28.521  60.862  1.00156.68           N
ATOM    415  CZ  ARG A  58      32.481  28.554  62.166  1.00156.68           C
ATOM    416  NH1 ARG A  58      32.619  27.389  62.863  1.00156.68           N
ATOM    417  NH2 ARG A  58      32.751  29.748  62.771  1.00156.68           N
ATOM    418  C   ARG A  58      36.057  28.001  58.063  1.00156.68           C
ATOM    419  O   ARG A  58      36.891  28.544  58.782  1.00156.68           O
ATOM    420  N   THR A  59      35.824  28.422  56.809  1.00105.34           N
ATOM    421  CA  THR A  59      36.461  29.625  56.369  1.00105.34           C
ATOM    422  CB  THR A  59      36.636  29.709  54.881  1.00105.34           C
ATOM    423  OG1 THR A  59      35.371  29.686  54.235  1.00105.34           O
ATOM    424  CG2 THR A  59      37.492  28.518  54.418  1.00105.34           C
ATOM    425  C   THR A  59      35.548  30.727  56.791  1.00105.34           C
ATOM    426  O   THR A  59      34.343  30.524  56.934  1.00105.34           O
ATOM    427  N   GLY A  60      36.101  31.931  57.015  1.00 41.97           N
ATOM    428  CA  GLY A  60      35.270  33.015  57.443  1.00 41.97           C
ATOM    429  C   GLY A  60      35.842  34.260  56.863  1.00 41.97           C
ATOM    430  O   GLY A  60      36.862  34.221  56.177  1.00 41.97           O
ATOM    431  N   ARG A  61      35.174  35.401  57.117  1.00 44.60           N
ATOM    432  CA  ARG A  61      35.635  36.655  56.606  1.00 44.60           C
ATOM    433  CB  ARG A  61      34.722  37.212  55.502  1.00 44.60           C
ATOM    434  CG  ARG A  61      35.211  38.518  54.876  1.00 44.60           C
ATOM    435  CD  ARG A  61      34.275  39.048  53.789  1.00 44.60           C
ATOM    436  NE  ARG A  61      34.093  37.947  52.802  1.00 44.60           N
ATOM    437  CZ  ARG A  61      35.042  37.726  51.848  1.00 44.60           C
ATOM    438  NH1 ARG A  61      36.153  38.518  51.800  1.00 44.60           N
ATOM    439  NH2 ARG A  61      34.886  36.709  50.951  1.00 44.60           N
ATOM    440  C   ARG A  61      35.595  37.633  57.737  1.00 44.60           C
ATOM    441  O   ARG A  61      34.693  37.597  58.573  1.00 44.60           O
ATOM    442  N   ASN A  62      36.581  38.547  57.794  1.00 52.45           N
ATOM    443  CA  ASN A  62      36.595  39.515  58.852  1.00 52.45           C
ATOM    444  CB  ASN A  62      38.022  39.818  59.345  1.00 52.45           C
ATOM    445  CG  ASN A  62      37.972  40.729  60.562  1.00 52.45           C
ATOM    446  OD1 ASN A  62      37.305  41.762  60.558  1.00 52.45           O
ATOM    447  ND2 ASN A  62      38.702  40.337  61.640  1.00 52.45           N
ATOM    448  C   ASN A  62      36.000  40.765  58.289  1.00 52.45           C
ATOM    449  O   ASN A  62      36.512  41.331  57.331  1.00 52.45           O
ATOM    450  N   PRO A  63      34.907  41.200  58.842  1.00 73.17           N
ATOM    451  CA  PRO A  63      34.212  42.352  58.337  1.00 73.17           C
ATOM    452  CD  PRO A  63      34.566  40.909  60.223  1.00 73.17           C
ATOM    453  CB  PRO A  63      33.059  42.576  59.311  1.00 73.17           C
ATOM    454  CG  PRO A  63      33.622  42.048  60.643  1.00 73.17           C
ATOM    455  C   PRO A  63      35.068  43.582  58.220  1.00 73.17           C
ATOM    456  O   PRO A  63      34.919  44.302  57.233  1.00 73.17           O
ATOM    457  N   GLN A  64      35.920  43.884  59.223  1.00 82.60           N
ATOM    458  CA  GLN A  64      36.699  45.091  59.153  1.00 82.60           C
ATOM    459  CB  GLN A  64      37.411  45.409  60.480  1.00 82.60           C
ATOM    460  CG  GLN A  64      36.465  45.804  61.616  1.00 82.60           C
ATOM    461  CD  GLN A  64      36.010  47.237  61.374  1.00 82.60           C
ATOM    462  OE1 GLN A  64      36.276  47.817  60.322  1.00 82.60           O
ATOM    463  NE2 GLN A  64      35.305  47.829  62.376  1.00 82.60           N
ATOM    464  C   GLN A  64      37.765  45.004  58.102  1.00 82.60           C
ATOM    465  O   GLN A  64      37.854  45.860  57.222  1.00 82.60           O
ATOM    466  N   THR A  65      38.600  43.950  58.176  1.00110.62           N
ATOM    467  CA  THR A  65      39.716  43.777  57.285  1.00110.62           C
ATOM    468  CB  THR A  65      40.674  42.730  57.774  1.00110.62           C
ATOM    469  OG1 THR A  65      41.817  42.682  56.939  1.00110.62           O
ATOM    470  CG2 THR A  65      39.974  41.367  57.779  1.00110.62           C
ATOM    471  C   THR A  65      39.265  43.399  55.906  1.00110.62           C
ATOM    472  O   THR A  65      39.780  43.900  54.909  1.00110.62           O
ATOM    473  N   GLY A  66      38.280  42.491  55.817  1.00 19.39           N
ATOM    474  CA  GLY A  66      37.786  42.011  54.560  1.00 19.39           C
ATOM    475  C   GLY A  66      38.590  40.805  54.187  1.00 19.39           C
ATOM    476  O   GLY A  66      38.310  40.139  53.192  1.00 19.39           O
ATOM    477  N   ALA A  67      39.618  40.488  54.995  1.00 30.80           N
ATOM    478  CA  ALA A  67      40.466  39.372  54.699  1.00 30.80           C
ATOM    479  CB  ALA A  67      41.786  39.387  55.486  1.00 30.80           C
ATOM    480  C   ALA A  67      39.755  38.104  55.036  1.00 30.80           C
ATOM    481  O   ALA A  67      38.920  38.059  55.939  1.00 30.80           O
ATOM    482  N   THR A  68      40.068  37.026  54.290  1.00 97.66           N
ATOM    483  CA  THR A  68      39.472  35.758  54.587  1.00 97.66           C
ATOM    484  CB  THR A  68      39.484  34.796  53.434  1.00 97.66           C
ATOM    485  OG1 THR A  68      38.739  33.632  53.761  1.00 97.66           O
ATOM    486  CG2 THR A  68      40.940  34.425  53.106  1.00 97.66           C
ATOM    487  C   THR A  68      40.260  35.160  55.708  1.00 97.66           C
ATOM    488  O   THR A  68      41.468  35.375  55.809  1.00 97.66           O
ATOM    489  N   ILE A  69      39.586  34.404  56.597  1.00 92.65           N
ATOM    490  CA  ILE A  69      40.266  33.839  57.727  1.00 92.65           C
ATOM    491  CB  ILE A  69      40.004  34.612  58.993  1.00 92.65           C
ATOM    492  CG1 ILE A  69      40.464  36.067  58.812  1.00 92.65           C
ATOM    493  CG2 ILE A  69      40.709  33.914  60.170  1.00 92.65           C
ATOM    494  CD1 ILE A  69      41.960  36.194  58.524  1.00 92.65           C
ATOM    495  C   ILE A  69      39.785  32.433  57.915  1.00 92.65           C
ATOM    496  O   ILE A  69      38.704  32.064  57.457  1.00 92.65           O
ATOM    497  N   LYS A  70      40.609  31.596  58.574  1.00108.49           N
ATOM    498  CA  LYS A  70      40.250  30.235  58.836  1.00108.49           C
ATOM    499  CB  LYS A  70      41.443  29.272  58.662  1.00108.49           C
ATOM    500  CG  LYS A  70      41.164  27.786  58.919  1.00108.49           C
ATOM    501  CD  LYS A  70      40.853  27.431  60.376  1.00108.49           C
ATOM    502  CE  LYS A  70      40.854  25.927  60.653  1.00108.49           C
ATOM    503  NZ  LYS A  70      42.244  25.436  60.785  1.00108.49           N
ATOM    504  C   LYS A  70      39.785  30.171  60.251  1.00108.49           C
ATOM    505  O   LYS A  70      40.421  30.694  61.164  1.00108.49           O
ATOM    506  N   ILE A  71      38.640  29.504  60.460  1.00102.62           N
ATOM    507  CA  ILE A  71      38.071  29.342  61.761  1.00102.62           C
ATOM    508  CB  ILE A  71      36.569  29.319  61.745  1.00102.62           C
ATOM    509  CG1 ILE A  71      35.995  30.634  61.193  1.00102.62           C
ATOM    510  CG2 ILE A  71      36.094  28.997  63.170  1.00102.62           C
ATOM    511  CD1 ILE A  71      36.302  31.846  62.067  1.00102.62           C
ATOM    512  C   ILE A  71      38.489  27.975  62.180  1.00102.62           C
ATOM    513  O   ILE A  71      38.179  26.991  61.511  1.00102.62           O
ATOM    514  N   ASP A  72      39.224  27.882  63.301  1.00 24.81           N
ATOM    515  CA  ASP A  72      39.698  26.606  63.740  1.00 24.81           C
ATOM    516  CB  ASP A  72      40.763  26.700  64.844  1.00 24.81           C
ATOM    517  CG  ASP A  72      42.012  27.312  64.230  1.00 24.81           C
ATOM    518  OD1 ASP A  72      42.056  27.426  62.975  1.00 24.81           O
ATOM    519  OD2 ASP A  72      42.937  27.675  65.004  1.00 24.81           O
ATOM    520  C   ASP A  72      38.541  25.846  64.295  1.00 24.81           C
ATOM    521  O   ASP A  72      37.503  26.416  64.628  1.00 24.81           O
ATOM    522  N   ALA A  73      38.693  24.513  64.393  1.00 23.52           N
ATOM    523  CA  ALA A  73      37.627  23.712  64.912  1.00 23.52           C
ATOM    524  CB  ALA A  73      37.879  22.199  64.800  1.00 23.52           C
ATOM    525  C   ALA A  73      37.478  24.050  66.360  1.00 23.52           C
ATOM    526  O   ALA A  73      38.443  24.427  67.023  1.00 23.52           O
ATOM    527  N   ALA A  74      36.236  23.948  66.877  1.00 32.60           N
ATOM    528  CA  ALA A  74      35.973  24.256  68.253  1.00 32.60           C
ATOM    529  CB  ALA A  74      35.457  25.688  68.480  1.00 32.60           C
ATOM    530  C   ALA A  74      34.895  23.333  68.715  1.00 32.60           C
ATOM    531  O   ALA A  74      34.238  22.679  67.907  1.00 32.60           O
ATOM    532  N   LYS A  75      34.711  23.230  70.045  1.00109.90           N
ATOM    533  CA  LYS A  75      33.689  22.381  70.581  1.00109.90           C
ATOM    534  CB  LYS A  75      34.261  21.190  71.366  1.00109.90           C
ATOM    535  CG  LYS A  75      35.388  21.578  72.323  1.00109.90           C
ATOM    536  CD  LYS A  75      35.938  20.393  73.118  1.00109.90           C
ATOM    537  CE  LYS A  75      36.792  19.444  72.274  1.00109.90           C
ATOM    538  NZ  LYS A  75      37.285  18.323  73.105  1.00109.90           N
ATOM    539  C   LYS A  75      32.810  23.212  71.458  1.00109.90           C
ATOM    540  O   LYS A  75      33.259  24.188  72.058  1.00109.90           O
ATOM    541  N   VAL A  76      31.509  22.860  71.518  1.00 46.67           N
ATOM    542  CA  VAL A  76      30.574  23.618  72.302  1.00 46.67           C
ATOM    543  CB  VAL A  76      29.665  24.463  71.458  1.00 46.67           C
ATOM    544  CG1 VAL A  76      30.515  25.532  70.751  1.00 46.67           C
ATOM    545  CG2 VAL A  76      28.906  23.545  70.481  1.00 46.67           C
ATOM    546  C   VAL A  76      29.703  22.662  73.065  1.00 46.67           C
ATOM    547  O   VAL A  76      29.513  21.518  72.659  1.00 46.67           O
ATOM    548  N   PRO A  77      29.187  23.101  74.190  1.00 75.83           N
ATOM    549  CA  PRO A  77      28.285  22.298  74.977  1.00 75.83           C
ATOM    550  CD  PRO A  77      29.794  24.169  74.962  1.00 75.83           C
ATOM    551  CB  PRO A  77      28.275  22.922  76.375  1.00 75.83           C
ATOM    552  CG  PRO A  77      28.858  24.333  76.171  1.00 75.83           C
ATOM    553  C   PRO A  77      26.940  22.270  74.314  1.00 75.83           C
ATOM    554  O   PRO A  77      26.567  23.260  73.686  1.00 75.83           O
ATOM    555  N   SER A  78      26.190  21.154  74.439  1.00 33.34           N
ATOM    556  CA  SER A  78      24.901  21.093  73.806  1.00 33.34           C
ATOM    557  CB  SER A  78      24.907  20.311  72.481  1.00 33.34           C
ATOM    558  OG  SER A  78      25.214  18.945  72.721  1.00 33.34           O
ATOM    559  C   SER A  78      23.935  20.403  74.722  1.00 33.34           C
ATOM    560  O   SER A  78      24.306  19.520  75.496  1.00 33.34           O
ATOM    561  N   PHE A  79      22.650  20.805  74.639  1.00 60.27           N
ATOM    562  CA  PHE A  79      21.612  20.262  75.471  1.00 60.27           C
ATOM    563  CB  PHE A  79      21.017  21.346  76.392  1.00 60.27           C
ATOM    564  CG  PHE A  79      19.866  20.820  77.179  1.00 60.27           C
ATOM    565  CD1 PHE A  79      20.063  19.988  78.256  1.00 60.27           C
ATOM    566  CD2 PHE A  79      18.581  21.191  76.854  1.00 60.27           C
ATOM    567  CE1 PHE A  79      18.994  19.518  78.983  1.00 60.27           C
ATOM    568  CE2 PHE A  79      17.508  20.726  77.577  1.00 60.27           C
ATOM    569  CZ  PHE A  79      17.713  19.884  78.644  1.00 60.27           C
ATOM    570  C   PHE A  79      20.519  19.745  74.585  1.00 60.27           C
ATOM    571  O   PHE A  79      20.135  20.387  73.610  1.00 60.27           O
ATOM    572  N   LYS A  80      20.008  18.537  74.900  1.00143.58           N
ATOM    573  CA  LYS A  80      18.907  17.960  74.179  1.00143.58           C
ATOM    574  CB  LYS A  80      19.272  16.636  73.484  1.00143.58           C
ATOM    575  CG  LYS A  80      18.077  15.877  72.899  1.00143.58           C
ATOM    576  CD  LYS A  80      17.348  16.604  71.769  1.00143.58           C
ATOM    577  CE  LYS A  80      16.183  17.465  72.264  1.00143.58           C
ATOM    578  NZ  LYS A  80      15.433  18.022  71.116  1.00143.58           N
ATOM    579  C   LYS A  80      17.858  17.656  75.197  1.00143.58           C
ATOM    580  O   LYS A  80      18.080  16.860  76.108  1.00143.58           O
ATOM    581  N   ALA A  81      16.675  18.284  75.062  1.00 29.37           N
ATOM    582  CA  ALA A  81      15.634  18.102  76.035  1.00 29.37           C
ATOM    583  CB  ALA A  81      14.495  19.130  75.912  1.00 29.37           C
ATOM    584  C   ALA A  81      15.035  16.742  75.881  1.00 29.37           C
ATOM    585  O   ALA A  81      14.916  16.219  74.774  1.00 29.37           O
ATOM    586  N   GLY A  82      14.634  16.139  77.020  1.00 16.39           N
ATOM    587  CA  GLY A  82      14.033  14.835  77.024  1.00 16.39           C
ATOM    588  C   GLY A  82      12.581  14.998  76.706  1.00 16.39           C
ATOM    589  O   GLY A  82      12.072  16.115  76.631  1.00 16.39           O
ATOM    590  N   LYS A  83      11.871  13.864  76.537  1.00 88.69           N
ATOM    591  CA  LYS A  83      10.490  13.869  76.146  1.00 88.69           C
ATOM    592  CB  LYS A  83       9.914  12.454  75.942  1.00 88.69           C
ATOM    593  CG  LYS A  83       8.572  12.414  75.199  1.00 88.69           C
ATOM    594  CD  LYS A  83       7.416  13.127  75.911  1.00 88.69           C
ATOM    595  CE  LYS A  83       6.108  13.125  75.116  1.00 88.69           C
ATOM    596  NZ  LYS A  83       5.049  13.830  75.873  1.00 88.69           N
ATOM    597  C   LYS A  83       9.657  14.539  77.193  1.00 88.69           C
ATOM    598  O   LYS A  83       8.762  15.319  76.872  1.00 88.69           O
ATOM    599  N   ALA A  84       9.926  14.259  78.480  1.00 24.83           N
ATOM    600  CA  ALA A  84       9.106  14.811  79.519  1.00 24.83           C
ATOM    601  CB  ALA A  84       9.543  14.365  80.924  1.00 24.83           C
ATOM    602  C   ALA A  84       9.203  16.302  79.475  1.00 24.83           C
ATOM    603  O   ALA A  84       8.201  17.003  79.606  1.00 24.83           O
ATOM    604  N   LEU A  85      10.422  16.832  79.277  1.00 41.10           N
ATOM    605  CA  LEU A  85      10.592  18.255  79.274  1.00 41.10           C
ATOM    606  CB  LEU A  85      12.063  18.678  79.118  1.00 41.10           C
ATOM    607  CG  LEU A  85      12.256  20.206  79.111  1.00 41.10           C
ATOM    608  CD1 LEU A  85      11.886  20.811  80.476  1.00 41.10           C
ATOM    609  CD2 LEU A  85      13.664  20.604  78.640  1.00 41.10           C
ATOM    610  C   LEU A  85       9.826  18.842  78.121  1.00 41.10           C
ATOM    611  O   LEU A  85       9.137  19.849  78.277  1.00 41.10           O
ATOM    612  N   LYS A  86       9.917  18.219  76.926  1.00 80.95           N
ATOM    613  CA  LYS A  86       9.253  18.724  75.753  1.00 80.95           C
ATOM    614  CB  LYS A  86       9.500  17.845  74.515  1.00 80.95           C
ATOM    615  CG  LYS A  86      10.969  17.711  74.111  1.00 80.95           C
ATOM    616  CD  LYS A  86      11.212  16.537  73.160  1.00 80.95           C
ATOM    617  CE  LYS A  86      12.678  16.328  72.780  1.00 80.95           C
ATOM    618  NZ  LYS A  86      12.819  15.086  71.988  1.00 80.95           N
ATOM    619  C   LYS A  86       7.766  18.696  75.992  1.00 80.95           C
ATOM    620  O   LYS A  86       7.065  19.668  75.712  1.00 80.95           O
ATOM    621  N   ASP A  87       7.283  17.557  76.533  1.00272.03           N
ATOM    622  CA  ASP A  87       5.934  17.222  76.925  1.00272.03           C
ATOM    623  CB  ASP A  87       5.575  17.673  78.351  1.00272.03           C
ATOM    624  CG  ASP A  87       4.376  16.849  78.808  1.00272.03           C
ATOM    625  OD1 ASP A  87       3.315  16.907  78.132  1.00272.03           O
ATOM    626  OD2 ASP A  87       4.515  16.134  79.836  1.00272.03           O
ATOM    627  C   ASP A  87       4.850  17.652  75.980  1.00272.03           C
ATOM    628  O   ASP A  87       4.193  18.662  76.232  1.00272.03           O
ATOM    629  N   ALA A  88       4.632  16.885  74.876  1.00 78.33           N
ATOM    630  CA  ALA A  88       3.601  17.216  73.921  1.00 78.33           C
ATOM    631  CB  ALA A  88       4.146  17.705  72.568  1.00 78.33           C
ATOM    632  C   ALA A  88       2.727  16.040  73.637  1.00 78.33           C
ATOM    633  O   ALA A  88       3.141  14.887  73.758  1.00 78.33           O
ATOM    634  N   VAL A  89       1.461  16.335  73.265  1.00 93.47           N
ATOM    635  CA  VAL A  89       0.499  15.315  72.982  1.00 93.47           C
ATOM    636  CB  VAL A  89      -0.894  15.842  72.769  1.00 93.47           C
ATOM    637  CG1 VAL A  89      -0.925  16.764  71.539  1.00 93.47           C
ATOM    638  CG2 VAL A  89      -1.842  14.635  72.668  1.00 93.47           C
ATOM    639  C   VAL A  89       0.908  14.531  71.777  1.00 93.47           C
ATOM    640  O   VAL A  89       0.935  13.301  71.814  1.00 93.47           O
ATOM    641  N   ASN A  90       1.267  15.216  70.675  1.00 61.06           N
ATOM    642  CA  ASN A  90       1.643  14.486  69.503  1.00 61.06           C
ATOM    643  CB  ASN A  90       0.798  14.837  68.266  1.00 61.06           C
ATOM    644  CG  ASN A  90       1.133  13.840  67.164  1.00 61.06           C
ATOM    645  OD1 ASN A  90       1.976  14.100  66.307  1.00 61.06           O
ATOM    646  ND2 ASN A  90       0.461  12.658  67.192  1.00 61.06           N
ATOM    647  C   ASN A  90       3.088  14.844  69.194  1.00 61.06           C
ATOM    648  O   ASN A  90       3.311  15.959  68.651  1.00 61.06           O
ATOM    649  OXT ASN A  90       3.987  14.013  69.490  1.00 61.06           O
TER     650      ASN A  90
ATOM    651  N   MET B  91      27.745   9.661  81.698  1.00 31.30           N
ATOM    652  CA  MET B  91      27.234   9.706  83.087  1.00 31.30           C
ATOM    653  CB  MET B  91      27.837  10.902  83.845  1.00 31.30           C
ATOM    654  CG  MET B  91      27.358  11.014  85.293  1.00 31.30           C
ATOM    655  SD  MET B  91      28.057  12.421  86.207  1.00 31.30           S
ATOM    656  CE  MET B  91      29.677  11.646  86.472  1.00 31.30           C
ATOM    657  C   MET B  91      25.745   9.824  83.121  1.00 31.30           C
ATOM    658  O   MET B  91      25.165  10.741  82.538  1.00 31.30           O
ATOM    659  N   ASN B  92      25.094   8.856  83.795  1.00 55.69           N
ATOM    660  CA  ASN B  92      23.668   8.832  83.925  1.00 55.69           C
ATOM    661  CB  ASN B  92      23.063   7.419  83.801  1.00 55.69           C
ATOM    662  CG  ASN B  92      23.661   6.498  84.857  1.00 55.69           C
ATOM    663  OD1 ASN B  92      24.224   6.946  85.855  1.00 55.69           O
ATOM    664  ND2 ASN B  92      23.558   5.163  84.619  1.00 55.69           N
ATOM    665  C   ASN B  92      23.285   9.446  85.235  1.00 55.69           C
ATOM    666  O   ASN B  92      24.139   9.862  86.017  1.00 55.69           O
ATOM    667  N   LYS B  93      21.966   9.521  85.501  1.00 67.38           N
ATOM    668  CA  LYS B  93      21.472  10.173  86.680  1.00 67.38           C
ATOM    669  CB  LYS B  93      19.937  10.160  86.764  0.00 67.38           C
ATOM    670  CG  LYS B  93      19.375  11.151  87.784  0.00 67.38           C
ATOM    671  CD  LYS B  93      17.888  11.442  87.583  0.00 67.38           C
ATOM    672  CE  LYS B  93      17.375  12.597  88.443  0.00 67.38           C
ATOM    673  NZ  LYS B  93      17.930  13.878  87.954  0.00 67.38           N
ATOM    674  C   LYS B  93      22.016   9.497  87.904  1.00 67.38           C
ATOM    675  O   LYS B  93      22.448  10.165  88.842  1.00 67.38           O
ATOM    676  N   SER B  94      22.034   8.152  87.923  1.00 28.07           N
ATOM    677  CA  SER B  94      22.489   7.443  89.087  1.00 28.07           C
ATOM    678  CB  SER B  94      22.369   5.917  88.942  1.00 28.07           C
ATOM    679  OG  SER B  94      21.006   5.542  88.817  1.00 28.07           O
ATOM    680  C   SER B  94      23.937   7.748  89.329  1.00 28.07           C
ATOM    681  O   SER B  94      24.377   7.843  90.473  1.00 28.07           O
ATOM    682  N   GLU B  95      24.726   7.882  88.250  1.00 43.08           N
ATOM    683  CA  GLU B  95      26.135   8.147  88.349  1.00 43.08           C
ATOM    684  CB  GLU B  95      26.843   8.065  86.985  1.00 43.08           C
ATOM    685  CG  GLU B  95      26.901   6.656  86.392  1.00 43.08           C
ATOM    686  CD  GLU B  95      27.544   6.760  85.015  1.00 43.08           C
ATOM    687  OE1 GLU B  95      28.543   7.517  84.886  1.00 43.08           O
ATOM    688  OE2 GLU B  95      27.038   6.094  84.072  1.00 43.08           O
ATOM    689  C   GLU B  95      26.369   9.529  88.878  1.00 43.08           C
ATOM    690  O   GLU B  95      27.295   9.755  89.655  1.00 43.08           O
ATOM    691  N   LEU B  96      25.545  10.500  88.439  1.00 47.69           N
ATOM    692  CA  LEU B  96      25.684  11.876  88.825  1.00 47.69           C
ATOM    693  CB  LEU B  96      24.685  12.771  88.064  1.00 47.69           C
ATOM    694  CG  LEU B  96      24.758  14.267  88.417  1.00 47.69           C
ATOM    695  CD1 LEU B  96      26.140  14.854  88.091  1.00 47.69           C
ATOM    696  CD2 LEU B  96      23.620  15.048  87.738  1.00 47.69           C
ATOM    697  C   LEU B  96      25.421  12.018  90.296  1.00 47.69           C
ATOM    698  O   LEU B  96      26.135  12.735  90.999  1.00 47.69           O
ATOM    699  N   ILE B  97      24.384  11.323  90.804  1.00 92.32           N
ATOM    700  CA  ILE B  97      24.016  11.432  92.188  1.00 92.32           C
ATOM    701  CB  ILE B  97      22.765  10.681  92.559  1.00 92.32           C
ATOM    702  CG1 ILE B  97      22.951   9.166  92.396  1.00 92.32           C
ATOM    703  CG2 ILE B  97      21.609  11.257  91.726  1.00 92.32           C
ATOM    704  CD1 ILE B  97      21.828   8.337  93.018  1.00 92.32           C
ATOM    705  C   ILE B  97      25.131  10.914  93.041  1.00 92.32           C
ATOM    706  O   ILE B  97      25.428  11.477  94.093  1.00 92.32           O
ATOM    707  N   ASP B  98      25.774   9.813  92.614  1.00 72.65           N
ATOM    708  CA  ASP B  98      26.816   9.233  93.409  1.00 72.65           C
ATOM    709  CB  ASP B  98      27.380   7.949  92.779  1.00 72.65           C
ATOM    710  CG  ASP B  98      28.039   7.128  93.877  1.00 72.65           C
ATOM    711  OD1 ASP B  98      27.906   7.512  95.070  1.00 72.65           O
ATOM    712  OD2 ASP B  98      28.671   6.093  93.537  1.00 72.65           O
ATOM    713  C   ASP B  98      27.935  10.228  93.538  1.00 72.65           C
ATOM    714  O   ASP B  98      28.504  10.392  94.616  1.00 72.65           O
ATOM    715  N   ALA B  99      28.276  10.925  92.436  1.00 35.63           N
ATOM    716  CA  ALA B  99      29.364  11.866  92.426  1.00 35.63           C
ATOM    717  CB  ALA B  99      29.627  12.444  91.024  1.00 35.63           C
ATOM    718  C   ALA B  99      29.073  13.023  93.340  1.00 35.63           C
ATOM    719  O   ALA B  99      29.965  13.516  94.028  1.00 35.63           O
ATOM    720  N   VAL B 100      27.815  13.508  93.326  1.00 53.51           N
ATOM    721  CA  VAL B 100      27.359  14.650  94.078  1.00 53.51           C
ATOM    722  CB  VAL B 100      26.002  15.115  93.639  1.00 53.51           C
ATOM    723  CG1 VAL B 100      25.564  16.281  94.543  1.00 53.51           C
ATOM    724  CG2 VAL B 100      26.077  15.477  92.146  1.00 53.51           C
ATOM    725  C   VAL B 100      27.287  14.374  95.549  1.00 53.51           C
ATOM    726  O   VAL B 100      27.487  15.272  96.366  1.00 53.51           O
ATOM    727  N   ALA B 101      26.937  13.137  95.934  1.00 32.08           N
ATOM    728  CA  ALA B 101      26.840  12.826  97.329  1.00 32.08           C
ATOM    729  CB  ALA B 101      26.407  11.372  97.587  1.00 32.08           C
ATOM    730  C   ALA B 101      28.199  13.011  97.933  1.00 32.08           C
ATOM    731  O   ALA B 101      28.324  13.490  99.059  1.00 32.08           O
ATOM    732  N   ALA B 102      29.252  12.606  97.196  1.00 38.06           N
ATOM    733  CA  ALA B 102      30.600  12.660  97.693  1.00 38.06           C
ATOM    734  CB  ALA B 102      31.601  11.986  96.738  1.00 38.06           C
ATOM    735  C   ALA B 102      31.088  14.066  97.925  1.00 38.06           C
ATOM    736  O   ALA B 102      31.626  14.366  98.990  1.00 38.06           O
ATOM    737  N   SER B 103      30.901  14.973  96.947  1.00 41.62           N
ATOM    738  CA  SER B 103      31.429  16.311  97.042  1.00 41.62           C
ATOM    739  CB  SER B 103      31.198  17.117  95.754  1.00 41.62           C
ATOM    740  OG  SER B 103      29.806  17.259  95.513  1.00 41.62           O
ATOM    741  C   SER B 103      30.776  17.062  98.167  1.00 41.62           C
ATOM    742  O   SER B 103      31.441  17.757  98.933  1.00 41.62           O
ATOM    743  N   ALA B 104      29.440  16.958  98.254  1.00 59.70           N
ATOM    744  CA  ALA B 104      28.575  17.591  99.216  1.00 59.70           C
ATOM    745  CB  ALA B 104      27.085  17.437  98.867  1.00 59.70           C
ATOM    746  C   ALA B 104      28.768  17.029 100.592  1.00 59.70           C
ATOM    747  O   ALA B 104      28.555  17.733 101.579  1.00 59.70           O
ATOM    748  N   ASP B 105      29.176  15.747 100.694  1.00 65.29           N
ATOM    749  CA  ASP B 105      29.277  15.067 101.958  1.00 65.29           C
ATOM    750  CB  ASP B 105      30.117  15.835 102.994  1.00 65.29           C
ATOM    751  CG  ASP B 105      31.567  15.828 102.533  1.00 65.29           C
ATOM    752  OD1 ASP B 105      31.849  15.208 101.472  1.00 65.29           O
ATOM    753  OD2 ASP B 105      32.414  16.439 103.238  1.00 65.29           O
ATOM    754  C   ASP B 105      27.916  14.833 102.551  1.00 65.29           C
ATOM    755  O   ASP B 105      27.664  15.153 103.713  1.00 65.29           O
ATOM    756  N   ILE B 106      27.002  14.254 101.741  1.00139.55           N
ATOM    757  CA  ILE B 106      25.674  13.909 102.172  1.00139.55           C
ATOM    758  CB  ILE B 106      24.632  14.783 101.518  1.00139.55           C
ATOM    759  CG1 ILE B 106      24.998  16.256 101.765  1.00139.55           C
ATOM    760  CG2 ILE B 106      23.242  14.472 102.098  1.00139.55           C
ATOM    761  CD1 ILE B 106      24.174  17.236 100.932  1.00139.55           C
ATOM    762  C   ILE B 106      25.491  12.462 101.776  1.00139.55           C
ATOM    763  O   ILE B 106      26.448  11.824 101.336  1.00139.55           O
ATOM    764  N   SER B 107      24.294  11.873 102.021  1.00 84.66           N
ATOM    765  CA  SER B 107      24.007  10.517 101.631  1.00 84.66           C
ATOM    766  CB  SER B 107      22.848   9.867 102.409  1.00 84.66           C
ATOM    767  OG  SER B 107      21.614  10.460 102.033  1.00 84.66           O
ATOM    768  C   SER B 107      23.604  10.525 100.184  1.00 84.66           C
ATOM    769  O   SER B 107      23.401  11.580  99.585  1.00 84.66           O
ATOM    770  N   LYS B 108      23.519   9.323  99.578  1.00 77.28           N
ATOM    771  CA  LYS B 108      23.138   9.180  98.201  1.00 77.28           C
ATOM    772  CB  LYS B 108      23.369   7.757  97.662  1.00 77.28           C
ATOM    773  CG  LYS B 108      23.468   7.705  96.136  1.00 77.28           C
ATOM    774  CD  LYS B 108      24.112   6.422  95.606  0.00 77.28           C
ATOM    775  CE  LYS B 108      24.364   6.436  94.097  0.00 77.28           C
ATOM    776  NZ  LYS B 108      25.003   5.168  93.677  0.00 77.28           N
ATOM    777  C   LYS B 108      21.689   9.541  98.055  1.00 77.28           C
ATOM    778  O   LYS B 108      21.270  10.104  97.044  1.00 77.28           O
ATOM    779  N   ALA B 109      20.882   9.214  99.082  1.00 37.24           N
ATOM    780  CA  ALA B 109      19.467   9.453  99.061  1.00 37.24           C
ATOM    781  CB  ALA B 109      18.759   8.936 100.325  1.00 37.24           C
ATOM    782  C   ALA B 109      19.197  10.926  98.966  1.00 37.24           C
ATOM    783  O   ALA B 109      18.247  11.337  98.303  1.00 37.24           O
ATOM    784  N   ALA B 110      19.986  11.750  99.686  1.00 40.66           N
ATOM    785  CA  ALA B 110      19.816  13.178  99.694  1.00 40.66           C
ATOM    786  CB  ALA B 110      20.689  13.870 100.751  1.00 40.66           C
ATOM    787  C   ALA B 110      20.174  13.776  98.370  1.00 40.66           C
ATOM    788  O   ALA B 110      19.484  14.665  97.871  1.00 40.66           O
ATOM    789  N   ALA B 111      21.279  13.307  97.764  1.00 37.71           N
ATOM    790  CA  ALA B 111      21.703  13.878  96.522  1.00 37.71           C
ATOM    791  CB  ALA B 111      22.973  13.213  95.967  1.00 37.71           C
ATOM    792  C   ALA B 111      20.610  13.659  95.527  1.00 37.71           C
ATOM    793  O   ALA B 111      20.208  14.582  94.820  1.00 37.71           O
ATOM    794  N   GLY B 112      20.069  12.427  95.490  1.00 26.33           N
ATOM    795  CA  GLY B 112      19.066  12.064  94.530  1.00 26.33           C
ATOM    796  C   GLY B 112      17.818  12.870  94.725  1.00 26.33           C
ATOM    797  O   GLY B 112      17.233  13.349  93.755  1.00 26.33           O
ATOM    798  N   ARG B 113      17.370  13.032  95.985  1.00119.11           N
ATOM    799  CA  ARG B 113      16.150  13.738  96.264  1.00119.11           C
ATOM    800  CB  ARG B 113      15.789  13.733  97.761  1.00119.11           C
ATOM    801  CG  ARG B 113      15.489  12.340  98.319  1.00119.11           C
ATOM    802  CD  ARG B 113      14.126  11.788  97.896  1.00119.11           C
ATOM    803  NE  ARG B 113      13.083  12.677  98.480  1.00119.11           N
ATOM    804  CZ  ARG B 113      11.762  12.441  98.224  1.00119.11           C
ATOM    805  NH1 ARG B 113      11.400  11.381  97.443  1.00119.11           N
ATOM    806  NH2 ARG B 113      10.805  13.262  98.746  1.00119.11           N
ATOM    807  C   ARG B 113      16.311  15.168  95.852  1.00119.11           C
ATOM    808  O   ARG B 113      15.387  15.780  95.318  1.00119.11           O
ATOM    809  N   ALA B 114      17.486  15.756  96.140  1.00 35.89           N
ATOM    810  CA  ALA B 114      17.742  17.121  95.782  1.00 35.89           C
ATOM    811  CB  ALA B 114      19.086  17.636  96.327  1.00 35.89           C
ATOM    812  C   ALA B 114      17.784  17.263  94.289  1.00 35.89           C
ATOM    813  O   ALA B 114      17.186  18.182  93.732  1.00 35.89           O
ATOM    814  N   LEU B 115      18.485  16.343  93.597  1.00 48.28           N
ATOM    815  CA  LEU B 115      18.639  16.454  92.172  1.00 48.28           C
ATOM    816  CB  LEU B 115      19.574  15.383  91.581  1.00 48.28           C
ATOM    817  CG  LEU B 115      19.744  15.500  90.054  1.00 48.28           C
ATOM    818  CD1 LEU B 115      20.375  16.847  89.665  1.00 48.28           C
ATOM    819  CD2 LEU B 115      20.520  14.300  89.486  1.00 48.28           C
ATOM    820  C   LEU B 115      17.306  16.323  91.506  1.00 48.28           C
ATOM    821  O   LEU B 115      16.962  17.121  90.636  1.00 48.28           O
ATOM    822  N   ASP B 116      16.498  15.333  91.930  1.00 33.62           N
ATOM    823  CA  ASP B 116      15.230  15.080  91.304  1.00 33.62           C
ATOM    824  CB  ASP B 116      14.447  13.937  91.976  1.00 33.62           C
ATOM    825  CG  ASP B 116      15.184  12.629  91.735  1.00 33.62           C
ATOM    826  OD1 ASP B 116      16.098  12.614  90.869  1.00 33.62           O
ATOM    827  OD2 ASP B 116      14.844  11.627  92.416  1.00 33.62           O
ATOM    828  C   ASP B 116      14.382  16.301  91.439  1.00 33.62           C
ATOM    829  O   ASP B 116      13.735  16.733  90.486  1.00 33.62           O
ATOM    830  N   ALA B 117      14.385  16.902  92.638  1.00 28.76           N
ATOM    831  CA  ALA B 117      13.561  18.042  92.901  1.00 28.76           C
ATOM    832  CB  ALA B 117      13.734  18.546  94.338  1.00 28.76           C
ATOM    833  C   ALA B 117      13.961  19.161  91.994  1.00 28.76           C
ATOM    834  O   ALA B 117      13.115  19.836  91.411  1.00 28.76           O
ATOM    835  N   VAL B 118      15.278  19.372  91.834  1.00 36.48           N
ATOM    836  CA  VAL B 118      15.773  20.473  91.059  1.00 36.48           C
ATOM    837  CB  VAL B 118      17.272  20.548  91.075  1.00 36.48           C
ATOM    838  CG1 VAL B 118      17.719  21.712  90.177  1.00 36.48           C
ATOM    839  CG2 VAL B 118      17.734  20.673  92.536  1.00 36.48           C
ATOM    840  C   VAL B 118      15.343  20.357  89.624  1.00 36.48           C
ATOM    841  O   VAL B 118      14.954  21.352  89.013  1.00 36.48           O
ATOM    842  N   VAL B 119      15.421  19.142  89.043  1.00 35.22           N
ATOM    843  CA  VAL B 119      15.091  18.924  87.657  1.00 35.22           C
ATOM    844  CB  VAL B 119      15.349  17.509  87.230  1.00 35.22           C
ATOM    845  CG1 VAL B 119      14.900  17.344  85.768  1.00 35.22           C
ATOM    846  CG2 VAL B 119      16.831  17.181  87.478  1.00 35.22           C
ATOM    847  C   VAL B 119      13.638  19.190  87.433  1.00 35.22           C
ATOM    848  O   VAL B 119      13.252  19.823  86.451  1.00 35.22           O
ATOM    849  N   GLU B 120      12.792  18.697  88.352  1.00 73.20           N
ATOM    850  CA  GLU B 120      11.372  18.831  88.236  1.00 73.20           C
ATOM    851  CB  GLU B 120      10.648  18.126  89.393  1.00 73.20           C
ATOM    852  CG  GLU B 120       9.140  17.991  89.200  1.00 73.20           C
ATOM    853  CD  GLU B 120       8.586  17.286  90.431  1.00 73.20           C
ATOM    854  OE1 GLU B 120       8.581  17.916  91.520  1.00 73.20           O
ATOM    855  OE2 GLU B 120       8.164  16.104  90.299  1.00 73.20           O
ATOM    856  C   GLU B 120      11.017  20.284  88.296  1.00 73.20           C
ATOM    857  O   GLU B 120      10.176  20.762  87.537  1.00 73.20           O
ATOM    858  N   SER B 121      11.660  21.032  89.210  1.00 75.56           N
ATOM    859  CA  SER B 121      11.350  22.422  89.378  1.00 75.56           C
ATOM    860  CB  SER B 121      12.057  23.038  90.596  1.00 75.56           C
ATOM    861  OG  SER B 121      13.459  22.863  90.482  1.00 75.56           O
ATOM    862  C   SER B 121      11.722  23.190  88.145  1.00 75.56           C
ATOM    863  O   SER B 121      10.977  24.067  87.710  1.00 75.56           O
ATOM    864  N   VAL B 122      12.878  22.875  87.532  1.00 34.34           N
ATOM    865  CA  VAL B 122      13.304  23.584  86.358  1.00 34.34           C
ATOM    866  CB  VAL B 122      14.637  23.119  85.853  1.00 34.34           C
ATOM    867  CG1 VAL B 122      14.947  23.868  84.547  1.00 34.34           C
ATOM    868  CG2 VAL B 122      15.681  23.323  86.963  1.00 34.34           C
ATOM    869  C   VAL B 122      12.311  23.366  85.255  1.00 34.34           C
ATOM    870  O   VAL B 122      11.939  24.304  84.551  1.00 34.34           O
ATOM    871  N   THR B 123      11.846  22.115  85.074  1.00 95.71           N
ATOM    872  CA  THR B 123      10.947  21.834  83.990  1.00 95.71           C
ATOM    873  CB  THR B 123      10.626  20.373  83.822  1.00 95.71           C
ATOM    874  OG1 THR B 123       9.966  20.163  82.582  1.00 95.71           O
ATOM    875  CG2 THR B 123       9.727  19.902  84.975  1.00 95.71           C
ATOM    876  C   THR B 123       9.667  22.579  84.194  1.00 95.71           C
ATOM    877  O   THR B 123       9.092  23.103  83.241  1.00 95.71           O
ATOM    878  N   GLU B 124       9.187  22.634  85.451  1.00 67.06           N
ATOM    879  CA  GLU B 124       7.952  23.291  85.772  1.00 67.06           C
ATOM    880  CB  GLU B 124       7.574  23.135  87.255  1.00 67.06           C
ATOM    881  CG  GLU B 124       7.318  21.687  87.677  1.00 67.06           C
ATOM    882  CD  GLU B 124       6.041  21.210  87.001  1.00 67.06           C
ATOM    883  OE1 GLU B 124       5.447  22.004  86.224  1.00 67.06           O
ATOM    884  OE2 GLU B 124       5.643  20.042  87.254  1.00 67.06           O
ATOM    885  C   GLU B 124       8.086  24.758  85.512  1.00 67.06           C
ATOM    886  O   GLU B 124       7.194  25.374  84.929  1.00 67.06           O
ATOM    887  N   ALA B 125       9.216  25.357  85.934  1.00 29.09           N
ATOM    888  CA  ALA B 125       9.403  26.773  85.779  1.00 29.09           C
ATOM    889  CB  ALA B 125      10.739  27.261  86.362  1.00 29.09           C
ATOM    890  C   ALA B 125       9.406  27.110  84.320  1.00 29.09           C
ATOM    891  O   ALA B 125       8.766  28.068  83.889  1.00 29.09           O
ATOM    892  N   LEU B 126      10.123  26.305  83.518  1.00 92.99           N
ATOM    893  CA  LEU B 126      10.251  26.519  82.105  1.00 92.99           C
ATOM    894  CB  LEU B 126      11.267  25.515  81.508  1.00 92.99           C
ATOM    895  CG  LEU B 126      11.449  25.489  79.977  1.00 92.99           C
ATOM    896  CD1 LEU B 126      12.706  24.686  79.599  1.00 92.99           C
ATOM    897  CD2 LEU B 126      10.217  24.894  79.276  1.00 92.99           C
ATOM    898  C   LEU B 126       8.909  26.385  81.449  1.00 92.99           C
ATOM    899  O   LEU B 126       8.528  27.213  80.623  1.00 92.99           O
ATOM    900  N   LYS B 127       8.134  25.357  81.830  1.00 39.61           N
ATOM    901  CA  LYS B 127       6.856  25.129  81.222  1.00 39.61           C
ATOM    902  CB  LYS B 127       6.141  23.883  81.772  1.00 39.61           C
ATOM    903  CG  LYS B 127       6.837  22.575  81.392  1.00 39.61           C
ATOM    904  CD  LYS B 127       6.343  21.358  82.175  1.00 39.61           C
ATOM    905  CE  LYS B 127       7.049  20.058  81.787  1.00 39.61           C
ATOM    906  NZ  LYS B 127       6.517  18.934  82.590  1.00 39.61           N
ATOM    907  C   LYS B 127       5.980  26.312  81.479  1.00 39.61           C
ATOM    908  O   LYS B 127       5.156  26.678  80.642  1.00 39.61           O
ATOM    909  N   LYS B 128       6.125  26.923  82.667  1.00107.98           N
ATOM    910  CA  LYS B 128       5.352  28.067  83.060  1.00107.98           C
ATOM    911  CB  LYS B 128       5.551  28.480  84.529  1.00107.98           C
ATOM    912  CG  LYS B 128       4.501  29.493  84.995  1.00107.98           C
ATOM    913  CD  LYS B 128       4.478  29.718  86.508  1.00107.98           C
ATOM    914  CE  LYS B 128       3.290  30.560  86.979  1.00107.98           C
ATOM    915  NZ  LYS B 128       3.314  31.887  86.325  1.00107.98           N
ATOM    916  C   LYS B 128       5.720  29.241  82.204  1.00107.98           C
ATOM    917  O   LYS B 128       4.909  30.143  82.011  1.00107.98           O
ATOM    918  N   GLY B 129       6.955  29.281  81.665  1.00 33.35           N
ATOM    919  CA  GLY B 129       7.328  30.421  80.878  1.00 33.35           C
ATOM    920  C   GLY B 129       8.342  31.227  81.627  1.00 33.35           C
ATOM    921  O   GLY B 129       8.675  32.343  81.228  1.00 33.35           O
ATOM    922  N   GLU B 130       8.849  30.685  82.750  1.00111.53           N
ATOM    923  CA  GLU B 130       9.850  31.379  83.505  1.00111.53           C
ATOM    924  CB  GLU B 130       9.797  31.083  85.013  1.00111.53           C
ATOM    925  CG  GLU B 130      10.719  31.975  85.847  1.00111.53           C
ATOM    926  CD  GLU B 130      10.143  33.383  85.820  1.00111.53           C
ATOM    927  OE1 GLU B 130       9.231  33.666  86.640  1.00111.53           O
ATOM    928  OE2 GLU B 130      10.603  34.192  84.969  1.00111.53           O
ATOM    929  C   GLU B 130      11.192  30.956  82.992  1.00111.53           C
ATOM    930  O   GLU B 130      11.344  29.880  82.417  1.00111.53           O
ATOM    931  N   GLN B 131      12.205  31.832  83.163  1.00 33.73           N
ATOM    932  CA  GLN B 131      13.533  31.509  82.736  1.00 33.73           C
ATOM    933  CB  GLN B 131      14.266  32.685  82.067  1.00 33.73           C
ATOM    934  CG  GLN B 131      15.683  32.336  81.607  1.00 33.73           C
ATOM    935  CD  GLN B 131      16.289  33.576  80.964  1.00 33.73           C
ATOM    936  OE1 GLN B 131      15.575  34.505  80.588  1.00 33.73           O
ATOM    937  NE2 GLN B 131      17.642  33.597  80.838  1.00 33.73           N
ATOM    938  C   GLN B 131      14.307  31.141  83.961  1.00 33.73           C
ATOM    939  O   GLN B 131      14.227  31.821  84.985  1.00 33.73           O
ATOM    940  N   VAL B 132      15.064  30.030  83.894  1.00 48.12           N
ATOM    941  CA  VAL B 132      15.839  29.622  85.030  1.00 48.12           C
ATOM    942  CB  VAL B 132      15.733  28.150  85.315  1.00 48.12           C
ATOM    943  CG1 VAL B 132      16.611  27.812  86.532  1.00 48.12           C
ATOM    944  CG2 VAL B 132      14.248  27.800  85.511  1.00 48.12           C
ATOM    945  C   VAL B 132      17.273  29.940  84.732  1.00 48.12           C
ATOM    946  O   VAL B 132      17.843  29.426  83.770  1.00 48.12           O
ATOM    947  N   THR B 133      17.896  30.806  85.560  1.00 38.80           N
ATOM    948  CA  THR B 133      19.255  31.204  85.317  1.00 38.80           C
ATOM    949  CB  THR B 133      19.423  32.693  85.219  1.00 38.80           C
ATOM    950  OG1 THR B 133      18.606  33.207  84.177  1.00 38.80           O
ATOM    951  CG2 THR B 133      20.900  33.008  84.932  1.00 38.80           C
ATOM    952  C   THR B 133      20.100  30.740  86.464  1.00 38.80           C
ATOM    953  O   THR B 133      19.827  31.058  87.619  1.00 38.80           O
ATOM    954  N   LEU B 134      21.163  29.970  86.157  1.00 61.28           N
ATOM    955  CA  LEU B 134      22.019  29.456  87.185  1.00 61.28           C
ATOM    956  CB  LEU B 134      22.136  27.923  87.130  1.00 61.28           C
ATOM    957  CG  LEU B 134      20.788  27.197  87.311  1.00 61.28           C
ATOM    958  CD1 LEU B 134      20.968  25.673  87.243  1.00 61.28           C
ATOM    959  CD2 LEU B 134      20.071  27.650  88.596  1.00 61.28           C
ATOM    960  C   LEU B 134      23.390  30.005  86.958  1.00 61.28           C
ATOM    961  O   LEU B 134      24.046  29.688  85.967  1.00 61.28           O
ATOM    962  N   ILE B 135      23.880  30.822  87.907  1.00101.55           N
ATOM    963  CA  ILE B 135      25.168  31.418  87.739  1.00101.55           C
ATOM    964  CB  ILE B 135      25.554  32.322  88.875  1.00101.55           C
ATOM    965  CG1 ILE B 135      26.858  33.067  88.551  1.00101.55           C
ATOM    966  CG2 ILE B 135      25.607  31.483  90.163  1.00101.55           C
ATOM    967  CD1 ILE B 135      27.171  34.197  89.530  1.00101.55           C
ATOM    968  C   ILE B 135      26.181  30.326  87.658  1.00101.55           C
ATOM    969  O   ILE B 135      26.198  29.404  88.473  1.00101.55           O
ATOM    970  N   GLY B 136      27.026  30.388  86.612  1.00 68.24           N
ATOM    971  CA  GLY B 136      28.111  29.470  86.458  1.00 68.24           C
ATOM    972  C   GLY B 136      27.713  28.294  85.608  1.00 68.24           C
ATOM    973  O   GLY B 136      28.587  27.556  85.160  1.00 68.24           O
ATOM    974  N   PHE B 137      26.413  27.939  85.526  1.00124.80           N
ATOM    975  CA  PHE B 137      26.032  26.879  84.620  1.00124.80           C
ATOM    976  CB  PHE B 137      24.993  25.947  85.272  1.00124.80           C
ATOM    977  CG  PHE B 137      24.735  24.783  84.378  1.00124.80           C
ATOM    978  CD1 PHE B 137      25.685  23.803  84.206  1.00124.80           C
ATOM    979  CD2 PHE B 137      23.528  24.654  83.734  1.00124.80           C
ATOM    980  CE1 PHE B 137      25.446  22.723  83.390  1.00124.80           C
ATOM    981  CE2 PHE B 137      23.282  23.576  82.918  1.00124.80           C
ATOM    982  CZ  PHE B 137      24.242  22.609  82.740  1.00124.80           C
ATOM    983  C   PHE B 137      25.497  27.327  83.275  1.00124.80           C
ATOM    984  O   PHE B 137      25.997  26.930  82.221  1.00124.80           O
ATOM    985  N   GLY B 138      24.471  28.219  83.290  1.00 39.04           N
ATOM    986  CA  GLY B 138      23.762  28.595  82.086  1.00 39.04           C
ATOM    987  C   GLY B 138      22.302  28.806  82.429  1.00 39.04           C
ATOM    988  O   GLY B 138      21.941  28.872  83.603  1.00 39.04           O
ATOM    989  N   THR B 139      21.414  28.909  81.404  1.00107.85           N
ATOM    990  CA  THR B 139      20.018  29.190  81.657  1.00107.85           C
ATOM    991  CB  THR B 139      19.661  30.611  81.333  1.00107.85           C
ATOM    992  OG1 THR B 139      18.320  30.890  81.705  1.00107.85           O
ATOM    993  CG2 THR B 139      19.856  30.832  79.822  1.00107.85           C
ATOM    994  C   THR B 139      19.122  28.318  80.814  1.00107.85           C
ATOM    995  O   THR B 139      19.528  27.811  79.769  1.00107.85           O
ATOM    996  N   PHE B 140      17.856  28.128  81.270  1.00 54.57           N
ATOM    997  CA  PHE B 140      16.869  27.347  80.562  1.00 54.57           C
ATOM    998  CB  PHE B 140      16.338  26.141  81.358  1.00 54.57           C
ATOM    999  CG  PHE B 140      17.440  25.166  81.588  1.00 54.57           C
ATOM   1000  CD1 PHE B 140      18.284  25.307  82.666  1.00 54.57           C
ATOM   1001  CD2 PHE B 140      17.625  24.104  80.733  1.00 54.57           C
ATOM   1002  CE1 PHE B 140      19.299  24.406  82.884  1.00 54.57           C
ATOM   1003  CE2 PHE B 140      18.639  23.199  80.946  1.00 54.57           C
ATOM   1004  CZ  PHE B 140      19.479  23.349  82.023  1.00 54.57           C
ATOM   1005  C   PHE B 140      15.667  28.219  80.321  1.00 54.57           C
ATOM   1006  O   PHE B 140      15.225  28.943  81.213  1.00 54.57           O
ATOM   1007  N   SER B 141      15.091  28.162  79.098  1.00 35.39           N
ATOM   1008  CA  SER B 141      13.936  28.972  78.812  1.00 35.39           C
ATOM   1009  CB  SER B 141      14.289  30.387  78.324  1.00 35.39           C
ATOM   1010  OG  SER B 141      14.983  30.316  77.087  1.00 35.39           O
ATOM   1011  C   SER B 141      13.126  28.326  77.728  1.00 35.39           C
ATOM   1012  O   SER B 141      13.558  27.365  77.092  1.00 35.39           O
ATOM   1013  N   VAL B 142      11.902  28.848  77.498  1.00102.97           N
ATOM   1014  CA  VAL B 142      11.043  28.321  76.474  1.00102.97           C
ATOM   1015  CB  VAL B 142       9.587  28.338  76.826  1.00102.97           C
ATOM   1016  CG1 VAL B 142       9.355  27.412  78.020  1.00102.97           C
ATOM   1017  CG2 VAL B 142       9.167  29.794  77.092  1.00102.97           C
ATOM   1018  C   VAL B 142      11.155  29.204  75.270  1.00102.97           C
ATOM   1019  O   VAL B 142      11.231  30.425  75.396  1.00102.97           O
ATOM   1020  N   LYS B 143      11.199  28.605  74.060  1.00133.66           N
ATOM   1021  CA  LYS B 143      11.192  29.430  72.885  1.00133.66           C
ATOM   1022  CB  LYS B 143      12.516  29.485  72.093  1.00133.66           C
ATOM   1023  CG  LYS B 143      13.198  28.158  71.761  1.00133.66           C
ATOM   1024  CD  LYS B 143      14.303  28.357  70.715  1.00133.66           C
ATOM   1025  CE  LYS B 143      15.331  27.226  70.615  1.00133.66           C
ATOM   1026  NZ  LYS B 143      14.734  26.032  69.983  1.00133.66           N
ATOM   1027  C   LYS B 143      10.054  29.027  71.996  1.00133.66           C
ATOM   1028  O   LYS B 143       9.706  27.852  71.885  1.00133.66           O
ATOM   1029  N   GLU B 144       9.425  30.033  71.359  1.00123.92           N
ATOM   1030  CA  GLU B 144       8.247  29.832  70.564  1.00123.92           C
ATOM   1031  CB  GLU B 144       7.409  31.114  70.419  1.00123.92           C
ATOM   1032  CG  GLU B 144       5.987  30.883  69.910  1.00123.92           C
ATOM   1033  CD  GLU B 144       5.131  30.461  71.096  1.00123.92           C
ATOM   1034  OE1 GLU B 144       5.708  30.235  72.193  1.00123.92           O
ATOM   1035  OE2 GLU B 144       3.887  30.362  70.921  1.00123.92           O
ATOM   1036  C   GLU B 144       8.604  29.372  69.186  1.00123.92           C
ATOM   1037  O   GLU B 144       9.654  29.712  68.643  1.00123.92           O
ATOM   1038  N   ARG B 145       7.707  28.554  68.600  1.00146.05           N
ATOM   1039  CA  ARG B 145       7.831  28.099  67.248  1.00146.05           C
ATOM   1040  CB  ARG B 145       8.026  26.580  67.122  1.00146.05           C
ATOM   1041  CG  ARG B 145       8.619  26.160  65.777  1.00146.05           C
ATOM   1042  CD  ARG B 145      10.088  26.562  65.635  1.00146.05           C
ATOM   1043  NE  ARG B 145      10.860  25.776  66.637  1.00146.05           N
ATOM   1044  CZ  ARG B 145      11.709  26.399  67.506  1.00146.05           C
ATOM   1045  NH1 ARG B 145      11.830  27.757  67.502  1.00146.05           N
ATOM   1046  NH2 ARG B 145      12.442  25.651  68.381  1.00146.05           N
ATOM   1047  C   ARG B 145       6.517  28.440  66.621  1.00146.05           C
ATOM   1048  O   ARG B 145       5.463  28.183  67.201  1.00146.05           O
ATOM   1049  N   ALA B 146       6.547  29.047  65.420  1.00 32.13           N
ATOM   1050  CA  ALA B 146       5.334  29.480  64.789  1.00 32.13           C
ATOM   1051  CB  ALA B 146       5.560  30.504  63.663  1.00 32.13           C
ATOM   1052  C   ALA B 146       4.626  28.308  64.196  1.00 32.13           C
ATOM   1053  O   ALA B 146       5.231  27.281  63.895  1.00 32.13           O
ATOM   1054  N   ALA B 147       3.292  28.439  64.043  1.00 30.60           N
ATOM   1055  CA  ALA B 147       2.524  27.404  63.425  1.00 30.60           C
ATOM   1056  CB  ALA B 147       1.004  27.603  63.550  1.00 30.60           C
ATOM   1057  C   ALA B 147       2.873  27.454  61.979  1.00 30.60           C
ATOM   1058  O   ALA B 147       3.189  28.518  61.450  1.00 30.60           O
ATOM   1059  N   ARG B 148       2.851  26.290  61.305  1.00201.50           N
ATOM   1060  CA  ARG B 148       3.191  26.305  59.917  1.00201.50           C
ATOM   1061  CB  ARG B 148       4.555  25.664  59.604  1.00201.50           C
ATOM   1062  CG  ARG B 148       5.694  26.317  60.388  1.00201.50           C
ATOM   1063  CD  ARG B 148       7.099  26.082  59.827  1.00201.50           C
ATOM   1064  NE  ARG B 148       7.316  24.614  59.695  1.00201.50           N
ATOM   1065  CZ  ARG B 148       7.105  24.015  58.486  1.00201.50           C
ATOM   1066  NH1 ARG B 148       6.747  24.770  57.406  1.00201.50           N
ATOM   1067  NH2 ARG B 148       7.259  22.664  58.355  1.00201.50           N
ATOM   1068  C   ARG B 148       2.149  25.526  59.195  1.00201.50           C
ATOM   1069  O   ARG B 148       1.458  24.692  59.773  1.00201.50           O
ATOM   1070  N   THR B 149       2.001  25.796  57.889  1.00102.25           N
ATOM   1071  CA  THR B 149       1.019  25.078  57.146  1.00102.25           C
ATOM   1072  CB  THR B 149       0.318  25.905  56.111  1.00102.25           C
ATOM   1073  OG1 THR B 149      -0.768  25.177  55.557  1.00102.25           O
ATOM   1074  CG2 THR B 149       1.328  26.276  55.013  1.00102.25           C
ATOM   1075  C   THR B 149       1.746  23.992  56.440  1.00102.25           C
ATOM   1076  O   THR B 149       2.883  24.165  56.006  1.00102.25           O
ATOM   1077  N   GLY B 150       1.102  22.819  56.350  1.00 24.52           N
ATOM   1078  CA  GLY B 150       1.693  21.706  55.682  1.00 24.52           C
ATOM   1079  C   GLY B 150       0.576  21.067  54.940  1.00 24.52           C
ATOM   1080  O   GLY B 150      -0.579  21.463  55.084  1.00 24.52           O
ATOM   1081  N   ARG B 151       0.884  20.057  54.111  1.00115.07           N
ATOM   1082  CA  ARG B 151      -0.179  19.419  53.397  1.00115.07           C
ATOM   1083  CB  ARG B 151      -0.253  19.788  51.907  1.00115.07           C
ATOM   1084  CG  ARG B 151      -0.598  21.248  51.636  1.00115.07           C
ATOM   1085  CD  ARG B 151      -0.675  21.588  50.147  1.00115.07           C
ATOM   1086  NE  ARG B 151      -0.984  23.041  50.039  1.00115.07           N
ATOM   1087  CZ  ARG B 151      -2.276  23.477  50.100  1.00115.07           C
ATOM   1088  NH1 ARG B 151      -3.291  22.582  50.289  1.00115.07           N
ATOM   1089  NH2 ARG B 151      -2.553  24.808  49.984  1.00115.07           N
ATOM   1090  C   ARG B 151       0.081  17.955  53.420  1.00115.07           C
ATOM   1091  O   ARG B 151       1.199  17.507  53.668  1.00115.07           O
ATOM   1092  N   ASN B 152      -0.976  17.163  53.179  1.00 80.88           N
ATOM   1093  CA  ASN B 152      -0.787  15.751  53.073  1.00 80.88           C
ATOM   1094  CB  ASN B 152      -1.989  14.938  53.585  1.00 80.88           C
ATOM   1095  CG  ASN B 152      -1.715  13.445  53.443  1.00 80.88           C
ATOM   1096  OD1 ASN B 152      -1.474  12.750  54.426  1.00 80.88           O
ATOM   1097  ND2 ASN B 152      -1.775  12.927  52.186  1.00 80.88           N
ATOM   1098  C   ASN B 152      -0.629  15.489  51.609  1.00 80.88           C
ATOM   1099  O   ASN B 152      -1.521  15.769  50.817  1.00 80.88           O
ATOM   1100  N   PRO B 153       0.506  14.981  51.225  1.00 77.11           N
ATOM   1101  CA  PRO B 153       0.816  14.768  49.837  1.00 77.11           C
ATOM   1102  CD  PRO B 153       1.318  14.156  52.103  1.00 77.11           C
ATOM   1103  CB  PRO B 153       2.176  14.076  49.837  1.00 77.11           C
ATOM   1104  CG  PRO B 153       2.166  13.287  51.159  1.00 77.11           C
ATOM   1105  C   PRO B 153      -0.200  13.958  49.090  1.00 77.11           C
ATOM   1106  O   PRO B 153      -0.511  14.310  47.953  1.00 77.11           O
ATOM   1107  N   GLN B 154      -0.685  12.839  49.662  1.00 52.29           N
ATOM   1108  CA  GLN B 154      -1.611  12.040  48.913  1.00 52.29           C
ATOM   1109  CB  GLN B 154      -1.821  10.635  49.504  1.00 52.29           C
ATOM   1110  CG  GLN B 154      -0.577   9.748  49.412  1.00 52.29           C
ATOM   1111  CD  GLN B 154      -0.925   8.382  49.982  1.00 52.29           C
ATOM   1112  OE1 GLN B 154      -2.098   8.012  50.068  1.00 52.29           O
ATOM   1113  NE2 GLN B 154       0.117   7.604  50.375  1.00 52.29           N
ATOM   1114  C   GLN B 154      -2.954  12.695  48.814  1.00 52.29           C
ATOM   1115  O   GLN B 154      -3.519  12.802  47.727  1.00 52.29           O
ATOM   1116  N   THR B 155      -3.493  13.147  49.964  1.00110.10           N
ATOM   1117  CA  THR B 155      -4.813  13.710  50.022  1.00110.10           C
ATOM   1118  CB  THR B 155      -5.325  13.842  51.429  1.00110.10           C
ATOM   1119  OG1 THR B 155      -6.704  14.163  51.416  1.00110.10           O
ATOM   1120  CG2 THR B 155      -4.555  14.948  52.157  1.00110.10           C
ATOM   1121  C   THR B 155      -4.859  15.056  49.367  1.00110.10           C
ATOM   1122  O   THR B 155      -5.801  15.376  48.647  1.00110.10           O
ATOM   1123  N   GLY B 156      -3.827  15.885  49.600  1.00 18.35           N
ATOM   1124  CA  GLY B 156      -3.796  17.209  49.058  1.00 18.35           C
ATOM   1125  C   GLY B 156      -4.485  18.119  50.026  1.00 18.35           C
ATOM   1126  O   GLY B 156      -4.627  19.313  49.766  1.00 18.35           O
ATOM   1127  N   ALA B 157      -4.943  17.573  51.169  1.00 28.34           N
ATOM   1128  CA  ALA B 157      -5.606  18.385  52.146  1.00 28.34           C
ATOM   1129  CB  ALA B 157      -6.393  17.569  53.186  1.00 28.34           C
ATOM   1130  C   ALA B 157      -4.577  19.188  52.873  1.00 28.34           C
ATOM   1131  O   ALA B 157      -3.465  18.726  53.126  1.00 28.34           O
ATOM   1132  N   THR B 158      -4.930  20.438  53.229  1.00 96.54           N
ATOM   1133  CA  THR B 158      -3.997  21.251  53.945  1.00 96.54           C
ATOM   1134  CB  THR B 158      -4.265  22.722  53.822  1.00 96.54           C
ATOM   1135  OG1 THR B 158      -3.200  23.468  54.396  1.00 96.54           O
ATOM   1136  CG2 THR B 158      -5.586  23.041  54.542  1.00 96.54           C
ATOM   1137  C   THR B 158      -4.137  20.896  55.383  1.00 96.54           C
ATOM   1138  O   THR B 158      -5.208  20.490  55.826  1.00 96.54           O
ATOM   1139  N   ILE B 159      -3.032  20.991  56.143  1.00146.20           N
ATOM   1140  CA  ILE B 159      -3.125  20.765  57.552  1.00146.20           C
ATOM   1141  CB  ILE B 159      -2.686  19.407  58.031  1.00146.20           C
ATOM   1142  CG1 ILE B 159      -1.219  19.114  57.684  1.00146.20           C
ATOM   1143  CG2 ILE B 159      -3.674  18.380  57.455  1.00146.20           C
ATOM   1144  CD1 ILE B 159      -0.988  18.914  56.191  1.00146.20           C
ATOM   1145  C   ILE B 159      -2.316  21.816  58.232  1.00146.20           C
ATOM   1146  O   ILE B 159      -1.400  22.394  57.652  1.00146.20           O
ATOM   1147  N   LYS B 160      -2.677  22.124  59.490  1.00 62.59           N
ATOM   1148  CA  LYS B 160      -1.959  23.127  60.208  1.00 62.59           C
ATOM   1149  CB  LYS B 160      -2.857  24.057  61.044  1.00 62.59           C
ATOM   1150  CG  LYS B 160      -2.061  25.101  61.830  1.00 62.59           C
ATOM   1151  CD  LYS B 160      -2.917  26.174  62.506  1.00 62.59           C
ATOM   1152  CE  LYS B 160      -3.089  27.444  61.671  1.00 62.59           C
ATOM   1153  NZ  LYS B 160      -3.902  28.431  62.417  1.00 62.59           N
ATOM   1154  C   LYS B 160      -1.054  22.448  61.171  1.00 62.59           C
ATOM   1155  O   LYS B 160      -1.414  21.465  61.815  1.00 62.59           O
ATOM   1156  N   ILE B 161       0.174  22.975  61.273  1.00 60.00           N
ATOM   1157  CA  ILE B 161       1.118  22.498  62.232  1.00 60.00           C
ATOM   1158  CB  ILE B 161       2.531  22.548  61.723  1.00 60.00           C
ATOM   1159  CG1 ILE B 161       2.673  21.662  60.474  1.00 60.00           C
ATOM   1160  CG2 ILE B 161       3.478  22.159  62.870  1.00 60.00           C
ATOM   1161  CD1 ILE B 161       3.966  21.901  59.696  1.00 60.00           C
ATOM   1162  C   ILE B 161       0.991  23.515  63.320  1.00 60.00           C
ATOM   1163  O   ILE B 161       1.249  24.698  63.101  1.00 60.00           O
ATOM   1164  N   ASP B 162       0.568  23.077  64.520  1.00 34.45           N
ATOM   1165  CA  ASP B 162       0.282  24.002  65.576  1.00 34.45           C
ATOM   1166  CB  ASP B 162      -0.400  23.354  66.795  1.00 34.45           C
ATOM   1167  CG  ASP B 162      -1.815  22.965  66.391  1.00 34.45           C
ATOM   1168  OD1 ASP B 162      -2.263  23.418  65.304  1.00 34.45           O
ATOM   1169  OD2 ASP B 162      -2.468  22.216  67.166  1.00 34.45           O
ATOM   1170  C   ASP B 162       1.543  24.634  66.048  1.00 34.45           C
ATOM   1171  O   ASP B 162       2.637  24.100  65.874  1.00 34.45           O
ATOM   1172  N   ALA B 163       1.401  25.831  66.646  1.00 29.81           N
ATOM   1173  CA  ALA B 163       2.536  26.511  67.177  1.00 29.81           C
ATOM   1174  CB  ALA B 163       2.225  27.930  67.679  1.00 29.81           C
ATOM   1175  C   ALA B 163       2.980  25.697  68.338  1.00 29.81           C
ATOM   1176  O   ALA B 163       2.176  25.031  68.990  1.00 29.81           O
ATOM   1177  N   ALA B 164       4.295  25.704  68.609  1.00 40.57           N
ATOM   1178  CA  ALA B 164       4.765  24.919  69.701  1.00 40.57           C
ATOM   1179  CB  ALA B 164       5.350  23.560  69.281  1.00 40.57           C
ATOM   1180  C   ALA B 164       5.858  25.680  70.362  1.00 40.57           C
ATOM   1181  O   ALA B 164       6.418  26.614  69.795  1.00 40.57           O
ATOM   1182  N   LYS B 165       6.161  25.310  71.616  1.00 52.08           N
ATOM   1183  CA  LYS B 165       7.225  25.935  72.339  1.00 52.08           C
ATOM   1184  CB  LYS B 165       6.778  26.503  73.695  1.00 52.08           C
ATOM   1185  CG  LYS B 165       5.804  27.674  73.553  1.00 52.08           C
ATOM   1186  CD  LYS B 165       5.075  28.036  74.848  1.00 52.08           C
ATOM   1187  CE  LYS B 165       4.099  29.203  74.685  1.00 52.08           C
ATOM   1188  NZ  LYS B 165       3.417  29.479  75.968  1.00 52.08           N
ATOM   1189  C   LYS B 165       8.227  24.859  72.596  1.00 52.08           C
ATOM   1190  O   LYS B 165       7.870  23.686  72.679  1.00 52.08           O
ATOM   1191  N   VAL B 166       9.521  25.219  72.692  1.00110.28           N
ATOM   1192  CA  VAL B 166      10.519  24.218  72.934  1.00110.28           C
ATOM   1193  CB  VAL B 166      11.375  23.950  71.731  1.00110.28           C
ATOM   1194  CG1 VAL B 166      10.480  23.389  70.614  1.00110.28           C
ATOM   1195  CG2 VAL B 166      12.093  25.252  71.336  1.00110.28           C
ATOM   1196  C   VAL B 166      11.418  24.716  74.026  1.00110.28           C
ATOM   1197  O   VAL B 166      11.602  25.922  74.181  1.00110.28           O
ATOM   1198  N   PRO B 167      11.956  23.819  74.820  1.00 79.03           N
ATOM   1199  CA  PRO B 167      12.884  24.208  75.849  1.00 79.03           C
ATOM   1200  CD  PRO B 167      11.274  22.578  75.145  1.00 79.03           C
ATOM   1201  CB  PRO B 167      12.900  23.066  76.870  1.00 79.03           C
ATOM   1202  CG  PRO B 167      12.212  21.890  76.151  1.00 79.03           C
ATOM   1203  C   PRO B 167      14.214  24.499  75.229  1.00 79.03           C
ATOM   1204  O   PRO B 167      14.559  23.846  74.244  1.00 79.03           O
ATOM   1205  N   SER B 168      14.981  25.458  75.789  1.00 75.10           N
ATOM   1206  CA  SER B 168      16.251  25.787  75.209  1.00 75.10           C
ATOM   1207  CB  SER B 168      16.214  27.094  74.403  1.00 75.10           C
ATOM   1208  OG  SER B 168      15.233  27.001  73.384  1.00 75.10           O
ATOM   1209  C   SER B 168      17.221  26.001  76.325  1.00 75.10           C
ATOM   1210  O   SER B 168      16.855  26.463  77.405  1.00 75.10           O
ATOM   1211  N   PHE B 169      18.500  25.665  76.073  1.00 64.08           N
ATOM   1212  CA  PHE B 169      19.526  25.810  77.060  1.00 64.08           C
ATOM   1213  CB  PHE B 169      20.150  24.446  77.414  1.00 64.08           C
ATOM   1214  CG  PHE B 169      21.310  24.602  78.333  1.00 64.08           C
ATOM   1215  CD1 PHE B 169      21.133  24.958  79.649  1.00 64.08           C
ATOM   1216  CD2 PHE B 169      22.584  24.350  77.876  1.00 64.08           C
ATOM   1217  CE1 PHE B 169      22.214  25.087  80.490  1.00 64.08           C
ATOM   1218  CE2 PHE B 169      23.668  24.475  78.712  1.00 64.08           C
ATOM   1219  CZ  PHE B 169      23.484  24.848  80.021  1.00 64.08           C
ATOM   1220  C   PHE B 169      20.584  26.700  76.491  1.00 64.08           C
ATOM   1221  O   PHE B 169      20.962  26.571  75.329  1.00 64.08           O
ATOM   1222  N   LYS B 170      21.055  27.665  77.305  1.00120.13           N
ATOM   1223  CA  LYS B 170      22.134  28.531  76.924  1.00120.13           C
ATOM   1224  CB  LYS B 170      21.812  30.026  77.061  1.00120.13           C
ATOM   1225  CG  LYS B 170      23.074  30.889  77.013  1.00120.13           C
ATOM   1226  CD  LYS B 170      22.815  32.392  76.921  1.00120.13           C
ATOM   1227  CE  LYS B 170      24.055  33.229  77.241  1.00120.13           C
ATOM   1228  NZ  LYS B 170      25.241  32.655  76.568  1.00120.13           N
ATOM   1229  C   LYS B 170      23.223  28.273  77.907  1.00120.13           C
ATOM   1230  O   LYS B 170      23.045  28.493  79.104  1.00120.13           O
ATOM   1231  N   ALA B 171      24.387  27.803  77.424  1.00 31.85           N
ATOM   1232  CA  ALA B 171      25.466  27.509  78.320  1.00 31.85           C
ATOM   1233  CB  ALA B 171      26.583  26.675  77.669  1.00 31.85           C
ATOM   1234  C   ALA B 171      26.075  28.797  78.769  1.00 31.85           C
ATOM   1235  O   ALA B 171      26.150  29.758  78.006  1.00 31.85           O
ATOM   1236  N   GLY B 172      26.540  28.841  80.033  1.00 16.98           N
ATOM   1237  CA  GLY B 172      27.151  30.030  80.552  1.00 16.98           C
ATOM   1238  C   GLY B 172      28.539  30.099  80.001  1.00 16.98           C
ATOM   1239  O   GLY B 172      29.026  29.147  79.394  1.00 16.98           O
ATOM   1240  N   LYS B 173      29.215  31.244  80.222  1.00 91.92           N
ATOM   1241  CA  LYS B 173      30.534  31.480  79.711  1.00 91.92           C
ATOM   1242  CB  LYS B 173      31.063  32.888  80.034  1.00 91.92           C
ATOM   1243  CG  LYS B 173      30.340  34.006  79.278  0.00 91.92           C
ATOM   1244  CD  LYS B 173      28.884  34.199  79.706  0.00 91.92           C
ATOM   1245  CE  LYS B 173      28.734  34.903  81.055  0.00 91.92           C
ATOM   1246  NZ  LYS B 173      27.303  35.163  81.333  0.00 91.92           N
ATOM   1247  C   LYS B 173      31.493  30.496  80.303  1.00 91.92           C
ATOM   1248  O   LYS B 173      32.385  30.004  79.615  1.00 91.92           O
ATOM   1249  N   ALA B 174      31.342  30.186  81.602  1.00 24.81           N
ATOM   1250  CA  ALA B 174      32.267  29.296  82.246  1.00 24.81           C
ATOM   1251  CB  ALA B 174      31.957  29.099  83.738  1.00 24.81           C
ATOM   1252  C   ALA B 174      32.199  27.950  81.595  1.00 24.81           C
ATOM   1253  O   ALA B 174      33.226  27.332  81.320  1.00 24.81           O
ATOM   1254  N   LEU B 175      30.976  27.468  81.314  1.00 90.99           N
ATOM   1255  CA  LEU B 175      30.791  26.165  80.742  1.00 90.99           C
ATOM   1256  CB  LEU B 175      29.295  25.811  80.609  1.00 90.99           C
ATOM   1257  CG  LEU B 175      28.960  24.336  80.279  1.00 90.99           C
ATOM   1258  CD1 LEU B 175      27.439  24.148  80.180  1.00 90.99           C
ATOM   1259  CD2 LEU B 175      29.690  23.802  79.037  1.00 90.99           C
ATOM   1260  C   LEU B 175      31.409  26.160  79.375  1.00 90.99           C
ATOM   1261  O   LEU B 175      32.066  25.193  78.987  1.00 90.99           O
ATOM   1262  N   LYS B 176      31.207  27.238  78.597  1.00 40.71           N
ATOM   1263  CA  LYS B 176      31.750  27.271  77.268  1.00 40.71           C
ATOM   1264  CB  LYS B 176      31.342  28.506  76.450  1.00 40.71           C
ATOM   1265  CG  LYS B 176      29.912  28.439  75.912  1.00 40.71           C
ATOM   1266  CD  LYS B 176      29.465  29.727  75.217  1.00 40.71           C
ATOM   1267  CE  LYS B 176      28.128  29.598  74.486  1.00 40.71           C
ATOM   1268  NZ  LYS B 176      27.847  30.838  73.728  1.00 40.71           N
ATOM   1269  C   LYS B 176      33.245  27.257  77.332  1.00 40.71           C
ATOM   1270  O   LYS B 176      33.900  26.591  76.532  1.00 40.71           O
ATOM   1271  N   ASP B 177      33.820  27.997  78.296  1.00 33.31           N
ATOM   1272  CA  ASP B 177      35.244  28.130  78.418  1.00 33.31           C
ATOM   1273  CB  ASP B 177      35.643  29.048  79.586  1.00 33.31           C
ATOM   1274  CG  ASP B 177      35.177  30.460  79.265  1.00 33.31           C
ATOM   1275  OD1 ASP B 177      35.043  30.780  78.054  1.00 33.31           O
ATOM   1276  OD2 ASP B 177      34.942  31.236  80.229  1.00 33.31           O
ATOM   1277  C   ASP B 177      35.857  26.794  78.700  1.00 33.31           C
ATOM   1278  O   ASP B 177      36.902  26.456  78.147  1.00 33.31           O
ATOM   1279  N   ALA B 178      35.223  26.001  79.584  1.00 24.89           N
ATOM   1280  CA  ALA B 178      35.777  24.734  79.964  1.00 24.89           C
ATOM   1281  CB  ALA B 178      34.948  24.024  81.048  1.00 24.89           C
ATOM   1282  C   ALA B 178      35.827  23.829  78.775  1.00 24.89           C
ATOM   1283  O   ALA B 178      36.812  23.126  78.557  1.00 24.89           O
ATOM   1284  N   VAL B 179      34.748  23.825  77.973  1.00 37.42           N
ATOM   1285  CA  VAL B 179      34.657  22.973  76.823  1.00 37.42           C
ATOM   1286  CB  VAL B 179      33.319  23.070  76.156  1.00 37.42           C
ATOM   1287  CG1 VAL B 179      33.337  22.218  74.876  1.00 37.42           C
ATOM   1288  CG2 VAL B 179      32.245  22.644  77.172  1.00 37.42           C
ATOM   1289  C   VAL B 179      35.697  23.384  75.833  1.00 37.42           C
ATOM   1290  O   VAL B 179      36.350  22.543  75.217  1.00 37.42           O
ATOM   1291  N   ASN B 180      35.866  24.704  75.643  1.00 57.11           N
ATOM   1292  CA  ASN B 180      36.856  25.181  74.727  1.00 57.11           C
ATOM   1293  CB  ASN B 180      36.773  24.541  73.331  1.00 57.11           C
ATOM   1294  CG  ASN B 180      38.027  24.941  72.563  1.00 57.11           C
ATOM   1295  OD1 ASN B 180      38.475  26.084  72.631  1.00 57.11           O
ATOM   1296  ND2 ASN B 180      38.615  23.969  71.816  1.00 57.11           N
ATOM   1297  C   ASN B 180      36.602  26.671  74.556  1.00 57.11           C
ATOM   1298  O   ASN B 180      37.457  27.475  75.015  1.00 57.11           O
ATOM   1299  OXT ASN B 180      35.546  27.026  73.968  1.00 57.11           O
TER    1300      ASN B 180
END
