# Supplementary material for: Comparison of histone-like HU protein DNA-binding properties and HU/IHF protein sequence alignment
Source: PLoS One. 2017 Nov 13;12(11):e0188037. doi: 10.1371/journal.pone.0188037 (PMC5683647; doi:10.1371/journal.pone.0188037)
Supplement: S3 File — (ZIP) [file pone.0188037.s003.zip › C_5.pdb]

EXPDTA    THEORETICAL MODEL, MODELLER 9.17 2017/03/23 13:45:33
REMARK   6 MODELLER OBJECTIVE FUNCTION:       701.2417
REMARK   6 MODELLER BEST TEMPLATE % SEQ ID:  42.778
REMARK   6 SEQUENCE: C_5
REMARK   6 DOPE score: -16611.69727
REMARK   6 GA341 score: 0.98436
REMARK   6 TEMPLATE: 1p71 1:A - 90:B MODELS 1:A - 180:B AT 42.8%
ATOM      1  N   MET A   1      10.866  25.679  82.796  1.00155.46           N
ATOM      2  CA  MET A   1      11.145  25.553  84.241  1.00155.46           C
ATOM      3  CB  MET A   1      10.875  24.139  84.802  1.00155.46           C
ATOM      4  CG  MET A   1       9.420  23.813  85.130  1.00155.46           C
ATOM      5  SD  MET A   1       8.384  23.414  83.699  1.00155.46           S
ATOM      6  CE  MET A   1       6.819  23.674  84.586  1.00155.46           C
ATOM      7  C   MET A   1      12.546  25.835  84.631  1.00155.46           C
ATOM      8  O   MET A   1      13.499  25.409  83.978  1.00155.46           O
ATOM      9  N   ASN A   2      12.672  26.604  85.725  1.00117.60           N
ATOM     10  CA  ASN A   2      13.925  26.903  86.339  1.00117.60           C
ATOM     11  CB  ASN A   2      13.990  28.340  86.882  1.00117.60           C
ATOM     12  CG  ASN A   2      13.939  29.245  85.668  1.00117.60           C
ATOM     13  OD1 ASN A   2      14.683  29.044  84.710  1.00117.60           O
ATOM     14  ND2 ASN A   2      13.027  30.254  85.685  1.00117.60           N
ATOM     15  C   ASN A   2      14.025  25.965  87.496  1.00117.60           C
ATOM     16  O   ASN A   2      13.120  25.167  87.738  1.00117.60           O
ATOM     17  N   LYS A   3      15.150  26.019  88.228  1.00 61.42           N
ATOM     18  CA  LYS A   3      15.328  25.143  89.349  1.00 61.42           C
ATOM     19  CB  LYS A   3      16.687  25.342  90.045  1.00 61.42           C
ATOM     20  CG  LYS A   3      17.003  24.289  91.104  0.00 61.42           C
ATOM     21  CD  LYS A   3      18.428  24.368  91.662  0.00 61.42           C
ATOM     22  CE  LYS A   3      18.494  24.950  93.080  0.00 61.42           C
ATOM     23  NZ  LYS A   3      19.901  25.134  93.502  0.00 61.42           N
ATOM     24  C   LYS A   3      14.267  25.428  90.367  1.00 61.42           C
ATOM     25  O   LYS A   3      13.648  24.512  90.908  1.00 61.42           O
ATOM     26  N   SER A   4      14.000  26.721  90.633  1.00 77.54           N
ATOM     27  CA  SER A   4      13.047  27.071  91.645  1.00 77.54           C
ATOM     28  CB  SER A   4      13.023  28.580  91.940  1.00 77.54           C
ATOM     29  OG  SER A   4      12.826  29.313  90.738  1.00 77.54           O
ATOM     30  C   SER A   4      11.673  26.592  91.271  1.00 77.54           C
ATOM     31  O   SER A   4      10.930  26.132  92.135  1.00 77.54           O
ATOM     32  N   GLN A   5      11.288  26.671  89.981  1.00 46.21           N
ATOM     33  CA  GLN A   5       9.977  26.229  89.581  1.00 46.21           C
ATOM     34  CB  GLN A   5       9.615  26.522  88.113  1.00 46.21           C
ATOM     35  CG  GLN A   5       9.306  27.988  87.803  1.00 46.21           C
ATOM     36  CD  GLN A   5       8.968  28.066  86.317  1.00 46.21           C
ATOM     37  OE1 GLN A   5       9.641  27.468  85.492  1.00 46.21           O
ATOM     38  NE2 GLN A   5       7.884  28.813  85.971  1.00 46.21           N
ATOM     39  C   GLN A   5       9.867  24.744  89.752  1.00 46.21           C
ATOM     40  O   GLN A   5       8.818  24.228  90.131  1.00 46.21           O
ATOM     41  N   LEU A   6      10.957  24.021  89.445  1.00 57.32           N
ATOM     42  CA  LEU A   6      11.037  22.589  89.505  1.00 57.32           C
ATOM     43  CB  LEU A   6      12.434  22.146  89.038  1.00 57.32           C
ATOM     44  CG  LEU A   6      12.676  20.634  89.013  1.00 57.32           C
ATOM     45  CD1 LEU A   6      11.802  19.953  87.948  1.00 57.32           C
ATOM     46  CD2 LEU A   6      14.172  20.327  88.839  1.00 57.32           C
ATOM     47  C   LEU A   6      10.846  22.154  90.927  1.00 57.32           C
ATOM     48  O   LEU A   6      10.137  21.190  91.212  1.00 57.32           O
ATOM     49  N   ILE A   7      11.474  22.876  91.870  1.00 96.19           N
ATOM     50  CA  ILE A   7      11.363  22.544  93.257  1.00 96.19           C
ATOM     51  CB  ILE A   7      12.274  23.380  94.100  1.00 96.19           C
ATOM     52  CG1 ILE A   7      13.724  23.143  93.631  1.00 96.19           C
ATOM     53  CG2 ILE A   7      12.049  23.020  95.582  1.00 96.19           C
ATOM     54  CD1 ILE A   7      14.130  21.672  93.635  1.00 96.19           C
ATOM     55  C   ILE A   7       9.931  22.715  93.670  1.00 96.19           C
ATOM     56  O   ILE A   7       9.398  21.893  94.415  1.00 96.19           O
ATOM     57  N   ASP A   8       9.257  23.772  93.169  1.00 49.21           N
ATOM     58  CA  ASP A   8       7.884  24.031  93.525  1.00 49.21           C
ATOM     59  CB  ASP A   8       7.239  25.161  92.705  1.00 49.21           C
ATOM     60  CG  ASP A   8       7.745  26.510  93.171  1.00 49.21           C
ATOM     61  OD1 ASP A   8       8.404  26.563  94.243  1.00 49.21           O
ATOM     62  OD2 ASP A   8       7.472  27.510  92.455  1.00 49.21           O
ATOM     63  C   ASP A   8       7.061  22.839  93.163  1.00 49.21           C
ATOM     64  O   ASP A   8       6.269  22.353  93.969  1.00 49.21           O
ATOM     65  N   LYS A   9       7.226  22.341  91.925  1.00 71.04           N
ATOM     66  CA  LYS A   9       6.428  21.247  91.453  1.00 71.04           C
ATOM     67  CB  LYS A   9       6.723  20.873  89.992  1.00 71.04           C
ATOM     68  CG  LYS A   9       6.498  22.022  89.013  1.00 71.04           C
ATOM     69  CD  LYS A   9       6.795  21.631  87.569  1.00 71.04           C
ATOM     70  CE  LYS A   9       5.602  20.925  86.931  1.00 71.04           C
ATOM     71  NZ  LYS A   9       5.937  20.476  85.565  1.00 71.04           N
ATOM     72  C   LYS A   9       6.726  20.032  92.262  1.00 71.04           C
ATOM     73  O   LYS A   9       5.812  19.297  92.635  1.00 71.04           O
ATOM     74  N   ILE A  10       8.021  19.786  92.538  1.00105.55           N
ATOM     75  CA  ILE A  10       8.409  18.593  93.232  1.00105.55           C
ATOM     76  CB  ILE A  10       9.892  18.334  93.203  1.00105.55           C
ATOM     77  CG1 ILE A  10      10.694  19.392  93.968  1.00105.55           C
ATOM     78  CG2 ILE A  10      10.306  18.231  91.724  1.00105.55           C
ATOM     79  CD1 ILE A  10      12.145  18.957  94.160  1.00105.55           C
ATOM     80  C   ILE A  10       7.922  18.610  94.649  1.00105.55           C
ATOM     81  O   ILE A  10       7.378  17.617  95.128  1.00105.55           O
ATOM     82  N   ALA A  11       8.061  19.751  95.352  1.00 33.83           N
ATOM     83  CA  ALA A  11       7.661  19.805  96.731  1.00 33.83           C
ATOM     84  CB  ALA A  11       7.842  21.202  97.346  1.00 33.83           C
ATOM     85  C   ALA A  11       6.210  19.450  96.799  1.00 33.83           C
ATOM     86  O   ALA A  11       5.775  18.753  97.715  1.00 33.83           O
ATOM     87  N   ALA A  12       5.412  19.948  95.838  1.00 35.55           N
ATOM     88  CA  ALA A  12       4.012  19.649  95.811  1.00 35.55           C
ATOM     89  CB  ALA A  12       3.270  20.459  94.736  1.00 35.55           C
ATOM     90  C   ALA A  12       3.776  18.188  95.529  1.00 35.55           C
ATOM     91  O   ALA A  12       2.977  17.543  96.208  1.00 35.55           O
ATOM     92  N   GLY A  13       4.466  17.622  94.514  1.00 41.16           N
ATOM     93  CA  GLY A  13       4.244  16.251  94.115  1.00 41.16           C
ATOM     94  C   GLY A  13       4.691  15.281  95.169  1.00 41.16           C
ATOM     95  O   GLY A  13       4.002  14.304  95.456  1.00 41.16           O
ATOM     96  N   ALA A  14       5.900  15.507  95.711  1.00 71.76           N
ATOM     97  CA  ALA A  14       6.589  14.749  96.723  1.00 71.76           C
ATOM     98  CB  ALA A  14       8.067  15.150  96.852  1.00 71.76           C
ATOM     99  C   ALA A  14       5.964  14.933  98.060  1.00 71.76           C
ATOM    100  O   ALA A  14       6.096  14.069  98.927  1.00 71.76           O
ATOM    101  N   ASP A  15       5.315  16.093  98.272  1.00107.67           N
ATOM    102  CA  ASP A  15       4.739  16.373  99.550  1.00107.67           C
ATOM    103  CB  ASP A  15       3.841  15.196  99.978  1.00107.67           C
ATOM    104  CG  ASP A  15       2.962  15.582 101.142  1.00107.67           C
ATOM    105  OD1 ASP A  15       3.161  16.690 101.700  1.00107.67           O
ATOM    106  OD2 ASP A  15       2.067  14.764 101.483  1.00107.67           O
ATOM    107  C   ASP A  15       5.841  16.602 100.549  1.00107.67           C
ATOM    108  O   ASP A  15       5.750  16.171 101.699  1.00107.67           O
ATOM    109  N   ILE A  16       6.927  17.299 100.117  1.00135.48           N
ATOM    110  CA  ILE A  16       8.031  17.671 100.968  1.00135.48           C
ATOM    111  CB  ILE A  16       9.327  16.984 100.608  1.00135.48           C
ATOM    112  CG1 ILE A  16      10.331  17.073 101.768  1.00135.48           C
ATOM    113  CG2 ILE A  16       9.844  17.563  99.285  1.00135.48           C
ATOM    114  CD1 ILE A  16      11.509  16.114 101.624  1.00135.48           C
ATOM    115  C   ILE A  16       8.199  19.164 100.866  1.00135.48           C
ATOM    116  O   ILE A  16       7.795  19.775  99.875  1.00135.48           O
ATOM    117  N   SER A  17       8.800  19.786 101.903  1.00 42.65           N
ATOM    118  CA  SER A  17       8.913  21.223 101.949  1.00 42.65           C
ATOM    119  CB  SER A  17       9.540  21.762 103.248  1.00 42.65           C
ATOM    120  OG  SER A  17       8.669  21.528 104.348  1.00 42.65           O
ATOM    121  C   SER A  17       9.715  21.691 100.777  1.00 42.65           C
ATOM    122  O   SER A  17      10.503  20.946 100.196  1.00 42.65           O
ATOM    123  N   LYS A  18       9.503  22.967 100.398  1.00 99.10           N
ATOM    124  CA  LYS A  18      10.139  23.560  99.260  1.00 99.10           C
ATOM    125  CB  LYS A  18       9.685  25.013  99.019  1.00 99.10           C
ATOM    126  CG  LYS A  18       8.178  25.170  98.762  1.00 99.10           C
ATOM    127  CD  LYS A  18       7.643  24.419  97.538  1.00 99.10           C
ATOM    128  CE  LYS A  18       6.190  24.777  97.212  0.00 99.10           C
ATOM    129  NZ  LYS A  18       5.728  24.021  96.026  0.00 99.10           N
ATOM    130  C   LYS A  18      11.616  23.559  99.505  1.00 99.10           C
ATOM    131  O   LYS A  18      12.408  23.379  98.581  1.00 99.10           O
ATOM    132  N   ALA A  19      12.028  23.788 100.765  1.00 29.64           N
ATOM    133  CA  ALA A  19      13.426  23.789 101.076  1.00 29.64           C
ATOM    134  CB  ALA A  19      13.701  24.178 102.539  1.00 29.64           C
ATOM    135  C   ALA A  19      13.984  22.410 100.854  1.00 29.64           C
ATOM    136  O   ALA A  19      15.045  22.251 100.251  1.00 29.64           O
ATOM    137  N   ALA A  20      13.256  21.372 101.318  1.00 34.89           N
ATOM    138  CA  ALA A  20      13.712  20.009 101.253  1.00 34.89           C
ATOM    139  CB  ALA A  20      12.759  19.027 101.957  1.00 34.89           C
ATOM    140  C   ALA A  20      13.845  19.568  99.836  1.00 34.89           C
ATOM    141  O   ALA A  20      14.794  18.873  99.476  1.00 34.89           O
ATOM    142  N   ALA A  21      12.881  19.953  98.987  1.00 31.57           N
ATOM    143  CA  ALA A  21      12.938  19.581  97.607  1.00 31.57           C
ATOM    144  CB  ALA A  21      11.738  20.127  96.822  1.00 31.57           C
ATOM    145  C   ALA A  21      14.186  20.189  97.052  1.00 31.57           C
ATOM    146  O   ALA A  21      14.948  19.540  96.335  1.00 31.57           O
ATOM    147  N   GLY A  22      14.440  21.460  97.410  1.00 22.84           N
ATOM    148  CA  GLY A  22      15.599  22.137  96.912  1.00 22.84           C
ATOM    149  C   GLY A  22      16.834  21.466  97.425  1.00 22.84           C
ATOM    150  O   GLY A  22      17.790  21.261  96.678  1.00 22.84           O
ATOM    151  N   ARG A  23      16.854  21.105  98.722  1.00119.73           N
ATOM    152  CA  ARG A  23      18.054  20.539  99.265  1.00119.73           C
ATOM    153  CB  ARG A  23      18.020  20.406 100.799  1.00119.73           C
ATOM    154  CG  ARG A  23      19.358  20.003 101.427  1.00119.73           C
ATOM    155  CD  ARG A  23      19.463  20.412 102.905  1.00119.73           C
ATOM    156  NE  ARG A  23      20.589  19.667 103.541  1.00119.73           N
ATOM    157  CZ  ARG A  23      21.442  20.308 104.393  1.00119.73           C
ATOM    158  NH1 ARG A  23      21.367  21.662 104.541  1.00119.73           N
ATOM    159  NH2 ARG A  23      22.375  19.601 105.095  1.00119.73           N
ATOM    160  C   ARG A  23      18.339  19.210  98.628  1.00119.73           C
ATOM    161  O   ARG A  23      19.474  18.936  98.242  1.00119.73           O
ATOM    162  N   ALA A  24      17.312  18.350  98.490  1.00 34.72           N
ATOM    163  CA  ALA A  24      17.476  17.046  97.905  1.00 34.72           C
ATOM    164  CB  ALA A  24      16.189  16.209  97.961  1.00 34.72           C
ATOM    165  C   ALA A  24      17.852  17.180  96.463  1.00 34.72           C
ATOM    166  O   ALA A  24      18.703  16.450  95.956  1.00 34.72           O
ATOM    167  N   LEU A  25      17.211  18.117  95.744  1.00 52.57           N
ATOM    168  CA  LEU A  25      17.487  18.260  94.344  1.00 52.57           C
ATOM    169  CB  LEU A  25      16.575  19.277  93.650  1.00 52.57           C
ATOM    170  CG  LEU A  25      16.887  19.409  92.149  1.00 52.57           C
ATOM    171  CD1 LEU A  25      16.562  18.119  91.384  1.00 52.57           C
ATOM    172  CD2 LEU A  25      16.227  20.659  91.554  1.00 52.57           C
ATOM    173  C   LEU A  25      18.899  18.708  94.116  1.00 52.57           C
ATOM    174  O   LEU A  25      19.580  18.174  93.242  1.00 52.57           O
ATOM    175  N   ASP A  26      19.396  19.687  94.899  1.00 72.77           N
ATOM    176  CA  ASP A  26      20.713  20.206  94.641  1.00 72.77           C
ATOM    177  CB  ASP A  26      21.111  21.385  95.545  1.00 72.77           C
ATOM    178  CG  ASP A  26      22.320  22.064  94.909  1.00 72.77           C
ATOM    179  OD1 ASP A  26      22.555  21.836  93.693  1.00 72.77           O
ATOM    180  OD2 ASP A  26      23.016  22.831  95.626  1.00 72.77           O
ATOM    181  C   ASP A  26      21.722  19.120  94.842  1.00 72.77           C
ATOM    182  O   ASP A  26      22.673  18.998  94.074  1.00 72.77           O
ATOM    183  N   ALA A  27      21.529  18.291  95.883  1.00 33.67           N
ATOM    184  CA  ALA A  27      22.432  17.223  96.205  1.00 33.67           C
ATOM    185  CB  ALA A  27      21.993  16.439  97.454  1.00 33.67           C
ATOM    186  C   ALA A  27      22.464  16.250  95.065  1.00 33.67           C
ATOM    187  O   ALA A  27      23.511  15.691  94.748  1.00 33.67           O
ATOM    188  N   ILE A  28      21.301  16.010  94.433  1.00 56.87           N
ATOM    189  CA  ILE A  28      21.157  15.059  93.364  1.00 56.87           C
ATOM    190  CB  ILE A  28      19.763  15.079  92.799  1.00 56.87           C
ATOM    191  CG1 ILE A  28      18.720  14.588  93.814  1.00 56.87           C
ATOM    192  CG2 ILE A  28      19.776  14.320  91.460  1.00 56.87           C
ATOM    193  CD1 ILE A  28      17.286  14.909  93.387  1.00 56.87           C
ATOM    194  C   ILE A  28      22.009  15.455  92.197  1.00 56.87           C
ATOM    195  O   ILE A  28      22.766  14.644  91.664  1.00 56.87           O
ATOM    196  N   ILE A  29      21.887  16.724  91.768  1.00144.61           N
ATOM    197  CA  ILE A  29      22.598  17.217  90.626  1.00144.61           C
ATOM    198  CB  ILE A  29      22.094  18.568  90.195  1.00144.61           C
ATOM    199  CG1 ILE A  29      22.792  19.064  88.920  1.00144.61           C
ATOM    200  CG2 ILE A  29      22.180  19.526  91.393  1.00144.61           C
ATOM    201  CD1 ILE A  29      24.240  19.529  89.079  1.00144.61           C
ATOM    202  C   ILE A  29      24.060  17.248  90.914  1.00144.61           C
ATOM    203  O   ILE A  29      24.878  16.916  90.056  1.00144.61           O
ATOM    204  N   ALA A  30      24.429  17.664  92.135  1.00 26.11           N
ATOM    205  CA  ALA A  30      25.812  17.730  92.501  1.00 26.11           C
ATOM    206  CB  ALA A  30      26.018  18.212  93.948  1.00 26.11           C
ATOM    207  C   ALA A  30      26.378  16.348  92.410  1.00 26.11           C
ATOM    208  O   ALA A  30      27.492  16.154  91.928  1.00 26.11           O
ATOM    209  N   SER A  31      25.613  15.342  92.873  1.00 39.26           N
ATOM    210  CA  SER A  31      26.074  13.984  92.877  1.00 39.26           C
ATOM    211  CB  SER A  31      25.081  13.002  93.515  1.00 39.26           C
ATOM    212  OG  SER A  31      24.996  13.226  94.914  1.00 39.26           O
ATOM    213  C   SER A  31      26.295  13.505  91.477  1.00 39.26           C
ATOM    214  O   SER A  31      27.269  12.804  91.211  1.00 39.26           O
ATOM    215  N   VAL A  32      25.392  13.856  90.544  1.00 39.34           N
ATOM    216  CA  VAL A  32      25.528  13.370  89.200  1.00 39.34           C
ATOM    217  CB  VAL A  32      24.440  13.819  88.274  1.00 39.34           C
ATOM    218  CG1 VAL A  32      24.741  13.248  86.876  1.00 39.34           C
ATOM    219  CG2 VAL A  32      23.084  13.392  88.854  1.00 39.34           C
ATOM    220  C   VAL A  32      26.797  13.881  88.602  1.00 39.34           C
ATOM    221  O   VAL A  32      27.524  13.139  87.946  1.00 39.34           O
ATOM    222  N   THR A  33      27.106  15.172  88.818  1.00111.22           N
ATOM    223  CA  THR A  33      28.277  15.763  88.243  1.00111.22           C
ATOM    224  CB  THR A  33      28.428  17.215  88.578  1.00111.22           C
ATOM    225  OG1 THR A  33      28.642  17.380  89.969  1.00111.22           O
ATOM    226  CG2 THR A  33      27.149  17.944  88.151  1.00111.22           C
ATOM    227  C   THR A  33      29.486  15.066  88.784  1.00111.22           C
ATOM    228  O   THR A  33      30.453  14.845  88.054  1.00111.22           O
ATOM    229  N   GLU A  34      29.471  14.733  90.090  1.00114.67           N
ATOM    230  CA  GLU A  34      30.611  14.124  90.716  1.00114.67           C
ATOM    231  CB  GLU A  34      30.447  13.917  92.226  1.00114.67           C
ATOM    232  CG  GLU A  34      31.762  13.517  92.908  1.00114.67           C
ATOM    233  CD  GLU A  34      32.574  14.796  93.033  0.00114.67           C
ATOM    234  OE1 GLU A  34      31.957  15.881  92.875  0.00114.67           O
ATOM    235  OE2 GLU A  34      33.805  14.712  93.288  0.00114.67           O
ATOM    236  C   GLU A  34      30.875  12.762  90.152  1.00114.67           C
ATOM    237  O   GLU A  34      32.013  12.436  89.819  1.00114.67           O
ATOM    238  N   SER A  35      29.819  11.933  90.024  1.00 77.02           N
ATOM    239  CA  SER A  35      29.976  10.576  89.579  1.00 77.02           C
ATOM    240  CB  SER A  35      28.652   9.793  89.586  1.00 77.02           C
ATOM    241  OG  SER A  35      28.143   9.715  90.910  1.00 77.02           O
ATOM    242  C   SER A  35      30.475  10.600  88.172  1.00 77.02           C
ATOM    243  O   SER A  35      31.330   9.808  87.783  1.00 77.02           O
ATOM    244  N   LEU A  36      29.936  11.534  87.372  1.00 65.54           N
ATOM    245  CA  LEU A  36      30.251  11.707  85.987  1.00 65.54           C
ATOM    246  CB  LEU A  36      29.400  12.877  85.435  1.00 65.54           C
ATOM    247  CG  LEU A  36      29.414  13.122  83.918  1.00 65.54           C
ATOM    248  CD1 LEU A  36      28.714  11.976  83.175  1.00 65.54           C
ATOM    249  CD2 LEU A  36      28.799  14.491  83.571  1.00 65.54           C
ATOM    250  C   LEU A  36      31.714  12.067  85.878  1.00 65.54           C
ATOM    251  O   LEU A  36      32.447  11.461  85.100  1.00 65.54           O
ATOM    252  N   LYS A  37      32.195  13.023  86.702  1.00139.30           N
ATOM    253  CA  LYS A  37      33.564  13.487  86.635  1.00139.30           C
ATOM    254  CB  LYS A  37      33.942  14.554  87.670  1.00139.30           C
ATOM    255  CG  LYS A  37      35.446  14.848  87.627  1.00139.30           C
ATOM    256  CD  LYS A  37      35.897  15.948  88.586  1.00139.30           C
ATOM    257  CE  LYS A  37      36.387  15.409  89.935  1.00139.30           C
ATOM    258  NZ  LYS A  37      37.780  14.915  89.797  1.00139.30           N
ATOM    259  C   LYS A  37      34.517  12.378  86.939  1.00139.30           C
ATOM    260  O   LYS A  37      35.606  12.312  86.369  1.00139.30           O
ATOM    261  N   GLU A  38      34.141  11.527  87.908  1.00102.03           N
ATOM    262  CA  GLU A  38      34.922  10.411  88.350  1.00102.03           C
ATOM    263  CB  GLU A  38      34.332   9.716  89.585  1.00102.03           C
ATOM    264  CG  GLU A  38      35.103   8.454  89.944  1.00102.03           C
ATOM    265  CD  GLU A  38      34.776   8.101  91.381  1.00102.03           C
ATOM    266  OE1 GLU A  38      35.500   8.610  92.276  1.00102.03           O
ATOM    267  OE2 GLU A  38      33.803   7.335  91.607  1.00102.03           O
ATOM    268  C   GLU A  38      34.995   9.395  87.260  1.00102.03           C
ATOM    269  O   GLU A  38      35.968   8.649  87.173  1.00102.03           O
ATOM    270  N   GLY A  39      33.967   9.324  86.395  1.00 39.27           N
ATOM    271  CA  GLY A  39      34.014   8.348  85.348  1.00 39.27           C
ATOM    272  C   GLY A  39      32.981   7.292  85.585  1.00 39.27           C
ATOM    273  O   GLY A  39      32.945   6.291  84.871  1.00 39.27           O
ATOM    274  N   ASP A  40      32.131   7.457  86.615  1.00 64.92           N
ATOM    275  CA  ASP A  40      31.064   6.517  86.814  1.00 64.92           C
ATOM    276  CB  ASP A  40      30.552   6.519  88.277  1.00 64.92           C
ATOM    277  CG  ASP A  40      29.783   5.235  88.614  1.00 64.92           C
ATOM    278  OD1 ASP A  40      29.087   4.684  87.720  1.00 64.92           O
ATOM    279  OD2 ASP A  40      29.881   4.794  89.792  1.00 64.92           O
ATOM    280  C   ASP A  40      29.951   6.952  85.901  1.00 64.92           C
ATOM    281  O   ASP A  40      29.865   8.122  85.526  1.00 64.92           O
ATOM    282  N   ASP A  41      29.079   6.013  85.482  1.00110.58           N
ATOM    283  CA  ASP A  41      27.969   6.429  84.679  1.00110.58           C
ATOM    284  CB  ASP A  41      27.720   5.580  83.422  1.00110.58           C
ATOM    285  CG  ASP A  41      27.355   4.181  83.877  1.00110.58           C
ATOM    286  OD1 ASP A  41      28.000   3.680  84.837  1.00110.58           O
ATOM    287  OD2 ASP A  41      26.414   3.601  83.272  1.00110.58           O
ATOM    288  C   ASP A  41      26.760   6.379  85.553  1.00110.58           C
ATOM    289  O   ASP A  41      26.586   5.451  86.341  1.00110.58           O
ATOM    290  N   VAL A  42      25.895   7.406  85.470  1.00 53.65           N
ATOM    291  CA  VAL A  42      24.745   7.378  86.317  1.00 53.65           C
ATOM    292  CB  VAL A  42      24.415   8.697  86.945  1.00 53.65           C
ATOM    293  CG1 VAL A  42      23.158   8.525  87.818  1.00 53.65           C
ATOM    294  CG2 VAL A  42      25.651   9.180  87.733  1.00 53.65           C
ATOM    295  C   VAL A  42      23.585   6.939  85.496  1.00 53.65           C
ATOM    296  O   VAL A  42      23.297   7.501  84.439  1.00 53.65           O
ATOM    297  N   ALA A  43      22.884   5.892  85.968  1.00 45.43           N
ATOM    298  CA  ALA A  43      21.783   5.406  85.195  1.00 45.43           C
ATOM    299  CB  ALA A  43      21.922   3.931  84.786  1.00 45.43           C
ATOM    300  C   ALA A  43      20.525   5.550  85.982  1.00 45.43           C
ATOM    301  O   ALA A  43      20.452   5.177  87.153  1.00 45.43           O
ATOM    302  N   LEU A  44      19.498   6.130  85.330  1.00126.21           N
ATOM    303  CA  LEU A  44      18.196   6.312  85.903  1.00126.21           C
ATOM    304  CB  LEU A  44      17.791   7.797  85.956  1.00126.21           C
ATOM    305  CG  LEU A  44      18.607   8.650  86.943  1.00126.21           C
ATOM    306  CD1 LEU A  44      18.248   8.311  88.389  1.00126.21           C
ATOM    307  CD2 LEU A  44      20.117   8.556  86.691  1.00126.21           C
ATOM    308  C   LEU A  44      17.255   5.631  84.962  1.00126.21           C
ATOM    309  O   LEU A  44      17.000   6.121  83.863  1.00126.21           O
ATOM    310  N   VAL A  45      16.671   4.492  85.379  1.00 96.31           N
ATOM    311  CA  VAL A  45      15.872   3.734  84.461  1.00 96.31           C
ATOM    312  CB  VAL A  45      15.384   2.429  85.029  1.00 96.31           C
ATOM    313  CG1 VAL A  45      14.435   2.718  86.205  0.00 96.31           C
ATOM    314  CG2 VAL A  45      14.738   1.610  83.899  0.00 96.31           C
ATOM    315  C   VAL A  45      14.685   4.533  84.032  1.00 96.31           C
ATOM    316  O   VAL A  45      13.959   5.102  84.846  1.00 96.31           O
ATOM    317  N   GLY A  46      14.499   4.613  82.697  1.00 38.30           N
ATOM    318  CA  GLY A  46      13.374   5.238  82.069  1.00 38.30           C
ATOM    319  C   GLY A  46      13.728   6.643  81.702  1.00 38.30           C
ATOM    320  O   GLY A  46      13.369   7.119  80.624  1.00 38.30           O
ATOM    321  N   PHE A  47      14.395   7.362  82.624  1.00 72.47           N
ATOM    322  CA  PHE A  47      14.775   8.719  82.369  1.00 72.47           C
ATOM    323  CB  PHE A  47      15.112   9.471  83.664  1.00 72.47           C
ATOM    324  CG  PHE A  47      15.452  10.847  83.237  1.00 72.47           C
ATOM    325  CD1 PHE A  47      14.453  11.738  82.914  1.00 72.47           C
ATOM    326  CD2 PHE A  47      16.767  11.237  83.155  1.00 72.47           C
ATOM    327  CE1 PHE A  47      14.763  13.012  82.513  1.00 72.47           C
ATOM    328  CE2 PHE A  47      17.079  12.513  82.755  1.00 72.47           C
ATOM    329  CZ  PHE A  47      16.080  13.400  82.431  1.00 72.47           C
ATOM    330  C   PHE A  47      15.953   8.813  81.441  1.00 72.47           C
ATOM    331  O   PHE A  47      15.891   9.497  80.419  1.00 72.47           O
ATOM    332  N   GLY A  48      17.063   8.102  81.745  1.00 31.67           N
ATOM    333  CA  GLY A  48      18.209   8.217  80.880  1.00 31.67           C
ATOM    334  C   GLY A  48      19.475   8.010  81.659  1.00 31.67           C
ATOM    335  O   GLY A  48      19.450   7.769  82.866  1.00 31.67           O
ATOM    336  N   THR A  49      20.634   8.111  80.967  1.00 99.96           N
ATOM    337  CA  THR A  49      21.902   7.891  81.604  1.00 99.96           C
ATOM    338  CB  THR A  49      22.562   6.621  81.149  1.00 99.96           C
ATOM    339  OG1 THR A  49      23.671   6.318  81.981  1.00 99.96           O
ATOM    340  CG2 THR A  49      23.019   6.799  79.690  1.00 99.96           C
ATOM    341  C   THR A  49      22.832   9.025  81.283  1.00 99.96           C
ATOM    342  O   THR A  49      22.725   9.667  80.237  1.00 99.96           O
ATOM    343  N   PHE A  50      23.773   9.294  82.217  1.00 69.36           N
ATOM    344  CA  PHE A  50      24.756  10.331  82.087  1.00 69.36           C
ATOM    345  CB  PHE A  50      24.775  11.318  83.265  1.00 69.36           C
ATOM    346  CG  PHE A  50      23.502  12.084  83.257  1.00 69.36           C
ATOM    347  CD1 PHE A  50      22.384  11.583  83.887  1.00 69.36           C
ATOM    348  CD2 PHE A  50      23.434  13.296  82.613  1.00 69.36           C
ATOM    349  CE1 PHE A  50      21.213  12.295  83.884  1.00 69.36           C
ATOM    350  CE2 PHE A  50      22.262  14.011  82.608  1.00 69.36           C
ATOM    351  CZ  PHE A  50      21.150  13.507  83.236  1.00 69.36           C
ATOM    352  C   PHE A  50      26.089   9.667  82.155  1.00 69.36           C
ATOM    353  O   PHE A  50      26.300   8.773  82.971  1.00 69.36           O
ATOM    354  N   ALA A  51      27.039  10.097  81.305  1.00 39.09           N
ATOM    355  CA  ALA A  51      28.332   9.483  81.360  1.00 39.09           C
ATOM    356  CB  ALA A  51      28.416   8.165  80.575  1.00 39.09           C
ATOM    357  C   ALA A  51      29.336  10.415  80.764  1.00 39.09           C
ATOM    358  O   ALA A  51      28.996  11.430  80.157  1.00 39.09           O
ATOM    359  N   VAL A  52      30.624  10.101  80.985  1.00 49.47           N
ATOM    360  CA  VAL A  52      31.688  10.870  80.424  1.00 49.47           C
ATOM    361  CB  VAL A  52      32.864  11.017  81.337  1.00 49.47           C
ATOM    362  CG1 VAL A  52      34.074  11.538  80.546  1.00 49.47           C
ATOM    363  CG2 VAL A  52      32.433  12.004  82.428  1.00 49.47           C
ATOM    364  C   VAL A  52      32.126  10.146  79.206  1.00 49.47           C
ATOM    365  O   VAL A  52      32.245   8.922  79.208  1.00 49.47           O
ATOM    366  N   LYS A  53      32.334  10.891  78.108  1.00 85.67           N
ATOM    367  CA  LYS A  53      32.734  10.225  76.913  1.00 85.67           C
ATOM    368  CB  LYS A  53      31.651  10.284  75.816  1.00 85.67           C
ATOM    369  CG  LYS A  53      30.477   9.355  76.175  1.00 85.67           C
ATOM    370  CD  LYS A  53      29.184   9.565  75.381  1.00 85.67           C
ATOM    371  CE  LYS A  53      28.108   8.512  75.683  1.00 85.67           C
ATOM    372  NZ  LYS A  53      27.582   8.682  77.057  1.00 85.67           N
ATOM    373  C   LYS A  53      34.037  10.808  76.475  1.00 85.67           C
ATOM    374  O   LYS A  53      34.265  12.015  76.551  1.00 85.67           O
ATOM    375  N   GLU A  54      34.945   9.919  76.034  1.00 83.96           N
ATOM    376  CA  GLU A  54      36.266  10.324  75.666  1.00 83.96           C
ATOM    377  CB  GLU A  54      37.252   9.144  75.583  1.00 83.96           C
ATOM    378  CG  GLU A  54      37.533   8.510  76.945  1.00 83.96           C
ATOM    379  CD  GLU A  54      38.490   9.431  77.687  1.00 83.96           C
ATOM    380  OE1 GLU A  54      38.001  10.368  78.372  1.00 83.96           O
ATOM    381  OE2 GLU A  54      39.725   9.212  77.570  1.00 83.96           O
ATOM    382  C   GLU A  54      36.233  10.975  74.331  1.00 83.96           C
ATOM    383  O   GLU A  54      35.414  10.641  73.476  1.00 83.96           O
ATOM    384  N   ARG A  55      37.128  11.963  74.160  1.00 88.83           N
ATOM    385  CA  ARG A  55      37.298  12.654  72.922  1.00 88.83           C
ATOM    386  CB  ARG A  55      36.990  14.162  73.044  1.00 88.83           C
ATOM    387  CG  ARG A  55      35.527  14.436  73.410  1.00 88.83           C
ATOM    388  CD  ARG A  55      34.571  14.500  72.207  1.00 88.83           C
ATOM    389  NE  ARG A  55      33.173  14.393  72.711  1.00 88.83           N
ATOM    390  CZ  ARG A  55      32.514  13.197  72.651  1.00 88.83           C
ATOM    391  NH1 ARG A  55      33.119  12.115  72.074  1.00 88.83           N
ATOM    392  NH2 ARG A  55      31.254  13.066  73.164  1.00 88.83           N
ATOM    393  C   ARG A  55      38.749  12.482  72.584  1.00 88.83           C
ATOM    394  O   ARG A  55      39.622  12.786  73.398  1.00 88.83           O
ATOM    395  N   ALA A  56      39.043  11.953  71.379  1.00 28.65           N
ATOM    396  CA  ALA A  56      40.404  11.716  70.996  1.00 28.65           C
ATOM    397  CB  ALA A  56      40.566  10.779  69.783  1.00 28.65           C
ATOM    398  C   ALA A  56      41.012  13.011  70.596  1.00 28.65           C
ATOM    399  O   ALA A  56      40.307  13.954  70.238  1.00 28.65           O
ATOM    400  N   ALA A  57      42.358  13.084  70.673  1.00 27.94           N
ATOM    401  CA  ALA A  57      43.045  14.260  70.238  1.00 27.94           C
ATOM    402  CB  ALA A  57      44.558  14.236  70.525  1.00 27.94           C
ATOM    403  C   ALA A  57      42.863  14.293  68.760  1.00 27.94           C
ATOM    404  O   ALA A  57      42.851  13.251  68.106  1.00 27.94           O
ATOM    405  N   ARG A  58      42.687  15.500  68.195  1.00 69.53           N
ATOM    406  CA  ARG A  58      42.470  15.594  66.785  1.00 69.53           C
ATOM    407  CB  ARG A  58      40.992  15.788  66.402  1.00 69.53           C
ATOM    408  CG  ARG A  58      40.358  17.053  66.981  1.00 69.53           C
ATOM    409  CD  ARG A  58      38.846  17.142  66.718  1.00 69.53           C
ATOM    410  NE  ARG A  58      38.349  18.448  67.236  1.00 69.53           N
ATOM    411  CZ  ARG A  58      37.009  18.692  67.245  1.00 69.53           C
ATOM    412  NH1 ARG A  58      36.149  17.711  66.849  1.00 69.53           N
ATOM    413  NH2 ARG A  58      36.523  19.906  67.631  1.00 69.53           N
ATOM    414  C   ARG A  58      43.209  16.789  66.315  1.00 69.53           C
ATOM    415  O   ARG A  58      43.699  17.580  67.114  1.00 69.53           O
ATOM    416  N   THR A  59      43.347  16.937  64.990  1.00105.91           N
ATOM    417  CA  THR A  59      44.039  18.095  64.539  1.00105.91           C
ATOM    418  CB  THR A  59      44.886  17.833  63.333  1.00105.91           C
ATOM    419  OG1 THR A  59      45.710  18.955  63.076  1.00105.91           O
ATOM    420  CG2 THR A  59      43.986  17.518  62.124  1.00105.91           C
ATOM    421  C   THR A  59      43.022  19.154  64.252  1.00105.91           C
ATOM    422  O   THR A  59      41.881  18.859  63.895  1.00105.91           O
ATOM    423  N   GLY A  60      43.422  20.428  64.422  1.00 38.43           N
ATOM    424  CA  GLY A  60      42.521  21.522  64.213  1.00 38.43           C
ATOM    425  C   GLY A  60      43.246  22.542  63.407  1.00 38.43           C
ATOM    426  O   GLY A  60      44.277  22.243  62.808  1.00 38.43           O
ATOM    427  N   ARG A  61      42.696  23.772  63.359  1.00 61.72           N
ATOM    428  CA  ARG A  61      43.276  24.823  62.577  1.00 61.72           C
ATOM    429  CB  ARG A  61      42.504  24.996  61.260  1.00 61.72           C
ATOM    430  CG  ARG A  61      43.037  26.044  60.291  1.00 61.72           C
ATOM    431  CD  ARG A  61      42.058  26.272  59.140  1.00 61.72           C
ATOM    432  NE  ARG A  61      41.624  24.925  58.680  1.00 61.72           N
ATOM    433  CZ  ARG A  61      42.430  24.191  57.861  1.00 61.72           C
ATOM    434  NH1 ARG A  61      43.632  24.699  57.463  1.00 61.72           N
ATOM    435  NH2 ARG A  61      42.041  22.950  57.447  1.00 61.72           N
ATOM    436  C   ARG A  61      43.138  26.106  63.354  1.00 61.72           C
ATOM    437  O   ARG A  61      42.149  26.315  64.055  1.00 61.72           O
ATOM    438  N   ASN A  62      44.141  27.005  63.251  1.00 53.12           N
ATOM    439  CA  ASN A  62      44.074  28.277  63.929  1.00 53.12           C
ATOM    440  CB  ASN A  62      45.441  28.767  64.455  1.00 53.12           C
ATOM    441  CG  ASN A  62      45.264  30.048  65.269  1.00 53.12           C
ATOM    442  OD1 ASN A  62      44.856  31.084  64.746  1.00 53.12           O
ATOM    443  ND2 ASN A  62      45.586  29.980  66.591  1.00 53.12           N
ATOM    444  C   ASN A  62      43.597  29.259  62.910  1.00 53.12           C
ATOM    445  O   ASN A  62      44.226  29.439  61.870  1.00 53.12           O
ATOM    446  N   PRO A  63      42.483  29.884  63.152  1.00 79.64           N
ATOM    447  CA  PRO A  63      41.903  30.761  62.172  1.00 79.64           C
ATOM    448  CD  PRO A  63      42.066  30.226  64.505  1.00 79.64           C
ATOM    449  CB  PRO A  63      40.722  31.423  62.877  1.00 79.64           C
ATOM    450  CG  PRO A  63      41.184  31.479  64.346  1.00 79.64           C
ATOM    451  C   PRO A  63      42.839  31.805  61.644  1.00 79.64           C
ATOM    452  O   PRO A  63      42.896  31.981  60.426  1.00 79.64           O
ATOM    453  N   GLN A  64      43.533  32.553  62.524  1.00103.65           N
ATOM    454  CA  GLN A  64      44.363  33.607  62.020  1.00103.65           C
ATOM    455  CB  GLN A  64      44.667  34.683  63.079  1.00103.65           C
ATOM    456  CG  GLN A  64      45.214  35.976  62.462  1.00103.65           C
ATOM    457  CD  GLN A  64      45.152  37.091  63.503  1.00103.65           C
ATOM    458  OE1 GLN A  64      46.125  37.815  63.712  1.00103.65           O
ATOM    459  NE2 GLN A  64      43.969  37.249  64.158  1.00103.65           N
ATOM    460  C   GLN A  64      45.642  33.088  61.430  1.00103.65           C
ATOM    461  O   GLN A  64      46.037  33.498  60.339  1.00103.65           O
ATOM    462  N   THR A  65      46.325  32.172  62.148  1.00109.31           N
ATOM    463  CA  THR A  65      47.605  31.684  61.708  1.00109.31           C
ATOM    464  CB  THR A  65      48.262  30.795  62.712  1.00109.31           C
ATOM    465  OG1 THR A  65      48.335  31.443  63.970  1.00109.31           O
ATOM    466  CG2 THR A  65      49.683  30.501  62.212  1.00109.31           C
ATOM    467  C   THR A  65      47.426  30.833  60.497  1.00109.31           C
ATOM    468  O   THR A  65      48.184  30.921  59.532  1.00109.31           O
ATOM    469  N   GLY A  66      46.407  29.963  60.538  1.00 21.08           N
ATOM    470  CA  GLY A  66      46.153  29.055  59.466  1.00 21.08           C
ATOM    471  C   GLY A  66      46.981  27.836  59.719  1.00 21.08           C
ATOM    472  O   GLY A  66      46.937  26.879  58.949  1.00 21.08           O
ATOM    473  N   LYS A  67      47.759  27.828  60.821  1.00153.42           N
ATOM    474  CA  LYS A  67      48.597  26.691  61.050  1.00153.42           C
ATOM    475  CB  LYS A  67      49.725  26.915  62.073  1.00153.42           C
ATOM    476  CG  LYS A  67      49.325  26.801  63.545  1.00153.42           C
ATOM    477  CD  LYS A  67      48.288  27.815  64.021  1.00153.42           C
ATOM    478  CE  LYS A  67      48.372  28.081  65.530  1.00153.42           C
ATOM    479  NZ  LYS A  67      48.511  26.809  66.269  1.00153.42           N
ATOM    480  C   LYS A  67      47.754  25.575  61.565  1.00153.42           C
ATOM    481  O   LYS A  67      46.771  25.801  62.270  1.00153.42           O
ATOM    482  N   GLU A  68      48.106  24.325  61.205  1.00 55.68           N
ATOM    483  CA  GLU A  68      47.350  23.235  61.736  1.00 55.68           C
ATOM    484  CB  GLU A  68      47.466  21.922  60.931  1.00 55.68           C
ATOM    485  CG  GLU A  68      46.326  20.942  61.240  1.00 55.68           C
ATOM    486  CD  GLU A  68      46.309  19.828  60.195  1.00 55.68           C
ATOM    487  OE1 GLU A  68      47.370  19.588  59.556  1.00 55.68           O
ATOM    488  OE2 GLU A  68      45.227  19.204  60.024  1.00 55.68           O
ATOM    489  C   GLU A  68      47.852  23.031  63.135  1.00 55.68           C
ATOM    490  O   GLU A  68      49.023  23.277  63.420  1.00 55.68           O
ATOM    491  N   ILE A  69      46.963  22.600  64.053  1.00120.82           N
ATOM    492  CA  ILE A  69      47.340  22.443  65.432  1.00120.82           C
ATOM    493  CB  ILE A  69      46.746  23.504  66.320  1.00120.82           C
ATOM    494  CG1 ILE A  69      47.445  23.548  67.689  1.00120.82           C
ATOM    495  CG2 ILE A  69      45.231  23.247  66.405  1.00120.82           C
ATOM    496  CD1 ILE A  69      48.875  24.087  67.631  1.00120.82           C
ATOM    497  C   ILE A  69      46.794  21.131  65.894  1.00120.82           C
ATOM    498  O   ILE A  69      45.956  20.529  65.226  1.00120.82           O
ATOM    499  N   THR A  70      47.283  20.621  67.040  1.00111.93           N
ATOM    500  CA  THR A  70      46.729  19.378  67.488  1.00111.93           C
ATOM    501  CB  THR A  70      47.754  18.294  67.661  1.00111.93           C
ATOM    502  OG1 THR A  70      48.669  18.616  68.699  1.00111.93           O
ATOM    503  CG2 THR A  70      48.508  18.170  66.325  1.00111.93           C
ATOM    504  C   THR A  70      46.020  19.636  68.781  1.00111.93           C
ATOM    505  O   THR A  70      46.586  20.179  69.728  1.00111.93           O
ATOM    506  N   ILE A  71      44.734  19.242  68.835  1.00 48.94           N
ATOM    507  CA  ILE A  71      43.895  19.463  69.976  1.00 48.94           C
ATOM    508  CB  ILE A  71      42.444  19.618  69.605  1.00 48.94           C
ATOM    509  CG1 ILE A  71      42.228  20.858  68.717  1.00 48.94           C
ATOM    510  CG2 ILE A  71      41.613  19.653  70.899  1.00 48.94           C
ATOM    511  CD1 ILE A  71      40.847  20.907  68.066  1.00 48.94           C
ATOM    512  C   ILE A  71      44.019  18.263  70.856  1.00 48.94           C
ATOM    513  O   ILE A  71      43.858  17.125  70.418  1.00 48.94           O
ATOM    514  N   ALA A  72      44.342  18.506  72.140  1.00 31.32           N
ATOM    515  CA  ALA A  72      44.530  17.454  73.093  1.00 31.32           C
ATOM    516  CB  ALA A  72      45.087  17.939  74.445  1.00 31.32           C
ATOM    517  C   ALA A  72      43.207  16.810  73.357  1.00 31.32           C
ATOM    518  O   ALA A  72      42.153  17.413  73.160  1.00 31.32           O
ATOM    519  N   ALA A  73      43.247  15.538  73.804  1.00 29.52           N
ATOM    520  CA  ALA A  73      42.059  14.784  74.076  1.00 29.52           C
ATOM    521  CB  ALA A  73      42.323  13.330  74.506  1.00 29.52           C
ATOM    522  C   ALA A  73      41.345  15.441  75.202  1.00 29.52           C
ATOM    523  O   ALA A  73      41.955  16.116  76.029  1.00 29.52           O
ATOM    524  N   ALA A  74      40.009  15.280  75.234  1.00 36.22           N
ATOM    525  CA  ALA A  74      39.235  15.856  76.289  1.00 36.22           C
ATOM    526  CB  ALA A  74      38.671  17.251  75.956  1.00 36.22           C
ATOM    527  C   ALA A  74      38.080  14.940  76.539  1.00 36.22           C
ATOM    528  O   ALA A  74      37.834  14.003  75.779  1.00 36.22           O
ATOM    529  N   LYS A  75      37.361  15.167  77.659  1.00 81.10           N
ATOM    530  CA  LYS A  75      36.234  14.351  78.006  1.00 81.10           C
ATOM    531  CB  LYS A  75      36.378  13.700  79.388  1.00 81.10           C
ATOM    532  CG  LYS A  75      37.643  12.853  79.560  1.00 81.10           C
ATOM    533  CD  LYS A  75      37.971  12.569  81.028  1.00 81.10           C
ATOM    534  CE  LYS A  75      39.392  12.056  81.287  1.00 81.10           C
ATOM    535  NZ  LYS A  75      39.578  10.708  80.704  1.00 81.10           N
ATOM    536  C   LYS A  75      35.056  15.268  78.085  1.00 81.10           C
ATOM    537  O   LYS A  75      35.197  16.440  78.428  1.00 81.10           O
ATOM    538  N   VAL A  76      33.853  14.766  77.753  1.00118.84           N
ATOM    539  CA  VAL A  76      32.693  15.608  77.785  1.00118.84           C
ATOM    540  CB  VAL A  76      32.265  15.989  76.401  1.00118.84           C
ATOM    541  CG1 VAL A  76      31.833  14.704  75.679  1.00118.84           C
ATOM    542  CG2 VAL A  76      31.190  17.080  76.456  1.00118.84           C
ATOM    543  C   VAL A  76      31.577  14.833  78.427  1.00118.84           C
ATOM    544  O   VAL A  76      31.545  13.605  78.361  1.00118.84           O
ATOM    545  N   PRO A  77      30.669  15.507  79.088  1.00 80.29           N
ATOM    546  CA  PRO A  77      29.533  14.861  79.700  1.00 80.29           C
ATOM    547  CD  PRO A  77      30.879  16.860  79.571  1.00 80.29           C
ATOM    548  CB  PRO A  77      28.977  15.877  80.701  1.00 80.29           C
ATOM    549  CG  PRO A  77      29.541  17.231  80.230  1.00 80.29           C
ATOM    550  C   PRO A  77      28.548  14.493  78.628  1.00 80.29           C
ATOM    551  O   PRO A  77      28.444  15.221  77.640  1.00 80.29           O
ATOM    552  N   SER A  78      27.802  13.377  78.798  1.00 74.67           N
ATOM    553  CA  SER A  78      26.856  13.011  77.776  1.00 74.67           C
ATOM    554  CB  SER A  78      27.372  11.920  76.825  1.00 74.67           C
ATOM    555  OG  SER A  78      26.377  11.627  75.860  1.00 74.67           O
ATOM    556  C   SER A  78      25.621  12.457  78.423  1.00 74.67           C
ATOM    557  O   SER A  78      25.684  11.821  79.477  1.00 74.67           O
ATOM    558  N   PHE A  79      24.454  12.692  77.784  1.00 68.12           N
ATOM    559  CA  PHE A  79      23.197  12.215  78.289  1.00 68.12           C
ATOM    560  CB  PHE A  79      22.238  13.365  78.664  1.00 68.12           C
ATOM    561  CG  PHE A  79      20.936  12.828  79.165  1.00 68.12           C
ATOM    562  CD1 PHE A  79      20.852  12.183  80.378  1.00 68.12           C
ATOM    563  CD2 PHE A  79      19.790  13.003  78.428  1.00 68.12           C
ATOM    564  CE1 PHE A  79      19.644  11.702  80.834  1.00 68.12           C
ATOM    565  CE2 PHE A  79      18.578  12.529  78.877  1.00 68.12           C
ATOM    566  CZ  PHE A  79      18.507  11.867  80.080  1.00 68.12           C
ATOM    567  C   PHE A  79      22.544  11.378  77.236  1.00 68.12           C
ATOM    568  O   PHE A  79      22.563  11.720  76.055  1.00 68.12           O
ATOM    569  N   ARG A  80      21.972  10.229  77.641  1.00131.14           N
ATOM    570  CA  ARG A  80      21.270   9.388  76.712  1.00131.14           C
ATOM    571  CB  ARG A  80      21.900   7.993  76.600  1.00131.14           C
ATOM    572  CG  ARG A  80      23.352   8.046  76.115  1.00131.14           C
ATOM    573  CD  ARG A  80      24.099   6.725  76.272  1.00131.14           C
ATOM    574  NE  ARG A  80      23.348   5.685  75.521  1.00131.14           N
ATOM    575  CZ  ARG A  80      23.492   5.613  74.163  1.00131.14           C
ATOM    576  NH1 ARG A  80      24.193   6.581  73.509  1.00131.14           N
ATOM    577  NH2 ARG A  80      22.936   4.578  73.469  1.00131.14           N
ATOM    578  C   ARG A  80      19.902   9.215  77.286  1.00131.14           C
ATOM    579  O   ARG A  80      19.742   8.697  78.391  1.00131.14           O
ATOM    580  N   ALA A  81      18.865   9.645  76.542  1.00 32.89           N
ATOM    581  CA  ALA A  81      17.529   9.591  77.062  1.00 32.89           C
ATOM    582  CB  ALA A  81      16.517  10.408  76.239  1.00 32.89           C
ATOM    583  C   ALA A  81      17.054   8.174  77.095  1.00 32.89           C
ATOM    584  O   ALA A  81      17.373   7.370  76.221  1.00 32.89           O
ATOM    585  N   GLY A  82      16.249   7.855  78.133  1.00 17.96           N
ATOM    586  CA  GLY A  82      15.697   6.542  78.318  1.00 17.96           C
ATOM    587  C   GLY A  82      14.504   6.422  77.431  1.00 17.96           C
ATOM    588  O   GLY A  82      14.039   7.405  76.856  1.00 17.96           O
ATOM    589  N   LYS A  83      13.957   5.197  77.324  1.00 69.27           N
ATOM    590  CA  LYS A  83      12.872   4.968  76.422  1.00 69.27           C
ATOM    591  CB  LYS A  83      12.449   3.496  76.301  1.00 69.27           C
ATOM    592  CG  LYS A  83      11.359   3.337  75.235  1.00 69.27           C
ATOM    593  CD  LYS A  83      11.083   1.907  74.783  1.00 69.27           C
ATOM    594  CE  LYS A  83      10.107   1.838  73.609  1.00 69.27           C
ATOM    595  NZ  LYS A  83       8.799   2.419  73.998  1.00 69.27           N
ATOM    596  C   LYS A  83      11.655   5.744  76.821  1.00 69.27           C
ATOM    597  O   LYS A  83      10.965   6.290  75.962  1.00 69.27           O
ATOM    598  N   ALA A  84      11.350   5.807  78.131  1.00 26.97           N
ATOM    599  CA  ALA A  84      10.150   6.466  78.568  1.00 26.97           C
ATOM    600  CB  ALA A  84       9.929   6.362  80.087  1.00 26.97           C
ATOM    601  C   ALA A  84      10.219   7.917  78.215  1.00 26.97           C
ATOM    602  O   ALA A  84       9.242   8.503  77.751  1.00 26.97           O
ATOM    603  N   LEU A  85      11.388   8.542  78.423  1.00 45.58           N
ATOM    604  CA  LEU A  85      11.516   9.938  78.145  1.00 45.58           C
ATOM    605  CB  LEU A  85      12.882  10.472  78.591  1.00 45.58           C
ATOM    606  CG  LEU A  85      13.048  11.988  78.426  1.00 45.58           C
ATOM    607  CD1 LEU A  85      11.963  12.758  79.201  1.00 45.58           C
ATOM    608  CD2 LEU A  85      14.466  12.416  78.837  1.00 45.58           C
ATOM    609  C   LEU A  85      11.326  10.141  76.668  1.00 45.58           C
ATOM    610  O   LEU A  85      10.673  11.094  76.245  1.00 45.58           O
ATOM    611  N   LYS A  86      11.882   9.228  75.849  1.00119.82           N
ATOM    612  CA  LYS A  86      11.797   9.271  74.412  1.00119.82           C
ATOM    613  CB  LYS A  86      12.545   8.081  73.774  1.00119.82           C
ATOM    614  CG  LYS A  86      14.043   8.007  74.102  1.00119.82           C
ATOM    615  CD  LYS A  86      14.645   6.604  73.915  1.00119.82           C
ATOM    616  CE  LYS A  86      14.279   5.923  72.596  1.00119.82           C
ATOM    617  NZ  LYS A  86      14.642   4.484  72.646  1.00119.82           N
ATOM    618  C   LYS A  86      10.347   9.135  74.004  1.00119.82           C
ATOM    619  O   LYS A  86       9.884   9.841  73.106  1.00119.82           O
ATOM    620  N   ASP A  87       9.590   8.251  74.696  1.00274.25           N
ATOM    621  CA  ASP A  87       8.206   7.960  74.407  1.00274.25           C
ATOM    622  CB  ASP A  87       7.229   9.084  74.819  1.00274.25           C
ATOM    623  CG  ASP A  87       5.819   8.508  74.806  1.00274.25           C
ATOM    624  OD1 ASP A  87       5.334   8.136  73.706  1.00274.25           O
ATOM    625  OD2 ASP A  87       5.211   8.418  75.905  1.00274.25           O
ATOM    626  C   ASP A  87       7.991   7.636  72.954  1.00274.25           C
ATOM    627  O   ASP A  87       7.384   8.432  72.239  1.00274.25           O
ATOM    628  N   ALA A  88       8.496   6.450  72.514  1.00117.53           N
ATOM    629  CA  ALA A  88       8.457   5.920  71.167  1.00117.53           C
ATOM    630  CB  ALA A  88       9.438   4.753  70.949  1.00117.53           C
ATOM    631  C   ALA A  88       7.094   5.415  70.799  1.00117.53           C
ATOM    632  O   ALA A  88       6.318   5.003  71.659  1.00117.53           O
ATOM    633  N   VAL A  89       6.783   5.439  69.481  1.00209.60           N
ATOM    634  CA  VAL A  89       5.513   4.993  68.976  1.00209.60           C
ATOM    635  CB  VAL A  89       4.628   6.152  68.610  1.00209.60           C
ATOM    636  CG1 VAL A  89       3.347   5.637  67.937  1.00209.60           C
ATOM    637  CG2 VAL A  89       4.372   6.971  69.887  1.00209.60           C
ATOM    638  C   VAL A  89       5.765   4.162  67.743  1.00209.60           C
ATOM    639  O   VAL A  89       6.628   4.487  66.929  1.00209.60           O
ATOM    640  N   ASN A  90       4.997   3.058  67.582  1.00 72.46           N
ATOM    641  CA  ASN A  90       5.162   2.142  66.483  1.00 72.46           C
ATOM    642  CB  ASN A  90       4.366   0.831  66.637  1.00 72.46           C
ATOM    643  CG  ASN A  90       5.142  -0.099  67.553  1.00 72.46           C
ATOM    644  OD1 ASN A  90       4.647  -1.150  67.956  1.00 72.46           O
ATOM    645  ND2 ASN A  90       6.402   0.295  67.882  1.00 72.46           N
ATOM    646  C   ASN A  90       4.686   2.757  65.182  1.00 72.46           C
ATOM    647  O   ASN A  90       5.540   2.925  64.271  1.00 72.46           O
ATOM    648  OXT ASN A  90       3.463   3.030  65.063  1.00 72.46           O
TER     649      ASN A  90
ATOM    650  N   MET B  91      26.522   4.578  89.049  1.00 82.02           N
ATOM    651  CA  MET B  91      25.474   4.717  90.078  1.00 82.02           C
ATOM    652  CB  MET B  91      25.620   6.030  90.871  1.00 82.02           C
ATOM    653  CG  MET B  91      24.614   6.109  92.019  1.00 82.02           C
ATOM    654  SD  MET B  91      24.817   7.536  93.126  1.00 82.02           S
ATOM    655  CE  MET B  91      24.044   8.744  92.011  1.00 82.02           C
ATOM    656  C   MET B  91      24.101   4.656  89.508  1.00 82.02           C
ATOM    657  O   MET B  91      23.807   5.207  88.448  1.00 82.02           O
ATOM    658  N   ASN B  92      23.240   3.945  90.244  1.00138.30           N
ATOM    659  CA  ASN B  92      21.887   3.651  89.903  1.00138.30           C
ATOM    660  CB  ASN B  92      21.553   2.236  90.400  1.00138.30           C
ATOM    661  CG  ASN B  92      20.192   1.825  89.905  1.00138.30           C
ATOM    662  OD1 ASN B  92      19.189   2.034  90.584  1.00138.30           O
ATOM    663  ND2 ASN B  92      20.153   1.229  88.685  1.00138.30           N
ATOM    664  C   ASN B  92      20.984   4.637  90.580  1.00138.30           C
ATOM    665  O   ASN B  92      21.410   5.460  91.386  1.00138.30           O
ATOM    666  N   LYS B  93      19.682   4.585  90.237  1.00 56.10           N
ATOM    667  CA  LYS B  93      18.698   5.460  90.797  1.00 56.10           C
ATOM    668  CB  LYS B  93      17.296   5.158  90.236  0.00 56.10           C
ATOM    669  CG  LYS B  93      16.264   6.252  90.492  0.00 56.10           C
ATOM    670  CD  LYS B  93      14.936   6.007  89.769  0.00 56.10           C
ATOM    671  CE  LYS B  93      13.925   7.154  89.908  0.00 56.10           C
ATOM    672  NZ  LYS B  93      12.572   6.694  89.516  0.00 56.10           N
ATOM    673  C   LYS B  93      18.651   5.227  92.277  1.00 56.10           C
ATOM    674  O   LYS B  93      18.681   6.170  93.068  1.00 56.10           O
ATOM    675  N   SER B  94      18.603   3.947  92.686  1.00 71.58           N
ATOM    676  CA  SER B  94      18.477   3.633  94.078  1.00 71.58           C
ATOM    677  CB  SER B  94      18.241   2.140  94.343  1.00 71.58           C
ATOM    678  OG  SER B  94      17.918   1.951  95.712  1.00 71.58           O
ATOM    679  C   SER B  94      19.714   4.053  94.808  1.00 71.58           C
ATOM    680  O   SER B  94      19.648   4.442  95.973  1.00 71.58           O
ATOM    681  N   GLN B  95      20.883   3.947  94.147  1.00 60.18           N
ATOM    682  CA  GLN B  95      22.147   4.323  94.718  1.00 60.18           C
ATOM    683  CB  GLN B  95      23.332   3.861  93.862  1.00 60.18           C
ATOM    684  CG  GLN B  95      23.539   2.347  93.898  1.00 60.18           C
ATOM    685  CD  GLN B  95      24.584   2.022  92.848  1.00 60.18           C
ATOM    686  OE1 GLN B  95      24.283   1.987  91.656  1.00 60.18           O
ATOM    687  NE2 GLN B  95      25.849   1.790  93.289  1.00 60.18           N
ATOM    688  C   GLN B  95      22.223   5.815  94.861  1.00 60.18           C
ATOM    689  O   GLN B  95      22.787   6.326  95.826  1.00 60.18           O
ATOM    690  N   LEU B  96      21.682   6.559  93.876  1.00 63.82           N
ATOM    691  CA  LEU B  96      21.684   7.997  93.885  1.00 63.82           C
ATOM    692  CB  LEU B  96      20.986   8.566  92.636  1.00 63.82           C
ATOM    693  CG  LEU B  96      20.681  10.075  92.709  1.00 63.82           C
ATOM    694  CD1 LEU B  96      21.956  10.934  92.736  1.00 63.82           C
ATOM    695  CD2 LEU B  96      19.702  10.486  91.599  1.00 63.82           C
ATOM    696  C   LEU B  96      20.902   8.489  95.062  1.00 63.82           C
ATOM    697  O   LEU B  96      21.323   9.411  95.762  1.00 63.82           O
ATOM    698  N   ILE B  97      19.728   7.881  95.303  1.00109.39           N
ATOM    699  CA  ILE B  97      18.872   8.309  96.365  1.00109.39           C
ATOM    700  CB  ILE B  97      17.501   7.701  96.284  1.00109.39           C
ATOM    701  CG1 ILE B  97      17.556   6.171  96.351  1.00109.39           C
ATOM    702  CG2 ILE B  97      16.843   8.231  94.994  1.00109.39           C
ATOM    703  CD1 ILE B  97      16.175   5.520  96.371  1.00109.39           C
ATOM    704  C   ILE B  97      19.527   8.083  97.696  1.00109.39           C
ATOM    705  O   ILE B  97      19.392   8.896  98.608  1.00109.39           O
ATOM    706  N   ASP B  98      20.256   6.969  97.875  1.00 50.49           N
ATOM    707  CA  ASP B  98      20.885   6.781  99.152  1.00 50.49           C
ATOM    708  CB  ASP B  98      21.517   5.394  99.319  1.00 50.49           C
ATOM    709  CG  ASP B  98      20.339   4.439  99.460  1.00 50.49           C
ATOM    710  OD1 ASP B  98      19.186   4.940  99.447  1.00 50.49           O
ATOM    711  OD2 ASP B  98      20.568   3.210  99.597  1.00 50.49           O
ATOM    712  C   ASP B  98      21.913   7.857  99.380  1.00 50.49           C
ATOM    713  O   ASP B  98      22.066   8.345 100.498  1.00 50.49           O
ATOM    714  N   LYS B  99      22.635   8.268  98.323  1.00121.31           N
ATOM    715  CA  LYS B  99      23.666   9.272  98.387  1.00121.31           C
ATOM    716  CB  LYS B  99      24.331   9.443  97.010  1.00121.31           C
ATOM    717  CG  LYS B  99      25.146   8.225  96.571  1.00121.31           C
ATOM    718  CD  LYS B  99      26.418   8.059  97.396  1.00121.31           C
ATOM    719  CE  LYS B  99      27.435   9.160  97.098  1.00121.31           C
ATOM    720  NZ  LYS B  99      28.451   9.210  98.169  1.00121.31           N
ATOM    721  C   LYS B  99      23.085  10.606  98.779  1.00121.31           C
ATOM    722  O   LYS B  99      23.676  11.337  99.574  1.00121.31           O
ATOM    723  N   ILE B 100      21.929  10.964  98.185  1.00153.74           N
ATOM    724  CA  ILE B 100      21.208  12.204  98.361  1.00153.74           C
ATOM    725  CB  ILE B 100      20.132  12.383  97.306  1.00153.74           C
ATOM    726  CG1 ILE B 100      19.653  13.840  97.171  1.00153.74           C
ATOM    727  CG2 ILE B 100      18.993  11.417  97.634  1.00153.74           C
ATOM    728  CD1 ILE B 100      18.861  14.372  98.364  1.00153.74           C
ATOM    729  C   ILE B 100      20.600  12.288  99.728  1.00153.74           C
ATOM    730  O   ILE B 100      20.496  13.366 100.309  1.00153.74           O
ATOM    731  N   ALA B 101      20.126  11.157 100.273  1.00 37.15           N
ATOM    732  CA  ALA B 101      19.519  11.182 101.572  1.00 37.15           C
ATOM    733  CB  ALA B 101      19.065   9.789 102.048  1.00 37.15           C
ATOM    734  C   ALA B 101      20.546  11.668 102.548  1.00 37.15           C
ATOM    735  O   ALA B 101      20.220  12.412 103.470  1.00 37.15           O
ATOM    736  N   ALA B 102      21.813  11.238 102.383  1.00 40.34           N
ATOM    737  CA  ALA B 102      22.861  11.588 103.309  1.00 40.34           C
ATOM    738  CB  ALA B 102      24.180  10.847 103.013  1.00 40.34           C
ATOM    739  C   ALA B 102      23.179  13.059 103.313  1.00 40.34           C
ATOM    740  O   ALA B 102      23.221  13.678 104.375  1.00 40.34           O
ATOM    741  N   GLY B 103      23.387  13.670 102.127  1.00 34.26           N
ATOM    742  CA  GLY B 103      23.799  15.048 102.067  1.00 34.26           C
ATOM    743  C   GLY B 103      22.734  15.952 102.620  1.00 34.26           C
ATOM    744  O   GLY B 103      23.028  16.909 103.334  1.00 34.26           O
ATOM    745  N   ALA B 104      21.472  15.691 102.245  1.00 62.54           N
ATOM    746  CA  ALA B 104      20.299  16.428 102.636  1.00 62.54           C
ATOM    747  CB  ALA B 104      19.044  16.040 101.834  1.00 62.54           C
ATOM    748  C   ALA B 104      19.976  16.226 104.084  1.00 62.54           C
ATOM    749  O   ALA B 104      19.382  17.101 104.712  1.00 62.54           O
ATOM    750  N   ASP B 105      20.347  15.056 104.640  1.00108.27           N
ATOM    751  CA  ASP B 105      19.994  14.633 105.968  1.00108.27           C
ATOM    752  CB  ASP B 105      20.487  15.562 107.088  1.00108.27           C
ATOM    753  CG  ASP B 105      20.406  14.763 108.386  1.00108.27           C
ATOM    754  OD1 ASP B 105      19.830  13.642 108.347  1.00108.27           O
ATOM    755  OD2 ASP B 105      20.926  15.248 109.425  1.00108.27           O
ATOM    756  C   ASP B 105      18.507  14.471 106.084  1.00108.27           C
ATOM    757  O   ASP B 105      17.858  15.052 106.954  1.00108.27           O
ATOM    758  N   ILE B 106      17.945  13.648 105.171  1.00 64.56           N
ATOM    759  CA  ILE B 106      16.552  13.296 105.101  1.00 64.56           C
ATOM    760  CB  ILE B 106      15.900  13.779 103.838  1.00 64.56           C
ATOM    761  CG1 ILE B 106      16.634  13.188 102.621  1.00 64.56           C
ATOM    762  CG2 ILE B 106      15.847  15.314 103.868  1.00 64.56           C
ATOM    763  CD1 ILE B 106      15.967  13.492 101.278  1.00 64.56           C
ATOM    764  C   ILE B 106      16.501  11.794 105.104  1.00 64.56           C
ATOM    765  O   ILE B 106      17.529  11.139 105.281  1.00 64.56           O
ATOM    766  N   SER B 107      15.283  11.212 105.000  1.00 80.90           N
ATOM    767  CA  SER B 107      15.139   9.781 104.947  1.00 80.90           C
ATOM    768  CB  SER B 107      13.745   9.267 105.334  1.00 80.90           C
ATOM    769  OG  SER B 107      12.830   9.523 104.276  1.00 80.90           O
ATOM    770  C   SER B 107      15.348   9.352 103.524  1.00 80.90           C
ATOM    771  O   SER B 107      15.460  10.175 102.616  1.00 80.90           O
ATOM    772  N   LYS B 108      15.440   8.025 103.312  1.00117.51           N
ATOM    773  CA  LYS B 108      15.603   7.447 102.006  1.00117.51           C
ATOM    774  CB  LYS B 108      15.836   5.926 102.057  1.00117.51           C
ATOM    775  CG  LYS B 108      17.174   5.545 102.680  1.00117.51           C
ATOM    776  CD  LYS B 108      18.373   6.116 101.927  0.00117.51           C
ATOM    777  CE  LYS B 108      19.702   5.937 102.662  0.00117.51           C
ATOM    778  NZ  LYS B 108      20.007   4.496 102.807  0.00117.51           N
ATOM    779  C   LYS B 108      14.354   7.674 101.214  1.00117.51           C
ATOM    780  O   LYS B 108      14.406   7.939 100.014  1.00117.51           O
ATOM    781  N   ALA B 109      13.191   7.563 101.883  1.00 38.17           N
ATOM    782  CA  ALA B 109      11.902   7.678 101.262  1.00 38.17           C
ATOM    783  CB  ALA B 109      10.737   7.462 102.244  1.00 38.17           C
ATOM    784  C   ALA B 109      11.733   9.051 100.692  1.00 38.17           C
ATOM    785  O   ALA B 109      11.133   9.207  99.630  1.00 38.17           O
ATOM    786  N   ALA B 110      12.205  10.079 101.422  1.00 41.50           N
ATOM    787  CA  ALA B 110      12.082  11.449 101.004  1.00 41.50           C
ATOM    788  CB  ALA B 110      12.540  12.434 102.097  1.00 41.50           C
ATOM    789  C   ALA B 110      12.923  11.709  99.795  1.00 41.50           C
ATOM    790  O   ALA B 110      12.482  12.355  98.843  1.00 41.50           O
ATOM    791  N   ALA B 111      14.170  11.202  99.799  1.00 42.03           N
ATOM    792  CA  ALA B 111      15.048  11.453  98.700  1.00 42.03           C
ATOM    793  CB  ALA B 111      16.405  10.752  98.878  1.00 42.03           C
ATOM    794  C   ALA B 111      14.415  10.879  97.476  1.00 42.03           C
ATOM    795  O   ALA B 111      14.335  11.542  96.442  1.00 42.03           O
ATOM    796  N   GLY B 112      13.914   9.635  97.591  1.00 29.08           N
ATOM    797  CA  GLY B 112      13.363   8.934  96.470  1.00 29.08           C
ATOM    798  C   GLY B 112      12.150   9.641  95.946  1.00 29.08           C
ATOM    799  O   GLY B 112      11.995   9.801  94.736  1.00 29.08           O
ATOM    800  N   ARG B 113      11.243  10.073  96.845  1.00110.98           N
ATOM    801  CA  ARG B 113      10.026  10.693  96.410  1.00110.98           C
ATOM    802  CB  ARG B 113       9.079  11.025  97.577  1.00110.98           C
ATOM    803  CG  ARG B 113       8.704   9.791  98.398  1.00110.98           C
ATOM    804  CD  ARG B 113       8.073   8.665  97.573  1.00110.98           C
ATOM    805  NE  ARG B 113       8.621   7.396  98.127  1.00110.98           N
ATOM    806  CZ  ARG B 113       8.134   6.176  97.756  1.00110.98           C
ATOM    807  NH1 ARG B 113       7.049   6.068  96.933  1.00110.98           N
ATOM    808  NH2 ARG B 113       8.758   5.049  98.215  1.00110.98           N
ATOM    809  C   ARG B 113      10.359  11.970  95.709  1.00110.98           C
ATOM    810  O   ARG B 113       9.731  12.323  94.712  1.00110.98           O
ATOM    811  N   ALA B 114      11.331  12.729  96.245  1.00 39.19           N
ATOM    812  CA  ALA B 114      11.710  13.972  95.638  1.00 39.19           C
ATOM    813  CB  ALA B 114      12.704  14.763  96.507  1.00 39.19           C
ATOM    814  C   ALA B 114      12.346  13.730  94.300  1.00 39.19           C
ATOM    815  O   ALA B 114      12.033  14.411  93.324  1.00 39.19           O
ATOM    816  N   LEU B 115      13.253  12.735  94.220  1.00 54.92           N
ATOM    817  CA  LEU B 115      13.966  12.480  92.998  1.00 54.92           C
ATOM    818  CB  LEU B 115      15.033  11.383  93.155  1.00 54.92           C
ATOM    819  CG  LEU B 115      15.811  11.103  91.861  1.00 54.92           C
ATOM    820  CD1 LEU B 115      16.666  12.316  91.451  1.00 54.92           C
ATOM    821  CD2 LEU B 115      16.625   9.805  91.962  1.00 54.92           C
ATOM    822  C   LEU B 115      13.016  12.036  91.934  1.00 54.92           C
ATOM    823  O   LEU B 115      13.060  12.540  90.812  1.00 54.92           O
ATOM    824  N   ASP B 116      12.103  11.103  92.271  1.00 39.15           N
ATOM    825  CA  ASP B 116      11.198  10.569  91.292  1.00 39.15           C
ATOM    826  CB  ASP B 116      10.217   9.526  91.871  1.00 39.15           C
ATOM    827  CG  ASP B 116      10.982   8.274  92.291  1.00 39.15           C
ATOM    828  OD1 ASP B 116      12.213   8.386  92.533  1.00 39.15           O
ATOM    829  OD2 ASP B 116      10.346   7.188  92.365  1.00 39.15           O
ATOM    830  C   ASP B 116      10.371  11.693  90.759  1.00 39.15           C
ATOM    831  O   ASP B 116      10.176  11.813  89.551  1.00 39.15           O
ATOM    832  N   ALA B 117       9.889  12.572  91.652  1.00 30.15           N
ATOM    833  CA  ALA B 117       9.024  13.635  91.242  1.00 30.15           C
ATOM    834  CB  ALA B 117       8.577  14.510  92.427  1.00 30.15           C
ATOM    835  C   ALA B 117       9.749  14.525  90.282  1.00 30.15           C
ATOM    836  O   ALA B 117       9.195  14.934  89.263  1.00 30.15           O
ATOM    837  N   ILE B 118      11.020  14.834  90.580  1.00 50.24           N
ATOM    838  CA  ILE B 118      11.761  15.759  89.775  1.00 50.24           C
ATOM    839  CB  ILE B 118      13.081  16.125  90.382  1.00 50.24           C
ATOM    840  CG1 ILE B 118      12.842  16.718  91.783  1.00 50.24           C
ATOM    841  CG2 ILE B 118      13.781  17.120  89.444  1.00 50.24           C
ATOM    842  CD1 ILE B 118      14.121  16.902  92.598  1.00 50.24           C
ATOM    843  C   ILE B 118      11.970  15.224  88.387  1.00 50.24           C
ATOM    844  O   ILE B 118      11.882  15.982  87.419  1.00 50.24           O
ATOM    845  N   ILE B 119      12.283  13.916  88.241  1.00 45.11           N
ATOM    846  CA  ILE B 119      12.521  13.351  86.935  1.00 45.11           C
ATOM    847  CB  ILE B 119      12.974  11.921  86.951  1.00 45.11           C
ATOM    848  CG1 ILE B 119      14.353  11.781  87.614  1.00 45.11           C
ATOM    849  CG2 ILE B 119      12.947  11.427  85.493  1.00 45.11           C
ATOM    850  CD1 ILE B 119      14.798  10.325  87.754  1.00 45.11           C
ATOM    851  C   ILE B 119      11.266  13.370  86.126  1.00 45.11           C
ATOM    852  O   ILE B 119      11.297  13.680  84.936  1.00 45.11           O
ATOM    853  N   ALA B 120      10.131  13.000  86.744  1.00 28.91           N
ATOM    854  CA  ALA B 120       8.880  12.962  86.045  1.00 28.91           C
ATOM    855  CB  ALA B 120       7.720  12.454  86.916  1.00 28.91           C
ATOM    856  C   ALA B 120       8.538  14.349  85.606  1.00 28.91           C
ATOM    857  O   ALA B 120       8.022  14.552  84.508  1.00 28.91           O
ATOM    858  N   SER B 121       8.813  15.341  86.468  1.00 80.69           N
ATOM    859  CA  SER B 121       8.503  16.704  86.162  1.00 80.69           C
ATOM    860  CB  SER B 121       8.896  17.653  87.309  1.00 80.69           C
ATOM    861  OG  SER B 121       8.728  19.003  86.906  1.00 80.69           O
ATOM    862  C   SER B 121       9.267  17.134  84.952  1.00 80.69           C
ATOM    863  O   SER B 121       8.700  17.722  84.034  1.00 80.69           O
ATOM    864  N   VAL B 122      10.583  16.847  84.906  1.00 99.35           N
ATOM    865  CA  VAL B 122      11.346  17.296  83.780  1.00 99.35           C
ATOM    866  CB  VAL B 122      12.825  17.044  83.887  1.00 99.35           C
ATOM    867  CG1 VAL B 122      13.378  17.838  85.084  1.00 99.35           C
ATOM    868  CG2 VAL B 122      13.070  15.532  83.956  1.00 99.35           C
ATOM    869  C   VAL B 122      10.851  16.637  82.528  1.00 99.35           C
ATOM    870  O   VAL B 122      10.753  17.284  81.487  1.00 99.35           O
ATOM    871  N   THR B 123      10.519  15.335  82.587  1.00103.98           N
ATOM    872  CA  THR B 123      10.096  14.653  81.397  1.00103.98           C
ATOM    873  CB  THR B 123       9.822  13.195  81.616  1.00103.98           C
ATOM    874  OG1 THR B 123       8.767  13.029  82.553  1.00103.98           O
ATOM    875  CG2 THR B 123      11.107  12.524  82.125  1.00103.98           C
ATOM    876  C   THR B 123       8.839  15.271  80.878  1.00103.98           C
ATOM    877  O   THR B 123       8.695  15.472  79.672  1.00103.98           O
ATOM    878  N   GLU B 124       7.876  15.564  81.770  1.00115.85           N
ATOM    879  CA  GLU B 124       6.635  16.122  81.323  1.00115.85           C
ATOM    880  CB  GLU B 124       5.538  16.137  82.397  1.00115.85           C
ATOM    881  CG  GLU B 124       4.147  16.361  81.797  1.00115.85           C
ATOM    882  CD  GLU B 124       3.767  15.116  80.993  1.00115.85           C
ATOM    883  OE1 GLU B 124       3.646  14.029  81.617  1.00115.85           O
ATOM    884  OE2 GLU B 124       3.592  15.240  79.752  1.00115.85           O
ATOM    885  C   GLU B 124       6.835  17.518  80.812  1.00115.85           C
ATOM    886  O   GLU B 124       6.235  17.899  79.809  1.00115.85           O
ATOM    887  N   SER B 125       7.683  18.328  81.477  1.00 37.41           N
ATOM    888  CA  SER B 125       7.846  19.682  81.029  1.00 37.41           C
ATOM    889  CB  SER B 125       8.700  20.549  81.969  1.00 37.41           C
ATOM    890  OG  SER B 125      10.035  20.070  82.034  1.00 37.41           O
ATOM    891  C   SER B 125       8.449  19.664  79.663  1.00 37.41           C
ATOM    892  O   SER B 125       8.066  20.441  78.788  1.00 37.41           O
ATOM    893  N   LEU B 126       9.416  18.761  79.434  1.00 56.00           N
ATOM    894  CA  LEU B 126      10.064  18.673  78.163  1.00 56.00           C
ATOM    895  CB  LEU B 126      11.222  17.680  78.166  1.00 56.00           C
ATOM    896  CG  LEU B 126      11.825  17.674  76.777  1.00 56.00           C
ATOM    897  CD1 LEU B 126      12.108  19.129  76.409  1.00 56.00           C
ATOM    898  CD2 LEU B 126      13.040  16.738  76.657  1.00 56.00           C
ATOM    899  C   LEU B 126       9.084  18.226  77.115  1.00 56.00           C
ATOM    900  O   LEU B 126       9.069  18.745  76.000  1.00 56.00           O
ATOM    901  N   LYS B 127       8.227  17.251  77.460  1.00123.73           N
ATOM    902  CA  LYS B 127       7.269  16.693  76.550  1.00123.73           C
ATOM    903  CB  LYS B 127       6.398  15.625  77.225  1.00123.73           C
ATOM    904  CG  LYS B 127       5.723  14.705  76.214  1.00123.73           C
ATOM    905  CD  LYS B 127       6.747  13.885  75.433  1.00123.73           C
ATOM    906  CE  LYS B 127       6.137  12.801  74.547  1.00123.73           C
ATOM    907  NZ  LYS B 127       7.180  12.221  73.673  1.00123.73           N
ATOM    908  C   LYS B 127       6.362  17.795  76.102  1.00123.73           C
ATOM    909  O   LYS B 127       5.874  17.804  74.973  1.00123.73           O
ATOM    910  N   GLU B 128       6.103  18.739  77.020  1.00 94.77           N
ATOM    911  CA  GLU B 128       5.288  19.904  76.834  1.00 94.77           C
ATOM    912  CB  GLU B 128       5.116  20.681  78.153  1.00 94.77           C
ATOM    913  CG  GLU B 128       4.262  21.943  78.065  1.00 94.77           C
ATOM    914  CD  GLU B 128       4.141  22.480  79.485  1.00 94.77           C
ATOM    915  OE1 GLU B 128       4.534  21.732  80.419  1.00 94.77           O
ATOM    916  OE2 GLU B 128       3.660  23.630  79.656  1.00 94.77           O
ATOM    917  C   GLU B 128       5.936  20.810  75.829  1.00 94.77           C
ATOM    918  O   GLU B 128       5.247  21.527  75.107  1.00 94.77           O
ATOM    919  N   GLY B 129       7.280  20.810  75.735  1.00 33.35           N
ATOM    920  CA  GLY B 129       7.921  21.711  74.814  1.00 33.35           C
ATOM    921  C   GLY B 129       8.577  22.788  75.609  1.00 33.35           C
ATOM    922  O   GLY B 129       9.062  23.777  75.062  1.00 33.35           O
ATOM    923  N   ASP B 130       8.581  22.607  76.940  1.00 62.40           N
ATOM    924  CA  ASP B 130       9.157  23.536  77.865  1.00 62.40           C
ATOM    925  CB  ASP B 130       8.512  23.411  79.255  1.00 62.40           C
ATOM    926  CG  ASP B 130       8.691  24.724  79.998  1.00 62.40           C
ATOM    927  OD1 ASP B 130       9.198  25.693  79.370  1.00 62.40           O
ATOM    928  OD2 ASP B 130       8.301  24.781  81.195  1.00 62.40           O
ATOM    929  C   ASP B 130      10.614  23.197  78.009  1.00 62.40           C
ATOM    930  O   ASP B 130      11.023  22.061  77.770  1.00 62.40           O
ATOM    931  N   ASP B 131      11.436  24.200  78.381  1.00100.58           N
ATOM    932  CA  ASP B 131      12.842  23.992  78.597  1.00100.58           C
ATOM    933  CB  ASP B 131      13.737  25.104  78.034  1.00100.58           C
ATOM    934  CG  ASP B 131      15.177  24.751  78.376  1.00100.58           C
ATOM    935  OD1 ASP B 131      15.751  23.870  77.685  1.00100.58           O
ATOM    936  OD2 ASP B 131      15.719  25.347  79.345  1.00100.58           O
ATOM    937  C   ASP B 131      13.091  23.965  80.073  1.00100.58           C
ATOM    938  O   ASP B 131      12.605  24.818  80.811  1.00100.58           O
ATOM    939  N   VAL B 132      13.870  22.966  80.539  1.00 53.83           N
ATOM    940  CA  VAL B 132      14.193  22.884  81.934  1.00 53.83           C
ATOM    941  CB  VAL B 132      14.124  21.473  82.460  1.00 53.83           C
ATOM    942  CG1 VAL B 132      14.501  21.480  83.952  1.00 53.83           C
ATOM    943  CG2 VAL B 132      12.731  20.898  82.166  1.00 53.83           C
ATOM    944  C   VAL B 132      15.623  23.328  82.078  1.00 53.83           C
ATOM    945  O   VAL B 132      16.524  22.697  81.529  1.00 53.83           O
ATOM    946  N   ALA B 133      15.871  24.430  82.822  1.00 47.92           N
ATOM    947  CA  ALA B 133      17.228  24.886  82.959  1.00 47.92           C
ATOM    948  CB  ALA B 133      17.460  26.309  82.427  1.00 47.92           C
ATOM    949  C   ALA B 133      17.587  24.893  84.408  1.00 47.92           C
ATOM    950  O   ALA B 133      16.914  25.523  85.222  1.00 47.92           O
ATOM    951  N   LEU B 134      18.687  24.203  84.770  1.00108.07           N
ATOM    952  CA  LEU B 134      19.037  24.166  86.156  1.00108.07           C
ATOM    953  CB  LEU B 134      19.111  22.754  86.745  1.00108.07           C
ATOM    954  CG  LEU B 134      17.852  21.937  86.434  1.00108.07           C
ATOM    955  CD1 LEU B 134      17.895  21.407  84.992  1.00108.07           C
ATOM    956  CD2 LEU B 134      17.591  20.858  87.489  1.00108.07           C
ATOM    957  C   LEU B 134      20.391  24.755  86.315  1.00108.07           C
ATOM    958  O   LEU B 134      21.375  24.269  85.760  1.00108.07           O
ATOM    959  N   VAL B 135      20.467  25.814  87.132  1.00112.85           N
ATOM    960  CA  VAL B 135      21.702  26.492  87.352  1.00112.85           C
ATOM    961  CB  VAL B 135      21.533  27.614  88.326  1.00112.85           C
ATOM    962  CG1 VAL B 135      20.656  27.099  89.484  1.00112.85           C
ATOM    963  CG2 VAL B 135      22.927  28.042  88.807  1.00112.85           C
ATOM    964  C   VAL B 135      22.680  25.529  87.932  1.00112.85           C
ATOM    965  O   VAL B 135      22.400  24.849  88.918  1.00112.85           O
ATOM    966  N   GLY B 136      23.863  25.439  87.290  1.00 67.64           N
ATOM    967  CA  GLY B 136      24.953  24.647  87.780  1.00 67.64           C
ATOM    968  C   GLY B 136      24.920  23.259  87.202  1.00 67.64           C
ATOM    969  O   GLY B 136      25.903  22.532  87.321  1.00 67.64           O
ATOM    970  N   PHE B 137      23.746  22.763  86.757  1.00132.56           N
ATOM    971  CA  PHE B 137      23.686  21.481  86.101  1.00132.56           C
ATOM    972  CB  PHE B 137      22.416  20.738  86.541  1.00132.56           C
ATOM    973  CG  PHE B 137      22.373  19.390  85.914  1.00132.56           C
ATOM    974  CD1 PHE B 137      23.411  18.505  86.085  1.00132.56           C
ATOM    975  CD2 PHE B 137      21.262  18.992  85.204  1.00132.56           C
ATOM    976  CE1 PHE B 137      23.367  17.256  85.512  1.00132.56           C
ATOM    977  CE2 PHE B 137      21.213  17.742  84.631  1.00132.56           C
ATOM    978  CZ  PHE B 137      22.266  16.873  84.784  1.00132.56           C
ATOM    979  C   PHE B 137      23.724  21.500  84.589  1.00132.56           C
ATOM    980  O   PHE B 137      24.597  20.909  83.959  1.00132.56           O
ATOM    981  N   GLY B 138      22.789  22.245  83.954  1.00 45.73           N
ATOM    982  CA  GLY B 138      22.628  22.169  82.519  1.00 45.73           C
ATOM    983  C   GLY B 138      21.166  22.336  82.175  1.00 45.73           C
ATOM    984  O   GLY B 138      20.380  22.758  83.018  1.00 45.73           O
ATOM    985  N   THR B 139      20.751  21.999  80.927  1.00118.75           N
ATOM    986  CA  THR B 139      19.390  22.239  80.488  1.00118.75           C
ATOM    987  CB  THR B 139      19.329  23.402  79.544  1.00118.75           C
ATOM    988  OG1 THR B 139      17.989  23.657  79.150  1.00118.75           O
ATOM    989  CG2 THR B 139      20.189  23.063  78.312  1.00118.75           C
ATOM    990  C   THR B 139      18.841  21.062  79.725  1.00118.75           C
ATOM    991  O   THR B 139      19.593  20.290  79.137  1.00118.75           O
ATOM    992  N   PHE B 140      17.492  20.902  79.715  1.00 65.82           N
ATOM    993  CA  PHE B 140      16.836  19.847  78.971  1.00 65.82           C
ATOM    994  CB  PHE B 140      16.040  18.850  79.832  1.00 65.82           C
ATOM    995  CG  PHE B 140      16.963  18.028  80.662  1.00 65.82           C
ATOM    996  CD1 PHE B 140      17.348  18.447  81.914  1.00 65.82           C
ATOM    997  CD2 PHE B 140      17.436  16.825  80.191  1.00 65.82           C
ATOM    998  CE1 PHE B 140      18.193  17.680  82.682  1.00 65.82           C
ATOM    999  CE2 PHE B 140      18.282  16.053  80.952  1.00 65.82           C
ATOM   1000  CZ  PHE B 140      18.665  16.481  82.200  1.00 65.82           C
ATOM   1001  C   PHE B 140      15.812  20.472  78.069  1.00 65.82           C
ATOM   1002  O   PHE B 140      15.060  21.354  78.483  1.00 65.82           O
ATOM   1003  N   ALA B 141      15.748  20.013  76.801  1.00 38.73           N
ATOM   1004  CA  ALA B 141      14.784  20.574  75.897  1.00 38.73           C
ATOM   1005  CB  ALA B 141      15.251  21.891  75.252  1.00 38.73           C
ATOM   1006  C   ALA B 141      14.505  19.586  74.801  1.00 38.73           C
ATOM   1007  O   ALA B 141      15.191  18.572  74.662  1.00 38.73           O
ATOM   1008  N   VAL B 142      13.427  19.840  74.027  1.00102.60           N
ATOM   1009  CA  VAL B 142      13.048  18.956  72.958  1.00102.60           C
ATOM   1010  CB  VAL B 142      11.567  18.728  72.794  1.00102.60           C
ATOM   1011  CG1 VAL B 142      11.051  17.850  73.945  1.00102.60           C
ATOM   1012  CG2 VAL B 142      10.863  20.093  72.703  1.00102.60           C
ATOM   1013  C   VAL B 142      13.570  19.515  71.676  1.00102.60           C
ATOM   1014  O   VAL B 142      13.571  20.728  71.466  1.00102.60           O
ATOM   1015  N   LYS B 143      14.055  18.614  70.794  1.00103.36           N
ATOM   1016  CA  LYS B 143      14.629  18.998  69.533  1.00103.36           C
ATOM   1017  CB  LYS B 143      16.040  18.425  69.316  1.00103.36           C
ATOM   1018  CG  LYS B 143      17.071  18.870  70.350  1.00103.36           C
ATOM   1019  CD  LYS B 143      17.371  20.368  70.339  1.00103.36           C
ATOM   1020  CE  LYS B 143      18.450  20.778  71.340  1.00103.36           C
ATOM   1021  NZ  LYS B 143      18.703  22.230  71.251  1.00103.36           N
ATOM   1022  C   LYS B 143      13.798  18.416  68.429  1.00103.36           C
ATOM   1023  O   LYS B 143      13.279  17.307  68.540  1.00103.36           O
ATOM   1024  N   GLU B 144      13.652  19.163  67.316  1.00 89.79           N
ATOM   1025  CA  GLU B 144      12.896  18.663  66.203  1.00 89.79           C
ATOM   1026  CB  GLU B 144      12.388  19.755  65.245  1.00 89.79           C
ATOM   1027  CG  GLU B 144      11.351  20.690  65.870  1.00 89.79           C
ATOM   1028  CD  GLU B 144      10.180  19.835  66.322  1.00 89.79           C
ATOM   1029  OE1 GLU B 144       9.571  19.153  65.456  1.00 89.79           O
ATOM   1030  OE2 GLU B 144       9.884  19.848  67.546  1.00 89.79           O
ATOM   1031  C   GLU B 144      13.786  17.777  65.394  1.00 89.79           C
ATOM   1032  O   GLU B 144      14.995  17.989  65.319  1.00 89.79           O
ATOM   1033  N   ARG B 145      13.197  16.742  64.765  1.00158.94           N
ATOM   1034  CA  ARG B 145      13.988  15.904  63.919  1.00158.94           C
ATOM   1035  CB  ARG B 145      14.226  14.494  64.481  1.00158.94           C
ATOM   1036  CG  ARG B 145      15.480  13.848  63.896  1.00158.94           C
ATOM   1037  CD  ARG B 145      16.760  14.409  64.515  1.00158.94           C
ATOM   1038  NE  ARG B 145      16.978  13.670  65.791  1.00158.94           N
ATOM   1039  CZ  ARG B 145      17.803  14.166  66.755  1.00158.94           C
ATOM   1040  NH1 ARG B 145      18.361  15.406  66.612  1.00158.94           N
ATOM   1041  NH2 ARG B 145      18.073  13.420  67.862  1.00158.94           N
ATOM   1042  C   ARG B 145      13.225  15.746  62.646  1.00158.94           C
ATOM   1043  O   ARG B 145      12.016  15.517  62.656  1.00158.94           O
ATOM   1044  N   ALA B 146      13.927  15.881  61.505  1.00 28.02           N
ATOM   1045  CA  ALA B 146      13.291  15.779  60.224  1.00 28.02           C
ATOM   1046  CB  ALA B 146      14.123  16.391  59.081  1.00 28.02           C
ATOM   1047  C   ALA B 146      13.071  14.336  59.906  1.00 28.02           C
ATOM   1048  O   ALA B 146      13.777  13.460  60.407  1.00 28.02           O
ATOM   1049  N   ALA B 147      12.050  14.056  59.071  1.00 29.91           N
ATOM   1050  CA  ALA B 147      11.812  12.702  58.669  1.00 29.91           C
ATOM   1051  CB  ALA B 147      10.500  12.512  57.886  1.00 29.91           C
ATOM   1052  C   ALA B 147      12.956  12.346  57.785  1.00 29.91           C
ATOM   1053  O   ALA B 147      13.471  13.195  57.058  1.00 29.91           O
ATOM   1054  N   ARG B 148      13.402  11.075  57.837  1.00195.59           N
ATOM   1055  CA  ARG B 148      14.559  10.711  57.074  1.00195.59           C
ATOM   1056  CB  ARG B 148      15.786  10.435  57.954  1.00195.59           C
ATOM   1057  CG  ARG B 148      15.960  11.431  59.095  1.00195.59           C
ATOM   1058  CD  ARG B 148      17.083  11.057  60.065  1.00195.59           C
ATOM   1059  NE  ARG B 148      16.995   9.587  60.300  1.00195.59           N
ATOM   1060  CZ  ARG B 148      17.867   8.764  59.644  1.00195.59           C
ATOM   1061  NH1 ARG B 148      18.869   9.308  58.895  1.00195.59           N
ATOM   1062  NH2 ARG B 148      17.753   7.406  59.743  1.00195.59           N
ATOM   1063  C   ARG B 148      14.259   9.399  56.431  1.00195.59           C
ATOM   1064  O   ARG B 148      13.351   8.687  56.847  1.00195.59           O
ATOM   1065  N   THR B 149      15.026   9.043  55.386  1.00114.39           N
ATOM   1066  CA  THR B 149      14.795   7.771  54.772  1.00114.39           C
ATOM   1067  CB  THR B 149      15.198   7.698  53.328  1.00114.39           C
ATOM   1068  OG1 THR B 149      16.589   7.947  53.194  1.00114.39           O
ATOM   1069  CG2 THR B 149      14.383   8.725  52.527  1.00114.39           C
ATOM   1070  C   THR B 149      15.603   6.754  55.499  1.00114.39           C
ATOM   1071  O   THR B 149      16.446   7.067  56.340  1.00114.39           O
ATOM   1072  N   GLY B 150      15.333   5.478  55.182  1.00 21.73           N
ATOM   1073  CA  GLY B 150      16.038   4.383  55.761  1.00 21.73           C
ATOM   1074  C   GLY B 150      15.672   3.197  54.935  1.00 21.73           C
ATOM   1075  O   GLY B 150      14.946   3.320  53.951  1.00 21.73           O
ATOM   1076  N   ARG B 151      16.185   2.014  55.312  1.00131.02           N
ATOM   1077  CA  ARG B 151      15.873   0.814  54.596  1.00131.02           C
ATOM   1078  CB  ARG B 151      17.069   0.306  53.766  1.00131.02           C
ATOM   1079  CG  ARG B 151      16.742  -0.815  52.775  1.00131.02           C
ATOM   1080  CD  ARG B 151      16.055  -0.326  51.497  1.00131.02           C
ATOM   1081  NE  ARG B 151      17.115   0.207  50.589  1.00131.02           N
ATOM   1082  CZ  ARG B 151      16.810   0.502  49.291  1.00131.02           C
ATOM   1083  NH1 ARG B 151      15.537   0.313  48.830  1.00131.02           N
ATOM   1084  NH2 ARG B 151      17.773   0.983  48.452  1.00131.02           N
ATOM   1085  C   ARG B 151      15.582  -0.222  55.636  1.00131.02           C
ATOM   1086  O   ARG B 151      16.226  -0.247  56.683  1.00131.02           O
ATOM   1087  N   ASN B 152      14.595  -1.109  55.384  1.00 61.16           N
ATOM   1088  CA  ASN B 152      14.297  -2.125  56.355  1.00 61.16           C
ATOM   1089  CB  ASN B 152      12.801  -2.471  56.458  1.00 61.16           C
ATOM   1090  CG  ASN B 152      12.593  -3.325  57.704  1.00 61.16           C
ATOM   1091  OD1 ASN B 152      12.784  -2.862  58.827  1.00 61.16           O
ATOM   1092  ND2 ASN B 152      12.187  -4.606  57.503  1.00 61.16           N
ATOM   1093  C   ASN B 152      15.024  -3.351  55.918  1.00 61.16           C
ATOM   1094  O   ASN B 152      14.916  -3.775  54.770  1.00 61.16           O
ATOM   1095  N   PRO B 153      15.786  -3.925  56.802  1.00158.02           N
ATOM   1096  CA  PRO B 153      16.586  -5.065  56.464  1.00158.02           C
ATOM   1097  CD  PRO B 153      16.168  -3.313  58.063  1.00158.02           C
ATOM   1098  CB  PRO B 153      17.403  -5.382  57.716  1.00158.02           C
ATOM   1099  CG  PRO B 153      17.459  -4.043  58.477  1.00158.02           C
ATOM   1100  C   PRO B 153      15.778  -6.229  55.987  1.00158.02           C
ATOM   1101  O   PRO B 153      16.194  -6.875  55.028  1.00158.02           O
ATOM   1102  N   GLN B 154      14.652  -6.546  56.662  1.00 94.39           N
ATOM   1103  CA  GLN B 154      13.891  -7.692  56.266  1.00 94.39           C
ATOM   1104  CB  GLN B 154      12.821  -8.110  57.291  1.00 94.39           C
ATOM   1105  CG  GLN B 154      13.386  -8.810  58.529  1.00 94.39           C
ATOM   1106  CD  GLN B 154      13.652  -7.783  59.622  1.00 94.39           C
ATOM   1107  OE1 GLN B 154      14.605  -7.910  60.390  1.00 94.39           O
ATOM   1108  NE2 GLN B 154      12.771  -6.751  59.713  1.00 94.39           N
ATOM   1109  C   GLN B 154      13.183  -7.483  54.962  1.00 94.39           C
ATOM   1110  O   GLN B 154      13.317  -8.298  54.049  1.00 94.39           O
ATOM   1111  N   THR B 155      12.405  -6.386  54.846  1.00 45.34           N
ATOM   1112  CA  THR B 155      11.646  -6.140  53.651  1.00 45.34           C
ATOM   1113  CB  THR B 155      10.601  -5.063  53.814  1.00 45.34           C
ATOM   1114  OG1 THR B 155      11.202  -3.810  54.106  1.00 45.34           O
ATOM   1115  CG2 THR B 155       9.644  -5.464  54.955  1.00 45.34           C
ATOM   1116  C   THR B 155      12.569  -5.759  52.537  1.00 45.34           C
ATOM   1117  O   THR B 155      12.443  -6.250  51.418  1.00 45.34           O
ATOM   1118  N   GLY B 156      13.545  -4.877  52.829  1.00 19.69           N
ATOM   1119  CA  GLY B 156      14.487  -4.442  51.839  1.00 19.69           C
ATOM   1120  C   GLY B 156      13.935  -3.221  51.180  1.00 19.69           C
ATOM   1121  O   GLY B 156      14.584  -2.608  50.334  1.00 19.69           O
ATOM   1122  N   LYS B 157      12.707  -2.830  51.560  1.00 91.52           N
ATOM   1123  CA  LYS B 157      12.110  -1.688  50.945  1.00 91.52           C
ATOM   1124  CB  LYS B 157      10.570  -1.709  50.934  1.00 91.52           C
ATOM   1125  CG  LYS B 157       9.926  -1.655  52.322  0.00 91.52           C
ATOM   1126  CD  LYS B 157       8.433  -1.327  52.266  0.00 91.52           C
ATOM   1127  CE  LYS B 157       7.712  -1.492  53.605  1.00 91.52           C
ATOM   1128  NZ  LYS B 157       8.005  -0.340  54.487  1.00 91.52           N
ATOM   1129  C   LYS B 157      12.541  -0.450  51.653  1.00 91.52           C
ATOM   1130  O   LYS B 157      12.924  -0.471  52.823  1.00 91.52           O
ATOM   1131  N   GLU B 158      12.503   0.682  50.926  1.00 43.00           N
ATOM   1132  CA  GLU B 158      12.836   1.933  51.535  1.00 43.00           C
ATOM   1133  CB  GLU B 158      12.942   3.099  50.547  1.00 43.00           C
ATOM   1134  CG  GLU B 158      14.199   3.082  49.684  1.00 43.00           C
ATOM   1135  CD  GLU B 158      13.946   4.122  48.613  1.00 43.00           C
ATOM   1136  OE1 GLU B 158      12.757   4.518  48.474  1.00 43.00           O
ATOM   1137  OE2 GLU B 158      14.912   4.532  47.920  1.00 43.00           O
ATOM   1138  C   GLU B 158      11.719   2.269  52.457  1.00 43.00           C
ATOM   1139  O   GLU B 158      10.568   1.896  52.232  1.00 43.00           O
ATOM   1140  N   ILE B 159      12.045   2.971  53.551  1.00 90.45           N
ATOM   1141  CA  ILE B 159      11.019   3.283  54.490  1.00 90.45           C
ATOM   1142  CB  ILE B 159      11.073   2.345  55.665  1.00 90.45           C
ATOM   1143  CG1 ILE B 159       9.756   2.323  56.448  1.00 90.45           C
ATOM   1144  CG2 ILE B 159      12.312   2.718  56.496  1.00 90.45           C
ATOM   1145  CD1 ILE B 159       9.624   1.088  57.345  1.00 90.45           C
ATOM   1146  C   ILE B 159      11.256   4.691  54.925  1.00 90.45           C
ATOM   1147  O   ILE B 159      12.377   5.191  54.844  1.00 90.45           O
ATOM   1148  N   THR B 160      10.196   5.391  55.368  1.00102.70           N
ATOM   1149  CA  THR B 160      10.431   6.729  55.810  1.00102.70           C
ATOM   1150  CB  THR B 160       9.391   7.722  55.382  1.00102.70           C
ATOM   1151  OG1 THR B 160       9.828   9.043  55.663  1.00102.70           O
ATOM   1152  CG2 THR B 160       8.089   7.427  56.140  1.00102.70           C
ATOM   1153  C   THR B 160      10.402   6.688  57.295  1.00102.70           C
ATOM   1154  O   THR B 160       9.613   5.966  57.902  1.00102.70           O
ATOM   1155  N   ILE B 161      11.309   7.457  57.916  1.00 93.08           N
ATOM   1156  CA  ILE B 161      11.352   7.547  59.336  1.00 93.08           C
ATOM   1157  CB  ILE B 161      12.741   7.666  59.902  1.00 93.08           C
ATOM   1158  CG1 ILE B 161      13.548   6.386  59.620  1.00 93.08           C
ATOM   1159  CG2 ILE B 161      12.628   7.971  61.405  1.00 93.08           C
ATOM   1160  CD1 ILE B 161      13.851   6.149  58.144  1.00 93.08           C
ATOM   1161  C   ILE B 161      10.633   8.813  59.635  1.00 93.08           C
ATOM   1162  O   ILE B 161      10.974   9.876  59.120  1.00 93.08           O
ATOM   1163  N   ALA B 162       9.581   8.708  60.467  1.00 35.57           N
ATOM   1164  CA  ALA B 162       8.744   9.825  60.770  1.00 35.57           C
ATOM   1165  CB  ALA B 162       7.565   9.452  61.692  1.00 35.57           C
ATOM   1166  C   ALA B 162       9.552  10.854  61.480  1.00 35.57           C
ATOM   1167  O   ALA B 162      10.517  10.536  62.174  1.00 35.57           O
ATOM   1168  N   ALA B 163       9.187  12.136  61.272  1.00 33.45           N
ATOM   1169  CA  ALA B 163       9.855  13.194  61.962  1.00 33.45           C
ATOM   1170  CB  ALA B 163       9.538  14.600  61.422  1.00 33.45           C
ATOM   1171  C   ALA B 163       9.369  13.123  63.364  1.00 33.45           C
ATOM   1172  O   ALA B 163       8.229  12.736  63.618  1.00 33.45           O
ATOM   1173  N   ALA B 164      10.239  13.471  64.321  1.00 45.71           N
ATOM   1174  CA  ALA B 164       9.788  13.396  65.671  1.00 45.71           C
ATOM   1175  CB  ALA B 164       9.877  11.986  66.287  1.00 45.71           C
ATOM   1176  C   ALA B 164      10.648  14.293  66.493  1.00 45.71           C
ATOM   1177  O   ALA B 164      11.627  14.849  66.006  1.00 45.71           O
ATOM   1178  N   LYS B 165      10.259  14.452  67.771  1.00 93.09           N
ATOM   1179  CA  LYS B 165      10.941  15.287  68.717  1.00 93.09           C
ATOM   1180  CB  LYS B 165       9.949  15.979  69.665  1.00 93.09           C
ATOM   1181  CG  LYS B 165       8.961  16.866  68.906  1.00 93.09           C
ATOM   1182  CD  LYS B 165       7.667  17.153  69.670  1.00 93.09           C
ATOM   1183  CE  LYS B 165       7.700  18.426  70.510  1.00 93.09           C
ATOM   1184  NZ  LYS B 165       6.387  18.610  71.165  1.00 93.09           N
ATOM   1185  C   LYS B 165      11.829  14.408  69.548  1.00 93.09           C
ATOM   1186  O   LYS B 165      11.531  13.234  69.757  1.00 93.09           O
ATOM   1187  N   VAL B 166      12.958  14.960  70.035  1.00130.97           N
ATOM   1188  CA  VAL B 166      13.917  14.188  70.787  1.00130.97           C
ATOM   1189  CB  VAL B 166      15.141  13.970  69.952  1.00130.97           C
ATOM   1190  CG1 VAL B 166      15.686  15.357  69.571  1.00130.97           C
ATOM   1191  CG2 VAL B 166      16.142  13.090  70.702  1.00130.97           C
ATOM   1192  C   VAL B 166      14.326  14.994  71.992  1.00130.97           C
ATOM   1193  O   VAL B 166      14.429  16.206  71.896  1.00130.97           O
ATOM   1194  N   PRO B 167      14.528  14.365  73.138  1.00163.76           N
ATOM   1195  CA  PRO B 167      14.998  15.120  74.271  1.00163.76           C
ATOM   1196  CD  PRO B 167      13.656  13.277  73.549  1.00163.76           C
ATOM   1197  CB  PRO B 167      14.656  14.299  75.511  1.00163.76           C
ATOM   1198  CG  PRO B 167      13.448  13.461  75.061  1.00163.76           C
ATOM   1199  C   PRO B 167      16.462  15.386  74.124  1.00163.76           C
ATOM   1200  O   PRO B 167      17.165  14.535  73.584  1.00163.76           O
ATOM   1201  N   SER B 168      16.954  16.539  74.615  1.00 73.55           N
ATOM   1202  CA  SER B 168      18.351  16.818  74.469  1.00 73.55           C
ATOM   1203  CB  SER B 168      18.657  17.802  73.328  1.00 73.55           C
ATOM   1204  OG  SER B 168      20.060  17.965  73.187  1.00 73.55           O
ATOM   1205  C   SER B 168      18.821  17.439  75.744  1.00 73.55           C
ATOM   1206  O   SER B 168      18.072  18.139  76.426  1.00 73.55           O
ATOM   1207  N   PHE B 169      20.096  17.180  76.093  1.00 65.15           N
ATOM   1208  CA  PHE B 169      20.670  17.691  77.302  1.00 65.15           C
ATOM   1209  CB  PHE B 169      21.168  16.560  78.227  1.00 65.15           C
ATOM   1210  CG  PHE B 169      21.815  17.155  79.429  1.00 65.15           C
ATOM   1211  CD1 PHE B 169      21.056  17.801  80.377  1.00 65.15           C
ATOM   1212  CD2 PHE B 169      23.173  17.043  79.626  1.00 65.15           C
ATOM   1213  CE1 PHE B 169      21.643  18.347  81.490  1.00 65.15           C
ATOM   1214  CE2 PHE B 169      23.766  17.586  80.740  1.00 65.15           C
ATOM   1215  CZ  PHE B 169      23.001  18.243  81.674  1.00 65.15           C
ATOM   1216  C   PHE B 169      21.852  18.526  76.921  1.00 65.15           C
ATOM   1217  O   PHE B 169      22.617  18.172  76.023  1.00 65.15           O
ATOM   1218  N   ARG B 170      22.002  19.690  77.584  1.00112.92           N
ATOM   1219  CA  ARG B 170      23.130  20.540  77.338  1.00112.92           C
ATOM   1220  CB  ARG B 170      22.718  21.911  76.799  1.00112.92           C
ATOM   1221  CG  ARG B 170      21.805  21.764  75.585  1.00112.92           C
ATOM   1222  CD  ARG B 170      22.508  21.183  74.357  1.00112.92           C
ATOM   1223  NE  ARG B 170      23.218  22.304  73.682  1.00112.92           N
ATOM   1224  CZ  ARG B 170      22.581  22.984  72.684  1.00112.92           C
ATOM   1225  NH1 ARG B 170      21.329  22.603  72.300  1.00112.92           N
ATOM   1226  NH2 ARG B 170      23.190  24.043  72.074  1.00112.92           N
ATOM   1227  C   ARG B 170      23.745  20.753  78.678  1.00112.92           C
ATOM   1228  O   ARG B 170      23.122  21.328  79.570  1.00112.92           O
ATOM   1229  N   ALA B 171      24.993  20.285  78.845  1.00 33.61           N
ATOM   1230  CA  ALA B 171      25.660  20.363  80.111  1.00 33.61           C
ATOM   1231  CB  ALA B 171      26.933  19.502  80.169  1.00 33.61           C
ATOM   1232  C   ALA B 171      26.052  21.780  80.372  1.00 33.61           C
ATOM   1233  O   ALA B 171      26.432  22.513  79.460  1.00 33.61           O
ATOM   1234  N   GLY B 172      25.980  22.188  81.653  1.00 18.76           N
ATOM   1235  CA  GLY B 172      26.319  23.529  82.024  1.00 18.76           C
ATOM   1236  C   GLY B 172      27.808  23.633  82.044  1.00 18.76           C
ATOM   1237  O   GLY B 172      28.521  22.636  81.946  1.00 18.76           O
ATOM   1238  N   LYS B 173      28.307  24.873  82.186  1.00 55.23           N
ATOM   1239  CA  LYS B 173      29.706  25.167  82.174  1.00 55.23           C
ATOM   1240  CB  LYS B 173      29.965  26.683  82.238  1.00 55.23           C
ATOM   1241  CG  LYS B 173      29.420  27.408  81.005  0.00 55.23           C
ATOM   1242  CD  LYS B 173      29.336  28.929  81.145  0.00 55.23           C
ATOM   1243  CE  LYS B 173      27.960  29.437  81.589  0.00 55.23           C
ATOM   1244  NZ  LYS B 173      27.926  30.914  81.548  0.00 55.23           N
ATOM   1245  C   LYS B 173      30.382  24.500  83.332  1.00 55.23           C
ATOM   1246  O   LYS B 173      31.509  24.023  83.200  1.00 55.23           O
ATOM   1247  N   ALA B 174      29.719  24.464  84.502  1.00 28.77           N
ATOM   1248  CA  ALA B 174      30.313  23.870  85.668  1.00 28.77           C
ATOM   1249  CB  ALA B 174      29.422  23.995  86.917  1.00 28.77           C
ATOM   1250  C   ALA B 174      30.533  22.409  85.430  1.00 28.77           C
ATOM   1251  O   ALA B 174      31.593  21.874  85.750  1.00 28.77           O
ATOM   1252  N   LEU B 175      29.538  21.721  84.839  1.00166.60           N
ATOM   1253  CA  LEU B 175      29.652  20.307  84.629  1.00166.60           C
ATOM   1254  CB  LEU B 175      28.462  19.644  83.929  1.00166.60           C
ATOM   1255  CG  LEU B 175      27.087  19.831  84.576  1.00166.60           C
ATOM   1256  CD1 LEU B 175      26.162  18.682  84.132  1.00166.60           C
ATOM   1257  CD2 LEU B 175      27.164  20.048  86.094  1.00166.60           C
ATOM   1258  C   LEU B 175      30.763  20.054  83.673  1.00166.60           C
ATOM   1259  O   LEU B 175      31.534  19.111  83.833  1.00166.60           O
ATOM   1260  N   LYS B 176      30.850  20.892  82.629  1.00 39.51           N
ATOM   1261  CA  LYS B 176      31.812  20.665  81.597  1.00 39.51           C
ATOM   1262  CB  LYS B 176      31.677  21.644  80.417  1.00 39.51           C
ATOM   1263  CG  LYS B 176      30.399  21.398  79.607  1.00 39.51           C
ATOM   1264  CD  LYS B 176      30.087  22.508  78.600  1.00 39.51           C
ATOM   1265  CE  LYS B 176      28.791  22.263  77.826  1.00 39.51           C
ATOM   1266  NZ  LYS B 176      28.565  23.353  76.855  1.00 39.51           N
ATOM   1267  C   LYS B 176      33.196  20.780  82.139  1.00 39.51           C
ATOM   1268  O   LYS B 176      34.044  19.946  81.830  1.00 39.51           O
ATOM   1269  N   ASP B 177      33.483  21.812  82.955  1.00 89.31           N
ATOM   1270  CA  ASP B 177      34.836  21.958  83.411  1.00 89.31           C
ATOM   1271  CB  ASP B 177      35.192  23.322  84.030  1.00 89.31           C
ATOM   1272  CG  ASP B 177      36.704  23.478  83.851  1.00 89.31           C
ATOM   1273  OD1 ASP B 177      37.256  22.823  82.924  1.00 89.31           O
ATOM   1274  OD2 ASP B 177      37.325  24.260  84.618  1.00 89.31           O
ATOM   1275  C   ASP B 177      35.179  20.890  84.407  1.00 89.31           C
ATOM   1276  O   ASP B 177      36.342  20.507  84.526  1.00 89.31           O
ATOM   1277  N   ALA B 178      34.187  20.408  85.184  1.00 29.35           N
ATOM   1278  CA  ALA B 178      34.459  19.403  86.175  1.00 29.35           C
ATOM   1279  CB  ALA B 178      33.204  19.015  86.976  1.00 29.35           C
ATOM   1280  C   ALA B 178      34.944  18.168  85.485  1.00 29.35           C
ATOM   1281  O   ALA B 178      35.906  17.534  85.913  1.00 29.35           O
ATOM   1282  N   VAL B 179      34.269  17.795  84.389  1.00 42.66           N
ATOM   1283  CA  VAL B 179      34.643  16.630  83.654  1.00 42.66           C
ATOM   1284  CB  VAL B 179      33.625  16.267  82.621  1.00 42.66           C
ATOM   1285  CG1 VAL B 179      34.172  15.120  81.757  1.00 42.66           C
ATOM   1286  CG2 VAL B 179      32.331  15.903  83.368  1.00 42.66           C
ATOM   1287  C   VAL B 179      35.963  16.872  83.009  1.00 42.66           C
ATOM   1288  O   VAL B 179      36.802  15.977  82.932  1.00 42.66           O
ATOM   1289  N   ASN B 180      36.182  18.100  82.512  1.00 44.91           N
ATOM   1290  CA  ASN B 180      37.438  18.383  81.887  1.00 44.91           C
ATOM   1291  CB  ASN B 180      37.328  19.433  80.766  1.00 44.91           C
ATOM   1292  CG  ASN B 180      36.677  18.762  79.567  1.00 44.91           C
ATOM   1293  OD1 ASN B 180      35.499  18.965  79.281  1.00 44.91           O
ATOM   1294  ND2 ASN B 180      37.469  17.932  78.839  1.00 44.91           N
ATOM   1295  C   ASN B 180      38.374  18.912  82.957  1.00 44.91           C
ATOM   1296  O   ASN B 180      38.466  20.161  83.073  1.00 44.91           O
ATOM   1297  OXT ASN B 180      39.012  18.084  83.663  1.00 44.91           O
TER    1298      ASN B 180
END
