# Supplementary material for: Comparison of histone-like HU protein DNA-binding properties and HU/IHF protein sequence alignment
Source: PLoS One. 2017 Nov 13;12(11):e0188037. doi: 10.1371/journal.pone.0188037 (PMC5683647; doi:10.1371/journal.pone.0188037)
Supplement: S3 File — (ZIP) [file pone.0188037.s003.zip › C_6.pdb]

EXPDTA    THEORETICAL MODEL, MODELLER 9.17 2017/03/23 13:46:25
REMARK   6 MODELLER OBJECTIVE FUNCTION:       654.8585
REMARK   6 MODELLER BEST TEMPLATE % SEQ ID:  43.820
REMARK   6 SEQUENCE: C_6
REMARK   6 DOPE score: -16827.18164
REMARK   6 GA341 score: 1.00000
REMARK   6 TEMPLATE: 1p71 1:A - 89:B MODELS 1:A - 178:B AT 43.8%
ATOM      1  N   MET A   1      10.903  27.541  89.399  1.00 76.04           N
ATOM      2  CA  MET A   1      11.513  27.092  90.670  1.00 76.04           C
ATOM      3  CB  MET A   1      11.011  25.679  91.012  1.00 76.04           C
ATOM      4  CG  MET A   1      11.259  25.256  92.458  1.00 76.04           C
ATOM      5  SD  MET A   1      10.517  23.656  92.894  1.00 76.04           S
ATOM      6  CE  MET A   1      10.505  23.999  94.676  1.00 76.04           C
ATOM      7  C   MET A   1      13.002  27.064  90.533  1.00 76.04           C
ATOM      8  O   MET A   1      13.537  26.466  89.600  1.00 76.04           O
ATOM      9  N   ASN A   2      13.708  27.758  91.447  1.00 53.34           N
ATOM     10  CA  ASN A   2      15.140  27.772  91.398  1.00 53.34           C
ATOM     11  CB  ASN A   2      15.792  29.145  91.670  1.00 53.34           C
ATOM     12  CG  ASN A   2      15.520  29.583  93.099  1.00 53.34           C
ATOM     13  OD1 ASN A   2      14.753  28.951  93.818  1.00 53.34           O
ATOM     14  ND2 ASN A   2      16.153  30.708  93.525  1.00 53.34           N
ATOM     15  C   ASN A   2      15.655  26.783  92.396  1.00 53.34           C
ATOM     16  O   ASN A   2      14.896  26.027  93.000  1.00 53.34           O
ATOM     17  N   LYS A   3      16.988  26.766  92.569  1.00 45.02           N
ATOM     18  CA  LYS A   3      17.676  25.868  93.451  1.00 45.02           C
ATOM     19  CB  LYS A   3      19.179  26.185  93.433  1.00 45.02           C
ATOM     20  CG  LYS A   3      20.117  25.217  94.146  0.00 45.02           C
ATOM     21  CD  LYS A   3      21.571  25.526  93.780  0.00 45.02           C
ATOM     22  CE  LYS A   3      22.599  24.615  94.447  0.00 45.02           C
ATOM     23  NZ  LYS A   3      23.966  24.975  94.005  0.00 45.02           N
ATOM     24  C   LYS A   3      17.175  26.082  94.849  1.00 45.02           C
ATOM     25  O   LYS A   3      16.869  25.125  95.559  1.00 45.02           O
ATOM     26  N   SER A   4      17.054  27.355  95.273  1.00 66.85           N
ATOM     27  CA  SER A   4      16.641  27.671  96.613  1.00 66.85           C
ATOM     28  CB  SER A   4      16.671  29.180  96.908  1.00 66.85           C
ATOM     29  OG  SER A   4      16.252  29.422  98.243  1.00 66.85           O
ATOM     30  C   SER A   4      15.233  27.202  96.846  1.00 66.85           C
ATOM     31  O   SER A   4      14.905  26.714  97.925  1.00 66.85           O
ATOM     32  N   GLU A   5      14.356  27.351  95.840  1.00 74.51           N
ATOM     33  CA  GLU A   5      12.976  26.976  95.969  1.00 74.51           C
ATOM     34  CB  GLU A   5      12.152  27.285  94.700  1.00 74.51           C
ATOM     35  CG  GLU A   5      12.068  28.765  94.308  1.00 74.51           C
ATOM     36  CD  GLU A   5      11.082  29.476  95.216  1.00 74.51           C
ATOM     37  OE1 GLU A   5      10.496  28.798  96.101  1.00 74.51           O
ATOM     38  OE2 GLU A   5      10.900  30.710  95.035  1.00 74.51           O
ATOM     39  C   GLU A   5      12.906  25.492  96.143  1.00 74.51           C
ATOM     40  O   GLU A   5      12.128  24.987  96.950  1.00 74.51           O
ATOM     41  N   LEU A   6      13.723  24.757  95.366  1.00 41.77           N
ATOM     42  CA  LEU A   6      13.724  23.322  95.377  1.00 41.77           C
ATOM     43  CB  LEU A   6      14.655  22.740  94.299  1.00 41.77           C
ATOM     44  CG  LEU A   6      14.697  21.204  94.261  1.00 41.77           C
ATOM     45  CD1 LEU A   6      13.324  20.601  93.920  1.00 41.77           C
ATOM     46  CD2 LEU A   6      15.810  20.724  93.317  1.00 41.77           C
ATOM     47  C   LEU A   6      14.179  22.819  96.708  1.00 41.77           C
ATOM     48  O   LEU A   6      13.608  21.871  97.246  1.00 41.77           O
ATOM     49  N   ILE A   7      15.223  23.442  97.286  1.00 92.36           N
ATOM     50  CA  ILE A   7      15.717  22.983  98.550  1.00 92.36           C
ATOM     51  CB  ILE A   7      16.960  23.688  99.020  1.00 92.36           C
ATOM     52  CG1 ILE A   7      16.702  25.175  99.291  1.00 92.36           C
ATOM     53  CG2 ILE A   7      18.064  23.426  97.981  1.00 92.36           C
ATOM     54  CD1 ILE A   7      17.840  25.858 100.044  1.00 92.36           C
ATOM     55  C   ILE A   7      14.633  23.158  99.569  1.00 92.36           C
ATOM     56  O   ILE A   7      14.427  22.295 100.420  1.00 92.36           O
ATOM     57  N   GLU A   8      13.891  24.279  99.493  1.00 41.60           N
ATOM     58  CA  GLU A   8      12.863  24.575 100.451  1.00 41.60           C
ATOM     59  CB  GLU A   8      12.100  25.863 100.093  1.00 41.60           C
ATOM     60  CG  GLU A   8      12.978  27.116 100.106  1.00 41.60           C
ATOM     61  CD  GLU A   8      12.215  28.253  99.436  1.00 41.60           C
ATOM     62  OE1 GLU A   8      11.020  28.051  99.090  1.00 41.60           O
ATOM     63  OE2 GLU A   8      12.825  29.342  99.258  1.00 41.60           O
ATOM     64  C   GLU A   8      11.856  23.463 100.441  1.00 41.60           C
ATOM     65  O   GLU A   8      11.463  22.964 101.495  1.00 41.60           O
ATOM     66  N   ALA A   9      11.414  23.045  99.241  1.00 32.56           N
ATOM     67  CA  ALA A   9      10.428  22.011  99.113  1.00 32.56           C
ATOM     68  CB  ALA A   9       9.969  21.805  97.658  1.00 32.56           C
ATOM     69  C   ALA A   9      10.978  20.706  99.607  1.00 32.56           C
ATOM     70  O   ALA A   9      10.274  19.949 100.273  1.00 32.56           O
ATOM     71  N   ILE A  10      12.250  20.399  99.272  1.00134.37           N
ATOM     72  CA  ILE A  10      12.848  19.139  99.628  1.00134.37           C
ATOM     73  CB  ILE A  10      14.162  18.885  98.925  1.00134.37           C
ATOM     74  CG1 ILE A  10      14.569  17.397  98.980  1.00134.37           C
ATOM     75  CG2 ILE A  10      15.217  19.835  99.507  1.00134.37           C
ATOM     76  CD1 ILE A  10      14.868  16.857 100.378  1.00134.37           C
ATOM     77  C   ILE A  10      13.040  19.047 101.114  1.00134.37           C
ATOM     78  O   ILE A  10      12.729  18.025 101.724  1.00134.37           O
ATOM     79  N   ALA A  11      13.520  20.133 101.747  1.00 35.05           N
ATOM     80  CA  ALA A  11      13.786  20.110 103.157  1.00 35.05           C
ATOM     81  CB  ALA A  11      14.238  21.477 103.699  1.00 35.05           C
ATOM     82  C   ALA A  11      12.503  19.762 103.836  1.00 35.05           C
ATOM     83  O   ALA A  11      12.490  19.019 104.816  1.00 35.05           O
ATOM     84  N   GLN A  12      11.387  20.311 103.332  1.00111.10           N
ATOM     85  CA  GLN A  12      10.101  20.049 103.905  1.00111.10           C
ATOM     86  CB  GLN A  12       9.005  20.891 103.230  1.00111.10           C
ATOM     87  CG  GLN A  12       7.606  20.664 103.799  0.00111.10           C
ATOM     88  CD  GLN A  12       7.406  21.606 104.978  0.00111.10           C
ATOM     89  OE1 GLN A  12       8.286  22.394 105.321  0.00111.10           O
ATOM     90  NE2 GLN A  12       6.205  21.531 105.614  1.00111.10           N
ATOM     91  C   GLN A  12       9.726  18.604 103.722  1.00111.10           C
ATOM     92  O   GLN A  12       9.291  17.950 104.669  1.00111.10           O
ATOM     93  N   GLU A  13       9.885  18.060 102.495  1.00128.64           N
ATOM     94  CA  GLU A  13       9.448  16.713 102.228  1.00128.64           C
ATOM     95  CB  GLU A  13       9.441  16.354 100.735  1.00128.64           C
ATOM     96  CG  GLU A  13       8.890  14.949 100.489  1.00128.64           C
ATOM     97  CD  GLU A  13       7.441  14.938 100.957  0.00128.64           C
ATOM     98  OE1 GLU A  13       6.614  15.669 100.350  1.00128.64           O
ATOM     99  OE2 GLU A  13       7.146  14.202 101.936  1.00128.64           O
ATOM    100  C   GLU A  13      10.295  15.691 102.930  1.00128.64           C
ATOM    101  O   GLU A  13       9.784  14.717 103.477  1.00128.64           O
ATOM    102  N   ALA A  14      11.624  15.871 102.862  1.00 68.72           N
ATOM    103  CA  ALA A  14      12.657  15.047 103.430  1.00 68.72           C
ATOM    104  CB  ALA A  14      14.052  15.393 102.880  1.00 68.72           C
ATOM    105  C   ALA A  14      12.725  15.170 104.920  1.00 68.72           C
ATOM    106  O   ALA A  14      13.187  14.247 105.589  1.00 68.72           O
ATOM    107  N   ASP A  15      12.306  16.326 105.475  1.00 58.62           N
ATOM    108  CA  ASP A  15      12.452  16.590 106.880  1.00 58.62           C
ATOM    109  CB  ASP A  15      11.884  15.467 107.766  1.00 58.62           C
ATOM    110  CG  ASP A  15      10.368  15.485 107.634  1.00 58.62           C
ATOM    111  OD1 ASP A  15       9.815  16.579 107.345  1.00 58.62           O
ATOM    112  OD2 ASP A  15       9.743  14.406 107.818  1.00 58.62           O
ATOM    113  C   ASP A  15      13.910  16.746 107.204  1.00 58.62           C
ATOM    114  O   ASP A  15      14.384  16.270 108.235  1.00 58.62           O
ATOM    115  N   ILE A  16      14.653  17.439 106.313  1.00126.09           N
ATOM    116  CA  ILE A  16      16.052  17.713 106.500  1.00126.09           C
ATOM    117  CB  ILE A  16      16.896  17.145 105.398  1.00126.09           C
ATOM    118  CG1 ILE A  16      18.379  17.122 105.795  1.00126.09           C
ATOM    119  CG2 ILE A  16      16.592  17.954 104.125  1.00126.09           C
ATOM    120  CD1 ILE A  16      19.261  16.317 104.838  1.00126.09           C
ATOM    121  C   ILE A  16      16.219  19.206 106.458  1.00126.09           C
ATOM    122  O   ILE A  16      15.417  19.911 105.844  1.00126.09           O
ATOM    123  N   SER A  17      17.280  19.724 107.115  1.00 32.92           N
ATOM    124  CA  SER A  17      17.496  21.143 107.200  1.00 32.92           C
ATOM    125  CB  SER A  17      18.737  21.522 108.028  1.00 32.92           C
ATOM    126  OG  SER A  17      18.581  21.078 109.368  1.00 32.92           O
ATOM    127  C   SER A  17      17.675  21.691 105.818  1.00 32.92           C
ATOM    128  O   SER A  17      18.030  20.973 104.885  1.00 32.92           O
ATOM    129  N   LYS A  18      17.406  23.004 105.663  1.00 61.88           N
ATOM    130  CA  LYS A  18      17.515  23.655 104.390  1.00 61.88           C
ATOM    131  CB  LYS A  18      17.140  25.147 104.412  1.00 61.88           C
ATOM    132  CG  LYS A  18      15.637  25.408 104.525  1.00 61.88           C
ATOM    133  CD  LYS A  18      15.301  26.880 104.769  1.00 61.88           C
ATOM    134  CE  LYS A  18      13.801  27.180 104.775  0.00 61.88           C
ATOM    135  NZ  LYS A  18      13.262  27.120 103.398  0.00 61.88           N
ATOM    136  C   LYS A  18      18.935  23.565 103.948  1.00 61.88           C
ATOM    137  O   LYS A  18      19.211  23.414 102.759  1.00 61.88           O
ATOM    138  N   ALA A  19      19.881  23.688 104.895  1.00 25.88           N
ATOM    139  CA  ALA A  19      21.260  23.602 104.526  1.00 25.88           C
ATOM    140  CB  ALA A  19      22.213  23.846 105.708  1.00 25.88           C
ATOM    141  C   ALA A  19      21.540  22.226 104.000  1.00 25.88           C
ATOM    142  O   ALA A  19      22.207  22.076 102.979  1.00 25.88           O
ATOM    143  N   ALA A  20      21.023  21.184 104.681  1.00 36.16           N
ATOM    144  CA  ALA A  20      21.295  19.816 104.331  1.00 36.16           C
ATOM    145  CB  ALA A  20      20.740  18.824 105.360  1.00 36.16           C
ATOM    146  C   ALA A  20      20.718  19.476 102.994  1.00 36.16           C
ATOM    147  O   ALA A  20      21.337  18.768 102.201  1.00 36.16           O
ATOM    148  N   ALA A  21      19.496  19.956 102.711  1.00 30.07           N
ATOM    149  CA  ALA A  21      18.908  19.672 101.438  1.00 30.07           C
ATOM    150  CB  ALA A  21      17.530  20.328 101.267  1.00 30.07           C
ATOM    151  C   ALA A  21      19.815  20.271 100.413  1.00 30.07           C
ATOM    152  O   ALA A  21      20.129  19.650  99.398  1.00 30.07           O
ATOM    153  N   GLN A  22      20.284  21.502 100.680  1.00 61.72           N
ATOM    154  CA  GLN A  22      21.142  22.196  99.765  1.00 61.72           C
ATOM    155  CB  GLN A  22      21.436  23.634 100.235  1.00 61.72           C
ATOM    156  CG  GLN A  22      22.352  24.443  99.315  1.00 61.72           C
ATOM    157  CD  GLN A  22      23.769  24.321  99.855  1.00 61.72           C
ATOM    158  OE1 GLN A  22      24.038  23.517 100.746  1.00 61.72           O
ATOM    159  NE2 GLN A  22      24.699  25.152  99.314  1.00 61.72           N
ATOM    160  C   GLN A  22      22.436  21.447  99.632  1.00 61.72           C
ATOM    161  O   GLN A  22      22.958  21.294  98.529  1.00 61.72           O
ATOM    162  N   LYS A  23      22.982  20.948 100.757  1.00104.79           N
ATOM    163  CA  LYS A  23      24.243  20.262 100.760  1.00104.79           C
ATOM    164  CB  LYS A  23      24.654  19.825 102.175  1.00104.79           C
ATOM    165  CG  LYS A  23      26.041  19.187 102.261  1.00104.79           C
ATOM    166  CD  LYS A  23      26.487  18.926 103.700  1.00104.79           C
ATOM    167  CE  LYS A  23      26.495  20.181 104.574  1.00104.79           C
ATOM    168  NZ  LYS A  23      26.806  19.815 105.973  1.00104.79           N
ATOM    169  C   LYS A  23      24.142  19.014  99.937  1.00104.79           C
ATOM    170  O   LYS A  23      24.972  18.766  99.064  1.00104.79           O
ATOM    171  N   ALA A  24      23.106  18.195 100.200  1.00 34.82           N
ATOM    172  CA  ALA A  24      22.925  16.945  99.515  1.00 34.82           C
ATOM    173  CB  ALA A  24      21.762  16.116 100.089  1.00 34.82           C
ATOM    174  C   ALA A  24      22.639  17.187  98.064  1.00 34.82           C
ATOM    175  O   ALA A  24      23.140  16.475  97.196  1.00 34.82           O
ATOM    176  N   LEU A  25      21.807  18.199  97.763  1.00 49.68           N
ATOM    177  CA  LEU A  25      21.417  18.479  96.408  1.00 49.68           C
ATOM    178  CB  LEU A  25      20.374  19.611  96.339  1.00 49.68           C
ATOM    179  CG  LEU A  25      19.841  19.912  94.927  1.00 49.68           C
ATOM    180  CD1 LEU A  25      19.002  18.743  94.388  1.00 49.68           C
ATOM    181  CD2 LEU A  25      19.086  21.252  94.896  1.00 49.68           C
ATOM    182  C   LEU A  25      22.614  18.909  95.604  1.00 49.68           C
ATOM    183  O   LEU A  25      22.805  18.457  94.477  1.00 49.68           O
ATOM    184  N   ASP A  26      23.467  19.785  96.171  1.00 32.64           N
ATOM    185  CA  ASP A  26      24.594  20.311  95.448  1.00 32.64           C
ATOM    186  CB  ASP A  26      25.430  21.302  96.282  1.00 32.64           C
ATOM    187  CG  ASP A  26      24.563  22.516  96.576  1.00 32.64           C
ATOM    188  OD1 ASP A  26      23.412  22.547  96.065  1.00 32.64           O
ATOM    189  OD2 ASP A  26      25.034  23.423  97.312  1.00 32.64           O
ATOM    190  C   ASP A  26      25.507  19.184  95.088  1.00 32.64           C
ATOM    191  O   ASP A  26      25.994  19.098  93.963  1.00 32.64           O
ATOM    192  N   ALA A  27      25.749  18.276  96.047  1.00 32.31           N
ATOM    193  CA  ALA A  27      26.637  17.170  95.846  1.00 32.31           C
ATOM    194  CB  ALA A  27      26.801  16.308  97.110  1.00 32.31           C
ATOM    195  C   ALA A  27      26.100  16.283  94.766  1.00 32.31           C
ATOM    196  O   ALA A  27      26.866  15.745  93.969  1.00 32.31           O
ATOM    197  N   THR A  28      24.768  16.083  94.723  1.00108.54           N
ATOM    198  CA  THR A  28      24.195  15.185  93.757  1.00108.54           C
ATOM    199  CB  THR A  28      22.726  14.930  93.958  1.00108.54           C
ATOM    200  OG1 THR A  28      21.976  16.121  93.778  1.00108.54           O
ATOM    201  CG2 THR A  28      22.511  14.377  95.376  1.00108.54           C
ATOM    202  C   THR A  28      24.394  15.704  92.363  1.00108.54           C
ATOM    203  O   THR A  28      24.757  14.941  91.468  1.00108.54           O
ATOM    204  N   THR A  29      24.155  17.014  92.140  1.00 99.27           N
ATOM    205  CA  THR A  29      24.290  17.600  90.834  1.00 99.27           C
ATOM    206  CB  THR A  29      23.810  19.026  90.781  1.00 99.27           C
ATOM    207  OG1 THR A  29      23.806  19.492  89.440  1.00 99.27           O
ATOM    208  CG2 THR A  29      24.725  19.907  91.650  1.00 99.27           C
ATOM    209  C   THR A  29      25.727  17.578  90.418  1.00 99.27           C
ATOM    210  O   THR A  29      26.047  17.336  89.256  1.00 99.27           O
ATOM    211  N   ASN A  30      26.640  17.849  91.366  1.00 30.03           N
ATOM    212  CA  ASN A  30      28.037  17.883  91.055  1.00 30.03           C
ATOM    213  CB  ASN A  30      28.888  18.326  92.257  1.00 30.03           C
ATOM    214  CG  ASN A  30      28.494  19.763  92.574  1.00 30.03           C
ATOM    215  OD1 ASN A  30      27.820  20.421  91.782  1.00 30.03           O
ATOM    216  ND2 ASN A  30      28.923  20.268  93.762  1.00 30.03           N
ATOM    217  C   ASN A  30      28.469  16.510  90.643  1.00 30.03           C
ATOM    218  O   ASN A  30      29.256  16.350  89.711  1.00 30.03           O
ATOM    219  N   ALA A  31      27.960  15.478  91.342  1.00 32.11           N
ATOM    220  CA  ALA A  31      28.316  14.115  91.067  1.00 32.11           C
ATOM    221  CB  ALA A  31      27.696  13.126  92.069  1.00 32.11           C
ATOM    222  C   ALA A  31      27.847  13.720  89.700  1.00 32.11           C
ATOM    223  O   ALA A  31      28.568  13.042  88.971  1.00 32.11           O
ATOM    224  N   VAL A  32      26.622  14.127  89.307  1.00 95.97           N
ATOM    225  CA  VAL A  32      26.115  13.713  88.028  1.00 95.97           C
ATOM    226  CB  VAL A  32      24.697  14.137  87.747  1.00 95.97           C
ATOM    227  CG1 VAL A  32      23.780  13.535  88.825  1.00 95.97           C
ATOM    228  CG2 VAL A  32      24.625  15.665  87.619  1.00 95.97           C
ATOM    229  C   VAL A  32      26.981  14.272  86.943  1.00 95.97           C
ATOM    230  O   VAL A  32      27.299  13.578  85.979  1.00 95.97           O
ATOM    231  N   THR A  33      27.399  15.544  87.074  1.00102.05           N
ATOM    232  CA  THR A  33      28.196  16.163  86.055  1.00102.05           C
ATOM    233  CB  THR A  33      28.506  17.601  86.352  1.00102.05           C
ATOM    234  OG1 THR A  33      29.311  17.707  87.517  1.00102.05           O
ATOM    235  CG2 THR A  33      27.176  18.346  86.559  1.00102.05           C
ATOM    236  C   THR A  33      29.494  15.425  85.935  1.00102.05           C
ATOM    237  O   THR A  33      29.993  15.220  84.829  1.00102.05           O
ATOM    238  N   ASN A  34      30.085  15.019  87.077  1.00 49.89           N
ATOM    239  CA  ASN A  34      31.350  14.336  87.069  1.00 49.89           C
ATOM    240  CB  ASN A  34      31.949  14.152  88.474  1.00 49.89           C
ATOM    241  CG  ASN A  34      32.531  15.495  88.898  1.00 49.89           C
ATOM    242  OD1 ASN A  34      31.844  16.334  89.479  1.00 49.89           O
ATOM    243  ND2 ASN A  34      33.839  15.705  88.592  1.00 49.89           N
ATOM    244  C   ASN A  34      31.247  12.988  86.412  1.00 49.89           C
ATOM    245  O   ASN A  34      32.115  12.618  85.625  1.00 49.89           O
ATOM    246  N   ALA A  35      30.190  12.208  86.716  1.00 33.28           N
ATOM    247  CA  ALA A  35      30.039  10.891  86.154  1.00 33.28           C
ATOM    248  CB  ALA A  35      28.818  10.145  86.720  1.00 33.28           C
ATOM    249  C   ALA A  35      29.858  10.997  84.668  1.00 33.28           C
ATOM    250  O   ALA A  35      30.410  10.207  83.904  1.00 33.28           O
ATOM    251  N   LEU A  36      29.063  11.985  84.222  1.00150.32           N
ATOM    252  CA  LEU A  36      28.777  12.181  82.828  1.00150.32           C
ATOM    253  CB  LEU A  36      27.863  13.400  82.609  1.00150.32           C
ATOM    254  CG  LEU A  36      26.501  13.306  83.321  1.00150.32           C
ATOM    255  CD1 LEU A  36      25.679  14.589  83.123  1.00150.32           C
ATOM    256  CD2 LEU A  36      25.732  12.047  82.892  1.00150.32           C
ATOM    257  C   LEU A  36      30.052  12.509  82.107  1.00150.32           C
ATOM    258  O   LEU A  36      30.359  11.925  81.071  1.00150.32           O
ATOM    259  N   LYS A  37      30.854  13.434  82.668  1.00114.37           N
ATOM    260  CA  LYS A  37      32.047  13.919  82.025  1.00114.37           C
ATOM    261  CB  LYS A  37      32.749  15.042  82.815  1.00114.37           C
ATOM    262  CG  LYS A  37      33.302  14.619  84.177  1.00114.37           C
ATOM    263  CD  LYS A  37      34.177  15.686  84.840  1.00114.37           C
ATOM    264  CE  LYS A  37      33.397  16.942  85.240  1.00114.37           C
ATOM    265  NZ  LYS A  37      34.290  17.910  85.915  1.00114.37           N
ATOM    266  C   LYS A  37      33.014  12.792  81.831  1.00114.37           C
ATOM    267  O   LYS A  37      33.762  12.767  80.854  1.00114.37           O
ATOM    268  N   GLN A  38      33.039  11.852  82.793  1.00134.88           N
ATOM    269  CA  GLN A  38      33.869  10.679  82.783  1.00134.88           C
ATOM    270  CB  GLN A  38      33.801   9.896  84.107  1.00134.88           C
ATOM    271  CG  GLN A  38      34.781   8.723  84.187  1.00134.88           C
ATOM    272  CD  GLN A  38      36.182   9.288  84.389  1.00134.88           C
ATOM    273  OE1 GLN A  38      37.163   8.547  84.440  1.00134.88           O
ATOM    274  NE2 GLN A  38      36.282  10.639  84.510  1.00134.88           N
ATOM    275  C   GLN A  38      33.406   9.769  81.685  1.00134.88           C
ATOM    276  O   GLN A  38      34.196   9.001  81.140  1.00134.88           O
ATOM    277  N   GLY A  39      32.104   9.809  81.335  1.00 36.40           N
ATOM    278  CA  GLY A  39      31.621   8.937  80.302  1.00 36.40           C
ATOM    279  C   GLY A  39      30.723   7.888  80.884  1.00 36.40           C
ATOM    280  O   GLY A  39      30.329   6.955  80.186  1.00 36.40           O
ATOM    281  N   ASP A  40      30.401   7.980  82.189  1.00 50.96           N
ATOM    282  CA  ASP A  40      29.485   7.023  82.745  1.00 50.96           C
ATOM    283  CB  ASP A  40      29.669   6.800  84.255  1.00 50.96           C
ATOM    284  CG  ASP A  40      28.998   5.483  84.634  1.00 50.96           C
ATOM    285  OD1 ASP A  40      28.545   4.751  83.714  1.00 50.96           O
ATOM    286  OD2 ASP A  40      28.946   5.182  85.856  1.00 50.96           O
ATOM    287  C   ASP A  40      28.089   7.528  82.513  1.00 50.96           C
ATOM    288  O   ASP A  40      27.881   8.705  82.222  1.00 50.96           O
ATOM    289  N   THR A  41      27.086   6.635  82.639  1.00104.38           N
ATOM    290  CA  THR A  41      25.720   7.027  82.454  1.00104.38           C
ATOM    291  CB  THR A  41      24.945   6.093  81.568  1.00104.38           C
ATOM    292  OG1 THR A  41      23.664   6.638  81.290  1.00104.38           O
ATOM    293  CG2 THR A  41      24.809   4.727  82.263  1.00104.38           C
ATOM    294  C   THR A  41      25.073   7.029  83.801  1.00104.38           C
ATOM    295  O   THR A  41      25.250   6.105  84.593  1.00104.38           O
ATOM    296  N   VAL A  42      24.317   8.099  84.109  1.00 41.89           N
ATOM    297  CA  VAL A  42      23.660   8.161  85.381  1.00 41.89           C
ATOM    298  CB  VAL A  42      23.673   9.535  85.982  1.00 41.89           C
ATOM    299  CG1 VAL A  42      22.909   9.504  87.316  1.00 41.89           C
ATOM    300  CG2 VAL A  42      25.139   9.985  86.112  1.00 41.89           C
ATOM    301  C   VAL A  42      22.237   7.758  85.158  1.00 41.89           C
ATOM    302  O   VAL A  42      21.537   8.327  84.320  1.00 41.89           O
ATOM    303  N   THR A  43      21.774   6.745  85.919  1.00 44.49           N
ATOM    304  CA  THR A  43      20.448   6.229  85.732  1.00 44.49           C
ATOM    305  CB  THR A  43      20.448   4.747  85.477  1.00 44.49           C
ATOM    306  OG1 THR A  43      21.213   4.450  84.319  1.00 44.49           O
ATOM    307  CG2 THR A  43      19.001   4.257  85.304  1.00 44.49           C
ATOM    308  C   THR A  43      19.650   6.452  86.982  1.00 44.49           C
ATOM    309  O   THR A  43      20.080   6.106  88.080  1.00 44.49           O
ATOM    310  N   LEU A  44      18.452   7.056  86.834  1.00 92.15           N
ATOM    311  CA  LEU A  44      17.548   7.287  87.930  1.00 92.15           C
ATOM    312  CB  LEU A  44      17.329   8.788  88.186  1.00 92.15           C
ATOM    313  CG  LEU A  44      18.635   9.549  88.506  1.00 92.15           C
ATOM    314  CD1 LEU A  44      18.367  11.042  88.751  1.00 92.15           C
ATOM    315  CD2 LEU A  44      19.404   8.898  89.668  1.00 92.15           C
ATOM    316  C   LEU A  44      16.246   6.685  87.482  1.00 92.15           C
ATOM    317  O   LEU A  44      15.670   7.126  86.490  1.00 92.15           O
ATOM    318  N   VAL A  45      15.691   5.729  88.257  1.00240.02           N
ATOM    319  CA  VAL A  45      14.661   4.867  87.739  1.00240.02           C
ATOM    320  CB  VAL A  45      14.104   3.945  88.790  1.00240.02           C
ATOM    321  CG1 VAL A  45      15.228   2.990  89.223  0.00240.02           C
ATOM    322  CG2 VAL A  45      13.532   4.774  89.954  0.00240.02           C
ATOM    323  C   VAL A  45      13.514   5.553  87.061  1.00240.02           C
ATOM    324  O   VAL A  45      13.446   5.465  85.852  1.00240.02           O
ATOM    325  N   GLY A  46      12.594   6.251  87.739  1.00145.15           N
ATOM    326  CA  GLY A  46      11.462   6.850  87.069  1.00145.15           C
ATOM    327  C   GLY A  46      11.818   8.114  86.349  1.00145.15           C
ATOM    328  O   GLY A  46      11.163   8.492  85.377  1.00145.15           O
ATOM    329  N   PHE A  47      12.791   8.858  86.913  1.00 89.07           N
ATOM    330  CA  PHE A  47      13.136  10.187  86.478  1.00 89.07           C
ATOM    331  CB  PHE A  47      14.082  10.884  87.473  1.00 89.07           C
ATOM    332  CG  PHE A  47      14.330  12.286  87.023  1.00 89.07           C
ATOM    333  CD1 PHE A  47      13.387  13.264  87.241  1.00 89.07           C
ATOM    334  CD2 PHE A  47      15.512  12.628  86.405  1.00 89.07           C
ATOM    335  CE1 PHE A  47      13.611  14.559  86.835  1.00 89.07           C
ATOM    336  CE2 PHE A  47      15.741  13.921  85.997  1.00 89.07           C
ATOM    337  CZ  PHE A  47      14.790  14.890  86.212  1.00 89.07           C
ATOM    338  C   PHE A  47      13.771  10.255  85.122  1.00 89.07           C
ATOM    339  O   PHE A  47      13.266  10.959  84.248  1.00 89.07           O
ATOM    340  N   GLY A  48      14.883   9.525  84.893  1.00 28.73           N
ATOM    341  CA  GLY A  48      15.510   9.626  83.603  1.00 28.73           C
ATOM    342  C   GLY A  48      16.966   9.286  83.720  1.00 28.73           C
ATOM    343  O   GLY A  48      17.445   8.887  84.781  1.00 28.73           O
ATOM    344  N   THR A  49      17.711   9.443  82.600  1.00 38.53           N
ATOM    345  CA  THR A  49      19.106   9.112  82.578  1.00 38.53           C
ATOM    346  CB  THR A  49      19.407   7.913  81.723  1.00 38.53           C
ATOM    347  OG1 THR A  49      18.703   6.778  82.205  1.00 38.53           O
ATOM    348  CG2 THR A  49      20.920   7.641  81.732  1.00 38.53           C
ATOM    349  C   THR A  49      19.849  10.262  81.976  1.00 38.53           C
ATOM    350  O   THR A  49      19.292  11.038  81.200  1.00 38.53           O
ATOM    351  N   PHE A  50      21.138  10.400  82.354  1.00 61.25           N
ATOM    352  CA  PHE A  50      21.997  11.423  81.833  1.00 61.25           C
ATOM    353  CB  PHE A  50      22.556  12.369  82.912  1.00 61.25           C
ATOM    354  CG  PHE A  50      21.456  13.174  83.521  1.00 61.25           C
ATOM    355  CD1 PHE A  50      20.718  12.680  84.574  1.00 61.25           C
ATOM    356  CD2 PHE A  50      21.174  14.435  83.049  1.00 61.25           C
ATOM    357  CE1 PHE A  50      19.710  13.429  85.136  1.00 61.25           C
ATOM    358  CE2 PHE A  50      20.167  15.189  83.606  1.00 61.25           C
ATOM    359  CZ  PHE A  50      19.433  14.686  84.653  1.00 61.25           C
ATOM    360  C   PHE A  50      23.193  10.717  81.272  1.00 61.25           C
ATOM    361  O   PHE A  50      23.719   9.797  81.896  1.00 61.25           O
ATOM    362  N   TYR A  51      23.642  11.106  80.060  1.00106.44           N
ATOM    363  CA  TYR A  51      24.811  10.471  79.520  1.00106.44           C
ATOM    364  CB  TYR A  51      24.503   9.163  78.765  1.00106.44           C
ATOM    365  CG  TYR A  51      23.761   9.470  77.509  1.00106.44           C
ATOM    366  CD1 TYR A  51      22.387   9.549  77.492  1.00106.44           C
ATOM    367  CD2 TYR A  51      24.452   9.680  76.339  1.00106.44           C
ATOM    368  CE1 TYR A  51      21.718   9.832  76.324  1.00106.44           C
ATOM    369  CE2 TYR A  51      23.789   9.963  75.169  1.00106.44           C
ATOM    370  CZ  TYR A  51      22.417  10.037  75.159  1.00106.44           C
ATOM    371  OH  TYR A  51      21.731  10.327  73.962  1.00106.44           O
ATOM    372  C   TYR A  51      25.489  11.422  78.581  1.00106.44           C
ATOM    373  O   TYR A  51      24.978  12.502  78.288  1.00106.44           O
ATOM    374  N   VAL A  52      26.695  11.046  78.108  1.00 40.13           N
ATOM    375  CA  VAL A  52      27.392  11.853  77.150  1.00 40.13           C
ATOM    376  CB  VAL A  52      28.879  11.843  77.300  1.00 40.13           C
ATOM    377  CG1 VAL A  52      29.502  12.597  76.113  1.00 40.13           C
ATOM    378  CG2 VAL A  52      29.214  12.454  78.659  1.00 40.13           C
ATOM    379  C   VAL A  52      27.117  11.256  75.811  1.00 40.13           C
ATOM    380  O   VAL A  52      27.089  10.036  75.662  1.00 40.13           O
ATOM    381  N   GLY A  53      26.889  12.111  74.796  1.00 23.85           N
ATOM    382  CA  GLY A  53      26.626  11.584  73.491  1.00 23.85           C
ATOM    383  C   GLY A  53      27.641  12.156  72.556  1.00 23.85           C
ATOM    384  O   GLY A  53      27.973  13.338  72.627  1.00 23.85           O
ATOM    385  N   GLU A  54      28.166  11.314  71.643  1.00 82.56           N
ATOM    386  CA  GLU A  54      29.140  11.787  70.704  1.00 82.56           C
ATOM    387  CB  GLU A  54      30.000  10.678  70.068  1.00 82.56           C
ATOM    388  CG  GLU A  54      31.054  10.102  71.017  1.00 82.56           C
ATOM    389  CD  GLU A  54      30.345   9.279  72.080  1.00 82.56           C
ATOM    390  OE1 GLU A  54      29.795   8.202  71.730  1.00 82.56           O
ATOM    391  OE2 GLU A  54      30.345   9.722  73.259  1.00 82.56           O
ATOM    392  C   GLU A  54      28.427  12.508  69.609  1.00 82.56           C
ATOM    393  O   GLU A  54      27.312  12.150  69.235  1.00 82.56           O
ATOM    394  N   ARG A  55      29.065  13.570  69.079  1.00131.43           N
ATOM    395  CA  ARG A  55      28.475  14.327  68.015  1.00131.43           C
ATOM    396  CB  ARG A  55      28.187  15.787  68.401  1.00131.43           C
ATOM    397  CG  ARG A  55      27.180  15.922  69.546  1.00131.43           C
ATOM    398  CD  ARG A  55      25.770  16.317  69.102  1.00131.43           C
ATOM    399  NE  ARG A  55      25.104  15.109  68.540  1.00131.43           N
ATOM    400  CZ  ARG A  55      24.478  14.222  69.369  1.00131.43           C
ATOM    401  NH1 ARG A  55      24.491  14.423  70.719  1.00131.43           N
ATOM    402  NH2 ARG A  55      23.846  13.130  68.849  1.00131.43           N
ATOM    403  C   ARG A  55      29.463  14.344  66.894  1.00131.43           C
ATOM    404  O   ARG A  55      30.657  14.557  67.103  1.00131.43           O
ATOM    405  N   ALA A  56      28.974  14.104  65.664  1.00 22.99           N
ATOM    406  CA  ALA A  56      29.823  14.073  64.509  1.00 22.99           C
ATOM    407  CB  ALA A  56      29.177  13.384  63.295  1.00 22.99           C
ATOM    408  C   ALA A  56      30.145  15.475  64.107  1.00 22.99           C
ATOM    409  O   ALA A  56      29.429  16.416  64.446  1.00 22.99           O
ATOM    410  N   GLU A  57      31.266  15.648  63.378  1.00 71.46           N
ATOM    411  CA  GLU A  57      31.638  16.951  62.915  1.00 71.46           C
ATOM    412  CB  GLU A  57      33.056  17.019  62.317  1.00 71.46           C
ATOM    413  CG  GLU A  57      33.248  16.143  61.076  1.00 71.46           C
ATOM    414  CD  GLU A  57      34.721  16.188  60.691  1.00 71.46           C
ATOM    415  OE1 GLU A  57      35.464  17.001  61.303  1.00 71.46           O
ATOM    416  OE2 GLU A  57      35.125  15.407  59.788  1.00 71.46           O
ATOM    417  C   GLU A  57      30.672  17.328  61.844  1.00 71.46           C
ATOM    418  O   GLU A  57      30.173  16.471  61.116  1.00 71.46           O
ATOM    419  N   ARG A  58      30.358  18.634  61.752  1.00 43.73           N
ATOM    420  CA  ARG A  58      29.443  19.091  60.751  1.00 43.73           C
ATOM    421  CB  ARG A  58      27.994  19.180  61.258  1.00 43.73           C
ATOM    422  CG  ARG A  58      27.827  20.111  62.460  1.00 43.73           C
ATOM    423  CD  ARG A  58      26.493  19.931  63.185  1.00 43.73           C
ATOM    424  NE  ARG A  58      26.482  20.869  64.342  1.00 43.73           N
ATOM    425  CZ  ARG A  58      27.231  20.578  65.445  1.00 43.73           C
ATOM    426  NH1 ARG A  58      28.065  19.498  65.428  1.00 43.73           N
ATOM    427  NH2 ARG A  58      27.162  21.371  66.554  1.00 43.73           N
ATOM    428  C   ARG A  58      29.871  20.459  60.336  1.00 43.73           C
ATOM    429  O   ARG A  58      30.509  21.183  61.099  1.00 43.73           O
ATOM    430  N   GLN A  59      29.539  20.846  59.091  1.00 39.03           N
ATOM    431  CA  GLN A  59      29.930  22.147  58.646  1.00 39.03           C
ATOM    432  CB  GLN A  59      30.072  22.271  57.119  1.00 39.03           C
ATOM    433  CG  GLN A  59      31.219  21.412  56.576  0.00 39.03           C
ATOM    434  CD  GLN A  59      31.350  21.650  55.079  0.00 39.03           C
ATOM    435  OE1 GLN A  59      31.032  22.727  54.579  0.00 39.03           O
ATOM    436  NE2 GLN A  59      31.837  20.617  54.340  1.00 39.03           N
ATOM    437  C   GLN A  59      28.925  23.133  59.139  1.00 39.03           C
ATOM    438  O   GLN A  59      27.765  22.803  59.381  1.00 39.03           O
ATOM    439  N   GLY A  60      29.377  24.382  59.332  1.00 45.95           N
ATOM    440  CA  GLY A  60      28.526  25.437  59.790  1.00 45.95           C
ATOM    441  C   GLY A  60      29.046  26.661  59.123  1.00 45.95           C
ATOM    442  O   GLY A  60      29.975  26.575  58.324  1.00 45.95           O
ATOM    443  N   ARG A  61      28.452  27.835  59.405  1.00133.74           N
ATOM    444  CA  ARG A  61      28.967  29.020  58.784  1.00133.74           C
ATOM    445  CB  ARG A  61      28.107  29.557  57.627  1.00133.74           C
ATOM    446  CG  ARG A  61      26.671  29.911  58.016  1.00133.74           C
ATOM    447  CD  ARG A  61      25.897  30.539  56.857  1.00133.74           C
ATOM    448  NE  ARG A  61      26.569  30.084  55.607  1.00133.74           N
ATOM    449  CZ  ARG A  61      26.059  30.404  54.382  1.00133.74           C
ATOM    450  NH1 ARG A  61      24.889  31.100  54.285  1.00133.74           N
ATOM    451  NH2 ARG A  61      26.728  30.032  53.252  1.00133.74           N
ATOM    452  C   ARG A  61      29.070  30.099  59.810  1.00133.74           C
ATOM    453  O   ARG A  61      28.383  30.082  60.830  1.00133.74           O
ATOM    454  N   ASN A  62      29.968  31.070  59.553  1.00 48.07           N
ATOM    455  CA  ASN A  62      30.145  32.174  60.450  1.00 48.07           C
ATOM    456  CB  ASN A  62      31.584  32.722  60.466  1.00 48.07           C
ATOM    457  CG  ASN A  62      31.708  33.740  61.591  1.00 48.07           C
ATOM    458  OD1 ASN A  62      31.282  34.887  61.466  1.00 48.07           O
ATOM    459  ND2 ASN A  62      32.309  33.304  62.730  1.00 48.07           N
ATOM    460  C   ASN A  62      29.240  33.257  59.961  1.00 48.07           C
ATOM    461  O   ASN A  62      29.323  33.688  58.816  1.00 48.07           O
ATOM    462  N   PRO A  63      28.349  33.685  60.803  1.00 76.03           N
ATOM    463  CA  PRO A  63      27.368  34.666  60.430  1.00 76.03           C
ATOM    464  CD  PRO A  63      28.566  33.639  62.239  1.00 76.03           C
ATOM    465  CB  PRO A  63      26.596  34.950  61.714  1.00 76.03           C
ATOM    466  CG  PRO A  63      27.657  34.740  62.811  1.00 76.03           C
ATOM    467  C   PRO A  63      27.950  35.934  59.871  1.00 76.03           C
ATOM    468  O   PRO A  63      27.381  36.479  58.926  1.00 76.03           O
ATOM    469  N   LYS A  64      29.033  36.462  60.474  1.00105.82           N
ATOM    470  CA  LYS A  64      29.569  37.714  60.017  1.00105.82           C
ATOM    471  CB  LYS A  64      30.625  38.277  60.982  1.00105.82           C
ATOM    472  CG  LYS A  64      30.103  38.370  62.416  1.00105.82           C
ATOM    473  CD  LYS A  64      28.799  39.157  62.545  1.00105.82           C
ATOM    474  CE  LYS A  64      28.131  38.991  63.911  1.00105.82           C
ATOM    475  NZ  LYS A  64      26.828  39.692  63.927  1.00105.82           N
ATOM    476  C   LYS A  64      30.220  37.568  58.675  1.00105.82           C
ATOM    477  O   LYS A  64      29.888  38.286  57.732  1.00105.82           O
ATOM    478  N   THR A  65      31.174  36.620  58.576  1.00 47.07           N
ATOM    479  CA  THR A  65      31.962  36.390  57.396  1.00 47.07           C
ATOM    480  CB  THR A  65      33.122  35.474  57.666  1.00 47.07           C
ATOM    481  OG1 THR A  65      32.658  34.193  58.065  1.00 47.07           O
ATOM    482  CG2 THR A  65      33.979  36.091  58.784  1.00 47.07           C
ATOM    483  C   THR A  65      31.135  35.779  56.307  1.00 47.07           C
ATOM    484  O   THR A  65      31.222  36.174  55.146  1.00 47.07           O
ATOM    485  N   GLY A  66      30.301  34.789  56.663  1.00 17.04           N
ATOM    486  CA  GLY A  66      29.492  34.102  55.700  1.00 17.04           C
ATOM    487  C   GLY A  66      30.278  32.928  55.209  1.00 17.04           C
ATOM    488  O   GLY A  66      29.790  32.134  54.407  1.00 17.04           O
ATOM    489  N   GLU A  67      31.527  32.787  55.693  1.00 43.44           N
ATOM    490  CA  GLU A  67      32.378  31.722  55.252  1.00 43.44           C
ATOM    491  CB  GLU A  67      33.860  31.964  55.587  1.00 43.44           C
ATOM    492  CG  GLU A  67      34.808  30.936  54.969  1.00 43.44           C
ATOM    493  CD  GLU A  67      36.235  31.363  55.285  1.00 43.44           C
ATOM    494  OE1 GLU A  67      36.568  31.478  56.494  1.00 43.44           O
ATOM    495  OE2 GLU A  67      37.010  31.587  54.317  1.00 43.44           O
ATOM    496  C   GLU A  67      31.957  30.441  55.899  1.00 43.44           C
ATOM    497  O   GLU A  67      31.520  30.402  57.049  1.00 43.44           O
ATOM    498  N   PRO A  68      32.063  29.385  55.140  1.00148.52           N
ATOM    499  CA  PRO A  68      31.733  28.095  55.679  1.00148.52           C
ATOM    500  CD  PRO A  68      31.738  29.482  53.726  1.00148.52           C
ATOM    501  CB  PRO A  68      31.474  27.189  54.478  1.00148.52           C
ATOM    502  CG  PRO A  68      31.027  28.165  53.376  1.00148.52           C
ATOM    503  C   PRO A  68      32.830  27.627  56.582  1.00148.52           C
ATOM    504  O   PRO A  68      33.987  27.971  56.342  1.00148.52           O
ATOM    505  N   LEU A  69      32.487  26.848  57.627  1.00100.25           N
ATOM    506  CA  LEU A  69      33.464  26.372  58.560  1.00100.25           C
ATOM    507  CB  LEU A  69      33.478  27.161  59.880  1.00100.25           C
ATOM    508  CG  LEU A  69      33.893  28.634  59.709  1.00100.25           C
ATOM    509  CD1 LEU A  69      33.947  29.359  61.064  1.00100.25           C
ATOM    510  CD2 LEU A  69      35.205  28.757  58.918  1.00100.25           C
ATOM    511  C   LEU A  69      33.130  24.953  58.894  1.00100.25           C
ATOM    512  O   LEU A  69      32.027  24.478  58.629  1.00100.25           O
ATOM    513  N   THR A  70      34.107  24.229  59.474  1.00100.37           N
ATOM    514  CA  THR A  70      33.870  22.872  59.858  1.00100.37           C
ATOM    515  CB  THR A  70      34.929  21.925  59.372  1.00100.37           C
ATOM    516  OG1 THR A  70      34.573  20.588  59.690  1.00100.37           O
ATOM    517  CG2 THR A  70      36.275  22.297  60.018  1.00100.37           C
ATOM    518  C   THR A  70      33.853  22.828  61.350  1.00100.37           C
ATOM    519  O   THR A  70      34.738  23.355  62.024  1.00100.37           O
ATOM    520  N   ILE A  71      32.815  22.186  61.910  1.00 40.18           N
ATOM    521  CA  ILE A  71      32.708  22.098  63.332  1.00 40.18           C
ATOM    522  CB  ILE A  71      31.298  22.266  63.825  1.00 40.18           C
ATOM    523  CG1 ILE A  71      30.761  23.656  63.439  1.00 40.18           C
ATOM    524  CG2 ILE A  71      31.283  22.009  65.340  1.00 40.18           C
ATOM    525  CD1 ILE A  71      29.251  23.803  63.626  1.00 40.18           C
ATOM    526  C   ILE A  71      33.166  20.722  63.681  1.00 40.18           C
ATOM    527  O   ILE A  71      32.624  19.730  63.195  1.00 40.18           O
ATOM    528  N   ALA A  72      34.205  20.639  64.530  1.00 27.94           N
ATOM    529  CA  ALA A  72      34.784  19.380  64.894  1.00 27.94           C
ATOM    530  CB  ALA A  72      36.089  19.518  65.695  1.00 27.94           C
ATOM    531  C   ALA A  72      33.817  18.622  65.740  1.00 27.94           C
ATOM    532  O   ALA A  72      32.917  19.192  66.355  1.00 27.94           O
ATOM    533  N   ALA A  73      33.981  17.286  65.770  1.00 25.22           N
ATOM    534  CA  ALA A  73      33.109  16.455  66.544  1.00 25.22           C
ATOM    535  CB  ALA A  73      33.353  14.948  66.349  1.00 25.22           C
ATOM    536  C   ALA A  73      33.337  16.773  67.984  1.00 25.22           C
ATOM    537  O   ALA A  73      34.427  17.187  68.375  1.00 25.22           O
ATOM    538  N   ALA A  74      32.283  16.609  68.810  1.00 33.26           N
ATOM    539  CA  ALA A  74      32.385  16.896  70.211  1.00 33.26           C
ATOM    540  CB  ALA A  74      32.066  18.359  70.563  1.00 33.26           C
ATOM    541  C   ALA A  74      31.374  16.046  70.911  1.00 33.26           C
ATOM    542  O   ALA A  74      30.597  15.341  70.271  1.00 33.26           O
ATOM    543  N   LYS A  75      31.395  16.059  72.260  1.00 88.16           N
ATOM    544  CA  LYS A  75      30.438  15.298  73.012  1.00 88.16           C
ATOM    545  CB  LYS A  75      31.080  14.265  73.959  1.00 88.16           C
ATOM    546  CG  LYS A  75      31.710  13.070  73.234  1.00 88.16           C
ATOM    547  CD  LYS A  75      32.641  12.230  74.113  1.00 88.16           C
ATOM    548  CE  LYS A  75      34.101  12.684  74.057  1.00 88.16           C
ATOM    549  NZ  LYS A  75      34.654  12.454  72.703  1.00 88.16           N
ATOM    550  C   LYS A  75      29.612  16.257  73.818  1.00 88.16           C
ATOM    551  O   LYS A  75      30.089  17.319  74.217  1.00 88.16           O
ATOM    552  N   THR A  76      28.324  15.914  74.047  1.00 86.02           N
ATOM    553  CA  THR A  76      27.451  16.773  74.798  1.00 86.02           C
ATOM    554  CB  THR A  76      26.439  17.486  73.954  1.00 86.02           C
ATOM    555  OG1 THR A  76      25.706  18.407  74.747  1.00 86.02           O
ATOM    556  CG2 THR A  76      25.493  16.444  73.333  1.00 86.02           C
ATOM    557  C   THR A  76      26.679  15.939  75.774  1.00 86.02           C
ATOM    558  O   THR A  76      26.498  14.738  75.583  1.00 86.02           O
ATOM    559  N   LEU A  77      26.224  16.570  76.876  1.00127.56           N
ATOM    560  CA  LEU A  77      25.441  15.890  77.868  1.00127.56           C
ATOM    561  CB  LEU A  77      25.344  16.684  79.189  1.00127.56           C
ATOM    562  CG  LEU A  77      24.343  16.133  80.227  1.00127.56           C
ATOM    563  CD1 LEU A  77      22.891  16.512  79.884  1.00127.56           C
ATOM    564  CD2 LEU A  77      24.520  14.619  80.413  1.00127.56           C
ATOM    565  C   LEU A  77      24.064  15.692  77.317  1.00127.56           C
ATOM    566  O   LEU A  77      23.563  16.527  76.565  1.00127.56           O
ATOM    567  N   LYS A  78      23.417  14.556  77.656  1.00123.97           N
ATOM    568  CA  LYS A  78      22.073  14.370  77.191  1.00123.97           C
ATOM    569  CB  LYS A  78      21.919  13.495  75.937  1.00123.97           C
ATOM    570  CG  LYS A  78      20.467  13.491  75.457  1.00123.97           C
ATOM    571  CD  LYS A  78      19.963  14.887  75.075  1.00123.97           C
ATOM    572  CE  LYS A  78      18.447  14.967  74.881  1.00123.97           C
ATOM    573  NZ  LYS A  78      18.027  16.382  74.763  1.00123.97           N
ATOM    574  C   LYS A  78      21.243  13.771  78.283  1.00123.97           C
ATOM    575  O   LYS A  78      21.735  13.046  79.148  1.00123.97           O
ATOM    576  N   PHE A  79      19.934  14.089  78.253  1.00 67.44           N
ATOM    577  CA  PHE A  79      18.988  13.661  79.241  1.00 67.44           C
ATOM    578  CB  PHE A  79      18.374  14.885  79.949  1.00 67.44           C
ATOM    579  CG  PHE A  79      17.262  14.508  80.863  1.00 67.44           C
ATOM    580  CD1 PHE A  79      17.516  13.963  82.100  1.00 67.44           C
ATOM    581  CD2 PHE A  79      15.958  14.733  80.485  1.00 67.44           C
ATOM    582  CE1 PHE A  79      16.480  13.633  82.941  1.00 67.44           C
ATOM    583  CE2 PHE A  79      14.918  14.407  81.322  1.00 67.44           C
ATOM    584  CZ  PHE A  79      15.180  13.849  82.550  1.00 67.44           C
ATOM    585  C   PHE A  79      17.894  12.907  78.550  1.00 67.44           C
ATOM    586  O   PHE A  79      17.411  13.318  77.496  1.00 67.44           O
ATOM    587  N   ARG A  80      17.498  11.754  79.127  1.00 47.94           N
ATOM    588  CA  ARG A  80      16.405  10.979  78.607  1.00 47.94           C
ATOM    589  CB  ARG A  80      16.807   9.544  78.222  1.00 47.94           C
ATOM    590  CG  ARG A  80      17.800   9.457  77.061  1.00 47.94           C
ATOM    591  CD  ARG A  80      18.251   8.027  76.755  1.00 47.94           C
ATOM    592  NE  ARG A  80      19.145   8.082  75.565  1.00 47.94           N
ATOM    593  CZ  ARG A  80      18.608   7.970  74.316  1.00 47.94           C
ATOM    594  NH1 ARG A  80      17.260   7.813  74.168  1.00 47.94           N
ATOM    595  NH2 ARG A  80      19.416   8.012  73.216  1.00 47.94           N
ATOM    596  C   ARG A  80      15.428  10.860  79.735  1.00 47.94           C
ATOM    597  O   ARG A  80      15.751  10.308  80.786  1.00 47.94           O
ATOM    598  N   ALA A  81      14.197  11.373  79.544  1.00 36.99           N
ATOM    599  CA  ALA A  81      13.232  11.343  80.610  1.00 36.99           C
ATOM    600  CB  ALA A  81      12.012  12.251  80.362  1.00 36.99           C
ATOM    601  C   ALA A  81      12.728   9.948  80.800  1.00 36.99           C
ATOM    602  O   ALA A  81      12.590   9.182  79.849  1.00 36.99           O
ATOM    603  N   GLY A  82      12.430   9.590  82.064  1.00 26.18           N
ATOM    604  CA  GLY A  82      11.947   8.276  82.386  1.00 26.18           C
ATOM    605  C   GLY A  82      10.475   8.254  82.134  1.00 26.18           C
ATOM    606  O   GLY A  82       9.856   9.287  81.899  1.00 26.18           O
ATOM    607  N   LYS A  83       9.880   7.050  82.229  1.00111.69           N
ATOM    608  CA  LYS A  83       8.497   6.815  81.945  1.00111.69           C
ATOM    609  CB  LYS A  83       8.139   5.329  82.122  1.00111.69           C
ATOM    610  CG  LYS A  83       8.454   4.803  83.527  1.00111.69           C
ATOM    611  CD  LYS A  83       8.111   3.327  83.744  1.00111.69           C
ATOM    612  CE  LYS A  83       6.614   3.032  83.846  1.00111.69           C
ATOM    613  NZ  LYS A  83       6.406   1.575  84.007  1.00111.69           N
ATOM    614  C   LYS A  83       7.627   7.628  82.855  1.00111.69           C
ATOM    615  O   LYS A  83       6.662   8.243  82.405  1.00111.69           O
ATOM    616  N   ALA A  84       7.943   7.670  84.161  1.00 28.78           N
ATOM    617  CA  ALA A  84       7.113   8.389  85.084  1.00 28.78           C
ATOM    618  CB  ALA A  84       7.605   8.282  86.538  1.00 28.78           C
ATOM    619  C   ALA A  84       7.120   9.841  84.727  1.00 28.78           C
ATOM    620  O   ALA A  84       6.079  10.497  84.739  1.00 28.78           O
ATOM    621  N   LEU A  85       8.303  10.381  84.388  1.00 46.16           N
ATOM    622  CA  LEU A  85       8.406  11.783  84.108  1.00 46.16           C
ATOM    623  CB  LEU A  85       9.857  12.220  83.846  1.00 46.16           C
ATOM    624  CG  LEU A  85      10.013  13.729  83.594  1.00 46.16           C
ATOM    625  CD1 LEU A  85       9.643  14.549  84.841  1.00 46.16           C
ATOM    626  CD2 LEU A  85      11.411  14.060  83.049  1.00 46.16           C
ATOM    627  C   LEU A  85       7.589  12.122  82.892  1.00 46.16           C
ATOM    628  O   LEU A  85       6.855  13.107  82.894  1.00 46.16           O
ATOM    629  N   LYS A  86       7.685  11.312  81.818  1.00143.44           N
ATOM    630  CA  LYS A  86       6.979  11.608  80.598  1.00143.44           C
ATOM    631  CB  LYS A  86       7.421  10.731  79.413  1.00143.44           C
ATOM    632  CG  LYS A  86       6.990  11.298  78.058  1.00143.44           C
ATOM    633  CD  LYS A  86       7.839  10.801  76.884  1.00143.44           C
ATOM    634  CE  LYS A  86       7.983   9.280  76.828  1.00143.44           C
ATOM    635  NZ  LYS A  86       8.904   8.890  75.736  1.00143.44           N
ATOM    636  C   LYS A  86       5.497  11.481  80.808  1.00143.44           C
ATOM    637  O   LYS A  86       4.721  12.283  80.287  1.00143.44           O
ATOM    638  N   ASP A  87       5.083  10.475  81.605  1.00270.36           N
ATOM    639  CA  ASP A  87       3.714  10.194  81.960  1.00270.36           C
ATOM    640  CB  ASP A  87       3.120  11.160  82.995  1.00270.36           C
ATOM    641  CG  ASP A  87       1.764  10.592  83.391  1.00270.36           C
ATOM    642  OD1 ASP A  87       1.623   9.339  83.389  1.00270.36           O
ATOM    643  OD2 ASP A  87       0.845  11.402  83.683  1.00270.36           O
ATOM    644  C   ASP A  87       2.780  10.171  80.790  1.00270.36           C
ATOM    645  O   ASP A  87       1.932  11.055  80.680  1.00270.36           O
ATOM    646  N   ALA A  88       2.926   9.156  79.901  1.00 78.97           N
ATOM    647  CA  ALA A  88       2.110   8.952  78.730  1.00 78.97           C
ATOM    648  CB  ALA A  88       2.817   8.154  77.621  1.00 78.97           C
ATOM    649  C   ALA A  88       0.864   8.206  79.073  1.00 78.97           C
ATOM    650  O   ALA A  88       0.770   7.567  80.119  1.00 78.97           O
ATOM    651  N   LEU A  89      -0.145   8.299  78.180  1.00 36.37           N
ATOM    652  CA  LEU A  89      -1.360   7.562  78.363  1.00 36.37           C
ATOM    653  CB  LEU A  89      -2.628   8.293  77.892  1.00 36.37           C
ATOM    654  CG  LEU A  89      -2.969   9.543  78.723  1.00 36.37           C
ATOM    655  CD1 LEU A  89      -4.269  10.200  78.232  1.00 36.37           C
ATOM    656  CD2 LEU A  89      -2.992   9.226  80.227  1.00 36.37           C
ATOM    657  C   LEU A  89      -1.228   6.308  77.514  1.00 36.37           C
ATOM    658  O   LEU A  89      -0.175   5.626  77.629  1.00 36.37           O
ATOM    659  OXT LEU A  89      -2.175   6.018  76.734  1.00 36.37           O
TER     660      LEU A  89
ATOM    661  N   MET B  90      26.346   4.948  86.872  1.00103.51           N
ATOM    662  CA  MET B  90      25.814   5.118  88.243  1.00103.51           C
ATOM    663  CB  MET B  90      26.253   6.452  88.873  1.00103.51           C
ATOM    664  CG  MET B  90      27.715   6.504  89.317  1.00103.51           C
ATOM    665  SD  MET B  90      28.185   8.088  90.076  1.00103.51           S
ATOM    666  CE  MET B  90      27.160   7.860  91.556  1.00103.51           C
ATOM    667  C   MET B  90      24.327   5.057  88.318  1.00103.51           C
ATOM    668  O   MET B  90      23.617   5.674  87.526  1.00103.51           O
ATOM    669  N   ASN B  91      23.841   4.276  89.299  1.00131.86           N
ATOM    670  CA  ASN B  91      22.453   4.047  89.569  1.00131.86           C
ATOM    671  CB  ASN B  91      22.223   2.592  90.019  1.00131.86           C
ATOM    672  CG  ASN B  91      20.751   2.246  89.957  1.00131.86           C
ATOM    673  OD1 ASN B  91      19.989   2.536  90.877  1.00131.86           O
ATOM    674  ND2 ASN B  91      20.340   1.593  88.838  1.00131.86           N
ATOM    675  C   ASN B  91      22.051   4.967  90.685  1.00131.86           C
ATOM    676  O   ASN B  91      22.892   5.630  91.290  1.00131.86           O
ATOM    677  N   LYS B  92      20.737   5.039  90.983  1.00 62.26           N
ATOM    678  CA  LYS B  92      20.268   5.908  92.025  1.00 62.26           C
ATOM    679  CB  LYS B  92      18.743   5.870  92.216  0.00 62.26           C
ATOM    680  CG  LYS B  92      18.264   6.844  93.295  0.00 62.26           C
ATOM    681  CD  LYS B  92      16.757   7.095  93.292  0.00 62.26           C
ATOM    682  CE  LYS B  92      16.320   8.074  94.382  0.00 62.26           C
ATOM    683  NZ  LYS B  92      16.607   7.516  95.724  0.00 62.26           N
ATOM    684  C   LYS B  92      20.884   5.494  93.324  1.00 62.26           C
ATOM    685  O   LYS B  92      21.337   6.336  94.098  1.00 62.26           O
ATOM    686  N   SER B  93      20.939   4.179  93.594  1.00 73.39           N
ATOM    687  CA  SER B  93      21.465   3.731  94.853  1.00 73.39           C
ATOM    688  CB  SER B  93      21.433   2.200  95.004  1.00 73.39           C
ATOM    689  OG  SER B  93      22.314   1.593  94.070  1.00 73.39           O
ATOM    690  C   SER B  93      22.894   4.160  94.962  1.00 73.39           C
ATOM    691  O   SER B  93      23.358   4.538  96.036  1.00 73.39           O
ATOM    692  N   GLU B  94      23.630   4.092  93.840  1.00 60.69           N
ATOM    693  CA  GLU B  94      25.026   4.420  93.785  1.00 60.69           C
ATOM    694  CB  GLU B  94      25.637   4.003  92.439  1.00 60.69           C
ATOM    695  CG  GLU B  94      25.592   2.483  92.250  1.00 60.69           C
ATOM    696  CD  GLU B  94      26.031   2.146  90.835  1.00 60.69           C
ATOM    697  OE1 GLU B  94      26.223   3.101  90.042  1.00 60.69           O
ATOM    698  OE2 GLU B  94      26.179   0.933  90.525  1.00 60.69           O
ATOM    699  C   GLU B  94      25.244   5.891  93.988  1.00 60.69           C
ATOM    700  O   GLU B  94      26.205   6.292  94.641  1.00 60.69           O
ATOM    701  N   LEU B  95      24.372   6.738  93.410  1.00 51.14           N
ATOM    702  CA  LEU B  95      24.521   8.164  93.519  1.00 51.14           C
ATOM    703  CB  LEU B  95      23.528   8.923  92.624  1.00 51.14           C
ATOM    704  CG  LEU B  95      23.716  10.449  92.654  1.00 51.14           C
ATOM    705  CD1 LEU B  95      25.115  10.843  92.149  1.00 51.14           C
ATOM    706  CD2 LEU B  95      22.589  11.165  91.891  1.00 51.14           C
ATOM    707  C   LEU B  95      24.312   8.579  94.948  1.00 51.14           C
ATOM    708  O   LEU B  95      24.992   9.470  95.456  1.00 51.14           O
ATOM    709  N   ILE B  96      23.356   7.926  95.634  1.00 39.24           N
ATOM    710  CA  ILE B  96      22.998   8.219  96.996  1.00 39.24           C
ATOM    711  CB  ILE B  96      21.917   7.302  97.497  1.00 39.24           C
ATOM    712  CG1 ILE B  96      20.653   7.417  96.630  1.00 39.24           C
ATOM    713  CG2 ILE B  96      21.679   7.605  98.986  1.00 39.24           C
ATOM    714  CD1 ILE B  96      19.648   6.290  96.871  1.00 39.24           C
ATOM    715  C   ILE B  96      24.190   7.974  97.872  1.00 39.24           C
ATOM    716  O   ILE B  96      24.485   8.753  98.777  1.00 39.24           O
ATOM    717  N   GLU B  97      24.906   6.862  97.637  1.00 45.50           N
ATOM    718  CA  GLU B  97      26.024   6.551  98.476  1.00 45.50           C
ATOM    719  CB  GLU B  97      26.587   5.143  98.217  1.00 45.50           C
ATOM    720  CG  GLU B  97      25.607   4.048  98.660  1.00 45.50           C
ATOM    721  CD  GLU B  97      26.170   2.688  98.275  1.00 45.50           C
ATOM    722  OE1 GLU B  97      27.034   2.166  99.029  1.00 45.50           O
ATOM    723  OE2 GLU B  97      25.737   2.151  97.220  1.00 45.50           O
ATOM    724  C   GLU B  97      27.090   7.593  98.292  1.00 45.50           C
ATOM    725  O   GLU B  97      27.739   7.994  99.256  1.00 45.50           O
ATOM    726  N   ALA B  98      27.297   8.068  97.049  1.00 34.52           N
ATOM    727  CA  ALA B  98      28.314   9.050  96.779  1.00 34.52           C
ATOM    728  CB  ALA B  98      28.460   9.356  95.279  1.00 34.52           C
ATOM    729  C   ALA B  98      28.003  10.350  97.474  1.00 34.52           C
ATOM    730  O   ALA B  98      28.906  11.000  97.996  1.00 34.52           O
ATOM    731  N   ILE B  99      26.721  10.773  97.453  1.00154.81           N
ATOM    732  CA  ILE B  99      26.230  12.010  98.018  1.00154.81           C
ATOM    733  CB  ILE B  99      24.851  12.379  97.506  1.00154.81           C
ATOM    734  CG1 ILE B  99      24.408  13.788  97.949  1.00154.81           C
ATOM    735  CG2 ILE B  99      23.865  11.273  97.906  1.00154.81           C
ATOM    736  CD1 ILE B  99      24.010  13.902  99.421  1.00154.81           C
ATOM    737  C   ILE B  99      26.266  12.004  99.518  1.00154.81           C
ATOM    738  O   ILE B  99      26.500  13.036 100.145  1.00154.81           O
ATOM    739  N   ALA B 100      25.995  10.850 100.150  1.00 35.92           N
ATOM    740  CA  ALA B 100      26.015  10.803 101.583  1.00 35.92           C
ATOM    741  CB  ALA B 100      25.699   9.403 102.142  1.00 35.92           C
ATOM    742  C   ALA B 100      27.399  11.170 102.034  1.00 35.92           C
ATOM    743  O   ALA B 100      27.566  11.850 103.045  1.00 35.92           O
ATOM    744  N   GLN B 101      28.432  10.708 101.302  1.00 88.58           N
ATOM    745  CA  GLN B 101      29.795  10.945 101.696  1.00 88.58           C
ATOM    746  CB  GLN B 101      30.805  10.126 100.875  1.00 88.58           C
ATOM    747  CG  GLN B 101      30.634   8.613 101.048  1.00 88.58           C
ATOM    748  CD  GLN B 101      30.794   8.264 102.524  0.00 88.58           C
ATOM    749  OE1 GLN B 101      30.104   8.809 103.385  0.00 88.58           O
ATOM    750  NE2 GLN B 101      31.729   7.325 102.830  1.00 88.58           N
ATOM    751  C   GLN B 101      30.202  12.393 101.607  1.00 88.58           C
ATOM    752  O   GLN B 101      30.783  12.929 102.550  1.00 88.58           O
ATOM    753  N   GLU B 102      29.902  13.079 100.486  1.00 77.50           N
ATOM    754  CA  GLU B 102      30.345  14.440 100.308  1.00 77.50           C
ATOM    755  CB  GLU B 102      29.969  15.015  98.932  1.00 77.50           C
ATOM    756  CG  GLU B 102      30.871  14.552  97.788  1.00 77.50           C
ATOM    757  CD  GLU B 102      32.067  15.496  97.736  1.00 77.50           C
ATOM    758  OE1 GLU B 102      32.605  15.835  98.824  1.00 77.50           O
ATOM    759  OE2 GLU B 102      32.449  15.901  96.606  1.00 77.50           O
ATOM    760  C   GLU B 102      29.711  15.339 101.328  1.00 77.50           C
ATOM    761  O   GLU B 102      30.372  16.193 101.917  1.00 77.50           O
ATOM    762  N   ALA B 103      28.394  15.176 101.526  1.00 58.85           N
ATOM    763  CA  ALA B 103      27.557  15.932 102.419  1.00 58.85           C
ATOM    764  CB  ALA B 103      26.061  15.629 102.226  1.00 58.85           C
ATOM    765  C   ALA B 103      27.886  15.648 103.853  1.00 58.85           C
ATOM    766  O   ALA B 103      27.713  16.517 104.707  1.00 58.85           O
ATOM    767  N   ASP B 104      28.377  14.428 104.151  1.00103.60           N
ATOM    768  CA  ASP B 104      28.601  13.986 105.501  1.00103.60           C
ATOM    769  CB  ASP B 104      29.480  14.938 106.329  1.00103.60           C
ATOM    770  CG  ASP B 104      29.910  14.185 107.580  1.00103.60           C
ATOM    771  OD1 ASP B 104      29.523  12.993 107.710  1.00103.60           O
ATOM    772  OD2 ASP B 104      30.631  14.788 108.419  1.00103.60           O
ATOM    773  C   ASP B 104      27.296  13.812 106.223  1.00103.60           C
ATOM    774  O   ASP B 104      27.095  14.343 107.315  1.00103.60           O
ATOM    775  N   ILE B 105      26.373  13.043 105.602  1.00171.53           N
ATOM    776  CA  ILE B 105      25.092  12.708 106.164  1.00171.53           C
ATOM    777  CB  ILE B 105      23.939  13.299 105.402  1.00171.53           C
ATOM    778  CG1 ILE B 105      22.636  13.205 106.212  1.00171.53           C
ATOM    779  CG2 ILE B 105      23.876  12.608 104.031  1.00171.53           C
ATOM    780  CD1 ILE B 105      22.615  14.115 107.438  1.00171.53           C
ATOM    781  C   ILE B 105      24.974  11.210 106.087  1.00171.53           C
ATOM    782  O   ILE B 105      25.939  10.530 105.738  1.00171.53           O
ATOM    783  N   SER B 106      23.813  10.654 106.506  1.00 40.02           N
ATOM    784  CA  SER B 106      23.553   9.240 106.420  1.00 40.02           C
ATOM    785  CB  SER B 106      22.446   8.759 107.376  1.00 40.02           C
ATOM    786  OG  SER B 106      22.191   7.376 107.178  1.00 40.02           O
ATOM    787  C   SER B 106      23.087   8.940 105.024  1.00 40.02           C
ATOM    788  O   SER B 106      22.794   9.847 104.245  1.00 40.02           O
ATOM    789  N   LYS B 107      23.051   7.640 104.659  1.00126.03           N
ATOM    790  CA  LYS B 107      22.582   7.249 103.358  1.00126.03           C
ATOM    791  CB  LYS B 107      22.858   5.780 102.978  1.00126.03           C
ATOM    792  CG  LYS B 107      22.177   4.730 103.851  1.00126.03           C
ATOM    793  CD  LYS B 107      22.094   3.361 103.169  0.00126.03           C
ATOM    794  CE  LYS B 107      23.349   2.993 102.374  0.00126.03           C
ATOM    795  NZ  LYS B 107      23.143   1.705 101.675  0.00126.03           N
ATOM    796  C   LYS B 107      21.108   7.499 103.275  1.00126.03           C
ATOM    797  O   LYS B 107      20.584   7.842 102.216  1.00126.03           O
ATOM    798  N   ALA B 108      20.398   7.322 104.404  1.00 37.89           N
ATOM    799  CA  ALA B 108      18.974   7.488 104.444  1.00 37.89           C
ATOM    800  CB  ALA B 108      18.380   7.196 105.832  1.00 37.89           C
ATOM    801  C   ALA B 108      18.624   8.905 104.097  1.00 37.89           C
ATOM    802  O   ALA B 108      17.615   9.145 103.437  1.00 37.89           O
ATOM    803  N   ALA B 109      19.410   9.883 104.591  1.00 40.36           N
ATOM    804  CA  ALA B 109      19.157  11.278 104.342  1.00 40.36           C
ATOM    805  CB  ALA B 109      20.057  12.202 105.181  1.00 40.36           C
ATOM    806  C   ALA B 109      19.389  11.625 102.903  1.00 40.36           C
ATOM    807  O   ALA B 109      18.613  12.364 102.297  1.00 40.36           O
ATOM    808  N   ALA B 110      20.481  11.102 102.316  1.00 37.09           N
ATOM    809  CA  ALA B 110      20.789  11.435 100.959  1.00 37.09           C
ATOM    810  CB  ALA B 110      22.068  10.747 100.456  1.00 37.09           C
ATOM    811  C   ALA B 110      19.656  10.963 100.107  1.00 37.09           C
ATOM    812  O   ALA B 110      19.161  11.703  99.256  1.00 37.09           O
ATOM    813  N   GLN B 111      19.185   9.725 100.357  1.00 80.07           N
ATOM    814  CA  GLN B 111      18.151   9.126  99.560  1.00 80.07           C
ATOM    815  CB  GLN B 111      17.818   7.678  99.969  1.00 80.07           C
ATOM    816  CG  GLN B 111      18.964   6.683  99.773  1.00 80.07           C
ATOM    817  CD  GLN B 111      18.431   5.289 100.084  1.00 80.07           C
ATOM    818  OE1 GLN B 111      17.222   5.067 100.127  1.00 80.07           O
ATOM    819  NE2 GLN B 111      19.359   4.317 100.299  1.00 80.07           N
ATOM    820  C   GLN B 111      16.874   9.897  99.686  1.00 80.07           C
ATOM    821  O   GLN B 111      16.208  10.158  98.686  1.00 80.07           O
ATOM    822  N   LYS B 112      16.495  10.283 100.919  1.00146.35           N
ATOM    823  CA  LYS B 112      15.255  10.973 101.135  1.00146.35           C
ATOM    824  CB  LYS B 112      14.957  11.222 102.624  1.00146.35           C
ATOM    825  CG  LYS B 112      13.594  11.870 102.881  1.00146.35           C
ATOM    826  CD  LYS B 112      12.397  10.965 102.568  1.00146.35           C
ATOM    827  CE  LYS B 112      11.807  11.166 101.170  1.00146.35           C
ATOM    828  NZ  LYS B 112      12.574  10.383 100.176  1.00146.35           N
ATOM    829  C   LYS B 112      15.313  12.304 100.455  1.00146.35           C
ATOM    830  O   LYS B 112      14.324  12.760  99.882  1.00146.35           O
ATOM    831  N   ALA B 113      16.468  12.990 100.540  1.00 36.15           N
ATOM    832  CA  ALA B 113      16.605  14.267  99.903  1.00 36.15           C
ATOM    833  CB  ALA B 113      17.935  14.966 100.241  1.00 36.15           C
ATOM    834  C   ALA B 113      16.547  14.108  98.413  1.00 36.15           C
ATOM    835  O   ALA B 113      15.859  14.866  97.731  1.00 36.15           O
ATOM    836  N   LEU B 114      17.261  13.105  97.862  1.00 54.22           N
ATOM    837  CA  LEU B 114      17.307  12.957  96.434  1.00 54.22           C
ATOM    838  CB  LEU B 114      18.294  11.876  95.958  1.00 54.22           C
ATOM    839  CG  LEU B 114      18.368  11.775  94.422  1.00 54.22           C
ATOM    840  CD1 LEU B 114      18.812  13.113  93.808  1.00 54.22           C
ATOM    841  CD2 LEU B 114      19.257  10.604  93.970  1.00 54.22           C
ATOM    842  C   LEU B 114      15.947  12.614  95.905  1.00 54.22           C
ATOM    843  O   LEU B 114      15.484  13.215  94.939  1.00 54.22           O
ATOM    844  N   ASP B 115      15.244  11.661  96.544  1.00 49.55           N
ATOM    845  CA  ASP B 115      13.952  11.275  96.057  1.00 49.55           C
ATOM    846  CB  ASP B 115      13.298  10.158  96.890  1.00 49.55           C
ATOM    847  CG  ASP B 115      13.857   8.833  96.399  1.00 49.55           C
ATOM    848  OD1 ASP B 115      13.748   8.593  95.167  1.00 49.55           O
ATOM    849  OD2 ASP B 115      14.395   8.051  97.228  1.00 49.55           O
ATOM    850  C   ASP B 115      13.044  12.460  96.073  1.00 49.55           C
ATOM    851  O   ASP B 115      12.300  12.698  95.125  1.00 49.55           O
ATOM    852  N   ALA B 116      13.093  13.260  97.144  1.00 32.37           N
ATOM    853  CA  ALA B 116      12.210  14.385  97.243  1.00 32.37           C
ATOM    854  CB  ALA B 116      12.407  15.162  98.554  1.00 32.37           C
ATOM    855  C   ALA B 116      12.484  15.330  96.113  1.00 32.37           C
ATOM    856  O   ALA B 116      11.557  15.828  95.475  1.00 32.37           O
ATOM    857  N   THR B 117      13.772  15.581  95.812  1.00103.65           N
ATOM    858  CA  THR B 117      14.108  16.549  94.805  1.00103.65           C
ATOM    859  CB  THR B 117      15.584  16.829  94.681  1.00103.65           C
ATOM    860  OG1 THR B 117      15.781  18.006  93.914  1.00103.65           O
ATOM    861  CG2 THR B 117      16.289  15.651  93.990  1.00103.65           C
ATOM    862  C   THR B 117      13.608  16.123  93.454  1.00103.65           C
ATOM    863  O   THR B 117      13.115  16.957  92.695  1.00103.65           O
ATOM    864  N   THR B 118      13.738  14.823  93.105  1.00 38.62           N
ATOM    865  CA  THR B 118      13.335  14.350  91.810  1.00 38.62           C
ATOM    866  CB  THR B 118      13.703  12.914  91.579  1.00 38.62           C
ATOM    867  OG1 THR B 118      15.110  12.743  91.687  1.00 38.62           O
ATOM    868  CG2 THR B 118      13.221  12.506  90.177  1.00 38.62           C
ATOM    869  C   THR B 118      11.851  14.467  91.659  1.00 38.62           C
ATOM    870  O   THR B 118      11.354  14.899  90.620  1.00 38.62           O
ATOM    871  N   ASN B 119      11.098  14.085  92.703  1.00 31.72           N
ATOM    872  CA  ASN B 119       9.666  14.134  92.640  1.00 31.72           C
ATOM    873  CB  ASN B 119       8.998  13.585  93.913  1.00 31.72           C
ATOM    874  CG  ASN B 119       9.310  12.096  93.997  1.00 31.72           C
ATOM    875  OD1 ASN B 119       9.803  11.497  93.043  1.00 31.72           O
ATOM    876  ND2 ASN B 119       9.009  11.477  95.171  1.00 31.72           N
ATOM    877  C   ASN B 119       9.231  15.557  92.468  1.00 31.72           C
ATOM    878  O   ASN B 119       8.315  15.841  91.698  1.00 31.72           O
ATOM    879  N   ALA B 120       9.879  16.493  93.188  1.00 29.74           N
ATOM    880  CA  ALA B 120       9.502  17.878  93.122  1.00 29.74           C
ATOM    881  CB  ALA B 120      10.299  18.766  94.094  1.00 29.74           C
ATOM    882  C   ALA B 120       9.728  18.409  91.739  1.00 29.74           C
ATOM    883  O   ALA B 120       8.889  19.133  91.205  1.00 29.74           O
ATOM    884  N   VAL B 121      10.868  18.068  91.108  1.00 96.38           N
ATOM    885  CA  VAL B 121      11.130  18.607  89.802  1.00 96.38           C
ATOM    886  CB  VAL B 121      12.494  18.276  89.263  1.00 96.38           C
ATOM    887  CG1 VAL B 121      13.542  18.874  90.214  1.00 96.38           C
ATOM    888  CG2 VAL B 121      12.615  16.760  89.058  1.00 96.38           C
ATOM    889  C   VAL B 121      10.105  18.102  88.830  1.00 96.38           C
ATOM    890  O   VAL B 121       9.628  18.855  87.983  1.00 96.38           O
ATOM    891  N   THR B 122       9.730  16.811  88.926  1.00 99.51           N
ATOM    892  CA  THR B 122       8.796  16.251  87.989  1.00 99.51           C
ATOM    893  CB  THR B 122       8.544  14.789  88.209  1.00 99.51           C
ATOM    894  OG1 THR B 122       7.935  14.581  89.475  1.00 99.51           O
ATOM    895  CG2 THR B 122       9.887  14.044  88.136  1.00 99.51           C
ATOM    896  C   THR B 122       7.479  16.951  88.109  1.00 99.51           C
ATOM    897  O   THR B 122       6.839  17.257  87.104  1.00 99.51           O
ATOM    898  N   ASN B 123       7.034  17.203  89.353  1.00 48.66           N
ATOM    899  CA  ASN B 123       5.773  17.845  89.592  1.00 48.66           C
ATOM    900  CB  ASN B 123       5.373  17.841  91.075  1.00 48.66           C
ATOM    901  CG  ASN B 123       5.002  16.406  91.426  1.00 48.66           C
ATOM    902  OD1 ASN B 123       5.682  15.750  92.212  1.00 48.66           O
ATOM    903  ND2 ASN B 123       3.892  15.902  90.823  1.00 48.66           N
ATOM    904  C   ASN B 123       5.812  19.262  89.107  1.00 48.66           C
ATOM    905  O   ASN B 123       4.854  19.737  88.499  1.00 48.66           O
ATOM    906  N   ALA B 124       6.923  19.980  89.356  1.00 27.94           N
ATOM    907  CA  ALA B 124       7.007  21.353  88.940  1.00 27.94           C
ATOM    908  CB  ALA B 124       8.327  22.021  89.366  1.00 27.94           C
ATOM    909  C   ALA B 124       6.919  21.412  87.443  1.00 27.94           C
ATOM    910  O   ALA B 124       6.215  22.249  86.881  1.00 27.94           O
ATOM    911  N   LEU B 125       7.633  20.499  86.762  1.00 96.72           N
ATOM    912  CA  LEU B 125       7.688  20.440  85.328  1.00 96.72           C
ATOM    913  CB  LEU B 125       8.715  19.370  84.886  1.00 96.72           C
ATOM    914  CG  LEU B 125       9.004  19.210  83.379  1.00 96.72           C
ATOM    915  CD1 LEU B 125      10.114  18.168  83.166  1.00 96.72           C
ATOM    916  CD2 LEU B 125       7.751  18.845  82.574  1.00 96.72           C
ATOM    917  C   LEU B 125       6.320  20.115  84.795  1.00 96.72           C
ATOM    918  O   LEU B 125       5.854  20.752  83.852  1.00 96.72           O
ATOM    919  N   LYS B 126       5.621  19.141  85.407  1.00109.63           N
ATOM    920  CA  LYS B 126       4.319  18.721  84.962  1.00109.63           C
ATOM    921  CB  LYS B 126       3.720  17.633  85.869  1.00109.63           C
ATOM    922  CG  LYS B 126       2.262  17.294  85.550  1.00109.63           C
ATOM    923  CD  LYS B 126       1.766  16.018  86.234  1.00109.63           C
ATOM    924  CE  LYS B 126       0.241  15.880  86.257  1.00109.63           C
ATOM    925  NZ  LYS B 126      -0.300  15.816  84.880  1.00109.63           N
ATOM    926  C   LYS B 126       3.386  19.888  85.011  1.00109.63           C
ATOM    927  O   LYS B 126       2.510  20.030  84.159  1.00109.63           O
ATOM    928  N   GLN B 127       3.548  20.742  86.036  1.00 50.17           N
ATOM    929  CA  GLN B 127       2.738  21.911  86.239  1.00 50.17           C
ATOM    930  CB  GLN B 127       3.045  22.661  87.544  1.00 50.17           C
ATOM    931  CG  GLN B 127       2.674  21.899  88.815  1.00 50.17           C
ATOM    932  CD  GLN B 127       2.996  22.818  89.982  1.00 50.17           C
ATOM    933  OE1 GLN B 127       3.359  23.977  89.787  1.00 50.17           O
ATOM    934  NE2 GLN B 127       2.855  22.295  91.229  1.00 50.17           N
ATOM    935  C   GLN B 127       2.979  22.883  85.128  1.00 50.17           C
ATOM    936  O   GLN B 127       2.089  23.653  84.775  1.00 50.17           O
ATOM    937  N   GLY B 128       4.191  22.891  84.544  1.00 35.48           N
ATOM    938  CA  GLY B 128       4.456  23.862  83.523  1.00 35.48           C
ATOM    939  C   GLY B 128       5.441  24.852  84.058  1.00 35.48           C
ATOM    940  O   GLY B 128       5.688  25.889  83.442  1.00 35.48           O
ATOM    941  N   ASP B 129       6.008  24.565  85.246  1.00 54.86           N
ATOM    942  CA  ASP B 129       6.997  25.427  85.824  1.00 54.86           C
ATOM    943  CB  ASP B 129       7.062  25.316  87.360  1.00 54.86           C
ATOM    944  CG  ASP B 129       7.788  26.531  87.929  1.00 54.86           C
ATOM    945  OD1 ASP B 129       8.179  27.425  87.132  1.00 54.86           O
ATOM    946  OD2 ASP B 129       7.945  26.588  89.178  1.00 54.86           O
ATOM    947  C   ASP B 129       8.329  25.018  85.270  1.00 54.86           C
ATOM    948  O   ASP B 129       8.512  23.885  84.826  1.00 54.86           O
ATOM    949  N   THR B 130       9.298  25.955  85.274  1.00111.28           N
ATOM    950  CA  THR B 130      10.617  25.670  84.791  1.00111.28           C
ATOM    951  CB  THR B 130      11.155  26.754  83.904  1.00111.28           C
ATOM    952  OG1 THR B 130      11.248  27.975  84.623  1.00111.28           O
ATOM    953  CG2 THR B 130      10.209  26.925  82.703  1.00111.28           C
ATOM    954  C   THR B 130      11.504  25.585  85.993  1.00111.28           C
ATOM    955  O   THR B 130      11.447  26.441  86.874  1.00111.28           O
ATOM    956  N   VAL B 131      12.337  24.526  86.072  1.00 47.39           N
ATOM    957  CA  VAL B 131      13.216  24.386  87.198  1.00 47.39           C
ATOM    958  CB  VAL B 131      13.258  22.989  87.748  1.00 47.39           C
ATOM    959  CG1 VAL B 131      14.248  22.946  88.925  1.00 47.39           C
ATOM    960  CG2 VAL B 131      11.827  22.565  88.119  1.00 47.39           C
ATOM    961  C   VAL B 131      14.601  24.724  86.734  1.00 47.39           C
ATOM    962  O   VAL B 131      15.146  24.054  85.857  1.00 47.39           O
ATOM    963  N   THR B 132      15.215  25.770  87.329  1.00 41.41           N
ATOM    964  CA  THR B 132      16.528  26.183  86.909  1.00 41.41           C
ATOM    965  CB  THR B 132      16.568  27.622  86.475  1.00 41.41           C
ATOM    966  OG1 THR B 132      15.676  27.827  85.390  1.00 41.41           O
ATOM    967  CG2 THR B 132      18.001  27.990  86.056  1.00 41.41           C
ATOM    968  C   THR B 132      17.477  26.031  88.060  1.00 41.41           C
ATOM    969  O   THR B 132      17.288  26.630  89.117  1.00 41.41           O
ATOM    970  N   LEU B 133      18.543  25.222  87.868  1.00 62.02           N
ATOM    971  CA  LEU B 133      19.501  24.984  88.913  1.00 62.02           C
ATOM    972  CB  LEU B 133      19.710  23.483  89.178  1.00 62.02           C
ATOM    973  CG  LEU B 133      18.419  22.757  89.607  1.00 62.02           C
ATOM    974  CD1 LEU B 133      18.666  21.261  89.857  1.00 62.02           C
ATOM    975  CD2 LEU B 133      17.756  23.455  90.805  1.00 62.02           C
ATOM    976  C   LEU B 133      20.812  25.542  88.468  1.00 62.02           C
ATOM    977  O   LEU B 133      21.418  25.052  87.515  1.00 62.02           O
ATOM    978  N   VAL B 134      21.319  26.567  89.177  1.00 92.30           N
ATOM    979  CA  VAL B 134      22.538  27.153  88.716  1.00 92.30           C
ATOM    980  CB  VAL B 134      22.942  28.391  89.461  1.00 92.30           C
ATOM    981  CG1 VAL B 134      23.344  28.004  90.894  1.00 92.30           C
ATOM    982  CG2 VAL B 134      24.043  29.103  88.659  1.00 92.30           C
ATOM    983  C   VAL B 134      23.621  26.137  88.852  1.00 92.30           C
ATOM    984  O   VAL B 134      23.722  25.437  89.859  1.00 92.30           O
ATOM    985  N   GLY B 135      24.435  26.009  87.787  1.00 62.95           N
ATOM    986  CA  GLY B 135      25.562  25.130  87.775  1.00 62.95           C
ATOM    987  C   GLY B 135      25.188  23.803  87.172  1.00 62.95           C
ATOM    988  O   GLY B 135      26.076  23.041  86.796  1.00 62.95           O
ATOM    989  N   PHE B 136      23.908  23.378  87.248  1.00125.88           N
ATOM    990  CA  PHE B 136      23.539  22.153  86.578  1.00125.88           C
ATOM    991  CB  PHE B 136      22.628  21.295  87.473  1.00125.88           C
ATOM    992  CG  PHE B 136      22.408  19.976  86.821  1.00125.88           C
ATOM    993  CD1 PHE B 136      23.437  19.068  86.714  1.00125.88           C
ATOM    994  CD2 PHE B 136      21.166  19.631  86.346  1.00125.88           C
ATOM    995  CE1 PHE B 136      23.239  17.843  86.122  1.00125.88           C
ATOM    996  CE2 PHE B 136      20.961  18.407  85.753  1.00125.88           C
ATOM    997  CZ  PHE B 136      21.997  17.511  85.639  1.00125.88           C
ATOM    998  C   PHE B 136      22.885  22.304  85.217  1.00125.88           C
ATOM    999  O   PHE B 136      23.347  21.744  84.222  1.00125.88           O
ATOM   1000  N   GLY B 137      21.799  23.120  85.139  1.00 37.54           N
ATOM   1001  CA  GLY B 137      20.990  23.209  83.942  1.00 37.54           C
ATOM   1002  C   GLY B 137      19.543  23.403  84.344  1.00 37.54           C
ATOM   1003  O   GLY B 137      19.254  23.655  85.513  1.00 37.54           O
ATOM   1004  N   THR B 138      18.590  23.285  83.379  1.00107.02           N
ATOM   1005  CA  THR B 138      17.194  23.541  83.668  1.00107.02           C
ATOM   1006  CB  THR B 138      16.728  24.856  83.108  1.00107.02           C
ATOM   1007  OG1 THR B 138      15.408  25.152  83.543  1.00107.02           O
ATOM   1008  CG2 THR B 138      16.786  24.782  81.572  1.00107.02           C
ATOM   1009  C   THR B 138      16.305  22.476  83.074  1.00107.02           C
ATOM   1010  O   THR B 138      16.678  21.799  82.117  1.00107.02           O
ATOM   1011  N   PHE B 139      15.088  22.304  83.655  1.00 64.80           N
ATOM   1012  CA  PHE B 139      14.117  21.342  83.185  1.00 64.80           C
ATOM   1013  CB  PHE B 139      13.701  20.305  84.246  1.00 64.80           C
ATOM   1014  CG  PHE B 139      14.879  19.494  84.655  1.00 64.80           C
ATOM   1015  CD1 PHE B 139      15.736  19.958  85.626  1.00 64.80           C
ATOM   1016  CD2 PHE B 139      15.116  18.266  84.080  1.00 64.80           C
ATOM   1017  CE1 PHE B 139      16.823  19.212  86.013  1.00 64.80           C
ATOM   1018  CE2 PHE B 139      16.202  17.516  84.464  1.00 64.80           C
ATOM   1019  CZ  PHE B 139      17.056  17.989  85.430  1.00 64.80           C
ATOM   1020  C   PHE B 139      12.838  22.075  82.887  1.00 64.80           C
ATOM   1021  O   PHE B 139      12.375  22.871  83.702  1.00 64.80           O
ATOM   1022  N   TYR B 140      12.232  21.838  81.700  1.00 67.98           N
ATOM   1023  CA  TYR B 140      10.955  22.444  81.423  1.00 67.98           C
ATOM   1024  CB  TYR B 140      11.007  23.885  80.874  1.00 67.98           C
ATOM   1025  CG  TYR B 140      11.897  23.964  79.684  1.00 67.98           C
ATOM   1026  CD1 TYR B 140      11.521  23.429  78.474  1.00 67.98           C
ATOM   1027  CD2 TYR B 140      13.106  24.613  79.784  1.00 67.98           C
ATOM   1028  CE1 TYR B 140      12.356  23.523  77.385  1.00 67.98           C
ATOM   1029  CE2 TYR B 140      13.944  24.710  78.700  1.00 67.98           C
ATOM   1030  CZ  TYR B 140      13.569  24.160  77.499  1.00 67.98           C
ATOM   1031  OH  TYR B 140      14.428  24.258  76.384  1.00 67.98           O
ATOM   1032  C   TYR B 140      10.149  21.588  80.488  1.00 67.98           C
ATOM   1033  O   TYR B 140      10.633  20.587  79.963  1.00 67.98           O
ATOM   1034  N   VAL B 141       8.864  21.964  80.285  1.00 48.76           N
ATOM   1035  CA  VAL B 141       7.973  21.246  79.409  1.00 48.76           C
ATOM   1036  CB  VAL B 141       6.510  21.391  79.723  1.00 48.76           C
ATOM   1037  CG1 VAL B 141       5.720  20.653  78.629  1.00 48.76           C
ATOM   1038  CG2 VAL B 141       6.214  20.901  81.142  1.00 48.76           C
ATOM   1039  C   VAL B 141       8.079  21.862  78.049  1.00 48.76           C
ATOM   1040  O   VAL B 141       8.183  23.081  77.922  1.00 48.76           O
ATOM   1041  N   GLY B 142       8.043  21.023  76.991  1.00 27.86           N
ATOM   1042  CA  GLY B 142       8.089  21.532  75.649  1.00 27.86           C
ATOM   1043  C   GLY B 142       6.896  21.000  74.916  1.00 27.86           C
ATOM   1044  O   GLY B 142       6.530  19.834  75.062  1.00 27.86           O
ATOM   1045  N   GLU B 143       6.254  21.858  74.096  1.00 77.58           N
ATOM   1046  CA  GLU B 143       5.083  21.453  73.372  1.00 77.58           C
ATOM   1047  CB  GLU B 143       4.145  22.619  73.002  1.00 77.58           C
ATOM   1048  CG  GLU B 143       3.461  23.253  74.216  1.00 77.58           C
ATOM   1049  CD  GLU B 143       2.517  22.216  74.807  1.00 77.58           C
ATOM   1050  OE1 GLU B 143       2.184  21.240  74.082  1.00 77.58           O
ATOM   1051  OE2 GLU B 143       2.117  22.383  75.990  1.00 77.58           O
ATOM   1052  C   GLU B 143       5.485  20.772  72.103  1.00 77.58           C
ATOM   1053  O   GLU B 143       6.513  21.083  71.503  1.00 77.58           O
ATOM   1054  N   ARG B 144       4.660  19.795  71.674  1.00134.04           N
ATOM   1055  CA  ARG B 144       4.880  19.096  70.444  1.00134.04           C
ATOM   1056  CB  ARG B 144       5.172  17.599  70.638  1.00134.04           C
ATOM   1057  CG  ARG B 144       5.718  16.896  69.394  1.00134.04           C
ATOM   1058  CD  ARG B 144       7.137  17.347  69.058  1.00134.04           C
ATOM   1059  NE  ARG B 144       7.753  17.756  70.351  1.00134.04           N
ATOM   1060  CZ  ARG B 144       9.093  17.613  70.561  1.00134.04           C
ATOM   1061  NH1 ARG B 144       9.880  17.034  69.607  1.00134.04           N
ATOM   1062  NH2 ARG B 144       9.641  18.049  71.732  1.00134.04           N
ATOM   1063  C   ARG B 144       3.592  19.196  69.692  1.00134.04           C
ATOM   1064  O   ARG B 144       2.517  19.071  70.276  1.00134.04           O
ATOM   1065  N   ALA B 145       3.670  19.443  68.371  1.00 28.80           N
ATOM   1066  CA  ALA B 145       2.482  19.577  67.578  1.00 28.80           C
ATOM   1067  CB  ALA B 145       2.716  20.263  66.220  1.00 28.80           C
ATOM   1068  C   ALA B 145       1.924  18.217  67.306  1.00 28.80           C
ATOM   1069  O   ALA B 145       2.622  17.209  67.404  1.00 28.80           O
ATOM   1070  N   GLU B 146       0.618  18.161  66.976  1.00 84.21           N
ATOM   1071  CA  GLU B 146      -0.012  16.914  66.662  1.00 84.21           C
ATOM   1072  CB  GLU B 146      -1.552  16.994  66.672  1.00 84.21           C
ATOM   1073  CG  GLU B 146      -2.136  18.078  65.766  1.00 84.21           C
ATOM   1074  CD  GLU B 146      -3.595  18.275  66.161  1.00 84.21           C
ATOM   1075  OE1 GLU B 146      -3.848  19.063  67.111  1.00 84.21           O
ATOM   1076  OE2 GLU B 146      -4.474  17.637  65.523  1.00 84.21           O
ATOM   1077  C   GLU B 146       0.488  16.484  65.322  1.00 84.21           C
ATOM   1078  O   GLU B 146       0.831  17.314  64.480  1.00 84.21           O
ATOM   1079  N   ARG B 147       0.564  15.154  65.108  1.00193.65           N
ATOM   1080  CA  ARG B 147       1.123  14.629  63.896  1.00193.65           C
ATOM   1081  CB  ARG B 147       2.422  13.849  64.131  1.00193.65           C
ATOM   1082  CG  ARG B 147       3.564  14.690  64.687  1.00193.65           C
ATOM   1083  CD  ARG B 147       4.695  13.839  65.259  1.00193.65           C
ATOM   1084  NE  ARG B 147       4.142  13.136  66.450  1.00193.65           N
ATOM   1085  CZ  ARG B 147       4.324  11.793  66.604  1.00193.65           C
ATOM   1086  NH1 ARG B 147       4.994  11.078  65.653  1.00193.65           N
ATOM   1087  NH2 ARG B 147       3.834  11.164  67.713  1.00193.65           N
ATOM   1088  C   ARG B 147       0.186  13.617  63.327  1.00193.65           C
ATOM   1089  O   ARG B 147      -0.717  13.123  64.001  1.00193.65           O
ATOM   1090  N   GLN B 148       0.388  13.289  62.038  1.00 37.26           N
ATOM   1091  CA  GLN B 148      -0.401  12.267  61.424  1.00 37.26           C
ATOM   1092  CB  GLN B 148      -0.846  12.591  59.986  1.00 37.26           C
ATOM   1093  CG  GLN B 148      -1.779  13.801  59.896  0.00 37.26           C
ATOM   1094  CD  GLN B 148      -2.213  13.962  58.445  0.00 37.26           C
ATOM   1095  OE1 GLN B 148      -2.973  13.149  57.923  0.00 37.26           O
ATOM   1096  NE2 GLN B 148      -1.718  15.036  57.772  1.00 37.26           N
ATOM   1097  C   GLN B 148       0.476  11.063  61.370  1.00 37.26           C
ATOM   1098  O   GLN B 148       1.686  11.171  61.176  1.00 37.26           O
ATOM   1099  N   GLY B 149      -0.120   9.876  61.576  1.00 19.61           N
ATOM   1100  CA  GLY B 149       0.637   8.661  61.554  1.00 19.61           C
ATOM   1101  C   GLY B 149      -0.270   7.606  61.016  1.00 19.61           C
ATOM   1102  O   GLY B 149      -1.444   7.862  60.755  1.00 19.61           O
ATOM   1103  N   ARG B 150       0.265   6.385  60.825  1.00183.11           N
ATOM   1104  CA  ARG B 150      -0.534   5.318  60.299  1.00183.11           C
ATOM   1105  CB  ARG B 150      -0.088   4.827  58.910  1.00183.11           C
ATOM   1106  CG  ARG B 150      -0.242   5.841  57.779  1.00183.11           C
ATOM   1107  CD  ARG B 150      -1.677   6.013  57.276  1.00183.11           C
ATOM   1108  NE  ARG B 150      -1.636   6.970  56.133  1.00183.11           N
ATOM   1109  CZ  ARG B 150      -1.443   6.507  54.864  1.00183.11           C
ATOM   1110  NH1 ARG B 150      -1.319   5.166  54.639  1.00183.11           N
ATOM   1111  NH2 ARG B 150      -1.383   7.383  53.818  1.00183.11           N
ATOM   1112  C   ARG B 150      -0.368   4.134  61.196  1.00183.11           C
ATOM   1113  O   ARG B 150       0.665   3.964  61.841  1.00183.11           O
ATOM   1114  N   ASN B 151      -1.404   3.276  61.257  1.00 61.89           N
ATOM   1115  CA  ASN B 151      -1.295   2.087  62.049  1.00 61.89           C
ATOM   1116  CB  ASN B 151      -2.617   1.634  62.696  1.00 61.89           C
ATOM   1117  CG  ASN B 151      -2.290   0.540  63.705  1.00 61.89           C
ATOM   1118  OD1 ASN B 151      -1.713   0.804  64.759  1.00 61.89           O
ATOM   1119  ND2 ASN B 151      -2.666  -0.725  63.377  1.00 61.89           N
ATOM   1120  C   ASN B 151      -0.844   1.008  61.118  1.00 61.89           C
ATOM   1121  O   ASN B 151      -1.386   0.825  60.029  1.00 61.89           O
ATOM   1122  N   PRO B 152       0.187   0.323  61.517  1.00161.09           N
ATOM   1123  CA  PRO B 152       0.734  -0.724  60.704  1.00161.09           C
ATOM   1124  CD  PRO B 152       1.169   0.890  62.425  1.00161.09           C
ATOM   1125  CB  PRO B 152       2.043  -1.126  61.380  1.00161.09           C
ATOM   1126  CG  PRO B 152       2.483   0.158  62.107  1.00161.09           C
ATOM   1127  C   PRO B 152      -0.192  -1.872  60.470  1.00161.09           C
ATOM   1128  O   PRO B 152      -0.209  -2.401  59.359  1.00161.09           O
ATOM   1129  N   LYS B 153      -0.929  -2.314  61.504  1.00 81.59           N
ATOM   1130  CA  LYS B 153      -1.787  -3.443  61.308  1.00 81.59           C
ATOM   1131  CB  LYS B 153      -2.320  -3.999  62.637  1.00 81.59           C
ATOM   1132  CG  LYS B 153      -1.217  -4.589  63.517  1.00 81.59           C
ATOM   1133  CD  LYS B 153      -1.652  -4.820  64.963  1.00 81.59           C
ATOM   1134  CE  LYS B 153      -2.839  -5.775  65.100  1.00 81.59           C
ATOM   1135  NZ  LYS B 153      -3.193  -5.941  66.528  1.00 81.59           N
ATOM   1136  C   LYS B 153      -2.965  -3.075  60.461  1.00 81.59           C
ATOM   1137  O   LYS B 153      -3.223  -3.693  59.428  1.00 81.59           O
ATOM   1138  N   THR B 154      -3.706  -2.040  60.905  1.00 49.40           N
ATOM   1139  CA  THR B 154      -4.920  -1.601  60.274  1.00 49.40           C
ATOM   1140  CB  THR B 154      -5.723  -0.696  61.159  1.00 49.40           C
ATOM   1141  OG1 THR B 154      -4.976   0.466  61.485  1.00 49.40           O
ATOM   1142  CG2 THR B 154      -6.084  -1.464  62.441  1.00 49.40           C
ATOM   1143  C   THR B 154      -4.659  -0.886  58.986  1.00 49.40           C
ATOM   1144  O   THR B 154      -5.356  -1.103  57.996  1.00 49.40           O
ATOM   1145  N   GLY B 155      -3.643  -0.005  58.961  1.00 16.99           N
ATOM   1146  CA  GLY B 155      -3.381   0.754  57.772  1.00 16.99           C
ATOM   1147  C   GLY B 155      -4.189   2.015  57.849  1.00 16.99           C
ATOM   1148  O   GLY B 155      -4.160   2.842  56.939  1.00 16.99           O
ATOM   1149  N   GLU B 156      -4.936   2.191  58.956  1.00 68.70           N
ATOM   1150  CA  GLU B 156      -5.763   3.351  59.154  1.00 68.70           C
ATOM   1151  CB  GLU B 156      -6.781   3.144  60.293  1.00 68.70           C
ATOM   1152  CG  GLU B 156      -7.779   4.284  60.507  0.00 68.70           C
ATOM   1153  CD  GLU B 156      -8.956   4.064  59.573  0.00 68.70           C
ATOM   1154  OE1 GLU B 156      -8.942   3.047  58.831  0.00 68.70           O
ATOM   1155  OE2 GLU B 156      -9.887   4.913  59.593  0.00 68.70           O
ATOM   1156  C   GLU B 156      -4.892   4.510  59.539  1.00 68.70           C
ATOM   1157  O   GLU B 156      -3.868   4.345  60.200  1.00 68.70           O
ATOM   1158  N   PRO B 157      -5.261   5.691  59.115  1.00150.49           N
ATOM   1159  CA  PRO B 157      -4.508   6.843  59.532  1.00150.49           C
ATOM   1160  CD  PRO B 157      -5.781   5.852  57.766  1.00150.49           C
ATOM   1161  CB  PRO B 157      -4.873   7.961  58.563  1.00150.49           C
ATOM   1162  CG  PRO B 157      -5.240   7.206  57.275  1.00150.49           C
ATOM   1163  C   PRO B 157      -4.850   7.131  60.957  1.00150.49           C
ATOM   1164  O   PRO B 157      -5.983   6.861  61.350  1.00150.49           O
ATOM   1165  N   LEU B 158      -3.894   7.668  61.742  1.00 62.11           N
ATOM   1166  CA  LEU B 158      -4.124   7.944  63.131  1.00 62.11           C
ATOM   1167  CB  LEU B 158      -3.447   6.873  64.020  1.00 62.11           C
ATOM   1168  CG  LEU B 158      -3.608   6.987  65.550  1.00 62.11           C
ATOM   1169  CD1 LEU B 158      -3.054   5.733  66.248  1.00 62.11           C
ATOM   1170  CD2 LEU B 158      -2.944   8.254  66.101  1.00 62.11           C
ATOM   1171  C   LEU B 158      -3.536   9.292  63.390  1.00 62.11           C
ATOM   1172  O   LEU B 158      -2.556   9.676  62.755  1.00 62.11           O
ATOM   1173  N   THR B 159      -4.140  10.074  64.303  1.00107.14           N
ATOM   1174  CA  THR B 159      -3.573  11.357  64.574  1.00107.14           C
ATOM   1175  CB  THR B 159      -4.576  12.477  64.592  1.00107.14           C
ATOM   1176  OG1 THR B 159      -3.912  13.721  64.753  1.00107.14           O
ATOM   1177  CG2 THR B 159      -5.583  12.249  65.734  1.00107.14           C
ATOM   1178  C   THR B 159      -2.946  11.276  65.917  1.00107.14           C
ATOM   1179  O   THR B 159      -3.552  10.804  66.877  1.00107.14           O
ATOM   1180  N   ILE B 160      -1.685  11.729  66.005  1.00 91.15           N
ATOM   1181  CA  ILE B 160      -1.020  11.746  67.268  1.00 91.15           C
ATOM   1182  CB  ILE B 160       0.478  11.638  67.168  1.00 91.15           C
ATOM   1183  CG1 ILE B 160       0.890  10.292  66.553  1.00 91.15           C
ATOM   1184  CG2 ILE B 160       1.071  11.866  68.568  1.00 91.15           C
ATOM   1185  CD1 ILE B 160       0.486  10.145  65.089  1.00 91.15           C
ATOM   1186  C   ILE B 160      -1.326  13.106  67.806  1.00 91.15           C
ATOM   1187  O   ILE B 160      -1.026  14.117  67.173  1.00 91.15           O
ATOM   1188  N   ALA B 161      -1.962  13.162  68.990  1.00 34.62           N
ATOM   1189  CA  ALA B 161      -2.371  14.420  69.537  1.00 34.62           C
ATOM   1190  CB  ALA B 161      -3.310  14.297  70.749  1.00 34.62           C
ATOM   1191  C   ALA B 161      -1.168  15.178  69.976  1.00 34.62           C
ATOM   1192  O   ALA B 161      -0.087  14.618  70.156  1.00 34.62           O
ATOM   1193  N   ALA B 162      -1.337  16.504  70.128  1.00 28.60           N
ATOM   1194  CA  ALA B 162      -0.260  17.319  70.584  1.00 28.60           C
ATOM   1195  CB  ALA B 162      -0.606  18.815  70.666  1.00 28.60           C
ATOM   1196  C   ALA B 162       0.044  16.846  71.960  1.00 28.60           C
ATOM   1197  O   ALA B 162      -0.824  16.323  72.659  1.00 28.60           O
ATOM   1198  N   ALA B 163       1.313  16.988  72.371  1.00 41.43           N
ATOM   1199  CA  ALA B 163       1.683  16.517  73.665  1.00 41.43           C
ATOM   1200  CB  ALA B 163       2.202  15.070  73.658  1.00 41.43           C
ATOM   1201  C   ALA B 163       2.795  17.376  74.155  1.00 41.43           C
ATOM   1202  O   ALA B 163       3.301  18.230  73.428  1.00 41.43           O
ATOM   1203  N   LYS B 164       3.168  17.187  75.433  1.00 70.72           N
ATOM   1204  CA  LYS B 164       4.247  17.921  76.023  1.00 70.72           C
ATOM   1205  CB  LYS B 164       3.889  18.596  77.358  1.00 70.72           C
ATOM   1206  CG  LYS B 164       2.834  19.698  77.269  1.00 70.72           C
ATOM   1207  CD  LYS B 164       2.362  20.168  78.647  1.00 70.72           C
ATOM   1208  CE  LYS B 164       1.321  21.287  78.601  1.00 70.72           C
ATOM   1209  NZ  LYS B 164      -0.030  20.716  78.407  1.00 70.72           N
ATOM   1210  C   LYS B 164       5.320  16.932  76.358  1.00 70.72           C
ATOM   1211  O   LYS B 164       5.037  15.767  76.635  1.00 70.72           O
ATOM   1212  N   THR B 165       6.594  17.370  76.319  1.00 94.12           N
ATOM   1213  CA  THR B 165       7.674  16.497  76.675  1.00 94.12           C
ATOM   1214  CB  THR B 165       8.541  16.100  75.518  1.00 94.12           C
ATOM   1215  OG1 THR B 165       9.483  15.119  75.927  1.00 94.12           O
ATOM   1216  CG2 THR B 165       9.267  17.352  74.995  1.00 94.12           C
ATOM   1217  C   THR B 165       8.552  17.228  77.639  1.00 94.12           C
ATOM   1218  O   THR B 165       8.620  18.456  77.627  1.00 94.12           O
ATOM   1219  N   LEU B 166       9.231  16.475  78.526  1.00101.26           N
ATOM   1220  CA  LEU B 166      10.123  17.060  79.482  1.00101.26           C
ATOM   1221  CB  LEU B 166      10.510  16.071  80.597  1.00101.26           C
ATOM   1222  CG  LEU B 166       9.343  15.221  81.146  1.00101.26           C
ATOM   1223  CD1 LEU B 166       8.195  16.071  81.705  1.00101.26           C
ATOM   1224  CD2 LEU B 166       8.893  14.168  80.119  1.00101.26           C
ATOM   1225  C   LEU B 166      11.389  17.335  78.720  1.00101.26           C
ATOM   1226  O   LEU B 166      11.760  16.549  77.850  1.00101.26           O
ATOM   1227  N   LYS B 167      12.086  18.456  79.009  1.00 41.66           N
ATOM   1228  CA  LYS B 167      13.309  18.736  78.305  1.00 41.66           C
ATOM   1229  CB  LYS B 167      13.200  19.856  77.253  1.00 41.66           C
ATOM   1230  CG  LYS B 167      12.341  19.507  76.037  1.00 41.66           C
ATOM   1231  CD  LYS B 167      12.063  20.710  75.132  1.00 41.66           C
ATOM   1232  CE  LYS B 167      11.256  20.366  73.879  1.00 41.66           C
ATOM   1233  NZ  LYS B 167      11.053  21.583  73.061  1.00 41.66           N
ATOM   1234  C   LYS B 167      14.318  19.211  79.296  1.00 41.66           C
ATOM   1235  O   LYS B 167      13.981  19.851  80.292  1.00 41.66           O
ATOM   1236  N   PHE B 168      15.600  18.897  79.032  1.00 68.03           N
ATOM   1237  CA  PHE B 168      16.662  19.314  79.894  1.00 68.03           C
ATOM   1238  CB  PHE B 168      17.406  18.110  80.506  1.00 68.03           C
ATOM   1239  CG  PHE B 168      18.526  18.591  81.359  1.00 68.03           C
ATOM   1240  CD1 PHE B 168      18.273  19.286  82.518  1.00 68.03           C
ATOM   1241  CD2 PHE B 168      19.829  18.308  81.018  1.00 68.03           C
ATOM   1242  CE1 PHE B 168      19.309  19.723  83.308  1.00 68.03           C
ATOM   1243  CE2 PHE B 168      20.869  18.741  81.806  1.00 68.03           C
ATOM   1244  CZ  PHE B 168      20.608  19.450  82.953  1.00 68.03           C
ATOM   1245  C   PHE B 168      17.624  20.111  79.070  1.00 68.03           C
ATOM   1246  O   PHE B 168      17.934  19.750  77.936  1.00 68.03           O
ATOM   1247  N   ARG B 169      18.082  21.259  79.609  1.00120.51           N
ATOM   1248  CA  ARG B 169      19.090  22.028  78.938  1.00120.51           C
ATOM   1249  CB  ARG B 169      18.686  23.473  78.589  1.00120.51           C
ATOM   1250  CG  ARG B 169      19.811  24.245  77.886  1.00120.51           C
ATOM   1251  CD  ARG B 169      19.422  25.629  77.353  1.00120.51           C
ATOM   1252  NE  ARG B 169      18.945  26.449  78.501  1.00120.51           N
ATOM   1253  CZ  ARG B 169      17.608  26.523  78.762  1.00120.51           C
ATOM   1254  NH1 ARG B 169      16.724  25.871  77.951  1.00120.51           N
ATOM   1255  NH2 ARG B 169      17.152  27.246  79.826  1.00120.51           N
ATOM   1256  C   ARG B 169      20.224  22.106  79.899  1.00120.51           C
ATOM   1257  O   ARG B 169      20.078  22.634  81.001  1.00120.51           O
ATOM   1258  N   ALA B 170      21.390  21.571  79.496  1.00 33.93           N
ATOM   1259  CA  ALA B 170      22.530  21.541  80.361  1.00 33.93           C
ATOM   1260  CB  ALA B 170      23.670  20.653  79.835  1.00 33.93           C
ATOM   1261  C   ALA B 170      23.073  22.926  80.489  1.00 33.93           C
ATOM   1262  O   ALA B 170      23.020  23.717  79.549  1.00 33.93           O
ATOM   1263  N   GLY B 171      23.621  23.243  81.678  1.00 16.64           N
ATOM   1264  CA  GLY B 171      24.190  24.536  81.921  1.00 16.64           C
ATOM   1265  C   GLY B 171      25.540  24.566  81.278  1.00 16.64           C
ATOM   1266  O   GLY B 171      26.052  23.540  80.832  1.00 16.64           O
ATOM   1267  N   LYS B 172      26.159  25.762  81.241  1.00 75.36           N
ATOM   1268  CA  LYS B 172      27.426  25.964  80.597  1.00 75.36           C
ATOM   1269  CB  LYS B 172      27.903  27.425  80.664  1.00 75.36           C
ATOM   1270  CG  LYS B 172      27.051  28.398  79.849  0.00 75.36           C
ATOM   1271  CD  LYS B 172      27.045  28.103  78.348  0.00 75.36           C
ATOM   1272  CE  LYS B 172      26.194  29.084  77.540  0.00 75.36           C
ATOM   1273  NZ  LYS B 172      26.284  28.763  76.099  0.00 75.36           N
ATOM   1274  C   LYS B 172      28.475  25.137  81.267  1.00 75.36           C
ATOM   1275  O   LYS B 172      29.326  24.550  80.601  1.00 75.36           O
ATOM   1276  N   ALA B 173      28.444  25.067  82.610  1.00 24.59           N
ATOM   1277  CA  ALA B 173      29.460  24.351  83.324  1.00 24.59           C
ATOM   1278  CB  ALA B 173      29.267  24.414  84.849  1.00 24.59           C
ATOM   1279  C   ALA B 173      29.417  22.911  82.927  1.00 24.59           C
ATOM   1280  O   ALA B 173      30.452  22.299  82.669  1.00 24.59           O
ATOM   1281  N   LEU B 174      28.203  22.341  82.844  1.00 45.86           N
ATOM   1282  CA  LEU B 174      28.023  20.952  82.536  1.00 45.86           C
ATOM   1283  CB  LEU B 174      26.533  20.564  82.572  1.00 45.86           C
ATOM   1284  CG  LEU B 174      26.241  19.075  82.317  1.00 45.86           C
ATOM   1285  CD1 LEU B 174      26.773  18.195  83.460  1.00 45.86           C
ATOM   1286  CD2 LEU B 174      24.746  18.846  82.045  1.00 45.86           C
ATOM   1287  C   LEU B 174      28.538  20.679  81.153  1.00 45.86           C
ATOM   1288  O   LEU B 174      29.241  19.694  80.928  1.00 45.86           O
ATOM   1289  N   LYS B 175      28.204  21.544  80.178  1.00138.11           N
ATOM   1290  CA  LYS B 175      28.644  21.292  78.837  1.00138.11           C
ATOM   1291  CB  LYS B 175      27.913  22.123  77.762  1.00138.11           C
ATOM   1292  CG  LYS B 175      27.777  23.617  78.038  1.00138.11           C
ATOM   1293  CD  LYS B 175      27.291  24.401  76.815  1.00138.11           C
ATOM   1294  CE  LYS B 175      25.884  24.019  76.342  1.00138.11           C
ATOM   1295  NZ  LYS B 175      25.926  22.760  75.564  1.00138.11           N
ATOM   1296  C   LYS B 175      30.131  21.432  78.728  1.00138.11           C
ATOM   1297  O   LYS B 175      30.777  20.690  77.989  1.00138.11           O
ATOM   1298  N   ASP B 176      30.715  22.387  79.472  1.00 75.11           N
ATOM   1299  CA  ASP B 176      32.128  22.633  79.425  1.00 75.11           C
ATOM   1300  CB  ASP B 176      32.540  23.804  80.332  1.00 75.11           C
ATOM   1301  CG  ASP B 176      34.042  23.988  80.208  1.00 75.11           C
ATOM   1302  OD1 ASP B 176      34.620  23.471  79.216  1.00 75.11           O
ATOM   1303  OD2 ASP B 176      34.632  24.653  81.101  1.00 75.11           O
ATOM   1304  C   ASP B 176      32.864  21.425  79.917  1.00 75.11           C
ATOM   1305  O   ASP B 176      33.876  21.027  79.341  1.00 75.11           O
ATOM   1306  N   ALA B 177      32.369  20.807  81.006  1.00 22.98           N
ATOM   1307  CA  ALA B 177      33.042  19.687  81.598  1.00 22.98           C
ATOM   1308  CB  ALA B 177      32.360  19.180  82.881  1.00 22.98           C
ATOM   1309  C   ALA B 177      33.073  18.550  80.631  1.00 22.98           C
ATOM   1310  O   ALA B 177      34.084  17.862  80.499  1.00 22.98           O
ATOM   1311  N   LEU B 178      31.956  18.325  79.919  1.00120.34           N
ATOM   1312  CA  LEU B 178      31.880  17.208  79.026  1.00120.34           C
ATOM   1313  CB  LEU B 178      30.420  16.821  78.716  1.00120.34           C
ATOM   1314  CG  LEU B 178      30.213  15.468  78.000  1.00120.34           C
ATOM   1315  CD1 LEU B 178      28.719  15.214  77.763  1.00120.34           C
ATOM   1316  CD2 LEU B 178      31.019  15.338  76.700  1.00120.34           C
ATOM   1317  C   LEU B 178      32.586  17.589  77.732  1.00120.34           C
ATOM   1318  O   LEU B 178      33.370  16.736  77.235  1.00120.34           O
ATOM   1319  OXT LEU B 178      32.335  18.708  77.210  1.00120.34           O
TER    1320      LEU B 178
END
