# Supplementary material for: Comparison of histone-like HU protein DNA-binding properties and HU/IHF protein sequence alignment
Source: PLoS One. 2017 Nov 13;12(11):e0188037. doi: 10.1371/journal.pone.0188037 (PMC5683647; doi:10.1371/journal.pone.0188037)
Supplement: S3 File — (ZIP) [file pone.0188037.s003.zip › D2_1.pdb]

EXPDTA    THEORETICAL MODEL, MODELLER 9.17 2017/01/19 01:04:12
REMARK   6 MODELLER OBJECTIVE FUNCTION:      1042.6343
REMARK   6 MODELLER BEST TEMPLATE % SEQ ID:  35.829
REMARK   6 SEQUENCE: D2_1
REMARK   6 DOPE score: -15711.34473
REMARK   6 GA341 score: 0.71666
REMARK   6 TEMPLATE: 1p71 1:A - 91:B MODELS 1:A - 190:B AT 35.8%
ATOM      1  N   MET A   1      18.796  24.405  93.258  1.00184.75           N
ATOM      2  CA  MET A   1      18.701  25.773  92.754  1.00184.75           C
ATOM      3  CB  MET A   1      17.979  26.700  93.743  1.00184.75           C
ATOM      4  CG  MET A   1      16.573  26.210  94.093  1.00184.75           C
ATOM      5  SD  MET A   1      15.443  26.033  92.680  1.00184.75           S
ATOM      6  CE  MET A   1      16.143  24.473  92.069  1.00184.75           C
ATOM      7  C   MET A   1      20.001  26.349  92.308  1.00184.75           C
ATOM      8  O   MET A   1      21.003  25.641  92.178  1.00184.75           O
ATOM      9  N   ALA A   2      19.975  27.673  92.052  1.00147.38           N
ATOM     10  CA  ALA A   2      21.052  28.451  91.521  1.00147.38           C
ATOM     11  CB  ALA A   2      20.649  29.894  91.171  1.00147.38           C
ATOM     12  C   ALA A   2      22.124  28.521  92.546  1.00147.38           C
ATOM     13  O   ALA A   2      22.058  27.855  93.566  1.00147.38           O
ATOM     14  N   LYS A   3      23.166  29.326  92.270  1.00124.06           N
ATOM     15  CA  LYS A   3      24.267  29.425  93.178  1.00124.06           C
ATOM     16  CB  LYS A   3      25.306  30.483  92.777  1.00124.06           C
ATOM     17  CG  LYS A   3      26.238  30.014  91.662  1.00124.06           C
ATOM     18  CD  LYS A   3      26.955  28.714  92.026  1.00124.06           C
ATOM     19  CE  LYS A   3      27.416  28.666  93.485  1.00124.06           C
ATOM     20  NZ  LYS A   3      27.813  27.289  93.848  1.00124.06           N
ATOM     21  C   LYS A   3      23.741  29.804  94.519  1.00124.06           C
ATOM     22  O   LYS A   3      24.204  29.275  95.528  1.00124.06           O
ATOM     23  N   PRO A   4      22.791  30.684  94.602  1.00225.29           N
ATOM     24  CA  PRO A   4      22.298  31.008  95.903  1.00225.29           C
ATOM     25  CD  PRO A   4      22.697  31.811  93.693  1.00225.29           C
ATOM     26  CB  PRO A   4      21.381  32.214  95.707  1.00225.29           C
ATOM     27  CG  PRO A   4      22.016  32.933  94.499  1.00225.29           C
ATOM     28  C   PRO A   4      21.682  29.816  96.562  1.00225.29           C
ATOM     29  O   PRO A   4      21.692  29.761  97.790  1.00225.29           O
ATOM     30  N   MET A   5      21.124  28.859  95.793  1.00211.08           N
ATOM     31  CA  MET A   5      20.550  27.712  96.437  1.00211.08           C
ATOM     32  CB  MET A   5      19.019  27.810  96.466  1.00211.08           C
ATOM     33  CG  MET A   5      18.534  29.024  97.261  1.00211.08           C
ATOM     34  SD  MET A   5      19.019  29.026  99.015  1.00211.08           S
ATOM     35  CE  MET A   5      18.412  30.703  99.355  1.00211.08           C
ATOM     36  C   MET A   5      20.928  26.485  95.658  1.00211.08           C
ATOM     37  O   MET A   5      20.072  25.739  95.201  1.00211.08           O
ATOM     38  N   THR A   6      22.232  26.191  95.572  1.00 98.15           N
ATOM     39  CA  THR A   6      22.819  25.129  94.819  1.00 98.15           C
ATOM     40  CB  THR A   6      24.279  25.382  94.566  1.00 98.15           C
ATOM     41  OG1 THR A   6      24.955  25.691  95.778  1.00 98.15           O
ATOM     42  CG2 THR A   6      24.447  26.513  93.550  1.00 98.15           C
ATOM     43  C   THR A   6      22.715  23.847  95.575  1.00 98.15           C
ATOM     44  O   THR A   6      21.625  23.357  95.868  1.00 98.15           O
ATOM     45  N   LYS A   7      23.889  23.265  95.879  1.00 74.23           N
ATOM     46  CA  LYS A   7      23.988  22.001  96.538  1.00 74.23           C
ATOM     47  CB  LYS A   7      25.446  21.617  96.853  1.00 74.23           C
ATOM     48  CG  LYS A   7      25.608  20.271  97.564  0.00 74.23           C
ATOM     49  CD  LYS A   7      27.063  19.800  97.669  0.00 74.23           C
ATOM     50  CE  LYS A   7      27.233  18.462  98.395  0.00 74.23           C
ATOM     51  NZ  LYS A   7      26.789  18.584  99.803  0.00 74.23           N
ATOM     52  C   LYS A   7      23.274  22.079  97.850  1.00 74.23           C
ATOM     53  O   LYS A   7      22.583  21.141  98.242  1.00 74.23           O
ATOM     54  N   THR A   8      23.401  23.214  98.565  1.00103.20           N
ATOM     55  CA  THR A   8      22.820  23.312  99.876  1.00103.20           C
ATOM     56  CB  THR A   8      23.031  24.657 100.501  1.00103.20           C
ATOM     57  OG1 THR A   8      22.358  25.659  99.754  1.00103.20           O
ATOM     58  CG2 THR A   8      24.541  24.947 100.537  1.00103.20           C
ATOM     59  C   THR A   8      21.338  23.088  99.804  1.00103.20           C
ATOM     60  O   THR A   8      20.792  22.310 100.584  1.00103.20           O
ATOM     61  N   GLN A   9      20.643  23.758  98.865  1.00 86.97           N
ATOM     62  CA  GLN A   9      19.219  23.591  98.766  1.00 86.97           C
ATOM     63  CB  GLN A   9      18.521  24.547  97.789  1.00 86.97           C
ATOM     64  CG  GLN A   9      18.098  25.853  98.456  1.00 86.97           C
ATOM     65  CD  GLN A   9      16.792  25.575  99.185  1.00 86.97           C
ATOM     66  OE1 GLN A   9      16.760  25.434 100.407  1.00 86.97           O
ATOM     67  NE2 GLN A   9      15.678  25.483  98.409  1.00 86.97           N
ATOM     68  C   GLN A   9      18.873  22.200  98.362  1.00 86.97           C
ATOM     69  O   GLN A   9      17.870  21.657  98.822  1.00 86.97           O
ATOM     70  N   LEU A  10      19.679  21.589  97.477  1.00 45.49           N
ATOM     71  CA  LEU A  10      19.373  20.267  97.017  1.00 45.49           C
ATOM     72  CB  LEU A  10      20.364  19.784  95.943  1.00 45.49           C
ATOM     73  CG  LEU A  10      20.069  18.372  95.409  1.00 45.49           C
ATOM     74  CD1 LEU A  10      18.705  18.321  94.697  1.00 45.49           C
ATOM     75  CD2 LEU A  10      21.217  17.863  94.526  1.00 45.49           C
ATOM     76  C   LEU A  10      19.434  19.331  98.185  1.00 45.49           C
ATOM     77  O   LEU A  10      18.590  18.448  98.326  1.00 45.49           O
ATOM     78  N   VAL A  11      20.434  19.513  99.067  1.00 31.10           N
ATOM     79  CA  VAL A  11      20.574  18.660 100.212  1.00 31.10           C
ATOM     80  CB  VAL A  11      21.765  19.014 101.055  1.00 31.10           C
ATOM     81  CG1 VAL A  11      21.735  18.156 102.332  1.00 31.10           C
ATOM     82  CG2 VAL A  11      23.035  18.819 100.209  1.00 31.10           C
ATOM     83  C   VAL A  11      19.352  18.804 101.064  1.00 31.10           C
ATOM     84  O   VAL A  11      18.814  17.816 101.560  1.00 31.10           O
ATOM     85  N   ALA A  12      18.863  20.047 101.232  1.00 29.28           N
ATOM     86  CA  ALA A  12      17.742  20.289 102.095  1.00 29.28           C
ATOM     87  CB  ALA A  12      17.340  21.773 102.143  1.00 29.28           C
ATOM     88  C   ALA A  12      16.556  19.525 101.593  1.00 29.28           C
ATOM     89  O   ALA A  12      15.851  18.885 102.372  1.00 29.28           O
ATOM     90  N   ALA A  13      16.305  19.569 100.272  1.00 31.88           N
ATOM     91  CA  ALA A  13      15.179  18.889  99.695  1.00 31.88           C
ATOM     92  CB  ALA A  13      15.018  19.189  98.193  1.00 31.88           C
ATOM     93  C   ALA A  13      15.354  17.407  99.851  1.00 31.88           C
ATOM     94  O   ALA A  13      14.398  16.691 100.148  1.00 31.88           O
ATOM     95  N   LEU A  14      16.589  16.914  99.635  1.00 57.09           N
ATOM     96  CA  LEU A  14      16.918  15.515  99.695  1.00 57.09           C
ATOM     97  CB  LEU A  14      18.391  15.262  99.334  1.00 57.09           C
ATOM     98  CG  LEU A  14      18.871  13.836  99.656  1.00 57.09           C
ATOM     99  CD1 LEU A  14      18.060  12.785  98.893  1.00 57.09           C
ATOM    100  CD2 LEU A  14      20.386  13.692  99.441  1.00 57.09           C
ATOM    101  C   LEU A  14      16.728  14.972 101.073  1.00 57.09           C
ATOM    102  O   LEU A  14      16.093  13.934 101.258  1.00 57.09           O
ATOM    103  N   ALA A  15      17.242  15.688 102.086  1.00 32.61           N
ATOM    104  CA  ALA A  15      17.185  15.195 103.428  1.00 32.61           C
ATOM    105  CB  ALA A  15      17.771  16.184 104.450  1.00 32.61           C
ATOM    106  C   ALA A  15      15.747  14.985 103.767  1.00 32.61           C
ATOM    107  O   ALA A  15      15.395  14.014 104.434  1.00 32.61           O
ATOM    108  N   GLU A  16      14.877  15.907 103.325  1.00 38.14           N
ATOM    109  CA  GLU A  16      13.476  15.801 103.604  1.00 38.14           C
ATOM    110  CB  GLU A  16      12.710  17.052 103.152  1.00 38.14           C
ATOM    111  CG  GLU A  16      13.114  18.304 103.935  0.00 38.14           C
ATOM    112  CD  GLU A  16      12.404  19.502 103.324  0.00 38.14           C
ATOM    113  OE1 GLU A  16      12.086  19.450 102.105  0.00 38.14           O
ATOM    114  OE2 GLU A  16      12.177  20.494 104.068  0.00 38.14           O
ATOM    115  C   GLU A  16      12.884  14.615 102.894  1.00 38.14           C
ATOM    116  O   GLU A  16      12.144  13.837 103.494  1.00 38.14           O
ATOM    117  N   GLU A  17      13.198  14.442 101.593  1.00 78.07           N
ATOM    118  CA  GLU A  17      12.598  13.387 100.817  1.00 78.07           C
ATOM    119  CB  GLU A  17      12.971  13.469  99.326  1.00 78.07           C
ATOM    120  CG  GLU A  17      12.306  14.630  98.584  1.00 78.07           C
ATOM    121  CD  GLU A  17      10.831  14.288  98.438  0.00 78.07           C
ATOM    122  OE1 GLU A  17      10.406  13.256  99.024  1.00 78.07           O
ATOM    123  OE2 GLU A  17      10.109  15.047  97.738  1.00 78.07           O
ATOM    124  C   GLU A  17      13.040  12.037 101.303  1.00 78.07           C
ATOM    125  O   GLU A  17      12.226  11.131 101.471  1.00 78.07           O
ATOM    126  N   MET A  18      14.360  11.869 101.488  1.00122.75           N
ATOM    127  CA  MET A  18      15.004  10.656 101.910  1.00122.75           C
ATOM    128  CB  MET A  18      16.523  10.690 101.645  1.00122.75           C
ATOM    129  CG  MET A  18      17.234   9.343 101.821  1.00122.75           C
ATOM    130  SD  MET A  18      17.581   8.865 103.540  1.00122.75           S
ATOM    131  CE  MET A  18      18.051   7.161 103.136  1.00122.75           C
ATOM    132  C   MET A  18      14.774  10.370 103.364  1.00122.75           C
ATOM    133  O   MET A  18      14.748   9.209 103.764  1.00122.75           O
ATOM    134  N   GLY A  19      14.640  11.413 104.207  1.00 28.17           N
ATOM    135  CA  GLY A  19      14.467  11.173 105.612  1.00 28.17           C
ATOM    136  C   GLY A  19      15.816  11.001 106.244  1.00 28.17           C
ATOM    137  O   GLY A  19      15.952  10.301 107.247  1.00 28.17           O
ATOM    138  N   ALA A  20      16.857  11.632 105.659  1.00 35.49           N
ATOM    139  CA  ALA A  20      18.189  11.549 106.196  1.00 35.49           C
ATOM    140  CB  ALA A  20      19.226  11.030 105.185  1.00 35.49           C
ATOM    141  C   ALA A  20      18.615  12.927 106.604  1.00 35.49           C
ATOM    142  O   ALA A  20      18.092  13.926 106.111  1.00 35.49           O
ATOM    143  N   ASP A  21      19.599  13.005 107.526  1.00 35.85           N
ATOM    144  CA  ASP A  21      20.050  14.264 108.047  1.00 35.85           C
ATOM    145  CB  ASP A  21      21.115  14.130 109.150  1.00 35.85           C
ATOM    146  CG  ASP A  21      20.433  13.575 110.392  1.00 35.85           C
ATOM    147  OD1 ASP A  21      19.318  14.061 110.720  1.00 35.85           O
ATOM    148  OD2 ASP A  21      21.020  12.661 111.031  1.00 35.85           O
ATOM    149  C   ASP A  21      20.638  15.059 106.929  1.00 35.85           C
ATOM    150  O   ASP A  21      21.047  14.517 105.904  1.00 35.85           O
ATOM    151  N   LYS A  22      20.672  16.395 107.113  1.00 91.14           N
ATOM    152  CA  LYS A  22      21.185  17.276 106.106  1.00 91.14           C
ATOM    153  CB  LYS A  22      21.149  18.768 106.485  1.00 91.14           C
ATOM    154  CG  LYS A  22      19.746  19.373 106.525  1.00 91.14           C
ATOM    155  CD  LYS A  22      19.732  20.816 107.033  1.00 91.14           C
ATOM    156  CE  LYS A  22      20.234  21.826 105.998  0.00 91.14           C
ATOM    157  NZ  LYS A  22      21.637  21.525 105.632  0.00 91.14           N
ATOM    158  C   LYS A  22      22.615  16.928 105.884  1.00 91.14           C
ATOM    159  O   LYS A  22      23.119  17.017 104.766  1.00 91.14           O
ATOM    160  N   LYS A  23      23.320  16.547 106.962  1.00 74.86           N
ATOM    161  CA  LYS A  23      24.706  16.224 106.829  1.00 74.86           C
ATOM    162  CB  LYS A  23      25.356  15.903 108.184  1.00 74.86           C
ATOM    163  CG  LYS A  23      26.846  16.239 108.241  0.00 74.86           C
ATOM    164  CD  LYS A  23      27.087  17.751 108.286  0.00 74.86           C
ATOM    165  CE  LYS A  23      28.543  18.151 108.522  0.00 74.86           C
ATOM    166  NZ  LYS A  23      28.647  19.624 108.639  0.00 74.86           N
ATOM    167  C   LYS A  23      24.824  15.005 105.957  1.00 74.86           C
ATOM    168  O   LYS A  23      25.653  14.960 105.050  1.00 74.86           O
ATOM    169  N   ALA A  24      23.971  13.987 106.206  1.00 34.99           N
ATOM    170  CA  ALA A  24      24.017  12.733 105.502  1.00 34.99           C
ATOM    171  CB  ALA A  24      23.007  11.711 106.051  1.00 34.99           C
ATOM    172  C   ALA A  24      23.705  12.926 104.053  1.00 34.99           C
ATOM    173  O   ALA A  24      24.353  12.342 103.185  1.00 34.99           O
ATOM    174  N   SER A  25      22.689  13.749 103.746  1.00 71.90           N
ATOM    175  CA  SER A  25      22.344  13.967 102.374  1.00 71.90           C
ATOM    176  CB  SER A  25      21.176  14.953 102.204  1.00 71.90           C
ATOM    177  OG  SER A  25      20.000  14.420 102.795  1.00 71.90           O
ATOM    178  C   SER A  25      23.548  14.567 101.729  1.00 71.90           C
ATOM    179  O   SER A  25      23.944  14.182 100.630  1.00 71.90           O
ATOM    180  N   GLY A  26      24.179  15.525 102.428  1.00 21.53           N
ATOM    181  CA  GLY A  26      25.332  16.183 101.893  1.00 21.53           C
ATOM    182  C   GLY A  26      26.439  15.188 101.722  1.00 21.53           C
ATOM    183  O   GLY A  26      27.144  15.208 100.713  1.00 21.53           O
ATOM    184  N   ALA A  27      26.635  14.297 102.715  1.00 33.24           N
ATOM    185  CA  ALA A  27      27.720  13.361 102.648  1.00 33.24           C
ATOM    186  CB  ALA A  27      27.824  12.482 103.907  1.00 33.24           C
ATOM    187  C   ALA A  27      27.528  12.443 101.480  1.00 33.24           C
ATOM    188  O   ALA A  27      28.445  12.230 100.688  1.00 33.24           O
ATOM    189  N   ALA A  28      26.313  11.884 101.334  1.00 38.12           N
ATOM    190  CA  ALA A  28      26.040  10.958 100.273  1.00 38.12           C
ATOM    191  CB  ALA A  28      24.633  10.345 100.366  1.00 38.12           C
ATOM    192  C   ALA A  28      26.131  11.659  98.953  1.00 38.12           C
ATOM    193  O   ALA A  28      26.659  11.113  97.988  1.00 38.12           O
ATOM    194  N   LEU A  29      25.603  12.890  98.865  1.00 64.25           N
ATOM    195  CA  LEU A  29      25.592  13.586  97.611  1.00 64.25           C
ATOM    196  CB  LEU A  29      24.794  14.900  97.675  1.00 64.25           C
ATOM    197  CG  LEU A  29      24.767  15.670  96.342  1.00 64.25           C
ATOM    198  CD1 LEU A  29      24.145  14.815  95.225  1.00 64.25           C
ATOM    199  CD2 LEU A  29      24.065  17.027  96.496  1.00 64.25           C
ATOM    200  C   LEU A  29      26.992  13.912  97.170  1.00 64.25           C
ATOM    201  O   LEU A  29      27.340  13.738  96.007  1.00 64.25           O
ATOM    202  N   ASP A  30      27.861  14.384  98.081  1.00 79.82           N
ATOM    203  CA  ASP A  30      29.191  14.758  97.678  1.00 79.82           C
ATOM    204  CB  ASP A  30      30.028  15.301  98.852  1.00 79.82           C
ATOM    205  CG  ASP A  30      31.340  15.873  98.325  1.00 79.82           C
ATOM    206  OD1 ASP A  30      31.656  15.651  97.125  1.00 79.82           O
ATOM    207  OD2 ASP A  30      32.048  16.546  99.122  1.00 79.82           O
ATOM    208  C   ASP A  30      29.886  13.553  97.126  1.00 79.82           C
ATOM    209  O   ASP A  30      30.544  13.613  96.091  1.00 79.82           O
ATOM    210  N   ALA A  31      29.746  12.409  97.803  1.00 43.76           N
ATOM    211  CA  ALA A  31      30.403  11.207  97.383  1.00 43.76           C
ATOM    212  CB  ALA A  31      30.209  10.042  98.369  1.00 43.76           C
ATOM    213  C   ALA A  31      29.892  10.785  96.035  1.00 43.76           C
ATOM    214  O   ALA A  31      30.660  10.278  95.220  1.00 43.76           O
ATOM    215  N   VAL A  32      28.580  10.953  95.763  1.00134.11           N
ATOM    216  CA  VAL A  32      28.050  10.485  94.510  1.00134.11           C
ATOM    217  CB  VAL A  32      26.542  10.445  94.401  1.00134.11           C
ATOM    218  CG1 VAL A  32      25.888  11.719  94.931  1.00134.11           C
ATOM    219  CG2 VAL A  32      26.212  10.254  92.916  1.00134.11           C
ATOM    220  C   VAL A  32      28.606  11.259  93.358  1.00134.11           C
ATOM    221  O   VAL A  32      28.944  10.671  92.329  1.00134.11           O
ATOM    222  N   CYS A  33      28.699  12.597  93.499  1.00 50.24           N
ATOM    223  CA  CYS A  33      29.201  13.446  92.463  1.00 50.24           C
ATOM    224  CB  CYS A  33      29.091  14.923  92.862  1.00 50.24           C
ATOM    225  SG  CYS A  33      27.363  15.453  93.040  1.00 50.24           S
ATOM    226  C   CYS A  33      30.644  13.137  92.229  1.00 50.24           C
ATOM    227  O   CYS A  33      31.089  13.031  91.087  1.00 50.24           O
ATOM    228  N   ALA A  34      31.411  12.975  93.321  1.00 31.70           N
ATOM    229  CA  ALA A  34      32.818  12.718  93.213  1.00 31.70           C
ATOM    230  CB  ALA A  34      33.510  12.587  94.582  1.00 31.70           C
ATOM    231  C   ALA A  34      33.016  11.423  92.495  1.00 31.70           C
ATOM    232  O   ALA A  34      33.906  11.300  91.656  1.00 31.70           O
ATOM    233  N   LEU A  35      32.196  10.405  92.808  1.00 76.25           N
ATOM    234  CA  LEU A  35      32.394   9.134  92.175  1.00 76.25           C
ATOM    235  CB  LEU A  35      31.628   7.958  92.798  1.00 76.25           C
ATOM    236  CG  LEU A  35      31.994   6.635  92.095  1.00 76.25           C
ATOM    237  CD1 LEU A  35      33.512   6.397  92.125  1.00 76.25           C
ATOM    238  CD2 LEU A  35      31.233   5.441  92.681  1.00 76.25           C
ATOM    239  C   LEU A  35      32.056   9.211  90.715  1.00 76.25           C
ATOM    240  O   LEU A  35      32.677   8.532  89.902  1.00 76.25           O
ATOM    241  N   ILE A  36      31.047  10.020  90.337  1.00 62.34           N
ATOM    242  CA  ILE A  36      30.658  10.111  88.954  1.00 62.34           C
ATOM    243  CB  ILE A  36      29.477  11.011  88.731  1.00 62.34           C
ATOM    244  CG1 ILE A  36      28.237  10.435  89.437  1.00 62.34           C
ATOM    245  CG2 ILE A  36      29.301  11.201  87.214  1.00 62.34           C
ATOM    246  CD1 ILE A  36      27.063  11.410  89.514  1.00 62.34           C
ATOM    247  C   ILE A  36      31.804  10.651  88.155  1.00 62.34           C
ATOM    248  O   ILE A  36      32.098  10.134  87.077  1.00 62.34           O
ATOM    249  N   THR A  37      32.489  11.698  88.661  1.00103.80           N
ATOM    250  CA  THR A  37      33.577  12.270  87.921  1.00103.80           C
ATOM    251  CB  THR A  37      34.172  13.496  88.555  1.00103.80           C
ATOM    252  OG1 THR A  37      35.079  14.115  87.656  1.00103.80           O
ATOM    253  CG2 THR A  37      34.903  13.098  89.847  1.00103.80           C
ATOM    254  C   THR A  37      34.667  11.254  87.774  1.00103.80           C
ATOM    255  O   THR A  37      35.306  11.176  86.726  1.00103.80           O
ATOM    256  N   ARG A  38      34.923  10.459  88.833  1.00159.30           N
ATOM    257  CA  ARG A  38      35.971   9.475  88.804  1.00159.30           C
ATOM    258  CB  ARG A  38      36.187   8.789  90.163  1.00159.30           C
ATOM    259  CG  ARG A  38      37.241   7.680  90.119  1.00159.30           C
ATOM    260  CD  ARG A  38      38.622   8.152  89.660  0.00159.30           C
ATOM    261  NE  ARG A  38      39.189   9.025  90.726  1.00159.30           N
ATOM    262  CZ  ARG A  38      40.379   9.661  90.515  1.00159.30           C
ATOM    263  NH1 ARG A  38      41.036   9.503  89.328  1.00159.30           N
ATOM    264  NH2 ARG A  38      40.915  10.454  91.486  1.00159.30           N
ATOM    265  C   ARG A  38      35.684   8.406  87.789  1.00159.30           C
ATOM    266  O   ARG A  38      36.572   8.006  87.039  1.00159.30           O
ATOM    267  N   GLU A  39      34.430   7.921  87.744  1.00 66.79           N
ATOM    268  CA  GLU A  39      34.017   6.852  86.876  1.00 66.79           C
ATOM    269  CB  GLU A  39      32.540   6.506  87.116  1.00 66.79           C
ATOM    270  CG  GLU A  39      32.247   6.027  88.541  1.00 66.79           C
ATOM    271  CD  GLU A  39      30.766   6.280  88.806  1.00 66.79           C
ATOM    272  OE1 GLU A  39      30.201   7.185  88.139  1.00 66.79           O
ATOM    273  OE2 GLU A  39      30.183   5.596  89.687  1.00 66.79           O
ATOM    274  C   GLU A  39      34.132   7.292  85.453  1.00 66.79           C
ATOM    275  O   GLU A  39      34.562   6.530  84.589  1.00 66.79           O
ATOM    276  N   VAL A  40      33.707   8.535  85.169  1.00104.73           N
ATOM    277  CA  VAL A  40      33.725   9.062  83.837  1.00104.73           C
ATOM    278  CB  VAL A  40      32.969  10.362  83.736  1.00104.73           C
ATOM    279  CG1 VAL A  40      33.818  11.515  84.298  1.00104.73           C
ATOM    280  CG2 VAL A  40      32.494  10.541  82.288  1.00104.73           C
ATOM    281  C   VAL A  40      35.148   9.258  83.384  1.00104.73           C
ATOM    282  O   VAL A  40      35.492   8.954  82.243  1.00104.73           O
ATOM    283  N   SER A  41      36.023   9.755  84.281  1.00 47.74           N
ATOM    284  CA  SER A  41      37.385  10.058  83.936  1.00 47.74           C
ATOM    285  CB  SER A  41      38.126  10.763  85.077  1.00 47.74           C
ATOM    286  OG  SER A  41      37.466  11.986  85.363  1.00 47.74           O
ATOM    287  C   SER A  41      38.108   8.793  83.598  1.00 47.74           C
ATOM    288  O   SER A  41      39.037   8.800  82.790  1.00 47.74           O
ATOM    289  N   GLY A  42      37.716   7.688  84.259  1.00 43.71           N
ATOM    290  CA  GLY A  42      38.224   6.362  84.046  1.00 43.71           C
ATOM    291  C   GLY A  42      37.767   5.873  82.708  1.00 43.71           C
ATOM    292  O   GLY A  42      38.435   5.054  82.081  1.00 43.71           O
ATOM    293  N   GLY A  43      36.590   6.336  82.244  1.00 40.92           N
ATOM    294  CA  GLY A  43      36.090   5.843  80.995  1.00 40.92           C
ATOM    295  C   GLY A  43      34.895   4.972  81.238  1.00 40.92           C
ATOM    296  O   GLY A  43      34.401   4.321  80.319  1.00 40.92           O
ATOM    297  N   GLY A  44      34.414   4.900  82.493  1.00 34.23           N
ATOM    298  CA  GLY A  44      33.224   4.138  82.741  1.00 34.23           C
ATOM    299  C   GLY A  44      32.051   5.000  82.396  1.00 34.23           C
ATOM    300  O   GLY A  44      32.147   6.226  82.373  1.00 34.23           O
ATOM    301  N   ALA A  45      30.889   4.372  82.139  1.00 49.99           N
ATOM    302  CA  ALA A  45      29.727   5.135  81.808  1.00 49.99           C
ATOM    303  CB  ALA A  45      28.938   4.570  80.615  1.00 49.99           C
ATOM    304  C   ALA A  45      28.829   5.087  82.996  1.00 49.99           C
ATOM    305  O   ALA A  45      28.619   4.034  83.599  1.00 49.99           O
ATOM    306  N   VAL A  46      28.290   6.260  83.366  1.00 81.91           N
ATOM    307  CA  VAL A  46      27.393   6.379  84.472  1.00 81.91           C
ATOM    308  CB  VAL A  46      27.580   7.707  85.155  1.00 81.91           C
ATOM    309  CG1 VAL A  46      26.481   7.943  86.201  1.00 81.91           C
ATOM    310  CG2 VAL A  46      29.004   7.734  85.731  1.00 81.91           C
ATOM    311  C   VAL A  46      26.021   6.339  83.876  1.00 81.91           C
ATOM    312  O   VAL A  46      25.641   7.241  83.130  1.00 81.91           O
ATOM    313  N   THR A  47      25.230   5.287  84.187  1.00 63.25           N
ATOM    314  CA  THR A  47      23.934   5.197  83.571  1.00 63.25           C
ATOM    315  CB  THR A  47      23.755   3.964  82.732  1.00 63.25           C
ATOM    316  OG1 THR A  47      24.729   3.929  81.700  1.00 63.25           O
ATOM    317  CG2 THR A  47      22.341   3.979  82.125  1.00 63.25           C
ATOM    318  C   THR A  47      22.885   5.164  84.631  1.00 63.25           C
ATOM    319  O   THR A  47      22.905   4.315  85.522  1.00 63.25           O
ATOM    320  N   LEU A  48      21.938   6.125  84.584  1.00107.04           N
ATOM    321  CA  LEU A  48      20.914   6.143  85.586  1.00107.04           C
ATOM    322  CB  LEU A  48      20.916   7.424  86.431  1.00107.04           C
ATOM    323  CG  LEU A  48      22.320   7.861  86.885  1.00107.04           C
ATOM    324  CD1 LEU A  48      22.267   8.860  88.053  1.00107.04           C
ATOM    325  CD2 LEU A  48      23.230   6.658  87.111  1.00107.04           C
ATOM    326  C   LEU A  48      19.627   6.136  84.832  1.00107.04           C
ATOM    327  O   LEU A  48      19.276   7.122  84.180  1.00107.04           O
ATOM    328  N   PRO A  49      18.882   5.074  84.921  1.00 86.83           N
ATOM    329  CA  PRO A  49      17.694   5.033  84.131  1.00 86.83           C
ATOM    330  CD  PRO A  49      19.471   3.749  85.054  1.00 86.83           C
ATOM    331  CB  PRO A  49      17.180   3.598  84.224  1.00 86.83           C
ATOM    332  CG  PRO A  49      18.481   2.784  84.377  1.00 86.83           C
ATOM    333  C   PRO A  49      16.703   6.102  84.450  1.00 86.83           C
ATOM    334  O   PRO A  49      16.370   6.308  85.615  1.00 86.83           O
ATOM    335  N   GLY A  50      16.234   6.799  83.399  1.00 38.03           N
ATOM    336  CA  GLY A  50      15.225   7.803  83.514  1.00 38.03           C
ATOM    337  C   GLY A  50      15.872   9.149  83.592  1.00 38.03           C
ATOM    338  O   GLY A  50      15.415  10.089  82.942  1.00 38.03           O
ATOM    339  N   VAL A  51      16.932   9.294  84.413  1.00116.19           N
ATOM    340  CA  VAL A  51      17.570  10.579  84.498  1.00116.19           C
ATOM    341  CB  VAL A  51      18.335  10.813  85.774  1.00116.19           C
ATOM    342  CG1 VAL A  51      19.617   9.974  85.783  1.00116.19           C
ATOM    343  CG2 VAL A  51      18.585  12.323  85.908  1.00116.19           C
ATOM    344  C   VAL A  51      18.471  10.855  83.323  1.00116.19           C
ATOM    345  O   VAL A  51      18.362  11.904  82.687  1.00116.19           O
ATOM    346  N   GLY A  52      19.375   9.908  82.979  1.00 39.98           N
ATOM    347  CA  GLY A  52      20.299  10.169  81.908  1.00 39.98           C
ATOM    348  C   GLY A  52      21.598   9.474  82.186  1.00 39.98           C
ATOM    349  O   GLY A  52      21.734   8.760  83.179  1.00 39.98           O
ATOM    350  N   LYS A  53      22.596   9.673  81.293  1.00105.25           N
ATOM    351  CA  LYS A  53      23.871   9.028  81.450  1.00105.25           C
ATOM    352  CB  LYS A  53      24.157   7.958  80.384  1.00105.25           C
ATOM    353  CG  LYS A  53      23.235   6.741  80.458  1.00105.25           C
ATOM    354  CD  LYS A  53      21.782   7.045  80.088  1.00105.25           C
ATOM    355  CE  LYS A  53      20.875   5.813  80.124  1.00105.25           C
ATOM    356  NZ  LYS A  53      21.311   4.839  79.099  1.00105.25           N
ATOM    357  C   LYS A  53      24.961  10.044  81.308  1.00105.25           C
ATOM    358  O   LYS A  53      24.782  11.100  80.701  1.00105.25           O
ATOM    359  N   ILE A  54      26.133   9.738  81.902  1.00 56.61           N
ATOM    360  CA  ILE A  54      27.280  10.588  81.789  1.00 56.61           C
ATOM    361  CB  ILE A  54      27.717  11.183  83.099  1.00 56.61           C
ATOM    362  CG1 ILE A  54      26.583  12.017  83.719  1.00 56.61           C
ATOM    363  CG2 ILE A  54      29.002  11.990  82.850  1.00 56.61           C
ATOM    364  CD1 ILE A  54      26.838  12.404  85.177  1.00 56.61           C
ATOM    365  C   ILE A  54      28.400   9.723  81.309  1.00 56.61           C
ATOM    366  O   ILE A  54      28.576   8.606  81.793  1.00 56.61           O
ATOM    367  N   TYR A  55      29.156  10.188  80.296  1.00 68.36           N
ATOM    368  CA  TYR A  55      30.285   9.422  79.862  1.00 68.36           C
ATOM    369  CB  TYR A  55      29.955   8.263  78.902  1.00 68.36           C
ATOM    370  CG  TYR A  55      29.195   8.770  77.729  1.00 68.36           C
ATOM    371  CD1 TYR A  55      29.843   9.248  76.615  1.00 68.36           C
ATOM    372  CD2 TYR A  55      27.820   8.758  77.753  1.00 68.36           C
ATOM    373  CE1 TYR A  55      29.123   9.706  75.537  1.00 68.36           C
ATOM    374  CE2 TYR A  55      27.096   9.211  76.678  1.00 68.36           C
ATOM    375  CZ  TYR A  55      27.749   9.691  75.571  1.00 68.36           C
ATOM    376  OH  TYR A  55      27.008  10.158  74.466  1.00 68.36           O
ATOM    377  C   TYR A  55      31.294  10.331  79.245  1.00 68.36           C
ATOM    378  O   TYR A  55      31.074  11.534  79.109  1.00 68.36           O
ATOM    379  N   CYS A  56      32.464   9.769  78.889  1.00 87.86           N
ATOM    380  CA  CYS A  56      33.477  10.570  78.276  1.00 87.86           C
ATOM    381  CB  CYS A  56      34.907  10.215  78.721  1.00 87.86           C
ATOM    382  SG  CYS A  56      35.385   8.529  78.240  1.00 87.86           S
ATOM    383  C   CYS A  56      33.372  10.346  76.800  1.00 87.86           C
ATOM    384  O   CYS A  56      33.111   9.230  76.350  1.00 87.86           O
ATOM    385  N   ARG A  57      33.534  11.425  76.009  1.00 68.86           N
ATOM    386  CA  ARG A  57      33.471  11.292  74.584  1.00 68.86           C
ATOM    387  CB  ARG A  57      32.510  12.279  73.899  1.00 68.86           C
ATOM    388  CG  ARG A  57      31.033  11.971  74.151  1.00 68.86           C
ATOM    389  CD  ARG A  57      30.096  12.744  73.220  1.00 68.86           C
ATOM    390  NE  ARG A  57      28.703  12.294  73.496  1.00 68.86           N
ATOM    391  CZ  ARG A  57      27.684  12.698  72.682  1.00 68.86           C
ATOM    392  NH1 ARG A  57      27.948  13.503  71.611  1.00 68.86           N
ATOM    393  NH2 ARG A  57      26.404  12.300  72.936  1.00 68.86           N
ATOM    394  C   ARG A  57      34.835  11.574  74.055  1.00 68.86           C
ATOM    395  O   ARG A  57      35.453  12.578  74.407  1.00 68.86           O
ATOM    396  N   GLU A  58      35.345  10.672  73.196  1.00 85.90           N
ATOM    397  CA  GLU A  58      36.656  10.856  72.659  1.00 85.90           C
ATOM    398  CB  GLU A  58      37.310   9.557  72.156  1.00 85.90           C
ATOM    399  CG  GLU A  58      37.607   8.554  73.275  1.00 85.90           C
ATOM    400  CD  GLU A  58      38.746   9.102  74.122  1.00 85.90           C
ATOM    401  OE1 GLU A  58      39.831   9.388  73.547  1.00 85.90           O
ATOM    402  OE2 GLU A  58      38.545   9.247  75.358  1.00 85.90           O
ATOM    403  C   GLU A  58      36.555  11.797  71.517  1.00 85.90           C
ATOM    404  O   GLU A  58      35.535  11.868  70.832  1.00 85.90           O
ATOM    405  N   ARG A  59      37.620  12.590  71.326  1.00148.52           N
ATOM    406  CA  ARG A  59      37.680  13.454  70.194  1.00148.52           C
ATOM    407  CB  ARG A  59      37.632  14.938  70.581  1.00148.52           C
ATOM    408  CG  ARG A  59      36.452  15.220  71.510  1.00148.52           C
ATOM    409  CD  ARG A  59      36.053  16.686  71.632  1.00148.52           C
ATOM    410  NE  ARG A  59      34.926  16.895  70.685  1.00148.52           N
ATOM    411  CZ  ARG A  59      33.690  16.411  71.006  1.00148.52           C
ATOM    412  NH1 ARG A  59      33.533  15.634  72.117  1.00148.52           N
ATOM    413  NH2 ARG A  59      32.617  16.689  70.211  1.00148.52           N
ATOM    414  C   ARG A  59      39.015  13.163  69.587  1.00148.52           C
ATOM    415  O   ARG A  59      40.048  13.367  70.222  1.00148.52           O
ATOM    416  N   PRO A  60      39.017  12.658  68.385  1.00151.23           N
ATOM    417  CA  PRO A  60      40.279  12.320  67.781  1.00151.23           C
ATOM    418  CD  PRO A  60      37.976  11.719  68.002  1.00151.23           C
ATOM    419  CB  PRO A  60      39.964  11.328  66.666  1.00151.23           C
ATOM    420  CG  PRO A  60      38.674  10.645  67.151  1.00151.23           C
ATOM    421  C   PRO A  60      41.020  13.524  67.315  1.00151.23           C
ATOM    422  O   PRO A  60      40.387  14.532  67.007  1.00151.23           O
ATOM    423  N   GLU A  61      42.365  13.440  67.278  1.00 79.89           N
ATOM    424  CA  GLU A  61      43.164  14.522  66.795  1.00 79.89           C
ATOM    425  CB  GLU A  61      44.630  14.423  67.256  1.00 79.89           C
ATOM    426  CG  GLU A  61      45.470  15.672  66.990  1.00 79.89           C
ATOM    427  CD  GLU A  61      46.789  15.495  67.730  1.00 79.89           C
ATOM    428  OE1 GLU A  61      47.201  14.321  67.928  1.00 79.89           O
ATOM    429  OE2 GLU A  61      47.398  16.529  68.116  1.00 79.89           O
ATOM    430  C   GLU A  61      43.121  14.421  65.312  1.00 79.89           C
ATOM    431  O   GLU A  61      43.118  13.321  64.764  1.00 79.89           O
ATOM    432  N   ARG A  62      43.057  15.570  64.618  1.00 76.95           N
ATOM    433  CA  ARG A  62      43.036  15.484  63.191  1.00 76.95           C
ATOM    434  CB  ARG A  62      41.622  15.397  62.589  1.00 76.95           C
ATOM    435  CG  ARG A  62      40.728  16.588  62.930  1.00 76.95           C
ATOM    436  CD  ARG A  62      39.327  16.497  62.319  1.00 76.95           C
ATOM    437  NE  ARG A  62      38.606  15.384  62.996  1.00 76.95           N
ATOM    438  CZ  ARG A  62      38.653  14.122  62.475  1.00 76.95           C
ATOM    439  NH1 ARG A  62      39.361  13.878  61.334  1.00 76.95           N
ATOM    440  NH2 ARG A  62      37.989  13.107  63.096  1.00 76.95           N
ATOM    441  C   ARG A  62      43.699  16.695  62.630  1.00 76.95           C
ATOM    442  O   ARG A  62      43.789  17.737  63.277  1.00 76.95           O
ATOM    443  N   MET A  63      44.213  16.560  61.394  1.00 87.86           N
ATOM    444  CA  MET A  63      44.849  17.647  60.720  1.00 87.86           C
ATOM    445  CB  MET A  63      45.725  17.190  59.544  1.00 87.86           C
ATOM    446  CG  MET A  63      46.426  18.332  58.808  0.00 87.86           C
ATOM    447  SD  MET A  63      47.458  17.786  57.415  1.00 87.86           S
ATOM    448  CE  MET A  63      48.606  16.813  58.431  1.00 87.86           C
ATOM    449  C   MET A  63      43.764  18.491  60.148  1.00 87.86           C
ATOM    450  O   MET A  63      42.743  17.982  59.687  1.00 87.86           O
ATOM    451  N   VAL A  64      43.962  19.819  60.186  1.00 67.29           N
ATOM    452  CA  VAL A  64      43.015  20.732  59.632  1.00 67.29           C
ATOM    453  CB  VAL A  64      42.165  21.407  60.666  1.00 67.29           C
ATOM    454  CG1 VAL A  64      41.323  20.336  61.380  1.00 67.29           C
ATOM    455  CG2 VAL A  64      43.084  22.202  61.608  1.00 67.29           C
ATOM    456  C   VAL A  64      43.828  21.789  58.978  1.00 67.29           C
ATOM    457  O   VAL A  64      45.033  21.886  59.205  1.00 67.29           O
ATOM    458  N   ARG A  65      43.212  22.582  58.091  1.00117.02           N
ATOM    459  CA  ARG A  65      43.996  23.633  57.532  1.00117.02           C
ATOM    460  CB  ARG A  65      44.902  23.192  56.367  1.00117.02           C
ATOM    461  CG  ARG A  65      44.148  22.611  55.172  1.00117.02           C
ATOM    462  CD  ARG A  65      45.070  22.186  54.028  1.00117.02           C
ATOM    463  NE  ARG A  65      45.793  23.405  53.566  1.00117.02           N
ATOM    464  CZ  ARG A  65      46.383  23.422  52.337  1.00117.02           C
ATOM    465  NH1 ARG A  65      46.297  22.328  51.525  1.00117.02           N
ATOM    466  NH2 ARG A  65      47.057  24.532  51.918  1.00117.02           N
ATOM    467  C   ARG A  65      43.068  24.679  57.033  1.00117.02           C
ATOM    468  O   ARG A  65      41.934  24.393  56.655  1.00117.02           O
ATOM    469  N   ASN A  66      43.529  25.941  57.047  1.00 75.71           N
ATOM    470  CA  ASN A  66      42.714  26.996  56.527  1.00 75.71           C
ATOM    471  CB  ASN A  66      42.896  28.348  57.244  1.00 75.71           C
ATOM    472  CG  ASN A  66      42.021  29.407  56.576  1.00 75.71           C
ATOM    473  OD1 ASN A  66      42.217  29.751  55.411  1.00 75.71           O
ATOM    474  ND2 ASN A  66      41.034  29.947  57.337  1.00 75.71           N
ATOM    475  C   ASN A  66      43.125  27.178  55.104  1.00 75.71           C
ATOM    476  O   ASN A  66      44.266  27.517  54.796  1.00 75.71           O
ATOM    477  N   PRO A  67      42.188  26.960  54.234  1.00 96.37           N
ATOM    478  CA  PRO A  67      42.456  26.946  52.827  1.00 96.37           C
ATOM    479  CD  PRO A  67      40.800  27.286  54.523  1.00 96.37           C
ATOM    480  CB  PRO A  67      41.087  26.894  52.151  1.00 96.37           C
ATOM    481  CG  PRO A  67      40.176  27.620  53.159  1.00 96.37           C
ATOM    482  C   PRO A  67      43.282  28.074  52.295  1.00 96.37           C
ATOM    483  O   PRO A  67      44.317  27.802  51.689  1.00 96.37           O
ATOM    484  N   ALA A  68      42.844  29.339  52.427  1.00 76.16           N
ATOM    485  CA  ALA A  68      43.680  30.316  51.794  1.00 76.16           C
ATOM    486  CB  ALA A  68      42.976  31.674  51.639  1.00 76.16           C
ATOM    487  C   ALA A  68      44.968  30.583  52.518  1.00 76.16           C
ATOM    488  O   ALA A  68      46.054  30.321  52.003  1.00 76.16           O
ATOM    489  N   THR A  69      44.846  31.152  53.737  1.00130.74           N
ATOM    490  CA  THR A  69      45.951  31.601  54.543  1.00130.74           C
ATOM    491  CB  THR A  69      45.588  32.752  55.425  1.00130.74           C
ATOM    492  OG1 THR A  69      44.722  32.310  56.459  1.00130.74           O
ATOM    493  CG2 THR A  69      44.876  33.812  54.574  1.00130.74           C
ATOM    494  C   THR A  69      46.462  30.603  55.502  1.00130.74           C
ATOM    495  O   THR A  69      47.660  30.516  55.769  1.00130.74           O
ATOM    496  N   GLY A  70      45.518  29.819  56.030  1.00139.70           N
ATOM    497  CA  GLY A  70      45.721  29.150  57.271  1.00139.70           C
ATOM    498  C   GLY A  70      46.891  28.249  57.294  1.00139.70           C
ATOM    499  O   GLY A  70      47.571  28.196  58.314  1.00139.70           O
ATOM    500  N   GLU A  71      47.138  27.509  56.204  1.00202.09           N
ATOM    501  CA  GLU A  71      48.173  26.521  56.172  1.00202.09           C
ATOM    502  CB  GLU A  71      49.627  27.021  56.341  1.00202.09           C
ATOM    503  CG  GLU A  71      50.103  27.394  57.744  1.00202.09           C
ATOM    504  CD  GLU A  71      51.435  28.108  57.596  1.00202.09           C
ATOM    505  OE1 GLU A  71      52.409  27.459  57.131  1.00202.09           O
ATOM    506  OE2 GLU A  71      51.492  29.319  57.939  1.00202.09           O
ATOM    507  C   GLU A  71      47.799  25.462  57.163  1.00202.09           C
ATOM    508  O   GLU A  71      46.755  25.554  57.809  1.00202.09           O
ATOM    509  N   GLN A  72      48.632  24.408  57.281  1.00124.26           N
ATOM    510  CA  GLN A  72      48.309  23.256  58.072  1.00124.26           C
ATOM    511  CB  GLN A  72      49.360  22.142  57.942  1.00124.26           C
ATOM    512  CG  GLN A  72      49.048  20.895  58.771  1.00124.26           C
ATOM    513  CD  GLN A  72      50.251  19.967  58.682  1.00124.26           C
ATOM    514  OE1 GLN A  72      50.866  19.631  59.693  1.00124.26           O
ATOM    515  NE2 GLN A  72      50.601  19.541  57.439  1.00124.26           N
ATOM    516  C   GLN A  72      48.194  23.601  59.517  1.00124.26           C
ATOM    517  O   GLN A  72      48.903  24.468  60.022  1.00124.26           O
ATOM    518  N   ILE A  73      47.233  22.940  60.202  1.00 59.25           N
ATOM    519  CA  ILE A  73      47.050  23.096  61.613  1.00 59.25           C
ATOM    520  CB  ILE A  73      46.068  24.173  61.973  1.00 59.25           C
ATOM    521  CG1 ILE A  73      46.613  25.534  61.502  1.00 59.25           C
ATOM    522  CG2 ILE A  73      45.801  24.110  63.486  1.00 59.25           C
ATOM    523  CD1 ILE A  73      45.602  26.675  61.589  1.00 59.25           C
ATOM    524  C   ILE A  73      46.562  21.777  62.128  1.00 59.25           C
ATOM    525  O   ILE A  73      45.976  20.989  61.388  1.00 59.25           O
ATOM    526  N   LYS A  74      46.811  21.471  63.415  1.00 80.26           N
ATOM    527  CA  LYS A  74      46.361  20.200  63.894  1.00 80.26           C
ATOM    528  CB  LYS A  74      47.510  19.315  64.405  1.00 80.26           C
ATOM    529  CG  LYS A  74      47.091  17.900  64.797  1.00 80.26           C
ATOM    530  CD  LYS A  74      48.279  16.936  64.887  1.00 80.26           C
ATOM    531  CE  LYS A  74      49.501  17.534  65.587  1.00 80.26           C
ATOM    532  NZ  LYS A  74      50.642  16.597  65.504  1.00 80.26           N
ATOM    533  C   LYS A  74      45.415  20.437  65.019  1.00 80.26           C
ATOM    534  O   LYS A  74      45.690  21.224  65.922  1.00 80.26           O
ATOM    535  N   LYS A  75      44.243  19.778  64.972  1.00 50.80           N
ATOM    536  CA  LYS A  75      43.359  19.898  66.087  1.00 50.80           C
ATOM    537  CB  LYS A  75      41.861  19.820  65.735  1.00 50.80           C
ATOM    538  CG  LYS A  75      41.335  21.075  65.033  1.00 50.80           C
ATOM    539  CD  LYS A  75      39.904  20.938  64.506  1.00 50.80           C
ATOM    540  CE  LYS A  75      39.360  22.223  63.875  1.00 50.80           C
ATOM    541  NZ  LYS A  75      37.983  22.003  63.377  1.00 50.80           N
ATOM    542  C   LYS A  75      43.697  18.738  66.964  1.00 50.80           C
ATOM    543  O   LYS A  75      43.528  17.583  66.575  1.00 50.80           O
ATOM    544  N   ASP A  76      44.197  19.024  68.181  1.00 80.21           N
ATOM    545  CA  ASP A  76      44.630  17.979  69.061  1.00 80.21           C
ATOM    546  CB  ASP A  76      45.447  18.489  70.263  1.00 80.21           C
ATOM    547  CG  ASP A  76      44.571  19.434  71.072  1.00 80.21           C
ATOM    548  OD1 ASP A  76      43.901  20.302  70.452  1.00 80.21           O
ATOM    549  OD2 ASP A  76      44.552  19.294  72.324  1.00 80.21           O
ATOM    550  C   ASP A  76      43.442  17.233  69.566  1.00 80.21           C
ATOM    551  O   ASP A  76      42.327  17.750  69.600  1.00 80.21           O
ATOM    552  N   ALA A  77      43.664  15.960  69.947  1.00 31.44           N
ATOM    553  CA  ALA A  77      42.602  15.135  70.436  1.00 31.44           C
ATOM    554  CB  ALA A  77      42.938  13.635  70.446  1.00 31.44           C
ATOM    555  C   ALA A  77      42.302  15.540  71.839  1.00 31.44           C
ATOM    556  O   ALA A  77      43.186  15.985  72.568  1.00 31.44           O
ATOM    557  N   ASP A  78      41.022  15.416  72.237  1.00 64.03           N
ATOM    558  CA  ASP A  78      40.634  15.751  73.574  1.00 64.03           C
ATOM    559  CB  ASP A  78      40.167  17.206  73.727  1.00 64.03           C
ATOM    560  CG  ASP A  78      41.411  18.078  73.686  1.00 64.03           C
ATOM    561  OD1 ASP A  78      42.007  18.303  74.773  1.00 64.03           O
ATOM    562  OD2 ASP A  78      41.795  18.513  72.569  1.00 64.03           O
ATOM    563  C   ASP A  78      39.497  14.863  73.967  1.00 64.03           C
ATOM    564  O   ASP A  78      38.844  14.259  73.116  1.00 64.03           O
ATOM    565  N   LYS A  79      39.266  14.737  75.289  1.00 52.95           N
ATOM    566  CA  LYS A  79      38.173  13.958  75.802  1.00 52.95           C
ATOM    567  CB  LYS A  79      38.603  12.904  76.838  1.00 52.95           C
ATOM    568  CG  LYS A  79      39.556  11.840  76.303  1.00 52.95           C
ATOM    569  CD  LYS A  79      40.205  11.011  77.416  1.00 52.95           C
ATOM    570  CE  LYS A  79      41.165   9.936  76.907  1.00 52.95           C
ATOM    571  NZ  LYS A  79      41.754   9.204  78.050  1.00 52.95           N
ATOM    572  C   LYS A  79      37.307  14.916  76.543  1.00 52.95           C
ATOM    573  O   LYS A  79      37.805  15.842  77.179  1.00 52.95           O
ATOM    574  N   VAL A  80      35.973  14.733  76.478  1.00 71.04           N
ATOM    575  CA  VAL A  80      35.117  15.647  77.165  1.00 71.04           C
ATOM    576  CB  VAL A  80      34.384  16.565  76.238  1.00 71.04           C
ATOM    577  CG1 VAL A  80      33.504  17.503  77.064  1.00 71.04           C
ATOM    578  CG2 VAL A  80      35.390  17.285  75.332  1.00 71.04           C
ATOM    579  C   VAL A  80      34.055  14.840  77.851  1.00 71.04           C
ATOM    580  O   VAL A  80      33.680  13.772  77.374  1.00 71.04           O
ATOM    581  N   VAL A  81      33.553  15.319  79.005  1.00128.14           N
ATOM    582  CA  VAL A  81      32.480  14.623  79.658  1.00128.14           C
ATOM    583  CB  VAL A  81      32.436  14.872  81.136  1.00128.14           C
ATOM    584  CG1 VAL A  81      32.576  16.377  81.377  1.00128.14           C
ATOM    585  CG2 VAL A  81      31.147  14.252  81.704  1.00128.14           C
ATOM    586  C   VAL A  81      31.199  15.016  78.983  1.00128.14           C
ATOM    587  O   VAL A  81      31.049  16.144  78.516  1.00128.14           O
ATOM    588  N   LYS A  82      30.249  14.064  78.862  1.00115.98           N
ATOM    589  CA  LYS A  82      29.020  14.358  78.177  1.00115.98           C
ATOM    590  CB  LYS A  82      28.951  13.742  76.765  1.00115.98           C
ATOM    591  CG  LYS A  82      27.783  14.252  75.919  1.00115.98           C
ATOM    592  CD  LYS A  82      27.931  15.718  75.507  1.00115.98           C
ATOM    593  CE  LYS A  82      26.800  16.227  74.609  1.00115.98           C
ATOM    594  NZ  LYS A  82      27.003  17.662  74.312  1.00115.98           N
ATOM    595  C   LYS A  82      27.868  13.806  78.964  1.00115.98           C
ATOM    596  O   LYS A  82      27.998  12.804  79.668  1.00115.98           O
ATOM    597  N   MET A  83      26.702  14.477  78.860  1.00 33.77           N
ATOM    598  CA  MET A  83      25.517  14.048  79.546  1.00 33.77           C
ATOM    599  CB  MET A  83      24.969  15.083  80.544  1.00 33.77           C
ATOM    600  CG  MET A  83      23.703  14.611  81.261  1.00 33.77           C
ATOM    601  SD  MET A  83      23.010  15.799  82.450  1.00 33.77           S
ATOM    602  CE  MET A  83      21.562  14.780  82.847  1.00 33.77           C
ATOM    603  C   MET A  83      24.443  13.831  78.536  1.00 33.77           C
ATOM    604  O   MET A  83      24.269  14.624  77.611  1.00 33.77           O
ATOM    605  N   THR A  84      23.701  12.719  78.690  1.00107.74           N
ATOM    606  CA  THR A  84      22.589  12.439  77.834  1.00107.74           C
ATOM    607  CB  THR A  84      22.720  11.140  77.091  1.00107.74           C
ATOM    608  OG1 THR A  84      21.658  10.991  76.164  1.00107.74           O
ATOM    609  CG2 THR A  84      22.725   9.980  78.101  1.00107.74           C
ATOM    610  C   THR A  84      21.403  12.360  78.739  1.00107.74           C
ATOM    611  O   THR A  84      21.439  11.719  79.788  1.00107.74           O
ATOM    612  N   ILE A  85      20.311  13.029  78.341  1.00 98.94           N
ATOM    613  CA  ILE A  85      19.141  13.135  79.157  1.00 98.94           C
ATOM    614  CB  ILE A  85      18.303  14.318  78.771  1.00 98.94           C
ATOM    615  CG1 ILE A  85      19.159  15.599  78.734  1.00 98.94           C
ATOM    616  CG2 ILE A  85      17.110  14.391  79.740  1.00 98.94           C
ATOM    617  CD1 ILE A  85      20.084  15.713  77.520  1.00 98.94           C
ATOM    618  C   ILE A  85      18.296  11.935  78.884  1.00 98.94           C
ATOM    619  O   ILE A  85      18.094  11.565  77.730  1.00 98.94           O
ATOM    620  N   ALA A  86      17.794  11.274  79.944  1.00 44.11           N
ATOM    621  CA  ALA A  86      16.949  10.142  79.717  1.00 44.11           C
ATOM    622  CB  ALA A  86      16.919   9.123  80.859  1.00 44.11           C
ATOM    623  C   ALA A  86      15.564  10.633  79.438  1.00 44.11           C
ATOM    624  O   ALA A  86      15.265  11.816  79.588  1.00 44.11           O
ATOM    625  N   LYS A  87      14.680   9.706  79.017  1.00125.41           N
ATOM    626  CA  LYS A  87      13.355  10.017  78.559  1.00125.41           C
ATOM    627  CB  LYS A  87      12.555   8.760  78.174  1.00125.41           C
ATOM    628  CG  LYS A  87      13.135   7.990  76.987  1.00125.41           C
ATOM    629  CD  LYS A  87      13.223   8.823  75.708  1.00125.41           C
ATOM    630  CE  LYS A  87      13.803   8.071  74.509  1.00125.41           C
ATOM    631  NZ  LYS A  87      13.962   8.994  73.363  1.00125.41           N
ATOM    632  C   LYS A  87      12.559  10.720  79.614  1.00125.41           C
ATOM    633  O   LYS A  87      11.873  11.698  79.322  1.00125.41           O
ATOM    634  N   ALA A  88      12.622  10.249  80.871  1.00 25.25           N
ATOM    635  CA  ALA A  88      11.808  10.831  81.899  1.00 25.25           C
ATOM    636  CB  ALA A  88      11.978  10.126  83.254  1.00 25.25           C
ATOM    637  C   ALA A  88      12.183  12.267  82.088  1.00 25.25           C
ATOM    638  O   ALA A  88      11.318  13.130  82.237  1.00 25.25           O
ATOM    639  N   LEU A  89      13.493  12.566  82.081  1.00 45.56           N
ATOM    640  CA  LEU A  89      13.930  13.911  82.316  1.00 45.56           C
ATOM    641  CB  LEU A  89      15.464  14.009  82.380  1.00 45.56           C
ATOM    642  CG  LEU A  89      15.998  15.418  82.679  1.00 45.56           C
ATOM    643  CD1 LEU A  89      15.496  15.928  84.037  1.00 45.56           C
ATOM    644  CD2 LEU A  89      17.533  15.452  82.569  1.00 45.56           C
ATOM    645  C   LEU A  89      13.436  14.798  81.210  1.00 45.56           C
ATOM    646  O   LEU A  89      12.931  15.892  81.452  1.00 45.56           O
ATOM    647  N   LYS A  90      13.566  14.343  79.949  1.00143.06           N
ATOM    648  CA  LYS A  90      13.188  15.146  78.819  1.00143.06           C
ATOM    649  CB  LYS A  90      13.666  14.576  77.476  1.00143.06           C
ATOM    650  CG  LYS A  90      12.984  13.266  77.088  1.00143.06           C
ATOM    651  CD  LYS A  90      13.134  12.931  75.604  1.00143.06           C
ATOM    652  CE  LYS A  90      12.450  11.624  75.197  1.00143.06           C
ATOM    653  NZ  LYS A  90      10.996  11.688  75.473  1.00143.06           N
ATOM    654  C   LYS A  90      11.703  15.331  78.698  1.00143.06           C
ATOM    655  O   LYS A  90      11.240  16.394  78.290  1.00143.06           O
ATOM    656  N   ASP A  91      10.919  14.302  79.064  1.00255.97           N
ATOM    657  CA  ASP A  91       9.523  14.231  78.722  1.00255.97           C
ATOM    658  CB  ASP A  91       8.879  12.883  79.091  1.00255.97           C
ATOM    659  CG  ASP A  91       7.502  12.821  78.441  1.00255.97           C
ATOM    660  OD1 ASP A  91       7.334  13.417  77.343  1.00255.97           O
ATOM    661  OD2 ASP A  91       6.604  12.160  79.024  1.00255.97           O
ATOM    662  C   ASP A  91       8.640  15.304  79.284  1.00255.97           C
ATOM    663  O   ASP A  91       8.750  15.709  80.439  1.00255.97           O
ATOM    664  N   SER A  92       7.706  15.772  78.422  1.00229.62           N
ATOM    665  CA  SER A  92       6.669  16.705  78.749  1.00229.62           C
ATOM    666  CB  SER A  92       7.020  18.167  78.425  1.00229.62           C
ATOM    667  OG  SER A  92       8.083  18.605  79.260  1.00229.62           O
ATOM    668  C   SER A  92       5.481  16.338  77.927  1.00229.62           C
ATOM    669  O   SER A  92       5.587  15.598  76.951  1.00229.62           O
ATOM    670  N   VAL A  93       4.306  16.867  78.309  1.00144.57           N
ATOM    671  CA  VAL A  93       3.092  16.521  77.634  1.00144.57           C
ATOM    672  CB  VAL A  93       1.857  17.048  78.308  1.00144.57           C
ATOM    673  CG1 VAL A  93       1.734  16.389  79.692  1.00144.57           C
ATOM    674  CG2 VAL A  93       1.940  18.583  78.354  1.00144.57           C
ATOM    675  C   VAL A  93       3.114  17.070  76.253  1.00144.57           C
ATOM    676  O   VAL A  93       3.642  18.151  75.996  1.00144.57           O
ATOM    677  N   ASN A  94       2.544  16.292  75.317  1.00182.73           N
ATOM    678  CA  ASN A  94       2.462  16.708  73.955  1.00182.73           C
ATOM    679  CB  ASN A  94       3.206  15.777  72.980  1.00182.73           C
ATOM    680  CG  ASN A  94       3.354  16.464  71.625  1.00182.73           C
ATOM    681  OD1 ASN A  94       2.390  16.620  70.877  1.00182.73           O
ATOM    682  ND2 ASN A  94       4.604  16.878  71.287  1.00182.73           N
ATOM    683  C   ASN A  94       1.017  16.692  73.595  1.00182.73           C
ATOM    684  O   ASN A  94       0.219  15.973  74.194  1.00182.73           O
ATOM    685  N   GLY A  95       0.642  17.524  72.610  1.00 34.26           N
ATOM    686  CA  GLY A  95      -0.721  17.584  72.186  1.00 34.26           C
ATOM    687  C   GLY A  95      -1.319  18.807  72.862  1.00 34.26           C
ATOM    688  O   GLY A  95      -0.576  19.464  73.640  1.00 34.26           O
ATOM    689  OXT GLY A  95      -2.516  19.107  72.612  1.00 34.26           O
TER     690      GLY A  95
ATOM    691  N   MET B  96      27.962   3.757  86.768  1.00219.97           N
ATOM    692  CA  MET B  96      27.034   3.541  87.911  1.00219.97           C
ATOM    693  CB  MET B  96      27.887   3.426  89.177  1.00219.97           C
ATOM    694  CG  MET B  96      28.895   2.281  89.123  1.00219.97           C
ATOM    695  SD  MET B  96      30.273   2.465  90.290  1.00219.97           S
ATOM    696  CE  MET B  96      31.397   3.216  89.082  1.00219.97           C
ATOM    697  C   MET B  96      26.059   4.711  88.160  1.00219.97           C
ATOM    698  O   MET B  96      25.870   5.507  87.249  1.00219.97           O
ATOM    699  N   ALA B  97      25.344   4.764  89.346  1.00315.34           N
ATOM    700  CA  ALA B  97      24.641   5.894  90.006  1.00315.34           C
ATOM    701  CB  ALA B  97      24.951   7.269  89.377  1.00315.34           C
ATOM    702  C   ALA B  97      23.134   5.807  90.329  1.00315.34           C
ATOM    703  O   ALA B  97      22.320   6.444  89.666  1.00315.34           O
ATOM    704  N   LYS B  98      22.740   5.070  91.422  1.00362.10           N
ATOM    705  CA  LYS B  98      21.384   4.842  91.944  1.00362.10           C
ATOM    706  CB  LYS B  98      20.359   5.907  91.496  1.00362.10           C
ATOM    707  CG  LYS B  98      19.797   6.735  92.655  1.00362.10           C
ATOM    708  CD  LYS B  98      19.127   5.901  93.752  1.00362.10           C
ATOM    709  CE  LYS B  98      17.693   5.474  93.432  1.00362.10           C
ATOM    710  NZ  LYS B  98      17.208   4.516  94.453  1.00362.10           N
ATOM    711  C   LYS B  98      20.902   3.355  91.900  1.00362.10           C
ATOM    712  O   LYS B  98      21.511   2.554  92.611  1.00362.10           O
ATOM    713  N   PRO B  99      19.835   2.875  91.210  1.00209.63           N
ATOM    714  CA  PRO B  99      19.570   1.435  91.111  1.00209.63           C
ATOM    715  CD  PRO B  99      18.555   3.579  91.232  1.00209.63           C
ATOM    716  CB  PRO B  99      18.051   1.254  91.066  1.00209.63           C
ATOM    717  CG  PRO B  99      17.507   2.621  90.664  1.00209.63           C
ATOM    718  C   PRO B  99      20.201   0.448  90.126  1.00209.63           C
ATOM    719  O   PRO B  99      20.154  -0.738  90.447  1.00209.63           O
ATOM    720  N   MET B 100      20.775   0.822  88.950  1.00209.64           N
ATOM    721  CA  MET B 100      21.200  -0.208  88.008  1.00209.64           C
ATOM    722  CB  MET B 100      20.559  -0.053  86.620  1.00209.64           C
ATOM    723  CG  MET B 100      20.462  -1.363  85.833  1.00209.64           C
ATOM    724  SD  MET B 100      22.027  -2.258  85.608  1.00209.64           S
ATOM    725  CE  MET B 100      22.048  -2.941  87.292  1.00209.64           C
ATOM    726  C   MET B 100      22.695  -0.127  87.821  1.00209.64           C
ATOM    727  O   MET B 100      23.454  -0.798  88.519  1.00209.64           O
ATOM    728  N   THR B 101      23.156   0.714  86.847  1.00238.71           N
ATOM    729  CA  THR B 101      24.525   1.091  86.705  1.00238.71           C
ATOM    730  CB  THR B 101      24.659   2.044  85.556  1.00238.71           C
ATOM    731  OG1 THR B 101      23.998   1.504  84.421  1.00238.71           O
ATOM    732  CG2 THR B 101      26.141   2.169  85.196  1.00238.71           C
ATOM    733  C   THR B 101      24.588   1.792  88.003  1.00238.71           C
ATOM    734  O   THR B 101      25.438   1.594  88.868  1.00238.71           O
ATOM    735  N   LYS B 102      23.447   2.452  88.202  1.00190.09           N
ATOM    736  CA  LYS B 102      23.051   3.136  89.343  1.00190.09           C
ATOM    737  CB  LYS B 102      21.577   3.522  89.133  0.00190.09           C
ATOM    738  CG  LYS B 102      21.252   4.527  88.034  0.00190.09           C
ATOM    739  CD  LYS B 102      19.741   4.746  87.898  0.00190.09           C
ATOM    740  CE  LYS B 102      19.178   5.839  88.807  0.00190.09           C
ATOM    741  NZ  LYS B 102      17.703   5.888  88.702  0.00190.09           N
ATOM    742  C   LYS B 102      23.277   2.265  90.562  1.00190.09           C
ATOM    743  O   LYS B 102      23.817   2.733  91.564  1.00190.09           O
ATOM    744  N   THR B 103      22.934   0.963  90.541  1.00108.40           N
ATOM    745  CA  THR B 103      23.033   0.189  91.754  1.00108.40           C
ATOM    746  CB  THR B 103      22.573  -1.240  91.640  1.00108.40           C
ATOM    747  OG1 THR B 103      22.348  -1.770  92.938  1.00108.40           O
ATOM    748  CG2 THR B 103      23.649  -2.083  90.930  1.00108.40           C
ATOM    749  C   THR B 103      24.461   0.161  92.192  1.00108.40           C
ATOM    750  O   THR B 103      24.760   0.155  93.385  1.00108.40           O
ATOM    751  N   GLN B 104      25.379   0.133  91.216  1.00 83.03           N
ATOM    752  CA  GLN B 104      26.780   0.082  91.491  1.00 83.03           C
ATOM    753  CB  GLN B 104      27.595  -0.133  90.206  1.00 83.03           C
ATOM    754  CG  GLN B 104      29.088  -0.364  90.435  1.00 83.03           C
ATOM    755  CD  GLN B 104      29.732  -0.557  89.070  1.00 83.03           C
ATOM    756  OE1 GLN B 104      29.045  -0.780  88.074  1.00 83.03           O
ATOM    757  NE2 GLN B 104      31.089  -0.469  89.016  1.00 83.03           N
ATOM    758  C   GLN B 104      27.241   1.347  92.165  1.00 83.03           C
ATOM    759  O   GLN B 104      28.052   1.291  93.086  1.00 83.03           O
ATOM    760  N   LEU B 105      26.763   2.531  91.728  1.00 98.66           N
ATOM    761  CA  LEU B 105      27.209   3.739  92.372  1.00 98.66           C
ATOM    762  CB  LEU B 105      26.831   5.040  91.703  1.00 98.66           C
ATOM    763  CG  LEU B 105      27.052   6.289  92.566  1.00 98.66           C
ATOM    764  CD1 LEU B 105      28.535   6.602  92.788  1.00 98.66           C
ATOM    765  CD2 LEU B 105      26.262   7.468  91.995  1.00 98.66           C
ATOM    766  C   LEU B 105      26.708   3.840  93.771  1.00 98.66           C
ATOM    767  O   LEU B 105      27.403   4.374  94.633  1.00 98.66           O
ATOM    768  N   VAL B 106      25.476   3.372  94.033  1.00 49.73           N
ATOM    769  CA  VAL B 106      24.948   3.464  95.362  1.00 49.73           C
ATOM    770  CB  VAL B 106      23.548   2.947  95.483  1.00 49.73           C
ATOM    771  CG1 VAL B 106      23.191   2.856  96.976  1.00 49.73           C
ATOM    772  CG2 VAL B 106      22.627   3.909  94.711  1.00 49.73           C
ATOM    773  C   VAL B 106      25.840   2.680  96.275  1.00 49.73           C
ATOM    774  O   VAL B 106      26.099   3.096  97.403  1.00 49.73           O
ATOM    775  N   ALA B 107      26.343   1.521  95.811  1.00 30.70           N
ATOM    776  CA  ALA B 107      27.195   0.711  96.637  1.00 30.70           C
ATOM    777  CB  ALA B 107      27.633  -0.592  95.944  1.00 30.70           C
ATOM    778  C   ALA B 107      28.441   1.481  96.977  1.00 30.70           C
ATOM    779  O   ALA B 107      28.892   1.468  98.121  1.00 30.70           O
ATOM    780  N   ALA B 108      29.027   2.180  95.988  1.00 38.52           N
ATOM    781  CA  ALA B 108      30.251   2.910  96.183  1.00 38.52           C
ATOM    782  CB  ALA B 108      30.777   3.533  94.883  1.00 38.52           C
ATOM    783  C   ALA B 108      30.042   4.029  97.158  1.00 38.52           C
ATOM    784  O   ALA B 108      30.925   4.336  97.957  1.00 38.52           O
ATOM    785  N   LEU B 109      28.874   4.688  97.065  1.00122.54           N
ATOM    786  CA  LEU B 109      28.465   5.836  97.829  1.00122.54           C
ATOM    787  CB  LEU B 109      27.113   6.351  97.303  1.00122.54           C
ATOM    788  CG  LEU B 109      26.733   7.749  97.795  1.00122.54           C
ATOM    789  CD1 LEU B 109      26.475   7.824  99.309  1.00122.54           C
ATOM    790  CD2 LEU B 109      27.802   8.727  97.310  1.00122.54           C
ATOM    791  C   LEU B 109      28.258   5.482  99.269  1.00122.54           C
ATOM    792  O   LEU B 109      28.568   6.265 100.167  1.00122.54           O
ATOM    793  N   ALA B 110      27.674   4.302  99.526  1.00 34.15           N
ATOM    794  CA  ALA B 110      27.403   3.905 100.875  1.00 34.15           C
ATOM    795  CB  ALA B 110      26.707   2.535 100.965  1.00 34.15           C
ATOM    796  C   ALA B 110      28.710   3.802 101.594  1.00 34.15           C
ATOM    797  O   ALA B 110      28.808   4.156 102.767  1.00 34.15           O
ATOM    798  N   GLU B 111      29.749   3.288 100.907  1.00 87.45           N
ATOM    799  CA  GLU B 111      31.021   3.080 101.538  1.00 87.45           C
ATOM    800  CB  GLU B 111      31.987   2.253 100.676  1.00 87.45           C
ATOM    801  CG  GLU B 111      31.552   0.793 100.543  1.00 87.45           C
ATOM    802  CD  GLU B 111      31.380   0.238 101.951  0.00 87.45           C
ATOM    803  OE1 GLU B 111      30.293   0.464 102.549  0.00 87.45           O
ATOM    804  OE2 GLU B 111      32.335  -0.415 102.449  0.00 87.45           O
ATOM    805  C   GLU B 111      31.715   4.360 101.914  1.00 87.45           C
ATOM    806  O   GLU B 111      32.174   4.491 103.048  1.00 87.45           O
ATOM    807  N   GLU B 112      31.808   5.352 101.003  1.00 73.21           N
ATOM    808  CA  GLU B 112      32.557   6.538 101.336  1.00 73.21           C
ATOM    809  CB  GLU B 112      32.709   7.557 100.186  1.00 73.21           C
ATOM    810  CG  GLU B 112      33.667   7.140  99.066  1.00 73.21           C
ATOM    811  CD  GLU B 112      32.856   6.511  97.946  1.00 73.21           C
ATOM    812  OE1 GLU B 112      31.838   7.132  97.537  1.00 73.21           O
ATOM    813  OE2 GLU B 112      33.243   5.407  97.479  1.00 73.21           O
ATOM    814  C   GLU B 112      31.897   7.277 102.462  1.00 73.21           C
ATOM    815  O   GLU B 112      32.566   7.769 103.369  1.00 73.21           O
ATOM    816  N   MET B 113      30.560   7.397 102.401  1.00 73.98           N
ATOM    817  CA  MET B 113      29.742   8.103 103.350  1.00 73.98           C
ATOM    818  CB  MET B 113      28.279   8.209 102.883  1.00 73.98           C
ATOM    819  CG  MET B 113      27.374   8.941 103.874  1.00 73.98           C
ATOM    820  SD  MET B 113      25.642   9.095 103.347  1.00 73.98           S
ATOM    821  CE  MET B 113      25.070   9.736 104.947  1.00 73.98           C
ATOM    822  C   MET B 113      29.726   7.423 104.682  1.00 73.98           C
ATOM    823  O   MET B 113      29.693   8.095 105.713  1.00 73.98           O
ATOM    824  N   GLY B 114      29.728   6.074 104.702  1.00 33.67           N
ATOM    825  CA  GLY B 114      29.681   5.359 105.946  1.00 33.67           C
ATOM    826  C   GLY B 114      28.254   5.090 106.338  1.00 33.67           C
ATOM    827  O   GLY B 114      27.958   4.900 107.516  1.00 33.67           O
ATOM    828  N   ALA B 115      27.324   5.110 105.361  1.00 54.43           N
ATOM    829  CA  ALA B 115      25.929   4.837 105.601  1.00 54.43           C
ATOM    830  CB  ALA B 115      24.980   5.794 104.858  1.00 54.43           C
ATOM    831  C   ALA B 115      25.606   3.450 105.135  1.00 54.43           C
ATOM    832  O   ALA B 115      26.493   2.674 104.781  1.00 54.43           O
ATOM    833  N   ASP B 116      24.302   3.092 105.207  1.00 75.66           N
ATOM    834  CA  ASP B 116      23.810   1.842 104.699  1.00 75.66           C
ATOM    835  CB  ASP B 116      22.488   1.402 105.353  1.00 75.66           C
ATOM    836  CG  ASP B 116      22.277  -0.083 105.094  1.00 75.66           C
ATOM    837  OD1 ASP B 116      23.191  -0.725 104.512  1.00 75.66           O
ATOM    838  OD2 ASP B 116      21.197  -0.601 105.485  1.00 75.66           O
ATOM    839  C   ASP B 116      23.551   2.044 103.231  1.00 75.66           C
ATOM    840  O   ASP B 116      23.591   3.168 102.731  1.00 75.66           O
ATOM    841  N   LYS B 117      23.320   0.939 102.494  1.00 68.77           N
ATOM    842  CA  LYS B 117      23.048   0.977 101.083  1.00 68.77           C
ATOM    843  CB  LYS B 117      23.074  -0.421 100.445  1.00 68.77           C
ATOM    844  CG  LYS B 117      24.467  -1.052 100.522  1.00 68.77           C
ATOM    845  CD  LYS B 117      24.504  -2.544 100.194  0.00 68.77           C
ATOM    846  CE  LYS B 117      25.886  -3.171 100.399  0.00 68.77           C
ATOM    847  NZ  LYS B 117      26.888  -2.488  99.552  0.00 68.77           N
ATOM    848  C   LYS B 117      21.705   1.600 100.860  1.00 68.77           C
ATOM    849  O   LYS B 117      21.485   2.304  99.875  1.00 68.77           O
ATOM    850  N   LYS B 118      20.768   1.347 101.790  1.00 80.82           N
ATOM    851  CA  LYS B 118      19.420   1.823 101.687  1.00 80.82           C
ATOM    852  CB  LYS B 118      18.571   1.400 102.898  1.00 80.82           C
ATOM    853  CG  LYS B 118      17.067   1.592 102.707  1.00 80.82           C
ATOM    854  CD  LYS B 118      16.456   0.582 101.736  1.00 80.82           C
ATOM    855  CE  LYS B 118      14.938   0.704 101.597  1.00 80.82           C
ATOM    856  NZ  LYS B 118      14.437  -0.327 100.664  1.00 80.82           N
ATOM    857  C   LYS B 118      19.420   3.322 101.670  1.00 80.82           C
ATOM    858  O   LYS B 118      18.642   3.935 100.940  1.00 80.82           O
ATOM    859  N   ALA B 119      20.257   3.945 102.522  1.00 42.41           N
ATOM    860  CA  ALA B 119      20.340   5.376 102.628  1.00 42.41           C
ATOM    861  CB  ALA B 119      21.205   5.832 103.816  1.00 42.41           C
ATOM    862  C   ALA B 119      20.925   5.985 101.392  1.00 42.41           C
ATOM    863  O   ALA B 119      20.445   7.007 100.903  1.00 42.41           O
ATOM    864  N   SER B 120      21.991   5.370 100.849  1.00 81.17           N
ATOM    865  CA  SER B 120      22.641   5.933  99.703  1.00 81.17           C
ATOM    866  CB  SER B 120      23.826   5.081  99.223  1.00 81.17           C
ATOM    867  OG  SER B 120      24.830   5.037 100.226  1.00 81.17           O
ATOM    868  C   SER B 120      21.643   6.002  98.593  1.00 81.17           C
ATOM    869  O   SER B 120      21.488   7.039  97.949  1.00 81.17           O
ATOM    870  N   GLY B 121      20.911   4.895  98.370  1.00 27.18           N
ATOM    871  CA  GLY B 121      19.971   4.818  97.288  1.00 27.18           C
ATOM    872  C   GLY B 121      18.873   5.824  97.459  1.00 27.18           C
ATOM    873  O   GLY B 121      18.490   6.495  96.503  1.00 27.18           O
ATOM    874  N   ALA B 122      18.329   5.949  98.685  1.00 31.89           N
ATOM    875  CA  ALA B 122      17.235   6.845  98.935  1.00 31.89           C
ATOM    876  CB  ALA B 122      16.730   6.776 100.384  1.00 31.89           C
ATOM    877  C   ALA B 122      17.689   8.249  98.692  1.00 31.89           C
ATOM    878  O   ALA B 122      16.947   9.065  98.148  1.00 31.89           O
ATOM    879  N   ALA B 123      18.914   8.580  99.135  1.00 38.10           N
ATOM    880  CA  ALA B 123      19.421   9.906  98.939  1.00 38.10           C
ATOM    881  CB  ALA B 123      20.769  10.139  99.641  1.00 38.10           C
ATOM    882  C   ALA B 123      19.631  10.170  97.478  1.00 38.10           C
ATOM    883  O   ALA B 123      19.246  11.224  96.976  1.00 38.10           O
ATOM    884  N   LEU B 124      20.242   9.214  96.746  1.00 70.76           N
ATOM    885  CA  LEU B 124      20.535   9.468  95.362  1.00 70.76           C
ATOM    886  CB  LEU B 124      21.416   8.401  94.687  1.00 70.76           C
ATOM    887  CG  LEU B 124      21.816   8.788  93.246  1.00 70.76           C
ATOM    888  CD1 LEU B 124      22.587  10.117  93.222  1.00 70.76           C
ATOM    889  CD2 LEU B 124      22.595   7.657  92.557  1.00 70.76           C
ATOM    890  C   LEU B 124      19.263   9.592  94.586  1.00 70.76           C
ATOM    891  O   LEU B 124      19.117  10.484  93.754  1.00 70.76           O
ATOM    892  N   ASP B 125      18.285   8.712  94.856  1.00 77.83           N
ATOM    893  CA  ASP B 125      17.061   8.747  94.109  1.00 77.83           C
ATOM    894  CB  ASP B 125      16.068   7.664  94.566  1.00 77.83           C
ATOM    895  CG  ASP B 125      14.875   7.671  93.620  1.00 77.83           C
ATOM    896  OD1 ASP B 125      14.973   8.318  92.544  1.00 77.83           O
ATOM    897  OD2 ASP B 125      13.847   7.031  93.965  1.00 77.83           O
ATOM    898  C   ASP B 125      16.401  10.077  94.318  1.00 77.83           C
ATOM    899  O   ASP B 125      15.917  10.701  93.375  1.00 77.83           O
ATOM    900  N   ALA B 126      16.371  10.562  95.571  1.00 29.92           N
ATOM    901  CA  ALA B 126      15.707  11.803  95.837  1.00 29.92           C
ATOM    902  CB  ALA B 126      15.648  12.153  97.330  1.00 29.92           C
ATOM    903  C   ALA B 126      16.403  12.919  95.117  1.00 29.92           C
ATOM    904  O   ALA B 126      15.752  13.793  94.546  1.00 29.92           O
ATOM    905  N   VAL B 127      17.751  12.916  95.105  1.00106.53           N
ATOM    906  CA  VAL B 127      18.462  14.013  94.510  1.00106.53           C
ATOM    907  CB  VAL B 127      19.952  13.961  94.705  1.00106.53           C
ATOM    908  CG1 VAL B 127      20.239  13.911  96.215  1.00106.53           C
ATOM    909  CG2 VAL B 127      20.553  12.809  93.888  1.00106.53           C
ATOM    910  C   VAL B 127      18.184  14.102  93.037  1.00106.53           C
ATOM    911  O   VAL B 127      18.029  15.203  92.508  1.00106.53           O
ATOM    912  N   CYS B 128      18.137  12.954  92.327  1.00 86.38           N
ATOM    913  CA  CYS B 128      17.915  12.986  90.904  1.00 86.38           C
ATOM    914  CB  CYS B 128      18.145  11.630  90.201  1.00 86.38           C
ATOM    915  SG  CYS B 128      17.086  10.281  90.798  1.00 86.38           S
ATOM    916  C   CYS B 128      16.538  13.490  90.599  1.00 86.38           C
ATOM    917  O   CYS B 128      16.351  14.271  89.666  1.00 86.38           O
ATOM    918  N   ALA B 129      15.534  13.057  91.383  1.00 26.98           N
ATOM    919  CA  ALA B 129      14.178  13.470  91.159  1.00 26.98           C
ATOM    920  CB  ALA B 129      13.183  12.787  92.115  1.00 26.98           C
ATOM    921  C   ALA B 129      14.072  14.948  91.373  1.00 26.98           C
ATOM    922  O   ALA B 129      13.381  15.646  90.634  1.00 26.98           O
ATOM    923  N   LEU B 130      14.754  15.468  92.410  1.00143.75           N
ATOM    924  CA  LEU B 130      14.676  16.866  92.736  1.00143.75           C
ATOM    925  CB  LEU B 130      15.442  17.195  94.028  1.00143.75           C
ATOM    926  CG  LEU B 130      14.865  16.479  95.263  1.00143.75           C
ATOM    927  CD1 LEU B 130      15.645  16.832  96.538  1.00143.75           C
ATOM    928  CD2 LEU B 130      13.355  16.732  95.400  1.00143.75           C
ATOM    929  C   LEU B 130      15.261  17.677  91.622  1.00143.75           C
ATOM    930  O   LEU B 130      14.692  18.692  91.226  1.00143.75           O
ATOM    931  N   ILE B 131      16.407  17.241  91.070  1.00 45.11           N
ATOM    932  CA  ILE B 131      17.054  17.974  90.019  1.00 45.11           C
ATOM    933  CB  ILE B 131      18.353  17.347  89.599  1.00 45.11           C
ATOM    934  CG1 ILE B 131      19.367  17.415  90.755  1.00 45.11           C
ATOM    935  CG2 ILE B 131      18.830  18.028  88.306  1.00 45.11           C
ATOM    936  CD1 ILE B 131      20.600  16.537  90.550  1.00 45.11           C
ATOM    937  C   ILE B 131      16.149  18.040  88.831  1.00 45.11           C
ATOM    938  O   ILE B 131      16.014  19.090  88.203  1.00 45.11           O
ATOM    939  N   THR B 132      15.489  16.918  88.489  1.00104.25           N
ATOM    940  CA  THR B 132      14.638  16.906  87.336  1.00104.25           C
ATOM    941  CB  THR B 132      14.041  15.559  87.049  1.00104.25           C
ATOM    942  OG1 THR B 132      13.188  15.161  88.111  1.00104.25           O
ATOM    943  CG2 THR B 132      15.180  14.544  86.868  1.00104.25           C
ATOM    944  C   THR B 132      13.507  17.867  87.536  1.00104.25           C
ATOM    945  O   THR B 132      13.152  18.602  86.616  1.00104.25           O
ATOM    946  N   ARG B 133      12.901  17.879  88.742  1.00155.04           N
ATOM    947  CA  ARG B 133      11.772  18.741  88.946  1.00155.04           C
ATOM    948  CB  ARG B 133      11.067  18.585  90.301  1.00155.04           C
ATOM    949  CG  ARG B 133      11.924  18.974  91.504  1.00155.04           C
ATOM    950  CD  ARG B 133      11.071  19.313  92.728  1.00155.04           C
ATOM    951  NE  ARG B 133      10.303  20.545  92.385  1.00155.04           N
ATOM    952  CZ  ARG B 133       8.938  20.549  92.440  1.00155.04           C
ATOM    953  NH1 ARG B 133       8.264  19.423  92.810  1.00155.04           N
ATOM    954  NH2 ARG B 133       8.246  21.679  92.113  1.00155.04           N
ATOM    955  C   ARG B 133      12.207  20.167  88.870  1.00155.04           C
ATOM    956  O   ARG B 133      11.528  20.995  88.266  1.00155.04           O
ATOM    957  N   GLU B 134      13.361  20.488  89.483  1.00 75.61           N
ATOM    958  CA  GLU B 134      13.804  21.850  89.519  1.00 75.61           C
ATOM    959  CB  GLU B 134      15.069  22.052  90.368  1.00 75.61           C
ATOM    960  CG  GLU B 134      14.809  21.803  91.854  1.00 75.61           C
ATOM    961  CD  GLU B 134      13.674  22.726  92.281  1.00 75.61           C
ATOM    962  OE1 GLU B 134      13.463  23.761  91.594  1.00 75.61           O
ATOM    963  OE2 GLU B 134      13.001  22.408  93.298  1.00 75.61           O
ATOM    964  C   GLU B 134      14.072  22.330  88.128  1.00 75.61           C
ATOM    965  O   GLU B 134      13.736  23.462  87.787  1.00 75.61           O
ATOM    966  N   VAL B 135      14.693  21.483  87.287  1.00 36.01           N
ATOM    967  CA  VAL B 135      14.992  21.861  85.933  1.00 36.01           C
ATOM    968  CB  VAL B 135      15.806  20.826  85.211  1.00 36.01           C
ATOM    969  CG1 VAL B 135      16.008  21.285  83.758  1.00 36.01           C
ATOM    970  CG2 VAL B 135      17.122  20.614  85.981  1.00 36.01           C
ATOM    971  C   VAL B 135      13.713  22.057  85.173  1.00 36.01           C
ATOM    972  O   VAL B 135      13.577  23.009  84.406  1.00 36.01           O
ATOM    973  N   SER B 136      12.728  21.163  85.378  1.00 38.62           N
ATOM    974  CA  SER B 136      11.491  21.232  84.649  1.00 38.62           C
ATOM    975  CB  SER B 136      10.525  20.091  85.012  1.00 38.62           C
ATOM    976  OG  SER B 136      11.083  18.840  84.637  1.00 38.62           O
ATOM    977  C   SER B 136      10.806  22.520  84.985  1.00 38.62           C
ATOM    978  O   SER B 136      10.085  23.085  84.163  1.00 38.62           O
ATOM    979  N   GLY B 137      11.010  22.989  86.229  1.00 38.67           N
ATOM    980  CA  GLY B 137      10.467  24.206  86.764  1.00 38.67           C
ATOM    981  C   GLY B 137      11.075  25.380  86.059  1.00 38.67           C
ATOM    982  O   GLY B 137      10.465  26.444  85.980  1.00 38.67           O
ATOM    983  N   GLY B 138      12.315  25.235  85.557  1.00 31.39           N
ATOM    984  CA  GLY B 138      12.955  26.354  84.931  1.00 31.39           C
ATOM    985  C   GLY B 138      14.027  26.854  85.848  1.00 31.39           C
ATOM    986  O   GLY B 138      14.593  27.925  85.640  1.00 31.39           O
ATOM    987  N   GLY B 139      14.339  26.083  86.904  1.00 26.60           N
ATOM    988  CA  GLY B 139      15.373  26.513  87.799  1.00 26.60           C
ATOM    989  C   GLY B 139      16.656  25.873  87.372  1.00 26.60           C
ATOM    990  O   GLY B 139      16.669  24.790  86.789  1.00 26.60           O
ATOM    991  N   ALA B 140      17.788  26.538  87.670  1.00 38.54           N
ATOM    992  CA  ALA B 140      19.064  25.993  87.314  1.00 38.54           C
ATOM    993  CB  ALA B 140      20.076  27.051  86.839  1.00 38.54           C
ATOM    994  C   ALA B 140      19.628  25.361  88.549  1.00 38.54           C
ATOM    995  O   ALA B 140      19.558  25.923  89.643  1.00 38.54           O
ATOM    996  N   VAL B 141      20.187  24.143  88.410  1.00 61.69           N
ATOM    997  CA  VAL B 141      20.761  23.520  89.563  1.00 61.69           C
ATOM    998  CB  VAL B 141      20.327  22.089  89.749  1.00 61.69           C
ATOM    999  CG1 VAL B 141      21.001  21.528  91.011  1.00 61.69           C
ATOM   1000  CG2 VAL B 141      18.790  22.058  89.829  1.00 61.69           C
ATOM   1001  C   VAL B 141      22.248  23.568  89.400  1.00 61.69           C
ATOM   1002  O   VAL B 141      22.793  23.078  88.412  1.00 61.69           O
ATOM   1003  N   THR B 142      22.946  24.179  90.377  1.00 44.01           N
ATOM   1004  CA  THR B 142      24.370  24.312  90.283  1.00 44.01           C
ATOM   1005  CB  THR B 142      24.837  25.728  90.456  1.00 44.01           C
ATOM   1006  OG1 THR B 142      24.254  26.563  89.467  1.00 44.01           O
ATOM   1007  CG2 THR B 142      26.371  25.776  90.355  1.00 44.01           C
ATOM   1008  C   THR B 142      24.971  23.503  91.388  1.00 44.01           C
ATOM   1009  O   THR B 142      24.551  23.588  92.537  1.00 44.01           O
ATOM   1010  N   LEU B 143      25.965  22.661  91.066  1.00 82.09           N
ATOM   1011  CA  LEU B 143      26.590  21.871  92.089  1.00 82.09           C
ATOM   1012  CB  LEU B 143      26.406  20.363  91.849  1.00 82.09           C
ATOM   1013  CG  LEU B 143      24.930  19.924  91.880  1.00 82.09           C
ATOM   1014  CD1 LEU B 143      24.783  18.416  91.641  1.00 82.09           C
ATOM   1015  CD2 LEU B 143      24.239  20.373  93.180  1.00 82.09           C
ATOM   1016  C   LEU B 143      28.052  22.169  92.015  1.00 82.09           C
ATOM   1017  O   LEU B 143      28.690  21.929  90.991  1.00 82.09           O
ATOM   1018  N   PRO B 144      28.584  22.649  93.110  1.00245.70           N
ATOM   1019  CA  PRO B 144      29.938  23.140  93.150  1.00245.70           C
ATOM   1020  CD  PRO B 144      28.153  22.165  94.412  1.00245.70           C
ATOM   1021  CB  PRO B 144      30.280  23.300  94.631  1.00245.70           C
ATOM   1022  CG  PRO B 144      29.403  22.234  95.309  1.00245.70           C
ATOM   1023  C   PRO B 144      30.958  22.304  92.441  1.00245.70           C
ATOM   1024  O   PRO B 144      31.425  22.729  91.408  1.00245.70           O
ATOM   1025  N   GLY B 145      31.319  21.108  92.889  1.00173.06           N
ATOM   1026  CA  GLY B 145      32.357  20.373  92.220  1.00173.06           C
ATOM   1027  C   GLY B 145      31.946  19.793  90.892  1.00173.06           C
ATOM   1028  O   GLY B 145      32.819  19.400  90.129  1.00173.06           O
ATOM   1029  N   VAL B 146      30.648  19.494  90.672  1.00112.84           N
ATOM   1030  CA  VAL B 146      30.228  18.813  89.464  1.00112.84           C
ATOM   1031  CB  VAL B 146      28.982  18.016  89.682  1.00112.84           C
ATOM   1032  CG1 VAL B 146      28.569  17.366  88.351  1.00112.84           C
ATOM   1033  CG2 VAL B 146      29.255  17.016  90.809  1.00112.84           C
ATOM   1034  C   VAL B 146      29.967  19.606  88.209  1.00112.84           C
ATOM   1035  O   VAL B 146      30.568  19.342  87.166  1.00112.84           O
ATOM   1036  N   GLY B 147      29.044  20.596  88.274  1.00 38.71           N
ATOM   1037  CA  GLY B 147      28.594  21.287  87.090  1.00 38.71           C
ATOM   1038  C   GLY B 147      27.158  21.686  87.328  1.00 38.71           C
ATOM   1039  O   GLY B 147      26.688  21.629  88.463  1.00 38.71           O
ATOM   1040  N   LYS B 148      26.410  22.101  86.269  1.00113.86           N
ATOM   1041  CA  LYS B 148      25.054  22.538  86.494  1.00113.86           C
ATOM   1042  CB  LYS B 148      24.907  24.071  86.531  1.00113.86           C
ATOM   1043  CG  LYS B 148      25.353  24.778  85.251  1.00113.86           C
ATOM   1044  CD  LYS B 148      24.942  26.251  85.205  1.00113.86           C
ATOM   1045  CE  LYS B 148      25.684  27.122  86.222  1.00113.86           C
ATOM   1046  NZ  LYS B 148      25.232  28.528  86.113  1.00113.86           N
ATOM   1047  C   LYS B 148      24.119  22.002  85.443  1.00113.86           C
ATOM   1048  O   LYS B 148      24.539  21.609  84.355  1.00113.86           O
ATOM   1049  N   ILE B 149      22.803  21.961  85.777  1.00 47.30           N
ATOM   1050  CA  ILE B 149      21.775  21.484  84.887  1.00 47.30           C
ATOM   1051  CB  ILE B 149      21.050  20.273  85.400  1.00 47.30           C
ATOM   1052  CG1 ILE B 149      22.023  19.092  85.559  1.00 47.30           C
ATOM   1053  CG2 ILE B 149      19.882  19.980  84.445  1.00 47.30           C
ATOM   1054  CD1 ILE B 149      21.421  17.908  86.316  1.00 47.30           C
ATOM   1055  C   ILE B 149      20.749  22.567  84.720  1.00 47.30           C
ATOM   1056  O   ILE B 149      20.336  23.199  85.694  1.00 47.30           O
ATOM   1057  N   TYR B 150      20.335  22.828  83.457  1.00 55.00           N
ATOM   1058  CA  TYR B 150      19.338  23.832  83.201  1.00 55.00           C
ATOM   1059  CB  TYR B 150      19.920  25.246  83.011  1.00 55.00           C
ATOM   1060  CG  TYR B 150      20.940  25.212  81.926  1.00 55.00           C
ATOM   1061  CD1 TYR B 150      20.571  25.321  80.605  1.00 55.00           C
ATOM   1062  CD2 TYR B 150      22.273  25.079  82.236  1.00 55.00           C
ATOM   1063  CE1 TYR B 150      21.518  25.292  79.608  1.00 55.00           C
ATOM   1064  CE2 TYR B 150      23.224  25.050  81.244  1.00 55.00           C
ATOM   1065  CZ  TYR B 150      22.848  25.160  79.928  1.00 55.00           C
ATOM   1066  OH  TYR B 150      23.822  25.132  78.907  1.00 55.00           O
ATOM   1067  C   TYR B 150      18.527  23.466  81.993  1.00 55.00           C
ATOM   1068  O   TYR B 150      18.836  22.514  81.278  1.00 55.00           O
ATOM   1069  N   CYS B 151      17.434  24.224  81.759  1.00 74.65           N
ATOM   1070  CA  CYS B 151      16.559  23.988  80.643  1.00 74.65           C
ATOM   1071  CB  CYS B 151      15.086  24.286  80.954  1.00 74.65           C
ATOM   1072  SG  CYS B 151      14.029  23.975  79.515  1.00 74.65           S
ATOM   1073  C   CYS B 151      16.950  24.899  79.522  1.00 74.65           C
ATOM   1074  O   CYS B 151      17.302  26.055  79.747  1.00 74.65           O
ATOM   1075  N   ARG B 152      16.892  24.385  78.273  1.00 96.23           N
ATOM   1076  CA  ARG B 152      17.251  25.163  77.117  1.00 96.23           C
ATOM   1077  CB  ARG B 152      18.398  24.537  76.311  1.00 96.23           C
ATOM   1078  CG  ARG B 152      19.714  24.464  77.085  1.00 96.23           C
ATOM   1079  CD  ARG B 152      20.697  25.571  76.708  1.00 96.23           C
ATOM   1080  NE  ARG B 152      21.014  25.390  75.265  1.00 96.23           N
ATOM   1081  CZ  ARG B 152      22.013  24.538  74.891  1.00 96.23           C
ATOM   1082  NH1 ARG B 152      22.721  23.862  75.841  1.00 96.23           N
ATOM   1083  NH2 ARG B 152      22.302  24.363  73.570  1.00 96.23           N
ATOM   1084  C   ARG B 152      16.064  25.224  76.202  1.00 96.23           C
ATOM   1085  O   ARG B 152      15.308  24.263  76.076  1.00 96.23           O
ATOM   1086  N   GLU B 153      15.865  26.385  75.540  1.00 81.40           N
ATOM   1087  CA  GLU B 153      14.748  26.552  74.653  1.00 81.40           C
ATOM   1088  CB  GLU B 153      14.326  28.020  74.464  1.00 81.40           C
ATOM   1089  CG  GLU B 153      13.847  28.693  75.753  1.00 81.40           C
ATOM   1090  CD  GLU B 153      12.595  27.977  76.239  1.00 81.40           C
ATOM   1091  OE1 GLU B 153      11.848  27.427  75.387  1.00 81.40           O
ATOM   1092  OE2 GLU B 153      12.374  27.970  77.478  1.00 81.40           O
ATOM   1093  C   GLU B 153      15.102  26.030  73.295  1.00 81.40           C
ATOM   1094  O   GLU B 153      16.253  26.100  72.865  1.00 81.40           O
ATOM   1095  N   ARG B 154      14.092  25.482  72.587  1.00196.88           N
ATOM   1096  CA  ARG B 154      14.262  25.005  71.245  1.00196.88           C
ATOM   1097  CB  ARG B 154      13.921  23.516  71.054  1.00196.88           C
ATOM   1098  CG  ARG B 154      14.829  22.536  71.795  1.00196.88           C
ATOM   1099  CD  ARG B 154      16.210  22.360  71.163  1.00196.88           C
ATOM   1100  NE  ARG B 154      17.163  23.198  71.941  1.00196.88           N
ATOM   1101  CZ  ARG B 154      18.428  22.745  72.183  1.00196.88           C
ATOM   1102  NH1 ARG B 154      18.824  21.534  71.690  1.00196.88           N
ATOM   1103  NH2 ARG B 154      19.291  23.494  72.927  1.00196.88           N
ATOM   1104  C   ARG B 154      13.247  25.733  70.424  1.00196.88           C
ATOM   1105  O   ARG B 154      12.087  25.843  70.817  1.00196.88           O
ATOM   1106  N   PRO B 155      13.662  26.249  69.302  1.00146.84           N
ATOM   1107  CA  PRO B 155      12.714  26.929  68.462  1.00146.84           C
ATOM   1108  CD  PRO B 155      14.969  26.886  69.256  1.00146.84           C
ATOM   1109  CB  PRO B 155      13.527  27.862  67.568  1.00146.84           C
ATOM   1110  CG  PRO B 155      14.786  28.151  68.402  1.00146.84           C
ATOM   1111  C   PRO B 155      11.892  25.947  67.692  1.00146.84           C
ATOM   1112  O   PRO B 155      12.297  24.792  67.574  1.00146.84           O
ATOM   1113  N   GLU B 156      10.730  26.385  67.170  1.00 62.19           N
ATOM   1114  CA  GLU B 156       9.901  25.516  66.388  1.00 62.19           C
ATOM   1115  CB  GLU B 156       8.521  26.115  66.064  1.00 62.19           C
ATOM   1116  CG  GLU B 156       7.675  26.397  67.309  1.00 62.19           C
ATOM   1117  CD  GLU B 156       8.164  27.706  67.913  1.00 62.19           C
ATOM   1118  OE1 GLU B 156       8.826  28.483  67.175  1.00 62.19           O
ATOM   1119  OE2 GLU B 156       7.879  27.948  69.116  1.00 62.19           O
ATOM   1120  C   GLU B 156      10.613  25.308  65.094  1.00 62.19           C
ATOM   1121  O   GLU B 156      11.347  26.183  64.635  1.00 62.19           O
ATOM   1122  N   ARG B 157      10.438  24.122  64.480  1.00112.58           N
ATOM   1123  CA  ARG B 157      11.126  23.873  63.250  1.00112.58           C
ATOM   1124  CB  ARG B 157      12.427  23.071  63.428  1.00112.58           C
ATOM   1125  CG  ARG B 157      12.234  21.694  64.068  1.00112.58           C
ATOM   1126  CD  ARG B 157      11.904  21.741  65.561  1.00112.58           C
ATOM   1127  NE  ARG B 157      12.989  22.505  66.237  1.00112.58           N
ATOM   1128  CZ  ARG B 157      14.155  21.883  66.579  1.00112.58           C
ATOM   1129  NH1 ARG B 157      14.347  20.572  66.253  1.00112.58           N
ATOM   1130  NH2 ARG B 157      15.126  22.577  67.238  1.00112.58           N
ATOM   1131  C   ARG B 157      10.223  23.104  62.340  1.00112.58           C
ATOM   1132  O   ARG B 157       9.160  22.633  62.741  1.00112.58           O
ATOM   1133  N   MET B 158      10.636  22.982  61.065  1.00 91.59           N
ATOM   1134  CA  MET B 158       9.856  22.279  60.094  1.00 91.59           C
ATOM   1135  CB  MET B 158       9.923  22.918  58.695  1.00 91.59           C
ATOM   1136  CG  MET B 158      11.338  22.955  58.111  0.00 91.59           C
ATOM   1137  SD  MET B 158      11.458  23.743  56.478  1.00 91.59           S
ATOM   1138  CE  MET B 158      11.120  25.419  57.090  1.00 91.59           C
ATOM   1139  C   MET B 158      10.395  20.892  60.007  1.00 91.59           C
ATOM   1140  O   MET B 158      11.600  20.671  60.115  1.00 91.59           O
ATOM   1141  N   VAL B 159       9.489  19.911  59.842  1.00 88.95           N
ATOM   1142  CA  VAL B 159       9.876  18.534  59.765  1.00 88.95           C
ATOM   1143  CB  VAL B 159       9.627  17.803  61.058  1.00 88.95           C
ATOM   1144  CG1 VAL B 159      10.061  16.331  60.934  1.00 88.95           C
ATOM   1145  CG2 VAL B 159      10.335  18.570  62.189  1.00 88.95           C
ATOM   1146  C   VAL B 159       9.009  17.937  58.703  1.00 88.95           C
ATOM   1147  O   VAL B 159       8.057  18.569  58.250  1.00 88.95           O
ATOM   1148  N   ARG B 160       9.341  16.720  58.242  1.00 37.84           N
ATOM   1149  CA  ARG B 160       8.561  16.090  57.219  1.00 37.84           C
ATOM   1150  CB  ARG B 160       9.353  15.919  55.910  1.00 37.84           C
ATOM   1151  CG  ARG B 160       8.586  15.258  54.765  1.00 37.84           C
ATOM   1152  CD  ARG B 160       9.427  15.113  53.494  1.00 37.84           C
ATOM   1153  NE  ARG B 160       9.759  16.486  53.017  1.00 37.84           N
ATOM   1154  CZ  ARG B 160       8.959  17.103  52.098  1.00 37.84           C
ATOM   1155  NH1 ARG B 160       7.862  16.460  51.606  1.00 37.84           N
ATOM   1156  NH2 ARG B 160       9.256  18.362  51.659  1.00 37.84           N
ATOM   1157  C   ARG B 160       8.190  14.724  57.718  1.00 37.84           C
ATOM   1158  O   ARG B 160       8.922  14.119  58.501  1.00 37.84           O
ATOM   1159  N   ASN B 161       7.020  14.209  57.290  1.00 58.41           N
ATOM   1160  CA  ASN B 161       6.600  12.898  57.699  1.00 58.41           C
ATOM   1161  CB  ASN B 161       5.070  12.772  57.829  1.00 58.41           C
ATOM   1162  CG  ASN B 161       4.730  11.421  58.441  1.00 58.41           C
ATOM   1163  OD1 ASN B 161       4.557  11.304  59.653  1.00 58.41           O
ATOM   1164  ND2 ASN B 161       4.621  10.369  57.588  1.00 58.41           N
ATOM   1165  C   ASN B 161       7.048  11.962  56.624  1.00 58.41           C
ATOM   1166  O   ASN B 161       6.754  12.171  55.447  1.00 58.41           O
ATOM   1167  N   PRO B 162       7.788  10.948  56.969  1.00160.12           N
ATOM   1168  CA  PRO B 162       8.267  10.057  55.952  1.00160.12           C
ATOM   1169  CD  PRO B 162       8.690  11.010  58.108  1.00160.12           C
ATOM   1170  CB  PRO B 162       9.316   9.179  56.631  1.00160.12           C
ATOM   1171  CG  PRO B 162       9.865  10.082  57.751  1.00160.12           C
ATOM   1172  C   PRO B 162       7.204   9.293  55.231  1.00160.12           C
ATOM   1173  O   PRO B 162       7.341   9.090  54.026  1.00160.12           O
ATOM   1174  N   ALA B 163       6.167   8.813  55.941  1.00 46.82           N
ATOM   1175  CA  ALA B 163       5.167   8.042  55.259  1.00 46.82           C
ATOM   1176  CB  ALA B 163       4.178   7.372  56.226  1.00 46.82           C
ATOM   1177  C   ALA B 163       4.359   8.899  54.334  1.00 46.82           C
ATOM   1178  O   ALA B 163       4.229   8.599  53.147  1.00 46.82           O
ATOM   1179  N   THR B 164       3.792   9.994  54.881  1.00 50.11           N
ATOM   1180  CA  THR B 164       2.929  10.878  54.149  1.00 50.11           C
ATOM   1181  CB  THR B 164       2.096  11.742  55.049  1.00 50.11           C
ATOM   1182  OG1 THR B 164       2.927  12.550  55.868  1.00 50.11           O
ATOM   1183  CG2 THR B 164       1.220  10.827  55.921  1.00 50.11           C
ATOM   1184  C   THR B 164       3.695  11.758  53.211  1.00 50.11           C
ATOM   1185  O   THR B 164       3.277  11.984  52.076  1.00 50.11           O
ATOM   1186  N   GLY B 165       4.850  12.278  53.661  1.00 16.35           N
ATOM   1187  CA  GLY B 165       5.608  13.180  52.847  1.00 16.35           C
ATOM   1188  C   GLY B 165       5.111  14.558  53.143  1.00 16.35           C
ATOM   1189  O   GLY B 165       5.543  15.532  52.530  1.00 16.35           O
ATOM   1190  N   GLU B 166       4.168  14.671  54.098  1.00105.50           N
ATOM   1191  CA  GLU B 166       3.621  15.948  54.452  1.00105.50           C
ATOM   1192  CB  GLU B 166       2.273  15.874  55.183  1.00105.50           C
ATOM   1193  CG  GLU B 166       1.104  15.621  54.237  0.00105.50           C
ATOM   1194  CD  GLU B 166       0.951  16.877  53.394  0.00105.50           C
ATOM   1195  OE1 GLU B 166       1.486  17.937  53.816  0.00105.50           O
ATOM   1196  OE2 GLU B 166       0.299  16.795  52.321  0.00105.50           O
ATOM   1197  C   GLU B 166       4.560  16.672  55.352  1.00105.50           C
ATOM   1198  O   GLU B 166       5.313  16.079  56.123  1.00105.50           O
ATOM   1199  N   GLN B 167       4.527  18.010  55.250  1.00 96.13           N
ATOM   1200  CA  GLN B 167       5.332  18.843  56.082  1.00 96.13           C
ATOM   1201  CB  GLN B 167       5.480  20.258  55.507  1.00 96.13           C
ATOM   1202  CG  GLN B 167       4.139  20.990  55.422  1.00 96.13           C
ATOM   1203  CD  GLN B 167       4.328  22.257  54.603  1.00 96.13           C
ATOM   1204  OE1 GLN B 167       5.357  22.447  53.958  1.00 96.13           O
ATOM   1205  NE2 GLN B 167       3.297  23.145  54.617  1.00 96.13           N
ATOM   1206  C   GLN B 167       4.621  18.947  57.390  1.00 96.13           C
ATOM   1207  O   GLN B 167       3.392  18.920  57.439  1.00 96.13           O
ATOM   1208  N   ILE B 168       5.387  19.015  58.494  1.00 82.85           N
ATOM   1209  CA  ILE B 168       4.784  19.183  59.782  1.00 82.85           C
ATOM   1210  CB  ILE B 168       4.727  17.931  60.608  1.00 82.85           C
ATOM   1211  CG1 ILE B 168       3.792  18.137  61.813  1.00 82.85           C
ATOM   1212  CG2 ILE B 168       6.164  17.536  60.988  1.00 82.85           C
ATOM   1213  CD1 ILE B 168       3.424  16.842  62.533  1.00 82.85           C
ATOM   1214  C   ILE B 168       5.605  20.182  60.531  1.00 82.85           C
ATOM   1215  O   ILE B 168       6.802  20.323  60.290  1.00 82.85           O
ATOM   1216  N   LYS B 169       4.968  20.931  61.448  1.00 59.44           N
ATOM   1217  CA  LYS B 169       5.710  21.878  62.224  1.00 59.44           C
ATOM   1218  CB  LYS B 169       4.949  23.179  62.534  1.00 59.44           C
ATOM   1219  CG  LYS B 169       5.778  24.164  63.363  1.00 59.44           C
ATOM   1220  CD  LYS B 169       5.140  25.544  63.542  1.00 59.44           C
ATOM   1221  CE  LYS B 169       5.482  26.536  62.432  1.00 59.44           C
ATOM   1222  NZ  LYS B 169       4.915  27.865  62.755  1.00 59.44           N
ATOM   1223  C   LYS B 169       5.990  21.243  63.539  1.00 59.44           C
ATOM   1224  O   LYS B 169       5.102  20.681  64.177  1.00 59.44           O
ATOM   1225  N   LYS B 170       7.259  21.304  63.970  1.00 75.44           N
ATOM   1226  CA  LYS B 170       7.596  20.781  65.255  1.00 75.44           C
ATOM   1227  CB  LYS B 170       9.027  20.222  65.310  1.00 75.44           C
ATOM   1228  CG  LYS B 170       9.414  19.570  66.638  1.00 75.44           C
ATOM   1229  CD  LYS B 170      10.699  18.748  66.529  1.00 75.44           C
ATOM   1230  CE  LYS B 170      11.124  18.072  67.831  1.00 75.44           C
ATOM   1231  NZ  LYS B 170      12.263  17.164  67.578  1.00 75.44           N
ATOM   1232  C   LYS B 170       7.514  21.960  66.166  1.00 75.44           C
ATOM   1233  O   LYS B 170       8.081  23.014  65.878  1.00 75.44           O
ATOM   1234  N   ASP B 171       6.790  21.819  67.290  1.00 31.90           N
ATOM   1235  CA  ASP B 171       6.609  22.943  68.157  1.00 31.90           C
ATOM   1236  CB  ASP B 171       5.517  22.746  69.222  1.00 31.90           C
ATOM   1237  CG  ASP B 171       4.175  22.658  68.514  1.00 31.90           C
ATOM   1238  OD1 ASP B 171       4.173  22.445  67.272  1.00 31.90           O
ATOM   1239  OD2 ASP B 171       3.132  22.801  69.205  1.00 31.90           O
ATOM   1240  C   ASP B 171       7.885  23.182  68.886  1.00 31.90           C
ATOM   1241  O   ASP B 171       8.780  22.338  68.902  1.00 31.90           O
ATOM   1242  N   ALA B 172       8.003  24.377  69.495  1.00 31.31           N
ATOM   1243  CA  ALA B 172       9.184  24.668  70.246  1.00 31.31           C
ATOM   1244  CB  ALA B 172       9.268  26.126  70.733  1.00 31.31           C
ATOM   1245  C   ALA B 172       9.146  23.784  71.445  1.00 31.31           C
ATOM   1246  O   ALA B 172       8.081  23.531  72.009  1.00 31.31           O
ATOM   1247  N   ASP B 173      10.319  23.259  71.848  1.00 54.66           N
ATOM   1248  CA  ASP B 173      10.373  22.398  72.988  1.00 54.66           C
ATOM   1249  CB  ASP B 173      10.684  20.928  72.652  1.00 54.66           C
ATOM   1250  CG  ASP B 173       9.459  20.313  71.995  1.00 54.66           C
ATOM   1251  OD1 ASP B 173       8.416  21.017  71.905  1.00 54.66           O
ATOM   1252  OD2 ASP B 173       9.542  19.127  71.578  1.00 54.66           O
ATOM   1253  C   ASP B 173      11.470  22.884  73.871  1.00 54.66           C
ATOM   1254  O   ASP B 173      12.202  23.809  73.528  1.00 54.66           O
ATOM   1255  N   LYS B 174      11.581  22.276  75.066  1.00 47.20           N
ATOM   1256  CA  LYS B 174      12.612  22.627  75.992  1.00 47.20           C
ATOM   1257  CB  LYS B 174      12.057  23.054  77.358  1.00 47.20           C
ATOM   1258  CG  LYS B 174      11.220  24.332  77.310  1.00 47.20           C
ATOM   1259  CD  LYS B 174      10.372  24.536  78.565  1.00 47.20           C
ATOM   1260  CE  LYS B 174       9.514  25.801  78.533  1.00 47.20           C
ATOM   1261  NZ  LYS B 174       8.541  25.775  79.645  1.00 47.20           N
ATOM   1262  C   LYS B 174      13.408  21.379  76.209  1.00 47.20           C
ATOM   1263  O   LYS B 174      12.860  20.279  76.168  1.00 47.20           O
ATOM   1264  N   VAL B 175      14.734  21.516  76.421  1.00 95.99           N
ATOM   1265  CA  VAL B 175      15.544  20.351  76.638  1.00 95.99           C
ATOM   1266  CB  VAL B 175      16.446  20.030  75.482  1.00 95.99           C
ATOM   1267  CG1 VAL B 175      15.576  19.712  74.255  1.00 95.99           C
ATOM   1268  CG2 VAL B 175      17.412  21.209  75.276  1.00 95.99           C
ATOM   1269  C   VAL B 175      16.433  20.620  77.816  1.00 95.99           C
ATOM   1270  O   VAL B 175      16.800  21.763  78.082  1.00 95.99           O
ATOM   1271  N   VAL B 176      16.790  19.564  78.576  1.00111.99           N
ATOM   1272  CA  VAL B 176      17.672  19.784  79.683  1.00111.99           C
ATOM   1273  CB  VAL B 176      17.451  18.862  80.847  1.00111.99           C
ATOM   1274  CG1 VAL B 176      17.543  17.415  80.370  1.00111.99           C
ATOM   1275  CG2 VAL B 176      18.463  19.219  81.951  1.00111.99           C
ATOM   1276  C   VAL B 176      19.085  19.697  79.195  1.00111.99           C
ATOM   1277  O   VAL B 176      19.390  18.950  78.267  1.00111.99           O
ATOM   1278  N   LYS B 177      19.982  20.519  79.781  1.00 95.01           N
ATOM   1279  CA  LYS B 177      21.355  20.496  79.366  1.00 95.01           C
ATOM   1280  CB  LYS B 177      21.773  21.691  78.488  1.00 95.01           C
ATOM   1281  CG  LYS B 177      21.259  21.579  77.053  1.00 95.01           C
ATOM   1282  CD  LYS B 177      21.753  20.312  76.346  1.00 95.01           C
ATOM   1283  CE  LYS B 177      21.194  20.127  74.935  1.00 95.01           C
ATOM   1284  NZ  LYS B 177      21.740  18.889  74.335  1.00 95.01           N
ATOM   1285  C   LYS B 177      22.224  20.487  80.579  1.00 95.01           C
ATOM   1286  O   LYS B 177      21.855  21.002  81.634  1.00 95.01           O
ATOM   1287  N   MET B 178      23.416  19.870  80.447  1.00 53.96           N
ATOM   1288  CA  MET B 178      24.333  19.790  81.544  1.00 53.96           C
ATOM   1289  CB  MET B 178      24.701  18.347  81.933  1.00 53.96           C
ATOM   1290  CG  MET B 178      25.672  18.262  83.113  1.00 53.96           C
ATOM   1291  SD  MET B 178      26.122  16.569  83.605  1.00 53.96           S
ATOM   1292  CE  MET B 178      27.162  16.247  82.150  1.00 53.96           C
ATOM   1293  C   MET B 178      25.595  20.471  81.135  1.00 53.96           C
ATOM   1294  O   MET B 178      26.055  20.330  80.002  1.00 53.96           O
ATOM   1295  N   THR B 179      26.167  21.265  82.059  1.00 37.44           N
ATOM   1296  CA  THR B 179      27.420  21.914  81.819  1.00 37.44           C
ATOM   1297  CB  THR B 179      27.372  23.403  82.002  1.00 37.44           C
ATOM   1298  OG1 THR B 179      26.408  23.971  81.128  1.00 37.44           O
ATOM   1299  CG2 THR B 179      28.763  23.987  81.707  1.00 37.44           C
ATOM   1300  C   THR B 179      28.344  21.366  82.854  1.00 37.44           C
ATOM   1301  O   THR B 179      28.065  21.417  84.051  1.00 37.44           O
ATOM   1302  N   ILE B 180      29.480  20.822  82.401  1.00119.20           N
ATOM   1303  CA  ILE B 180      30.412  20.199  83.289  1.00119.20           C
ATOM   1304  CB  ILE B 180      31.307  19.255  82.563  1.00119.20           C
ATOM   1305  CG1 ILE B 180      32.190  20.017  81.557  1.00119.20           C
ATOM   1306  CG2 ILE B 180      30.367  18.233  81.902  1.00119.20           C
ATOM   1307  CD1 ILE B 180      33.352  19.196  81.002  1.00119.20           C
ATOM   1308  C   ILE B 180      31.255  21.262  83.909  1.00119.20           C
ATOM   1309  O   ILE B 180      31.642  22.227  83.256  1.00119.20           O
ATOM   1310  N   ALA B 181      31.528  21.122  85.218  1.00 39.72           N
ATOM   1311  CA  ALA B 181      32.339  22.056  85.944  1.00 39.72           C
ATOM   1312  CB  ALA B 181      32.281  21.865  87.470  1.00 39.72           C
ATOM   1313  C   ALA B 181      33.762  21.859  85.520  1.00 39.72           C
ATOM   1314  O   ALA B 181      34.099  20.851  84.905  1.00 39.72           O
ATOM   1315  N   LYS B 182      34.629  22.841  85.843  1.00 74.76           N
ATOM   1316  CA  LYS B 182      36.016  22.821  85.472  1.00 74.76           C
ATOM   1317  CB  LYS B 182      36.803  24.041  85.982  1.00 74.76           C
ATOM   1318  CG  LYS B 182      36.588  25.320  85.172  0.00 74.76           C
ATOM   1319  CD  LYS B 182      37.176  26.565  85.839  0.00 74.76           C
ATOM   1320  CE  LYS B 182      37.378  27.735  84.875  0.00 74.76           C
ATOM   1321  NZ  LYS B 182      36.100  28.079  84.214  0.00 74.76           N
ATOM   1322  C   LYS B 182      36.687  21.617  86.051  1.00 74.76           C
ATOM   1323  O   LYS B 182      37.526  20.997  85.401  1.00 74.76           O
ATOM   1324  N   ALA B 183      36.352  21.248  87.295  1.00 32.37           N
ATOM   1325  CA  ALA B 183      37.019  20.133  87.899  1.00 32.37           C
ATOM   1326  CB  ALA B 183      36.520  19.844  89.325  1.00 32.37           C
ATOM   1327  C   ALA B 183      36.758  18.910  87.078  1.00 32.37           C
ATOM   1328  O   ALA B 183      37.674  18.142  86.789  1.00 32.37           O
ATOM   1329  N   LEU B 184      35.496  18.710  86.659  1.00 45.35           N
ATOM   1330  CA  LEU B 184      35.116  17.548  85.912  1.00 45.35           C
ATOM   1331  CB  LEU B 184      33.609  17.498  85.608  1.00 45.35           C
ATOM   1332  CG  LEU B 184      33.193  16.254  84.800  1.00 45.35           C
ATOM   1333  CD1 LEU B 184      33.412  14.961  85.598  1.00 45.35           C
ATOM   1334  CD2 LEU B 184      31.760  16.390  84.260  1.00 45.35           C
ATOM   1335  C   LEU B 184      35.820  17.535  84.593  1.00 45.35           C
ATOM   1336  O   LEU B 184      36.316  16.498  84.157  1.00 45.35           O
ATOM   1337  N   LYS B 185      35.874  18.695  83.920  1.00108.46           N
ATOM   1338  CA  LYS B 185      36.476  18.770  82.621  1.00108.46           C
ATOM   1339  CB  LYS B 185      36.257  20.145  81.961  1.00108.46           C
ATOM   1340  CG  LYS B 185      36.765  21.327  82.787  1.00108.46           C
ATOM   1341  CD  LYS B 185      36.560  22.689  82.121  1.00108.46           C
ATOM   1342  CE  LYS B 185      35.193  23.311  82.418  1.00108.46           C
ATOM   1343  NZ  LYS B 185      35.124  24.674  81.852  1.00108.46           N
ATOM   1344  C   LYS B 185      37.938  18.475  82.725  1.00108.46           C
ATOM   1345  O   LYS B 185      38.498  17.777  81.883  1.00108.46           O
ATOM   1346  N   ASP B 186      38.596  18.995  83.777  1.00 33.06           N
ATOM   1347  CA  ASP B 186      40.010  18.828  83.948  1.00 33.06           C
ATOM   1348  CB  ASP B 186      40.552  19.617  85.150  1.00 33.06           C
ATOM   1349  CG  ASP B 186      40.420  21.097  84.823  1.00 33.06           C
ATOM   1350  OD1 ASP B 186      40.130  21.413  83.639  1.00 33.06           O
ATOM   1351  OD2 ASP B 186      40.607  21.929  85.749  1.00 33.06           O
ATOM   1352  C   ASP B 186      40.340  17.387  84.180  1.00 33.06           C
ATOM   1353  O   ASP B 186      41.344  16.889  83.672  1.00 33.06           O
ATOM   1354  N   SER B 187      39.508  16.678  84.964  1.00 66.07           N
ATOM   1355  CA  SER B 187      39.803  15.315  85.298  1.00 66.07           C
ATOM   1356  CB  SER B 187      38.823  14.723  86.325  1.00 66.07           C
ATOM   1357  OG  SER B 187      39.227  13.408  86.676  1.00 66.07           O
ATOM   1358  C   SER B 187      39.754  14.471  84.061  1.00 66.07           C
ATOM   1359  O   SER B 187      40.591  13.589  83.870  1.00 66.07           O
ATOM   1360  N   VAL B 188      38.765  14.717  83.180  1.00103.07           N
ATOM   1361  CA  VAL B 188      38.642  13.918  81.995  1.00103.07           C
ATOM   1362  CB  VAL B 188      37.388  14.184  81.205  1.00103.07           C
ATOM   1363  CG1 VAL B 188      37.491  15.536  80.484  1.00103.07           C
ATOM   1364  CG2 VAL B 188      37.147  12.988  80.272  1.00103.07           C
ATOM   1365  C   VAL B 188      39.835  14.151  81.121  1.00103.07           C
ATOM   1366  O   VAL B 188      40.379  13.209  80.547  1.00103.07           O
ATOM   1367  N   ASN B 189      40.268  15.419  80.964  1.00111.85           N
ATOM   1368  CA  ASN B 189      41.464  15.629  80.202  1.00111.85           C
ATOM   1369  CB  ASN B 189      41.240  16.179  78.776  1.00111.85           C
ATOM   1370  CG  ASN B 189      40.603  17.557  78.824  1.00111.85           C
ATOM   1371  OD1 ASN B 189      41.194  18.539  78.378  1.00111.85           O
ATOM   1372  ND2 ASN B 189      39.360  17.632  79.368  1.00111.85           N
ATOM   1373  C   ASN B 189      42.330  16.569  80.970  1.00111.85           C
ATOM   1374  O   ASN B 189      41.993  17.734  81.178  1.00111.85           O
ATOM   1375  N   GLY B 190      43.495  16.073  81.423  1.00 11.00           N
ATOM   1376  CA  GLY B 190      44.380  16.915  82.164  1.00 11.00           C
ATOM   1377  C   GLY B 190      45.168  17.717  81.138  1.00 11.00           C
ATOM   1378  O   GLY B 190      45.854  17.075  80.298  1.00 11.00           O
ATOM   1379  OXT GLY B 190      45.093  18.974  81.175  1.00 11.00           O
TER    1380      GLY B 190
END
