# Supplementary material for: Comparison of histone-like HU protein DNA-binding properties and HU/IHF protein sequence alignment
Source: PLoS One. 2017 Nov 13;12(11):e0188037. doi: 10.1371/journal.pone.0188037 (PMC5683647; doi:10.1371/journal.pone.0188037)
Supplement: S3 File — (ZIP) [file pone.0188037.s003.zip › D2_2.pdb]

EXPDTA    THEORETICAL MODEL, MODELLER 9.17 2017/01/19 01:04:29
REMARK   6 MODELLER OBJECTIVE FUNCTION:      1025.3954
REMARK   6 MODELLER BEST TEMPLATE % SEQ ID:  39.037
REMARK   6 SEQUENCE: D2_2
REMARK   6 DOPE score: -15390.05859
REMARK   6 GA341 score: 0.99314
REMARK   6 TEMPLATE: 1p71 1:A - 91:B MODELS 1:A - 190:B AT 39.0%
ATOM      1  N   MET A   1       8.505  25.219  92.612  1.00121.32           N
ATOM      2  CA  MET A   1       9.965  25.300  92.784  1.00121.32           C
ATOM      3  CB  MET A   1      10.541  23.898  92.539  1.00121.32           C
ATOM      4  CG  MET A   1      11.914  23.652  93.160  1.00121.32           C
ATOM      5  SD  MET A   1      12.382  21.896  93.230  1.00121.32           S
ATOM      6  CE  MET A   1      11.076  21.434  94.407  1.00121.32           C
ATOM      7  C   MET A   1      10.371  26.242  91.700  1.00121.32           C
ATOM      8  O   MET A   1      11.524  26.266  91.275  1.00121.32           O
ATOM      9  N   SER A   2       9.383  27.060  91.264  1.00 82.28           N
ATOM     10  CA  SER A   2       9.445  27.993  90.172  1.00 82.28           C
ATOM     11  CB  SER A   2       8.093  28.187  89.449  1.00 82.28           C
ATOM     12  OG  SER A   2       7.095  28.677  90.334  1.00 82.28           O
ATOM     13  C   SER A   2       9.922  29.320  90.658  1.00 82.28           C
ATOM     14  O   SER A   2      11.064  29.471  91.082  1.00 82.28           O
ATOM     15  N   LYS A   3       9.126  30.380  90.432  1.00108.54           N
ATOM     16  CA  LYS A   3       9.524  31.622  91.012  1.00108.54           C
ATOM     17  CB  LYS A   3       8.812  32.828  90.379  1.00108.54           C
ATOM     18  CG  LYS A   3       9.474  34.173  90.694  1.00108.54           C
ATOM     19  CD  LYS A   3       9.181  35.201  89.611  1.00108.54           C
ATOM     20  CE  LYS A   3       9.862  34.826  88.287  1.00108.54           C
ATOM     21  NZ  LYS A   3       9.078  35.319  87.135  1.00108.54           N
ATOM     22  C   LYS A   3       9.275  31.577  92.497  1.00108.54           C
ATOM     23  O   LYS A   3      10.149  31.953  93.276  1.00108.54           O
ATOM     24  N   PRO A   4       8.121  31.114  92.929  1.00243.68           N
ATOM     25  CA  PRO A   4       7.825  31.076  94.343  1.00243.68           C
ATOM     26  CD  PRO A   4       6.913  31.260  92.129  1.00243.68           C
ATOM     27  CB  PRO A   4       6.318  30.858  94.452  1.00243.68           C
ATOM     28  CG  PRO A   4       5.764  31.437  93.141  1.00243.68           C
ATOM     29  C   PRO A   4       8.605  30.075  95.141  1.00243.68           C
ATOM     30  O   PRO A   4       8.799  30.293  96.336  1.00243.68           O
ATOM     31  N   MET A   5       9.026  28.961  94.521  1.00282.18           N
ATOM     32  CA  MET A   5       9.741  27.924  95.205  1.00282.18           C
ATOM     33  CB  MET A   5       8.950  26.612  95.202  1.00282.18           C
ATOM     34  CG  MET A   5       7.511  26.815  95.680  1.00282.18           C
ATOM     35  SD  MET A   5       6.369  25.495  95.183  1.00282.18           S
ATOM     36  CE  MET A   5       4.912  26.579  95.192  1.00282.18           C
ATOM     37  C   MET A   5      10.972  27.791  94.379  1.00282.18           C
ATOM     38  O   MET A   5      11.014  28.370  93.308  1.00282.18           O
ATOM     39  N   THR A   6      12.035  27.085  94.802  1.00170.39           N
ATOM     40  CA  THR A   6      13.229  27.222  94.008  1.00170.39           C
ATOM     41  CB  THR A   6      13.945  28.539  94.311  1.00170.39           C
ATOM     42  OG1 THR A   6      13.035  29.631  94.294  1.00170.39           O
ATOM     43  CG2 THR A   6      15.005  28.843  93.231  1.00170.39           C
ATOM     44  C   THR A   6      14.132  26.125  94.492  1.00170.39           C
ATOM     45  O   THR A   6      13.685  25.021  94.800  1.00170.39           O
ATOM     46  N   LYS A   7      15.444  26.422  94.558  1.00 86.19           N
ATOM     47  CA  LYS A   7      16.449  25.535  95.046  1.00 86.19           C
ATOM     48  CB  LYS A   7      17.863  26.139  94.972  1.00 86.19           C
ATOM     49  CG  LYS A   7      18.966  25.189  95.450  0.00 86.19           C
ATOM     50  CD  LYS A   7      20.377  25.640  95.068  0.00 86.19           C
ATOM     51  CE  LYS A   7      21.067  26.504  96.129  0.00 86.19           C
ATOM     52  NZ  LYS A   7      20.427  27.836  96.206  0.00 86.19           N
ATOM     53  C   LYS A   7      16.143  25.267  96.482  1.00 86.19           C
ATOM     54  O   LYS A   7      16.309  24.149  96.964  1.00 86.19           O
ATOM     55  N   THR A   8      15.667  26.301  97.202  1.00 31.24           N
ATOM     56  CA  THR A   8      15.389  26.185  98.604  1.00 31.24           C
ATOM     57  CB  THR A   8      14.828  27.455  99.169  1.00 31.24           C
ATOM     58  OG1 THR A   8      15.741  28.520  98.972  1.00 31.24           O
ATOM     59  CG2 THR A   8      14.554  27.255 100.670  1.00 31.24           C
ATOM     60  C   THR A   8      14.358  25.123  98.820  1.00 31.24           C
ATOM     61  O   THR A   8      14.528  24.257  99.674  1.00 31.24           O
ATOM     62  N   GLN A   9      13.259  25.158  98.042  1.00 80.73           N
ATOM     63  CA  GLN A   9      12.208  24.199  98.235  1.00 80.73           C
ATOM     64  CB  GLN A   9      10.932  24.467  97.423  1.00 80.73           C
ATOM     65  CG  GLN A   9       9.808  23.485  97.775  1.00 80.73           C
ATOM     66  CD  GLN A   9       8.570  23.827  96.957  1.00 80.73           C
ATOM     67  OE1 GLN A   9       7.567  24.292  97.496  1.00 80.73           O
ATOM     68  NE2 GLN A   9       8.635  23.586  95.619  1.00 80.73           N
ATOM     69  C   GLN A   9      12.713  22.840  97.872  1.00 80.73           C
ATOM     70  O   GLN A   9      12.341  21.848  98.495  1.00 80.73           O
ATOM     71  N   LEU A  10      13.572  22.763  96.841  1.00 45.93           N
ATOM     72  CA  LEU A  10      14.097  21.504  96.397  1.00 45.93           C
ATOM     73  CB  LEU A  10      15.027  21.675  95.181  1.00 45.93           C
ATOM     74  CG  LEU A  10      15.629  20.356  94.661  1.00 45.93           C
ATOM     75  CD1 LEU A  10      14.542  19.401  94.155  1.00 45.93           C
ATOM     76  CD2 LEU A  10      16.713  20.618  93.601  1.00 45.93           C
ATOM     77  C   LEU A  10      14.897  20.890  97.511  1.00 45.93           C
ATOM     78  O   LEU A  10      14.792  19.692  97.768  1.00 45.93           O
ATOM     79  N   VAL A  11      15.715  21.701  98.214  1.00 33.33           N
ATOM     80  CA  VAL A  11      16.523  21.183  99.284  1.00 33.33           C
ATOM     81  CB  VAL A  11      17.391  22.233  99.920  1.00 33.33           C
ATOM     82  CG1 VAL A  11      18.101  21.618 101.142  1.00 33.33           C
ATOM     83  CG2 VAL A  11      18.362  22.768  98.856  1.00 33.33           C
ATOM     84  C   VAL A  11      15.619  20.634 100.339  1.00 33.33           C
ATOM     85  O   VAL A  11      15.870  19.560 100.883  1.00 33.33           O
ATOM     86  N   ALA A  12      14.521  21.352 100.639  1.00 33.05           N
ATOM     87  CA  ALA A  12      13.631  20.946 101.688  1.00 33.05           C
ATOM     88  CB  ALA A  12      12.464  21.929 101.874  1.00 33.05           C
ATOM     89  C   ALA A  12      13.066  19.594 101.369  1.00 33.05           C
ATOM     90  O   ALA A  12      13.012  18.722 102.235  1.00 33.05           O
ATOM     91  N   ALA A  13      12.637  19.376 100.111  1.00 32.50           N
ATOM     92  CA  ALA A  13      12.063  18.118  99.715  1.00 32.50           C
ATOM     93  CB  ALA A  13      11.545  18.133  98.268  1.00 32.50           C
ATOM     94  C   ALA A  13      13.105  17.040  99.800  1.00 32.50           C
ATOM     95  O   ALA A  13      12.828  15.928 100.248  1.00 32.50           O
ATOM     96  N   LEU A  14      14.332  17.358  99.349  1.00 59.24           N
ATOM     97  CA  LEU A  14      15.439  16.443  99.308  1.00 59.24           C
ATOM     98  CB  LEU A  14      16.678  17.103  98.685  1.00 59.24           C
ATOM     99  CG  LEU A  14      17.970  16.303  98.898  1.00 59.24           C
ATOM    100  CD1 LEU A  14      17.900  14.924  98.236  1.00 59.24           C
ATOM    101  CD2 LEU A  14      19.202  17.116  98.474  1.00 59.24           C
ATOM    102  C   LEU A  14      15.840  16.008 100.680  1.00 59.24           C
ATOM    103  O   LEU A  14      15.995  14.815 100.941  1.00 59.24           O
ATOM    104  N   ALA A  15      15.977  16.970 101.607  1.00 38.69           N
ATOM    105  CA  ALA A  15      16.467  16.659 102.915  1.00 38.69           C
ATOM    106  CB  ALA A  15      16.491  17.886 103.847  1.00 38.69           C
ATOM    107  C   ALA A  15      15.552  15.651 103.517  1.00 38.69           C
ATOM    108  O   ALA A  15      16.000  14.704 104.161  1.00 38.69           O
ATOM    109  N   GLU A  16      14.234  15.828 103.331  1.00 89.82           N
ATOM    110  CA  GLU A  16      13.343  14.879 103.917  1.00 89.82           C
ATOM    111  CB  GLU A  16      11.881  15.343 103.969  1.00 89.82           C
ATOM    112  CG  GLU A  16      11.056  14.427 104.871  0.00 89.82           C
ATOM    113  CD  GLU A  16       9.762  15.129 105.242  0.00 89.82           C
ATOM    114  OE1 GLU A  16       9.599  16.318 104.868  0.00 89.82           O
ATOM    115  OE2 GLU A  16       8.916  14.481 105.919  0.00 89.82           O
ATOM    116  C   GLU A  16      13.404  13.556 103.213  1.00 89.82           C
ATOM    117  O   GLU A  16      13.364  12.505 103.851  1.00 89.82           O
ATOM    118  N   GLU A  17      13.491  13.568 101.868  1.00109.78           N
ATOM    119  CA  GLU A  17      13.461  12.340 101.126  1.00109.78           C
ATOM    120  CB  GLU A  17      13.332  12.616  99.620  1.00109.78           C
ATOM    121  CG  GLU A  17      12.826  11.422  98.815  1.00109.78           C
ATOM    122  CD  GLU A  17      14.031  10.708  98.228  0.00109.78           C
ATOM    123  OE1 GLU A  17      14.800  10.090  99.009  1.00109.78           O
ATOM    124  OE2 GLU A  17      14.192  10.785  96.983  1.00109.78           O
ATOM    125  C   GLU A  17      14.692  11.519 101.398  1.00109.78           C
ATOM    126  O   GLU A  17      14.605  10.312 101.612  1.00109.78           O
ATOM    127  N   MET A  18      15.881  12.153 101.345  1.00129.41           N
ATOM    128  CA  MET A  18      17.164  11.536 101.586  1.00129.41           C
ATOM    129  CB  MET A  18      18.346  12.341 101.022  1.00129.41           C
ATOM    130  CG  MET A  18      18.656  13.628 101.780  1.00129.41           C
ATOM    131  SD  MET A  18      20.097  14.512 101.115  1.00129.41           S
ATOM    132  CE  MET A  18      21.232  13.126 101.404  1.00129.41           C
ATOM    133  C   MET A  18      17.423  11.291 103.039  1.00129.41           C
ATOM    134  O   MET A  18      18.202  10.404 103.381  1.00129.41           O
ATOM    135  N   GLY A  19      16.847  12.113 103.936  1.00 31.74           N
ATOM    136  CA  GLY A  19      17.096  11.926 105.340  1.00 31.74           C
ATOM    137  C   GLY A  19      18.355  12.650 105.730  1.00 31.74           C
ATOM    138  O   GLY A  19      19.036  12.244 106.672  1.00 31.74           O
ATOM    139  N   SER A  20      18.707  13.739 105.011  1.00 80.02           N
ATOM    140  CA  SER A  20      19.882  14.492 105.366  1.00 80.02           C
ATOM    141  CB  SER A  20      20.912  14.576 104.232  1.00 80.02           C
ATOM    142  OG  SER A  20      22.121  15.138 104.725  1.00 80.02           O
ATOM    143  C   SER A  20      19.448  15.886 105.722  1.00 80.02           C
ATOM    144  O   SER A  20      18.372  16.331 105.319  1.00 80.02           O
ATOM    145  N   ASP A  21      20.284  16.625 106.490  1.00100.21           N
ATOM    146  CA  ASP A  21      19.866  17.924 106.945  1.00100.21           C
ATOM    147  CB  ASP A  21      20.727  18.546 108.068  1.00100.21           C
ATOM    148  CG  ASP A  21      22.139  18.798 107.581  1.00100.21           C
ATOM    149  OD1 ASP A  21      22.687  17.916 106.869  1.00100.21           O
ATOM    150  OD2 ASP A  21      22.695  19.877 107.916  1.00100.21           O
ATOM    151  C   ASP A  21      19.786  18.860 105.786  1.00100.21           C
ATOM    152  O   ASP A  21      20.320  18.602 104.708  1.00100.21           O
ATOM    153  N   LYS A  22      19.076  19.986 105.998  1.00136.31           N
ATOM    154  CA  LYS A  22      18.827  20.948 104.963  1.00136.31           C
ATOM    155  CB  LYS A  22      18.050  22.177 105.440  1.00136.31           C
ATOM    156  CG  LYS A  22      17.696  23.119 104.288  1.00136.31           C
ATOM    157  CD  LYS A  22      16.914  24.357 104.724  1.00136.31           C
ATOM    158  CE  LYS A  22      15.906  24.100 105.841  0.00136.31           C
ATOM    159  NZ  LYS A  22      16.533  24.362 107.156  0.00136.31           N
ATOM    160  C   LYS A  22      20.140  21.472 104.485  1.00136.31           C
ATOM    161  O   LYS A  22      20.305  21.739 103.296  1.00136.31           O
ATOM    162  N   LYS A  23      21.102  21.669 105.406  1.00 82.81           N
ATOM    163  CA  LYS A  23      22.365  22.187 104.986  1.00 82.81           C
ATOM    164  CB  LYS A  23      23.366  22.406 106.137  1.00 82.81           C
ATOM    165  CG  LYS A  23      24.716  22.957 105.665  0.00 82.81           C
ATOM    166  CD  LYS A  23      25.633  23.447 106.787  0.00 82.81           C
ATOM    167  CE  LYS A  23      26.264  22.321 107.612  0.00 82.81           C
ATOM    168  NZ  LYS A  23      25.242  21.700 108.485  0.00 82.81           N
ATOM    169  C   LYS A  23      22.996  21.200 104.053  1.00 82.81           C
ATOM    170  O   LYS A  23      23.505  21.583 103.004  1.00 82.81           O
ATOM    171  N   ALA A  24      22.962  19.900 104.406  1.00 38.10           N
ATOM    172  CA  ALA A  24      23.613  18.873 103.641  1.00 38.10           C
ATOM    173  CB  ALA A  24      23.538  17.489 104.302  1.00 38.10           C
ATOM    174  C   ALA A  24      23.008  18.741 102.280  1.00 38.10           C
ATOM    175  O   ALA A  24      23.722  18.594 101.288  1.00 38.10           O
ATOM    176  N   ALA A  25      21.669  18.778 102.191  1.00 30.68           N
ATOM    177  CA  ALA A  25      21.043  18.658 100.907  1.00 30.68           C
ATOM    178  CB  ALA A  25      19.512  18.749 100.980  1.00 30.68           C
ATOM    179  C   ALA A  25      21.516  19.813 100.089  1.00 30.68           C
ATOM    180  O   ALA A  25      21.876  19.665  98.921  1.00 30.68           O
ATOM    181  N   GLY A  26      21.548  21.005 100.708  1.00 21.66           N
ATOM    182  CA  GLY A  26      21.955  22.184 100.007  1.00 21.66           C
ATOM    183  C   GLY A  26      23.387  22.043  99.595  1.00 21.66           C
ATOM    184  O   GLY A  26      23.754  22.403  98.477  1.00 21.66           O
ATOM    185  N   ALA A  27      24.242  21.527 100.501  1.00 34.67           N
ATOM    186  CA  ALA A  27      25.645  21.426 100.229  1.00 34.67           C
ATOM    187  CB  ALA A  27      26.443  20.908 101.436  1.00 34.67           C
ATOM    188  C   ALA A  27      25.876  20.480  99.093  1.00 34.67           C
ATOM    189  O   ALA A  27      26.606  20.791  98.153  1.00 34.67           O
ATOM    190  N   ALA A  28      25.236  19.297  99.144  1.00 38.14           N
ATOM    191  CA  ALA A  28      25.413  18.295  98.133  1.00 38.14           C
ATOM    192  CB  ALA A  28      24.667  16.991  98.463  1.00 38.14           C
ATOM    193  C   ALA A  28      24.875  18.795  96.829  1.00 38.14           C
ATOM    194  O   ALA A  28      25.478  18.589  95.778  1.00 38.14           O
ATOM    195  N   LEU A  29      23.704  19.456  96.856  1.00 57.68           N
ATOM    196  CA  LEU A  29      23.104  19.915  95.633  1.00 57.68           C
ATOM    197  CB  LEU A  29      21.676  20.461  95.815  1.00 57.68           C
ATOM    198  CG  LEU A  29      21.046  20.928  94.490  1.00 57.68           C
ATOM    199  CD1 LEU A  29      20.953  19.764  93.490  1.00 57.68           C
ATOM    200  CD2 LEU A  29      19.692  21.618  94.718  1.00 57.68           C
ATOM    201  C   LEU A  29      23.937  20.998  95.001  1.00 57.68           C
ATOM    202  O   LEU A  29      24.107  21.027  93.785  1.00 57.68           O
ATOM    203  N   ASP A  30      24.489  21.934  95.795  1.00 39.24           N
ATOM    204  CA  ASP A  30      25.234  23.004  95.191  1.00 39.24           C
ATOM    205  CB  ASP A  30      25.868  23.971  96.210  1.00 39.24           C
ATOM    206  CG  ASP A  30      24.789  24.768  96.922  1.00 39.24           C
ATOM    207  OD1 ASP A  30      23.701  24.975  96.318  1.00 39.24           O
ATOM    208  OD2 ASP A  30      25.041  25.183  98.084  1.00 39.24           O
ATOM    209  C   ASP A  30      26.389  22.410  94.453  1.00 39.24           C
ATOM    210  O   ASP A  30      26.656  22.760  93.303  1.00 39.24           O
ATOM    211  N   ALA A  31      27.101  21.471  95.101  1.00 37.49           N
ATOM    212  CA  ALA A  31      28.260  20.888  94.503  1.00 37.49           C
ATOM    213  CB  ALA A  31      29.029  19.950  95.445  1.00 37.49           C
ATOM    214  C   ALA A  31      27.877  20.126  93.271  1.00 37.49           C
ATOM    215  O   ALA A  31      28.608  20.146  92.286  1.00 37.49           O
ATOM    216  N   VAL A  32      26.731  19.418  93.273  1.00122.69           N
ATOM    217  CA  VAL A  32      26.387  18.647  92.107  1.00122.69           C
ATOM    218  CB  VAL A  32      25.207  17.722  92.292  1.00122.69           C
ATOM    219  CG1 VAL A  32      24.053  18.418  93.010  1.00122.69           C
ATOM    220  CG2 VAL A  32      24.781  17.265  90.889  1.00122.69           C
ATOM    221  C   VAL A  32      26.152  19.511  90.900  1.00122.69           C
ATOM    222  O   VAL A  32      26.610  19.166  89.809  1.00122.69           O
ATOM    223  N   CYS A  33      25.428  20.640  91.057  1.00 43.25           N
ATOM    224  CA  CYS A  33      25.138  21.525  89.957  1.00 43.25           C
ATOM    225  CB  CYS A  33      24.178  22.656  90.350  1.00 43.25           C
ATOM    226  SG  CYS A  33      22.557  22.015  90.863  1.00 43.25           S
ATOM    227  C   CYS A  33      26.410  22.153  89.484  1.00 43.25           C
ATOM    228  O   CYS A  33      26.616  22.323  88.284  1.00 43.25           O
ATOM    229  N   ALA A  34      27.286  22.527  90.432  1.00 28.27           N
ATOM    230  CA  ALA A  34      28.521  23.176  90.097  1.00 28.27           C
ATOM    231  CB  ALA A  34      29.344  23.545  91.342  1.00 28.27           C
ATOM    232  C   ALA A  34      29.348  22.239  89.271  1.00 28.27           C
ATOM    233  O   ALA A  34      29.947  22.642  88.277  1.00 28.27           O
ATOM    234  N   LEU A  35      29.395  20.956  89.671  1.00111.76           N
ATOM    235  CA  LEU A  35      30.166  19.952  88.994  1.00111.76           C
ATOM    236  CB  LEU A  35      30.262  18.643  89.791  1.00111.76           C
ATOM    237  CG  LEU A  35      31.357  18.662  90.879  1.00111.76           C
ATOM    238  CD1 LEU A  35      31.281  19.888  91.798  1.00111.76           C
ATOM    239  CD2 LEU A  35      31.323  17.360  91.685  1.00111.76           C
ATOM    240  C   LEU A  35      29.627  19.672  87.617  1.00111.76           C
ATOM    241  O   LEU A  35      30.393  19.397  86.693  1.00111.76           O
ATOM    242  N   ILE A  36      28.295  19.701  87.430  1.00 54.32           N
ATOM    243  CA  ILE A  36      27.750  19.441  86.127  1.00 54.32           C
ATOM    244  CB  ILE A  36      26.251  19.372  86.118  1.00 54.32           C
ATOM    245  CG1 ILE A  36      25.776  18.144  86.917  1.00 54.32           C
ATOM    246  CG2 ILE A  36      25.778  19.373  84.657  1.00 54.32           C
ATOM    247  CD1 ILE A  36      24.276  18.143  87.207  1.00 54.32           C
ATOM    248  C   ILE A  36      28.199  20.509  85.175  1.00 54.32           C
ATOM    249  O   ILE A  36      28.592  20.211  84.049  1.00 54.32           O
ATOM    250  N   THR A  37      28.172  21.777  85.625  1.00 50.15           N
ATOM    251  CA  THR A  37      28.529  22.926  84.839  1.00 50.15           C
ATOM    252  CB  THR A  37      28.515  24.169  85.680  1.00 50.15           C
ATOM    253  OG1 THR A  37      27.261  24.299  86.327  1.00 50.15           O
ATOM    254  CG2 THR A  37      28.793  25.392  84.790  1.00 50.15           C
ATOM    255  C   THR A  37      29.954  22.768  84.408  1.00 50.15           C
ATOM    256  O   THR A  37      30.302  23.032  83.258  1.00 50.15           O
ATOM    257  N   ARG A  38      30.816  22.348  85.355  1.00 94.62           N
ATOM    258  CA  ARG A  38      32.226  22.198  85.141  1.00 94.62           C
ATOM    259  CB  ARG A  38      32.960  21.795  86.432  1.00 94.62           C
ATOM    260  CG  ARG A  38      34.466  21.608  86.260  1.00 94.62           C
ATOM    261  CD  ARG A  38      35.166  21.205  87.558  0.00 94.62           C
ATOM    262  NE  ARG A  38      36.602  20.953  87.248  1.00 94.62           N
ATOM    263  CZ  ARG A  38      37.417  20.440  88.216  1.00 94.62           C
ATOM    264  NH1 ARG A  38      36.922  20.207  89.467  1.00 94.62           N
ATOM    265  NH2 ARG A  38      38.721  20.150  87.933  1.00 94.62           N
ATOM    266  C   ARG A  38      32.505  21.132  84.124  1.00 94.62           C
ATOM    267  O   ARG A  38      33.332  21.323  83.233  1.00 94.62           O
ATOM    268  N   GLU A  39      31.820  19.977  84.235  1.00101.57           N
ATOM    269  CA  GLU A  39      32.066  18.857  83.373  1.00101.57           C
ATOM    270  CB  GLU A  39      31.261  17.620  83.800  1.00101.57           C
ATOM    271  CG  GLU A  39      31.439  17.281  85.280  1.00101.57           C
ATOM    272  CD  GLU A  39      32.893  17.509  85.668  1.00101.57           C
ATOM    273  OE1 GLU A  39      33.787  17.253  84.821  1.00101.57           O
ATOM    274  OE2 GLU A  39      33.118  17.958  86.822  1.00101.57           O
ATOM    275  C   GLU A  39      31.665  19.192  81.974  1.00101.57           C
ATOM    276  O   GLU A  39      32.326  18.787  81.019  1.00101.57           O
ATOM    277  N   VAL A  40      30.532  19.902  81.812  1.00 44.95           N
ATOM    278  CA  VAL A  40      30.056  20.285  80.512  1.00 44.95           C
ATOM    279  CB  VAL A  40      28.690  20.891  80.535  1.00 44.95           C
ATOM    280  CG1 VAL A  40      28.366  21.407  79.124  1.00 44.95           C
ATOM    281  CG2 VAL A  40      27.699  19.832  81.053  1.00 44.95           C
ATOM    282  C   VAL A  40      30.982  21.289  79.893  1.00 44.95           C
ATOM    283  O   VAL A  40      31.287  21.211  78.704  1.00 44.95           O
ATOM    284  N   SER A  41      31.456  22.263  80.691  1.00 83.09           N
ATOM    285  CA  SER A  41      32.271  23.334  80.184  1.00 83.09           C
ATOM    286  CB  SER A  41      32.612  24.361  81.276  1.00 83.09           C
ATOM    287  OG  SER A  41      33.394  25.406  80.730  1.00 83.09           O
ATOM    288  C   SER A  41      33.547  22.764  79.642  1.00 83.09           C
ATOM    289  O   SER A  41      34.111  23.289  78.682  1.00 83.09           O
ATOM    290  N   GLY A  42      34.046  21.692  80.285  1.00 41.97           N
ATOM    291  CA  GLY A  42      35.222  20.964  79.897  1.00 41.97           C
ATOM    292  C   GLY A  42      34.955  20.238  78.616  1.00 41.97           C
ATOM    293  O   GLY A  42      35.873  19.985  77.838  1.00 41.97           O
ATOM    294  N   GLY A  43      33.689  19.846  78.369  1.00 37.35           N
ATOM    295  CA  GLY A  43      33.400  19.116  77.166  1.00 37.35           C
ATOM    296  C   GLY A  43      33.029  17.698  77.487  1.00 37.35           C
ATOM    297  O   GLY A  43      32.889  16.876  76.582  1.00 37.35           O
ATOM    298  N   GLY A  44      32.895  17.351  78.782  1.00 31.50           N
ATOM    299  CA  GLY A  44      32.464  16.017  79.103  1.00 31.50           C
ATOM    300  C   GLY A  44      30.964  15.986  79.058  1.00 31.50           C
ATOM    301  O   GLY A  44      30.303  17.019  79.154  1.00 31.50           O
ATOM    302  N   ALA A  45      30.376  14.778  78.933  1.00 44.18           N
ATOM    303  CA  ALA A  45      28.945  14.685  78.903  1.00 44.18           C
ATOM    304  CB  ALA A  45      28.406  13.763  77.795  1.00 44.18           C
ATOM    305  C   ALA A  45      28.521  14.102  80.212  1.00 44.18           C
ATOM    306  O   ALA A  45      29.086  13.116  80.680  1.00 44.18           O
ATOM    307  N   VAL A  46      27.503  14.718  80.845  1.00 63.18           N
ATOM    308  CA  VAL A  46      27.036  14.224  82.104  1.00 63.18           C
ATOM    309  CB  VAL A  46      26.568  15.319  83.021  1.00 63.18           C
ATOM    310  CG1 VAL A  46      25.974  14.700  84.301  1.00 63.18           C
ATOM    311  CG2 VAL A  46      27.758  16.261  83.287  1.00 63.18           C
ATOM    312  C   VAL A  46      25.862  13.361  81.802  1.00 63.18           C
ATOM    313  O   VAL A  46      24.876  13.814  81.221  1.00 63.18           O
ATOM    314  N   THR A  47      25.930  12.072  82.187  1.00 67.52           N
ATOM    315  CA  THR A  47      24.805  11.249  81.871  1.00 67.52           C
ATOM    316  CB  THR A  47      25.138  10.021  81.062  1.00 67.52           C
ATOM    317  OG1 THR A  47      25.773  10.382  79.845  1.00 67.52           O
ATOM    318  CG2 THR A  47      23.846   9.240  80.777  1.00 67.52           C
ATOM    319  C   THR A  47      24.151  10.858  83.149  1.00 67.52           C
ATOM    320  O   THR A  47      24.777  10.663  84.193  1.00 67.52           O
ATOM    321  N   LEU A  48      22.814  10.797  83.120  1.00111.09           N
ATOM    322  CA  LEU A  48      22.146  10.449  84.326  1.00111.09           C
ATOM    323  CB  LEU A  48      21.474  11.674  84.951  1.00111.09           C
ATOM    324  CG  LEU A  48      22.341  12.951  85.074  1.00111.09           C
ATOM    325  CD1 LEU A  48      21.548  14.098  85.718  1.00111.09           C
ATOM    326  CD2 LEU A  48      23.667  12.701  85.801  1.00111.09           C
ATOM    327  C   LEU A  48      21.066   9.513  83.889  1.00111.09           C
ATOM    328  O   LEU A  48      20.098   9.931  83.260  1.00111.09           O
ATOM    329  N   PRO A  49      21.159   8.262  84.224  1.00 85.44           N
ATOM    330  CA  PRO A  49      20.173   7.369  83.688  1.00 85.44           C
ATOM    331  CD  PRO A  49      22.443   7.609  84.401  1.00 85.44           C
ATOM    332  CB  PRO A  49      20.690   5.964  83.982  1.00 85.44           C
ATOM    333  CG  PRO A  49      22.222   6.146  83.970  1.00 85.44           C
ATOM    334  C   PRO A  49      18.784   7.655  84.148  1.00 85.44           C
ATOM    335  O   PRO A  49      18.548   7.775  85.349  1.00 85.44           O
ATOM    336  N   GLY A  50      17.854   7.779  83.184  1.00 40.80           N
ATOM    337  CA  GLY A  50      16.461   7.958  83.456  1.00 40.80           C
ATOM    338  C   GLY A  50      16.128   9.413  83.450  1.00 40.80           C
ATOM    339  O   GLY A  50      15.093   9.804  82.910  1.00 40.80           O
ATOM    340  N   VAL A  51      16.959  10.254  84.101  1.00129.20           N
ATOM    341  CA  VAL A  51      16.648  11.655  84.099  1.00129.20           C
ATOM    342  CB  VAL A  51      17.152  12.412  85.289  1.00129.20           C
ATOM    343  CG1 VAL A  51      16.524  11.788  86.549  1.00129.20           C
ATOM    344  CG2 VAL A  51      18.671  12.422  85.285  1.00129.20           C
ATOM    345  C   VAL A  51      17.052  12.351  82.830  1.00129.20           C
ATOM    346  O   VAL A  51      16.237  13.054  82.234  1.00129.20           O
ATOM    347  N   GLY A  52      18.309  12.163  82.359  1.00 38.54           N
ATOM    348  CA  GLY A  52      18.690  12.869  81.165  1.00 38.54           C
ATOM    349  C   GLY A  52      20.179  13.069  81.113  1.00 38.54           C
ATOM    350  O   GLY A  52      20.923  12.626  81.987  1.00 38.54           O
ATOM    351  N   LYS A  53      20.632  13.783  80.056  1.00147.13           N
ATOM    352  CA  LYS A  53      22.023  14.015  79.762  1.00147.13           C
ATOM    353  CB  LYS A  53      22.410  13.353  78.428  1.00147.13           C
ATOM    354  CG  LYS A  53      23.854  13.584  77.981  1.00147.13           C
ATOM    355  CD  LYS A  53      24.186  12.876  76.660  1.00147.13           C
ATOM    356  CE  LYS A  53      24.018  11.361  76.710  1.00147.13           C
ATOM    357  NZ  LYS A  53      22.580  11.005  76.683  1.00147.13           N
ATOM    358  C   LYS A  53      22.244  15.486  79.559  1.00147.13           C
ATOM    359  O   LYS A  53      21.359  16.207  79.101  1.00147.13           O
ATOM    360  N   ILE A  54      23.448  15.967  79.924  1.00102.99           N
ATOM    361  CA  ILE A  54      23.792  17.339  79.680  1.00102.99           C
ATOM    362  CB  ILE A  54      23.949  18.165  80.928  1.00102.99           C
ATOM    363  CG1 ILE A  54      24.067  19.653  80.560  1.00102.99           C
ATOM    364  CG2 ILE A  54      25.140  17.611  81.731  1.00102.99           C
ATOM    365  CD1 ILE A  54      23.907  20.601  81.750  1.00102.99           C
ATOM    366  C   ILE A  54      25.107  17.334  78.971  1.00102.99           C
ATOM    367  O   ILE A  54      26.008  16.580  79.337  1.00102.99           O
ATOM    368  N   TYR A  55      25.227  18.126  77.884  1.00 76.04           N
ATOM    369  CA  TYR A  55      26.490  18.221  77.212  1.00 76.04           C
ATOM    370  CB  TYR A  55      26.829  17.037  76.290  1.00 76.04           C
ATOM    371  CG  TYR A  55      25.752  16.823  75.287  1.00 76.04           C
ATOM    372  CD1 TYR A  55      25.758  17.496  74.090  1.00 76.04           C
ATOM    373  CD2 TYR A  55      24.732  15.939  75.556  1.00 76.04           C
ATOM    374  CE1 TYR A  55      24.766  17.281  73.165  1.00 76.04           C
ATOM    375  CE2 TYR A  55      23.738  15.718  74.628  1.00 76.04           C
ATOM    376  CZ  TYR A  55      23.749  16.397  73.435  1.00 76.04           C
ATOM    377  OH  TYR A  55      22.729  16.175  72.488  1.00 76.04           O
ATOM    378  C   TYR A  55      26.601  19.523  76.474  1.00 76.04           C
ATOM    379  O   TYR A  55      25.667  20.319  76.432  1.00 76.04           O
ATOM    380  N   CYS A  56      27.792  19.781  75.902  1.00 33.94           N
ATOM    381  CA  CYS A  56      28.009  20.999  75.177  1.00 33.94           C
ATOM    382  CB  CYS A  56      29.424  21.575  75.355  1.00 33.94           C
ATOM    383  SG  CYS A  56      29.671  23.145  74.477  1.00 33.94           S
ATOM    384  C   CYS A  56      27.802  20.688  73.729  1.00 33.94           C
ATOM    385  O   CYS A  56      28.190  19.623  73.248  1.00 33.94           O
ATOM    386  N   ARG A  57      27.152  21.613  72.994  1.00108.23           N
ATOM    387  CA  ARG A  57      26.908  21.391  71.600  1.00108.23           C
ATOM    388  CB  ARG A  57      25.429  21.431  71.211  1.00108.23           C
ATOM    389  CG  ARG A  57      24.618  20.247  71.721  1.00108.23           C
ATOM    390  CD  ARG A  57      23.148  20.355  71.328  1.00108.23           C
ATOM    391  NE  ARG A  57      22.618  21.569  72.016  1.00108.23           N
ATOM    392  CZ  ARG A  57      21.348  22.007  71.784  1.00108.23           C
ATOM    393  NH1 ARG A  57      20.558  21.376  70.866  1.00108.23           N
ATOM    394  NH2 ARG A  57      20.863  23.073  72.481  1.00108.23           N
ATOM    395  C   ARG A  57      27.565  22.487  70.834  1.00108.23           C
ATOM    396  O   ARG A  57      27.565  23.646  71.247  1.00108.23           O
ATOM    397  N   GLU A  58      28.153  22.130  69.679  1.00 88.43           N
ATOM    398  CA  GLU A  58      28.823  23.119  68.900  1.00 88.43           C
ATOM    399  CB  GLU A  58      29.921  22.550  67.984  1.00 88.43           C
ATOM    400  CG  GLU A  58      31.073  21.880  68.744  1.00 88.43           C
ATOM    401  CD  GLU A  58      31.595  22.860  69.786  1.00 88.43           C
ATOM    402  OE1 GLU A  58      30.841  23.148  70.753  1.00 88.43           O
ATOM    403  OE2 GLU A  58      32.754  23.330  69.642  1.00 88.43           O
ATOM    404  C   GLU A  58      27.835  23.823  68.037  1.00 88.43           C
ATOM    405  O   GLU A  58      26.824  23.256  67.627  1.00 88.43           O
ATOM    406  N   ARG A  59      28.115  25.112  67.768  1.00 82.89           N
ATOM    407  CA  ARG A  59      27.320  25.901  66.878  1.00 82.89           C
ATOM    408  CB  ARG A  59      26.705  27.150  67.533  1.00 82.89           C
ATOM    409  CG  ARG A  59      25.619  26.834  68.562  1.00 82.89           C
ATOM    410  CD  ARG A  59      24.280  26.458  67.922  1.00 82.89           C
ATOM    411  NE  ARG A  59      23.332  26.118  69.015  1.00 82.89           N
ATOM    412  CZ  ARG A  59      23.399  24.886  69.597  1.00 82.89           C
ATOM    413  NH1 ARG A  59      24.395  24.025  69.244  1.00 82.89           N
ATOM    414  NH2 ARG A  59      22.482  24.511  70.531  1.00 82.89           N
ATOM    415  C   ARG A  59      28.268  26.379  65.828  1.00 82.89           C
ATOM    416  O   ARG A  59      29.382  26.804  66.133  1.00 82.89           O
ATOM    417  N   PRO A  60      27.863  26.301  64.594  1.00 66.63           N
ATOM    418  CA  PRO A  60      28.709  26.698  63.499  1.00 66.63           C
ATOM    419  CD  PRO A  60      26.834  25.362  64.183  1.00 66.63           C
ATOM    420  CB  PRO A  60      28.162  25.982  62.263  1.00 66.63           C
ATOM    421  CG  PRO A  60      26.739  25.555  62.661  1.00 66.63           C
ATOM    422  C   PRO A  60      28.728  28.180  63.332  1.00 66.63           C
ATOM    423  O   PRO A  60      27.795  28.841  63.784  1.00 66.63           O
ATOM    424  N   GLU A  61      29.787  28.722  62.697  1.00 40.83           N
ATOM    425  CA  GLU A  61      29.817  30.128  62.431  1.00 40.83           C
ATOM    426  CB  GLU A  61      31.185  30.678  61.988  1.00 40.83           C
ATOM    427  CG  GLU A  61      32.274  30.660  63.055  1.00 40.83           C
ATOM    428  CD  GLU A  61      33.459  31.440  62.499  1.00 40.83           C
ATOM    429  OE1 GLU A  61      33.372  31.899  61.329  1.00 40.83           O
ATOM    430  OE2 GLU A  61      34.468  31.594  63.242  1.00 40.83           O
ATOM    431  C   GLU A  61      28.920  30.349  61.260  1.00 40.83           C
ATOM    432  O   GLU A  61      28.854  29.513  60.361  1.00 40.83           O
ATOM    433  N   ARG A  62      28.192  31.481  61.253  1.00134.99           N
ATOM    434  CA  ARG A  62      27.359  31.799  60.127  1.00134.99           C
ATOM    435  CB  ARG A  62      25.931  31.244  60.224  1.00134.99           C
ATOM    436  CG  ARG A  62      25.839  29.740  59.979  1.00134.99           C
ATOM    437  CD  ARG A  62      24.409  29.211  60.060  1.00134.99           C
ATOM    438  NE  ARG A  62      24.418  27.794  59.605  1.00134.99           N
ATOM    439  CZ  ARG A  62      23.465  27.372  58.723  1.00134.99           C
ATOM    440  NH1 ARG A  62      22.514  28.248  58.288  1.00134.99           N
ATOM    441  NH2 ARG A  62      23.466  26.085  58.266  1.00134.99           N
ATOM    442  C   ARG A  62      27.236  33.286  60.059  1.00134.99           C
ATOM    443  O   ARG A  62      27.411  33.974  61.060  1.00134.99           O
ATOM    444  N   GLU A  63      26.948  33.829  58.860  1.00 58.37           N
ATOM    445  CA  GLU A  63      26.781  35.247  58.754  1.00 58.37           C
ATOM    446  CB  GLU A  63      26.971  35.812  57.335  1.00 58.37           C
ATOM    447  CG  GLU A  63      28.420  35.712  56.857  0.00 58.37           C
ATOM    448  CD  GLU A  63      28.536  36.459  55.538  0.00 58.37           C
ATOM    449  OE1 GLU A  63      28.215  35.851  54.482  0.00 58.37           O
ATOM    450  OE2 GLU A  63      28.939  37.651  55.572  0.00 58.37           O
ATOM    451  C   GLU A  63      25.401  35.574  59.227  1.00 58.37           C
ATOM    452  O   GLU A  63      24.474  34.778  59.074  1.00 58.37           O
ATOM    453  N   VAL A  64      25.252  36.769  59.834  1.00123.58           N
ATOM    454  CA  VAL A  64      23.985  37.170  60.377  1.00123.58           C
ATOM    455  CB  VAL A  64      23.927  36.924  61.865  1.00123.58           C
ATOM    456  CG1 VAL A  64      22.571  37.379  62.429  1.00123.58           C
ATOM    457  CG2 VAL A  64      24.258  35.451  62.124  1.00123.58           C
ATOM    458  C   VAL A  64      23.905  38.649  60.137  1.00123.58           C
ATOM    459  O   VAL A  64      24.890  39.268  59.735  1.00123.58           O
ATOM    460  N   ARG A  65      22.710  39.245  60.333  1.00176.76           N
ATOM    461  CA  ARG A  65      22.547  40.659  60.186  1.00176.76           C
ATOM    462  CB  ARG A  65      21.510  41.085  59.130  1.00176.76           C
ATOM    463  CG  ARG A  65      21.984  40.937  57.685  1.00176.76           C
ATOM    464  CD  ARG A  65      21.013  41.536  56.662  1.00176.76           C
ATOM    465  NE  ARG A  65      21.492  42.907  56.318  1.00176.76           N
ATOM    466  CZ  ARG A  65      22.283  43.112  55.224  1.00176.76           C
ATOM    467  NH1 ARG A  65      22.593  42.075  54.393  1.00176.76           N
ATOM    468  NH2 ARG A  65      22.757  44.361  54.950  1.00176.76           N
ATOM    469  C   ARG A  65      22.055  41.202  61.487  1.00176.76           C
ATOM    470  O   ARG A  65      21.369  40.524  62.249  1.00176.76           O
ATOM    471  N   ASN A  66      22.415  42.464  61.774  1.00 57.40           N
ATOM    472  CA  ASN A  66      21.987  43.076  62.995  1.00 57.40           C
ATOM    473  CB  ASN A  66      23.032  44.070  63.531  1.00 57.40           C
ATOM    474  CG  ASN A  66      22.765  44.375  64.997  1.00 57.40           C
ATOM    475  OD1 ASN A  66      21.620  44.519  65.424  1.00 57.40           O
ATOM    476  ND2 ASN A  66      23.862  44.475  65.797  1.00 57.40           N
ATOM    477  C   ASN A  66      20.755  43.845  62.641  1.00 57.40           C
ATOM    478  O   ASN A  66      20.811  44.737  61.804  1.00 57.40           O
ATOM    479  N   PRO A  67      19.622  43.521  63.190  1.00 72.42           N
ATOM    480  CA  PRO A  67      18.416  44.231  62.876  1.00 72.42           C
ATOM    481  CD  PRO A  67      19.511  42.730  64.402  1.00 72.42           C
ATOM    482  CB  PRO A  67      17.336  43.584  63.738  1.00 72.42           C
ATOM    483  CG  PRO A  67      18.123  43.077  64.964  1.00 72.42           C
ATOM    484  C   PRO A  67      18.529  45.708  63.135  1.00 72.42           C
ATOM    485  O   PRO A  67      18.017  46.486  62.329  1.00 72.42           O
ATOM    486  N   ALA A  68      19.135  46.119  64.270  1.00 43.75           N
ATOM    487  CA  ALA A  68      19.221  47.519  64.590  1.00 43.75           C
ATOM    488  CB  ALA A  68      19.725  47.760  66.026  1.00 43.75           C
ATOM    489  C   ALA A  68      20.143  48.259  63.660  1.00 43.75           C
ATOM    490  O   ALA A  68      19.761  49.278  63.088  1.00 43.75           O
ATOM    491  N   THR A  69      21.389  47.766  63.493  1.00 49.93           N
ATOM    492  CA  THR A  69      22.367  48.420  62.663  1.00 49.93           C
ATOM    493  CB  THR A  69      23.769  47.944  62.921  1.00 49.93           C
ATOM    494  OG1 THR A  69      23.902  46.571  62.596  1.00 49.93           O
ATOM    495  CG2 THR A  69      24.086  48.171  64.409  1.00 49.93           C
ATOM    496  C   THR A  69      22.063  48.218  61.208  1.00 49.93           C
ATOM    497  O   THR A  69      22.191  49.134  60.398  1.00 49.93           O
ATOM    498  N   GLY A  70      21.655  46.991  60.844  1.00 22.14           N
ATOM    499  CA  GLY A  70      21.360  46.618  59.490  1.00 22.14           C
ATOM    500  C   GLY A  70      22.617  46.079  58.884  1.00 22.14           C
ATOM    501  O   GLY A  70      22.630  45.625  57.740  1.00 22.14           O
ATOM    502  N   GLU A  71      23.720  46.110  59.649  1.00 64.87           N
ATOM    503  CA  GLU A  71      24.965  45.681  59.094  1.00 64.87           C
ATOM    504  CB  GLU A  71      26.166  46.397  59.734  1.00 64.87           C
ATOM    505  CG  GLU A  71      27.482  46.182  58.995  1.00 64.87           C
ATOM    506  CD  GLU A  71      28.307  47.436  59.227  1.00 64.87           C
ATOM    507  OE1 GLU A  71      28.158  48.378  58.403  1.00 64.87           O
ATOM    508  OE2 GLU A  71      29.077  47.488  60.225  1.00 64.87           O
ATOM    509  C   GLU A  71      25.129  44.203  59.213  1.00 64.87           C
ATOM    510  O   GLU A  71      24.674  43.573  60.167  1.00 64.87           O
ATOM    511  N   LYS A  72      25.788  43.616  58.196  1.00187.40           N
ATOM    512  CA  LYS A  72      26.062  42.207  58.168  1.00187.40           C
ATOM    513  CB  LYS A  72      26.527  41.697  56.795  1.00187.40           C
ATOM    514  CG  LYS A  72      25.402  41.376  55.814  1.00187.40           C
ATOM    515  CD  LYS A  72      24.592  40.143  56.204  1.00187.40           C
ATOM    516  CE  LYS A  72      25.425  38.864  56.153  1.00187.40           C
ATOM    517  NZ  LYS A  72      26.136  38.788  54.857  1.00187.40           N
ATOM    518  C   LYS A  72      27.190  41.952  59.103  1.00187.40           C
ATOM    519  O   LYS A  72      28.075  42.790  59.268  1.00187.40           O
ATOM    520  N   PHE A  73      27.171  40.782  59.765  1.00110.28           N
ATOM    521  CA  PHE A  73      28.270  40.465  60.624  1.00110.28           C
ATOM    522  CB  PHE A  73      28.091  40.952  62.077  1.00110.28           C
ATOM    523  CG  PHE A  73      27.035  40.159  62.767  1.00110.28           C
ATOM    524  CD1 PHE A  73      25.701  40.470  62.615  1.00110.28           C
ATOM    525  CD2 PHE A  73      27.385  39.092  63.559  1.00110.28           C
ATOM    526  CE1 PHE A  73      24.739  39.736  63.265  1.00110.28           C
ATOM    527  CE2 PHE A  73      26.425  38.356  64.213  1.00110.28           C
ATOM    528  CZ  PHE A  73      25.097  38.670  64.055  1.00110.28           C
ATOM    529  C   PHE A  73      28.431  38.981  60.615  1.00110.28           C
ATOM    530  O   PHE A  73      27.560  38.257  60.134  1.00110.28           O
ATOM    531  N   THR A  74      29.572  38.482  61.125  1.00 99.42           N
ATOM    532  CA  THR A  74      29.755  37.061  61.119  1.00 99.42           C
ATOM    533  CB  THR A  74      31.098  36.606  60.624  1.00 99.42           C
ATOM    534  OG1 THR A  74      31.108  35.191  60.500  1.00 99.42           O
ATOM    535  CG2 THR A  74      32.187  37.064  61.611  1.00 99.42           C
ATOM    536  C   THR A  74      29.597  36.568  62.514  1.00 99.42           C
ATOM    537  O   THR A  74      30.165  37.110  63.461  1.00 99.42           O
ATOM    538  N   LYS A  75      28.788  35.511  62.668  1.00126.32           N
ATOM    539  CA  LYS A  75      28.566  34.955  63.960  1.00126.32           C
ATOM    540  CB  LYS A  75      27.184  34.289  64.087  1.00126.32           C
ATOM    541  CG  LYS A  75      26.868  33.733  65.473  1.00126.32           C
ATOM    542  CD  LYS A  75      25.371  33.510  65.700  1.00126.32           C
ATOM    543  CE  LYS A  75      24.720  32.560  64.692  1.00126.32           C
ATOM    544  NZ  LYS A  75      24.794  31.168  65.191  1.00126.32           N
ATOM    545  C   LYS A  75      29.629  33.925  64.143  1.00126.32           C
ATOM    546  O   LYS A  75      29.793  33.025  63.321  1.00126.32           O
ATOM    547  N   GLU A  76      30.397  34.053  65.237  1.00 65.30           N
ATOM    548  CA  GLU A  76      31.488  33.165  65.492  1.00 65.30           C
ATOM    549  CB  GLU A  76      32.445  33.645  66.592  1.00 65.30           C
ATOM    550  CG  GLU A  76      33.287  34.867  66.219  1.00 65.30           C
ATOM    551  CD  GLU A  76      32.438  36.114  66.405  1.00 65.30           C
ATOM    552  OE1 GLU A  76      31.250  35.976  66.802  1.00 65.30           O
ATOM    553  OE2 GLU A  76      32.972  37.231  66.157  1.00 65.30           O
ATOM    554  C   GLU A  76      30.924  31.869  65.963  1.00 65.30           C
ATOM    555  O   GLU A  76      29.794  31.808  66.443  1.00 65.30           O
ATOM    556  N   ALA A  77      31.715  30.789  65.822  1.00 33.80           N
ATOM    557  CA  ALA A  77      31.277  29.510  66.285  1.00 33.80           C
ATOM    558  CB  ALA A  77      32.311  28.393  66.066  1.00 33.80           C
ATOM    559  C   ALA A  77      31.070  29.666  67.756  1.00 33.80           C
ATOM    560  O   ALA A  77      31.788  30.420  68.411  1.00 33.80           O
ATOM    561  N   ASP A  78      30.044  28.983  68.306  1.00 56.60           N
ATOM    562  CA  ASP A  78      29.739  29.110  69.704  1.00 56.60           C
ATOM    563  CB  ASP A  78      28.419  29.858  69.962  1.00 56.60           C
ATOM    564  CG  ASP A  78      28.554  31.307  69.516  1.00 56.60           C
ATOM    565  OD1 ASP A  78      29.711  31.807  69.439  1.00 56.60           O
ATOM    566  OD2 ASP A  78      27.498  31.939  69.247  1.00 56.60           O
ATOM    567  C   ASP A  78      29.535  27.730  70.244  1.00 56.60           C
ATOM    568  O   ASP A  78      29.412  26.770  69.482  1.00 56.60           O
ATOM    569  N   LYS A  79      29.537  27.604  71.588  1.00 80.50           N
ATOM    570  CA  LYS A  79      29.249  26.357  72.235  1.00 80.50           C
ATOM    571  CB  LYS A  79      30.376  25.821  73.134  1.00 80.50           C
ATOM    572  CG  LYS A  79      31.663  25.442  72.399  1.00 80.50           C
ATOM    573  CD  LYS A  79      32.772  24.957  73.337  1.00 80.50           C
ATOM    574  CE  LYS A  79      32.689  23.461  73.645  1.00 80.50           C
ATOM    575  NZ  LYS A  79      33.635  23.108  74.726  1.00 80.50           N
ATOM    576  C   LYS A  79      28.088  26.639  73.147  1.00 80.50           C
ATOM    577  O   LYS A  79      27.992  27.726  73.714  1.00 80.50           O
ATOM    578  N   VAL A  80      27.173  25.665  73.304  1.00116.94           N
ATOM    579  CA  VAL A  80      26.007  25.880  74.118  1.00116.94           C
ATOM    580  CB  VAL A  80      24.817  26.113  73.240  1.00116.94           C
ATOM    581  CG1 VAL A  80      24.686  24.893  72.317  1.00116.94           C
ATOM    582  CG2 VAL A  80      23.574  26.395  74.097  1.00116.94           C
ATOM    583  C   VAL A  80      25.759  24.630  74.918  1.00116.94           C
ATOM    584  O   VAL A  80      26.021  23.526  74.444  1.00116.94           O
ATOM    585  N   VAL A  81      25.257  24.763  76.167  1.00124.30           N
ATOM    586  CA  VAL A  81      24.966  23.581  76.933  1.00124.30           C
ATOM    587  CB  VAL A  81      25.047  23.772  78.428  1.00124.30           C
ATOM    588  CG1 VAL A  81      24.203  24.978  78.861  1.00124.30           C
ATOM    589  CG2 VAL A  81      24.625  22.452  79.100  1.00124.30           C
ATOM    590  C   VAL A  81      23.619  23.063  76.523  1.00124.30           C
ATOM    591  O   VAL A  81      22.727  23.836  76.179  1.00124.30           O
ATOM    592  N   LYS A  82      23.446  21.723  76.480  1.00137.00           N
ATOM    593  CA  LYS A  82      22.145  21.234  76.119  1.00137.00           C
ATOM    594  CB  LYS A  82      21.966  20.732  74.677  1.00137.00           C
ATOM    595  CG  LYS A  82      22.475  19.321  74.425  1.00137.00           C
ATOM    596  CD  LYS A  82      21.734  18.650  73.269  1.00137.00           C
ATOM    597  CE  LYS A  82      20.272  18.341  73.608  1.00137.00           C
ATOM    598  NZ  LYS A  82      19.579  17.783  72.428  1.00137.00           N
ATOM    599  C   LYS A  82      21.755  20.094  77.010  1.00137.00           C
ATOM    600  O   LYS A  82      22.597  19.398  77.578  1.00137.00           O
ATOM    601  N   MET A  83      20.431  19.886  77.149  1.00 71.19           N
ATOM    602  CA  MET A  83      19.916  18.845  77.989  1.00 71.19           C
ATOM    603  CB  MET A  83      19.027  19.377  79.128  1.00 71.19           C
ATOM    604  CG  MET A  83      18.540  18.285  80.079  1.00 71.19           C
ATOM    605  SD  MET A  83      19.824  17.643  81.193  1.00 71.19           S
ATOM    606  CE  MET A  83      18.888  16.177  81.708  1.00 71.19           C
ATOM    607  C   MET A  83      19.044  17.951  77.166  1.00 71.19           C
ATOM    608  O   MET A  83      18.284  18.413  76.316  1.00 71.19           O
ATOM    609  N   THR A  84      19.163  16.630  77.390  1.00113.00           N
ATOM    610  CA  THR A  84      18.317  15.681  76.728  1.00113.00           C
ATOM    611  CB  THR A  84      19.082  14.718  75.864  1.00113.00           C
ATOM    612  OG1 THR A  84      19.987  13.959  76.651  1.00113.00           O
ATOM    613  CG2 THR A  84      19.848  15.524  74.802  1.00113.00           C
ATOM    614  C   THR A  84      17.654  14.911  77.826  1.00113.00           C
ATOM    615  O   THR A  84      18.318  14.362  78.703  1.00113.00           O
ATOM    616  N   ILE A  85      16.313  14.854  77.803  1.00 99.54           N
ATOM    617  CA  ILE A  85      15.569  14.212  78.850  1.00 99.54           C
ATOM    618  CB  ILE A  85      14.149  14.688  78.910  1.00 99.54           C
ATOM    619  CG1 ILE A  85      13.406  14.055  80.097  1.00 99.54           C
ATOM    620  CG2 ILE A  85      13.511  14.418  77.534  1.00 99.54           C
ATOM    621  CD1 ILE A  85      12.037  14.683  80.352  1.00 99.54           C
ATOM    622  C   ILE A  85      15.549  12.739  78.606  1.00 99.54           C
ATOM    623  O   ILE A  85      15.372  12.289  77.476  1.00 99.54           O
ATOM    624  N   ALA A  86      15.763  11.940  79.669  1.00 42.83           N
ATOM    625  CA  ALA A  86      15.726  10.516  79.505  1.00 42.83           C
ATOM    626  CB  ALA A  86      16.499   9.714  80.557  1.00 42.83           C
ATOM    627  C   ALA A  86      14.292  10.089  79.509  1.00 42.83           C
ATOM    628  O   ALA A  86      13.397  10.871  79.825  1.00 42.83           O
ATOM    629  N   LYS A  87      14.048   8.814  79.152  1.00 86.32           N
ATOM    630  CA  LYS A  87      12.722   8.301  78.967  1.00 86.32           C
ATOM    631  CB  LYS A  87      12.688   6.837  78.501  1.00 86.32           C
ATOM    632  CG  LYS A  87      11.268   6.348  78.209  1.00 86.32           C
ATOM    633  CD  LYS A  87      10.609   7.065  77.026  1.00 86.32           C
ATOM    634  CE  LYS A  87       9.176   6.609  76.746  1.00 86.32           C
ATOM    635  NZ  LYS A  87       8.589   7.423  75.655  1.00 86.32           N
ATOM    636  C   LYS A  87      11.905   8.392  80.217  1.00 86.32           C
ATOM    637  O   LYS A  87      10.710   8.678  80.154  1.00 86.32           O
ATOM    638  N   ALA A  88      12.505   8.149  81.396  1.00 29.42           N
ATOM    639  CA  ALA A  88      11.707   8.159  82.589  1.00 29.42           C
ATOM    640  CB  ALA A  88      12.529   7.880  83.857  1.00 29.42           C
ATOM    641  C   ALA A  88      11.093   9.511  82.764  1.00 29.42           C
ATOM    642  O   ALA A  88       9.906   9.626  83.069  1.00 29.42           O
ATOM    643  N   LEU A  89      11.880  10.585  82.576  1.00103.81           N
ATOM    644  CA  LEU A  89      11.314  11.890  82.763  1.00103.81           C
ATOM    645  CB  LEU A  89      12.344  13.026  82.778  1.00103.81           C
ATOM    646  CG  LEU A  89      13.060  13.103  84.135  1.00103.81           C
ATOM    647  CD1 LEU A  89      13.737  11.768  84.482  1.00103.81           C
ATOM    648  CD2 LEU A  89      14.007  14.311  84.206  1.00103.81           C
ATOM    649  C   LEU A  89      10.262  12.167  81.737  1.00103.81           C
ATOM    650  O   LEU A  89       9.219  12.736  82.048  1.00103.81           O
ATOM    651  N   LYS A  90      10.498  11.774  80.477  1.00102.99           N
ATOM    652  CA  LYS A  90       9.550  12.061  79.436  1.00102.99           C
ATOM    653  CB  LYS A  90      10.059  11.680  78.038  1.00102.99           C
ATOM    654  CG  LYS A  90      11.248  12.504  77.548  1.00102.99           C
ATOM    655  CD  LYS A  90      11.893  11.906  76.298  1.00102.99           C
ATOM    656  CE  LYS A  90      10.963  11.894  75.085  1.00102.99           C
ATOM    657  NZ  LYS A  90      11.619  11.218  73.940  1.00102.99           N
ATOM    658  C   LYS A  90       8.255  11.316  79.616  1.00102.99           C
ATOM    659  O   LYS A  90       7.184  11.866  79.366  1.00102.99           O
ATOM    660  N   ASP A  91       8.323  10.056  80.087  1.00260.62           N
ATOM    661  CA  ASP A  91       7.232   9.116  80.028  1.00260.62           C
ATOM    662  CB  ASP A  91       7.603   7.712  80.555  1.00260.62           C
ATOM    663  CG  ASP A  91       6.458   6.744  80.259  1.00260.62           C
ATOM    664  OD1 ASP A  91       5.807   6.894  79.190  1.00260.62           O
ATOM    665  OD2 ASP A  91       6.231   5.825  81.095  1.00260.62           O
ATOM    666  C   ASP A  91       5.953   9.495  80.710  1.00260.62           C
ATOM    667  O   ASP A  91       5.927  10.005  81.828  1.00260.62           O
ATOM    668  N   SER A  92       4.844   9.211  79.990  1.00237.61           N
ATOM    669  CA  SER A  92       3.487   9.294  80.449  1.00237.61           C
ATOM    670  CB  SER A  92       2.793  10.638  80.182  1.00237.61           C
ATOM    671  OG  SER A  92       3.336  11.637  81.034  1.00237.61           O
ATOM    672  C   SER A  92       2.738   8.242  79.701  1.00237.61           C
ATOM    673  O   SER A  92       3.218   7.724  78.692  1.00237.61           O
ATOM    674  N   VAL A  93       1.526   7.910  80.175  1.00147.16           N
ATOM    675  CA  VAL A  93       0.793   6.842  79.566  1.00147.16           C
ATOM    676  CB  VAL A  93      -0.486   6.497  80.281  1.00147.16           C
ATOM    677  CG1 VAL A  93      -1.397   7.736  80.312  1.00147.16           C
ATOM    678  CG2 VAL A  93      -1.123   5.288  79.574  1.00147.16           C
ATOM    679  C   VAL A  93       0.457   7.192  78.163  1.00147.16           C
ATOM    680  O   VAL A  93       0.102   8.326  77.847  1.00147.16           O
ATOM    681  N   ASN A  94       0.600   6.191  77.275  1.00194.89           N
ATOM    682  CA  ASN A  94       0.281   6.390  75.899  1.00194.89           C
ATOM    683  CB  ASN A  94       1.495   6.265  74.961  1.00194.89           C
ATOM    684  CG  ASN A  94       1.162   6.949  73.640  1.00194.89           C
ATOM    685  OD1 ASN A  94       0.411   6.425  72.818  1.00194.89           O
ATOM    686  ND2 ASN A  94       1.740   8.163  73.433  1.00194.89           N
ATOM    687  C   ASN A  94      -0.707   5.335  75.532  1.00194.89           C
ATOM    688  O   ASN A  94      -0.633   4.203  76.009  1.00194.89           O
ATOM    689  N   GLY A  95      -1.673   5.696  74.672  1.00 35.71           N
ATOM    690  CA  GLY A  95      -2.681   4.757  74.291  1.00 35.71           C
ATOM    691  C   GLY A  95      -3.779   4.873  75.340  1.00 35.71           C
ATOM    692  O   GLY A  95      -3.435   5.170  76.514  1.00 35.71           O
ATOM    693  OXT GLY A  95      -4.970   4.672  74.983  1.00 35.71           O
TER     694      GLY A  95
ATOM    695  N   MET B  96      30.153  11.840  82.804  1.00176.02           N
ATOM    696  CA  MET B  96      29.898  12.448  84.128  1.00176.02           C
ATOM    697  CB  MET B  96      30.101  13.968  84.100  1.00176.02           C
ATOM    698  CG  MET B  96      30.437  14.521  85.483  1.00176.02           C
ATOM    699  SD  MET B  96      32.192  14.366  85.960  1.00176.02           S
ATOM    700  CE  MET B  96      32.397  12.581  85.690  1.00176.02           C
ATOM    701  C   MET B  96      28.527  12.165  84.702  1.00176.02           C
ATOM    702  O   MET B  96      27.933  11.189  84.282  1.00176.02           O
ATOM    703  N   SER B  97      27.895  13.055  85.553  1.00262.10           N
ATOM    704  CA  SER B  97      27.144  12.234  86.471  1.00262.10           C
ATOM    705  CB  SER B  97      28.303  11.678  87.208  1.00262.10           C
ATOM    706  OG  SER B  97      29.295  12.701  87.296  1.00262.10           O
ATOM    707  C   SER B  97      26.085  12.736  87.502  1.00262.10           C
ATOM    708  O   SER B  97      25.557  13.842  87.421  1.00262.10           O
ATOM    709  N   LYS B  98      25.796  11.778  88.478  1.00391.32           N
ATOM    710  CA  LYS B  98      25.017  11.434  89.698  1.00391.32           C
ATOM    711  CB  LYS B  98      23.642  12.066  89.850  1.00391.32           C
ATOM    712  CG  LYS B  98      23.215  11.824  91.299  1.00391.32           C
ATOM    713  CD  LYS B  98      24.375  12.015  92.289  1.00391.32           C
ATOM    714  CE  LYS B  98      25.148  13.328  92.168  1.00391.32           C
ATOM    715  NZ  LYS B  98      26.027  13.512  93.342  1.00391.32           N
ATOM    716  C   LYS B  98      24.963   9.885  90.054  1.00391.32           C
ATOM    717  O   LYS B  98      25.805   9.499  90.867  1.00391.32           O
ATOM    718  N   PRO B  99      24.080   8.907  89.738  1.00296.11           N
ATOM    719  CA  PRO B  99      24.384   7.471  89.976  1.00296.11           C
ATOM    720  CD  PRO B  99      22.681   9.157  90.056  1.00296.11           C
ATOM    721  CB  PRO B  99      23.039   6.783  90.204  1.00296.11           C
ATOM    722  CG  PRO B  99      22.127   7.895  90.723  1.00296.11           C
ATOM    723  C   PRO B  99      25.297   6.487  89.177  1.00296.11           C
ATOM    724  O   PRO B  99      25.876   5.631  89.845  1.00296.11           O
ATOM    725  N   MET B 100      25.462   6.543  87.816  1.00218.13           N
ATOM    726  CA  MET B 100      26.165   5.590  86.937  1.00218.13           C
ATOM    727  CB  MET B 100      25.279   5.133  85.768  1.00218.13           C
ATOM    728  CG  MET B 100      25.703   3.813  85.117  1.00218.13           C
ATOM    729  SD  MET B 100      27.365   3.779  84.381  1.00218.13           S
ATOM    730  CE  MET B 100      28.258   3.429  85.927  1.00218.13           C
ATOM    731  C   MET B 100      27.410   6.224  86.325  1.00218.13           C
ATOM    732  O   MET B 100      28.510   6.021  86.836  1.00218.13           O
ATOM    733  N   THR B 101      27.287   7.007  85.189  1.00279.80           N
ATOM    734  CA  THR B 101      28.332   7.863  84.692  1.00279.80           C
ATOM    735  CB  THR B 101      28.083   8.361  83.313  1.00279.80           C
ATOM    736  OG1 THR B 101      29.092   9.269  82.899  1.00279.80           O
ATOM    737  CG2 THR B 101      26.694   8.959  83.294  1.00279.80           C
ATOM    738  C   THR B 101      28.255   8.853  85.736  1.00279.80           C
ATOM    739  O   THR B 101      29.240   9.364  86.256  1.00279.80           O
ATOM    740  N   LYS B 102      26.989   8.878  86.154  1.00206.21           N
ATOM    741  CA  LYS B 102      26.378   9.506  87.218  1.00206.21           C
ATOM    742  CB  LYS B 102      24.868   9.136  87.109  0.00206.21           C
ATOM    743  CG  LYS B 102      23.790  10.200  87.331  0.00206.21           C
ATOM    744  CD  LYS B 102      22.360   9.688  87.130  0.00206.21           C
ATOM    745  CE  LYS B 102      21.307  10.620  87.733  0.00206.21           C
ATOM    746  NZ  LYS B 102      19.952  10.045  87.555  0.00206.21           N
ATOM    747  C   LYS B 102      27.213   9.122  88.443  1.00206.21           C
ATOM    748  O   LYS B 102      27.575  10.002  89.231  1.00206.21           O
ATOM    749  N   THR B 103      27.672   7.865  88.597  1.00116.06           N
ATOM    750  CA  THR B 103      28.321   7.429  89.813  1.00116.06           C
ATOM    751  CB  THR B 103      28.790   5.999  89.803  1.00116.06           C
ATOM    752  OG1 THR B 103      28.997   5.552  91.135  1.00116.06           O
ATOM    753  CG2 THR B 103      30.124   5.909  89.039  1.00116.06           C
ATOM    754  C   THR B 103      29.521   8.281  90.068  1.00116.06           C
ATOM    755  O   THR B 103      29.870   8.542  91.218  1.00116.06           O
ATOM    756  N   GLN B 104      30.199   8.733  89.000  1.00100.23           N
ATOM    757  CA  GLN B 104      31.353   9.561  89.166  1.00100.23           C
ATOM    758  CB  GLN B 104      32.100   9.879  87.856  1.00100.23           C
ATOM    759  CG  GLN B 104      33.070   8.780  87.407  1.00100.23           C
ATOM    760  CD  GLN B 104      32.296   7.503  87.130  1.00100.23           C
ATOM    761  OE1 GLN B 104      31.187   7.534  86.598  1.00100.23           O
ATOM    762  NE2 GLN B 104      32.898   6.341  87.503  1.00100.23           N
ATOM    763  C   GLN B 104      30.979  10.864  89.815  1.00100.23           C
ATOM    764  O   GLN B 104      31.783  11.439  90.541  1.00100.23           O
ATOM    765  N   LEU B 105      29.771  11.385  89.542  1.00 98.44           N
ATOM    766  CA  LEU B 105      29.354  12.665  90.060  1.00 98.44           C
ATOM    767  CB  LEU B 105      27.963  13.165  89.685  1.00 98.44           C
ATOM    768  CG  LEU B 105      27.596  14.535  90.263  1.00 98.44           C
ATOM    769  CD1 LEU B 105      28.597  15.619  89.820  1.00 98.44           C
ATOM    770  CD2 LEU B 105      26.156  14.883  89.879  1.00 98.44           C
ATOM    771  C   LEU B 105      29.220  12.556  91.517  1.00 98.44           C
ATOM    772  O   LEU B 105      29.624  13.458  92.244  1.00 98.44           O
ATOM    773  N   VAL B 106      28.614  11.444  91.969  1.00 65.39           N
ATOM    774  CA  VAL B 106      28.411  11.263  93.370  1.00 65.39           C
ATOM    775  CB  VAL B 106      27.747   9.976  93.751  1.00 65.39           C
ATOM    776  CG1 VAL B 106      27.992   9.736  95.251  1.00 65.39           C
ATOM    777  CG2 VAL B 106      26.244  10.106  93.481  1.00 65.39           C
ATOM    778  C   VAL B 106      29.740  11.281  94.037  1.00 65.39           C
ATOM    779  O   VAL B 106      29.887  11.866  95.107  1.00 65.39           O
ATOM    780  N   ALA B 107      30.748  10.629  93.433  1.00 32.89           N
ATOM    781  CA  ALA B 107      32.030  10.580  94.072  1.00 32.89           C
ATOM    782  CB  ALA B 107      33.064   9.752  93.296  1.00 32.89           C
ATOM    783  C   ALA B 107      32.565  11.973  94.209  1.00 32.89           C
ATOM    784  O   ALA B 107      33.105  12.335  95.253  1.00 32.89           O
ATOM    785  N   ALA B 108      32.421  12.798  93.155  1.00 39.59           N
ATOM    786  CA  ALA B 108      32.950  14.133  93.145  1.00 39.59           C
ATOM    787  CB  ALA B 108      32.786  14.811  91.776  1.00 39.59           C
ATOM    788  C   ALA B 108      32.268  14.988  94.183  1.00 39.59           C
ATOM    789  O   ALA B 108      32.914  15.814  94.828  1.00 39.59           O
ATOM    790  N   LEU B 109      30.936  14.832  94.326  1.00123.67           N
ATOM    791  CA  LEU B 109      30.071  15.559  95.224  1.00123.67           C
ATOM    792  CB  LEU B 109      28.582  15.270  94.933  1.00123.67           C
ATOM    793  CG  LEU B 109      27.563  15.883  95.921  1.00123.67           C
ATOM    794  CD1 LEU B 109      27.449  15.097  97.235  1.00123.67           C
ATOM    795  CD2 LEU B 109      27.885  17.349  96.193  1.00123.67           C
ATOM    796  C   LEU B 109      30.326  15.219  96.658  1.00123.67           C
ATOM    797  O   LEU B 109      30.211  16.072  97.536  1.00123.67           O
ATOM    798  N   ALA B 110      30.617  13.943  96.948  1.00 41.63           N
ATOM    799  CA  ALA B 110      30.821  13.541  98.306  1.00 41.63           C
ATOM    800  CB  ALA B 110      31.108  12.034  98.443  1.00 41.63           C
ATOM    801  C   ALA B 110      32.002  14.284  98.843  1.00 41.63           C
ATOM    802  O   ALA B 110      32.001  14.710  99.997  1.00 41.63           O
ATOM    803  N   GLU B 111      33.059  14.446  98.023  1.00 97.04           N
ATOM    804  CA  GLU B 111      34.253  15.093  98.488  1.00 97.04           C
ATOM    805  CB  GLU B 111      35.453  14.902  97.546  1.00 97.04           C
ATOM    806  CG  GLU B 111      35.932  13.454  97.557  1.00 97.04           C
ATOM    807  CD  GLU B 111      35.875  13.007  99.011  0.00 97.04           C
ATOM    808  OE1 GLU B 111      36.515  13.677  99.865  0.00 97.04           O
ATOM    809  OE2 GLU B 111      35.172  11.999  99.289  0.00 97.04           O
ATOM    810  C   GLU B 111      34.070  16.561  98.738  1.00 97.04           C
ATOM    811  O   GLU B 111      34.517  17.074  99.763  1.00 97.04           O
ATOM    812  N   GLU B 112      33.395  17.284  97.823  1.00115.33           N
ATOM    813  CA  GLU B 112      33.266  18.708  97.960  1.00115.33           C
ATOM    814  CB  GLU B 112      32.488  19.325  96.785  1.00115.33           C
ATOM    815  CG  GLU B 112      32.484  20.852  96.788  1.00115.33           C
ATOM    816  CD  GLU B 112      33.833  21.311  96.254  1.00115.33           C
ATOM    817  OE1 GLU B 112      33.961  21.436  95.007  1.00115.33           O
ATOM    818  OE2 GLU B 112      34.753  21.534  97.084  1.00115.33           O
ATOM    819  C   GLU B 112      32.496  19.031  99.209  1.00115.33           C
ATOM    820  O   GLU B 112      32.884  19.905  99.981  1.00115.33           O
ATOM    821  N   MET B 113      31.362  18.339  99.416  1.00 80.67           N
ATOM    822  CA  MET B 113      30.481  18.520 100.535  1.00 80.67           C
ATOM    823  CB  MET B 113      29.142  17.793 100.372  1.00 80.67           C
ATOM    824  CG  MET B 113      28.257  17.906 101.610  1.00 80.67           C
ATOM    825  SD  MET B 113      26.661  17.057 101.454  1.00 80.67           S
ATOM    826  CE  MET B 113      26.260  17.179 103.222  1.00 80.67           C
ATOM    827  C   MET B 113      31.083  18.030 101.817  1.00 80.67           C
ATOM    828  O   MET B 113      30.823  18.605 102.873  1.00 80.67           O
ATOM    829  N   GLY B 114      31.878  16.938 101.773  1.00 36.99           N
ATOM    830  CA  GLY B 114      32.457  16.397 102.971  1.00 36.99           C
ATOM    831  C   GLY B 114      31.559  15.348 103.571  1.00 36.99           C
ATOM    832  O   GLY B 114      31.599  15.115 104.779  1.00 36.99           O
ATOM    833  N   SER B 115      30.695  14.711 102.755  1.00 47.38           N
ATOM    834  CA  SER B 115      29.826  13.667 103.240  1.00 47.38           C
ATOM    835  CB  SER B 115      28.376  13.803 102.739  1.00 47.38           C
ATOM    836  OG  SER B 115      28.330  13.636 101.334  1.00 47.38           O
ATOM    837  C   SER B 115      30.330  12.332 102.773  1.00 47.38           C
ATOM    838  O   SER B 115      31.451  12.210 102.281  1.00 47.38           O
ATOM    839  N   ASP B 116      29.501  11.284 102.989  1.00 91.25           N
ATOM    840  CA  ASP B 116      29.750   9.937 102.549  1.00 91.25           C
ATOM    841  CB  ASP B 116      28.999   8.906 103.421  1.00 91.25           C
ATOM    842  CG  ASP B 116      29.437   7.480 103.106  1.00 91.25           C
ATOM    843  OD1 ASP B 116      28.993   6.928 102.067  1.00 91.25           O
ATOM    844  OD2 ASP B 116      30.221   6.917 103.918  1.00 91.25           O
ATOM    845  C   ASP B 116      29.255   9.851 101.132  1.00 91.25           C
ATOM    846  O   ASP B 116      28.528  10.727 100.664  1.00 91.25           O
ATOM    847  N   LYS B 117      29.679   8.809 100.389  1.00139.76           N
ATOM    848  CA  LYS B 117      29.237   8.622  99.035  1.00139.76           C
ATOM    849  CB  LYS B 117      30.088   7.603  98.251  1.00139.76           C
ATOM    850  CG  LYS B 117      30.266   6.240  98.921  1.00139.76           C
ATOM    851  CD  LYS B 117      31.024   5.236  98.047  0.00139.76           C
ATOM    852  CE  LYS B 117      32.541   5.443  98.049  0.00139.76           C
ATOM    853  NZ  LYS B 117      33.152   4.719  99.185  0.00139.76           N
ATOM    854  C   LYS B 117      27.781   8.255  99.013  1.00139.76           C
ATOM    855  O   LYS B 117      27.045   8.652  98.112  1.00139.76           O
ATOM    856  N   LYS B 118      27.315   7.488 100.015  1.00133.90           N
ATOM    857  CA  LYS B 118      25.943   7.066 100.036  1.00133.90           C
ATOM    858  CB  LYS B 118      25.629   6.085 101.175  1.00133.90           C
ATOM    859  CG  LYS B 118      26.238   4.703 100.944  1.00133.90           C
ATOM    860  CD  LYS B 118      26.170   3.794 102.172  1.00133.90           C
ATOM    861  CE  LYS B 118      24.762   3.677 102.756  1.00133.90           C
ATOM    862  NZ  LYS B 118      23.829   3.154 101.731  1.00133.90           N
ATOM    863  C   LYS B 118      25.035   8.253 100.169  1.00133.90           C
ATOM    864  O   LYS B 118      23.925   8.237  99.638  1.00133.90           O
ATOM    865  N   ALA B 119      25.452   9.280 100.941  1.00 42.15           N
ATOM    866  CA  ALA B 119      24.675  10.476 101.146  1.00 42.15           C
ATOM    867  CB  ALA B 119      25.283  11.398 102.215  1.00 42.15           C
ATOM    868  C   ALA B 119      24.576  11.279  99.886  1.00 42.15           C
ATOM    869  O   ALA B 119      23.516  11.815  99.559  1.00 42.15           O
ATOM    870  N   ALA B 120      25.694  11.403  99.145  1.00 47.16           N
ATOM    871  CA  ALA B 120      25.681  12.193  97.953  1.00 47.16           C
ATOM    872  CB  ALA B 120      27.039  12.182  97.233  1.00 47.16           C
ATOM    873  C   ALA B 120      24.694  11.581  97.016  1.00 47.16           C
ATOM    874  O   ALA B 120      23.846  12.270  96.451  1.00 47.16           O
ATOM    875  N   GLY B 121      24.755  10.243  96.869  1.00 33.87           N
ATOM    876  CA  GLY B 121      23.911   9.551  95.940  1.00 33.87           C
ATOM    877  C   GLY B 121      22.471   9.702  96.320  1.00 33.87           C
ATOM    878  O   GLY B 121      21.628   9.952  95.460  1.00 33.87           O
ATOM    879  N   ALA B 122      22.147   9.532  97.615  1.00 37.88           N
ATOM    880  CA  ALA B 122      20.781   9.605  98.058  1.00 37.88           C
ATOM    881  CB  ALA B 122      20.611   9.275  99.550  1.00 37.88           C
ATOM    882  C   ALA B 122      20.264  10.991  97.837  1.00 37.88           C
ATOM    883  O   ALA B 122      19.107  11.178  97.465  1.00 37.88           O
ATOM    884  N   ALA B 123      21.097  12.009  98.117  1.00 48.40           N
ATOM    885  CA  ALA B 123      20.655  13.356  97.916  1.00 48.40           C
ATOM    886  CB  ALA B 123      21.650  14.400  98.450  1.00 48.40           C
ATOM    887  C   ALA B 123      20.450  13.629  96.457  1.00 48.40           C
ATOM    888  O   ALA B 123      19.421  14.185  96.078  1.00 48.40           O
ATOM    889  N   LEU B 124      21.404  13.255  95.576  1.00123.07           N
ATOM    890  CA  LEU B 124      21.130  13.644  94.222  1.00123.07           C
ATOM    891  CB  LEU B 124      22.293  13.823  93.242  1.00123.07           C
ATOM    892  CG  LEU B 124      21.777  14.416  91.909  1.00123.07           C
ATOM    893  CD1 LEU B 124      20.961  15.691  92.182  1.00123.07           C
ATOM    894  CD2 LEU B 124      22.889  14.712  90.896  1.00123.07           C
ATOM    895  C   LEU B 124      20.021  12.846  93.629  1.00123.07           C
ATOM    896  O   LEU B 124      19.235  13.375  92.846  1.00123.07           O
ATOM    897  N   ASP B 125      19.905  11.555  93.985  1.00 95.87           N
ATOM    898  CA  ASP B 125      18.837  10.773  93.430  1.00 95.87           C
ATOM    899  CB  ASP B 125      18.866   9.315  93.927  1.00 95.87           C
ATOM    900  CG  ASP B 125      17.977   8.451  93.037  1.00 95.87           C
ATOM    901  OD1 ASP B 125      18.492   7.960  91.997  1.00 95.87           O
ATOM    902  OD2 ASP B 125      16.778   8.271  93.379  1.00 95.87           O
ATOM    903  C   ASP B 125      17.535  11.408  93.833  1.00 95.87           C
ATOM    904  O   ASP B 125      16.623  11.552  93.018  1.00 95.87           O
ATOM    905  N   ALA B 126      17.417  11.847  95.100  1.00 33.77           N
ATOM    906  CA  ALA B 126      16.192  12.433  95.574  1.00 33.77           C
ATOM    907  CB  ALA B 126      16.246  12.784  97.068  1.00 33.77           C
ATOM    908  C   ALA B 126      15.908  13.690  94.805  1.00 33.77           C
ATOM    909  O   ALA B 126      14.765  13.953  94.427  1.00 33.77           O
ATOM    910  N   VAL B 127      16.950  14.500  94.535  1.00 39.26           N
ATOM    911  CA  VAL B 127      16.769  15.755  93.858  1.00 39.26           C
ATOM    912  CB  VAL B 127      18.060  16.503  93.716  1.00 39.26           C
ATOM    913  CG1 VAL B 127      17.798  17.780  92.896  1.00 39.26           C
ATOM    914  CG2 VAL B 127      18.628  16.759  95.121  1.00 39.26           C
ATOM    915  C   VAL B 127      16.227  15.534  92.476  1.00 39.26           C
ATOM    916  O   VAL B 127      15.348  16.271  92.030  1.00 39.26           O
ATOM    917  N   CYS B 128      16.751  14.518  91.760  1.00 38.86           N
ATOM    918  CA  CYS B 128      16.357  14.244  90.404  1.00 38.86           C
ATOM    919  CB  CYS B 128      17.137  13.061  89.803  1.00 38.86           C
ATOM    920  SG  CYS B 128      18.925  13.380  89.740  1.00 38.86           S
ATOM    921  C   CYS B 128      14.907  13.874  90.367  1.00 38.86           C
ATOM    922  O   CYS B 128      14.159  14.351  89.514  1.00 38.86           O
ATOM    923  N   ALA B 129      14.480  13.006  91.300  1.00 28.52           N
ATOM    924  CA  ALA B 129      13.124  12.541  91.347  1.00 28.52           C
ATOM    925  CB  ALA B 129      12.895  11.498  92.453  1.00 28.52           C
ATOM    926  C   ALA B 129      12.210  13.697  91.618  1.00 28.52           C
ATOM    927  O   ALA B 129      11.143  13.803  91.014  1.00 28.52           O
ATOM    928  N   LEU B 130      12.602  14.597  92.539  1.00 50.71           N
ATOM    929  CA  LEU B 130      11.746  15.705  92.872  1.00 50.71           C
ATOM    930  CB  LEU B 130      12.258  16.590  94.026  1.00 50.71           C
ATOM    931  CG  LEU B 130      11.384  17.849  94.235  1.00 50.71           C
ATOM    932  CD1 LEU B 130       9.914  17.478  94.476  1.00 50.71           C
ATOM    933  CD2 LEU B 130      11.933  18.751  95.350  1.00 50.71           C
ATOM    934  C   LEU B 130      11.573  16.600  91.686  1.00 50.71           C
ATOM    935  O   LEU B 130      10.466  17.056  91.409  1.00 50.71           O
ATOM    936  N   ILE B 131      12.658  16.872  90.943  1.00 40.52           N
ATOM    937  CA  ILE B 131      12.532  17.759  89.825  1.00 40.52           C
ATOM    938  CB  ILE B 131      13.836  18.036  89.127  1.00 40.52           C
ATOM    939  CG1 ILE B 131      14.809  18.775  90.062  1.00 40.52           C
ATOM    940  CG2 ILE B 131      13.530  18.813  87.836  1.00 40.52           C
ATOM    941  CD1 ILE B 131      16.230  18.852  89.510  1.00 40.52           C
ATOM    942  C   ILE B 131      11.596  17.159  88.829  1.00 40.52           C
ATOM    943  O   ILE B 131      10.725  17.848  88.298  1.00 40.52           O
ATOM    944  N   THR B 132      11.735  15.847  88.560  1.00 36.30           N
ATOM    945  CA  THR B 132      10.913  15.209  87.572  1.00 36.30           C
ATOM    946  CB  THR B 132      11.269  13.770  87.337  1.00 36.30           C
ATOM    947  OG1 THR B 132      12.622  13.654  86.928  1.00 36.30           O
ATOM    948  CG2 THR B 132      10.347  13.227  86.233  1.00 36.30           C
ATOM    949  C   THR B 132       9.478  15.280  87.991  1.00 36.30           C
ATOM    950  O   THR B 132       8.604  15.540  87.164  1.00 36.30           O
ATOM    951  N   ARG B 133       9.188  15.033  89.281  1.00 92.79           N
ATOM    952  CA  ARG B 133       7.825  15.038  89.725  1.00 92.79           C
ATOM    953  CB  ARG B 133       7.648  14.499  91.153  1.00 92.79           C
ATOM    954  CG  ARG B 133       6.201  14.074  91.421  1.00 92.79           C
ATOM    955  CD  ARG B 133       6.043  13.170  92.643  1.00 92.79           C
ATOM    956  NE  ARG B 133       4.633  12.691  92.659  1.00 92.79           N
ATOM    957  CZ  ARG B 133       4.167  11.993  93.731  1.00 92.79           C
ATOM    958  NH1 ARG B 133       5.002  11.716  94.780  1.00 92.79           N
ATOM    959  NH2 ARG B 133       2.867  11.579  93.769  1.00 92.79           N
ATOM    960  C   ARG B 133       7.253  16.422  89.648  1.00 92.79           C
ATOM    961  O   ARG B 133       6.105  16.600  89.245  1.00 92.79           O
ATOM    962  N   GLU B 134       8.042  17.445  90.031  1.00 77.55           N
ATOM    963  CA  GLU B 134       7.530  18.786  90.014  1.00 77.55           C
ATOM    964  CB  GLU B 134       8.484  19.826  90.621  1.00 77.55           C
ATOM    965  CG  GLU B 134       8.504  19.787  92.150  1.00 77.55           C
ATOM    966  CD  GLU B 134       7.137  20.243  92.657  1.00 77.55           C
ATOM    967  OE1 GLU B 134       6.678  21.333  92.229  1.00 77.55           O
ATOM    968  OE2 GLU B 134       6.538  19.503  93.482  1.00 77.55           O
ATOM    969  C   GLU B 134       7.211  19.186  88.605  1.00 77.55           C
ATOM    970  O   GLU B 134       6.186  19.818  88.357  1.00 77.55           O
ATOM    971  N   VAL B 135       8.081  18.829  87.639  1.00 36.60           N
ATOM    972  CA  VAL B 135       7.861  19.171  86.261  1.00 36.60           C
ATOM    973  CB  VAL B 135       9.000  18.780  85.361  1.00 36.60           C
ATOM    974  CG1 VAL B 135       8.582  19.029  83.902  1.00 36.60           C
ATOM    975  CG2 VAL B 135      10.250  19.573  85.784  1.00 36.60           C
ATOM    976  C   VAL B 135       6.637  18.466  85.755  1.00 36.60           C
ATOM    977  O   VAL B 135       5.828  19.047  85.033  1.00 36.60           O
ATOM    978  N   SER B 136       6.463  17.185  86.133  1.00 42.92           N
ATOM    979  CA  SER B 136       5.364  16.394  85.652  1.00 42.92           C
ATOM    980  CB  SER B 136       5.358  14.981  86.255  1.00 42.92           C
ATOM    981  OG  SER B 136       6.572  14.310  85.934  1.00 42.92           O
ATOM    982  C   SER B 136       4.093  17.055  86.082  1.00 42.92           C
ATOM    983  O   SER B 136       3.084  17.000  85.378  1.00 42.92           O
ATOM    984  N   GLY B 137       4.132  17.679  87.273  1.00 36.32           N
ATOM    985  CA  GLY B 137       3.041  18.389  87.880  1.00 36.32           C
ATOM    986  C   GLY B 137       2.722  19.608  87.071  1.00 36.32           C
ATOM    987  O   GLY B 137       1.581  20.065  87.056  1.00 36.32           O
ATOM    988  N   GLY B 138       3.728  20.196  86.396  1.00 31.49           N
ATOM    989  CA  GLY B 138       3.451  21.396  85.663  1.00 31.49           C
ATOM    990  C   GLY B 138       4.078  22.546  86.381  1.00 31.49           C
ATOM    991  O   GLY B 138       3.825  23.705  86.052  1.00 31.49           O
ATOM    992  N   GLY B 139       4.907  22.253  87.404  1.00 25.35           N
ATOM    993  CA  GLY B 139       5.579  23.304  88.112  1.00 25.35           C
ATOM    994  C   GLY B 139       6.914  23.513  87.463  1.00 25.35           C
ATOM    995  O   GLY B 139       7.472  22.606  86.846  1.00 25.35           O
ATOM    996  N   ALA B 140       7.464  24.735  87.598  1.00 38.27           N
ATOM    997  CA  ALA B 140       8.747  25.025  87.026  1.00 38.27           C
ATOM    998  CB  ALA B 140       8.837  26.436  86.416  1.00 38.27           C
ATOM    999  C   ALA B 140       9.751  24.963  88.133  1.00 38.27           C
ATOM   1000  O   ALA B 140       9.482  25.412  89.248  1.00 38.27           O
ATOM   1001  N   VAL B 141      10.928  24.368  87.857  1.00 57.76           N
ATOM   1002  CA  VAL B 141      11.978  24.274  88.831  1.00 57.76           C
ATOM   1003  CB  VAL B 141      12.649  22.929  88.807  1.00 57.76           C
ATOM   1004  CG1 VAL B 141      13.818  22.906  89.808  1.00 57.76           C
ATOM   1005  CG2 VAL B 141      11.576  21.857  89.055  1.00 57.76           C
ATOM   1006  C   VAL B 141      13.011  25.289  88.440  1.00 57.76           C
ATOM   1007  O   VAL B 141      13.537  25.235  87.333  1.00 57.76           O
ATOM   1008  N   THR B 142      13.331  26.248  89.335  1.00 45.60           N
ATOM   1009  CA  THR B 142      14.296  27.271  89.025  1.00 45.60           C
ATOM   1010  CB  THR B 142      13.745  28.658  89.234  1.00 45.60           C
ATOM   1011  OG1 THR B 142      12.595  28.844  88.421  1.00 45.60           O
ATOM   1012  CG2 THR B 142      14.812  29.708  88.886  1.00 45.60           C
ATOM   1013  C   THR B 142      15.436  27.085  89.982  1.00 45.60           C
ATOM   1014  O   THR B 142      15.230  27.033  91.193  1.00 45.60           O
ATOM   1015  N   LEU B 143      16.677  26.960  89.460  1.00 68.17           N
ATOM   1016  CA  LEU B 143      17.824  26.747  90.303  1.00 68.17           C
ATOM   1017  CB  LEU B 143      18.561  25.443  89.947  1.00 68.17           C
ATOM   1018  CG  LEU B 143      17.692  24.170  90.064  1.00 68.17           C
ATOM   1019  CD1 LEU B 143      18.474  22.914  89.655  1.00 68.17           C
ATOM   1020  CD2 LEU B 143      17.068  24.042  91.461  1.00 68.17           C
ATOM   1021  C   LEU B 143      18.783  27.866  90.034  1.00 68.17           C
ATOM   1022  O   LEU B 143      19.327  27.978  88.937  1.00 68.17           O
ATOM   1023  N   PRO B 144      19.041  28.686  91.008  1.00 98.05           N
ATOM   1024  CA  PRO B 144      19.920  29.786  90.756  1.00 98.05           C
ATOM   1025  CD  PRO B 144      18.057  28.993  92.033  1.00 98.05           C
ATOM   1026  CB  PRO B 144      19.803  30.696  91.975  1.00 98.05           C
ATOM   1027  CG  PRO B 144      18.371  30.436  92.473  1.00 98.05           C
ATOM   1028  C   PRO B 144      21.301  29.300  90.458  1.00 98.05           C
ATOM   1029  O   PRO B 144      21.764  28.378  91.129  1.00 98.05           O
ATOM   1030  N   GLY B 145      21.963  29.903  89.452  1.00 35.92           N
ATOM   1031  CA  GLY B 145      23.311  29.547  89.129  1.00 35.92           C
ATOM   1032  C   GLY B 145      23.347  28.275  88.332  1.00 35.92           C
ATOM   1033  O   GLY B 145      24.416  27.695  88.151  1.00 35.92           O
ATOM   1034  N   VAL B 146      22.192  27.805  87.819  1.00127.61           N
ATOM   1035  CA  VAL B 146      22.195  26.566  87.085  1.00127.61           C
ATOM   1036  CB  VAL B 146      21.698  25.408  87.893  1.00127.61           C
ATOM   1037  CG1 VAL B 146      21.670  24.166  86.984  1.00127.61           C
ATOM   1038  CG2 VAL B 146      22.585  25.261  89.136  1.00127.61           C
ATOM   1039  C   VAL B 146      21.276  26.704  85.909  1.00127.61           C
ATOM   1040  O   VAL B 146      21.718  26.824  84.768  1.00127.61           O
ATOM   1041  N   GLY B 147      19.951  26.617  86.143  1.00 43.08           N
ATOM   1042  CA  GLY B 147      19.031  26.749  85.049  1.00 43.08           C
ATOM   1043  C   GLY B 147      17.658  26.418  85.555  1.00 43.08           C
ATOM   1044  O   GLY B 147      17.440  26.333  86.764  1.00 43.08           O
ATOM   1045  N   LYS B 148      16.686  26.234  84.633  1.00 93.53           N
ATOM   1046  CA  LYS B 148      15.344  25.940  85.055  1.00 93.53           C
ATOM   1047  CB  LYS B 148      14.388  27.139  84.917  1.00 93.53           C
ATOM   1048  CG  LYS B 148      14.829  28.374  85.713  1.00 93.53           C
ATOM   1049  CD  LYS B 148      16.039  29.095  85.106  1.00 93.53           C
ATOM   1050  CE  LYS B 148      16.532  30.282  85.939  1.00 93.53           C
ATOM   1051  NZ  LYS B 148      17.602  29.838  86.859  1.00 93.53           N
ATOM   1052  C   LYS B 148      14.787  24.825  84.210  1.00 93.53           C
ATOM   1053  O   LYS B 148      15.186  24.643  83.059  1.00 93.53           O
ATOM   1054  N   ILE B 149      13.841  24.036  84.776  1.00134.43           N
ATOM   1055  CA  ILE B 149      13.244  22.947  84.046  1.00134.43           C
ATOM   1056  CB  ILE B 149      13.615  21.599  84.613  1.00134.43           C
ATOM   1057  CG1 ILE B 149      13.334  20.478  83.603  1.00134.43           C
ATOM   1058  CG2 ILE B 149      12.903  21.424  85.965  1.00134.43           C
ATOM   1059  CD1 ILE B 149      14.306  20.478  82.421  1.00134.43           C
ATOM   1060  C   ILE B 149      11.746  23.094  84.101  1.00134.43           C
ATOM   1061  O   ILE B 149      11.184  23.397  85.155  1.00134.43           O
ATOM   1062  N   TYR B 150      11.058  22.955  82.941  1.00133.92           N
ATOM   1063  CA  TYR B 150       9.619  22.968  82.974  1.00133.92           C
ATOM   1064  CB  TYR B 150       8.945  24.354  83.123  1.00133.92           C
ATOM   1065  CG  TYR B 150       9.283  25.291  82.019  1.00133.92           C
ATOM   1066  CD1 TYR B 150      10.395  26.090  82.109  1.00133.92           C
ATOM   1067  CD2 TYR B 150       8.484  25.380  80.896  1.00133.92           C
ATOM   1068  CE1 TYR B 150      10.711  26.974  81.109  1.00133.92           C
ATOM   1069  CE2 TYR B 150       8.799  26.262  79.891  1.00133.92           C
ATOM   1070  CZ  TYR B 150       9.920  27.052  79.990  1.00133.92           C
ATOM   1071  OH  TYR B 150      10.243  27.956  78.957  1.00133.92           O
ATOM   1072  C   TYR B 150       9.052  22.199  81.818  1.00133.92           C
ATOM   1073  O   TYR B 150       9.782  21.720  80.951  1.00133.92           O
ATOM   1074  N   CYS B 151       7.712  22.028  81.803  1.00 81.82           N
ATOM   1075  CA  CYS B 151       7.088  21.247  80.773  1.00 81.82           C
ATOM   1076  CB  CYS B 151       5.864  20.447  81.260  1.00 81.82           C
ATOM   1077  SG  CYS B 151       4.501  21.520  81.796  1.00 81.82           S
ATOM   1078  C   CYS B 151       6.616  22.154  79.686  1.00 81.82           C
ATOM   1079  O   CYS B 151       6.179  23.276  79.935  1.00 81.82           O
ATOM   1080  N   ARG B 152       6.714  21.685  78.427  1.00156.74           N
ATOM   1081  CA  ARG B 152       6.267  22.491  77.328  1.00156.74           C
ATOM   1082  CB  ARG B 152       7.413  22.976  76.432  1.00156.74           C
ATOM   1083  CG  ARG B 152       8.240  21.834  75.854  1.00156.74           C
ATOM   1084  CD  ARG B 152       9.437  22.319  75.042  1.00156.74           C
ATOM   1085  NE  ARG B 152       8.910  23.107  73.898  1.00156.74           N
ATOM   1086  CZ  ARG B 152       9.668  24.101  73.352  1.00156.74           C
ATOM   1087  NH1 ARG B 152      10.897  24.388  73.873  1.00156.74           N
ATOM   1088  NH2 ARG B 152       9.198  24.809  72.284  1.00156.74           N
ATOM   1089  C   ARG B 152       5.329  21.683  76.490  1.00156.74           C
ATOM   1090  O   ARG B 152       5.435  20.461  76.411  1.00156.74           O
ATOM   1091  N   GLU B 153       4.351  22.366  75.862  1.00 87.07           N
ATOM   1092  CA  GLU B 153       3.380  21.708  75.038  1.00 87.07           C
ATOM   1093  CB  GLU B 153       2.082  22.520  74.876  1.00 87.07           C
ATOM   1094  CG  GLU B 153       1.360  22.821  76.191  1.00 87.07           C
ATOM   1095  CD  GLU B 153       0.688  21.554  76.705  1.00 87.07           C
ATOM   1096  OE1 GLU B 153       1.010  20.451  76.187  1.00 87.07           O
ATOM   1097  OE2 GLU B 153      -0.162  21.677  77.629  1.00 87.07           O
ATOM   1098  C   GLU B 153       3.958  21.528  73.668  1.00 87.07           C
ATOM   1099  O   GLU B 153       4.739  22.353  73.193  1.00 87.07           O
ATOM   1100  N   ARG B 154       3.586  20.426  72.986  1.00122.63           N
ATOM   1101  CA  ARG B 154       4.079  20.240  71.654  1.00122.63           C
ATOM   1102  CB  ARG B 154       5.226  19.220  71.554  1.00122.63           C
ATOM   1103  CG  ARG B 154       5.921  19.255  70.195  1.00122.63           C
ATOM   1104  CD  ARG B 154       7.345  18.691  70.198  1.00122.63           C
ATOM   1105  NE  ARG B 154       8.232  19.722  70.805  1.00122.63           N
ATOM   1106  CZ  ARG B 154       8.490  19.689  72.143  1.00122.63           C
ATOM   1107  NH1 ARG B 154       7.938  18.706  72.903  1.00122.63           N
ATOM   1108  NH2 ARG B 154       9.314  20.628  72.707  1.00122.63           N
ATOM   1109  C   ARG B 154       2.932  19.800  70.801  1.00122.63           C
ATOM   1110  O   ARG B 154       2.012  19.118  71.255  1.00122.63           O
ATOM   1111  N   PRO B 155       2.973  20.232  69.574  1.00 71.82           N
ATOM   1112  CA  PRO B 155       1.927  19.924  68.635  1.00 71.82           C
ATOM   1113  CD  PRO B 155       3.620  21.498  69.271  1.00 71.82           C
ATOM   1114  CB  PRO B 155       1.959  21.040  67.583  1.00 71.82           C
ATOM   1115  CG  PRO B 155       3.313  21.735  67.787  1.00 71.82           C
ATOM   1116  C   PRO B 155       2.049  18.548  68.056  1.00 71.82           C
ATOM   1117  O   PRO B 155       3.109  17.936  68.182  1.00 71.82           O
ATOM   1118  N   GLU B 156       0.971  18.049  67.416  1.00 77.10           N
ATOM   1119  CA  GLU B 156       0.955  16.741  66.818  1.00 77.10           C
ATOM   1120  CB  GLU B 156      -0.391  16.379  66.150  1.00 77.10           C
ATOM   1121  CG  GLU B 156      -1.525  16.036  67.121  1.00 77.10           C
ATOM   1122  CD  GLU B 156      -1.947  17.295  67.859  1.00 77.10           C
ATOM   1123  OE1 GLU B 156      -1.967  18.387  67.229  1.00 77.10           O
ATOM   1124  OE2 GLU B 156      -2.254  17.181  69.079  1.00 77.10           O
ATOM   1125  C   GLU B 156       1.995  16.716  65.744  1.00 77.10           C
ATOM   1126  O   GLU B 156       2.290  17.738  65.126  1.00 77.10           O
ATOM   1127  N   ARG B 157       2.602  15.529  65.516  1.00179.97           N
ATOM   1128  CA  ARG B 157       3.640  15.414  64.531  1.00179.97           C
ATOM   1129  CB  ARG B 157       5.051  15.354  65.140  1.00179.97           C
ATOM   1130  CG  ARG B 157       5.460  16.648  65.843  1.00179.97           C
ATOM   1131  CD  ARG B 157       6.304  17.588  64.981  1.00179.97           C
ATOM   1132  NE  ARG B 157       6.395  18.885  65.705  1.00179.97           N
ATOM   1133  CZ  ARG B 157       7.613  19.481  65.902  1.00179.97           C
ATOM   1134  NH1 ARG B 157       8.747  18.846  65.488  1.00179.97           N
ATOM   1135  NH2 ARG B 157       7.683  20.694  66.511  1.00179.97           N
ATOM   1136  C   ARG B 157       3.446  14.136  63.774  1.00179.97           C
ATOM   1137  O   ARG B 157       2.633  13.288  64.142  1.00179.97           O
ATOM   1138  N   GLU B 158       4.194  13.988  62.667  1.00 87.56           N
ATOM   1139  CA  GLU B 158       4.128  12.795  61.879  1.00 87.56           C
ATOM   1140  CB  GLU B 158       4.210  13.040  60.365  1.00 87.56           C
ATOM   1141  CG  GLU B 158       4.132  11.745  59.557  0.00 87.56           C
ATOM   1142  CD  GLU B 158       4.543  12.044  58.121  0.00 87.56           C
ATOM   1143  OE1 GLU B 158       5.100  13.149  57.885  0.00 87.56           O
ATOM   1144  OE2 GLU B 158       4.314  11.167  57.250  0.00 87.56           O
ATOM   1145  C   GLU B 158       5.334  11.990  62.235  1.00 87.56           C
ATOM   1146  O   GLU B 158       6.408  12.537  62.460  1.00 87.56           O
ATOM   1147  N   VAL B 159       5.165  10.658  62.325  1.00 98.24           N
ATOM   1148  CA  VAL B 159       6.277   9.804  62.634  1.00 98.24           C
ATOM   1149  CB  VAL B 159       6.429   9.584  64.113  1.00 98.24           C
ATOM   1150  CG1 VAL B 159       7.605   8.624  64.383  1.00 98.24           C
ATOM   1151  CG2 VAL B 159       6.602  10.956  64.779  1.00 98.24           C
ATOM   1152  C   VAL B 159       5.966   8.490  61.988  1.00 98.24           C
ATOM   1153  O   VAL B 159       4.843   8.263  61.557  1.00 98.24           O
ATOM   1154  N   ARG B 160       6.967   7.603  61.839  1.00161.14           N
ATOM   1155  CA  ARG B 160       6.643   6.313  61.315  1.00161.14           C
ATOM   1156  CB  ARG B 160       7.051   6.089  59.843  1.00161.14           C
ATOM   1157  CG  ARG B 160       8.523   6.335  59.511  1.00161.14           C
ATOM   1158  CD  ARG B 160       8.747   7.683  58.814  1.00161.14           C
ATOM   1159  NE  ARG B 160       7.945   7.685  57.551  1.00161.14           N
ATOM   1160  CZ  ARG B 160       6.948   8.592  57.365  1.00161.14           C
ATOM   1161  NH1 ARG B 160       6.656   9.506  58.344  1.00161.14           N
ATOM   1162  NH2 ARG B 160       6.228   8.596  56.204  1.00161.14           N
ATOM   1163  C   ARG B 160       7.266   5.285  62.207  1.00161.14           C
ATOM   1164  O   ARG B 160       8.250   5.559  62.892  1.00161.14           O
ATOM   1165  N   ASN B 161       6.675   4.073  62.249  1.00 73.92           N
ATOM   1166  CA  ASN B 161       7.172   3.041  63.119  1.00 73.92           C
ATOM   1167  CB  ASN B 161       6.092   2.002  63.485  1.00 73.92           C
ATOM   1168  CG  ASN B 161       6.523   1.174  64.690  1.00 73.92           C
ATOM   1169  OD1 ASN B 161       5.726   0.924  65.593  1.00 73.92           O
ATOM   1170  ND2 ASN B 161       7.805   0.722  64.709  1.00 73.92           N
ATOM   1171  C   ASN B 161       8.265   2.333  62.380  1.00 73.92           C
ATOM   1172  O   ASN B 161       8.095   1.958  61.224  1.00 73.92           O
ATOM   1173  N   PRO B 162       9.404   2.176  62.993  1.00159.71           N
ATOM   1174  CA  PRO B 162      10.485   1.514  62.319  1.00159.71           C
ATOM   1175  CD  PRO B 162       9.880   3.133  63.977  1.00159.71           C
ATOM   1176  CB  PRO B 162      11.726   1.764  63.174  1.00159.71           C
ATOM   1177  CG  PRO B 162      11.415   3.100  63.871  1.00159.71           C
ATOM   1178  C   PRO B 162      10.235   0.069  62.032  1.00159.71           C
ATOM   1179  O   PRO B 162      10.675  -0.414  60.989  1.00159.71           O
ATOM   1180  N   ALA B 163       9.585  -0.659  62.959  1.00 44.82           N
ATOM   1181  CA  ALA B 163       9.372  -2.054  62.719  1.00 44.82           C
ATOM   1182  CB  ALA B 163       8.846  -2.793  63.961  1.00 44.82           C
ATOM   1183  C   ALA B 163       8.378  -2.258  61.618  1.00 44.82           C
ATOM   1184  O   ALA B 163       8.617  -3.023  60.683  1.00 44.82           O
ATOM   1185  N   THR B 164       7.218  -1.578  61.728  1.00 52.50           N
ATOM   1186  CA  THR B 164       6.134  -1.701  60.795  1.00 52.50           C
ATOM   1187  CB  THR B 164       4.850  -1.194  61.371  1.00 52.50           C
ATOM   1188  OG1 THR B 164       4.962   0.184  61.707  1.00 52.50           O
ATOM   1189  CG2 THR B 164       4.547  -2.014  62.639  1.00 52.50           C
ATOM   1190  C   THR B 164       6.417  -0.978  59.511  1.00 52.50           C
ATOM   1191  O   THR B 164       6.132  -1.485  58.427  1.00 52.50           O
ATOM   1192  N   GLY B 165       6.995   0.231  59.602  1.00 17.41           N
ATOM   1193  CA  GLY B 165       7.256   1.024  58.438  1.00 17.41           C
ATOM   1194  C   GLY B 165       6.031   1.838  58.165  1.00 17.41           C
ATOM   1195  O   GLY B 165       5.955   2.559  57.171  1.00 17.41           O
ATOM   1196  N   GLU B 166       5.028   1.733  59.055  1.00 74.47           N
ATOM   1197  CA  GLU B 166       3.802   2.454  58.889  1.00 74.47           C
ATOM   1198  CB  GLU B 166       2.651   1.898  59.735  1.00 74.47           C
ATOM   1199  CG  GLU B 166       2.151   0.544  59.246  0.00 74.47           C
ATOM   1200  CD  GLU B 166       1.084   0.064  60.216  0.00 74.47           C
ATOM   1201  OE1 GLU B 166       0.697   0.866  61.108  0.00 74.47           O
ATOM   1202  OE2 GLU B 166       0.646  -1.108  60.082  0.00 74.47           O
ATOM   1203  C   GLU B 166       4.006   3.868  59.310  1.00 74.47           C
ATOM   1204  O   GLU B 166       4.816   4.171  60.184  1.00 74.47           O
ATOM   1205  N   LYS B 167       3.271   4.782  58.654  1.00196.30           N
ATOM   1206  CA  LYS B 167       3.321   6.159  59.025  1.00196.30           C
ATOM   1207  CB  LYS B 167       3.023   7.081  57.825  1.00196.30           C
ATOM   1208  CG  LYS B 167       3.370   8.556  58.041  1.00196.30           C
ATOM   1209  CD  LYS B 167       2.465   9.255  59.048  1.00196.30           C
ATOM   1210  CE  LYS B 167       1.250   9.921  58.405  1.00196.30           C
ATOM   1211  NZ  LYS B 167       1.651  11.202  57.777  1.00196.30           N
ATOM   1212  C   LYS B 167       2.272   6.319  60.079  1.00196.30           C
ATOM   1213  O   LYS B 167       1.258   5.622  60.062  1.00196.30           O
ATOM   1214  N   PHE B 168       2.518   7.191  61.072  1.00 60.16           N
ATOM   1215  CA  PHE B 168       1.526   7.421  62.080  1.00 60.16           C
ATOM   1216  CB  PHE B 168       1.602   6.465  63.285  1.00 60.16           C
ATOM   1217  CG  PHE B 168       2.906   6.638  63.982  1.00 60.16           C
ATOM   1218  CD1 PHE B 168       3.083   7.650  64.898  1.00 60.16           C
ATOM   1219  CD2 PHE B 168       3.943   5.779  63.721  1.00 60.16           C
ATOM   1220  CE1 PHE B 168       4.289   7.800  65.547  1.00 60.16           C
ATOM   1221  CE2 PHE B 168       5.153   5.924  64.367  1.00 60.16           C
ATOM   1222  CZ  PHE B 168       5.324   6.940  65.273  1.00 60.16           C
ATOM   1223  C   PHE B 168       1.670   8.824  62.569  1.00 60.16           C
ATOM   1224  O   PHE B 168       2.720   9.449  62.422  1.00 60.16           O
ATOM   1225  N   THR B 169       0.594   9.378  63.155  1.00 36.00           N
ATOM   1226  CA  THR B 169       0.723  10.722  63.622  1.00 36.00           C
ATOM   1227  CB  THR B 169      -0.377  11.635  63.174  1.00 36.00           C
ATOM   1228  OG1 THR B 169      -0.427  11.672  61.755  1.00 36.00           O
ATOM   1229  CG2 THR B 169      -0.083  13.040  63.723  1.00 36.00           C
ATOM   1230  C   THR B 169       0.723  10.689  65.107  1.00 36.00           C
ATOM   1231  O   THR B 169      -0.116  10.041  65.733  1.00 36.00           O
ATOM   1232  N   LYS B 170       1.708  11.378  65.707  1.00111.19           N
ATOM   1233  CA  LYS B 170       1.782  11.425  67.131  1.00111.19           C
ATOM   1234  CB  LYS B 170       3.176  11.758  67.693  1.00111.19           C
ATOM   1235  CG  LYS B 170       3.155  11.999  69.208  1.00111.19           C
ATOM   1236  CD  LYS B 170       4.535  12.054  69.867  1.00111.19           C
ATOM   1237  CE  LYS B 170       4.515  12.586  71.300  1.00111.19           C
ATOM   1238  NZ  LYS B 170       3.616  11.760  72.143  1.00111.19           N
ATOM   1239  C   LYS B 170       0.870  12.508  67.602  1.00111.19           C
ATOM   1240  O   LYS B 170       0.729  13.551  66.964  1.00111.19           O
ATOM   1241  N   GLU B 171       0.221  12.267  68.754  1.00 46.07           N
ATOM   1242  CA  GLU B 171      -0.668  13.231  69.328  1.00 46.07           C
ATOM   1243  CB  GLU B 171      -1.537  12.673  70.463  1.00 46.07           C
ATOM   1244  CG  GLU B 171      -2.550  11.617  70.035  1.00 46.07           C
ATOM   1245  CD  GLU B 171      -3.130  11.044  71.315  1.00 46.07           C
ATOM   1246  OE1 GLU B 171      -2.428  11.115  72.362  1.00 46.07           O
ATOM   1247  OE2 GLU B 171      -4.278  10.529  71.271  1.00 46.07           O
ATOM   1248  C   GLU B 171       0.178  14.279  69.967  1.00 46.07           C
ATOM   1249  O   GLU B 171       1.381  14.102  70.147  1.00 46.07           O
ATOM   1250  N   ALA B 172      -0.440  15.424  70.303  1.00 37.77           N
ATOM   1251  CA  ALA B 172       0.303  16.449  70.965  1.00 37.77           C
ATOM   1252  CB  ALA B 172      -0.508  17.724  71.253  1.00 37.77           C
ATOM   1253  C   ALA B 172       0.743  15.869  72.273  1.00 37.77           C
ATOM   1254  O   ALA B 172       0.059  15.030  72.858  1.00 37.77           O
ATOM   1255  N   ASP B 173       1.938  16.275  72.741  1.00114.06           N
ATOM   1256  CA  ASP B 173       2.437  15.743  73.970  1.00114.06           C
ATOM   1257  CB  ASP B 173       3.626  14.781  73.790  1.00114.06           C
ATOM   1258  CG  ASP B 173       4.806  15.595  73.275  1.00114.06           C
ATOM   1259  OD1 ASP B 173       4.561  16.599  72.555  1.00114.06           O
ATOM   1260  OD2 ASP B 173       5.964  15.233  73.609  1.00114.06           O
ATOM   1261  C   ASP B 173       2.962  16.877  74.780  1.00114.06           C
ATOM   1262  O   ASP B 173       2.853  18.042  74.400  1.00114.06           O
ATOM   1263  N   LYS B 174       3.518  16.533  75.955  1.00 90.67           N
ATOM   1264  CA  LYS B 174       4.118  17.476  76.847  1.00 90.67           C
ATOM   1265  CB  LYS B 174       3.417  17.461  78.213  1.00 90.67           C
ATOM   1266  CG  LYS B 174       1.936  17.830  78.081  1.00 90.67           C
ATOM   1267  CD  LYS B 174       1.060  17.410  79.264  1.00 90.67           C
ATOM   1268  CE  LYS B 174      -0.417  17.751  79.051  1.00 90.67           C
ATOM   1269  NZ  LYS B 174      -0.903  17.120  77.804  1.00 90.67           N
ATOM   1270  C   LYS B 174       5.522  16.980  77.007  1.00 90.67           C
ATOM   1271  O   LYS B 174       5.736  15.774  77.131  1.00 90.67           O
ATOM   1272  N   VAL B 175       6.523  17.884  76.978  1.00105.99           N
ATOM   1273  CA  VAL B 175       7.877  17.412  77.075  1.00105.99           C
ATOM   1274  CB  VAL B 175       8.620  17.513  75.778  1.00105.99           C
ATOM   1275  CG1 VAL B 175       8.957  18.994  75.558  1.00105.99           C
ATOM   1276  CG2 VAL B 175       9.844  16.590  75.810  1.00105.99           C
ATOM   1277  C   VAL B 175       8.608  18.274  78.060  1.00105.99           C
ATOM   1278  O   VAL B 175       8.247  19.429  78.279  1.00105.99           O
ATOM   1279  N   VAL B 176       9.658  17.724  78.702  1.00 49.62           N
ATOM   1280  CA  VAL B 176      10.420  18.493  79.644  1.00 49.62           C
ATOM   1281  CB  VAL B 176      11.160  17.653  80.643  1.00 49.62           C
ATOM   1282  CG1 VAL B 176      12.067  18.570  81.485  1.00 49.62           C
ATOM   1283  CG2 VAL B 176      10.130  16.864  81.469  1.00 49.62           C
ATOM   1284  C   VAL B 176      11.434  19.288  78.890  1.00 49.62           C
ATOM   1285  O   VAL B 176      11.953  18.838  77.871  1.00 49.62           O
ATOM   1286  N   LYS B 177      11.716  20.523  79.348  1.00101.80           N
ATOM   1287  CA  LYS B 177      12.736  21.277  78.682  1.00101.80           C
ATOM   1288  CB  LYS B 177      12.218  22.254  77.603  1.00101.80           C
ATOM   1289  CG  LYS B 177      11.154  23.253  78.048  1.00101.80           C
ATOM   1290  CD  LYS B 177      10.955  24.359  77.008  1.00101.80           C
ATOM   1291  CE  LYS B 177       9.735  25.238  77.284  1.00101.80           C
ATOM   1292  NZ  LYS B 177       9.754  26.431  76.411  1.00101.80           N
ATOM   1293  C   LYS B 177      13.556  21.983  79.710  1.00101.80           C
ATOM   1294  O   LYS B 177      13.070  22.317  80.790  1.00101.80           O
ATOM   1295  N   MET B 178      14.853  22.194  79.395  1.00 62.27           N
ATOM   1296  CA  MET B 178      15.750  22.807  80.327  1.00 62.27           C
ATOM   1297  CB  MET B 178      16.966  21.931  80.676  1.00 62.27           C
ATOM   1298  CG  MET B 178      17.753  22.438  81.887  1.00 62.27           C
ATOM   1299  SD  MET B 178      19.102  21.349  82.434  1.00 62.27           S
ATOM   1300  CE  MET B 178      20.256  21.796  81.107  1.00 62.27           C
ATOM   1301  C   MET B 178      16.256  24.074  79.724  1.00 62.27           C
ATOM   1302  O   MET B 178      16.521  24.150  78.524  1.00 62.27           O
ATOM   1303  N   THR B 179      16.365  25.121  80.563  1.00110.46           N
ATOM   1304  CA  THR B 179      16.894  26.376  80.129  1.00110.46           C
ATOM   1305  CB  THR B 179      15.966  27.531  80.360  1.00110.46           C
ATOM   1306  OG1 THR B 179      15.712  27.698  81.750  1.00110.46           O
ATOM   1307  CG2 THR B 179      14.652  27.249  79.611  1.00110.46           C
ATOM   1308  C   THR B 179      18.119  26.590  80.950  1.00110.46           C
ATOM   1309  O   THR B 179      18.100  26.472  82.174  1.00110.46           O
ATOM   1310  N   ILE B 180      19.221  26.915  80.264  1.00 81.79           N
ATOM   1311  CA  ILE B 180      20.520  27.070  80.845  1.00 81.79           C
ATOM   1312  CB  ILE B 180      21.551  27.109  79.758  1.00 81.79           C
ATOM   1313  CG1 ILE B 180      21.374  25.904  78.821  1.00 81.79           C
ATOM   1314  CG2 ILE B 180      22.945  27.205  80.400  1.00 81.79           C
ATOM   1315  CD1 ILE B 180      21.932  26.154  77.418  1.00 81.79           C
ATOM   1316  C   ILE B 180      20.573  28.424  81.477  1.00 81.79           C
ATOM   1317  O   ILE B 180      20.154  29.407  80.870  1.00 81.79           O
ATOM   1318  N   ALA B 181      21.083  28.503  82.724  1.00 33.24           N
ATOM   1319  CA  ALA B 181      21.236  29.765  83.390  1.00 33.24           C
ATOM   1320  CB  ALA B 181      21.564  29.630  84.889  1.00 33.24           C
ATOM   1321  C   ALA B 181      22.378  30.472  82.729  1.00 33.24           C
ATOM   1322  O   ALA B 181      23.170  29.858  82.016  1.00 33.24           O
ATOM   1323  N   LYS B 182      22.481  31.801  82.933  1.00119.20           N
ATOM   1324  CA  LYS B 182      23.500  32.576  82.283  1.00119.20           C
ATOM   1325  CB  LYS B 182      23.346  34.093  82.482  1.00119.20           C
ATOM   1326  CG  LYS B 182      22.183  34.652  81.660  0.00119.20           C
ATOM   1327  CD  LYS B 182      22.337  34.372  80.162  0.00119.20           C
ATOM   1328  CE  LYS B 182      21.064  34.614  79.345  0.00119.20           C
ATOM   1329  NZ  LYS B 182      20.899  36.057  79.074  0.00119.20           N
ATOM   1330  C   LYS B 182      24.869  32.150  82.721  1.00119.20           C
ATOM   1331  O   LYS B 182      25.802  32.178  81.920  1.00119.20           O
ATOM   1332  N   ALA B 183      25.049  31.756  83.997  1.00 24.75           N
ATOM   1333  CA  ALA B 183      26.362  31.369  84.444  1.00 24.75           C
ATOM   1334  CB  ALA B 183      26.394  30.952  85.925  1.00 24.75           C
ATOM   1335  C   ALA B 183      26.812  30.178  83.654  1.00 24.75           C
ATOM   1336  O   ALA B 183      27.947  30.120  83.182  1.00 24.75           O
ATOM   1337  N   LEU B 184      25.901  29.207  83.470  1.00149.23           N
ATOM   1338  CA  LEU B 184      26.170  27.981  82.775  1.00149.23           C
ATOM   1339  CB  LEU B 184      24.924  27.083  82.726  1.00149.23           C
ATOM   1340  CG  LEU B 184      24.487  26.518  84.090  1.00149.23           C
ATOM   1341  CD1 LEU B 184      25.451  25.424  84.552  1.00149.23           C
ATOM   1342  CD2 LEU B 184      24.307  27.617  85.155  1.00149.23           C
ATOM   1343  C   LEU B 184      26.538  28.302  81.360  1.00149.23           C
ATOM   1344  O   LEU B 184      27.463  27.718  80.797  1.00149.23           O
ATOM   1345  N   LYS B 185      25.800  29.241  80.741  1.00139.88           N
ATOM   1346  CA  LYS B 185      26.046  29.603  79.375  1.00139.88           C
ATOM   1347  CB  LYS B 185      25.044  30.638  78.841  1.00139.88           C
ATOM   1348  CG  LYS B 185      23.637  30.078  78.640  1.00139.88           C
ATOM   1349  CD  LYS B 185      23.576  28.964  77.596  1.00139.88           C
ATOM   1350  CE  LYS B 185      23.829  29.459  76.170  1.00139.88           C
ATOM   1351  NZ  LYS B 185      22.866  30.531  75.835  1.00139.88           N
ATOM   1352  C   LYS B 185      27.397  30.232  79.254  1.00139.88           C
ATOM   1353  O   LYS B 185      28.155  29.926  78.335  1.00139.88           O
ATOM   1354  N   ASP B 186      27.734  31.134  80.192  1.00 67.65           N
ATOM   1355  CA  ASP B 186      28.966  31.860  80.114  1.00 67.65           C
ATOM   1356  CB  ASP B 186      29.097  32.943  81.197  1.00 67.65           C
ATOM   1357  CG  ASP B 186      30.158  33.940  80.751  1.00 67.65           C
ATOM   1358  OD1 ASP B 186      30.714  33.755  79.634  1.00 67.65           O
ATOM   1359  OD2 ASP B 186      30.417  34.908  81.511  1.00 67.65           O
ATOM   1360  C   ASP B 186      30.119  30.919  80.271  1.00 67.65           C
ATOM   1361  O   ASP B 186      31.150  31.087  79.622  1.00 67.65           O
ATOM   1362  N   SER B 187      29.982  29.907  81.153  1.00 65.10           N
ATOM   1363  CA  SER B 187      31.056  28.988  81.408  1.00 65.10           C
ATOM   1364  CB  SER B 187      30.703  27.931  82.471  1.00 65.10           C
ATOM   1365  OG  SER B 187      31.800  27.051  82.672  1.00 65.10           O
ATOM   1366  C   SER B 187      31.369  28.250  80.148  1.00 65.10           C
ATOM   1367  O   SER B 187      32.532  28.089  79.782  1.00 65.10           O
ATOM   1368  N   VAL B 188      30.323  27.767  79.459  1.00 39.75           N
ATOM   1369  CA  VAL B 188      30.507  27.029  78.247  1.00 39.75           C
ATOM   1370  CB  VAL B 188      29.217  26.480  77.724  1.00 39.75           C
ATOM   1371  CG1 VAL B 188      29.491  25.810  76.368  1.00 39.75           C
ATOM   1372  CG2 VAL B 188      28.632  25.534  78.788  1.00 39.75           C
ATOM   1373  C   VAL B 188      31.084  27.932  77.208  1.00 39.75           C
ATOM   1374  O   VAL B 188      31.981  27.537  76.466  1.00 39.75           O
ATOM   1375  N   ASN B 189      30.564  29.170  77.107  1.00 94.03           N
ATOM   1376  CA  ASN B 189      31.075  30.080  76.125  1.00 94.03           C
ATOM   1377  CB  ASN B 189      30.057  30.349  74.999  1.00 94.03           C
ATOM   1378  CG  ASN B 189      30.720  31.139  73.878  1.00 94.03           C
ATOM   1379  OD1 ASN B 189      31.537  30.608  73.128  1.00 94.03           O
ATOM   1380  ND2 ASN B 189      30.342  32.439  73.743  1.00 94.03           N
ATOM   1381  C   ASN B 189      31.330  31.381  76.812  1.00 94.03           C
ATOM   1382  O   ASN B 189      30.405  32.154  77.055  1.00 94.03           O
ATOM   1383  N   GLY B 190      32.608  31.675  77.116  1.00 14.37           N
ATOM   1384  CA  GLY B 190      32.910  32.909  77.775  1.00 14.37           C
ATOM   1385  C   GLY B 190      33.913  33.637  76.897  1.00 14.37           C
ATOM   1386  O   GLY B 190      34.986  33.038  76.618  1.00 14.37           O
ATOM   1387  OXT GLY B 190      33.623  34.794  76.488  1.00 14.37           O
TER    1388      GLY B 190
END
