# Supplementary material for: Comparison of histone-like HU protein DNA-binding properties and HU/IHF protein sequence alignment
Source: PLoS One. 2017 Nov 13;12(11):e0188037. doi: 10.1371/journal.pone.0188037 (PMC5683647; doi:10.1371/journal.pone.0188037)
Supplement: S3 File — (ZIP) [file pone.0188037.s003.zip › D2_3.pdb]

EXPDTA    THEORETICAL MODEL, MODELLER 9.17 2017/01/19 01:05:17
REMARK   6 MODELLER OBJECTIVE FUNCTION:       975.9148
REMARK   6 MODELLER BEST TEMPLATE % SEQ ID:  34.759
REMARK   6 SEQUENCE: D2_3
REMARK   6 DOPE score: -15720.81836
REMARK   6 GA341 score: 0.91267
REMARK   6 TEMPLATE: 1p71 1:A - 91:B MODELS 1:A - 190:B AT 34.8%
ATOM      1  N   MET A   1      13.410  21.540  90.780  1.00158.39           N
ATOM      2  CA  MET A   1      12.314  22.225  90.127  1.00158.39           C
ATOM      3  CB  MET A   1      11.195  22.455  91.136  1.00158.39           C
ATOM      4  CG  MET A   1      10.793  21.095  91.715  1.00158.39           C
ATOM      5  SD  MET A   1       9.696  21.119  93.158  1.00158.39           S
ATOM      6  CE  MET A   1       8.180  21.379  92.196  1.00158.39           C
ATOM      7  C   MET A   1      12.772  23.409  89.330  1.00158.39           C
ATOM      8  O   MET A   1      13.959  23.488  89.005  1.00158.39           O
ATOM      9  N   ALA A   2      11.828  24.320  88.984  1.00 66.62           N
ATOM     10  CA  ALA A   2      11.984  25.342  87.972  1.00 66.62           C
ATOM     11  CB  ALA A   2      10.681  26.135  87.764  1.00 66.62           C
ATOM     12  C   ALA A   2      13.071  26.361  88.176  1.00 66.62           C
ATOM     13  O   ALA A   2      13.917  26.518  87.298  1.00 66.62           O
ATOM     14  N   LYS A   3      13.121  27.079  89.313  1.00235.16           N
ATOM     15  CA  LYS A   3      14.155  28.077  89.420  1.00235.16           C
ATOM     16  CB  LYS A   3      13.809  29.487  88.878  1.00235.16           C
ATOM     17  CG  LYS A   3      13.823  29.633  87.355  1.00235.16           C
ATOM     18  CD  LYS A   3      12.655  28.956  86.640  1.00235.16           C
ATOM     19  CE  LYS A   3      12.570  29.318  85.155  1.00235.16           C
ATOM     20  NZ  LYS A   3      13.754  28.794  84.438  1.00235.16           N
ATOM     21  C   LYS A   3      14.557  28.177  90.854  1.00235.16           C
ATOM     22  O   LYS A   3      15.565  27.569  91.207  1.00235.16           O
ATOM     23  N   PRO A   4      13.887  28.938  91.703  1.00179.77           N
ATOM     24  CA  PRO A   4      14.263  28.949  93.093  1.00179.77           C
ATOM     25  CD  PRO A   4      12.472  29.263  91.551  1.00179.77           C
ATOM     26  CB  PRO A   4      13.221  29.808  93.790  1.00179.77           C
ATOM     27  CG  PRO A   4      11.950  29.521  92.973  1.00179.77           C
ATOM     28  C   PRO A   4      14.144  27.520  93.519  1.00179.77           C
ATOM     29  O   PRO A   4      14.879  27.084  94.404  1.00179.77           O
ATOM     30  N   MET A   5      13.194  26.796  92.896  1.00264.43           N
ATOM     31  CA  MET A   5      13.051  25.387  93.070  1.00264.43           C
ATOM     32  CB  MET A   5      11.651  24.882  92.703  1.00264.43           C
ATOM     33  CG  MET A   5      10.589  25.095  93.783  1.00264.43           C
ATOM     34  SD  MET A   5      10.104  26.815  94.103  1.00264.43           S
ATOM     35  CE  MET A   5       9.122  26.393  95.572  1.00264.43           C
ATOM     36  C   MET A   5      14.054  24.788  92.139  1.00264.43           C
ATOM     37  O   MET A   5      14.131  25.151  90.966  1.00264.43           O
ATOM     38  N   THR A   6      14.866  23.860  92.672  1.00110.23           N
ATOM     39  CA  THR A   6      15.988  23.289  92.003  1.00110.23           C
ATOM     40  CB  THR A   6      17.136  24.246  91.841  1.00110.23           C
ATOM     41  OG1 THR A   6      17.411  24.916  93.066  1.00110.23           O
ATOM     42  CG2 THR A   6      16.859  25.223  90.693  1.00110.23           C
ATOM     43  C   THR A   6      16.506  22.199  92.872  1.00110.23           C
ATOM     44  O   THR A   6      15.785  21.285  93.268  1.00110.23           O
ATOM     45  N   LYS A   7      17.813  22.291  93.176  1.00120.50           N
ATOM     46  CA  LYS A   7      18.471  21.321  93.990  1.00120.50           C
ATOM     47  CB  LYS A   7      19.967  21.619  94.209  1.00120.50           C
ATOM     48  CG  LYS A   7      20.824  21.430  92.956  0.00120.50           C
ATOM     49  CD  LYS A   7      22.236  22.013  93.075  0.00120.50           C
ATOM     50  CE  LYS A   7      23.201  21.149  93.894  0.00120.50           C
ATOM     51  NZ  LYS A   7      23.773  20.078  93.049  0.00120.50           N
ATOM     52  C   LYS A   7      17.822  21.291  95.340  1.00120.50           C
ATOM     53  O   LYS A   7      17.613  20.219  95.903  1.00120.50           O
ATOM     54  N   THR A   8      17.463  22.467  95.889  1.00 29.16           N
ATOM     55  CA  THR A   8      16.912  22.524  97.216  1.00 29.16           C
ATOM     56  CB  THR A   8      16.568  23.926  97.629  1.00 29.16           C
ATOM     57  OG1 THR A   8      17.728  24.746  97.588  1.00 29.16           O
ATOM     58  CG2 THR A   8      15.986  23.900  99.053  1.00 29.16           C
ATOM     59  C   THR A   8      15.650  21.720  97.275  1.00 29.16           C
ATOM     60  O   THR A   8      15.455  20.929  98.197  1.00 29.16           O
ATOM     61  N   GLN A   9      14.759  21.898  96.282  1.00 78.05           N
ATOM     62  CA  GLN A   9      13.504  21.201  96.262  1.00 78.05           C
ATOM     63  CB  GLN A   9      12.580  21.650  95.123  1.00 78.05           C
ATOM     64  CG  GLN A   9      11.996  23.041  95.354  1.00 78.05           C
ATOM     65  CD  GLN A   9      11.024  22.930  96.521  1.00 78.05           C
ATOM     66  OE1 GLN A   9      11.186  23.595  97.543  1.00 78.05           O
ATOM     67  NE2 GLN A   9       9.991  22.059  96.369  1.00 78.05           N
ATOM     68  C   GLN A   9      13.749  19.738  96.090  1.00 78.05           C
ATOM     69  O   GLN A   9      13.046  18.909  96.665  1.00 78.05           O
ATOM     70  N   LEU A  10      14.758  19.395  95.274  1.00 59.47           N
ATOM     71  CA  LEU A  10      15.094  18.036  94.967  1.00 59.47           C
ATOM     72  CB  LEU A  10      16.307  17.996  94.022  1.00 59.47           C
ATOM     73  CG  LEU A  10      16.670  16.604  93.491  1.00 59.47           C
ATOM     74  CD1 LEU A  10      15.579  16.102  92.541  1.00 59.47           C
ATOM     75  CD2 LEU A  10      18.063  16.594  92.842  1.00 59.47           C
ATOM     76  C   LEU A  10      15.492  17.347  96.239  1.00 59.47           C
ATOM     77  O   LEU A  10      15.076  16.221  96.511  1.00 59.47           O
ATOM     78  N   VAL A  11      16.307  18.026  97.065  1.00 31.94           N
ATOM     79  CA  VAL A  11      16.784  17.451  98.289  1.00 31.94           C
ATOM     80  CB  VAL A  11      17.695  18.375  99.046  1.00 31.94           C
ATOM     81  CG1 VAL A  11      18.051  17.729 100.398  1.00 31.94           C
ATOM     82  CG2 VAL A  11      18.914  18.692  98.163  1.00 31.94           C
ATOM     83  C   VAL A  11      15.614  17.162  99.172  1.00 31.94           C
ATOM     84  O   VAL A  11      15.536  16.099  99.786  1.00 31.94           O
ATOM     85  N   ALA A  12      14.653  18.103  99.237  1.00 32.37           N
ATOM     86  CA  ALA A  12      13.539  17.946 100.125  1.00 32.37           C
ATOM     87  CB  ALA A  12      12.564  19.134 100.071  1.00 32.37           C
ATOM     88  C   ALA A  12      12.781  16.710  99.757  1.00 32.37           C
ATOM     89  O   ALA A  12      12.403  15.929 100.629  1.00 32.37           O
ATOM     90  N   ALA A  13      12.541  16.496  98.451  1.00 32.99           N
ATOM     91  CA  ALA A  13      11.805  15.346  98.007  1.00 32.99           C
ATOM     92  CB  ALA A  13      11.531  15.365  96.493  1.00 32.99           C
ATOM     93  C   ALA A  13      12.580  14.098  98.311  1.00 32.99           C
ATOM     94  O   ALA A  13      12.005  13.089  98.718  1.00 32.99           O
ATOM     95  N   LEU A  14      13.911  14.136  98.099  1.00108.94           N
ATOM     96  CA  LEU A  14      14.768  12.994  98.270  1.00108.94           C
ATOM     97  CB  LEU A  14      16.227  13.303  97.868  1.00108.94           C
ATOM     98  CG  LEU A  14      17.184  12.099  97.675  1.00108.94           C
ATOM     99  CD1 LEU A  14      18.642  12.582  97.642  1.00108.94           C
ATOM    100  CD2 LEU A  14      16.961  10.937  98.658  1.00108.94           C
ATOM    101  C   LEU A  14      14.800  12.605  99.718  1.00108.94           C
ATOM    102  O   LEU A  14      14.650  11.431 100.057  1.00108.94           O
ATOM    103  N   ALA A  15      14.962  13.592 100.617  1.00 33.96           N
ATOM    104  CA  ALA A  15      15.111  13.302 102.013  1.00 33.96           C
ATOM    105  CB  ALA A  15      15.211  14.572 102.877  1.00 33.96           C
ATOM    106  C   ALA A  15      13.895  12.553 102.443  1.00 33.96           C
ATOM    107  O   ALA A  15      13.981  11.617 103.235  1.00 33.96           O
ATOM    108  N   ASP A  16      12.718  12.962 101.941  1.00 36.74           N
ATOM    109  CA  ASP A  16      11.502  12.296 102.300  1.00 36.74           C
ATOM    110  CB  ASP A  16      10.259  13.018 101.757  1.00 36.74           C
ATOM    111  CG  ASP A  16      10.143  14.342 102.497  0.00 36.74           C
ATOM    112  OD1 ASP A  16      10.480  14.370 103.712  1.00 36.74           O
ATOM    113  OD2 ASP A  16       9.714  15.340 101.861  1.00 36.74           O
ATOM    114  C   ASP A  16      11.481  10.897 101.751  1.00 36.74           C
ATOM    115  O   ASP A  16      11.130   9.954 102.458  1.00 36.74           O
ATOM    116  N   GLU A  17      11.857  10.726 100.467  1.00 84.97           N
ATOM    117  CA  GLU A  17      11.757   9.443  99.821  1.00 84.97           C
ATOM    118  CB  GLU A  17      12.123   9.517  98.329  1.00 84.97           C
ATOM    119  CG  GLU A  17      11.278  10.514  97.533  1.00 84.97           C
ATOM    120  CD  GLU A  17       9.822  10.076  97.582  0.00 84.97           C
ATOM    121  OE1 GLU A  17       9.555   8.944  98.066  1.00 84.97           O
ATOM    122  OE2 GLU A  17       8.956  10.874  97.135  1.00 84.97           O
ATOM    123  C   GLU A  17      12.710   8.460 100.438  1.00 84.97           C
ATOM    124  O   GLU A  17      12.343   7.326 100.738  1.00 84.97           O
ATOM    125  N   MET A  18      13.979   8.880 100.589  1.00119.58           N
ATOM    126  CA  MET A  18      15.070   8.105 101.113  1.00119.58           C
ATOM    127  CB  MET A  18      16.441   8.748 100.834  1.00119.58           C
ATOM    128  CG  MET A  18      16.770   9.934 101.743  1.00119.58           C
ATOM    129  SD  MET A  18      18.360  10.741 101.384  1.00119.58           S
ATOM    130  CE  MET A  18      19.360   9.230 101.498  1.00119.58           C
ATOM    131  C   MET A  18      14.953   7.920 102.589  1.00119.58           C
ATOM    132  O   MET A  18      15.426   6.921 103.126  1.00119.58           O
ATOM    133  N   GLY A  19      14.368   8.906 103.297  1.00 28.52           N
ATOM    134  CA  GLY A  19      14.258   8.804 104.721  1.00 28.52           C
ATOM    135  C   GLY A  19      15.536   9.282 105.341  1.00 28.52           C
ATOM    136  O   GLY A  19      15.890   8.851 106.439  1.00 28.52           O
ATOM    137  N   THR A  20      16.273  10.182 104.652  1.00 49.23           N
ATOM    138  CA  THR A  20      17.492  10.674 105.228  1.00 49.23           C
ATOM    139  CB  THR A  20      18.705  10.342 104.411  1.00 49.23           C
ATOM    140  OG1 THR A  20      18.766   8.938 104.202  1.00 49.23           O
ATOM    141  CG2 THR A  20      19.953  10.768 105.195  1.00 49.23           C
ATOM    142  C   THR A  20      17.373  12.163 105.395  1.00 49.23           C
ATOM    143  O   THR A  20      16.523  12.806 104.778  1.00 49.23           O
ATOM    144  N   ASP A  21      18.243  12.741 106.253  1.00 39.07           N
ATOM    145  CA  ASP A  21      18.198  14.130 106.609  1.00 39.07           C
ATOM    146  CB  ASP A  21      19.316  14.549 107.582  1.00 39.07           C
ATOM    147  CG  ASP A  21      19.055  13.886 108.928  1.00 39.07           C
ATOM    148  OD1 ASP A  21      17.859  13.702 109.276  1.00 39.07           O
ATOM    149  OD2 ASP A  21      20.051  13.560 109.630  1.00 39.07           O
ATOM    150  C   ASP A  21      18.357  14.952 105.375  1.00 39.07           C
ATOM    151  O   ASP A  21      18.941  14.524 104.381  1.00 39.07           O
ATOM    152  N   LYS A  22      17.803  16.176 105.431  1.00140.31           N
ATOM    153  CA  LYS A  22      17.835  17.106 104.345  1.00140.31           C
ATOM    154  CB  LYS A  22      17.066  18.394 104.680  1.00140.31           C
ATOM    155  CG  LYS A  22      17.547  19.071 105.963  1.00140.31           C
ATOM    156  CD  LYS A  22      16.814  20.377 106.274  1.00140.31           C
ATOM    157  CE  LYS A  22      16.862  21.389 105.130  0.00140.31           C
ATOM    158  NZ  LYS A  22      18.263  21.791 104.873  0.00140.31           N
ATOM    159  C   LYS A  22      19.265  17.430 104.059  1.00140.31           C
ATOM    160  O   LYS A  22      19.648  17.607 102.903  1.00140.31           O
ATOM    161  N   LYS A  23      20.096  17.538 105.111  1.00 34.26           N
ATOM    162  CA  LYS A  23      21.481  17.824 104.882  1.00 34.26           C
ATOM    163  CB  LYS A  23      22.282  18.093 106.167  1.00 34.26           C
ATOM    164  CG  LYS A  23      23.683  18.643 105.877  0.00 34.26           C
ATOM    165  CD  LYS A  23      24.360  19.291 107.086  0.00 34.26           C
ATOM    166  CE  LYS A  23      25.753  19.846 106.780  0.00 34.26           C
ATOM    167  NZ  LYS A  23      26.290  20.547 107.968  0.00 34.26           N
ATOM    168  C   LYS A  23      22.106  16.655 104.181  1.00 34.26           C
ATOM    169  O   LYS A  23      22.896  16.834 103.257  1.00 34.26           O
ATOM    170  N   THR A  24      21.755  15.420 104.597  1.00 35.55           N
ATOM    171  CA  THR A  24      22.331  14.222 104.048  1.00 35.55           C
ATOM    172  CB  THR A  24      21.842  12.980 104.723  1.00 35.55           C
ATOM    173  OG1 THR A  24      22.188  12.993 106.100  1.00 35.55           O
ATOM    174  CG2 THR A  24      22.460  11.764 104.012  1.00 35.55           C
ATOM    175  C   THR A  24      21.979  14.081 102.606  1.00 35.55           C
ATOM    176  O   THR A  24      22.820  13.711 101.787  1.00 35.55           O
ATOM    177  N   ALA A  25      20.713  14.353 102.255  1.00 28.97           N
ATOM    178  CA  ALA A  25      20.330  14.226 100.882  1.00 28.97           C
ATOM    179  CB  ALA A  25      18.857  14.589 100.633  1.00 28.97           C
ATOM    180  C   ALA A  25      21.173  15.195 100.121  1.00 28.97           C
ATOM    181  O   ALA A  25      21.711  14.874  99.063  1.00 28.97           O
ATOM    182  N   GLY A  26      21.334  16.413 100.670  1.00 21.02           N
ATOM    183  CA  GLY A  26      22.098  17.426 100.006  1.00 21.02           C
ATOM    184  C   GLY A  26      23.526  16.988  99.891  1.00 21.02           C
ATOM    185  O   GLY A  26      24.154  17.173  98.851  1.00 21.02           O
ATOM    186  N   THR A  27      24.084  16.406 100.969  1.00100.54           N
ATOM    187  CA  THR A  27      25.465  16.020 100.963  1.00100.54           C
ATOM    188  CB  THR A  27      25.923  15.484 102.287  1.00100.54           C
ATOM    189  OG1 THR A  27      25.185  14.321 102.631  1.00100.54           O
ATOM    190  CG2 THR A  27      25.722  16.576 103.351  1.00100.54           C
ATOM    191  C   THR A  27      25.687  14.955  99.936  1.00100.54           C
ATOM    192  O   THR A  27      26.611  15.046  99.131  1.00100.54           O
ATOM    193  N   ALA A  28      24.834  13.914  99.935  1.00 34.73           N
ATOM    194  CA  ALA A  28      24.985  12.820  99.018  1.00 34.73           C
ATOM    195  CB  ALA A  28      23.967  11.694  99.267  1.00 34.73           C
ATOM    196  C   ALA A  28      24.785  13.298  97.611  1.00 34.73           C
ATOM    197  O   ALA A  28      25.506  12.892  96.702  1.00 34.73           O
ATOM    198  N   LEU A  29      23.785  14.171  97.393  1.00 51.67           N
ATOM    199  CA  LEU A  29      23.476  14.656  96.076  1.00 51.67           C
ATOM    200  CB  LEU A  29      22.229  15.557  96.055  1.00 51.67           C
ATOM    201  CG  LEU A  29      21.875  16.089  94.653  1.00 51.67           C
ATOM    202  CD1 LEU A  29      21.440  14.951  93.718  1.00 51.67           C
ATOM    203  CD2 LEU A  29      20.853  17.235  94.726  1.00 51.67           C
ATOM    204  C   LEU A  29      24.608  15.480  95.531  1.00 51.67           C
ATOM    205  O   LEU A  29      24.988  15.335  94.372  1.00 51.67           O
ATOM    206  N   ASP A  30      25.190  16.374  96.345  1.00 32.05           N
ATOM    207  CA  ASP A  30      26.218  17.222  95.810  1.00 32.05           C
ATOM    208  CB  ASP A  30      26.712  18.286  96.806  1.00 32.05           C
ATOM    209  CG  ASP A  30      25.613  19.332  96.932  1.00 32.05           C
ATOM    210  OD1 ASP A  30      24.593  19.204  96.205  1.00 32.05           O
ATOM    211  OD2 ASP A  30      25.781  20.278  97.748  1.00 32.05           O
ATOM    212  C   ASP A  30      27.382  16.386  95.389  1.00 32.05           C
ATOM    213  O   ASP A  30      27.979  16.622  94.339  1.00 32.05           O
ATOM    214  N   ALA A  31      27.727  15.371  96.199  1.00 31.71           N
ATOM    215  CA  ALA A  31      28.841  14.520  95.902  1.00 31.71           C
ATOM    216  CB  ALA A  31      29.106  13.479  97.004  1.00 31.71           C
ATOM    217  C   ALA A  31      28.579  13.773  94.628  1.00 31.71           C
ATOM    218  O   ALA A  31      29.496  13.565  93.836  1.00 31.71           O
ATOM    219  N   VAL A  32      27.327  13.323  94.403  1.00104.52           N
ATOM    220  CA  VAL A  32      27.041  12.541  93.228  1.00104.52           C
ATOM    221  CB  VAL A  32      25.664  11.929  93.184  1.00104.52           C
ATOM    222  CG1 VAL A  32      24.603  13.018  92.994  1.00104.52           C
ATOM    223  CG2 VAL A  32      25.646  10.911  92.035  1.00104.52           C
ATOM    224  C   VAL A  32      27.212  13.348  91.974  1.00104.52           C
ATOM    225  O   VAL A  32      27.751  12.850  90.987  1.00104.52           O
ATOM    226  N   THR A  33      26.728  14.607  91.964  1.00 44.04           N
ATOM    227  CA  THR A  33      26.845  15.424  90.788  1.00 44.04           C
ATOM    228  CB  THR A  33      26.112  16.722  90.878  1.00 44.04           C
ATOM    229  OG1 THR A  33      24.727  16.503  91.099  1.00 44.04           O
ATOM    230  CG2 THR A  33      26.331  17.444  89.541  1.00 44.04           C
ATOM    231  C   THR A  33      28.282  15.758  90.552  1.00 44.04           C
ATOM    232  O   THR A  33      28.738  15.796  89.410  1.00 44.04           O
ATOM    233  N   ALA A  34      29.028  16.036  91.636  1.00 26.15           N
ATOM    234  CA  ALA A  34      30.410  16.397  91.508  1.00 26.15           C
ATOM    235  CB  ALA A  34      31.067  16.732  92.858  1.00 26.15           C
ATOM    236  C   ALA A  34      31.153  15.238  90.923  1.00 26.15           C
ATOM    237  O   ALA A  34      32.030  15.410  90.081  1.00 26.15           O
ATOM    238  N   ILE A  35      30.836  14.012  91.370  1.00115.64           N
ATOM    239  CA  ILE A  35      31.521  12.854  90.873  1.00115.64           C
ATOM    240  CB  ILE A  35      31.276  11.605  91.677  1.00115.64           C
ATOM    241  CG1 ILE A  35      29.806  11.174  91.659  1.00115.64           C
ATOM    242  CG2 ILE A  35      31.819  11.866  93.091  1.00115.64           C
ATOM    243  CD1 ILE A  35      29.570   9.844  92.368  1.00115.64           C
ATOM    244  C   ILE A  35      31.191  12.629  89.424  1.00115.64           C
ATOM    245  O   ILE A  35      32.049  12.212  88.649  1.00115.64           O
ATOM    246  N   ILE A  36      29.936  12.888  89.010  1.00106.52           N
ATOM    247  CA  ILE A  36      29.537  12.659  87.645  1.00106.52           C
ATOM    248  CB  ILE A  36      28.096  13.013  87.401  1.00106.52           C
ATOM    249  CG1 ILE A  36      27.164  12.156  88.276  1.00106.52           C
ATOM    250  CG2 ILE A  36      27.828  12.878  85.893  1.00106.52           C
ATOM    251  CD1 ILE A  36      27.247  10.660  87.981  1.00106.52           C
ATOM    252  C   ILE A  36      30.360  13.526  86.737  1.00106.52           C
ATOM    253  O   ILE A  36      30.858  13.053  85.716  1.00106.52           O
ATOM    254  N   THR A  37      30.535  14.818  87.090  1.00106.87           N
ATOM    255  CA  THR A  37      31.280  15.716  86.254  1.00106.87           C
ATOM    256  CB  THR A  37      31.300  17.142  86.740  1.00106.87           C
ATOM    257  OG1 THR A  37      31.911  17.980  85.772  1.00106.87           O
ATOM    258  CG2 THR A  37      32.092  17.233  88.049  1.00106.87           C
ATOM    259  C   THR A  37      32.699  15.250  86.173  1.00106.87           C
ATOM    260  O   THR A  37      33.320  15.331  85.116  1.00106.87           O
ATOM    261  N   ARG A  38      33.255  14.768  87.301  1.00133.13           N
ATOM    262  CA  ARG A  38      34.629  14.353  87.336  1.00133.13           C
ATOM    263  CB  ARG A  38      35.101  13.956  88.744  1.00133.13           C
ATOM    264  CG  ARG A  38      36.602  13.664  88.805  1.00133.13           C
ATOM    265  CD  ARG A  38      37.072  13.160  90.169  0.00133.13           C
ATOM    266  NE  ARG A  38      36.482  11.807  90.359  1.00133.13           N
ATOM    267  CZ  ARG A  38      37.126  10.888  91.137  1.00133.13           C
ATOM    268  NH1 ARG A  38      38.308  11.214  91.736  1.00133.13           N
ATOM    269  NH2 ARG A  38      36.589   9.646  91.310  1.00133.13           N
ATOM    270  C   ARG A  38      34.850  13.171  86.440  1.00133.13           C
ATOM    271  O   ARG A  38      35.819  13.136  85.683  1.00133.13           O
ATOM    272  N   GLU A  39      33.950  12.169  86.499  1.00 89.59           N
ATOM    273  CA  GLU A  39      34.098  10.955  85.743  1.00 89.59           C
ATOM    274  CB  GLU A  39      33.052   9.892  86.115  1.00 89.59           C
ATOM    275  CG  GLU A  39      33.172   9.420  87.566  1.00 89.59           C
ATOM    276  CD  GLU A  39      34.623   9.035  87.816  1.00 89.59           C
ATOM    277  OE1 GLU A  39      35.470   9.962  87.907  1.00 89.59           O
ATOM    278  OE2 GLU A  39      34.903   7.810  87.922  1.00 89.59           O
ATOM    279  C   GLU A  39      33.975  11.237  84.276  1.00 89.59           C
ATOM    280  O   GLU A  39      34.683  10.640  83.467  1.00 89.59           O
ATOM    281  N   VAL A  40      33.045  12.129  83.888  1.00 38.47           N
ATOM    282  CA  VAL A  40      32.854  12.453  82.501  1.00 38.47           C
ATOM    283  CB  VAL A  40      31.675  13.354  82.269  1.00 38.47           C
ATOM    284  CG1 VAL A  40      31.634  13.733  80.778  1.00 38.47           C
ATOM    285  CG2 VAL A  40      30.404  12.643  82.764  1.00 38.47           C
ATOM    286  C   VAL A  40      34.065  13.169  81.989  1.00 38.47           C
ATOM    287  O   VAL A  40      34.533  12.908  80.882  1.00 38.47           O
ATOM    288  N   SER A  41      34.614  14.092  82.802  1.00 81.47           N
ATOM    289  CA  SER A  41      35.723  14.904  82.388  1.00 81.47           C
ATOM    290  CB  SER A  41      36.109  15.945  83.449  1.00 81.47           C
ATOM    291  OG  SER A  41      37.140  16.783  82.949  1.00 81.47           O
ATOM    292  C   SER A  41      36.909  14.021  82.136  1.00 81.47           C
ATOM    293  O   SER A  41      37.736  14.314  81.272  1.00 81.47           O
ATOM    294  N   GLY A  42      37.021  12.936  82.926  1.00 42.94           N
ATOM    295  CA  GLY A  42      38.046  11.931  82.834  1.00 42.94           C
ATOM    296  C   GLY A  42      37.866  11.151  81.570  1.00 42.94           C
ATOM    297  O   GLY A  42      38.828  10.611  81.027  1.00 42.94           O
ATOM    298  N   GLY A  43      36.615  11.029  81.083  1.00 37.73           N
ATOM    299  CA  GLY A  43      36.391  10.255  79.896  1.00 37.73           C
ATOM    300  C   GLY A  43      35.677   8.985  80.246  1.00 37.73           C
ATOM    301  O   GLY A  43      35.507   8.113  79.395  1.00 37.73           O
ATOM    302  N   GLY A  44      35.266   8.825  81.519  1.00 29.55           N
ATOM    303  CA  GLY A  44      34.515   7.653  81.871  1.00 29.55           C
ATOM    304  C   GLY A  44      33.080   7.893  81.513  1.00 29.55           C
ATOM    305  O   GLY A  44      32.638   9.035  81.390  1.00 29.55           O
ATOM    306  N   ALA A  45      32.300   6.805  81.356  1.00 43.69           N
ATOM    307  CA  ALA A  45      30.910   6.952  81.040  1.00 43.69           C
ATOM    308  CB  ALA A  45      30.411   5.968  79.966  1.00 43.69           C
ATOM    309  C   ALA A  45      30.147   6.663  82.290  1.00 43.69           C
ATOM    310  O   ALA A  45      30.411   5.686  82.991  1.00 43.69           O
ATOM    311  N   VAL A  46      29.172   7.533  82.604  1.00 65.29           N
ATOM    312  CA  VAL A  46      28.396   7.327  83.788  1.00 65.29           C
ATOM    313  CB  VAL A  46      28.105   8.625  84.495  1.00 65.29           C
ATOM    314  CG1 VAL A  46      27.191   8.363  85.695  1.00 65.29           C
ATOM    315  CG2 VAL A  46      29.445   9.269  84.893  1.00 65.29           C
ATOM    316  C   VAL A  46      27.113   6.694  83.350  1.00 65.29           C
ATOM    317  O   VAL A  46      26.350   7.279  82.584  1.00 65.29           O
ATOM    318  N   THR A  47      26.833   5.461  83.824  1.00146.38           N
ATOM    319  CA  THR A  47      25.664   4.815  83.304  1.00146.38           C
ATOM    320  CB  THR A  47      25.997   3.626  82.454  1.00146.38           C
ATOM    321  OG1 THR A  47      24.856   3.214  81.723  1.00146.38           O
ATOM    322  CG2 THR A  47      26.498   2.491  83.351  1.00146.38           C
ATOM    323  C   THR A  47      24.725   4.417  84.399  1.00146.38           C
ATOM    324  O   THR A  47      25.089   3.729  85.353  1.00146.38           O
ATOM    325  N   LEU A  48      23.466   4.873  84.273  1.00161.56           N
ATOM    326  CA  LEU A  48      22.450   4.638  85.255  1.00161.56           C
ATOM    327  CB  LEU A  48      21.840   5.949  85.742  1.00161.56           C
ATOM    328  CG  LEU A  48      22.881   6.983  86.208  1.00161.56           C
ATOM    329  CD1 LEU A  48      23.562   7.679  85.021  1.00161.56           C
ATOM    330  CD2 LEU A  48      22.342   7.946  87.268  1.00161.56           C
ATOM    331  C   LEU A  48      21.349   3.909  84.539  1.00161.56           C
ATOM    332  O   LEU A  48      20.880   4.376  83.504  1.00161.56           O
ATOM    333  N   PRO A  49      20.879   2.833  85.123  1.00286.00           N
ATOM    334  CA  PRO A  49      20.019   1.903  84.426  1.00286.00           C
ATOM    335  CD  PRO A  49      20.422   2.985  86.491  1.00286.00           C
ATOM    336  CB  PRO A  49      19.350   1.050  85.497  1.00286.00           C
ATOM    337  CG  PRO A  49      19.202   2.055  86.650  1.00286.00           C
ATOM    338  C   PRO A  49      18.933   2.494  83.604  1.00286.00           C
ATOM    339  O   PRO A  49      19.123   2.618  82.409  1.00286.00           O
ATOM    340  N   GLY A  50      17.801   2.852  84.221  1.00134.83           N
ATOM    341  CA  GLY A  50      16.638   3.394  83.583  1.00134.83           C
ATOM    342  C   GLY A  50      16.786   4.840  83.235  1.00134.83           C
ATOM    343  O   GLY A  50      16.074   5.338  82.362  1.00134.83           O
ATOM    344  N   VAL A  51      17.583   5.590  84.023  1.00150.68           N
ATOM    345  CA  VAL A  51      17.601   7.011  83.804  1.00150.68           C
ATOM    346  CB  VAL A  51      18.080   7.838  84.965  1.00150.68           C
ATOM    347  CG1 VAL A  51      17.247   7.476  86.205  1.00150.68           C
ATOM    348  CG2 VAL A  51      19.593   7.713  85.117  1.00150.68           C
ATOM    349  C   VAL A  51      18.349   7.440  82.578  1.00150.68           C
ATOM    350  O   VAL A  51      17.810   8.189  81.765  1.00150.68           O
ATOM    351  N   GLY A  52      19.605   6.976  82.391  1.00 38.69           N
ATOM    352  CA  GLY A  52      20.325   7.432  81.234  1.00 38.69           C
ATOM    353  C   GLY A  52      21.798   7.373  81.496  1.00 38.69           C
ATOM    354  O   GLY A  52      22.242   6.895  82.538  1.00 38.69           O
ATOM    355  N   LYS A  53      22.597   7.880  80.527  1.00111.87           N
ATOM    356  CA  LYS A  53      24.027   7.829  80.624  1.00111.87           C
ATOM    357  CB  LYS A  53      24.650   6.885  79.580  1.00111.87           C
ATOM    358  CG  LYS A  53      26.176   6.784  79.634  1.00111.87           C
ATOM    359  CD  LYS A  53      26.729   5.686  78.722  1.00111.87           C
ATOM    360  CE  LYS A  53      26.477   5.953  77.236  1.00111.87           C
ATOM    361  NZ  LYS A  53      27.006   4.837  76.420  1.00111.87           N
ATOM    362  C   LYS A  53      24.568   9.196  80.333  1.00111.87           C
ATOM    363  O   LYS A  53      23.941   9.993  79.637  1.00111.87           O
ATOM    364  N   ILE A  54      25.757   9.495  80.894  1.00 83.17           N
ATOM    365  CA  ILE A  54      26.432  10.737  80.658  1.00 83.17           C
ATOM    366  CB  ILE A  54      26.601  11.576  81.891  1.00 83.17           C
ATOM    367  CG1 ILE A  54      25.233  11.988  82.460  1.00 83.17           C
ATOM    368  CG2 ILE A  54      27.497  12.768  81.519  1.00 83.17           C
ATOM    369  CD1 ILE A  54      24.416  10.817  83.004  1.00 83.17           C
ATOM    370  C   ILE A  54      27.801  10.385  80.179  1.00 83.17           C
ATOM    371  O   ILE A  54      28.443   9.493  80.732  1.00 83.17           O
ATOM    372  N   TYR A  55      28.265  11.052  79.100  1.00 60.29           N
ATOM    373  CA  TYR A  55      29.577  10.771  78.590  1.00 60.29           C
ATOM    374  CB  TYR A  55      29.598   9.575  77.624  1.00 60.29           C
ATOM    375  CG  TYR A  55      28.548   9.818  76.599  1.00 60.29           C
ATOM    376  CD1 TYR A  55      28.818  10.542  75.463  1.00 60.29           C
ATOM    377  CD2 TYR A  55      27.280   9.318  76.789  1.00 60.29           C
ATOM    378  CE1 TYR A  55      27.834  10.758  74.528  1.00 60.29           C
ATOM    379  CE2 TYR A  55      26.292   9.532  75.857  1.00 60.29           C
ATOM    380  CZ  TYR A  55      26.571  10.252  74.721  1.00 60.29           C
ATOM    381  OH  TYR A  55      25.562  10.475  73.760  1.00 60.29           O
ATOM    382  C   TYR A  55      30.118  11.981  77.890  1.00 60.29           C
ATOM    383  O   TYR A  55      29.425  12.981  77.705  1.00 60.29           O
ATOM    384  N   CYS A  56      31.410  11.915  77.507  1.00 41.39           N
ATOM    385  CA  CYS A  56      32.045  12.985  76.792  1.00 41.39           C
ATOM    386  CB  CYS A  56      33.531  13.157  77.137  1.00 41.39           C
ATOM    387  SG  CYS A  56      34.297  14.472  76.150  1.00 41.39           S
ATOM    388  C   CYS A  56      31.975  12.653  75.334  1.00 41.39           C
ATOM    389  O   CYS A  56      32.137  11.498  74.944  1.00 41.39           O
ATOM    390  N   ARG A  57      31.715  13.665  74.483  1.00176.79           N
ATOM    391  CA  ARG A  57      31.624  13.419  73.072  1.00176.79           C
ATOM    392  CB  ARG A  57      30.178  13.520  72.555  1.00176.79           C
ATOM    393  CG  ARG A  57      29.527  14.870  72.854  1.00176.79           C
ATOM    394  CD  ARG A  57      28.000  14.871  72.729  1.00176.79           C
ATOM    395  NE  ARG A  57      27.643  14.440  71.347  1.00176.79           N
ATOM    396  CZ  ARG A  57      27.342  13.133  71.101  1.00176.79           C
ATOM    397  NH1 ARG A  57      27.342  12.230  72.122  1.00176.79           N
ATOM    398  NH2 ARG A  57      27.016  12.725  69.839  1.00176.79           N
ATOM    399  C   ARG A  57      32.476  14.424  72.357  1.00176.79           C
ATOM    400  O   ARG A  57      32.589  15.576  72.772  1.00176.79           O
ATOM    401  N   GLU A  58      33.125  13.998  71.254  1.00 94.24           N
ATOM    402  CA  GLU A  58      33.996  14.886  70.538  1.00 94.24           C
ATOM    403  CB  GLU A  58      35.042  14.158  69.678  1.00 94.24           C
ATOM    404  CG  GLU A  58      35.982  13.282  70.513  1.00 94.24           C
ATOM    405  CD  GLU A  58      36.595  14.138  71.619  1.00 94.24           C
ATOM    406  OE1 GLU A  58      36.666  15.382  71.437  1.00 94.24           O
ATOM    407  OE2 GLU A  58      36.996  13.558  72.664  1.00 94.24           O
ATOM    408  C   GLU A  58      33.178  15.783  69.655  1.00 94.24           C
ATOM    409  O   GLU A  58      32.107  15.405  69.182  1.00 94.24           O
ATOM    410  N   ARG A  59      33.675  17.019  69.421  1.00 85.26           N
ATOM    411  CA  ARG A  59      32.956  17.969  68.619  1.00 85.26           C
ATOM    412  CB  ARG A  59      32.457  19.188  69.412  1.00 85.26           C
ATOM    413  CG  ARG A  59      31.303  18.905  70.369  1.00 85.26           C
ATOM    414  CD  ARG A  59      29.940  19.232  69.763  1.00 85.26           C
ATOM    415  NE  ARG A  59      28.937  19.089  70.850  1.00 85.26           N
ATOM    416  CZ  ARG A  59      28.455  17.851  71.155  1.00 85.26           C
ATOM    417  NH1 ARG A  59      28.901  16.764  70.461  1.00 85.26           N
ATOM    418  NH2 ARG A  59      27.539  17.704  72.157  1.00 85.26           N
ATOM    419  C   ARG A  59      33.868  18.543  67.585  1.00 85.26           C
ATOM    420  O   ARG A  59      35.050  18.799  67.811  1.00 85.26           O
ATOM    421  N   PRO A  60      33.289  18.722  66.431  1.00154.32           N
ATOM    422  CA  PRO A  60      33.997  19.350  65.349  1.00154.32           C
ATOM    423  CD  PRO A  60      32.389  17.685  65.951  1.00154.32           C
ATOM    424  CB  PRO A  60      33.316  18.882  64.064  1.00154.32           C
ATOM    425  CG  PRO A  60      32.687  17.534  64.452  1.00154.32           C
ATOM    426  C   PRO A  60      33.962  20.841  65.510  1.00154.32           C
ATOM    427  O   PRO A  60      33.153  21.345  66.287  1.00154.32           O
ATOM    428  N   GLU A  61      34.830  21.554  64.768  1.00 92.56           N
ATOM    429  CA  GLU A  61      34.930  22.984  64.778  1.00 92.56           C
ATOM    430  CB  GLU A  61      36.072  23.484  63.877  1.00 92.56           C
ATOM    431  CG  GLU A  61      36.179  25.003  63.758  1.00 92.56           C
ATOM    432  CD  GLU A  61      37.264  25.292  62.730  1.00 92.56           C
ATOM    433  OE1 GLU A  61      38.467  25.183  63.089  1.00 92.56           O
ATOM    434  OE2 GLU A  61      36.902  25.613  61.566  1.00 92.56           O
ATOM    435  C   GLU A  61      33.658  23.572  64.247  1.00 92.56           C
ATOM    436  O   GLU A  61      32.965  22.955  63.438  1.00 92.56           O
ATOM    437  N   ARG A  62      33.304  24.786  64.728  1.00 94.50           N
ATOM    438  CA  ARG A  62      32.118  25.442  64.239  1.00 94.50           C
ATOM    439  CB  ARG A  62      30.841  25.096  65.030  1.00 94.50           C
ATOM    440  CG  ARG A  62      30.905  25.432  66.519  1.00 94.50           C
ATOM    441  CD  ARG A  62      29.627  25.073  67.281  1.00 94.50           C
ATOM    442  NE  ARG A  62      29.526  23.587  67.309  1.00 94.50           N
ATOM    443  CZ  ARG A  62      28.888  22.932  66.297  1.00 94.50           C
ATOM    444  NH1 ARG A  62      28.341  23.637  65.264  1.00 94.50           N
ATOM    445  NH2 ARG A  62      28.795  21.571  66.318  1.00 94.50           N
ATOM    446  C   ARG A  62      32.354  26.923  64.294  1.00 94.50           C
ATOM    447  O   ARG A  62      33.482  27.372  64.463  1.00 94.50           O
ATOM    448  N   MET A  63      31.305  27.744  64.095  1.00107.72           N
ATOM    449  CA  MET A  63      31.503  29.167  64.142  1.00107.72           C
ATOM    450  CB  MET A  63      30.984  29.920  62.907  1.00107.72           C
ATOM    451  CG  MET A  63      31.696  29.541  61.607  0.00107.72           C
ATOM    452  SD  MET A  63      31.256  27.898  60.969  1.00107.72           S
ATOM    453  CE  MET A  63      29.559  28.373  60.531  1.00107.72           C
ATOM    454  C   MET A  63      30.730  29.683  65.308  1.00107.72           C
ATOM    455  O   MET A  63      29.655  29.172  65.626  1.00107.72           O
ATOM    456  N   VAL A  64      31.274  30.704  65.995  1.00123.97           N
ATOM    457  CA  VAL A  64      30.582  31.262  67.117  1.00123.97           C
ATOM    458  CB  VAL A  64      31.024  30.638  68.419  1.00123.97           C
ATOM    459  CG1 VAL A  64      30.271  31.258  69.610  1.00123.97           C
ATOM    460  CG2 VAL A  64      30.825  29.118  68.295  1.00123.97           C
ATOM    461  C   VAL A  64      30.907  32.727  67.122  1.00123.97           C
ATOM    462  O   VAL A  64      31.750  33.176  66.345  1.00123.97           O
ATOM    463  N   ARG A  65      30.211  33.527  67.949  1.00163.49           N
ATOM    464  CA  ARG A  65      30.484  34.934  68.016  1.00163.49           C
ATOM    465  CB  ARG A  65      29.281  35.821  67.652  1.00163.49           C
ATOM    466  CG  ARG A  65      28.949  35.809  66.162  1.00163.49           C
ATOM    467  CD  ARG A  65      27.679  36.584  65.804  1.00163.49           C
ATOM    468  NE  ARG A  65      27.926  38.026  66.090  1.00163.49           N
ATOM    469  CZ  ARG A  65      28.518  38.822  65.153  1.00163.49           C
ATOM    470  NH1 ARG A  65      28.911  38.295  63.956  1.00163.49           N
ATOM    471  NH2 ARG A  65      28.714  40.147  65.414  1.00163.49           N
ATOM    472  C   ARG A  65      30.863  35.272  69.425  1.00163.49           C
ATOM    473  O   ARG A  65      30.448  34.611  70.377  1.00163.49           O
ATOM    474  N   ASN A  66      31.683  36.329  69.578  1.00 55.15           N
ATOM    475  CA  ASN A  66      32.141  36.755  70.868  1.00 55.15           C
ATOM    476  CB  ASN A  66      33.514  37.451  70.788  1.00 55.15           C
ATOM    477  CG  ASN A  66      34.101  37.608  72.184  1.00 55.15           C
ATOM    478  OD1 ASN A  66      33.485  38.193  73.072  1.00 55.15           O
ATOM    479  ND2 ASN A  66      35.334  37.068  72.382  1.00 55.15           N
ATOM    480  C   ASN A  66      31.143  37.750  71.366  1.00 55.15           C
ATOM    481  O   ASN A  66      30.890  38.770  70.729  1.00 55.15           O
ATOM    482  N   PRO A  67      30.536  37.458  72.478  1.00 79.68           N
ATOM    483  CA  PRO A  67      29.526  38.320  73.026  1.00 79.68           C
ATOM    484  CD  PRO A  67      31.163  36.631  73.496  1.00 79.68           C
ATOM    485  CB  PRO A  67      29.192  37.722  74.390  1.00 79.68           C
ATOM    486  CG  PRO A  67      30.524  37.079  74.822  1.00 79.68           C
ATOM    487  C   PRO A  67      29.969  39.746  73.165  1.00 79.68           C
ATOM    488  O   PRO A  67      29.276  40.633  72.667  1.00 79.68           O
ATOM    489  N   ALA A  68      31.085  39.993  73.880  1.00 46.93           N
ATOM    490  CA  ALA A  68      31.543  41.335  74.111  1.00 46.93           C
ATOM    491  CB  ALA A  68      32.659  41.398  75.167  1.00 46.93           C
ATOM    492  C   ALA A  68      32.085  41.969  72.868  1.00 46.93           C
ATOM    493  O   ALA A  68      31.712  43.087  72.515  1.00 46.93           O
ATOM    494  N   THR A  69      32.989  41.249  72.177  1.00113.07           N
ATOM    495  CA  THR A  69      33.680  41.771  71.032  1.00113.07           C
ATOM    496  CB  THR A  69      34.751  40.851  70.541  1.00113.07           C
ATOM    497  OG1 THR A  69      35.668  40.547  71.578  1.00113.07           O
ATOM    498  CG2 THR A  69      35.488  41.564  69.402  1.00113.07           C
ATOM    499  C   THR A  69      32.743  41.936  69.883  1.00113.07           C
ATOM    500  O   THR A  69      32.743  42.960  69.202  1.00113.07           O
ATOM    501  N   GLY A  70      31.913  40.910  69.640  1.00 20.31           N
ATOM    502  CA  GLY A  70      31.025  40.925  68.519  1.00 20.31           C
ATOM    503  C   GLY A  70      31.764  40.320  67.367  1.00 20.31           C
ATOM    504  O   GLY A  70      31.233  40.206  66.264  1.00 20.31           O
ATOM    505  N   GLU A  71      33.024  39.905  67.598  1.00 77.93           N
ATOM    506  CA  GLU A  71      33.807  39.337  66.540  1.00 77.93           C
ATOM    507  CB  GLU A  71      35.311  39.216  66.837  1.00 77.93           C
ATOM    508  CG  GLU A  71      36.095  40.517  66.714  1.00 77.93           C
ATOM    509  CD  GLU A  71      37.561  40.184  66.957  1.00 77.93           C
ATOM    510  OE1 GLU A  71      38.061  39.226  66.308  1.00 77.93           O
ATOM    511  OE2 GLU A  71      38.198  40.874  67.797  1.00 77.93           O
ATOM    512  C   GLU A  71      33.348  37.948  66.264  1.00 77.93           C
ATOM    513  O   GLU A  71      32.819  37.257  67.133  1.00 77.93           O
ATOM    514  N   GLN A  72      33.540  37.519  65.002  1.00 57.16           N
ATOM    515  CA  GLN A  72      33.232  36.180  64.607  1.00 57.16           C
ATOM    516  CB  GLN A  72      33.205  35.994  63.082  1.00 57.16           C
ATOM    517  CG  GLN A  72      32.164  36.852  62.362  1.00 57.16           C
ATOM    518  CD  GLN A  72      32.328  36.599  60.870  1.00 57.16           C
ATOM    519  OE1 GLN A  72      32.662  35.493  60.450  1.00 57.16           O
ATOM    520  NE2 GLN A  72      32.100  37.655  60.044  1.00 57.16           N
ATOM    521  C   GLN A  72      34.368  35.357  65.118  1.00 57.16           C
ATOM    522  O   GLN A  72      35.508  35.818  65.143  1.00 57.16           O
ATOM    523  N   ILE A  73      34.086  34.116  65.559  1.00 97.44           N
ATOM    524  CA  ILE A  73      35.143  33.308  66.095  1.00 97.44           C
ATOM    525  CB  ILE A  73      35.085  33.162  67.588  1.00 97.44           C
ATOM    526  CG1 ILE A  73      33.805  32.419  68.005  1.00 97.44           C
ATOM    527  CG2 ILE A  73      35.220  34.561  68.214  1.00 97.44           C
ATOM    528  CD1 ILE A  73      33.824  31.941  69.457  1.00 97.44           C
ATOM    529  C   ILE A  73      35.037  31.929  65.532  1.00 97.44           C
ATOM    530  O   ILE A  73      33.962  31.491  65.121  1.00 97.44           O
ATOM    531  N   LYS A  74      36.184  31.220  65.487  1.00118.20           N
ATOM    532  CA  LYS A  74      36.216  29.867  65.019  1.00118.20           C
ATOM    533  CB  LYS A  74      37.488  29.516  64.232  1.00118.20           C
ATOM    534  CG  LYS A  74      37.371  28.208  63.449  1.00118.20           C
ATOM    535  CD  LYS A  74      36.364  28.292  62.300  1.00118.20           C
ATOM    536  CE  LYS A  74      36.797  29.240  61.179  1.00118.20           C
ATOM    537  NZ  LYS A  74      35.765  29.279  60.117  1.00118.20           N
ATOM    538  C   LYS A  74      36.185  29.010  66.240  1.00118.20           C
ATOM    539  O   LYS A  74      36.958  29.195  67.179  1.00118.20           O
ATOM    540  N   LYS A  75      35.258  28.043  66.233  1.00249.41           N
ATOM    541  CA  LYS A  75      34.952  27.189  67.335  1.00249.41           C
ATOM    542  CB  LYS A  75      33.710  26.317  67.095  1.00249.41           C
ATOM    543  CG  LYS A  75      33.183  25.660  68.374  1.00249.41           C
ATOM    544  CD  LYS A  75      32.510  26.642  69.337  1.00249.41           C
ATOM    545  CE  LYS A  75      33.491  27.465  70.172  1.00249.41           C
ATOM    546  NZ  LYS A  75      34.156  26.598  71.170  1.00249.41           N
ATOM    547  C   LYS A  75      36.068  26.264  67.695  1.00249.41           C
ATOM    548  O   LYS A  75      36.282  26.058  68.879  1.00249.41           O
ATOM    549  N   GLU A  76      36.796  25.661  66.733  1.00126.50           N
ATOM    550  CA  GLU A  76      37.839  24.729  67.084  1.00126.50           C
ATOM    551  CB  GLU A  76      38.902  25.322  68.024  1.00126.50           C
ATOM    552  CG  GLU A  76      39.727  26.421  67.347  1.00126.50           C
ATOM    553  CD  GLU A  76      40.730  26.968  68.352  1.00126.50           C
ATOM    554  OE1 GLU A  76      41.803  26.331  68.528  1.00126.50           O
ATOM    555  OE2 GLU A  76      40.433  28.031  68.960  1.00126.50           O
ATOM    556  C   GLU A  76      37.218  23.508  67.712  1.00126.50           C
ATOM    557  O   GLU A  76      36.225  23.580  68.433  1.00126.50           O
ATOM    558  N   ALA A  77      37.795  22.323  67.441  1.00 40.76           N
ATOM    559  CA  ALA A  77      37.223  21.104  67.946  1.00 40.76           C
ATOM    560  CB  ALA A  77      37.847  19.835  67.341  1.00 40.76           C
ATOM    561  C   ALA A  77      37.407  21.035  69.432  1.00 40.76           C
ATOM    562  O   ALA A  77      38.404  21.516  69.969  1.00 40.76           O
ATOM    563  N   ASP A  78      36.415  20.440  70.136  1.00 63.23           N
ATOM    564  CA  ASP A  78      36.464  20.295  71.566  1.00 63.23           C
ATOM    565  CB  ASP A  78      35.851  21.480  72.334  1.00 63.23           C
ATOM    566  CG  ASP A  78      36.793  22.670  72.228  1.00 63.23           C
ATOM    567  OD1 ASP A  78      38.030  22.463  72.348  1.00 63.23           O
ATOM    568  OD2 ASP A  78      36.285  23.809  72.038  1.00 63.23           O
ATOM    569  C   ASP A  78      35.668  19.081  71.938  1.00 63.23           C
ATOM    570  O   ASP A  78      35.244  18.314  71.076  1.00 63.23           O
ATOM    571  N   LYS A  79      35.480  18.864  73.260  1.00130.44           N
ATOM    572  CA  LYS A  79      34.710  17.765  73.764  1.00130.44           C
ATOM    573  CB  LYS A  79      35.573  16.770  74.562  1.00130.44           C
ATOM    574  CG  LYS A  79      36.540  17.446  75.534  1.00130.44           C
ATOM    575  CD  LYS A  79      37.396  16.458  76.330  1.00130.44           C
ATOM    576  CE  LYS A  79      36.684  15.831  77.523  1.00130.44           C
ATOM    577  NZ  LYS A  79      37.564  14.833  78.171  1.00130.44           N
ATOM    578  C   LYS A  79      33.620  18.331  74.627  1.00130.44           C
ATOM    579  O   LYS A  79      33.802  19.371  75.256  1.00130.44           O
ATOM    580  N   VAL A  80      32.439  17.676  74.648  1.00 69.87           N
ATOM    581  CA  VAL A  80      31.338  18.205  75.400  1.00 69.87           C
ATOM    582  CB  VAL A  80      30.288  18.829  74.527  1.00 69.87           C
ATOM    583  CG1 VAL A  80      29.156  19.376  75.399  1.00 69.87           C
ATOM    584  CG2 VAL A  80      30.951  19.886  73.638  1.00 69.87           C
ATOM    585  C   VAL A  80      30.668  17.070  76.115  1.00 69.87           C
ATOM    586  O   VAL A  80      30.780  15.914  75.708  1.00 69.87           O
ATOM    587  N   VAL A  81      29.955  17.376  77.223  1.00119.07           N
ATOM    588  CA  VAL A  81      29.263  16.344  77.939  1.00119.07           C
ATOM    589  CB  VAL A  81      28.825  16.731  79.317  1.00119.07           C
ATOM    590  CG1 VAL A  81      30.044  17.176  80.138  1.00119.07           C
ATOM    591  CG2 VAL A  81      27.698  17.769  79.189  1.00119.07           C
ATOM    592  C   VAL A  81      27.995  16.056  77.199  1.00119.07           C
ATOM    593  O   VAL A  81      27.410  16.945  76.582  1.00119.07           O
ATOM    594  N   LYS A  82      27.540  14.787  77.215  1.00107.77           N
ATOM    595  CA  LYS A  82      26.280  14.525  76.580  1.00107.77           C
ATOM    596  CB  LYS A  82      26.367  14.016  75.126  1.00107.77           C
ATOM    597  CG  LYS A  82      25.029  14.171  74.393  1.00107.77           C
ATOM    598  CD  LYS A  82      25.128  14.138  72.866  1.00107.77           C
ATOM    599  CE  LYS A  82      24.525  12.885  72.228  1.00107.77           C
ATOM    600  NZ  LYS A  82      24.372  13.091  70.770  1.00107.77           N
ATOM    601  C   LYS A  82      25.521  13.533  77.403  1.00107.77           C
ATOM    602  O   LYS A  82      26.106  12.701  78.095  1.00107.77           O
ATOM    603  N   MET A  83      24.175  13.621  77.369  1.00120.41           N
ATOM    604  CA  MET A  83      23.394  12.701  78.140  1.00120.41           C
ATOM    605  CB  MET A  83      22.593  13.370  79.276  1.00120.41           C
ATOM    606  CG  MET A  83      21.292  14.047  78.845  1.00120.41           C
ATOM    607  SD  MET A  83      19.888  12.917  78.626  1.00120.41           S
ATOM    608  CE  MET A  83      19.735  12.520  80.393  1.00120.41           C
ATOM    609  C   MET A  83      22.454  11.998  77.221  1.00120.41           C
ATOM    610  O   MET A  83      21.931  12.584  76.275  1.00120.41           O
ATOM    611  N   THR A  84      22.252  10.688  77.458  1.00107.27           N
ATOM    612  CA  THR A  84      21.306   9.951  76.678  1.00107.27           C
ATOM    613  CB  THR A  84      21.908   8.816  75.896  1.00107.27           C
ATOM    614  OG1 THR A  84      20.941   8.264  75.015  1.00107.27           O
ATOM    615  CG2 THR A  84      22.423   7.742  76.868  1.00107.27           C
ATOM    616  C   THR A  84      20.306   9.405  77.648  1.00107.27           C
ATOM    617  O   THR A  84      20.661   8.819  78.671  1.00107.27           O
ATOM    618  N   ILE A  85      19.012   9.601  77.345  1.00 97.90           N
ATOM    619  CA  ILE A  85      17.964   9.189  78.236  1.00 97.90           C
ATOM    620  CB  ILE A  85      16.634   9.819  77.927  1.00 97.90           C
ATOM    621  CG1 ILE A  85      16.700  11.350  78.049  1.00 97.90           C
ATOM    622  CG2 ILE A  85      15.588   9.168  78.842  1.00 97.90           C
ATOM    623  CD1 ILE A  85      17.498  12.012  76.927  1.00 97.90           C
ATOM    624  C   ILE A  85      17.756   7.717  78.094  1.00 97.90           C
ATOM    625  O   ILE A  85      17.775   7.176  76.992  1.00 97.90           O
ATOM    626  N   ALA A  86      17.580   7.014  79.227  1.00 52.29           N
ATOM    627  CA  ALA A  86      17.325   5.606  79.149  1.00 52.29           C
ATOM    628  CB  ALA A  86      17.818   4.782  80.350  1.00 52.29           C
ATOM    629  C   ALA A  86      15.854   5.405  78.933  1.00 52.29           C
ATOM    630  O   ALA A  86      15.073   6.357  78.965  1.00 52.29           O
ATOM    631  N   LYS A  87      15.450   4.142  78.705  1.00 89.44           N
ATOM    632  CA  LYS A  87      14.121   3.749  78.325  1.00 89.44           C
ATOM    633  CB  LYS A  87      13.999   2.218  78.254  1.00 89.44           C
ATOM    634  CG  LYS A  87      12.640   1.694  77.789  1.00 89.44           C
ATOM    635  CD  LYS A  87      12.396   1.848  76.289  1.00 89.44           C
ATOM    636  CE  LYS A  87      11.147   1.110  75.805  1.00 89.44           C
ATOM    637  NZ  LYS A  87      11.039   1.208  74.333  1.00 89.44           N
ATOM    638  C   LYS A  87      13.094   4.211  79.315  1.00 89.44           C
ATOM    639  O   LYS A  87      12.052   4.733  78.923  1.00 89.44           O
ATOM    640  N   ALA A  88      13.348   4.042  80.624  1.00 28.94           N
ATOM    641  CA  ALA A  88      12.349   4.382  81.599  1.00 28.94           C
ATOM    642  CB  ALA A  88      12.796   4.070  83.038  1.00 28.94           C
ATOM    643  C   ALA A  88      12.044   5.846  81.539  1.00 28.94           C
ATOM    644  O   ALA A  88      10.881   6.246  81.575  1.00 28.94           O
ATOM    645  N   LEU A  89      13.085   6.690  81.432  1.00 42.59           N
ATOM    646  CA  LEU A  89      12.864   8.107  81.435  1.00 42.59           C
ATOM    647  CB  LEU A  89      14.176   8.906  81.413  1.00 42.59           C
ATOM    648  CG  LEU A  89      13.976  10.433  81.416  1.00 42.59           C
ATOM    649  CD1 LEU A  89      13.306  10.909  82.713  1.00 42.59           C
ATOM    650  CD2 LEU A  89      15.296  11.167  81.122  1.00 42.59           C
ATOM    651  C   LEU A  89      12.062   8.500  80.230  1.00 42.59           C
ATOM    652  O   LEU A  89      11.123   9.287  80.319  1.00 42.59           O
ATOM    653  N   LYS A  90      12.415   7.938  79.064  1.00116.87           N
ATOM    654  CA  LYS A  90      11.799   8.248  77.805  1.00116.87           C
ATOM    655  CB  LYS A  90      12.520   7.537  76.650  1.00116.87           C
ATOM    656  CG  LYS A  90      11.932   7.809  75.267  1.00116.87           C
ATOM    657  CD  LYS A  90      12.800   7.246  74.140  1.00116.87           C
ATOM    658  CE  LYS A  90      12.124   7.272  72.770  1.00116.87           C
ATOM    659  NZ  LYS A  90      13.002   6.629  71.768  1.00116.87           N
ATOM    660  C   LYS A  90      10.365   7.805  77.768  1.00116.87           C
ATOM    661  O   LYS A  90       9.513   8.485  77.197  1.00116.87           O
ATOM    662  N   ASP A  91      10.066   6.668  78.425  1.00251.76           N
ATOM    663  CA  ASP A  91       8.834   5.934  78.311  1.00251.76           C
ATOM    664  CB  ASP A  91       8.676   4.862  79.409  1.00251.76           C
ATOM    665  CG  ASP A  91       7.563   3.890  79.024  1.00251.76           C
ATOM    666  OD1 ASP A  91       6.414   4.341  78.772  1.00251.76           O
ATOM    667  OD2 ASP A  91       7.858   2.665  78.973  1.00251.76           O
ATOM    668  C   ASP A  91       7.593   6.768  78.302  1.00251.76           C
ATOM    669  O   ASP A  91       7.313   7.537  79.218  1.00251.76           O
ATOM    670  N   SER A  92       6.800   6.572  77.224  1.00224.58           N
ATOM    671  CA  SER A  92       5.518   7.173  77.011  1.00224.58           C
ATOM    672  CB  SER A  92       5.565   8.392  76.075  1.00224.58           C
ATOM    673  OG  SER A  92       4.263   8.936  75.909  1.00224.58           O
ATOM    674  C   SER A  92       4.672   6.142  76.347  1.00224.58           C
ATOM    675  O   SER A  92       5.179   5.169  75.792  1.00224.58           O
ATOM    676  N   VAL A  93       3.344   6.348  76.378  1.00 84.18           N
ATOM    677  CA  VAL A  93       2.434   5.394  75.822  1.00 84.18           C
ATOM    678  CB  VAL A  93       0.994   5.739  76.061  1.00 84.18           C
ATOM    679  CG1 VAL A  93       0.115   4.680  75.375  1.00 84.18           C
ATOM    680  CG2 VAL A  93       0.763   5.868  77.576  1.00 84.18           C
ATOM    681  C   VAL A  93       2.633   5.337  74.347  1.00 84.18           C
ATOM    682  O   VAL A  93       2.948   6.336  73.702  1.00 84.18           O
ATOM    683  N   ASN A  94       2.471   4.125  73.787  1.00202.59           N
ATOM    684  CA  ASN A  94       2.594   3.931  72.378  1.00202.59           C
ATOM    685  CB  ASN A  94       3.637   2.872  71.986  1.00202.59           C
ATOM    686  CG  ASN A  94       5.013   3.424  72.338  1.00202.59           C
ATOM    687  OD1 ASN A  94       5.342   4.563  72.009  1.00202.59           O
ATOM    688  ND2 ASN A  94       5.840   2.598  73.031  1.00202.59           N
ATOM    689  C   ASN A  94       1.264   3.456  71.901  1.00202.59           C
ATOM    690  O   ASN A  94       0.507   2.841  72.650  1.00202.59           O
ATOM    691  N   GLY A  95       0.936   3.759  70.634  1.00 35.46           N
ATOM    692  CA  GLY A  95      -0.328   3.352  70.105  1.00 35.46           C
ATOM    693  C   GLY A  95      -1.253   4.555  70.216  1.00 35.46           C
ATOM    694  O   GLY A  95      -1.505   5.003  71.366  1.00 35.46           O
ATOM    695  OXT GLY A  95      -1.715   5.048  69.152  1.00 35.46           O
TER     696      GLY A  95
ATOM    697  N   MET B  96      30.730   4.930  86.281  1.00205.23           N
ATOM    698  CA  MET B  96      29.878   4.986  87.510  1.00205.23           C
ATOM    699  CB  MET B  96      30.510   5.954  88.516  1.00205.23           C
ATOM    700  CG  MET B  96      31.923   5.570  88.946  1.00205.23           C
ATOM    701  SD  MET B  96      32.780   6.896  89.842  1.00205.23           S
ATOM    702  CE  MET B  96      31.674   6.828  91.281  1.00205.23           C
ATOM    703  C   MET B  96      28.492   5.528  87.225  1.00205.23           C
ATOM    704  O   MET B  96      28.247   5.846  86.069  1.00205.23           O
ATOM    705  N   ALA B  97      27.553   5.630  88.231  1.00293.43           N
ATOM    706  CA  ALA B  97      26.218   6.203  88.041  1.00293.43           C
ATOM    707  CB  ALA B  97      25.623   6.073  86.647  1.00293.43           C
ATOM    708  C   ALA B  97      25.143   5.602  88.927  1.00293.43           C
ATOM    709  O   ALA B  97      25.300   5.392  90.125  1.00293.43           O
ATOM    710  N   LYS B  98      23.930   5.465  88.336  1.00303.45           N
ATOM    711  CA  LYS B  98      22.781   4.796  88.901  1.00303.45           C
ATOM    712  CB  LYS B  98      21.432   5.477  88.596  1.00303.45           C
ATOM    713  CG  LYS B  98      20.999   6.544  89.602  1.00303.45           C
ATOM    714  CD  LYS B  98      20.497   5.934  90.911  1.00303.45           C
ATOM    715  CE  LYS B  98      19.016   5.547  90.855  1.00303.45           C
ATOM    716  NZ  LYS B  98      18.720   4.771  89.631  1.00303.45           N
ATOM    717  C   LYS B  98      22.816   3.429  88.286  1.00303.45           C
ATOM    718  O   LYS B  98      23.578   3.253  87.339  1.00303.45           O
ATOM    719  N   PRO B  99      22.054   2.449  88.772  1.00235.18           N
ATOM    720  CA  PRO B  99      22.222   1.046  88.450  1.00235.18           C
ATOM    721  CD  PRO B  99      20.846   2.681  89.550  1.00235.18           C
ATOM    722  CB  PRO B  99      20.904   0.365  88.815  1.00235.18           C
ATOM    723  CG  PRO B  99      20.302   1.283  89.896  1.00235.18           C
ATOM    724  C   PRO B  99      22.755   0.675  87.106  1.00235.18           C
ATOM    725  O   PRO B  99      22.071   0.740  86.092  1.00235.18           O
ATOM    726  N   MET B 100      24.019   0.241  87.124  1.00307.20           N
ATOM    727  CA  MET B 100      24.781  -0.099  85.969  1.00307.20           C
ATOM    728  CB  MET B 100      24.527   0.823  84.770  1.00307.20           C
ATOM    729  CG  MET B 100      24.751   0.125  83.424  1.00307.20           C
ATOM    730  SD  MET B 100      26.371  -0.681  83.243  1.00307.20           S
ATOM    731  CE  MET B 100      25.894  -2.176  84.161  1.00307.20           C
ATOM    732  C   MET B 100      26.138   0.163  86.517  1.00307.20           C
ATOM    733  O   MET B 100      26.666  -0.657  87.264  1.00307.20           O
ATOM    734  N   THR B 101      26.760   1.312  86.179  1.00238.61           N
ATOM    735  CA  THR B 101      27.914   1.551  86.949  1.00238.61           C
ATOM    736  CB  THR B 101      29.048   2.064  86.116  1.00238.61           C
ATOM    737  OG1 THR B 101      30.200   2.303  86.909  1.00238.61           O
ATOM    738  CG2 THR B 101      28.580   3.261  85.289  1.00238.61           C
ATOM    739  C   THR B 101      27.464   2.380  88.118  1.00238.61           C
ATOM    740  O   THR B 101      28.218   3.157  88.700  1.00238.61           O
ATOM    741  N   LYS B 102      26.205   2.110  88.548  1.00109.42           N
ATOM    742  CA  LYS B 102      25.563   2.739  89.674  1.00109.42           C
ATOM    743  CB  LYS B 102      24.358   2.021  90.273  0.00109.42           C
ATOM    744  CG  LYS B 102      23.784   2.809  91.455  0.00109.42           C
ATOM    745  CD  LYS B 102      22.496   2.244  92.054  0.00109.42           C
ATOM    746  CE  LYS B 102      22.031   3.006  93.299  0.00109.42           C
ATOM    747  NZ  LYS B 102      20.851   2.341  93.899  0.00109.42           N
ATOM    748  C   LYS B 102      26.378   2.485  90.872  1.00109.42           C
ATOM    749  O   LYS B 102      26.654   3.378  91.670  1.00109.42           O
ATOM    750  N   THR B 103      26.748   1.208  91.018  1.00 46.94           N
ATOM    751  CA  THR B 103      27.349   0.746  92.226  1.00 46.94           C
ATOM    752  CB  THR B 103      27.739  -0.701  92.172  1.00 46.94           C
ATOM    753  OG1 THR B 103      26.599  -1.508  91.912  1.00 46.94           O
ATOM    754  CG2 THR B 103      28.365  -1.088  93.522  1.00 46.94           C
ATOM    755  C   THR B 103      28.583   1.533  92.470  1.00 46.94           C
ATOM    756  O   THR B 103      28.865   1.921  93.602  1.00 46.94           O
ATOM    757  N   GLN B 104      29.351   1.790  91.404  1.00 43.59           N
ATOM    758  CA  GLN B 104      30.580   2.502  91.548  1.00 43.59           C
ATOM    759  CB  GLN B 104      31.376   2.534  90.233  1.00 43.59           C
ATOM    760  CG  GLN B 104      31.805   1.127  89.805  1.00 43.59           C
ATOM    761  CD  GLN B 104      32.575   1.212  88.497  1.00 43.59           C
ATOM    762  OE1 GLN B 104      33.499   2.012  88.352  1.00 43.59           O
ATOM    763  NE2 GLN B 104      32.179   0.363  87.511  1.00 43.59           N
ATOM    764  C   GLN B 104      30.307   3.905  92.003  1.00 43.59           C
ATOM    765  O   GLN B 104      31.041   4.440  92.830  1.00 43.59           O
ATOM    766  N   LEU B 105      29.247   4.541  91.470  1.00126.11           N
ATOM    767  CA  LEU B 105      28.907   5.900  91.804  1.00126.11           C
ATOM    768  CB  LEU B 105      27.677   6.348  91.001  1.00126.11           C
ATOM    769  CG  LEU B 105      27.211   7.820  91.048  1.00126.11           C
ATOM    770  CD1 LEU B 105      27.028   8.352  92.478  1.00126.11           C
ATOM    771  CD2 LEU B 105      28.047   8.710  90.123  1.00126.11           C
ATOM    772  C   LEU B 105      28.542   5.964  93.260  1.00126.11           C
ATOM    773  O   LEU B 105      28.991   6.848  93.987  1.00126.11           O
ATOM    774  N   VAL B 106      27.710   5.010  93.721  1.00 43.24           N
ATOM    775  CA  VAL B 106      27.219   4.997  95.072  1.00 43.24           C
ATOM    776  CB  VAL B 106      26.255   3.877  95.331  1.00 43.24           C
ATOM    777  CG1 VAL B 106      25.932   3.842  96.834  1.00 43.24           C
ATOM    778  CG2 VAL B 106      25.017   4.090  94.443  1.00 43.24           C
ATOM    779  C   VAL B 106      28.363   4.831  96.021  1.00 43.24           C
ATOM    780  O   VAL B 106      28.401   5.470  97.071  1.00 43.24           O
ATOM    781  N   ALA B 107      29.327   3.958  95.679  1.00 29.60           N
ATOM    782  CA  ALA B 107      30.430   3.710  96.559  1.00 29.60           C
ATOM    783  CB  ALA B 107      31.391   2.640  96.014  1.00 29.60           C
ATOM    784  C   ALA B 107      31.210   4.976  96.739  1.00 29.60           C
ATOM    785  O   ALA B 107      31.621   5.304  97.851  1.00 29.60           O
ATOM    786  N   ALA B 108      31.432   5.726  95.643  1.00 38.37           N
ATOM    787  CA  ALA B 108      32.218   6.928  95.689  1.00 38.37           C
ATOM    788  CB  ALA B 108      32.425   7.560  94.302  1.00 38.37           C
ATOM    789  C   ALA B 108      31.550   7.962  96.547  1.00 38.37           C
ATOM    790  O   ALA B 108      32.218   8.683  97.284  1.00 38.37           O
ATOM    791  N   LEU B 109      30.212   8.078  96.427  1.00110.63           N
ATOM    792  CA  LEU B 109      29.391   9.047  97.108  1.00110.63           C
ATOM    793  CB  LEU B 109      27.961   9.075  96.513  1.00110.63           C
ATOM    794  CG  LEU B 109      26.995  10.177  97.013  1.00110.63           C
ATOM    795  CD1 LEU B 109      25.686  10.135  96.209  1.00110.63           C
ATOM    796  CD2 LEU B 109      26.705  10.105  98.521  1.00110.63           C
ATOM    797  C   LEU B 109      29.316   8.760  98.577  1.00110.63           C
ATOM    798  O   LEU B 109      29.265   9.679  99.392  1.00110.63           O
ATOM    799  N   ALA B 110      29.265   7.475  98.962  1.00 32.80           N
ATOM    800  CA  ALA B 110      29.159   7.148 100.355  1.00 32.80           C
ATOM    801  CB  ALA B 110      29.091   5.631 100.607  1.00 32.80           C
ATOM    802  C   ALA B 110      30.379   7.671 101.051  1.00 32.80           C
ATOM    803  O   ALA B 110      30.296   8.175 102.169  1.00 32.80           O
ATOM    804  N   ASP B 111      31.552   7.542 100.403  1.00 46.51           N
ATOM    805  CA  ASP B 111      32.800   7.940 100.994  1.00 46.51           C
ATOM    806  CB  ASP B 111      34.005   7.519 100.137  1.00 46.51           C
ATOM    807  CG  ASP B 111      34.126   6.005 100.224  1.00 46.51           C
ATOM    808  OD1 ASP B 111      34.347   5.491 101.352  1.00 46.51           O
ATOM    809  OD2 ASP B 111      33.984   5.340  99.162  1.00 46.51           O
ATOM    810  C   ASP B 111      32.898   9.425 101.206  1.00 46.51           C
ATOM    811  O   ASP B 111      33.246   9.873 102.298  1.00 46.51           O
ATOM    812  N   GLU B 112      32.590  10.237 100.175  1.00 48.11           N
ATOM    813  CA  GLU B 112      32.779  11.658 100.283  1.00 48.11           C
ATOM    814  CB  GLU B 112      32.626  12.379  98.935  1.00 48.11           C
ATOM    815  CG  GLU B 112      33.754  11.999  97.971  1.00 48.11           C
ATOM    816  CD  GLU B 112      33.602  12.791  96.682  1.00 48.11           C
ATOM    817  OE1 GLU B 112      32.563  12.614  95.993  1.00 48.11           O
ATOM    818  OE2 GLU B 112      34.530  13.585  96.369  1.00 48.11           O
ATOM    819  C   GLU B 112      31.840  12.252 101.292  1.00 48.11           C
ATOM    820  O   GLU B 112      32.229  13.125 102.066  1.00 48.11           O
ATOM    821  N   MET B 113      30.570  11.807 101.292  1.00 82.61           N
ATOM    822  CA  MET B 113      29.564  12.277 102.205  1.00 82.61           C
ATOM    823  CB  MET B 113      28.147  11.782 101.895  1.00 82.61           C
ATOM    824  CG  MET B 113      27.166  12.313 102.938  1.00 82.61           C
ATOM    825  SD  MET B 113      25.567  11.464 103.030  1.00 82.61           S
ATOM    826  CE  MET B 113      25.299  12.040 104.732  1.00 82.61           C
ATOM    827  C   MET B 113      29.847  11.813 103.599  1.00 82.61           C
ATOM    828  O   MET B 113      29.512  12.508 104.557  1.00 82.61           O
ATOM    829  N   GLY B 114      30.434  10.608 103.754  1.00 33.80           N
ATOM    830  CA  GLY B 114      30.696  10.091 105.068  1.00 33.80           C
ATOM    831  C   GLY B 114      29.485   9.371 105.581  1.00 33.80           C
ATOM    832  O   GLY B 114      29.177   9.438 106.770  1.00 33.80           O
ATOM    833  N   THR B 115      28.748   8.675 104.692  1.00121.29           N
ATOM    834  CA  THR B 115      27.588   7.955 105.132  1.00121.29           C
ATOM    835  CB  THR B 115      26.338   8.521 104.556  1.00121.29           C
ATOM    836  OG1 THR B 115      25.210   7.945 105.193  1.00121.29           O
ATOM    837  CG2 THR B 115      26.354   8.285 103.035  1.00121.29           C
ATOM    838  C   THR B 115      27.734   6.505 104.756  1.00121.29           C
ATOM    839  O   THR B 115      28.826   6.057 104.406  1.00121.29           O
ATOM    840  N   ASP B 116      26.640   5.718 104.893  1.00 79.07           N
ATOM    841  CA  ASP B 116      26.642   4.318 104.554  1.00 79.07           C
ATOM    842  CB  ASP B 116      25.539   3.517 105.270  1.00 79.07           C
ATOM    843  CG  ASP B 116      25.808   2.029 105.091  1.00 79.07           C
ATOM    844  OD1 ASP B 116      26.971   1.670 104.765  1.00 79.07           O
ATOM    845  OD2 ASP B 116      24.854   1.230 105.294  1.00 79.07           O
ATOM    846  C   ASP B 116      26.397   4.191 103.078  1.00 79.07           C
ATOM    847  O   ASP B 116      25.993   5.145 102.415  1.00 79.07           O
ATOM    848  N   LYS B 117      26.679   2.993 102.525  1.00100.12           N
ATOM    849  CA  LYS B 117      26.469   2.699 101.136  1.00100.12           C
ATOM    850  CB  LYS B 117      27.037   1.333 100.716  1.00100.12           C
ATOM    851  CG  LYS B 117      26.808   1.032  99.235  1.00100.12           C
ATOM    852  CD  LYS B 117      27.563  -0.197  98.724  0.00100.12           C
ATOM    853  CE  LYS B 117      27.319  -0.481  97.241  0.00100.12           C
ATOM    854  NZ  LYS B 117      25.879  -0.738  97.009  0.00100.12           N
ATOM    855  C   LYS B 117      24.999   2.660 100.861  1.00100.12           C
ATOM    856  O   LYS B 117      24.540   3.098  99.806  1.00100.12           O
ATOM    857  N   LYS B 118      24.219   2.122 101.816  1.00 74.93           N
ATOM    858  CA  LYS B 118      22.812   1.953 101.599  1.00 74.93           C
ATOM    859  CB  LYS B 118      22.075   1.221 102.733  1.00 74.93           C
ATOM    860  CG  LYS B 118      21.835   2.059 103.989  1.00 74.93           C
ATOM    861  CD  LYS B 118      20.759   1.466 104.902  1.00 74.93           C
ATOM    862  CE  LYS B 118      20.366   2.377 106.067  1.00 74.93           C
ATOM    863  NZ  LYS B 118      19.199   1.808 106.778  1.00 74.93           N
ATOM    864  C   LYS B 118      22.160   3.288 101.433  1.00 74.93           C
ATOM    865  O   LYS B 118      21.219   3.422 100.654  1.00 74.93           O
ATOM    866  N   THR B 119      22.599   4.301 102.205  1.00115.95           N
ATOM    867  CA  THR B 119      21.986   5.595 102.113  1.00115.95           C
ATOM    868  CB  THR B 119      22.304   6.498 103.254  1.00115.95           C
ATOM    869  OG1 THR B 119      21.449   7.633 103.243  1.00115.95           O
ATOM    870  CG2 THR B 119      23.751   6.934 103.074  1.00115.95           C
ATOM    871  C   THR B 119      22.367   6.293 100.842  1.00115.95           C
ATOM    872  O   THR B 119      21.554   7.008 100.258  1.00115.95           O
ATOM    873  N   ALA B 120      23.621   6.126 100.379  1.00 39.50           N
ATOM    874  CA  ALA B 120      24.007   6.808  99.181  1.00 39.50           C
ATOM    875  CB  ALA B 120      25.454   6.500  98.760  1.00 39.50           C
ATOM    876  C   ALA B 120      23.099   6.317  98.096  1.00 39.50           C
ATOM    877  O   ALA B 120      22.536   7.106  97.337  1.00 39.50           O
ATOM    878  N   GLY B 121      22.895   4.987  98.036  1.00 26.57           N
ATOM    879  CA  GLY B 121      22.095   4.388  97.006  1.00 26.57           C
ATOM    880  C   GLY B 121      20.669   4.845  97.095  1.00 26.57           C
ATOM    881  O   GLY B 121      20.053   5.162  96.078  1.00 26.57           O
ATOM    882  N   THR B 122      20.100   4.880  98.315  1.00102.82           N
ATOM    883  CA  THR B 122      18.724   5.254  98.491  1.00102.82           C
ATOM    884  CB  THR B 122      18.257   5.114  99.912  1.00102.82           C
ATOM    885  OG1 THR B 122      19.001   5.973 100.762  1.00102.82           O
ATOM    886  CG2 THR B 122      18.434   3.649 100.346  1.00102.82           C
ATOM    887  C   THR B 122      18.553   6.688  98.098  1.00102.82           C
ATOM    888  O   THR B 122      17.544   7.067  97.506  1.00102.82           O
ATOM    889  N   ALA B 123      19.518   7.545  98.465  1.00 37.14           N
ATOM    890  CA  ALA B 123      19.416   8.929  98.109  1.00 37.14           C
ATOM    891  CB  ALA B 123      20.536   9.785  98.729  1.00 37.14           C
ATOM    892  C   ALA B 123      19.509   9.074  96.620  1.00 37.14           C
ATOM    893  O   ALA B 123      18.728   9.804  96.011  1.00 37.14           O
ATOM    894  N   LEU B 124      20.466   8.361  95.990  1.00 61.86           N
ATOM    895  CA  LEU B 124      20.688   8.510  94.579  1.00 61.86           C
ATOM    896  CB  LEU B 124      21.901   7.699  94.081  1.00 61.86           C
ATOM    897  CG  LEU B 124      22.205   7.869  92.578  1.00 61.86           C
ATOM    898  CD1 LEU B 124      22.565   9.326  92.246  1.00 61.86           C
ATOM    899  CD2 LEU B 124      23.285   6.881  92.105  1.00 61.86           C
ATOM    900  C   LEU B 124      19.480   8.061  93.820  1.00 61.86           C
ATOM    901  O   LEU B 124      18.995   8.776  92.943  1.00 61.86           O
ATOM    902  N   ASP B 125      18.931   6.879  94.157  1.00119.53           N
ATOM    903  CA  ASP B 125      17.815   6.403  93.399  1.00119.53           C
ATOM    904  CB  ASP B 125      17.451   4.912  93.616  1.00119.53           C
ATOM    905  CG  ASP B 125      16.995   4.567  95.028  1.00119.53           C
ATOM    906  OD1 ASP B 125      16.581   5.477  95.787  1.00119.53           O
ATOM    907  OD2 ASP B 125      17.041   3.351  95.356  1.00119.53           O
ATOM    908  C   ASP B 125      16.632   7.307  93.566  1.00119.53           C
ATOM    909  O   ASP B 125      15.874   7.528  92.625  1.00119.53           O
ATOM    910  N   ALA B 126      16.443   7.876  94.766  1.00 30.64           N
ATOM    911  CA  ALA B 126      15.320   8.741  94.987  1.00 30.64           C
ATOM    912  CB  ALA B 126      15.246   9.252  96.436  1.00 30.64           C
ATOM    913  C   ALA B 126      15.454   9.934  94.089  1.00 30.64           C
ATOM    914  O   ALA B 126      14.486  10.366  93.465  1.00 30.64           O
ATOM    915  N   VAL B 127      16.681  10.480  93.983  1.00 39.59           N
ATOM    916  CA  VAL B 127      16.920  11.668  93.211  1.00 39.59           C
ATOM    917  CB  VAL B 127      18.352  12.108  93.250  1.00 39.59           C
ATOM    918  CG1 VAL B 127      18.522  13.312  92.312  1.00 39.59           C
ATOM    919  CG2 VAL B 127      18.741  12.387  94.707  1.00 39.59           C
ATOM    920  C   VAL B 127      16.601  11.430  91.766  1.00 39.59           C
ATOM    921  O   VAL B 127      16.011  12.289  91.113  1.00 39.59           O
ATOM    922  N   THR B 128      17.004  10.265  91.216  1.00112.42           N
ATOM    923  CA  THR B 128      16.790  10.006  89.821  1.00112.42           C
ATOM    924  CB  THR B 128      17.412   8.719  89.365  1.00112.42           C
ATOM    925  OG1 THR B 128      16.808   7.617  90.027  1.00112.42           O
ATOM    926  CG2 THR B 128      18.917   8.763  89.677  1.00112.42           C
ATOM    927  C   THR B 128      15.325   9.916  89.540  1.00112.42           C
ATOM    928  O   THR B 128      14.834  10.492  88.570  1.00112.42           O
ATOM    929  N   ALA B 129      14.585   9.191  90.395  1.00 31.49           N
ATOM    930  CA  ALA B 129      13.178   8.993  90.191  1.00 31.49           C
ATOM    931  CB  ALA B 129      12.544   8.083  91.258  1.00 31.49           C
ATOM    932  C   ALA B 129      12.463  10.306  90.242  1.00 31.49           C
ATOM    933  O   ALA B 129      11.574  10.563  89.432  1.00 31.49           O
ATOM    934  N   ILE B 130      12.832  11.180  91.197  1.00121.26           N
ATOM    935  CA  ILE B 130      12.143  12.432  91.337  1.00121.26           C
ATOM    936  CB  ILE B 130      12.545  13.200  92.563  1.00121.26           C
ATOM    937  CG1 ILE B 130      11.571  14.362  92.818  1.00121.26           C
ATOM    938  CG2 ILE B 130      14.003  13.626  92.401  1.00121.26           C
ATOM    939  CD1 ILE B 130      10.173  13.904  93.233  1.00121.26           C
ATOM    940  C   ILE B 130      12.365  13.278  90.118  1.00121.26           C
ATOM    941  O   ILE B 130      11.434  13.913  89.626  1.00121.26           O
ATOM    942  N   ILE B 131      13.602  13.309  89.585  1.00 45.63           N
ATOM    943  CA  ILE B 131      13.878  14.112  88.426  1.00 45.63           C
ATOM    944  CB  ILE B 131      15.323  14.079  88.017  1.00 45.63           C
ATOM    945  CG1 ILE B 131      16.201  14.711  89.112  1.00 45.63           C
ATOM    946  CG2 ILE B 131      15.451  14.775  86.653  1.00 45.63           C
ATOM    947  CD1 ILE B 131      17.699  14.495  88.898  1.00 45.63           C
ATOM    948  C   ILE B 131      13.047  13.625  87.278  1.00 45.63           C
ATOM    949  O   ILE B 131      12.480  14.427  86.538  1.00 45.63           O
ATOM    950  N   THR B 132      12.942  12.295  87.101  1.00 33.10           N
ATOM    951  CA  THR B 132      12.196  11.749  86.001  1.00 33.10           C
ATOM    952  CB  THR B 132      12.227  10.248  85.964  1.00 33.10           C
ATOM    953  OG1 THR B 132      13.565   9.785  85.857  1.00 33.10           O
ATOM    954  CG2 THR B 132      11.402   9.771  84.757  1.00 33.10           C
ATOM    955  C   THR B 132      10.761  12.158  86.121  1.00 33.10           C
ATOM    956  O   THR B 132      10.134  12.527  85.129  1.00 33.10           O
ATOM    957  N   ARG B 133      10.199  12.086  87.343  1.00 60.66           N
ATOM    958  CA  ARG B 133       8.818  12.425  87.539  1.00 60.66           C
ATOM    959  CB  ARG B 133       8.320  12.167  88.971  1.00 60.66           C
ATOM    960  CG  ARG B 133       8.249  10.686  89.346  1.00 60.66           C
ATOM    961  CD  ARG B 133       7.683  10.443  90.746  1.00 60.66           C
ATOM    962  NE  ARG B 133       7.667   8.972  90.982  1.00 60.66           N
ATOM    963  CZ  ARG B 133       7.920   8.488  92.231  1.00 60.66           C
ATOM    964  NH1 ARG B 133       8.187   9.350  93.256  1.00 60.66           N
ATOM    965  NH2 ARG B 133       7.911   7.141  92.458  1.00 60.66           N
ATOM    966  C   ARG B 133       8.605  13.877  87.261  1.00 60.66           C
ATOM    967  O   ARG B 133       7.635  14.250  86.603  1.00 60.66           O
ATOM    968  N   GLU B 134       9.514  14.741  87.750  1.00 81.37           N
ATOM    969  CA  GLU B 134       9.327  16.149  87.568  1.00 81.37           C
ATOM    970  CB  GLU B 134      10.359  17.007  88.319  1.00 81.37           C
ATOM    971  CG  GLU B 134      10.080  17.061  89.820  1.00 81.37           C
ATOM    972  CD  GLU B 134       8.742  17.770  89.993  1.00 81.37           C
ATOM    973  OE1 GLU B 134       8.560  18.847  89.367  1.00 81.37           O
ATOM    974  OE2 GLU B 134       7.879  17.238  90.741  1.00 81.37           O
ATOM    975  C   GLU B 134       9.375  16.487  86.111  1.00 81.37           C
ATOM    976  O   GLU B 134       8.590  17.309  85.643  1.00 81.37           O
ATOM    977  N   VAL B 135      10.303  15.871  85.354  1.00 38.10           N
ATOM    978  CA  VAL B 135      10.422  16.140  83.946  1.00 38.10           C
ATOM    979  CB  VAL B 135      11.608  15.462  83.322  1.00 38.10           C
ATOM    980  CG1 VAL B 135      11.563  15.702  81.803  1.00 38.10           C
ATOM    981  CG2 VAL B 135      12.884  15.994  83.997  1.00 38.10           C
ATOM    982  C   VAL B 135       9.196  15.667  83.224  1.00 38.10           C
ATOM    983  O   VAL B 135       8.672  16.366  82.358  1.00 38.10           O
ATOM    984  N   SER B 136       8.692  14.468  83.574  1.00 38.09           N
ATOM    985  CA  SER B 136       7.565  13.901  82.884  1.00 38.09           C
ATOM    986  CB  SER B 136       7.183  12.512  83.422  1.00 38.09           C
ATOM    987  OG  SER B 136       8.257  11.603  83.224  1.00 38.09           O
ATOM    988  C   SER B 136       6.384  14.801  83.073  1.00 38.09           C
ATOM    989  O   SER B 136       5.510  14.879  82.210  1.00 38.09           O
ATOM    990  N   GLY B 137       6.338  15.476  84.236  1.00 40.87           N
ATOM    991  CA  GLY B 137       5.321  16.410  84.625  1.00 40.87           C
ATOM    992  C   GLY B 137       5.395  17.627  83.759  1.00 40.87           C
ATOM    993  O   GLY B 137       4.393  18.310  83.561  1.00 40.87           O
ATOM    994  N   GLY B 138       6.593  17.965  83.244  1.00 33.99           N
ATOM    995  CA  GLY B 138       6.710  19.162  82.462  1.00 33.99           C
ATOM    996  C   GLY B 138       7.447  20.183  83.274  1.00 33.99           C
ATOM    997  O   GLY B 138       7.515  21.355  82.907  1.00 33.99           O
ATOM    998  N   GLY B 139       8.022  19.767  84.417  1.00 27.19           N
ATOM    999  CA  GLY B 139       8.760  20.709  85.206  1.00 27.19           C
ATOM   1000  C   GLY B 139      10.200  20.619  84.810  1.00 27.19           C
ATOM   1001  O   GLY B 139      10.679  19.574  84.374  1.00 27.19           O
ATOM   1002  N   ALA B 140      10.942  21.733  84.958  1.00 38.99           N
ATOM   1003  CA  ALA B 140      12.332  21.719  84.608  1.00 38.99           C
ATOM   1004  CB  ALA B 140      12.806  23.015  83.929  1.00 38.99           C
ATOM   1005  C   ALA B 140      13.106  21.570  85.878  1.00 38.99           C
ATOM   1006  O   ALA B 140      12.785  22.193  86.891  1.00 38.99           O
ATOM   1007  N   VAL B 141      14.142  20.711  85.876  1.00 63.89           N
ATOM   1008  CA  VAL B 141      14.911  20.573  87.076  1.00 63.89           C
ATOM   1009  CB  VAL B 141      15.122  19.145  87.495  1.00 63.89           C
ATOM   1010  CG1 VAL B 141      15.962  19.124  88.782  1.00 63.89           C
ATOM   1011  CG2 VAL B 141      13.742  18.485  87.664  1.00 63.89           C
ATOM   1012  C   VAL B 141      16.243  21.218  86.826  1.00 63.89           C
ATOM   1013  O   VAL B 141      16.959  20.850  85.894  1.00 63.89           O
ATOM   1014  N   THR B 142      16.608  22.219  87.661  1.00 44.05           N
ATOM   1015  CA  THR B 142      17.850  22.911  87.447  1.00 44.05           C
ATOM   1016  CB  THR B 142      17.686  24.397  87.298  1.00 44.05           C
ATOM   1017  OG1 THR B 142      16.814  24.691  86.217  1.00 44.05           O
ATOM   1018  CG2 THR B 142      19.066  25.027  87.042  1.00 44.05           C
ATOM   1019  C   THR B 142      18.732  22.681  88.630  1.00 44.05           C
ATOM   1020  O   THR B 142      18.365  22.975  89.764  1.00 44.05           O
ATOM   1021  N   LEU B 143      19.944  22.147  88.402  1.00 62.40           N
ATOM   1022  CA  LEU B 143      20.827  21.902  89.507  1.00 62.40           C
ATOM   1023  CB  LEU B 143      21.337  20.447  89.528  1.00 62.40           C
ATOM   1024  CG  LEU B 143      20.206  19.396  89.589  1.00 62.40           C
ATOM   1025  CD1 LEU B 143      20.771  17.966  89.613  1.00 62.40           C
ATOM   1026  CD2 LEU B 143      19.240  19.663  90.758  1.00 62.40           C
ATOM   1027  C   LEU B 143      22.014  22.797  89.325  1.00 62.40           C
ATOM   1028  O   LEU B 143      22.751  22.685  88.347  1.00 62.40           O
ATOM   1029  N   PRO B 144      22.243  23.674  90.258  1.00 98.37           N
ATOM   1030  CA  PRO B 144      23.347  24.570  90.087  1.00 98.37           C
ATOM   1031  CD  PRO B 144      21.160  24.283  91.015  1.00 98.37           C
ATOM   1032  CB  PRO B 144      23.182  25.642  91.161  1.00 98.37           C
ATOM   1033  CG  PRO B 144      21.654  25.700  91.363  1.00 98.37           C
ATOM   1034  C   PRO B 144      24.640  23.824  90.112  1.00 98.37           C
ATOM   1035  O   PRO B 144      24.774  22.889  90.900  1.00 98.37           O
ATOM   1036  N   GLY B 145      25.591  24.213  89.239  1.00 39.29           N
ATOM   1037  CA  GLY B 145      26.885  23.595  89.196  1.00 39.29           C
ATOM   1038  C   GLY B 145      26.781  22.259  88.528  1.00 39.29           C
ATOM   1039  O   GLY B 145      27.684  21.431  88.649  1.00 39.29           O
ATOM   1040  N   VAL B 146      25.694  22.014  87.773  1.00145.27           N
ATOM   1041  CA  VAL B 146      25.498  20.718  87.190  1.00145.27           C
ATOM   1042  CB  VAL B 146      24.459  19.941  87.941  1.00145.27           C
ATOM   1043  CG1 VAL B 146      24.285  18.562  87.285  1.00145.27           C
ATOM   1044  CG2 VAL B 146      24.807  19.953  89.439  1.00145.27           C
ATOM   1045  C   VAL B 146      24.926  20.930  85.821  1.00145.27           C
ATOM   1046  O   VAL B 146      25.638  20.910  84.819  1.00145.27           O
ATOM   1047  N   GLY B 147      23.587  21.073  85.754  1.00 43.76           N
ATOM   1048  CA  GLY B 147      22.926  21.284  84.496  1.00 43.76           C
ATOM   1049  C   GLY B 147      21.453  21.225  84.759  1.00 43.76           C
ATOM   1050  O   GLY B 147      21.030  21.237  85.913  1.00 43.76           O
ATOM   1051  N   LYS B 148      20.628  21.169  83.689  1.00107.48           N
ATOM   1052  CA  LYS B 148      19.201  21.150  83.876  1.00107.48           C
ATOM   1053  CB  LYS B 148      18.536  22.488  83.509  1.00107.48           C
ATOM   1054  CG  LYS B 148      18.711  22.868  82.037  1.00107.48           C
ATOM   1055  CD  LYS B 148      17.903  24.099  81.618  1.00107.48           C
ATOM   1056  CE  LYS B 148      16.392  23.869  81.597  1.00107.48           C
ATOM   1057  NZ  LYS B 148      15.688  25.129  81.269  1.00107.48           N
ATOM   1058  C   LYS B 148      18.584  20.093  83.006  1.00107.48           C
ATOM   1059  O   LYS B 148      19.148  19.707  81.983  1.00107.48           O
ATOM   1060  N   ILE B 149      17.399  19.582  83.417  1.00 91.59           N
ATOM   1061  CA  ILE B 149      16.703  18.584  82.647  1.00 91.59           C
ATOM   1062  CB  ILE B 149      16.599  17.250  83.332  1.00 91.59           C
ATOM   1063  CG1 ILE B 149      16.160  16.173  82.326  1.00 91.59           C
ATOM   1064  CG2 ILE B 149      15.667  17.395  84.546  1.00 91.59           C
ATOM   1065  CD1 ILE B 149      16.334  14.745  82.843  1.00 91.59           C
ATOM   1066  C   ILE B 149      15.307  19.072  82.386  1.00 91.59           C
ATOM   1067  O   ILE B 149      14.647  19.602  83.281  1.00 91.59           O
ATOM   1068  N   TYR B 150      14.838  18.943  81.124  1.00 61.46           N
ATOM   1069  CA  TYR B 150      13.503  19.359  80.787  1.00 61.46           C
ATOM   1070  CB  TYR B 150      13.395  20.853  80.438  1.00 61.46           C
ATOM   1071  CG  TYR B 150      14.447  21.175  79.438  1.00 61.46           C
ATOM   1072  CD1 TYR B 150      14.221  21.063  78.087  1.00 61.46           C
ATOM   1073  CD2 TYR B 150      15.685  21.584  79.872  1.00 61.46           C
ATOM   1074  CE1 TYR B 150      15.216  21.374  77.189  1.00 61.46           C
ATOM   1075  CE2 TYR B 150      16.684  21.896  78.983  1.00 61.46           C
ATOM   1076  CZ  TYR B 150      16.449  21.788  77.636  1.00 61.46           C
ATOM   1077  OH  TYR B 150      17.469  22.107  76.716  1.00 61.46           O
ATOM   1078  C   TYR B 150      12.965  18.533  79.658  1.00 61.46           C
ATOM   1079  O   TYR B 150      13.687  17.762  79.028  1.00 61.46           O
ATOM   1080  N   CYS B 151      11.647  18.666  79.392  1.00 77.97           N
ATOM   1081  CA  CYS B 151      11.017  17.919  78.339  1.00 77.97           C
ATOM   1082  CB  CYS B 151       9.581  17.477  78.671  1.00 77.97           C
ATOM   1083  SG  CYS B 151       8.466  18.888  78.939  1.00 77.97           S
ATOM   1084  C   CYS B 151      10.951  18.787  77.121  1.00 77.97           C
ATOM   1085  O   CYS B 151      10.749  19.997  77.213  1.00 77.97           O
ATOM   1086  N   ARG B 152      11.140  18.179  75.933  1.00159.13           N
ATOM   1087  CA  ARG B 152      11.100  18.935  74.714  1.00159.13           C
ATOM   1088  CB  ARG B 152      12.501  19.145  74.117  1.00159.13           C
ATOM   1089  CG  ARG B 152      13.277  17.841  73.929  1.00159.13           C
ATOM   1090  CD  ARG B 152      14.773  18.060  73.690  1.00159.13           C
ATOM   1091  NE  ARG B 152      14.951  18.530  72.288  1.00159.13           N
ATOM   1092  CZ  ARG B 152      15.556  19.724  72.024  1.00159.13           C
ATOM   1093  NH1 ARG B 152      15.917  20.554  73.045  1.00159.13           N
ATOM   1094  NH2 ARG B 152      15.793  20.090  70.730  1.00159.13           N
ATOM   1095  C   ARG B 152      10.226  18.235  73.716  1.00159.13           C
ATOM   1096  O   ARG B 152      10.160  17.008  73.674  1.00159.13           O
ATOM   1097  N   GLU B 153       9.501  19.026  72.896  1.00 88.61           N
ATOM   1098  CA  GLU B 153       8.623  18.473  71.902  1.00 88.61           C
ATOM   1099  CB  GLU B 153       7.513  19.437  71.448  1.00 88.61           C
ATOM   1100  CG  GLU B 153       6.379  19.573  72.468  1.00 88.61           C
ATOM   1101  CD  GLU B 153       6.933  20.206  73.736  1.00 88.61           C
ATOM   1102  OE1 GLU B 153       7.822  21.089  73.620  1.00 88.61           O
ATOM   1103  OE2 GLU B 153       6.475  19.807  74.842  1.00 88.61           O
ATOM   1104  C   GLU B 153       9.421  18.060  70.704  1.00 88.61           C
ATOM   1105  O   GLU B 153      10.428  18.681  70.365  1.00 88.61           O
ATOM   1106  N   ARG B 154       8.966  16.984  70.027  1.00202.15           N
ATOM   1107  CA  ARG B 154       9.662  16.443  68.892  1.00202.15           C
ATOM   1108  CB  ARG B 154      10.078  14.972  69.068  1.00202.15           C
ATOM   1109  CG  ARG B 154      11.160  14.714  70.110  1.00202.15           C
ATOM   1110  CD  ARG B 154      12.531  14.437  69.497  1.00202.15           C
ATOM   1111  NE  ARG B 154      12.977  15.697  68.847  1.00202.15           N
ATOM   1112  CZ  ARG B 154      13.515  16.681  69.621  1.00202.15           C
ATOM   1113  NH1 ARG B 154      13.545  16.521  70.975  1.00202.15           N
ATOM   1114  NH2 ARG B 154      14.008  17.817  69.049  1.00202.15           N
ATOM   1115  C   ARG B 154       8.730  16.392  67.729  1.00202.15           C
ATOM   1116  O   ARG B 154       7.538  16.116  67.858  1.00202.15           O
ATOM   1117  N   PRO B 155       9.292  16.680  66.590  1.00154.05           N
ATOM   1118  CA  PRO B 155       8.554  16.559  65.364  1.00154.05           C
ATOM   1119  CD  PRO B 155      10.226  17.797  66.544  1.00154.05           C
ATOM   1120  CB  PRO B 155       9.247  17.472  64.355  1.00154.05           C
ATOM   1121  CG  PRO B 155       9.926  18.535  65.232  1.00154.05           C
ATOM   1122  C   PRO B 155       8.563  15.119  64.947  1.00154.05           C
ATOM   1123  O   PRO B 155       9.361  14.350  65.481  1.00154.05           O
ATOM   1124  N   GLU B 156       7.695  14.737  63.990  1.00 96.20           N
ATOM   1125  CA  GLU B 156       7.625  13.388  63.513  1.00 96.20           C
ATOM   1126  CB  GLU B 156       6.539  13.151  62.453  1.00 96.20           C
ATOM   1127  CG  GLU B 156       6.826  13.902  61.150  1.00 96.20           C
ATOM   1128  CD  GLU B 156       5.988  13.286  60.039  1.00 96.20           C
ATOM   1129  OE1 GLU B 156       5.075  12.481  60.361  1.00 96.20           O
ATOM   1130  OE2 GLU B 156       6.256  13.612  58.851  1.00 96.20           O
ATOM   1131  C   GLU B 156       8.915  13.066  62.828  1.00 96.20           C
ATOM   1132  O   GLU B 156       9.608  13.954  62.331  1.00 96.20           O
ATOM   1133  N   ARG B 157       9.276  11.764  62.810  1.00206.61           N
ATOM   1134  CA  ARG B 157      10.494  11.351  62.170  1.00206.61           C
ATOM   1135  CB  ARG B 157      11.646  11.142  63.170  1.00206.61           C
ATOM   1136  CG  ARG B 157      12.206  12.474  63.674  1.00206.61           C
ATOM   1137  CD  ARG B 157      12.844  12.431  65.066  1.00206.61           C
ATOM   1138  NE  ARG B 157      14.137  11.699  64.982  1.00206.61           N
ATOM   1139  CZ  ARG B 157      15.153  12.034  65.829  1.00206.61           C
ATOM   1140  NH1 ARG B 157      15.006  13.084  66.689  1.00206.61           N
ATOM   1141  NH2 ARG B 157      16.314  11.315  65.822  1.00206.61           N
ATOM   1142  C   ARG B 157      10.231  10.065  61.448  1.00206.61           C
ATOM   1143  O   ARG B 157       9.118   9.547  61.452  1.00206.61           O
ATOM   1144  N   MET B 158      11.255   9.531  60.759  1.00 42.63           N
ATOM   1145  CA  MET B 158      11.064   8.312  60.028  1.00 42.63           C
ATOM   1146  CB  MET B 158      11.615   8.366  58.590  1.00 42.63           C
ATOM   1147  CG  MET B 158      11.260   7.134  57.756  0.00 42.63           C
ATOM   1148  SD  MET B 158      11.775   7.224  56.014  1.00 42.63           S
ATOM   1149  CE  MET B 158      10.460   8.372  55.512  1.00 42.63           C
ATOM   1150  C   MET B 158      11.798   7.242  60.760  1.00 42.63           C
ATOM   1151  O   MET B 158      12.879   7.471  61.306  1.00 42.63           O
ATOM   1152  N   VAL B 159      11.202   6.036  60.811  1.00 94.55           N
ATOM   1153  CA  VAL B 159      11.794   4.926  61.500  1.00 94.55           C
ATOM   1154  CB  VAL B 159      11.224   4.767  62.888  1.00 94.55           C
ATOM   1155  CG1 VAL B 159      11.872   3.571  63.610  1.00 94.55           C
ATOM   1156  CG2 VAL B 159      11.399   6.105  63.628  1.00 94.55           C
ATOM   1157  C   VAL B 159      11.442   3.713  60.692  1.00 94.55           C
ATOM   1158  O   VAL B 159      10.649   3.799  59.757  1.00 94.55           O
ATOM   1159  N   ARG B 160      12.062   2.558  60.994  1.00110.94           N
ATOM   1160  CA  ARG B 160      11.726   1.360  60.283  1.00110.94           C
ATOM   1161  CB  ARG B 160      12.843   0.859  59.359  1.00110.94           C
ATOM   1162  CG  ARG B 160      14.130   0.506  60.106  1.00110.94           C
ATOM   1163  CD  ARG B 160      15.257   0.051  59.181  1.00110.94           C
ATOM   1164  NE  ARG B 160      15.601   1.210  58.311  1.00110.94           N
ATOM   1165  CZ  ARG B 160      14.932   1.403  57.136  1.00110.94           C
ATOM   1166  NH1 ARG B 160      13.968   0.522  56.742  1.00110.94           N
ATOM   1167  NH2 ARG B 160      15.229   2.482  56.353  1.00110.94           N
ATOM   1168  C   ARG B 160      11.503   0.290  61.302  1.00110.94           C
ATOM   1169  O   ARG B 160      12.042   0.344  62.406  1.00110.94           O
ATOM   1170  N   ASN B 161      10.675  -0.716  60.959  1.00 59.04           N
ATOM   1171  CA  ASN B 161      10.447  -1.791  61.879  1.00 59.04           C
ATOM   1172  CB  ASN B 161       9.017  -2.363  61.808  1.00 59.04           C
ATOM   1173  CG  ASN B 161       8.803  -3.329  62.968  1.00 59.04           C
ATOM   1174  OD1 ASN B 161       8.008  -3.064  63.868  1.00 59.04           O
ATOM   1175  ND2 ASN B 161       9.521  -4.483  62.948  1.00 59.04           N
ATOM   1176  C   ASN B 161      11.398  -2.876  61.491  1.00 59.04           C
ATOM   1177  O   ASN B 161      11.357  -3.382  60.375  1.00 59.04           O
ATOM   1178  N   PRO B 162      12.280  -3.230  62.376  1.00 72.74           N
ATOM   1179  CA  PRO B 162      13.276  -4.219  62.075  1.00 72.74           C
ATOM   1180  CD  PRO B 162      12.031  -3.116  63.802  1.00 72.74           C
ATOM   1181  CB  PRO B 162      14.017  -4.445  63.389  1.00 72.74           C
ATOM   1182  CG  PRO B 162      12.929  -4.186  64.448  1.00 72.74           C
ATOM   1183  C   PRO B 162      12.701  -5.503  61.555  1.00 72.74           C
ATOM   1184  O   PRO B 162      13.240  -6.042  60.589  1.00 72.74           O
ATOM   1185  N   ALA B 163      11.652  -6.046  62.205  1.00 44.28           N
ATOM   1186  CA  ALA B 163      11.119  -7.309  61.776  1.00 44.28           C
ATOM   1187  CB  ALA B 163      10.093  -7.879  62.771  1.00 44.28           C
ATOM   1188  C   ALA B 163      10.435  -7.211  60.445  1.00 44.28           C
ATOM   1189  O   ALA B 163      10.732  -7.978  59.530  1.00 44.28           O
ATOM   1190  N   THR B 164       9.495  -6.252  60.315  1.00 45.46           N
ATOM   1191  CA  THR B 164       8.695  -6.096  59.131  1.00 45.46           C
ATOM   1192  CB  THR B 164       7.513  -5.206  59.367  1.00 45.46           C
ATOM   1193  OG1 THR B 164       7.941  -3.910  59.755  1.00 45.46           O
ATOM   1194  CG2 THR B 164       6.655  -5.832  60.480  1.00 45.46           C
ATOM   1195  C   THR B 164       9.494  -5.537  57.994  1.00 45.46           C
ATOM   1196  O   THR B 164       9.394  -6.004  56.862  1.00 45.46           O
ATOM   1197  N   GLY B 165      10.320  -4.515  58.273  1.00 17.83           N
ATOM   1198  CA  GLY B 165      11.109  -3.881  57.260  1.00 17.83           C
ATOM   1199  C   GLY B 165      10.323  -2.739  56.697  1.00 17.83           C
ATOM   1200  O   GLY B 165      10.788  -2.042  55.797  1.00 17.83           O
ATOM   1201  N   GLU B 166       9.099  -2.518  57.215  1.00 64.61           N
ATOM   1202  CA  GLU B 166       8.284  -1.451  56.714  1.00 64.61           C
ATOM   1203  CB  GLU B 166       6.790  -1.588  57.058  1.00 64.61           C
ATOM   1204  CG  GLU B 166       6.507  -1.538  58.561  0.00 64.61           C
ATOM   1205  CD  GLU B 166       4.998  -1.517  58.764  0.00 64.61           C
ATOM   1206  OE1 GLU B 166       4.263  -1.375  57.751  0.00 64.61           O
ATOM   1207  OE2 GLU B 166       4.559  -1.638  59.940  0.00 64.61           O
ATOM   1208  C   GLU B 166       8.746  -0.163  57.312  1.00 64.61           C
ATOM   1209  O   GLU B 166       9.263  -0.126  58.428  1.00 64.61           O
ATOM   1210  N   GLN B 167       8.577   0.939  56.558  1.00 82.86           N
ATOM   1211  CA  GLN B 167       8.937   2.220  57.083  1.00 82.86           C
ATOM   1212  CB  GLN B 167       9.057   3.324  56.016  1.00 82.86           C
ATOM   1213  CG  GLN B 167      10.181   3.081  55.008  1.00 82.86           C
ATOM   1214  CD  GLN B 167       9.734   1.973  54.065  1.00 82.86           C
ATOM   1215  OE1 GLN B 167       8.760   2.122  53.328  1.00 82.86           O
ATOM   1216  NE2 GLN B 167      10.462   0.825  54.091  1.00 82.86           N
ATOM   1217  C   GLN B 167       7.835   2.600  58.013  1.00 82.86           C
ATOM   1218  O   GLN B 167       6.694   2.173  57.844  1.00 82.86           O
ATOM   1219  N   ILE B 168       8.158   3.392  59.051  1.00 84.72           N
ATOM   1220  CA  ILE B 168       7.153   3.763  60.001  1.00 84.72           C
ATOM   1221  CB  ILE B 168       7.324   3.081  61.328  1.00 84.72           C
ATOM   1222  CG1 ILE B 168       6.083   3.286  62.212  1.00 84.72           C
ATOM   1223  CG2 ILE B 168       8.633   3.584  61.957  1.00 84.72           C
ATOM   1224  CD1 ILE B 168       6.053   2.370  63.434  1.00 84.72           C
ATOM   1225  C   ILE B 168       7.243   5.236  60.234  1.00 84.72           C
ATOM   1226  O   ILE B 168       8.299   5.840  60.047  1.00 84.72           O
ATOM   1227  N   LYS B 169       6.103   5.848  60.620  1.00103.45           N
ATOM   1228  CA  LYS B 169       6.049   7.249  60.921  1.00103.45           C
ATOM   1229  CB  LYS B 169       4.668   7.874  60.652  1.00103.45           C
ATOM   1230  CG  LYS B 169       4.586   9.370  60.966  1.00103.45           C
ATOM   1231  CD  LYS B 169       3.297  10.029  60.466  1.00103.45           C
ATOM   1232  CE  LYS B 169       3.175  10.074  58.942  1.00103.45           C
ATOM   1233  NZ  LYS B 169       2.957   8.709  58.412  1.00103.45           N
ATOM   1234  C   LYS B 169       6.300   7.361  62.389  1.00103.45           C
ATOM   1235  O   LYS B 169       5.662   6.694  63.202  1.00103.45           O
ATOM   1236  N   LYS B 170       7.273   8.214  62.743  1.00166.54           N
ATOM   1237  CA  LYS B 170       7.737   8.406  64.083  1.00166.54           C
ATOM   1238  CB  LYS B 170       9.095   9.129  64.160  1.00166.54           C
ATOM   1239  CG  LYS B 170       9.790   8.961  65.514  1.00166.54           C
ATOM   1240  CD  LYS B 170      11.294   9.245  65.484  1.00166.54           C
ATOM   1241  CE  LYS B 170      11.987   8.956  66.817  1.00166.54           C
ATOM   1242  NZ  LYS B 170      13.457   8.939  66.638  1.00166.54           N
ATOM   1243  C   LYS B 170       6.751   9.120  64.956  1.00166.54           C
ATOM   1244  O   LYS B 170       6.820   8.928  66.160  1.00166.54           O
ATOM   1245  N   GLU B 171       5.868   9.992  64.416  1.00181.43           N
ATOM   1246  CA  GLU B 171       4.886  10.756  65.157  1.00181.43           C
ATOM   1247  CB  GLU B 171       3.791   9.952  65.893  1.00181.43           C
ATOM   1248  CG  GLU B 171       4.268   9.158  67.110  1.00181.43           C
ATOM   1249  CD  GLU B 171       3.043   8.740  67.911  1.00181.43           C
ATOM   1250  OE1 GLU B 171       1.975   9.386  67.742  1.00181.43           O
ATOM   1251  OE2 GLU B 171       3.161   7.772  68.710  1.00181.43           O
ATOM   1252  C   GLU B 171       5.556  11.664  66.146  1.00181.43           C
ATOM   1253  O   GLU B 171       6.642  11.392  66.653  1.00181.43           O
ATOM   1254  N   ALA B 172       4.908  12.806  66.439  1.00 44.19           N
ATOM   1255  CA  ALA B 172       5.478  13.751  67.354  1.00 44.19           C
ATOM   1256  CB  ALA B 172       4.721  15.089  67.403  1.00 44.19           C
ATOM   1257  C   ALA B 172       5.448  13.156  68.730  1.00 44.19           C
ATOM   1258  O   ALA B 172       4.557  12.377  69.064  1.00 44.19           O
ATOM   1259  N   ASP B 173       6.458  13.495  69.561  1.00101.10           N
ATOM   1260  CA  ASP B 173       6.539  12.965  70.893  1.00101.10           C
ATOM   1261  CB  ASP B 173       7.324  11.640  70.950  1.00101.10           C
ATOM   1262  CG  ASP B 173       7.052  10.936  72.272  1.00101.10           C
ATOM   1263  OD1 ASP B 173       6.177  11.415  73.041  1.00101.10           O
ATOM   1264  OD2 ASP B 173       7.715   9.893  72.523  1.00101.10           O
ATOM   1265  C   ASP B 173       7.290  13.970  71.714  1.00101.10           C
ATOM   1266  O   ASP B 173       7.704  15.003  71.198  1.00101.10           O
ATOM   1267  N   LYS B 174       7.447  13.707  73.030  1.00 52.74           N
ATOM   1268  CA  LYS B 174       8.220  14.577  73.872  1.00 52.74           C
ATOM   1269  CB  LYS B 174       7.429  15.156  75.056  1.00 52.74           C
ATOM   1270  CG  LYS B 174       6.402  16.192  74.591  1.00 52.74           C
ATOM   1271  CD  LYS B 174       5.363  16.583  75.641  1.00 52.74           C
ATOM   1272  CE  LYS B 174       4.356  17.615  75.127  1.00 52.74           C
ATOM   1273  NZ  LYS B 174       3.382  17.950  76.188  1.00 52.74           N
ATOM   1274  C   LYS B 174       9.373  13.773  74.384  1.00 52.74           C
ATOM   1275  O   LYS B 174       9.249  12.568  74.599  1.00 52.74           O
ATOM   1276  N   VAL B 175      10.547  14.420  74.554  1.00102.49           N
ATOM   1277  CA  VAL B 175      11.703  13.700  75.000  1.00102.49           C
ATOM   1278  CB  VAL B 175      12.702  13.440  73.909  1.00102.49           C
ATOM   1279  CG1 VAL B 175      12.057  12.519  72.860  1.00102.49           C
ATOM   1280  CG2 VAL B 175      13.175  14.790  73.343  1.00102.49           C
ATOM   1281  C   VAL B 175      12.395  14.506  76.053  1.00102.49           C
ATOM   1282  O   VAL B 175      12.243  15.724  76.130  1.00102.49           O
ATOM   1283  N   VAL B 176      13.165  13.820  76.921  1.00 46.75           N
ATOM   1284  CA  VAL B 176      13.887  14.492  77.960  1.00 46.75           C
ATOM   1285  CB  VAL B 176      14.258  13.599  79.109  1.00 46.75           C
ATOM   1286  CG1 VAL B 176      15.140  14.398  80.086  1.00 46.75           C
ATOM   1287  CG2 VAL B 176      12.966  13.057  79.741  1.00 46.75           C
ATOM   1288  C   VAL B 176      15.157  15.018  77.373  1.00 46.75           C
ATOM   1289  O   VAL B 176      15.742  14.399  76.486  1.00 46.75           O
ATOM   1290  N   LYS B 177      15.600  16.206  77.832  1.00 78.60           N
ATOM   1291  CA  LYS B 177      16.838  16.728  77.332  1.00 78.60           C
ATOM   1292  CB  LYS B 177      16.692  17.869  76.309  1.00 78.60           C
ATOM   1293  CG  LYS B 177      18.048  18.355  75.792  1.00 78.60           C
ATOM   1294  CD  LYS B 177      17.969  19.212  74.529  1.00 78.60           C
ATOM   1295  CE  LYS B 177      19.333  19.691  74.028  1.00 78.60           C
ATOM   1296  NZ  LYS B 177      19.169  20.494  72.795  1.00 78.60           N
ATOM   1297  C   LYS B 177      17.612  17.265  78.490  1.00 78.60           C
ATOM   1298  O   LYS B 177      17.038  17.710  79.484  1.00 78.60           O
ATOM   1299  N   MET B 178      18.956  17.213  78.389  1.00 36.85           N
ATOM   1300  CA  MET B 178      19.771  17.711  79.451  1.00 36.85           C
ATOM   1301  CB  MET B 178      20.698  16.657  80.077  1.00 36.85           C
ATOM   1302  CG  MET B 178      21.415  17.154  81.334  1.00 36.85           C
ATOM   1303  SD  MET B 178      22.516  15.933  82.107  1.00 36.85           S
ATOM   1304  CE  MET B 178      22.869  16.945  83.573  1.00 36.85           C
ATOM   1305  C   MET B 178      20.629  18.794  78.896  1.00 36.85           C
ATOM   1306  O   MET B 178      21.107  18.710  77.765  1.00 36.85           O
ATOM   1307  N   THR B 179      20.811  19.868  79.682  1.00 37.63           N
ATOM   1308  CA  THR B 179      21.676  20.928  79.275  1.00 37.63           C
ATOM   1309  CB  THR B 179      20.997  22.262  79.191  1.00 37.63           C
ATOM   1310  OG1 THR B 179      19.916  22.205  78.270  1.00 37.63           O
ATOM   1311  CG2 THR B 179      22.026  23.304  78.728  1.00 37.63           C
ATOM   1312  C   THR B 179      22.729  21.013  80.328  1.00 37.63           C
ATOM   1313  O   THR B 179      22.435  21.150  81.514  1.00 37.63           O
ATOM   1314  N   ILE B 180      23.994  20.921  79.894  1.00117.42           N
ATOM   1315  CA  ILE B 180      25.141  20.949  80.750  1.00117.42           C
ATOM   1316  CB  ILE B 180      26.388  20.572  80.009  1.00117.42           C
ATOM   1317  CG1 ILE B 180      27.610  20.615  80.935  1.00117.42           C
ATOM   1318  CG2 ILE B 180      26.505  21.488  78.784  1.00117.42           C
ATOM   1319  CD1 ILE B 180      28.914  20.235  80.235  1.00117.42           C
ATOM   1320  C   ILE B 180      25.358  22.344  81.237  1.00117.42           C
ATOM   1321  O   ILE B 180      25.242  23.302  80.477  1.00117.42           O
ATOM   1322  N   ALA B 181      25.672  22.477  82.540  1.00 31.96           N
ATOM   1323  CA  ALA B 181      25.959  23.751  83.130  1.00 31.96           C
ATOM   1324  CB  ALA B 181      25.966  23.730  84.669  1.00 31.96           C
ATOM   1325  C   ALA B 181      27.324  24.167  82.673  1.00 31.96           C
ATOM   1326  O   ALA B 181      28.077  23.368  82.121  1.00 31.96           O
ATOM   1327  N   LYS B 182      27.662  25.454  82.883  1.00 58.70           N
ATOM   1328  CA  LYS B 182      28.918  25.992  82.442  1.00 58.70           C
ATOM   1329  CB  LYS B 182      29.085  27.489  82.758  1.00 58.70           C
ATOM   1330  CG  LYS B 182      28.246  28.414  81.873  0.00 58.70           C
ATOM   1331  CD  LYS B 182      28.199  29.860  82.373  0.00 58.70           C
ATOM   1332  CE  LYS B 182      27.654  30.846  81.338  0.00 58.70           C
ATOM   1333  NZ  LYS B 182      26.217  30.590  81.101  0.00 58.70           N
ATOM   1334  C   LYS B 182      30.050  25.274  83.108  1.00 58.70           C
ATOM   1335  O   LYS B 182      31.064  24.994  82.470  1.00 58.70           O
ATOM   1336  N   ALA B 183      29.919  24.956  84.410  1.00 24.87           N
ATOM   1337  CA  ALA B 183      31.009  24.332  85.107  1.00 24.87           C
ATOM   1338  CB  ALA B 183      30.696  24.073  86.590  1.00 24.87           C
ATOM   1339  C   ALA B 183      31.310  23.009  84.476  1.00 24.87           C
ATOM   1340  O   ALA B 183      32.471  22.681  84.233  1.00 24.87           O
ATOM   1341  N   LEU B 184      30.263  22.221  84.172  1.00 41.80           N
ATOM   1342  CA  LEU B 184      30.453  20.918  83.597  1.00 41.80           C
ATOM   1343  CB  LEU B 184      29.134  20.142  83.410  1.00 41.80           C
ATOM   1344  CG  LEU B 184      29.304  18.754  82.756  1.00 41.80           C
ATOM   1345  CD1 LEU B 184      30.186  17.829  83.602  1.00 41.80           C
ATOM   1346  CD2 LEU B 184      27.948  18.104  82.441  1.00 41.80           C
ATOM   1347  C   LEU B 184      31.100  21.063  82.255  1.00 41.80           C
ATOM   1348  O   LEU B 184      31.984  20.284  81.901  1.00 41.80           O
ATOM   1349  N   LYS B 185      30.675  22.067  81.464  1.00 37.70           N
ATOM   1350  CA  LYS B 185      31.233  22.231  80.152  1.00 37.70           C
ATOM   1351  CB  LYS B 185      30.603  23.382  79.341  1.00 37.70           C
ATOM   1352  CG  LYS B 185      29.189  23.111  78.824  1.00 37.70           C
ATOM   1353  CD  LYS B 185      28.540  24.345  78.190  1.00 37.70           C
ATOM   1354  CE  LYS B 185      27.170  24.082  77.558  1.00 37.70           C
ATOM   1355  NZ  LYS B 185      26.639  25.326  76.959  1.00 37.70           N
ATOM   1356  C   LYS B 185      32.690  22.548  80.263  1.00 37.70           C
ATOM   1357  O   LYS B 185      33.507  22.009  79.518  1.00 37.70           O
ATOM   1358  N   ASP B 186      33.053  23.434  81.206  1.00 30.36           N
ATOM   1359  CA  ASP B 186      34.410  23.880  81.346  1.00 30.36           C
ATOM   1360  CB  ASP B 186      34.560  25.003  82.384  1.00 30.36           C
ATOM   1361  CG  ASP B 186      33.927  26.259  81.799  1.00 30.36           C
ATOM   1362  OD1 ASP B 186      33.677  26.277  80.564  1.00 30.36           O
ATOM   1363  OD2 ASP B 186      33.688  27.218  82.581  1.00 30.36           O
ATOM   1364  C   ASP B 186      35.294  22.745  81.759  1.00 30.36           C
ATOM   1365  O   ASP B 186      36.433  22.651  81.303  1.00 30.36           O
ATOM   1366  N   SER B 187      34.800  21.856  82.640  1.00 65.07           N
ATOM   1367  CA  SER B 187      35.610  20.770  83.116  1.00 65.07           C
ATOM   1368  CB  SER B 187      34.884  19.904  84.164  1.00 65.07           C
ATOM   1369  OG  SER B 187      35.726  18.847  84.594  1.00 65.07           O
ATOM   1370  C   SER B 187      35.963  19.872  81.972  1.00 65.07           C
ATOM   1371  O   SER B 187      37.107  19.441  81.833  1.00 65.07           O
ATOM   1372  N   VAL B 188      34.975  19.565  81.109  1.00 42.39           N
ATOM   1373  CA  VAL B 188      35.195  18.682  80.000  1.00 42.39           C
ATOM   1374  CB  VAL B 188      33.938  18.413  79.233  1.00 42.39           C
ATOM   1375  CG1 VAL B 188      34.273  17.543  78.009  1.00 42.39           C
ATOM   1376  CG2 VAL B 188      32.932  17.763  80.195  1.00 42.39           C
ATOM   1377  C   VAL B 188      36.190  19.307  79.079  1.00 42.39           C
ATOM   1378  O   VAL B 188      37.072  18.629  78.553  1.00 42.39           O
ATOM   1379  N   ASN B 189      36.056  20.619  78.821  1.00 86.12           N
ATOM   1380  CA  ASN B 189      37.042  21.245  77.994  1.00 86.12           C
ATOM   1381  CB  ASN B 189      36.527  21.652  76.606  1.00 86.12           C
ATOM   1382  CG  ASN B 189      37.721  22.147  75.802  1.00 86.12           C
ATOM   1383  OD1 ASN B 189      38.707  21.433  75.625  1.00 86.12           O
ATOM   1384  ND2 ASN B 189      37.635  23.409  75.302  1.00 86.12           N
ATOM   1385  C   ASN B 189      37.473  22.488  78.692  1.00 86.12           C
ATOM   1386  O   ASN B 189      36.687  23.415  78.875  1.00 86.12           O
ATOM   1387  N   GLY B 190      38.756  22.548  79.088  1.00 11.95           N
ATOM   1388  CA  GLY B 190      39.227  23.708  79.782  1.00 11.95           C
ATOM   1389  C   GLY B 190      39.724  24.702  78.741  1.00 11.95           C
ATOM   1390  O   GLY B 190      38.890  25.194  77.936  1.00 11.95           O
ATOM   1391  OXT GLY B 190      40.951  24.987  78.744  1.00 11.95           O
TER    1392      GLY B 190
END
