# Supplementary material for: Comparison of histone-like HU protein DNA-binding properties and HU/IHF protein sequence alignment
Source: PLoS One. 2017 Nov 13;12(11):e0188037. doi: 10.1371/journal.pone.0188037 (PMC5683647; doi:10.1371/journal.pone.0188037)
Supplement: S3 File — (ZIP) [file pone.0188037.s003.zip › D2_4.pdb]

EXPDTA    THEORETICAL MODEL, MODELLER 9.17 2017/01/19 01:06:05
REMARK   6 MODELLER OBJECTIVE FUNCTION:      1178.3419
REMARK   6 MODELLER BEST TEMPLATE % SEQ ID:  36.898
REMARK   6 SEQUENCE: D2_4
REMARK   6 DOPE score: -15176.19824
REMARK   6 GA341 score: 0.93608
REMARK   6 TEMPLATE: 1p71 1:A - 91:B MODELS 1:A - 190:B AT 36.9%
ATOM      1  N   MET A   1       9.132  23.125  93.246  1.00149.85           N
ATOM      2  CA  MET A   1      10.341  22.955  94.073  1.00149.85           C
ATOM      3  CB  MET A   1      10.777  21.483  94.098  1.00149.85           C
ATOM      4  CG  MET A   1       9.773  20.603  94.847  1.00149.85           C
ATOM      5  SD  MET A   1      10.184  18.835  94.922  1.00149.85           S
ATOM      6  CE  MET A   1       8.641  18.375  95.761  1.00149.85           C
ATOM      7  C   MET A   1      11.406  23.789  93.456  1.00149.85           C
ATOM      8  O   MET A   1      12.566  23.391  93.358  1.00149.85           O
ATOM      9  N   ALA A   2      10.966  24.959  92.962  1.00267.89           N
ATOM     10  CA  ALA A   2      11.789  26.028  92.488  1.00267.89           C
ATOM     11  CB  ALA A   2      11.604  26.346  90.996  1.00267.89           C
ATOM     12  C   ALA A   2      11.232  27.176  93.258  1.00267.89           C
ATOM     13  O   ALA A   2      10.037  27.142  93.543  1.00267.89           O
ATOM     14  N   LYS A   3      12.082  28.163  93.635  1.00296.62           N
ATOM     15  CA  LYS A   3      11.732  29.313  94.442  1.00296.62           C
ATOM     16  CB  LYS A   3      10.223  29.620  94.586  1.00296.62           C
ATOM     17  CG  LYS A   3       9.521  29.936  93.264  1.00296.62           C
ATOM     18  CD  LYS A   3       9.967  31.248  92.618  1.00296.62           C
ATOM     19  CE  LYS A   3       9.268  32.475  93.204  1.00296.62           C
ATOM     20  NZ  LYS A   3       9.629  33.685  92.431  1.00296.62           N
ATOM     21  C   LYS A   3      12.277  28.995  95.798  1.00296.62           C
ATOM     22  O   LYS A   3      13.146  28.130  95.900  1.00296.62           O
ATOM     23  N   PRO A   4      11.842  29.634  96.856  1.00257.45           N
ATOM     24  CA  PRO A   4      12.343  29.214  98.129  1.00257.45           C
ATOM     25  CD  PRO A   4      11.565  31.065  96.857  1.00257.45           C
ATOM     26  CB  PRO A   4      11.833  30.237  99.139  1.00257.45           C
ATOM     27  CG  PRO A   4      11.803  31.533  98.305  1.00257.45           C
ATOM     28  C   PRO A   4      11.966  27.789  98.353  1.00257.45           C
ATOM     29  O   PRO A   4      12.662  27.104  99.100  1.00257.45           O
ATOM     30  N   MET A   5      10.864  27.320  97.737  1.00214.99           N
ATOM     31  CA  MET A   5      10.589  25.918  97.819  1.00214.99           C
ATOM     32  CB  MET A   5       9.093  25.570  97.805  1.00214.99           C
ATOM     33  CG  MET A   5       8.356  26.045  99.062  1.00214.99           C
ATOM     34  SD  MET A   5       8.909  25.278 100.621  1.00214.99           S
ATOM     35  CE  MET A   5      10.454  26.224 100.755  1.00214.99           C
ATOM     36  C   MET A   5      11.250  25.373  96.599  1.00214.99           C
ATOM     37  O   MET A   5      10.816  25.627  95.481  1.00214.99           O
ATOM     38  N   THR A   6      12.333  24.611  96.828  1.00183.43           N
ATOM     39  CA  THR A   6      13.293  24.174  95.883  1.00183.43           C
ATOM     40  CB  THR A   6      14.148  25.384  95.551  1.00183.43           C
ATOM     41  OG1 THR A   6      15.157  25.107  94.599  1.00183.43           O
ATOM     42  CG2 THR A   6      14.730  26.016  96.830  1.00183.43           C
ATOM     43  C   THR A   6      13.981  23.078  96.648  1.00183.43           C
ATOM     44  O   THR A   6      13.373  22.042  96.914  1.00183.43           O
ATOM     45  N   LYS A   7      15.251  23.269  97.045  1.00115.21           N
ATOM     46  CA  LYS A   7      15.930  22.292  97.843  1.00115.21           C
ATOM     47  CB  LYS A   7      17.323  22.795  98.258  1.00115.21           C
ATOM     48  CG  LYS A   7      18.308  21.717  98.709  0.00115.21           C
ATOM     49  CD  LYS A   7      18.869  20.902  97.544  0.00115.21           C
ATOM     50  CE  LYS A   7      20.126  20.110  97.903  0.00115.21           C
ATOM     51  NZ  LYS A   7      21.237  21.042  98.200  0.00115.21           N
ATOM     52  C   LYS A   7      15.142  22.128  99.117  1.00115.21           C
ATOM     53  O   LYS A   7      14.887  21.013  99.571  1.00115.21           O
ATOM     54  N   THR A   8      14.705  23.261  99.703  1.00 34.89           N
ATOM     55  CA  THR A   8      14.017  23.279 100.966  1.00 34.89           C
ATOM     56  CB  THR A   8      13.659  24.671 101.389  1.00 34.89           C
ATOM     57  OG1 THR A   8      14.835  25.458 101.511  1.00 34.89           O
ATOM     58  CG2 THR A   8      12.911  24.615 102.733  1.00 34.89           C
ATOM     59  C   THR A   8      12.734  22.505 100.888  1.00 34.89           C
ATOM     60  O   THR A   8      12.431  21.708 101.776  1.00 34.89           O
ATOM     61  N   GLN A   9      11.943  22.712  99.818  1.00 72.04           N
ATOM     62  CA  GLN A   9      10.678  22.040  99.709  1.00 72.04           C
ATOM     63  CB  GLN A   9       9.869  22.417  98.456  1.00 72.04           C
ATOM     64  CG  GLN A   9       8.547  21.644  98.374  1.00 72.04           C
ATOM     65  CD  GLN A   9       7.833  22.023  97.087  1.00 72.04           C
ATOM     66  OE1 GLN A   9       8.286  22.895  96.347  1.00 72.04           O
ATOM     67  NE2 GLN A   9       6.684  21.348  96.809  1.00 72.04           N
ATOM     68  C   GLN A   9      10.909  20.568  99.612  1.00 72.04           C
ATOM     69  O   GLN A   9      10.169  19.776 100.190  1.00 72.04           O
ATOM     70  N   LEU A  10      11.951  20.170  98.864  1.00 44.11           N
ATOM     71  CA  LEU A  10      12.248  18.788  98.623  1.00 44.11           C
ATOM     72  CB  LEU A  10      13.473  18.622  97.700  1.00 44.11           C
ATOM     73  CG  LEU A  10      13.870  17.169  97.379  1.00 44.11           C
ATOM     74  CD1 LEU A  10      12.791  16.465  96.543  1.00 44.11           C
ATOM     75  CD2 LEU A  10      15.252  17.114  96.707  1.00 44.11           C
ATOM     76  C   LEU A  10      12.557  18.126  99.928  1.00 44.11           C
ATOM     77  O   LEU A  10      12.110  17.011 100.190  1.00 44.11           O
ATOM     78  N   VAL A  11      13.325  18.813 100.792  1.00 30.06           N
ATOM     79  CA  VAL A  11      13.696  18.253 102.058  1.00 30.06           C
ATOM     80  CB  VAL A  11      14.573  19.162 102.868  1.00 30.06           C
ATOM     81  CG1 VAL A  11      14.830  18.498 104.232  1.00 30.06           C
ATOM     82  CG2 VAL A  11      15.859  19.453 102.074  1.00 30.06           C
ATOM     83  C   VAL A  11      12.448  18.007 102.848  1.00 30.06           C
ATOM     84  O   VAL A  11      12.299  16.961 103.477  1.00 30.06           O
ATOM     85  N   ALA A  12      11.500  18.963 102.815  1.00 29.88           N
ATOM     86  CA  ALA A  12      10.312  18.846 103.609  1.00 29.88           C
ATOM     87  CB  ALA A  12       9.366  20.047 103.443  1.00 29.88           C
ATOM     88  C   ALA A  12       9.562  17.610 103.210  1.00 29.88           C
ATOM     89  O   ALA A  12       9.110  16.854 104.068  1.00 29.88           O
ATOM     90  N   ALA A  13       9.412  17.369 101.894  1.00 30.12           N
ATOM     91  CA  ALA A  13       8.696  16.216 101.422  1.00 30.12           C
ATOM     92  CB  ALA A  13       8.522  16.202  99.894  1.00 30.12           C
ATOM     93  C   ALA A  13       9.434  14.966 101.804  1.00 30.12           C
ATOM     94  O   ALA A  13       8.823  13.970 102.189  1.00 30.12           O
ATOM     95  N   LEU A  14      10.776  14.988 101.683  1.00 55.57           N
ATOM     96  CA  LEU A  14      11.616  13.855 101.966  1.00 55.57           C
ATOM     97  CB  LEU A  14      13.093  14.148 101.654  1.00 55.57           C
ATOM     98  CG  LEU A  14      14.065  13.099 102.220  1.00 55.57           C
ATOM     99  CD1 LEU A  14      13.762  11.698 101.683  1.00 55.57           C
ATOM    100  CD2 LEU A  14      15.527  13.512 101.988  1.00 55.57           C
ATOM    101  C   LEU A  14      11.547  13.480 103.409  1.00 55.57           C
ATOM    102  O   LEU A  14      11.360  12.311 103.745  1.00 55.57           O
ATOM    103  N   ALA A  15      11.649  14.476 104.304  1.00 33.49           N
ATOM    104  CA  ALA A  15      11.667  14.202 105.709  1.00 33.49           C
ATOM    105  CB  ALA A  15      11.713  15.477 106.567  1.00 33.49           C
ATOM    106  C   ALA A  15      10.397  13.485 106.027  1.00 33.49           C
ATOM    107  O   ALA A  15      10.381  12.564 106.842  1.00 33.49           O
ATOM    108  N   GLU A  16       9.292  13.907 105.390  1.00 41.54           N
ATOM    109  CA  GLU A  16       8.012  13.306 105.619  1.00 41.54           C
ATOM    110  CB  GLU A  16       6.898  14.050 104.867  1.00 41.54           C
ATOM    111  CG  GLU A  16       6.702  15.481 105.367  0.00 41.54           C
ATOM    112  CD  GLU A  16       5.761  16.203 104.413  0.00 41.54           C
ATOM    113  OE1 GLU A  16       5.624  15.743 103.249  0.00 41.54           O
ATOM    114  OE2 GLU A  16       5.170  17.231 104.839  0.00 41.54           O
ATOM    115  C   GLU A  16       7.993  11.881 105.139  1.00 41.54           C
ATOM    116  O   GLU A  16       7.562  10.987 105.866  1.00 41.54           O
ATOM    117  N   GLU A  17       8.459  11.625 103.899  1.00 84.03           N
ATOM    118  CA  GLU A  17       8.364  10.297 103.348  1.00 84.03           C
ATOM    119  CB  GLU A  17       8.699  10.234 101.849  1.00 84.03           C
ATOM    120  CG  GLU A  17       8.427   8.856 101.242  1.00 84.03           C
ATOM    121  CD  GLU A  17       8.791   8.903  99.766  0.00 84.03           C
ATOM    122  OE1 GLU A  17       9.325   9.954  99.321  1.00 84.03           O
ATOM    123  OE2 GLU A  17       8.545   7.886  99.066  1.00 84.03           O
ATOM    124  C   GLU A  17       9.281   9.334 104.048  1.00 84.03           C
ATOM    125  O   GLU A  17       8.900   8.205 104.350  1.00 84.03           O
ATOM    126  N   MET A  18      10.535   9.759 104.271  1.00128.78           N
ATOM    127  CA  MET A  18      11.603   9.013 104.879  1.00128.78           C
ATOM    128  CB  MET A  18      12.978   9.646 104.582  1.00128.78           C
ATOM    129  CG  MET A  18      14.182   8.764 104.925  1.00128.78           C
ATOM    130  SD  MET A  18      14.699   8.781 106.669  1.00128.78           S
ATOM    131  CE  MET A  18      15.718   7.283 106.551  1.00128.78           C
ATOM    132  C   MET A  18      11.429   8.888 106.362  1.00128.78           C
ATOM    133  O   MET A  18      11.975   7.965 106.960  1.00128.78           O
ATOM    134  N   ASP A  19      10.685   9.829 106.982  1.00139.60           N
ATOM    135  CA  ASP A  19      10.501   9.990 108.404  1.00139.60           C
ATOM    136  CB  ASP A  19       9.706   8.877 109.146  1.00139.60           C
ATOM    137  CG  ASP A  19      10.391   7.516 109.126  1.00139.60           C
ATOM    138  OD1 ASP A  19      11.331   7.300 109.938  1.00139.60           O
ATOM    139  OD2 ASP A  19       9.971   6.665 108.296  1.00139.60           O
ATOM    140  C   ASP A  19      11.810  10.271 109.082  1.00139.60           C
ATOM    141  O   ASP A  19      12.133   9.700 110.123  1.00139.60           O
ATOM    142  N   THR A  20      12.594  11.194 108.482  1.00104.72           N
ATOM    143  CA  THR A  20      13.830  11.667 109.040  1.00104.72           C
ATOM    144  CB  THR A  20      15.013  11.461 108.141  1.00104.72           C
ATOM    145  OG1 THR A  20      16.215  11.795 108.822  1.00104.72           O
ATOM    146  CG2 THR A  20      14.844  12.344 106.891  1.00104.72           C
ATOM    147  C   THR A  20      13.679  13.146 109.242  1.00104.72           C
ATOM    148  O   THR A  20      12.843  13.786 108.602  1.00104.72           O
ATOM    149  N   ASP A  21      14.510  13.727 110.135  1.00 76.80           N
ATOM    150  CA  ASP A  21      14.403  15.120 110.474  1.00 76.80           C
ATOM    151  CB  ASP A  21      15.415  15.578 111.542  1.00 76.80           C
ATOM    152  CG  ASP A  21      15.078  17.015 111.931  1.00 76.80           C
ATOM    153  OD1 ASP A  21      13.883  17.400 111.823  1.00 76.80           O
ATOM    154  OD2 ASP A  21      16.015  17.749 112.341  1.00 76.80           O
ATOM    155  C   ASP A  21      14.664  15.928 109.245  1.00 76.80           C
ATOM    156  O   ASP A  21      15.302  15.468 108.300  1.00 76.80           O
ATOM    157  N   LYS A  22      14.145  17.170 109.233  1.00 92.17           N
ATOM    158  CA  LYS A  22      14.304  18.063 108.126  1.00 92.17           C
ATOM    159  CB  LYS A  22      13.588  19.409 108.328  1.00 92.17           C
ATOM    160  CG  LYS A  22      13.535  20.246 107.050  1.00 92.17           C
ATOM    161  CD  LYS A  22      12.586  21.444 107.125  1.00 92.17           C
ATOM    162  CE  LYS A  22      12.548  22.263 105.832  0.00 92.17           C
ATOM    163  NZ  LYS A  22      13.902  22.767 105.509  0.00 92.17           N
ATOM    164  C   LYS A  22      15.766  18.323 107.970  1.00 92.17           C
ATOM    165  O   LYS A  22      16.262  18.465 106.854  1.00 92.17           O
ATOM    166  N   LYS A  23      16.498  18.410 109.096  1.00 81.42           N
ATOM    167  CA  LYS A  23      17.910  18.645 109.025  1.00 81.42           C
ATOM    168  CB  LYS A  23      18.568  18.726 110.411  1.00 81.42           C
ATOM    169  CG  LYS A  23      18.041  19.849 111.304  0.00 81.42           C
ATOM    170  CD  LYS A  23      18.498  19.712 112.758  0.00 81.42           C
ATOM    171  CE  LYS A  23      17.985  20.824 113.676  0.00 81.42           C
ATOM    172  NZ  LYS A  23      16.651  20.465 114.209  0.00 81.42           N
ATOM    173  C   LYS A  23      18.549  17.476 108.337  1.00 81.42           C
ATOM    174  O   LYS A  23      19.386  17.648 107.452  1.00 81.42           O
ATOM    175  N   SER A  24      18.146  16.251 108.729  1.00 75.21           N
ATOM    176  CA  SER A  24      18.741  15.037 108.241  1.00 75.21           C
ATOM    177  CB  SER A  24      18.161  13.785 108.920  1.00 75.21           C
ATOM    178  OG  SER A  24      18.432  13.815 110.315  1.00 75.21           O
ATOM    179  C   SER A  24      18.502  14.889 106.775  1.00 75.21           C
ATOM    180  O   SER A  24      19.402  14.509 106.027  1.00 75.21           O
ATOM    181  N   ALA A  25      17.272  15.178 106.320  1.00 27.34           N
ATOM    182  CA  ALA A  25      16.997  15.041 104.922  1.00 27.34           C
ATOM    183  CB  ALA A  25      15.551  15.416 104.558  1.00 27.34           C
ATOM    184  C   ALA A  25      17.905  15.991 104.211  1.00 27.34           C
ATOM    185  O   ALA A  25      18.514  15.651 103.197  1.00 27.34           O
ATOM    186  N   GLY A  26      18.033  17.215 104.753  1.00 20.92           N
ATOM    187  CA  GLY A  26      18.858  18.205 104.129  1.00 20.92           C
ATOM    188  C   GLY A  26      20.280  17.738 104.131  1.00 20.92           C
ATOM    189  O   GLY A  26      20.987  17.875 103.134  1.00 20.92           O
ATOM    190  N   ALA A  27      20.743  17.173 105.263  1.00 36.67           N
ATOM    191  CA  ALA A  27      22.115  16.768 105.353  1.00 36.67           C
ATOM    192  CB  ALA A  27      22.468  16.198 106.737  1.00 36.67           C
ATOM    193  C   ALA A  27      22.385  15.692 104.348  1.00 36.67           C
ATOM    194  O   ALA A  27      23.322  15.784 103.558  1.00 36.67           O
ATOM    195  N   ALA A  28      21.530  14.658 104.314  1.00 35.53           N
ATOM    196  CA  ALA A  28      21.758  13.551 103.432  1.00 35.53           C
ATOM    197  CB  ALA A  28      20.739  12.415 103.629  1.00 35.53           C
ATOM    198  C   ALA A  28      21.667  14.003 102.009  1.00 35.53           C
ATOM    199  O   ALA A  28      22.460  13.583 101.170  1.00 35.53           O
ATOM    200  N   LEU A  29      20.692  14.874 101.694  1.00 59.50           N
ATOM    201  CA  LEU A  29      20.485  15.272 100.334  1.00 59.50           C
ATOM    202  CB  LEU A  29      19.238  16.160 100.162  1.00 59.50           C
ATOM    203  CG  LEU A  29      18.966  16.579  98.707  1.00 59.50           C
ATOM    204  CD1 LEU A  29      18.640  15.358  97.830  1.00 59.50           C
ATOM    205  CD2 LEU A  29      17.873  17.657  98.642  1.00 59.50           C
ATOM    206  C   LEU A  29      21.673  16.027  99.817  1.00 59.50           C
ATOM    207  O   LEU A  29      22.147  15.752  98.717  1.00 59.50           O
ATOM    208  N   ASP A  30      22.210  16.979 100.609  1.00 83.91           N
ATOM    209  CA  ASP A  30      23.291  17.811 100.164  1.00 83.91           C
ATOM    210  CB  ASP A  30      23.683  18.880 101.201  1.00 83.91           C
ATOM    211  CG  ASP A  30      24.540  19.926 100.506  1.00 83.91           C
ATOM    212  OD1 ASP A  30      25.437  19.537  99.714  1.00 83.91           O
ATOM    213  OD2 ASP A  30      24.297  21.138 100.747  1.00 83.91           O
ATOM    214  C   ASP A  30      24.490  16.959  99.876  1.00 83.91           C
ATOM    215  O   ASP A  30      25.192  17.152  98.885  1.00 83.91           O
ATOM    216  N   ALA A  31      24.753  15.969 100.739  1.00 38.94           N
ATOM    217  CA  ALA A  31      25.884  15.101 100.572  1.00 38.94           C
ATOM    218  CB  ALA A  31      26.021  14.065 101.702  1.00 38.94           C
ATOM    219  C   ALA A  31      25.723  14.336  99.291  1.00 38.94           C
ATOM    220  O   ALA A  31      26.700  14.081  98.590  1.00 38.94           O
ATOM    221  N   VAL A  32      24.479  13.934  98.965  1.00 58.51           N
ATOM    222  CA  VAL A  32      24.202  13.122  97.807  1.00 58.51           C
ATOM    223  CB  VAL A  32      22.738  12.838  97.637  1.00 58.51           C
ATOM    224  CG1 VAL A  32      22.542  12.070  96.320  1.00 58.51           C
ATOM    225  CG2 VAL A  32      22.203  12.109  98.877  1.00 58.51           C
ATOM    226  C   VAL A  32      24.585  13.855  96.562  1.00 58.51           C
ATOM    227  O   VAL A  32      25.241  13.304  95.678  1.00 58.51           O
ATOM    228  N   CYS A  33      24.146  15.123  96.471  1.00 55.62           N
ATOM    229  CA  CYS A  33      24.355  15.962  95.333  1.00 55.62           C
ATOM    230  CB  CYS A  33      23.669  17.311  95.551  1.00 55.62           C
ATOM    231  SG  CYS A  33      21.865  17.143  95.693  1.00 55.62           S
ATOM    232  C   CYS A  33      25.814  16.223  95.166  1.00 55.62           C
ATOM    233  O   CYS A  33      26.345  16.162  94.057  1.00 55.62           O
ATOM    234  N   ASN A  34      26.497  16.519  96.285  1.00 41.00           N
ATOM    235  CA  ASN A  34      27.894  16.822  96.224  1.00 41.00           C
ATOM    236  CB  ASN A  34      28.492  17.198  97.589  1.00 41.00           C
ATOM    237  CG  ASN A  34      27.918  18.553  97.976  1.00 41.00           C
ATOM    238  OD1 ASN A  34      26.773  18.867  97.655  1.00 41.00           O
ATOM    239  ND2 ASN A  34      28.736  19.386  98.674  1.00 41.00           N
ATOM    240  C   ASN A  34      28.624  15.621  95.716  1.00 41.00           C
ATOM    241  O   ASN A  34      29.546  15.745  94.913  1.00 41.00           O
ATOM    242  N   LEU A  35      28.235  14.418  96.177  1.00 73.14           N
ATOM    243  CA  LEU A  35      28.936  13.235  95.759  1.00 73.14           C
ATOM    244  CB  LEU A  35      28.620  11.957  96.553  1.00 73.14           C
ATOM    245  CG  LEU A  35      29.547  10.805  96.112  1.00 73.14           C
ATOM    246  CD1 LEU A  35      31.020  11.210  96.269  1.00 73.14           C
ATOM    247  CD2 LEU A  35      29.238   9.495  96.848  1.00 73.14           C
ATOM    248  C   LEU A  35      28.701  12.950  94.301  1.00 73.14           C
ATOM    249  O   LEU A  35      29.584  12.434  93.618  1.00 73.14           O
ATOM    250  N   ILE A  36      27.493  13.240  93.780  1.00 55.06           N
ATOM    251  CA  ILE A  36      27.212  12.970  92.394  1.00 55.06           C
ATOM    252  CB  ILE A  36      25.792  13.289  92.011  1.00 55.06           C
ATOM    253  CG1 ILE A  36      24.816  12.350  92.742  1.00 55.06           C
ATOM    254  CG2 ILE A  36      25.680  13.216  90.480  1.00 55.06           C
ATOM    255  CD1 ILE A  36      23.350  12.763  92.611  1.00 55.06           C
ATOM    256  C   ILE A  36      28.121  13.792  91.535  1.00 55.06           C
ATOM    257  O   ILE A  36      28.688  13.285  90.567  1.00 55.06           O
ATOM    258  N   THR A  37      28.289  15.084  91.882  1.00109.10           N
ATOM    259  CA  THR A  37      29.112  15.974  91.115  1.00109.10           C
ATOM    260  CB  THR A  37      29.093  17.381  91.638  1.00109.10           C
ATOM    261  OG1 THR A  37      29.620  17.426  92.955  1.00109.10           O
ATOM    262  CG2 THR A  37      27.638  17.881  91.635  1.00109.10           C
ATOM    263  C   THR A  37      30.529  15.492  91.156  1.00109.10           C
ATOM    264  O   THR A  37      31.236  15.558  90.152  1.00109.10           O
ATOM    265  N   LYS A  38      30.983  15.010  92.329  1.00103.36           N
ATOM    266  CA  LYS A  38      32.341  14.574  92.502  1.00103.36           C
ATOM    267  CB  LYS A  38      32.655  14.204  93.962  1.00103.36           C
ATOM    268  CG  LYS A  38      34.147  14.257  94.300  1.00103.36           C
ATOM    269  CD  LYS A  38      34.694  15.688  94.341  0.00103.36           C
ATOM    270  CE  LYS A  38      36.153  15.786  94.790  1.00103.36           C
ATOM    271  NZ  LYS A  38      36.587  17.201  94.803  1.00103.36           N
ATOM    272  C   LYS A  38      32.615  13.363  91.652  1.00103.36           C
ATOM    273  O   LYS A  38      33.656  13.270  91.006  1.00103.36           O
ATOM    274  N   GLU A  39      31.677  12.398  91.633  1.00 62.40           N
ATOM    275  CA  GLU A  39      31.829  11.162  90.915  1.00 62.40           C
ATOM    276  CB  GLU A  39      30.643  10.224  91.186  1.00 62.40           C
ATOM    277  CG  GLU A  39      30.529   9.817  92.657  1.00 62.40           C
ATOM    278  CD  GLU A  39      29.118   9.301  92.900  1.00 62.40           C
ATOM    279  OE1 GLU A  39      28.167   9.909  92.339  1.00 62.40           O
ATOM    280  OE2 GLU A  39      28.970   8.305  93.657  1.00 62.40           O
ATOM    281  C   GLU A  39      31.865  11.427  89.443  1.00 62.40           C
ATOM    282  O   GLU A  39      32.609  10.780  88.709  1.00 62.40           O
ATOM    283  N   VAL A  40      31.016  12.355  88.968  1.00 46.90           N
ATOM    284  CA  VAL A  40      30.948  12.692  87.574  1.00 46.90           C
ATOM    285  CB  VAL A  40      29.835  13.658  87.287  1.00 46.90           C
ATOM    286  CG1 VAL A  40      29.824  13.979  85.781  1.00 46.90           C
ATOM    287  CG2 VAL A  40      28.524  13.061  87.830  1.00 46.90           C
ATOM    288  C   VAL A  40      32.227  13.343  87.144  1.00 46.90           C
ATOM    289  O   VAL A  40      32.781  13.013  86.099  1.00 46.90           O
ATOM    290  N   SER A  41      32.736  14.284  87.960  1.00 93.51           N
ATOM    291  CA  SER A  41      33.914  15.043  87.632  1.00 93.51           C
ATOM    292  CB  SER A  41      34.204  16.175  88.635  1.00 93.51           C
ATOM    293  OG  SER A  41      34.412  15.649  89.936  1.00 93.51           O
ATOM    294  C   SER A  41      35.105  14.137  87.556  1.00 93.51           C
ATOM    295  O   SER A  41      36.051  14.407  86.816  1.00 93.51           O
ATOM    296  N   GLY A  42      35.092  13.059  88.360  1.00 44.77           N
ATOM    297  CA  GLY A  42      36.102  12.039  88.390  1.00 44.77           C
ATOM    298  C   GLY A  42      36.036  11.253  87.118  1.00 44.77           C
ATOM    299  O   GLY A  42      37.036  10.686  86.682  1.00 44.77           O
ATOM    300  N   GLY A  43      34.839  11.157  86.501  1.00 40.55           N
ATOM    301  CA  GLY A  43      34.729  10.373  85.305  1.00 40.55           C
ATOM    302  C   GLY A  43      33.945   9.127  85.578  1.00 40.55           C
ATOM    303  O   GLY A  43      33.845   8.256  84.715  1.00 40.55           O
ATOM    304  N   GLY A  44      33.393   8.979  86.798  1.00 36.59           N
ATOM    305  CA  GLY A  44      32.580   7.824  87.055  1.00 36.59           C
ATOM    306  C   GLY A  44      31.177   8.113  86.604  1.00 36.59           C
ATOM    307  O   GLY A  44      30.764   9.268  86.505  1.00 36.59           O
ATOM    308  N   ALA A  45      30.383   7.054  86.347  1.00 46.47           N
ATOM    309  CA  ALA A  45      29.028   7.266  85.929  1.00 46.47           C
ATOM    310  CB  ALA A  45      28.584   6.347  84.781  1.00 46.47           C
ATOM    311  C   ALA A  45      28.156   6.968  87.107  1.00 46.47           C
ATOM    312  O   ALA A  45      28.333   5.964  87.798  1.00 46.47           O
ATOM    313  N   VAL A  46      27.187   7.862  87.375  1.00 63.49           N
ATOM    314  CA  VAL A  46      26.302   7.656  88.479  1.00 63.49           C
ATOM    315  CB  VAL A  46      25.934   8.930  89.182  1.00 63.49           C
ATOM    316  CG1 VAL A  46      24.957   8.599  90.317  1.00 63.49           C
ATOM    317  CG2 VAL A  46      27.226   9.613  89.661  1.00 63.49           C
ATOM    318  C   VAL A  46      25.060   7.057  87.916  1.00 63.49           C
ATOM    319  O   VAL A  46      24.400   7.652  87.065  1.00 63.49           O
ATOM    320  N   THR A  47      24.705   5.846  88.382  1.00 57.73           N
ATOM    321  CA  THR A  47      23.557   5.213  87.811  1.00 57.73           C
ATOM    322  CB  THR A  47      23.851   3.849  87.255  1.00 57.73           C
ATOM    323  OG1 THR A  47      24.863   3.936  86.262  1.00 57.73           O
ATOM    324  CG2 THR A  47      22.564   3.271  86.641  1.00 57.73           C
ATOM    325  C   THR A  47      22.522   5.074  88.870  1.00 57.73           C
ATOM    326  O   THR A  47      22.804   4.689  90.004  1.00 57.73           O
ATOM    327  N   LEU A  48      21.277   5.445  88.537  1.00150.86           N
ATOM    328  CA  LEU A  48      20.256   5.276  89.513  1.00150.86           C
ATOM    329  CB  LEU A  48      19.742   6.599  90.089  1.00150.86           C
ATOM    330  CG  LEU A  48      20.857   7.579  90.502  1.00150.86           C
ATOM    331  CD1 LEU A  48      21.906   6.894  91.369  1.00150.86           C
ATOM    332  CD2 LEU A  48      21.481   8.289  89.300  1.00150.86           C
ATOM    333  C   LEU A  48      19.126   4.609  88.797  1.00150.86           C
ATOM    334  O   LEU A  48      18.473   5.213  87.948  1.00150.86           O
ATOM    335  N   PRO A  49      18.844   3.383  89.127  1.00 86.01           N
ATOM    336  CA  PRO A  49      17.850   2.690  88.363  1.00 86.01           C
ATOM    337  CD  PRO A  49      19.863   2.480  89.636  1.00 86.01           C
ATOM    338  CB  PRO A  49      17.949   1.229  88.786  1.00 86.01           C
ATOM    339  CG  PRO A  49      19.436   1.078  89.164  1.00 86.01           C
ATOM    340  C   PRO A  49      16.485   3.287  88.426  1.00 86.01           C
ATOM    341  O   PRO A  49      15.952   3.497  89.514  1.00 86.01           O
ATOM    342  N   GLY A  50      15.907   3.557  87.243  1.00 39.51           N
ATOM    343  CA  GLY A  50      14.577   4.065  87.131  1.00 39.51           C
ATOM    344  C   GLY A  50      14.627   5.556  87.021  1.00 39.51           C
ATOM    345  O   GLY A  50      13.897   6.135  86.216  1.00 39.51           O
ATOM    346  N   VAL A  51      15.455   6.230  87.850  1.00127.79           N
ATOM    347  CA  VAL A  51      15.497   7.661  87.739  1.00127.79           C
ATOM    348  CB  VAL A  51      15.949   8.385  88.980  1.00127.79           C
ATOM    349  CG1 VAL A  51      15.042   7.964  90.147  1.00127.79           C
ATOM    350  CG2 VAL A  51      17.446   8.181  89.201  1.00127.79           C
ATOM    351  C   VAL A  51      16.330   8.118  86.574  1.00127.79           C
ATOM    352  O   VAL A  51      15.865   8.909  85.753  1.00127.79           O
ATOM    353  N   GLY A  52      17.581   7.615  86.444  1.00 33.77           N
ATOM    354  CA  GLY A  52      18.405   8.084  85.362  1.00 33.77           C
ATOM    355  C   GLY A  52      19.857   7.969  85.726  1.00 33.77           C
ATOM    356  O   GLY A  52      20.215   7.506  86.808  1.00 33.77           O
ATOM    357  N   LYS A  53      20.734   8.418  84.801  1.00 81.62           N
ATOM    358  CA  LYS A  53      22.156   8.306  84.966  1.00 81.62           C
ATOM    359  CB  LYS A  53      22.752   7.304  83.962  1.00 81.62           C
ATOM    360  CG  LYS A  53      24.229   6.957  84.146  1.00 81.62           C
ATOM    361  CD  LYS A  53      24.627   5.741  83.306  1.00 81.62           C
ATOM    362  CE  LYS A  53      26.091   5.321  83.438  1.00 81.62           C
ATOM    363  NZ  LYS A  53      26.338   4.119  82.609  1.00 81.62           N
ATOM    364  C   LYS A  53      22.785   9.642  84.699  1.00 81.62           C
ATOM    365  O   LYS A  53      22.256  10.461  83.946  1.00 81.62           O
ATOM    366  N   ILE A  54      23.939   9.898  85.349  1.00148.48           N
ATOM    367  CA  ILE A  54      24.668  11.114  85.140  1.00148.48           C
ATOM    368  CB  ILE A  54      24.700  11.996  86.361  1.00148.48           C
ATOM    369  CG1 ILE A  54      25.199  13.412  86.023  1.00148.48           C
ATOM    370  CG2 ILE A  54      25.529  11.281  87.441  1.00148.48           C
ATOM    371  CD1 ILE A  54      26.660  13.472  85.588  1.00148.48           C
ATOM    372  C   ILE A  54      26.065  10.707  84.789  1.00148.48           C
ATOM    373  O   ILE A  54      26.630   9.804  85.408  1.00148.48           O
ATOM    374  N   TYR A  55      26.642  11.335  83.742  1.00 62.96           N
ATOM    375  CA  TYR A  55      27.986  11.015  83.349  1.00 62.96           C
ATOM    376  CB  TYR A  55      28.064   9.841  82.357  1.00 62.96           C
ATOM    377  CG  TYR A  55      27.095  10.125  81.262  1.00 62.96           C
ATOM    378  CD1 TYR A  55      27.407  10.990  80.241  1.00 62.96           C
ATOM    379  CD2 TYR A  55      25.862   9.513  81.268  1.00 62.96           C
ATOM    380  CE1 TYR A  55      26.500  11.244  79.239  1.00 62.96           C
ATOM    381  CE2 TYR A  55      24.952   9.763  80.269  1.00 62.96           C
ATOM    382  CZ  TYR A  55      25.269  10.630  79.252  1.00 62.96           C
ATOM    383  OH  TYR A  55      24.336  10.891  78.225  1.00 62.96           O
ATOM    384  C   TYR A  55      28.643  12.210  82.728  1.00 62.96           C
ATOM    385  O   TYR A  55      28.009  13.239  82.496  1.00 62.96           O
ATOM    386  N   CYS A  56      29.965  12.084  82.471  1.00 60.14           N
ATOM    387  CA  CYS A  56      30.745  13.115  81.848  1.00 60.14           C
ATOM    388  CB  CYS A  56      32.203  13.170  82.335  1.00 60.14           C
ATOM    389  SG  CYS A  56      33.153  14.491  81.527  1.00 60.14           S
ATOM    390  C   CYS A  56      30.774  12.823  80.377  1.00 60.14           C
ATOM    391  O   CYS A  56      30.967  11.681  79.962  1.00 60.14           O
ATOM    392  N   ARG A  57      30.508  13.878  79.581  1.00272.95           N
ATOM    393  CA  ARG A  57      30.368  13.914  78.152  1.00272.95           C
ATOM    394  CB  ARG A  57      29.638  15.175  77.672  1.00272.95           C
ATOM    395  CG  ARG A  57      28.165  15.187  78.089  1.00272.95           C
ATOM    396  CD  ARG A  57      27.211  14.640  77.026  1.00272.95           C
ATOM    397  NE  ARG A  57      27.463  13.177  76.903  1.00272.95           N
ATOM    398  CZ  ARG A  57      26.546  12.375  76.285  1.00272.95           C
ATOM    399  NH1 ARG A  57      25.376  12.898  75.815  1.00272.95           N
ATOM    400  NH2 ARG A  57      26.803  11.043  76.139  1.00272.95           N
ATOM    401  C   ARG A  57      31.604  13.755  77.327  1.00272.95           C
ATOM    402  O   ARG A  57      31.512  13.054  76.351  1.00272.95           O
ATOM    403  N   GLU A  58      32.777  14.355  77.586  1.00188.74           N
ATOM    404  CA  GLU A  58      33.888  14.148  76.673  1.00188.74           C
ATOM    405  CB  GLU A  58      34.222  12.663  76.418  1.00188.74           C
ATOM    406  CG  GLU A  58      34.680  11.895  77.658  1.00188.74           C
ATOM    407  CD  GLU A  58      36.144  12.220  77.899  1.00188.74           C
ATOM    408  OE1 GLU A  58      36.855  12.559  76.916  1.00188.74           O
ATOM    409  OE2 GLU A  58      36.574  12.125  79.078  1.00188.74           O
ATOM    410  C   GLU A  58      33.605  14.767  75.334  1.00188.74           C
ATOM    411  O   GLU A  58      32.754  14.321  74.565  1.00188.74           O
ATOM    412  N   ARG A  59      34.353  15.835  75.014  1.00 95.72           N
ATOM    413  CA  ARG A  59      34.244  16.460  73.729  1.00 95.72           C
ATOM    414  CB  ARG A  59      33.611  17.857  73.770  1.00 95.72           C
ATOM    415  CG  ARG A  59      32.101  17.847  74.022  1.00 95.72           C
ATOM    416  CD  ARG A  59      31.302  17.524  72.756  1.00 95.72           C
ATOM    417  NE  ARG A  59      29.851  17.549  73.095  1.00 95.72           N
ATOM    418  CZ  ARG A  59      29.219  16.410  73.502  1.00 95.72           C
ATOM    419  NH1 ARG A  59      29.930  15.257  73.665  1.00 95.72           N
ATOM    420  NH2 ARG A  59      27.875  16.422  73.739  1.00 95.72           N
ATOM    421  C   ARG A  59      35.647  16.607  73.230  1.00 95.72           C
ATOM    422  O   ARG A  59      36.523  17.083  73.950  1.00 95.72           O
ATOM    423  N   PRO A  60      35.885  16.184  72.018  1.00 72.43           N
ATOM    424  CA  PRO A  60      37.212  16.265  71.466  1.00 72.43           C
ATOM    425  CD  PRO A  60      35.147  15.059  71.475  1.00 72.43           C
ATOM    426  CB  PRO A  60      37.295  15.188  70.381  1.00 72.43           C
ATOM    427  CG  PRO A  60      35.835  14.771  70.133  1.00 72.43           C
ATOM    428  C   PRO A  60      37.549  17.633  70.974  1.00 72.43           C
ATOM    429  O   PRO A  60      36.639  18.404  70.669  1.00 72.43           O
ATOM    430  N   GLU A  61      38.859  17.946  70.891  1.00 34.07           N
ATOM    431  CA  GLU A  61      39.293  19.219  70.401  1.00 34.07           C
ATOM    432  CB  GLU A  61      40.803  19.480  70.565  1.00 34.07           C
ATOM    433  CG  GLU A  61      41.239  19.666  72.021  1.00 34.07           C
ATOM    434  CD  GLU A  61      42.740  19.917  72.048  1.00 34.07           C
ATOM    435  OE1 GLU A  61      43.459  19.288  71.227  1.00 34.07           O
ATOM    436  OE2 GLU A  61      43.189  20.741  72.891  1.00 34.07           O
ATOM    437  C   GLU A  61      38.985  19.249  68.945  1.00 34.07           C
ATOM    438  O   GLU A  61      39.012  18.220  68.272  1.00 34.07           O
ATOM    439  N   ARG A  62      38.650  20.446  68.433  1.00130.55           N
ATOM    440  CA  ARG A  62      38.294  20.577  67.056  1.00130.55           C
ATOM    441  CB  ARG A  62      36.770  20.513  66.910  1.00130.55           C
ATOM    442  CG  ARG A  62      36.215  20.641  65.499  1.00130.55           C
ATOM    443  CD  ARG A  62      34.698  20.458  65.488  1.00130.55           C
ATOM    444  NE  ARG A  62      34.182  20.892  64.162  1.00130.55           N
ATOM    445  CZ  ARG A  62      33.734  22.171  64.002  1.00130.55           C
ATOM    446  NH1 ARG A  62      33.805  23.054  65.041  1.00130.55           N
ATOM    447  NH2 ARG A  62      33.203  22.566  62.808  1.00130.55           N
ATOM    448  C   ARG A  62      38.767  21.920  66.603  1.00130.55           C
ATOM    449  O   ARG A  62      38.505  22.924  67.262  1.00130.55           O
ATOM    450  N   MET A  63      39.490  21.986  65.466  1.00126.79           N
ATOM    451  CA  MET A  63      39.941  23.274  65.027  1.00126.79           C
ATOM    452  CB  MET A  63      41.226  23.267  64.180  1.00126.79           C
ATOM    453  CG  MET A  63      41.057  22.645  62.794  0.00126.79           C
ATOM    454  SD  MET A  63      42.446  22.968  61.668  1.00126.79           S
ATOM    455  CE  MET A  63      43.670  22.039  62.635  1.00126.79           C
ATOM    456  C   MET A  63      38.862  23.882  64.204  1.00126.79           C
ATOM    457  O   MET A  63      38.144  23.190  63.485  1.00126.79           O
ATOM    458  N   VAL A  64      38.709  25.213  64.314  1.00125.07           N
ATOM    459  CA  VAL A  64      37.725  25.878  63.520  1.00125.07           C
ATOM    460  CB  VAL A  64      36.443  26.179  64.240  1.00125.07           C
ATOM    461  CG1 VAL A  64      36.713  27.257  65.293  1.00125.07           C
ATOM    462  CG2 VAL A  64      35.371  26.560  63.203  1.00125.07           C
ATOM    463  C   VAL A  64      38.349  27.162  63.078  1.00125.07           C
ATOM    464  O   VAL A  64      39.483  27.464  63.445  1.00125.07           O
ATOM    465  N   ARG A  65      37.640  27.938  62.238  1.00116.78           N
ATOM    466  CA  ARG A  65      38.218  29.154  61.755  1.00116.78           C
ATOM    467  CB  ARG A  65      38.404  29.135  60.228  1.00116.78           C
ATOM    468  CG  ARG A  65      39.463  30.100  59.698  1.00116.78           C
ATOM    469  CD  ARG A  65      39.568  30.078  58.172  1.00116.78           C
ATOM    470  NE  ARG A  65      40.905  30.612  57.794  1.00116.78           N
ATOM    471  CZ  ARG A  65      41.950  29.747  57.643  1.00116.78           C
ATOM    472  NH1 ARG A  65      41.758  28.408  57.825  1.00116.78           N
ATOM    473  NH2 ARG A  65      43.185  30.214  57.298  1.00116.78           N
ATOM    474  C   ARG A  65      37.266  30.261  62.091  1.00116.78           C
ATOM    475  O   ARG A  65      36.057  30.050  62.164  1.00116.78           O
ATOM    476  N   ASN A  66      37.796  31.479  62.322  1.00 44.74           N
ATOM    477  CA  ASN A  66      36.941  32.583  62.649  1.00 44.74           C
ATOM    478  CB  ASN A  66      37.611  33.593  63.601  1.00 44.74           C
ATOM    479  CG  ASN A  66      36.571  34.591  64.087  1.00 44.74           C
ATOM    480  OD1 ASN A  66      35.907  35.255  63.292  1.00 44.74           O
ATOM    481  ND2 ASN A  66      36.424  34.704  65.434  1.00 44.74           N
ATOM    482  C   ASN A  66      36.636  33.283  61.364  1.00 44.74           C
ATOM    483  O   ASN A  66      37.532  33.763  60.678  1.00 44.74           O
ATOM    484  N   PRO A  67      35.390  33.329  60.997  1.00 76.65           N
ATOM    485  CA  PRO A  67      34.999  33.922  59.748  1.00 76.65           C
ATOM    486  CD  PRO A  67      34.300  33.292  61.956  1.00 76.65           C
ATOM    487  CB  PRO A  67      33.473  33.888  59.755  1.00 76.65           C
ATOM    488  CG  PRO A  67      33.131  34.002  61.252  1.00 76.65           C
ATOM    489  C   PRO A  67      35.505  35.322  59.551  1.00 76.65           C
ATOM    490  O   PRO A  67      35.994  35.623  58.463  1.00 76.65           O
ATOM    491  N   ALA A  68      35.345  36.209  60.554  1.00 43.55           N
ATOM    492  CA  ALA A  68      35.751  37.576  60.377  1.00 43.55           C
ATOM    493  CB  ALA A  68      35.260  38.487  61.516  1.00 43.55           C
ATOM    494  C   ALA A  68      37.244  37.717  60.310  1.00 43.55           C
ATOM    495  O   ALA A  68      37.778  38.314  59.376  1.00 43.55           O
ATOM    496  N   THR A  69      37.954  37.159  61.311  1.00 44.86           N
ATOM    497  CA  THR A  69      39.382  37.297  61.418  1.00 44.86           C
ATOM    498  CB  THR A  69      39.893  36.882  62.764  1.00 44.86           C
ATOM    499  OG1 THR A  69      39.601  35.513  62.997  1.00 44.86           O
ATOM    500  CG2 THR A  69      39.205  37.757  63.825  1.00 44.86           C
ATOM    501  C   THR A  69      40.082  36.485  60.373  1.00 44.86           C
ATOM    502  O   THR A  69      41.050  36.934  59.763  1.00 44.86           O
ATOM    503  N   GLY A  70      39.600  35.253  60.142  1.00 17.08           N
ATOM    504  CA  GLY A  70      40.193  34.369  59.183  1.00 17.08           C
ATOM    505  C   GLY A  70      41.223  33.550  59.889  1.00 17.08           C
ATOM    506  O   GLY A  70      41.843  32.670  59.293  1.00 17.08           O
ATOM    507  N   GLU A  71      41.428  33.818  61.193  1.00 65.76           N
ATOM    508  CA  GLU A  71      42.418  33.094  61.933  1.00 65.76           C
ATOM    509  CB  GLU A  71      42.748  33.710  63.302  1.00 65.76           C
ATOM    510  CG  GLU A  71      41.557  33.690  64.266  1.00 65.76           C
ATOM    511  CD  GLU A  71      42.010  34.222  65.620  1.00 65.76           C
ATOM    512  OE1 GLU A  71      43.247  34.341  65.829  1.00 65.76           O
ATOM    513  OE2 GLU A  71      41.123  34.513  66.465  1.00 65.76           O
ATOM    514  C   GLU A  71      41.901  31.724  62.218  1.00 65.76           C
ATOM    515  O   GLU A  71      40.714  31.530  62.476  1.00 65.76           O
ATOM    516  N   GLN A  72      42.800  30.723  62.165  1.00 48.07           N
ATOM    517  CA  GLN A  72      42.396  29.399  62.526  1.00 48.07           C
ATOM    518  CB  GLN A  72      43.333  28.289  62.017  1.00 48.07           C
ATOM    519  CG  GLN A  72      43.380  28.130  60.499  1.00 48.07           C
ATOM    520  CD  GLN A  72      44.352  26.997  60.203  1.00 48.07           C
ATOM    521  OE1 GLN A  72      44.932  26.407  61.113  1.00 48.07           O
ATOM    522  NE2 GLN A  72      44.534  26.680  58.893  1.00 48.07           N
ATOM    523  C   GLN A  72      42.502  29.351  64.011  1.00 48.07           C
ATOM    524  O   GLN A  72      43.423  29.930  64.583  1.00 48.07           O
ATOM    525  N   PHE A  73      41.543  28.699  64.695  1.00106.42           N
ATOM    526  CA  PHE A  73      41.756  28.580  66.103  1.00106.42           C
ATOM    527  CB  PHE A  73      41.108  29.667  66.990  1.00106.42           C
ATOM    528  CG  PHE A  73      39.631  29.526  67.122  1.00106.42           C
ATOM    529  CD1 PHE A  73      39.110  28.710  68.099  1.00106.42           C
ATOM    530  CD2 PHE A  73      38.772  30.221  66.302  1.00106.42           C
ATOM    531  CE1 PHE A  73      37.751  28.575  68.254  1.00106.42           C
ATOM    532  CE2 PHE A  73      37.410  30.090  66.452  1.00106.42           C
ATOM    533  CZ  PHE A  73      36.899  29.268  67.428  1.00106.42           C
ATOM    534  C   PHE A  73      41.286  27.226  66.510  1.00106.42           C
ATOM    535  O   PHE A  73      40.559  26.556  65.777  1.00106.42           O
ATOM    536  N   LYS A  74      41.722  26.761  67.691  1.00139.13           N
ATOM    537  CA  LYS A  74      41.345  25.433  68.056  1.00139.13           C
ATOM    538  CB  LYS A  74      42.525  24.584  68.557  1.00139.13           C
ATOM    539  CG  LYS A  74      43.151  25.122  69.844  1.00139.13           C
ATOM    540  CD  LYS A  74      43.746  26.525  69.697  1.00139.13           C
ATOM    541  CE  LYS A  74      44.357  27.063  70.992  1.00139.13           C
ATOM    542  NZ  LYS A  74      45.573  26.295  71.346  1.00139.13           N
ATOM    543  C   LYS A  74      40.348  25.496  69.159  1.00139.13           C
ATOM    544  O   LYS A  74      40.491  26.266  70.106  1.00139.13           O
ATOM    545  N   LYS A  75      39.283  24.684  69.035  1.00140.13           N
ATOM    546  CA  LYS A  75      38.330  24.569  70.094  1.00140.13           C
ATOM    547  CB  LYS A  75      36.940  24.091  69.631  1.00140.13           C
ATOM    548  CG  LYS A  75      35.962  23.850  70.785  1.00140.13           C
ATOM    549  CD  LYS A  75      35.550  25.117  71.535  1.00140.13           C
ATOM    550  CE  LYS A  75      34.291  25.783  70.976  1.00140.13           C
ATOM    551  NZ  LYS A  75      33.876  26.897  71.859  1.00140.13           N
ATOM    552  C   LYS A  75      38.891  23.496  70.963  1.00140.13           C
ATOM    553  O   LYS A  75      39.072  22.363  70.521  1.00140.13           O
ATOM    554  N   ASP A  76      39.193  23.825  72.231  1.00 33.44           N
ATOM    555  CA  ASP A  76      39.800  22.850  73.085  1.00 33.44           C
ATOM    556  CB  ASP A  76      40.325  23.433  74.407  1.00 33.44           C
ATOM    557  CG  ASP A  76      41.559  24.264  74.099  1.00 33.44           C
ATOM    558  OD1 ASP A  76      42.560  23.677  73.607  1.00 33.44           O
ATOM    559  OD2 ASP A  76      41.520  25.496  74.362  1.00 33.44           O
ATOM    560  C   ASP A  76      38.775  21.823  73.422  1.00 33.44           C
ATOM    561  O   ASP A  76      37.574  22.075  73.348  1.00 33.44           O
ATOM    562  N   ALA A  77      39.242  20.613  73.782  1.00 34.77           N
ATOM    563  CA  ALA A  77      38.333  19.574  74.140  1.00 34.77           C
ATOM    564  CB  ALA A  77      39.003  18.204  74.331  1.00 34.77           C
ATOM    565  C   ALA A  77      37.737  19.976  75.443  1.00 34.77           C
ATOM    566  O   ALA A  77      38.412  20.582  76.275  1.00 34.77           O
ATOM    567  N   ASP A  78      36.439  19.670  75.635  1.00105.69           N
ATOM    568  CA  ASP A  78      35.786  20.018  76.859  1.00105.69           C
ATOM    569  CB  ASP A  78      34.883  21.259  76.754  1.00105.69           C
ATOM    570  CG  ASP A  78      33.776  20.967  75.752  1.00105.69           C
ATOM    571  OD1 ASP A  78      34.088  20.383  74.681  1.00105.69           O
ATOM    572  OD2 ASP A  78      32.603  21.317  76.047  1.00105.69           O
ATOM    573  C   ASP A  78      34.930  18.859  77.248  1.00105.69           C
ATOM    574  O   ASP A  78      34.555  18.048  76.404  1.00105.69           O
ATOM    575  N   LYS A  79      34.629  18.750  78.558  1.00140.93           N
ATOM    576  CA  LYS A  79      33.811  17.707  79.097  1.00140.93           C
ATOM    577  CB  LYS A  79      34.425  17.033  80.338  1.00140.93           C
ATOM    578  CG  LYS A  79      35.834  16.467  80.148  1.00140.93           C
ATOM    579  CD  LYS A  79      35.935  15.270  79.209  1.00140.93           C
ATOM    580  CE  LYS A  79      37.370  14.764  79.058  1.00140.93           C
ATOM    581  NZ  LYS A  79      37.872  14.259  80.355  1.00140.93           N
ATOM    582  C   LYS A  79      32.584  18.381  79.621  1.00140.93           C
ATOM    583  O   LYS A  79      32.653  19.510  80.108  1.00140.93           O
ATOM    584  N   VAL A  80      31.413  17.720  79.520  1.00122.48           N
ATOM    585  CA  VAL A  80      30.247  18.342  80.089  1.00122.48           C
ATOM    586  CB  VAL A  80      29.380  19.036  79.074  1.00122.48           C
ATOM    587  CG1 VAL A  80      30.173  20.220  78.494  1.00122.48           C
ATOM    588  CG2 VAL A  80      28.947  18.027  77.997  1.00122.48           C
ATOM    589  C   VAL A  80      29.432  17.273  80.756  1.00122.48           C
ATOM    590  O   VAL A  80      29.430  16.124  80.335  1.00122.48           O
ATOM    591  N   VAL A  81      28.718  17.610  81.842  1.00 73.96           N
ATOM    592  CA  VAL A  81      27.905  16.632  82.516  1.00 73.96           C
ATOM    593  CB  VAL A  81      27.514  17.031  83.897  1.00 73.96           C
ATOM    594  CG1 VAL A  81      26.364  16.132  84.371  1.00 73.96           C
ATOM    595  CG2 VAL A  81      28.770  16.890  84.763  1.00 73.96           C
ATOM    596  C   VAL A  81      26.656  16.376  81.736  1.00 73.96           C
ATOM    597  O   VAL A  81      26.091  17.288  81.135  1.00 73.96           O
ATOM    598  N   LYS A  82      26.203  15.100  81.702  1.00154.96           N
ATOM    599  CA  LYS A  82      24.980  14.826  81.003  1.00154.96           C
ATOM    600  CB  LYS A  82      25.173  14.177  79.622  1.00154.96           C
ATOM    601  CG  LYS A  82      23.867  14.097  78.827  1.00154.96           C
ATOM    602  CD  LYS A  82      23.271  15.468  78.494  1.00154.96           C
ATOM    603  CE  LYS A  82      24.145  16.319  77.572  1.00154.96           C
ATOM    604  NZ  LYS A  82      23.485  17.618  77.310  1.00154.96           N
ATOM    605  C   LYS A  82      24.119  13.920  81.832  1.00154.96           C
ATOM    606  O   LYS A  82      24.608  13.144  82.653  1.00154.96           O
ATOM    607  N   MET A  83      22.785  14.021  81.647  1.00 76.02           N
ATOM    608  CA  MET A  83      21.886  13.191  82.394  1.00 76.02           C
ATOM    609  CB  MET A  83      21.041  13.949  83.434  1.00 76.02           C
ATOM    610  CG  MET A  83      21.891  14.450  84.605  1.00 76.02           C
ATOM    611  SD  MET A  83      20.957  15.139  86.003  1.00 76.02           S
ATOM    612  CE  MET A  83      22.429  15.519  86.993  1.00 76.02           C
ATOM    613  C   MET A  83      20.979  12.501  81.438  1.00 76.02           C
ATOM    614  O   MET A  83      20.518  13.089  80.461  1.00 76.02           O
ATOM    615  N   THR A  84      20.744  11.199  81.685  1.00108.15           N
ATOM    616  CA  THR A  84      19.843  10.445  80.870  1.00108.15           C
ATOM    617  CB  THR A  84      20.473   9.235  80.247  1.00108.15           C
ATOM    618  OG1 THR A  84      20.901   8.333  81.256  1.00108.15           O
ATOM    619  CG2 THR A  84      21.676   9.691  79.406  1.00108.15           C
ATOM    620  C   THR A  84      18.773   9.976  81.795  1.00108.15           C
ATOM    621  O   THR A  84      19.046   9.411  82.852  1.00108.15           O
ATOM    622  N   ILE A  85      17.512  10.211  81.405  1.00102.08           N
ATOM    623  CA  ILE A  85      16.377   9.868  82.209  1.00102.08           C
ATOM    624  CB  ILE A  85      15.150  10.615  81.775  1.00102.08           C
ATOM    625  CG1 ILE A  85      13.948  10.312  82.682  1.00102.08           C
ATOM    626  CG2 ILE A  85      14.911  10.291  80.293  1.00102.08           C
ATOM    627  CD1 ILE A  85      12.748  11.212  82.389  1.00102.08           C
ATOM    628  C   ILE A  85      16.097   8.412  82.036  1.00102.08           C
ATOM    629  O   ILE A  85      16.141   7.884  80.926  1.00102.08           O
ATOM    630  N   ALA A  86      15.828   7.713  83.154  1.00 43.43           N
ATOM    631  CA  ALA A  86      15.515   6.320  83.060  1.00 43.43           C
ATOM    632  CB  ALA A  86      15.792   5.511  84.331  1.00 43.43           C
ATOM    633  C   ALA A  86      14.074   6.198  82.679  1.00 43.43           C
ATOM    634  O   ALA A  86      13.335   7.180  82.660  1.00 43.43           O
ATOM    635  N   LYS A  87      13.650   4.963  82.356  1.00158.61           N
ATOM    636  CA  LYS A  87      12.344   4.696  81.823  1.00158.61           C
ATOM    637  CB  LYS A  87      12.137   3.211  81.493  1.00158.61           C
ATOM    638  CG  LYS A  87      13.100   2.706  80.416  1.00158.61           C
ATOM    639  CD  LYS A  87      13.012   3.487  79.102  1.00158.61           C
ATOM    640  CE  LYS A  87      11.663   3.359  78.392  1.00158.61           C
ATOM    641  NZ  LYS A  87      11.678   4.152  77.141  1.00158.61           N
ATOM    642  C   LYS A  87      11.259   5.110  82.766  1.00158.61           C
ATOM    643  O   LYS A  87      10.245   5.655  82.333  1.00158.61           O
ATOM    644  N   ALA A  88      11.426   4.862  84.076  1.00 26.79           N
ATOM    645  CA  ALA A  88      10.373   5.184  84.994  1.00 26.79           C
ATOM    646  CB  ALA A  88      10.711   4.798  86.444  1.00 26.79           C
ATOM    647  C   ALA A  88      10.124   6.662  84.972  1.00 26.79           C
ATOM    648  O   ALA A  88       8.976   7.106  84.960  1.00 26.79           O
ATOM    649  N   LEU A  89      11.198   7.472  84.958  1.00 44.93           N
ATOM    650  CA  LEU A  89      11.020   8.893  85.001  1.00 44.93           C
ATOM    651  CB  LEU A  89      12.357   9.656  85.100  1.00 44.93           C
ATOM    652  CG  LEU A  89      12.205  11.179  85.283  1.00 44.93           C
ATOM    653  CD1 LEU A  89      11.509  11.510  86.611  1.00 44.93           C
ATOM    654  CD2 LEU A  89      13.555  11.898  85.143  1.00 44.93           C
ATOM    655  C   LEU A  89      10.302   9.336  83.759  1.00 44.93           C
ATOM    656  O   LEU A  89       9.362  10.126  83.819  1.00 44.93           O
ATOM    657  N   LYS A  90      10.721   8.829  82.588  1.00152.89           N
ATOM    658  CA  LYS A  90      10.133   9.231  81.340  1.00152.89           C
ATOM    659  CB  LYS A  90      10.894   8.692  80.118  1.00152.89           C
ATOM    660  CG  LYS A  90      12.121   9.515  79.728  1.00152.89           C
ATOM    661  CD  LYS A  90      11.770  10.937  79.289  1.00152.89           C
ATOM    662  CE  LYS A  90      12.922  11.659  78.594  1.00152.89           C
ATOM    663  NZ  LYS A  90      13.286  10.938  77.356  1.00152.89           N
ATOM    664  C   LYS A  90       8.719   8.764  81.190  1.00152.89           C
ATOM    665  O   LYS A  90       7.863   9.504  80.708  1.00152.89           O
ATOM    666  N   ASP A  91       8.445   7.525  81.628  1.00241.00           N
ATOM    667  CA  ASP A  91       7.234   6.836  81.285  1.00241.00           C
ATOM    668  CB  ASP A  91       7.308   5.333  81.628  1.00241.00           C
ATOM    669  CG  ASP A  91       6.213   4.577  80.885  1.00241.00           C
ATOM    670  OD1 ASP A  91       5.602   5.167  79.955  1.00241.00           O
ATOM    671  OD2 ASP A  91       5.978   3.390  81.239  1.00241.00           O
ATOM    672  C   ASP A  91       5.981   7.379  81.893  1.00241.00           C
ATOM    673  O   ASP A  91       5.926   7.739  83.067  1.00241.00           O
ATOM    674  N   SER A  92       4.930   7.449  81.044  1.00154.80           N
ATOM    675  CA  SER A  92       3.591   7.760  81.445  1.00154.80           C
ATOM    676  CB  SER A  92       3.318   9.270  81.556  1.00154.80           C
ATOM    677  OG  SER A  92       3.480   9.890  80.289  1.00154.80           O
ATOM    678  C   SER A  92       2.701   7.205  80.386  1.00154.80           C
ATOM    679  O   SER A  92       3.053   7.204  79.207  1.00154.80           O
ATOM    680  N   VAL A  93       1.527   6.683  80.780  1.00 51.35           N
ATOM    681  CA  VAL A  93       0.640   6.195  79.773  1.00 51.35           C
ATOM    682  CB  VAL A  93       0.104   4.824  80.060  1.00 51.35           C
ATOM    683  CG1 VAL A  93      -0.926   4.457  78.979  1.00 51.35           C
ATOM    684  CG2 VAL A  93       1.292   3.851  80.149  1.00 51.35           C
ATOM    685  C   VAL A  93      -0.512   7.138  79.763  1.00 51.35           C
ATOM    686  O   VAL A  93      -1.283   7.210  80.718  1.00 51.35           O
ATOM    687  N   ASN A  94      -0.632   7.911  78.673  1.00 35.67           N
ATOM    688  CA  ASN A  94      -1.683   8.874  78.556  1.00 35.67           C
ATOM    689  CB  ASN A  94      -1.521   9.746  77.300  1.00 35.67           C
ATOM    690  CG  ASN A  94      -2.415  10.970  77.429  1.00 35.67           C
ATOM    691  OD1 ASN A  94      -3.243  11.061  78.334  1.00 35.67           O
ATOM    692  ND2 ASN A  94      -2.248  11.937  76.488  1.00 35.67           N
ATOM    693  C   ASN A  94      -2.968   8.137  78.437  1.00 35.67           C
ATOM    694  O   ASN A  94      -3.958   8.479  79.082  1.00 35.67           O
ATOM    695  N   GLY A  95      -2.969   7.077  77.609  1.00 12.68           N
ATOM    696  CA  GLY A  95      -4.168   6.326  77.417  1.00 12.68           C
ATOM    697  C   GLY A  95      -4.286   6.046  75.928  1.00 12.68           C
ATOM    698  O   GLY A  95      -3.349   6.425  75.177  1.00 12.68           O
ATOM    699  OXT GLY A  95      -5.317   5.444  75.524  1.00 12.68           O
TER     700      GLY A  95
ATOM    701  N   MET B  96      28.691   4.406  90.005  1.00217.58           N
ATOM    702  CA  MET B  96      28.396   5.403  91.059  1.00217.58           C
ATOM    703  CB  MET B  96      29.014   6.760  90.692  1.00217.58           C
ATOM    704  CG  MET B  96      30.540   6.738  90.721  1.00217.58           C
ATOM    705  SD  MET B  96      31.229   6.495  92.383  1.00217.58           S
ATOM    706  CE  MET B  96      32.952   6.370  91.823  1.00217.58           C
ATOM    707  C   MET B  96      26.935   5.612  91.336  1.00217.58           C
ATOM    708  O   MET B  96      26.132   4.775  90.935  1.00217.58           O
ATOM    709  N   ALA B  97      26.495   6.770  91.910  1.00306.18           N
ATOM    710  CA  ALA B  97      25.270   6.420  92.561  1.00306.18           C
ATOM    711  CB  ALA B  97      25.745   5.592  93.714  1.00306.18           C
ATOM    712  C   ALA B  97      24.358   7.492  93.153  1.00306.18           C
ATOM    713  O   ALA B  97      24.564   8.697  93.026  1.00306.18           O
ATOM    714  N   LYS B  98      23.288   6.954  93.831  1.00259.80           N
ATOM    715  CA  LYS B  98      22.170   7.439  94.631  1.00259.80           C
ATOM    716  CB  LYS B  98      21.093   8.221  93.846  1.00259.80           C
ATOM    717  CG  LYS B  98      21.523   9.653  93.509  1.00259.80           C
ATOM    718  CD  LYS B  98      20.588  10.384  92.542  1.00259.80           C
ATOM    719  CE  LYS B  98      21.166  10.570  91.139  1.00259.80           C
ATOM    720  NZ  LYS B  98      20.172  11.228  90.261  1.00259.80           N
ATOM    721  C   LYS B  98      21.596   6.306  95.543  1.00259.80           C
ATOM    722  O   LYS B  98      22.179   6.155  96.611  1.00259.80           O
ATOM    723  N   PRO B  99      20.446   5.592  95.364  1.00283.90           N
ATOM    724  CA  PRO B  99      20.177   4.340  96.109  1.00283.90           C
ATOM    725  CD  PRO B  99      19.201   6.334  95.198  1.00283.90           C
ATOM    726  CB  PRO B  99      18.659   4.245  96.284  1.00283.90           C
ATOM    727  CG  PRO B  99      18.172   5.692  96.136  1.00283.90           C
ATOM    728  C   PRO B  99      20.792   2.937  95.813  1.00283.90           C
ATOM    729  O   PRO B  99      21.248   2.329  96.779  1.00283.90           O
ATOM    730  N   MET B 100      20.838   2.388  94.545  1.00254.52           N
ATOM    731  CA  MET B 100      21.428   1.103  94.122  1.00254.52           C
ATOM    732  CB  MET B 100      20.404  -0.039  94.093  1.00254.52           C
ATOM    733  CG  MET B 100      21.047  -1.412  93.893  1.00254.52           C
ATOM    734  SD  MET B 100      19.883  -2.806  93.947  1.00254.52           S
ATOM    735  CE  MET B 100      21.150  -4.074  93.661  1.00254.52           C
ATOM    736  C   MET B 100      22.129   1.113  92.729  1.00254.52           C
ATOM    737  O   MET B 100      21.532   0.718  91.728  1.00254.52           O
ATOM    738  N   THR B 101      23.428   1.592  92.662  1.00302.50           N
ATOM    739  CA  THR B 101      24.502   1.768  91.682  1.00302.50           C
ATOM    740  CB  THR B 101      24.055   2.293  90.360  1.00302.50           C
ATOM    741  OG1 THR B 101      23.126   1.400  89.765  1.00302.50           O
ATOM    742  CG2 THR B 101      25.284   2.466  89.452  1.00302.50           C
ATOM    743  C   THR B 101      24.964   2.840  92.498  1.00302.50           C
ATOM    744  O   THR B 101      26.088   3.016  92.961  1.00302.50           O
ATOM    745  N   LYS B 102      23.789   3.311  92.873  1.00256.60           N
ATOM    746  CA  LYS B 102      23.244   4.183  93.778  1.00256.60           C
ATOM    747  CB  LYS B 102      21.850   4.618  93.228  0.00256.60           C
ATOM    748  CG  LYS B 102      21.079   3.807  92.182  0.00256.60           C
ATOM    749  CD  LYS B 102      19.590   4.200  92.133  0.00256.60           C
ATOM    750  CE  LYS B 102      18.720   3.762  93.308  0.00256.60           C
ATOM    751  NZ  LYS B 102      17.383   4.393  93.218  0.00256.60           N
ATOM    752  C   LYS B 102      23.537   3.605  95.149  1.00256.60           C
ATOM    753  O   LYS B 102      23.758   4.316  96.121  1.00256.60           O
ATOM    754  N   THR B 103      23.663   2.272  95.266  1.00107.46           N
ATOM    755  CA  THR B 103      23.916   1.638  96.530  1.00107.46           C
ATOM    756  CB  THR B 103      24.042   0.144  96.428  1.00107.46           C
ATOM    757  OG1 THR B 103      24.157  -0.424  97.724  1.00107.46           O
ATOM    758  CG2 THR B 103      25.273  -0.207  95.575  1.00107.46           C
ATOM    759  C   THR B 103      25.208   2.180  97.039  1.00107.46           C
ATOM    760  O   THR B 103      25.384   2.380  98.239  1.00107.46           O
ATOM    761  N   GLN B 104      26.153   2.420  96.117  1.00 41.32           N
ATOM    762  CA  GLN B 104      27.431   2.960  96.462  1.00 41.32           C
ATOM    763  CB  GLN B 104      28.370   3.085  95.251  1.00 41.32           C
ATOM    764  CG  GLN B 104      28.737   1.753  94.598  1.00 41.32           C
ATOM    765  CD  GLN B 104      29.654   2.060  93.422  1.00 41.32           C
ATOM    766  OE1 GLN B 104      30.399   3.038  93.438  1.00 41.32           O
ATOM    767  NE2 GLN B 104      29.590   1.207  92.366  1.00 41.32           N
ATOM    768  C   GLN B 104      27.242   4.348  96.986  1.00 41.32           C
ATOM    769  O   GLN B 104      27.942   4.764  97.906  1.00 41.32           O
ATOM    770  N   LEU B 105      26.308   5.116  96.392  1.00 85.67           N
ATOM    771  CA  LEU B 105      26.127   6.490  96.774  1.00 85.67           C
ATOM    772  CB  LEU B 105      25.096   7.314  95.980  1.00 85.67           C
ATOM    773  CG  LEU B 105      24.988   8.789  96.427  1.00 85.67           C
ATOM    774  CD1 LEU B 105      26.343   9.499  96.328  1.00 85.67           C
ATOM    775  CD2 LEU B 105      23.925   9.559  95.631  1.00 85.67           C
ATOM    776  C   LEU B 105      25.626   6.526  98.168  1.00 85.67           C
ATOM    777  O   LEU B 105      26.065   7.351  98.964  1.00 85.67           O
ATOM    778  N   VAL B 106      24.693   5.615  98.496  1.00 38.88           N
ATOM    779  CA  VAL B 106      24.082   5.615  99.790  1.00 38.88           C
ATOM    780  CB  VAL B 106      23.075   4.517  99.962  1.00 38.88           C
ATOM    781  CG1 VAL B 106      22.594   4.523 101.423  1.00 38.88           C
ATOM    782  CG2 VAL B 106      21.943   4.720  98.939  1.00 38.88           C
ATOM    783  C   VAL B 106      25.151   5.419 100.813  1.00 38.88           C
ATOM    784  O   VAL B 106      25.146   6.074 101.855  1.00 38.88           O
ATOM    785  N   ALA B 107      26.109   4.516 100.538  1.00 28.50           N
ATOM    786  CA  ALA B 107      27.147   4.242 101.490  1.00 28.50           C
ATOM    787  CB  ALA B 107      28.120   3.148 101.012  1.00 28.50           C
ATOM    788  C   ALA B 107      27.951   5.485 101.726  1.00 28.50           C
ATOM    789  O   ALA B 107      28.283   5.814 102.864  1.00 28.50           O
ATOM    790  N   ALA B 108      28.280   6.217 100.646  1.00 40.01           N
ATOM    791  CA  ALA B 108      29.092   7.400 100.735  1.00 40.01           C
ATOM    792  CB  ALA B 108      29.462   7.972  99.357  1.00 40.01           C
ATOM    793  C   ALA B 108      28.385   8.476 101.511  1.00 40.01           C
ATOM    794  O   ALA B 108      29.014   9.214 102.267  1.00 40.01           O
ATOM    795  N   LEU B 109      27.061   8.602 101.302  1.00165.56           N
ATOM    796  CA  LEU B 109      26.182   9.591 101.879  1.00165.56           C
ATOM    797  CB  LEU B 109      24.764   9.472 101.298  1.00165.56           C
ATOM    798  CG  LEU B 109      24.719   9.588  99.768  1.00165.56           C
ATOM    799  CD1 LEU B 109      23.295   9.402  99.226  1.00165.56           C
ATOM    800  CD2 LEU B 109      25.392  10.880  99.297  1.00165.56           C
ATOM    801  C   LEU B 109      26.019   9.387 103.353  1.00165.56           C
ATOM    802  O   LEU B 109      25.915  10.345 104.117  1.00165.56           O
ATOM    803  N   ALA B 110      25.933   8.118 103.784  1.00 36.16           N
ATOM    804  CA  ALA B 110      25.743   7.829 105.174  1.00 36.16           C
ATOM    805  CB  ALA B 110      25.638   6.321 105.458  1.00 36.16           C
ATOM    806  C   ALA B 110      26.930   8.353 105.923  1.00 36.16           C
ATOM    807  O   ALA B 110      26.793   8.865 107.033  1.00 36.16           O
ATOM    808  N   GLU B 111      28.133   8.217 105.334  1.00 86.56           N
ATOM    809  CA  GLU B 111      29.358   8.607 105.979  1.00 86.56           C
ATOM    810  CB  GLU B 111      30.596   8.251 105.140  1.00 86.56           C
ATOM    811  CG  GLU B 111      30.774   6.753 104.895  1.00 86.56           C
ATOM    812  CD  GLU B 111      30.837   6.067 106.248  0.00 86.56           C
ATOM    813  OE1 GLU B 111      29.748   5.858 106.847  0.00 86.56           O
ATOM    814  OE2 GLU B 111      31.967   5.747 106.703  0.00 86.56           O
ATOM    815  C   GLU B 111      29.440  10.091 106.207  1.00 86.56           C
ATOM    816  O   GLU B 111      29.735  10.539 107.314  1.00 86.56           O
ATOM    817  N   GLU B 112      29.172  10.896 105.161  1.00 51.35           N
ATOM    818  CA  GLU B 112      29.354  12.321 105.234  1.00 51.35           C
ATOM    819  CB  GLU B 112      29.052  13.009 103.893  1.00 51.35           C
ATOM    820  CG  GLU B 112      29.998  12.597 102.764  1.00 51.35           C
ATOM    821  CD  GLU B 112      29.558  13.332 101.508  1.00 51.35           C
ATOM    822  OE1 GLU B 112      30.053  14.468 101.281  1.00 51.35           O
ATOM    823  OE2 GLU B 112      28.713  12.768 100.762  1.00 51.35           O
ATOM    824  C   GLU B 112      28.419  12.917 106.240  1.00 51.35           C
ATOM    825  O   GLU B 112      28.812  13.758 107.046  1.00 51.35           O
ATOM    826  N   MET B 113      27.140  12.515 106.177  1.00166.84           N
ATOM    827  CA  MET B 113      26.083  13.001 107.017  1.00166.84           C
ATOM    828  CB  MET B 113      24.694  12.848 106.387  1.00166.84           C
ATOM    829  CG  MET B 113      24.654  13.790 105.186  1.00166.84           C
ATOM    830  SD  MET B 113      25.243  15.450 105.649  1.00166.84           S
ATOM    831  CE  MET B 113      26.013  15.857 104.054  1.00166.84           C
ATOM    832  C   MET B 113      26.144  12.459 108.413  1.00166.84           C
ATOM    833  O   MET B 113      25.608  13.077 109.332  1.00166.84           O
ATOM    834  N   ASP B 114      26.807  11.300 108.613  1.00102.87           N
ATOM    835  CA  ASP B 114      26.887  10.666 109.904  1.00102.87           C
ATOM    836  CB  ASP B 114      27.373  11.628 111.007  1.00102.87           C
ATOM    837  CG  ASP B 114      27.687  10.826 112.264  1.00102.87           C
ATOM    838  OD1 ASP B 114      27.459   9.587 112.246  1.00102.87           O
ATOM    839  OD2 ASP B 114      28.161  11.442 113.256  1.00102.87           O
ATOM    840  C   ASP B 114      25.558  10.103 110.322  1.00102.87           C
ATOM    841  O   ASP B 114      25.127  10.274 111.462  1.00102.87           O
ATOM    842  N   THR B 115      24.862   9.426 109.384  1.00 59.89           N
ATOM    843  CA  THR B 115      23.626   8.759 109.691  1.00 59.89           C
ATOM    844  CB  THR B 115      22.499   9.251 108.817  1.00 59.89           C
ATOM    845  OG1 THR B 115      22.445  10.669 108.893  1.00 59.89           O
ATOM    846  CG2 THR B 115      21.152   8.698 109.319  1.00 59.89           C
ATOM    847  C   THR B 115      23.874   7.292 109.441  1.00 59.89           C
ATOM    848  O   THR B 115      25.022   6.884 109.258  1.00 59.89           O
ATOM    849  N   ASP B 116      22.817   6.447 109.492  1.00 76.99           N
ATOM    850  CA  ASP B 116      22.941   5.048 109.187  1.00 76.99           C
ATOM    851  CB  ASP B 116      21.885   4.167 109.875  1.00 76.99           C
ATOM    852  CG  ASP B 116      22.351   2.716 109.816  1.00 76.99           C
ATOM    853  OD1 ASP B 116      23.537   2.484 109.457  1.00 76.99           O
ATOM    854  OD2 ASP B 116      21.528   1.821 110.146  1.00 76.99           O
ATOM    855  C   ASP B 116      22.763   4.902 107.702  1.00 76.99           C
ATOM    856  O   ASP B 116      22.418   5.856 107.005  1.00 76.99           O
ATOM    857  N   LYS B 117      23.036   3.689 107.185  1.00 73.98           N
ATOM    858  CA  LYS B 117      22.906   3.351 105.795  1.00 73.98           C
ATOM    859  CB  LYS B 117      23.468   1.949 105.506  1.00 73.98           C
ATOM    860  CG  LYS B 117      23.583   1.602 104.023  1.00 73.98           C
ATOM    861  CD  LYS B 117      24.481   0.388 103.768  0.00 73.98           C
ATOM    862  CE  LYS B 117      24.632   0.023 102.290  0.00 73.98           C
ATOM    863  NZ  LYS B 117      25.651  -1.039 102.134  0.00 73.98           N
ATOM    864  C   LYS B 117      21.454   3.362 105.420  1.00 73.98           C
ATOM    865  O   LYS B 117      21.078   3.789 104.328  1.00 73.98           O
ATOM    866  N   LYS B 118      20.594   2.881 106.336  1.00 96.00           N
ATOM    867  CA  LYS B 118      19.190   2.770 106.067  1.00 96.00           C
ATOM    868  CB  LYS B 118      18.397   2.072 107.192  1.00 96.00           C
ATOM    869  CG  LYS B 118      18.294   2.867 108.496  1.00 96.00           C
ATOM    870  CD  LYS B 118      17.213   2.341 109.444  1.00 96.00           C
ATOM    871  CE  LYS B 118      17.049   3.169 110.721  1.00 96.00           C
ATOM    872  NZ  LYS B 118      18.196   2.946 111.630  1.00 96.00           N
ATOM    873  C   LYS B 118      18.596   4.128 105.864  1.00 96.00           C
ATOM    874  O   LYS B 118      17.670   4.279 105.069  1.00 96.00           O
ATOM    875  N   SER B 119      19.073   5.137 106.621  1.00 77.71           N
ATOM    876  CA  SER B 119      18.552   6.474 106.528  1.00 77.71           C
ATOM    877  CB  SER B 119      19.052   7.388 107.658  1.00 77.71           C
ATOM    878  OG  SER B 119      18.502   8.689 107.515  1.00 77.71           O
ATOM    879  C   SER B 119      18.947   7.117 105.235  1.00 77.71           C
ATOM    880  O   SER B 119      18.145   7.795 104.592  1.00 77.71           O
ATOM    881  N   ALA B 120      20.210   6.927 104.821  1.00 38.82           N
ATOM    882  CA  ALA B 120      20.659   7.562 103.623  1.00 38.82           C
ATOM    883  CB  ALA B 120      22.123   7.225 103.299  1.00 38.82           C
ATOM    884  C   ALA B 120      19.814   7.064 102.494  1.00 38.82           C
ATOM    885  O   ALA B 120      19.307   7.853 101.698  1.00 38.82           O
ATOM    886  N   GLY B 121      19.600   5.735 102.432  1.00 30.17           N
ATOM    887  CA  GLY B 121      18.867   5.133 101.353  1.00 30.17           C
ATOM    888  C   GLY B 121      17.444   5.602 101.336  1.00 30.17           C
ATOM    889  O   GLY B 121      16.902   5.907 100.275  1.00 30.17           O
ATOM    890  N   ALA B 122      16.795   5.652 102.515  1.00 32.12           N
ATOM    891  CA  ALA B 122      15.413   6.035 102.596  1.00 32.12           C
ATOM    892  CB  ALA B 122      14.851   5.942 104.025  1.00 32.12           C
ATOM    893  C   ALA B 122      15.275   7.455 102.155  1.00 32.12           C
ATOM    894  O   ALA B 122      14.323   7.814 101.465  1.00 32.12           O
ATOM    895  N   ALA B 123      16.212   8.317 102.584  1.00 35.68           N
ATOM    896  CA  ALA B 123      16.148   9.697 102.208  1.00 35.68           C
ATOM    897  CB  ALA B 123      17.213  10.553 102.918  1.00 35.68           C
ATOM    898  C   ALA B 123      16.363   9.830 100.732  1.00 35.68           C
ATOM    899  O   ALA B 123      15.643  10.557 100.049  1.00 35.68           O
ATOM    900  N   LEU B 124      17.363   9.115 100.186  1.00 92.11           N
ATOM    901  CA  LEU B 124      17.663   9.298  98.798  1.00 92.11           C
ATOM    902  CB  LEU B 124      19.009   8.691  98.410  1.00 92.11           C
ATOM    903  CG  LEU B 124      19.446   9.098  97.004  1.00 92.11           C
ATOM    904  CD1 LEU B 124      19.187  10.590  96.745  1.00 92.11           C
ATOM    905  CD2 LEU B 124      20.942   8.836  96.879  1.00 92.11           C
ATOM    906  C   LEU B 124      16.551   8.787  97.939  1.00 92.11           C
ATOM    907  O   LEU B 124      16.152   9.445  96.979  1.00 92.11           O
ATOM    908  N   ASP B 125      15.985   7.616  98.280  1.00 78.54           N
ATOM    909  CA  ASP B 125      14.932   7.071  97.474  1.00 78.54           C
ATOM    910  CB  ASP B 125      14.421   5.716  97.997  1.00 78.54           C
ATOM    911  CG  ASP B 125      13.413   5.153  97.002  1.00 78.54           C
ATOM    912  OD1 ASP B 125      13.185   5.806  95.950  1.00 78.54           O
ATOM    913  OD2 ASP B 125      12.856   4.058  97.283  1.00 78.54           O
ATOM    914  C   ASP B 125      13.778   8.028  97.471  1.00 78.54           C
ATOM    915  O   ASP B 125      13.193   8.302  96.425  1.00 78.54           O
ATOM    916  N   ALA B 126      13.432   8.590  98.643  1.00 28.63           N
ATOM    917  CA  ALA B 126      12.297   9.465  98.711  1.00 28.63           C
ATOM    918  CB  ALA B 126      11.983   9.938 100.136  1.00 28.63           C
ATOM    919  C   ALA B 126      12.541  10.670  97.853  1.00 28.63           C
ATOM    920  O   ALA B 126      11.643  11.131  97.151  1.00 28.63           O
ATOM    921  N   VAL B 127      13.776  11.203  97.874  1.00 36.33           N
ATOM    922  CA  VAL B 127      14.099  12.395  97.139  1.00 36.33           C
ATOM    923  CB  VAL B 127      15.517  12.837  97.359  1.00 36.33           C
ATOM    924  CG1 VAL B 127      15.783  14.081  96.495  1.00 36.33           C
ATOM    925  CG2 VAL B 127      15.726  13.071  98.866  1.00 36.33           C
ATOM    926  C   VAL B 127      13.915  12.178  95.664  1.00 36.33           C
ATOM    927  O   VAL B 127      13.397  13.055  94.972  1.00 36.33           O
ATOM    928  N   CYS B 128      14.352  11.012  95.142  1.00 34.77           N
ATOM    929  CA  CYS B 128      14.267  10.725  93.733  1.00 34.77           C
ATOM    930  CB  CYS B 128      14.925   9.385  93.357  1.00 34.77           C
ATOM    931  SG  CYS B 128      16.718   9.372  93.655  1.00 34.77           S
ATOM    932  C   CYS B 128      12.835  10.642  93.312  1.00 34.77           C
ATOM    933  O   CYS B 128      12.457  11.171  92.267  1.00 34.77           O
ATOM    934  N   ASN B 129      12.000   9.962  94.118  1.00 62.86           N
ATOM    935  CA  ASN B 129      10.620   9.779  93.771  1.00 62.86           C
ATOM    936  CB  ASN B 129       9.867   8.869  94.756  1.00 62.86           C
ATOM    937  CG  ASN B 129       8.542   8.486  94.110  1.00 62.86           C
ATOM    938  OD1 ASN B 129       7.756   9.344  93.711  1.00 62.86           O
ATOM    939  ND2 ASN B 129       8.294   7.155  93.983  1.00 62.86           N
ATOM    940  C   ASN B 129       9.933  11.107  93.758  1.00 62.86           C
ATOM    941  O   ASN B 129       9.099  11.375  92.895  1.00 62.86           O
ATOM    942  N   LEU B 130      10.265  11.977  94.731  1.00 39.82           N
ATOM    943  CA  LEU B 130       9.621  13.256  94.829  1.00 39.82           C
ATOM    944  CB  LEU B 130      10.029  14.037  96.091  1.00 39.82           C
ATOM    945  CG  LEU B 130       9.326  15.401  96.214  1.00 39.82           C
ATOM    946  CD1 LEU B 130       7.807  15.234  96.393  1.00 39.82           C
ATOM    947  CD2 LEU B 130       9.958  16.255  97.323  1.00 39.82           C
ATOM    948  C   LEU B 130       9.959  14.086  93.625  1.00 39.82           C
ATOM    949  O   LEU B 130       9.099  14.774  93.078  1.00 39.82           O
ATOM    950  N   ILE B 131      11.227  14.044  93.169  1.00 41.52           N
ATOM    951  CA  ILE B 131      11.637  14.834  92.038  1.00 41.52           C
ATOM    952  CB  ILE B 131      13.104  14.705  91.739  1.00 41.52           C
ATOM    953  CG1 ILE B 131      13.940  15.290  92.890  1.00 41.52           C
ATOM    954  CG2 ILE B 131      13.373  15.368  90.379  1.00 41.52           C
ATOM    955  CD1 ILE B 131      15.428  14.962  92.792  1.00 41.52           C
ATOM    956  C   ILE B 131      10.877  14.395  90.829  1.00 41.52           C
ATOM    957  O   ILE B 131      10.394  15.223  90.059  1.00 41.52           O
ATOM    958  N   THR B 132      10.740  13.070  90.642  1.00 33.63           N
ATOM    959  CA  THR B 132      10.056  12.542  89.496  1.00 33.63           C
ATOM    960  CB  THR B 132      10.056  11.042  89.462  1.00 33.63           C
ATOM    961  OG1 THR B 132      11.387  10.553  89.395  1.00 33.63           O
ATOM    962  CG2 THR B 132       9.231  10.570  88.250  1.00 33.63           C
ATOM    963  C   THR B 132       8.630  12.991  89.523  1.00 33.63           C
ATOM    964  O   THR B 132       8.075  13.375  88.493  1.00 33.63           O
ATOM    965  N   LYS B 133       7.998  12.941  90.710  1.00132.31           N
ATOM    966  CA  LYS B 133       6.620  13.313  90.856  1.00132.31           C
ATOM    967  CB  LYS B 133       6.118  13.099  92.293  1.00132.31           C
ATOM    968  CG  LYS B 133       4.674  13.544  92.532  1.00132.31           C
ATOM    969  CD  LYS B 133       3.618  12.699  91.820  1.00132.31           C
ATOM    970  CE  LYS B 133       3.389  13.089  90.360  1.00132.31           C
ATOM    971  NZ  LYS B 133       2.301  12.267  89.784  1.00132.31           N
ATOM    972  C   LYS B 133       6.455  14.764  90.538  1.00132.31           C
ATOM    973  O   LYS B 133       5.546  15.141  89.801  1.00132.31           O
ATOM    974  N   GLU B 134       7.352  15.616  91.072  1.00109.58           N
ATOM    975  CA  GLU B 134       7.217  17.030  90.885  1.00109.58           C
ATOM    976  CB  GLU B 134       8.256  17.845  91.677  1.00109.58           C
ATOM    977  CG  GLU B 134       7.944  19.342  91.716  1.00109.58           C
ATOM    978  CD  GLU B 134       6.620  19.519  92.454  1.00109.58           C
ATOM    979  OE1 GLU B 134       5.590  19.008  91.941  1.00109.58           O
ATOM    980  OE2 GLU B 134       6.619  20.165  93.537  1.00109.58           O
ATOM    981  C   GLU B 134       7.357  17.363  89.435  1.00109.58           C
ATOM    982  O   GLU B 134       6.600  18.177  88.909  1.00109.58           O
ATOM    983  N   VAL B 135       8.334  16.739  88.749  1.00 35.72           N
ATOM    984  CA  VAL B 135       8.554  17.000  87.353  1.00 35.72           C
ATOM    985  CB  VAL B 135       9.746  16.274  86.801  1.00 35.72           C
ATOM    986  CG1 VAL B 135       9.812  16.520  85.284  1.00 35.72           C
ATOM    987  CG2 VAL B 135      10.999  16.735  87.563  1.00 35.72           C
ATOM    988  C   VAL B 135       7.362  16.548  86.568  1.00 35.72           C
ATOM    989  O   VAL B 135       6.904  17.244  85.662  1.00 35.72           O
ATOM    990  N   SER B 136       6.812  15.366  86.902  1.00 82.21           N
ATOM    991  CA  SER B 136       5.710  14.832  86.152  1.00 82.21           C
ATOM    992  CB  SER B 136       5.266  13.438  86.634  1.00 82.21           C
ATOM    993  OG  SER B 136       4.746  13.514  87.953  1.00 82.21           O
ATOM    994  C   SER B 136       4.546  15.762  86.281  1.00 82.21           C
ATOM    995  O   SER B 136       3.718  15.857  85.375  1.00 82.21           O
ATOM    996  N   GLY B 137       4.453  16.451  87.433  1.00 36.41           N
ATOM    997  CA  GLY B 137       3.423  17.404  87.738  1.00 36.41           C
ATOM    998  C   GLY B 137       3.568  18.595  86.844  1.00 36.41           C
ATOM    999  O   GLY B 137       2.580  19.247  86.511  1.00 36.41           O
ATOM   1000  N   GLY B 138       4.811  18.926  86.439  1.00 31.35           N
ATOM   1001  CA  GLY B 138       5.007  20.103  85.645  1.00 31.35           C
ATOM   1002  C   GLY B 138       5.712  21.123  86.477  1.00 31.35           C
ATOM   1003  O   GLY B 138       5.823  22.284  86.085  1.00 31.35           O
ATOM   1004  N   GLY B 139       6.198  20.717  87.665  1.00 24.79           N
ATOM   1005  CA  GLY B 139       6.913  21.640  88.495  1.00 24.79           C
ATOM   1006  C   GLY B 139       8.368  21.521  88.173  1.00 24.79           C
ATOM   1007  O   GLY B 139       8.830  20.494  87.676  1.00 24.79           O
ATOM   1008  N   ALA B 140       9.136  22.589  88.463  1.00 36.25           N
ATOM   1009  CA  ALA B 140      10.545  22.573  88.207  1.00 36.25           C
ATOM   1010  CB  ALA B 140      11.076  23.893  87.619  1.00 36.25           C
ATOM   1011  C   ALA B 140      11.226  22.366  89.522  1.00 36.25           C
ATOM   1012  O   ALA B 140      10.874  22.980  90.530  1.00 36.25           O
ATOM   1013  N   VAL B 141      12.224  21.461  89.540  1.00 50.59           N
ATOM   1014  CA  VAL B 141      12.943  21.186  90.750  1.00 50.59           C
ATOM   1015  CB  VAL B 141      13.208  19.719  90.952  1.00 50.59           C
ATOM   1016  CG1 VAL B 141      14.036  19.521  92.234  1.00 50.59           C
ATOM   1017  CG2 VAL B 141      11.858  18.980  90.959  1.00 50.59           C
ATOM   1018  C   VAL B 141      14.266  21.863  90.630  1.00 50.59           C
ATOM   1019  O   VAL B 141      15.048  21.568  89.729  1.00 50.59           O
ATOM   1020  N   THR B 142      14.562  22.800  91.546  1.00 55.51           N
ATOM   1021  CA  THR B 142      15.819  23.477  91.469  1.00 55.51           C
ATOM   1022  CB  THR B 142      15.686  24.970  91.471  1.00 55.51           C
ATOM   1023  OG1 THR B 142      14.880  25.387  90.379  1.00 55.51           O
ATOM   1024  CG2 THR B 142      17.086  25.594  91.356  1.00 55.51           C
ATOM   1025  C   THR B 142      16.592  23.075  92.681  1.00 55.51           C
ATOM   1026  O   THR B 142      16.040  22.874  93.759  1.00 55.51           O
ATOM   1027  N   LEU B 143      17.906  22.870  92.518  1.00 95.95           N
ATOM   1028  CA  LEU B 143      18.716  22.538  93.647  1.00 95.95           C
ATOM   1029  CB  LEU B 143      19.185  21.072  93.646  1.00 95.95           C
ATOM   1030  CG  LEU B 143      18.024  20.059  93.725  1.00 95.95           C
ATOM   1031  CD1 LEU B 143      18.539  18.614  93.730  1.00 95.95           C
ATOM   1032  CD2 LEU B 143      17.102  20.356  94.916  1.00 95.95           C
ATOM   1033  C   LEU B 143      19.932  23.395  93.532  1.00 95.95           C
ATOM   1034  O   LEU B 143      20.672  23.284  92.555  1.00 95.95           O
ATOM   1035  N   PRO B 144      20.184  24.221  94.512  1.00238.87           N
ATOM   1036  CA  PRO B 144      21.234  25.194  94.458  1.00238.87           C
ATOM   1037  CD  PRO B 144      19.391  24.308  95.725  1.00238.87           C
ATOM   1038  CB  PRO B 144      21.302  25.815  95.852  1.00238.87           C
ATOM   1039  CG  PRO B 144      19.885  25.592  96.420  1.00238.87           C
ATOM   1040  C   PRO B 144      22.545  24.704  93.937  1.00238.87           C
ATOM   1041  O   PRO B 144      22.868  25.039  92.819  1.00238.87           O
ATOM   1042  N   GLY B 145      23.312  23.867  94.623  1.00169.85           N
ATOM   1043  CA  GLY B 145      24.592  23.506  94.078  1.00169.85           C
ATOM   1044  C   GLY B 145      24.504  22.608  92.874  1.00169.85           C
ATOM   1045  O   GLY B 145      25.488  22.479  92.158  1.00169.85           O
ATOM   1046  N   VAL B 146      23.440  21.792  92.737  1.00130.19           N
ATOM   1047  CA  VAL B 146      23.393  20.828  91.651  1.00130.19           C
ATOM   1048  CB  VAL B 146      22.538  19.650  91.975  1.00130.19           C
ATOM   1049  CG1 VAL B 146      22.529  18.691  90.772  1.00130.19           C
ATOM   1050  CG2 VAL B 146      23.075  19.033  93.262  1.00130.19           C
ATOM   1051  C   VAL B 146      22.924  21.238  90.284  1.00130.19           C
ATOM   1052  O   VAL B 146      23.636  21.006  89.311  1.00130.19           O
ATOM   1053  N   GLY B 147      21.705  21.817  90.157  1.00 49.46           N
ATOM   1054  CA  GLY B 147      21.156  22.046  88.838  1.00 49.46           C
ATOM   1055  C   GLY B 147      19.650  21.985  88.954  1.00 49.46           C
ATOM   1056  O   GLY B 147      19.111  22.141  90.049  1.00 49.46           O
ATOM   1057  N   LYS B 148      18.923  21.756  87.826  1.00 52.69           N
ATOM   1058  CA  LYS B 148      17.482  21.753  87.888  1.00 52.69           C
ATOM   1059  CB  LYS B 148      16.857  23.049  87.346  1.00 52.69           C
ATOM   1060  CG  LYS B 148      17.284  24.319  88.081  1.00 52.69           C
ATOM   1061  CD  LYS B 148      16.967  25.592  87.292  1.00 52.69           C
ATOM   1062  CE  LYS B 148      17.381  26.891  87.989  1.00 52.69           C
ATOM   1063  NZ  LYS B 148      17.046  28.053  87.134  1.00 52.69           N
ATOM   1064  C   LYS B 148      16.925  20.652  87.024  1.00 52.69           C
ATOM   1065  O   LYS B 148      17.589  20.167  86.109  1.00 52.69           O
ATOM   1066  N   ILE B 149      15.673  20.225  87.318  1.00 99.31           N
ATOM   1067  CA  ILE B 149      14.995  19.220  86.540  1.00 99.31           C
ATOM   1068  CB  ILE B 149      14.773  17.930  87.287  1.00 99.31           C
ATOM   1069  CG1 ILE B 149      14.244  16.842  86.337  1.00 99.31           C
ATOM   1070  CG2 ILE B 149      13.864  18.213  88.497  1.00 99.31           C
ATOM   1071  CD1 ILE B 149      14.273  15.439  86.940  1.00 99.31           C
ATOM   1072  C   ILE B 149      13.646  19.760  86.159  1.00 99.31           C
ATOM   1073  O   ILE B 149      12.929  20.308  86.998  1.00 99.31           O
ATOM   1074  N   TYR B 150      13.281  19.666  84.858  1.00 68.56           N
ATOM   1075  CA  TYR B 150      11.969  20.102  84.472  1.00 68.56           C
ATOM   1076  CB  TYR B 150      11.821  21.617  84.215  1.00 68.56           C
ATOM   1077  CG  TYR B 150      12.668  22.095  83.086  1.00 68.56           C
ATOM   1078  CD1 TYR B 150      12.219  22.013  81.787  1.00 68.56           C
ATOM   1079  CD2 TYR B 150      13.906  22.644  83.330  1.00 68.56           C
ATOM   1080  CE1 TYR B 150      12.992  22.471  80.747  1.00 68.56           C
ATOM   1081  CE2 TYR B 150      14.684  23.104  82.295  1.00 68.56           C
ATOM   1082  CZ  TYR B 150      14.226  23.018  81.001  1.00 68.56           C
ATOM   1083  OH  TYR B 150      15.021  23.496  79.939  1.00 68.56           O
ATOM   1084  C   TYR B 150      11.481  19.325  83.288  1.00 68.56           C
ATOM   1085  O   TYR B 150      12.214  18.542  82.686  1.00 68.56           O
ATOM   1086  N   CYS B 151      10.188  19.508  82.953  1.00 83.81           N
ATOM   1087  CA  CYS B 151       9.591  18.804  81.855  1.00 83.81           C
ATOM   1088  CB  CYS B 151       8.096  18.502  82.061  1.00 83.81           C
ATOM   1089  SG  CYS B 151       7.087  20.011  82.182  1.00 83.81           S
ATOM   1090  C   CYS B 151       9.715  19.649  80.626  1.00 83.81           C
ATOM   1091  O   CYS B 151       9.635  20.875  80.689  1.00 83.81           O
ATOM   1092  N   ARG B 152       9.919  18.994  79.465  1.00148.24           N
ATOM   1093  CA  ARG B 152      10.093  19.694  78.226  1.00148.24           C
ATOM   1094  CB  ARG B 152      11.471  19.392  77.623  1.00148.24           C
ATOM   1095  CG  ARG B 152      11.893  20.286  76.468  1.00148.24           C
ATOM   1096  CD  ARG B 152      13.385  20.149  76.165  1.00148.24           C
ATOM   1097  NE  ARG B 152      13.731  18.709  76.330  1.00148.24           N
ATOM   1098  CZ  ARG B 152      15.020  18.338  76.586  1.00148.24           C
ATOM   1099  NH1 ARG B 152      15.993  19.288  76.695  1.00148.24           N
ATOM   1100  NH2 ARG B 152      15.332  17.019  76.746  1.00148.24           N
ATOM   1101  C   ARG B 152       9.021  19.229  77.287  1.00148.24           C
ATOM   1102  O   ARG B 152       8.685  18.047  77.249  1.00148.24           O
ATOM   1103  N   GLU B 153       8.444  20.169  76.510  1.00 89.50           N
ATOM   1104  CA  GLU B 153       7.349  19.840  75.642  1.00 89.50           C
ATOM   1105  CB  GLU B 153       6.480  21.050  75.257  1.00 89.50           C
ATOM   1106  CG  GLU B 153       5.723  21.663  76.437  1.00 89.50           C
ATOM   1107  CD  GLU B 153       4.847  20.582  77.052  1.00 89.50           C
ATOM   1108  OE1 GLU B 153       5.420  19.648  77.671  1.00 89.50           O
ATOM   1109  OE2 GLU B 153       3.598  20.674  76.917  1.00 89.50           O
ATOM   1110  C   GLU B 153       7.839  19.227  74.370  1.00 89.50           C
ATOM   1111  O   GLU B 153       8.909  19.562  73.865  1.00 89.50           O
ATOM   1112  N   ARG B 154       7.034  18.288  73.832  1.00121.53           N
ATOM   1113  CA  ARG B 154       7.299  17.637  72.582  1.00121.53           C
ATOM   1114  CB  ARG B 154       7.423  16.108  72.709  1.00121.53           C
ATOM   1115  CG  ARG B 154       8.100  15.444  71.511  1.00121.53           C
ATOM   1116  CD  ARG B 154       9.626  15.501  71.586  1.00121.53           C
ATOM   1117  NE  ARG B 154      10.012  16.909  71.879  1.00121.53           N
ATOM   1118  CZ  ARG B 154      11.161  17.158  72.571  1.00121.53           C
ATOM   1119  NH1 ARG B 154      11.960  16.121  72.957  1.00121.53           N
ATOM   1120  NH2 ARG B 154      11.505  18.441  72.888  1.00121.53           N
ATOM   1121  C   ARG B 154       6.073  17.898  71.759  1.00121.53           C
ATOM   1122  O   ARG B 154       4.955  17.786  72.259  1.00121.53           O
ATOM   1123  N   PRO B 155       6.246  18.262  70.521  1.00 68.56           N
ATOM   1124  CA  PRO B 155       5.111  18.551  69.686  1.00 68.56           C
ATOM   1125  CD  PRO B 155       7.410  19.043  70.140  1.00 68.56           C
ATOM   1126  CB  PRO B 155       5.616  19.485  68.582  1.00 68.56           C
ATOM   1127  CG  PRO B 155       7.151  19.401  68.670  1.00 68.56           C
ATOM   1128  C   PRO B 155       4.449  17.315  69.172  1.00 68.56           C
ATOM   1129  O   PRO B 155       5.060  16.248  69.191  1.00 68.56           O
ATOM   1130  N   GLU B 156       3.188  17.447  68.713  1.00 73.32           N
ATOM   1131  CA  GLU B 156       2.455  16.344  68.170  1.00 73.32           C
ATOM   1132  CB  GLU B 156       0.995  16.707  67.843  1.00 73.32           C
ATOM   1133  CG  GLU B 156       0.161  15.548  67.294  1.00 73.32           C
ATOM   1134  CD  GLU B 156      -1.289  16.007  67.213  1.00 73.32           C
ATOM   1135  OE1 GLU B 156      -1.525  17.240  67.308  1.00 73.32           O
ATOM   1136  OE2 GLU B 156      -2.179  15.130  67.057  1.00 73.32           O
ATOM   1137  C   GLU B 156       3.153  15.951  66.909  1.00 73.32           C
ATOM   1138  O   GLU B 156       3.748  16.791  66.235  1.00 73.32           O
ATOM   1139  N   ARG B 157       3.113  14.647  66.570  1.00160.54           N
ATOM   1140  CA  ARG B 157       3.825  14.170  65.422  1.00160.54           C
ATOM   1141  CB  ARG B 157       5.009  13.264  65.786  1.00160.54           C
ATOM   1142  CG  ARG B 157       6.038  13.921  66.701  1.00160.54           C
ATOM   1143  CD  ARG B 157       7.057  12.929  67.259  1.00160.54           C
ATOM   1144  NE  ARG B 157       6.286  11.831  67.908  1.00160.54           N
ATOM   1145  CZ  ARG B 157       5.715  12.024  69.132  1.00160.54           C
ATOM   1146  NH1 ARG B 157       5.825  13.236  69.748  1.00160.54           N
ATOM   1147  NH2 ARG B 157       5.022  11.013  69.736  1.00160.54           N
ATOM   1148  C   ARG B 157       2.911  13.305  64.623  1.00160.54           C
ATOM   1149  O   ARG B 157       1.825  12.932  65.065  1.00160.54           O
ATOM   1150  N   MET B 158       3.348  12.977  63.393  1.00128.82           N
ATOM   1151  CA  MET B 158       2.588  12.108  62.552  1.00128.82           C
ATOM   1152  CB  MET B 158       2.435  12.628  61.106  1.00128.82           C
ATOM   1153  CG  MET B 158       3.750  12.822  60.343  0.00128.82           C
ATOM   1154  SD  MET B 158       4.540  11.294  59.754  1.00128.82           S
ATOM   1155  CE  MET B 158       3.282  10.955  58.489  1.00128.82           C
ATOM   1156  C   MET B 158       3.311  10.807  62.522  1.00128.82           C
ATOM   1157  O   MET B 158       4.539  10.761  62.571  1.00128.82           O
ATOM   1158  N   VAL B 159       2.547   9.701  62.494  1.00 95.99           N
ATOM   1159  CA  VAL B 159       3.111   8.383  62.450  1.00 95.99           C
ATOM   1160  CB  VAL B 159       3.316   7.807  63.823  1.00 95.99           C
ATOM   1161  CG1 VAL B 159       3.922   6.394  63.729  1.00 95.99           C
ATOM   1162  CG2 VAL B 159       4.198   8.788  64.618  1.00 95.99           C
ATOM   1163  C   VAL B 159       2.118   7.553  61.693  1.00 95.99           C
ATOM   1164  O   VAL B 159       1.018   8.021  61.408  1.00 95.99           O
ATOM   1165  N   ARG B 160       2.487   6.314  61.310  1.00110.91           N
ATOM   1166  CA  ARG B 160       1.584   5.473  60.578  1.00110.91           C
ATOM   1167  CB  ARG B 160       2.113   5.040  59.201  1.00110.91           C
ATOM   1168  CG  ARG B 160       2.195   6.156  58.166  1.00110.91           C
ATOM   1169  CD  ARG B 160       0.940   6.282  57.301  1.00110.91           C
ATOM   1170  NE  ARG B 160       0.739   4.978  56.611  1.00110.91           N
ATOM   1171  CZ  ARG B 160       1.369   4.720  55.429  1.00110.91           C
ATOM   1172  NH1 ARG B 160       2.203   5.649  54.878  1.00110.91           N
ATOM   1173  NH2 ARG B 160       1.160   3.529  54.796  1.00110.91           N
ATOM   1174  C   ARG B 160       1.394   4.199  61.338  1.00110.91           C
ATOM   1175  O   ARG B 160       2.275   3.755  62.073  1.00110.91           O
ATOM   1176  N   ASN B 161       0.212   3.578  61.172  1.00 66.40           N
ATOM   1177  CA  ASN B 161      -0.060   2.333  61.827  1.00 66.40           C
ATOM   1178  CB  ASN B 161      -1.518   2.224  62.317  1.00 66.40           C
ATOM   1179  CG  ASN B 161      -1.677   0.974  63.173  1.00 66.40           C
ATOM   1180  OD1 ASN B 161      -1.674   1.039  64.401  1.00 66.40           O
ATOM   1181  ND2 ASN B 161      -1.821  -0.204  62.514  1.00 66.40           N
ATOM   1182  C   ASN B 161       0.169   1.262  60.810  1.00 66.40           C
ATOM   1183  O   ASN B 161      -0.499   1.212  59.782  1.00 66.40           O
ATOM   1184  N   PRO B 162       1.125   0.415  61.050  1.00 72.95           N
ATOM   1185  CA  PRO B 162       1.453  -0.634  60.124  1.00 72.95           C
ATOM   1186  CD  PRO B 162       1.600   0.138  62.394  1.00 72.95           C
ATOM   1187  CB  PRO B 162       2.537  -1.452  60.819  1.00 72.95           C
ATOM   1188  CG  PRO B 162       2.204  -1.275  62.313  1.00 72.95           C
ATOM   1189  C   PRO B 162       0.272  -1.490  59.765  1.00 72.95           C
ATOM   1190  O   PRO B 162       0.109  -1.808  58.588  1.00 72.95           O
ATOM   1191  N   ALA B 163      -0.530  -1.922  60.759  1.00 46.40           N
ATOM   1192  CA  ALA B 163      -1.640  -2.786  60.463  1.00 46.40           C
ATOM   1193  CB  ALA B 163      -2.293  -3.355  61.734  1.00 46.40           C
ATOM   1194  C   ALA B 163      -2.714  -2.071  59.698  1.00 46.40           C
ATOM   1195  O   ALA B 163      -3.178  -2.552  58.664  1.00 46.40           O
ATOM   1196  N   THR B 164      -3.132  -0.896  60.211  1.00111.97           N
ATOM   1197  CA  THR B 164      -4.214  -0.129  59.661  1.00111.97           C
ATOM   1198  CB  THR B 164      -4.581   1.039  60.524  1.00111.97           C
ATOM   1199  OG1 THR B 164      -4.915   0.614  61.834  1.00111.97           O
ATOM   1200  CG2 THR B 164      -5.785   1.737  59.881  1.00111.97           C
ATOM   1201  C   THR B 164      -3.829   0.467  58.349  1.00111.97           C
ATOM   1202  O   THR B 164      -4.569   0.375  57.372  1.00111.97           O
ATOM   1203  N   GLY B 165      -2.639   1.091  58.299  1.00 21.93           N
ATOM   1204  CA  GLY B 165      -2.191   1.785  57.130  1.00 21.93           C
ATOM   1205  C   GLY B 165      -2.623   3.210  57.283  1.00 21.93           C
ATOM   1206  O   GLY B 165      -2.276   4.070  56.475  1.00 21.93           O
ATOM   1207  N   GLU B 166      -3.402   3.487  58.346  1.00 43.97           N
ATOM   1208  CA  GLU B 166      -3.900   4.806  58.603  1.00 43.97           C
ATOM   1209  CB  GLU B 166      -5.076   4.794  59.599  1.00 43.97           C
ATOM   1210  CG  GLU B 166      -5.661   6.168  59.924  0.00 43.97           C
ATOM   1211  CD  GLU B 166      -6.697   5.979  61.026  0.00 43.97           C
ATOM   1212  OE1 GLU B 166      -6.858   4.820  61.493  0.00 43.97           O
ATOM   1213  OE2 GLU B 166      -7.333   6.993  61.421  0.00 43.97           O
ATOM   1214  C   GLU B 166      -2.805   5.621  59.214  1.00 43.97           C
ATOM   1215  O   GLU B 166      -2.006   5.120  60.004  1.00 43.97           O
ATOM   1216  N   GLN B 167      -2.725   6.918  58.847  1.00 89.86           N
ATOM   1217  CA  GLN B 167      -1.744   7.741  59.486  1.00 89.86           C
ATOM   1218  CB  GLN B 167      -1.371   9.031  58.728  1.00 89.86           C
ATOM   1219  CG  GLN B 167      -0.563   8.818  57.445  1.00 89.86           C
ATOM   1220  CD  GLN B 167      -1.525   8.500  56.309  1.00 89.86           C
ATOM   1221  OE1 GLN B 167      -2.243   7.503  56.340  1.00 89.86           O
ATOM   1222  NE2 GLN B 167      -1.545   9.378  55.272  1.00 89.86           N
ATOM   1223  C   GLN B 167      -2.364   8.139  60.780  1.00 89.86           C
ATOM   1224  O   GLN B 167      -3.572   8.357  60.845  1.00 89.86           O
ATOM   1225  N   PHE B 168      -1.568   8.204  61.862  1.00 45.21           N
ATOM   1226  CA  PHE B 168      -2.149   8.607  63.107  1.00 45.21           C
ATOM   1227  CB  PHE B 168      -2.319   7.476  64.142  1.00 45.21           C
ATOM   1228  CG  PHE B 168      -0.988   6.943  64.548  1.00 45.21           C
ATOM   1229  CD1 PHE B 168      -0.249   7.572  65.524  1.00 45.21           C
ATOM   1230  CD2 PHE B 168      -0.484   5.802  63.964  1.00 45.21           C
ATOM   1231  CE1 PHE B 168       0.975   7.077  65.904  1.00 45.21           C
ATOM   1232  CE2 PHE B 168       0.740   5.301  64.340  1.00 45.21           C
ATOM   1233  CZ  PHE B 168       1.471   5.940  65.312  1.00 45.21           C
ATOM   1234  C   PHE B 168      -1.280   9.663  63.689  1.00 45.21           C
ATOM   1235  O   PHE B 168      -0.107   9.790  63.343  1.00 45.21           O
ATOM   1236  N   LYS B 169      -1.855  10.489  64.576  1.00146.42           N
ATOM   1237  CA  LYS B 169      -1.048  11.525  65.132  1.00146.42           C
ATOM   1238  CB  LYS B 169      -1.734  12.907  65.131  1.00146.42           C
ATOM   1239  CG  LYS B 169      -3.134  12.915  65.752  1.00146.42           C
ATOM   1240  CD  LYS B 169      -4.157  12.078  64.982  1.00146.42           C
ATOM   1241  CE  LYS B 169      -4.588  12.691  63.645  1.00146.42           C
ATOM   1242  NZ  LYS B 169      -5.434  11.735  62.896  1.00146.42           N
ATOM   1243  C   LYS B 169      -0.709  11.155  66.534  1.00146.42           C
ATOM   1244  O   LYS B 169      -1.569  10.750  67.315  1.00146.42           O
ATOM   1245  N   LYS B 170       0.590  11.249  66.872  1.00 99.12           N
ATOM   1246  CA  LYS B 170       0.994  11.024  68.224  1.00 99.12           C
ATOM   1247  CB  LYS B 170       2.460  10.583  68.377  1.00 99.12           C
ATOM   1248  CG  LYS B 170       2.682   9.079  68.211  1.00 99.12           C
ATOM   1249  CD  LYS B 170       2.021   8.261  69.324  1.00 99.12           C
ATOM   1250  CE  LYS B 170       2.236   6.752  69.211  1.00 99.12           C
ATOM   1251  NZ  LYS B 170       1.711   6.079  70.421  1.00 99.12           N
ATOM   1252  C   LYS B 170       0.852  12.351  68.883  1.00 99.12           C
ATOM   1253  O   LYS B 170       1.369  13.351  68.390  1.00 99.12           O
ATOM   1254  N   ASP B 171       0.146  12.394  70.026  1.00 89.02           N
ATOM   1255  CA  ASP B 171      -0.101  13.654  70.658  1.00 89.02           C
ATOM   1256  CB  ASP B 171      -1.178  13.610  71.756  1.00 89.02           C
ATOM   1257  CG  ASP B 171      -0.702  12.682  72.862  1.00 89.02           C
ATOM   1258  OD1 ASP B 171      -0.478  11.478  72.569  1.00 89.02           O
ATOM   1259  OD2 ASP B 171      -0.570  13.162  74.019  1.00 89.02           O
ATOM   1260  C   ASP B 171       1.169  14.141  71.263  1.00 89.02           C
ATOM   1261  O   ASP B 171       2.167  13.423  71.319  1.00 89.02           O
ATOM   1262  N   ALA B 172       1.168  15.409  71.711  1.00 34.17           N
ATOM   1263  CA  ALA B 172       2.360  15.967  72.269  1.00 34.17           C
ATOM   1264  CB  ALA B 172       2.229  17.451  72.653  1.00 34.17           C
ATOM   1265  C   ALA B 172       2.691  15.198  73.507  1.00 34.17           C
ATOM   1266  O   ALA B 172       1.805  14.747  74.233  1.00 34.17           O
ATOM   1267  N   ASP B 173       4.002  14.998  73.749  1.00 95.59           N
ATOM   1268  CA  ASP B 173       4.436  14.279  74.907  1.00 95.59           C
ATOM   1269  CB  ASP B 173       5.119  12.941  74.588  1.00 95.59           C
ATOM   1270  CG  ASP B 173       5.157  12.125  75.872  1.00 95.59           C
ATOM   1271  OD1 ASP B 173       4.473  12.526  76.852  1.00 95.59           O
ATOM   1272  OD2 ASP B 173       5.863  11.082  75.887  1.00 95.59           O
ATOM   1273  C   ASP B 173       5.433  15.147  75.598  1.00 95.59           C
ATOM   1274  O   ASP B 173       5.828  16.186  75.076  1.00 95.59           O
ATOM   1275  N   LYS B 174       5.848  14.759  76.816  1.00 54.73           N
ATOM   1276  CA  LYS B 174       6.807  15.560  77.514  1.00 54.73           C
ATOM   1277  CB  LYS B 174       6.280  16.137  78.839  1.00 54.73           C
ATOM   1278  CG  LYS B 174       5.114  17.112  78.675  1.00 54.73           C
ATOM   1279  CD  LYS B 174       4.443  17.478  80.000  1.00 54.73           C
ATOM   1280  CE  LYS B 174       3.319  18.507  79.864  1.00 54.73           C
ATOM   1281  NZ  LYS B 174       2.794  18.859  81.201  1.00 54.73           N
ATOM   1282  C   LYS B 174       7.972  14.689  77.855  1.00 54.73           C
ATOM   1283  O   LYS B 174       7.847  13.467  77.932  1.00 54.73           O
ATOM   1284  N   VAL B 175       9.154  15.314  78.038  1.00 98.72           N
ATOM   1285  CA  VAL B 175      10.335  14.588  78.406  1.00 98.72           C
ATOM   1286  CB  VAL B 175      11.333  14.463  77.290  1.00 98.72           C
ATOM   1287  CG1 VAL B 175      10.703  13.622  76.168  1.00 98.72           C
ATOM   1288  CG2 VAL B 175      11.746  15.872  76.834  1.00 98.72           C
ATOM   1289  C   VAL B 175      10.994  15.337  79.531  1.00 98.72           C
ATOM   1290  O   VAL B 175      10.876  16.557  79.633  1.00 98.72           O
ATOM   1291  N   VAL B 176      11.690  14.611  80.432  1.00 45.12           N
ATOM   1292  CA  VAL B 176      12.351  15.242  81.541  1.00 45.12           C
ATOM   1293  CB  VAL B 176      12.585  14.314  82.698  1.00 45.12           C
ATOM   1294  CG1 VAL B 176      13.371  15.072  83.782  1.00 45.12           C
ATOM   1295  CG2 VAL B 176      11.226  13.773  83.172  1.00 45.12           C
ATOM   1296  C   VAL B 176      13.685  15.733  81.075  1.00 45.12           C
ATOM   1297  O   VAL B 176      14.317  15.114  80.220  1.00 45.12           O
ATOM   1298  N   LYS B 177      14.142  16.894  81.595  1.00130.35           N
ATOM   1299  CA  LYS B 177      15.452  17.329  81.203  1.00130.35           C
ATOM   1300  CB  LYS B 177      15.496  18.381  80.083  1.00130.35           C
ATOM   1301  CG  LYS B 177      15.178  19.805  80.518  1.00130.35           C
ATOM   1302  CD  LYS B 177      15.625  20.822  79.470  1.00130.35           C
ATOM   1303  CE  LYS B 177      17.123  20.756  79.162  1.00130.35           C
ATOM   1304  NZ  LYS B 177      17.457  21.705  78.077  1.00130.35           N
ATOM   1305  C   LYS B 177      16.159  17.877  82.400  1.00130.35           C
ATOM   1306  O   LYS B 177      15.534  18.339  83.355  1.00130.35           O
ATOM   1307  N   MET B 178      17.506  17.818  82.374  1.00127.30           N
ATOM   1308  CA  MET B 178      18.280  18.268  83.488  1.00127.30           C
ATOM   1309  CB  MET B 178      19.150  17.158  84.098  1.00127.30           C
ATOM   1310  CG  MET B 178      18.326  16.009  84.685  1.00127.30           C
ATOM   1311  SD  MET B 178      17.277  16.475  86.092  1.00127.30           S
ATOM   1312  CE  MET B 178      18.656  16.780  87.233  1.00127.30           C
ATOM   1313  C   MET B 178      19.185  19.364  83.029  1.00127.30           C
ATOM   1314  O   MET B 178      19.746  19.313  81.934  1.00127.30           O
ATOM   1315  N   THR B 179      19.314  20.403  83.880  1.00130.36           N
ATOM   1316  CA  THR B 179      20.186  21.513  83.647  1.00130.36           C
ATOM   1317  CB  THR B 179      19.536  22.847  83.854  1.00130.36           C
ATOM   1318  OG1 THR B 179      19.110  22.986  85.202  1.00130.36           O
ATOM   1319  CG2 THR B 179      18.329  22.949  82.909  1.00130.36           C
ATOM   1320  C   THR B 179      21.258  21.376  84.672  1.00130.36           C
ATOM   1321  O   THR B 179      21.004  21.172  85.860  1.00130.36           O
ATOM   1322  N   ILE B 180      22.497  21.515  84.192  1.00259.88           N
ATOM   1323  CA  ILE B 180      23.704  21.226  84.890  1.00259.88           C
ATOM   1324  CB  ILE B 180      24.895  21.292  83.981  1.00259.88           C
ATOM   1325  CG1 ILE B 180      26.140  20.766  84.706  1.00259.88           C
ATOM   1326  CG2 ILE B 180      25.017  22.733  83.462  1.00259.88           C
ATOM   1327  CD1 ILE B 180      26.023  19.288  85.069  1.00259.88           C
ATOM   1328  C   ILE B 180      24.037  22.034  86.087  1.00259.88           C
ATOM   1329  O   ILE B 180      24.536  21.428  87.013  1.00259.88           O
ATOM   1330  N   ALA B 181      23.856  23.366  86.117  1.00151.44           N
ATOM   1331  CA  ALA B 181      24.277  24.202  87.220  1.00151.44           C
ATOM   1332  CB  ALA B 181      24.100  23.605  88.623  1.00151.44           C
ATOM   1333  C   ALA B 181      25.729  24.512  87.008  1.00151.44           C
ATOM   1334  O   ALA B 181      26.509  23.646  86.616  1.00151.44           O
ATOM   1335  N   LYS B 182      26.123  25.766  87.307  1.00129.73           N
ATOM   1336  CA  LYS B 182      27.437  26.287  87.042  1.00129.73           C
ATOM   1337  CB  LYS B 182      27.577  27.772  87.428  1.00129.73           C
ATOM   1338  CG  LYS B 182      26.712  28.730  86.606  0.00129.73           C
ATOM   1339  CD  LYS B 182      27.042  28.745  85.112  0.00129.73           C
ATOM   1340  CE  LYS B 182      26.241  27.733  84.290  0.00129.73           C
ATOM   1341  NZ  LYS B 182      26.579  27.874  82.855  0.00129.73           N
ATOM   1342  C   LYS B 182      28.505  25.548  87.791  1.00129.73           C
ATOM   1343  O   LYS B 182      29.541  25.208  87.221  1.00129.73           O
ATOM   1344  N   ALA B 183      28.287  25.271  89.087  1.00 35.76           N
ATOM   1345  CA  ALA B 183      29.309  24.655  89.883  1.00 35.76           C
ATOM   1346  CB  ALA B 183      28.877  24.455  91.346  1.00 35.76           C
ATOM   1347  C   ALA B 183      29.636  23.312  89.319  1.00 35.76           C
ATOM   1348  O   ALA B 183      30.799  22.935  89.189  1.00 35.76           O
ATOM   1349  N   LEU B 184      28.595  22.561  88.946  1.00109.07           N
ATOM   1350  CA  LEU B 184      28.724  21.225  88.456  1.00109.07           C
ATOM   1351  CB  LEU B 184      27.343  20.583  88.228  1.00109.07           C
ATOM   1352  CG  LEU B 184      27.360  19.045  88.157  1.00109.07           C
ATOM   1353  CD1 LEU B 184      25.954  18.479  87.902  1.00109.07           C
ATOM   1354  CD2 LEU B 184      28.414  18.528  87.177  1.00109.07           C
ATOM   1355  C   LEU B 184      29.480  21.283  87.158  1.00109.07           C
ATOM   1356  O   LEU B 184      30.343  20.451  86.887  1.00109.07           O
ATOM   1357  N   LYS B 185      29.181  22.286  86.313  1.00 89.15           N
ATOM   1358  CA  LYS B 185      29.826  22.425  85.040  1.00 89.15           C
ATOM   1359  CB  LYS B 185      29.300  23.624  84.237  1.00 89.15           C
ATOM   1360  CG  LYS B 185      27.832  23.514  83.837  1.00 89.15           C
ATOM   1361  CD  LYS B 185      27.239  24.843  83.361  1.00 89.15           C
ATOM   1362  CE  LYS B 185      27.806  25.318  82.024  1.00 89.15           C
ATOM   1363  NZ  LYS B 185      27.109  24.639  80.910  1.00 89.15           N
ATOM   1364  C   LYS B 185      31.283  22.692  85.252  1.00 89.15           C
ATOM   1365  O   LYS B 185      32.132  22.138  84.556  1.00 89.15           O
ATOM   1366  N   ASP B 186      31.599  23.561  86.231  1.00 34.92           N
ATOM   1367  CA  ASP B 186      32.942  23.992  86.493  1.00 34.92           C
ATOM   1368  CB  ASP B 186      33.013  25.031  87.624  1.00 34.92           C
ATOM   1369  CG  ASP B 186      32.321  26.300  87.153  1.00 34.92           C
ATOM   1370  OD1 ASP B 186      31.919  26.348  85.960  1.00 34.92           O
ATOM   1371  OD2 ASP B 186      32.177  27.236  87.984  1.00 34.92           O
ATOM   1372  C   ASP B 186      33.776  22.831  86.928  1.00 34.92           C
ATOM   1373  O   ASP B 186      34.932  22.705  86.527  1.00 34.92           O
ATOM   1374  N   SER B 187      33.207  21.954  87.774  1.00 33.39           N
ATOM   1375  CA  SER B 187      33.947  20.847  88.305  1.00 33.39           C
ATOM   1376  CB  SER B 187      33.125  19.993  89.285  1.00 33.39           C
ATOM   1377  OG  SER B 187      32.039  19.389  88.599  1.00 33.39           O
ATOM   1378  C   SER B 187      34.370  19.945  87.190  1.00 33.39           C
ATOM   1379  O   SER B 187      35.521  19.516  87.133  1.00 33.39           O
ATOM   1380  N   VAL B 188      33.438  19.622  86.274  1.00 54.89           N
ATOM   1381  CA  VAL B 188      33.749  18.735  85.201  1.00 54.89           C
ATOM   1382  CB  VAL B 188      32.547  18.399  84.381  1.00 54.89           C
ATOM   1383  CG1 VAL B 188      32.979  17.521  83.195  1.00 54.89           C
ATOM   1384  CG2 VAL B 188      31.533  17.727  85.317  1.00 54.89           C
ATOM   1385  C   VAL B 188      34.771  19.376  84.324  1.00 54.89           C
ATOM   1386  O   VAL B 188      35.749  18.740  83.934  1.00 54.89           O
ATOM   1387  N   ASN B 189      34.575  20.661  83.979  1.00 94.08           N
ATOM   1388  CA  ASN B 189      35.561  21.316  83.172  1.00 94.08           C
ATOM   1389  CB  ASN B 189      35.011  21.828  81.828  1.00 94.08           C
ATOM   1390  CG  ASN B 189      36.180  22.331  80.994  1.00 94.08           C
ATOM   1391  OD1 ASN B 189      36.960  21.544  80.461  1.00 94.08           O
ATOM   1392  ND2 ASN B 189      36.307  23.680  80.870  1.00 94.08           N
ATOM   1393  C   ASN B 189      36.064  22.504  83.918  1.00 94.08           C
ATOM   1394  O   ASN B 189      35.377  23.518  84.027  1.00 94.08           O
ATOM   1395  N   GLY B 190      37.301  22.414  84.437  1.00 18.70           N
ATOM   1396  CA  GLY B 190      37.867  23.529  85.131  1.00 18.70           C
ATOM   1397  C   GLY B 190      38.712  24.252  84.093  1.00 18.70           C
ATOM   1398  O   GLY B 190      39.913  23.896  83.963  1.00 18.70           O
ATOM   1399  OXT GLY B 190      38.167  25.159  83.409  1.00 18.70           O
TER    1400      GLY B 190
END
