# Supplementary material for: Comparison of histone-like HU protein DNA-binding properties and HU/IHF protein sequence alignment
Source: PLoS One. 2017 Nov 13;12(11):e0188037. doi: 10.1371/journal.pone.0188037 (PMC5683647; doi:10.1371/journal.pone.0188037)
Supplement: S3 File — (ZIP) [file pone.0188037.s003.zip › D3_1.pdb]

EXPDTA    THEORETICAL MODEL, MODELLER 9.17 2017/01/19 02:12:40
REMARK   6 MODELLER OBJECTIVE FUNCTION:      1040.4449
REMARK   6 MODELLER BEST TEMPLATE % SEQ ID:  39.785
REMARK   6 SEQUENCE: D3_1
REMARK   6 DOPE score: -16681.68555
REMARK   6 GA341 score: 0.99996
REMARK   6 TEMPLATE: 1p71 1:A - 91:B MODELS 1:A - 186:B AT 39.8%
ATOM      1  N   MET A   1       7.378  18.471  87.905  1.00 96.42           N
ATOM      2  CA  MET A   1       8.657  18.612  88.616  1.00 96.42           C
ATOM      3  CB  MET A   1       9.304  17.222  88.722  1.00 96.42           C
ATOM      4  CG  MET A   1      10.473  17.129  89.703  1.00 96.42           C
ATOM      5  SD  MET A   1      11.181  15.459  89.841  1.00 96.42           S
ATOM      6  CE  MET A   1       9.711  14.728  90.618  1.00 96.42           C
ATOM      7  C   MET A   1       9.418  19.454  87.670  1.00 96.42           C
ATOM      8  O   MET A   1      10.610  19.716  87.828  1.00 96.42           O
ATOM      9  N   SER A   2       8.693  19.880  86.620  1.00 80.43           N
ATOM     10  CA  SER A   2       9.263  20.730  85.630  1.00 80.43           C
ATOM     11  CB  SER A   2       8.331  20.977  84.434  1.00 80.43           C
ATOM     12  OG  SER A   2       8.960  21.832  83.492  1.00 80.43           O
ATOM     13  C   SER A   2       9.374  21.967  86.396  1.00 80.43           C
ATOM     14  O   SER A   2      10.263  22.793  86.202  1.00 80.43           O
ATOM     15  N   VAL A   3       8.428  22.077  87.338  1.00159.64           N
ATOM     16  CA  VAL A   3       8.474  23.188  88.198  1.00159.64           C
ATOM     17  CB  VAL A   3       7.357  23.202  89.204  1.00159.64           C
ATOM     18  CG1 VAL A   3       6.032  23.392  88.446  1.00159.64           C
ATOM     19  CG2 VAL A   3       7.405  21.903  90.017  1.00159.64           C
ATOM     20  C   VAL A   3       9.790  23.103  88.888  1.00159.64           C
ATOM     21  O   VAL A   3      10.540  24.075  88.792  1.00159.64           O
ATOM     22  N   ASN A   4      10.176  21.946  89.509  1.00242.73           N
ATOM     23  CA  ASN A   4      11.419  22.177  90.187  1.00242.73           C
ATOM     24  CB  ASN A   4      11.274  23.275  91.276  1.00242.73           C
ATOM     25  CG  ASN A   4      12.592  24.008  91.476  1.00242.73           C
ATOM     26  OD1 ASN A   4      13.550  23.792  90.737  1.00242.73           O
ATOM     27  ND2 ASN A   4      12.649  24.885  92.514  1.00242.73           N
ATOM     28  C   ASN A   4      11.992  21.011  90.933  1.00242.73           C
ATOM     29  O   ASN A   4      11.404  19.941  91.098  1.00242.73           O
ATOM     30  N   ARG A   5      13.222  21.280  91.421  1.00165.50           N
ATOM     31  CA  ARG A   5      14.008  20.462  92.286  1.00165.50           C
ATOM     32  CB  ARG A   5      15.412  21.024  92.584  1.00165.50           C
ATOM     33  CG  ARG A   5      15.399  22.383  93.289  0.00165.50           C
ATOM     34  CD  ARG A   5      16.758  22.787  93.869  0.00165.50           C
ATOM     35  NE  ARG A   5      17.748  22.792  92.756  1.00165.50           N
ATOM     36  CZ  ARG A   5      19.055  23.092  93.008  1.00165.50           C
ATOM     37  NH1 ARG A   5      19.459  23.377  94.280  1.00165.50           N
ATOM     38  NH2 ARG A   5      19.959  23.105  91.985  1.00165.50           N
ATOM     39  C   ARG A   5      13.292  20.384  93.597  1.00165.50           C
ATOM     40  O   ARG A   5      13.359  19.373  94.292  1.00165.50           O
ATOM     41  N   THR A   6      12.578  21.462  93.971  1.00 35.40           N
ATOM     42  CA  THR A   6      11.912  21.487  95.242  1.00 35.40           C
ATOM     43  CB  THR A   6      11.083  22.722  95.442  1.00 35.40           C
ATOM     44  OG1 THR A   6      11.897  23.883  95.354  1.00 35.40           O
ATOM     45  CG2 THR A   6      10.416  22.644  96.826  1.00 35.40           C
ATOM     46  C   THR A   6      10.985  20.316  95.316  1.00 35.40           C
ATOM     47  O   THR A   6      10.951  19.610  96.322  1.00 35.40           O
ATOM     48  N   GLU A   7      10.211  20.069  94.244  1.00 43.74           N
ATOM     49  CA  GLU A   7       9.282  18.977  94.255  1.00 43.74           C
ATOM     50  CB  GLU A   7       8.369  18.934  93.021  1.00 43.74           C
ATOM     51  CG  GLU A   7       7.335  20.061  93.008  1.00 43.74           C
ATOM     52  CD  GLU A   7       6.399  19.819  91.835  1.00 43.74           C
ATOM     53  OE1 GLU A   7       6.629  18.827  91.095  1.00 43.74           O
ATOM     54  OE2 GLU A   7       5.447  20.626  91.660  1.00 43.74           O
ATOM     55  C   GLU A   7      10.034  17.686  94.323  1.00 43.74           C
ATOM     56  O   GLU A   7       9.593  16.742  94.976  1.00 43.74           O
ATOM     57  N   LEU A   8      11.189  17.609  93.635  1.00 40.61           N
ATOM     58  CA  LEU A   8      11.979  16.409  93.614  1.00 40.61           C
ATOM     59  CB  LEU A   8      13.212  16.534  92.699  1.00 40.61           C
ATOM     60  CG  LEU A   8      14.087  15.267  92.653  1.00 40.61           C
ATOM     61  CD1 LEU A   8      13.301  14.055  92.128  1.00 40.61           C
ATOM     62  CD2 LEU A   8      15.385  15.516  91.869  1.00 40.61           C
ATOM     63  C   LEU A   8      12.470  16.115  94.997  1.00 40.61           C
ATOM     64  O   LEU A   8      12.459  14.966  95.435  1.00 40.61           O
ATOM     65  N   VAL A   9      12.910  17.157  95.726  1.00 32.61           N
ATOM     66  CA  VAL A   9      13.414  16.966  97.054  1.00 32.61           C
ATOM     67  CB  VAL A   9      13.876  18.245  97.691  1.00 32.61           C
ATOM     68  CG1 VAL A   9      14.270  17.947  99.147  1.00 32.61           C
ATOM     69  CG2 VAL A   9      15.025  18.831  96.851  1.00 32.61           C
ATOM     70  C   VAL A   9      12.309  16.406  97.894  1.00 32.61           C
ATOM     71  O   VAL A   9      12.526  15.494  98.690  1.00 32.61           O
ATOM     72  N   ALA A  10      11.079  16.922  97.718  1.00 28.61           N
ATOM     73  CA  ALA A  10       9.979  16.493  98.532  1.00 28.61           C
ATOM     74  CB  ALA A  10       8.661  17.199  98.168  1.00 28.61           C
ATOM     75  C   ALA A  10       9.764  15.024  98.343  1.00 28.61           C
ATOM     76  O   ALA A  10       9.580  14.292  99.314  1.00 28.61           O
ATOM     77  N   GLN A  11       9.790  14.548  97.085  1.00 75.58           N
ATOM     78  CA  GLN A  11       9.554  13.157  96.817  1.00 75.58           C
ATOM     79  CB  GLN A  11       9.428  12.845  95.318  1.00 75.58           C
ATOM     80  CG  GLN A  11       9.146  11.367  95.038  1.00 75.58           C
ATOM     81  CD  GLN A  11       7.780  11.029  95.622  1.00 75.58           C
ATOM     82  OE1 GLN A  11       7.189  11.821  96.354  1.00 75.58           O
ATOM     83  NE2 GLN A  11       7.265   9.813  95.294  1.00 75.58           N
ATOM     84  C   GLN A  11      10.681  12.326  97.358  1.00 75.58           C
ATOM     85  O   GLN A  11      10.453  11.242  97.893  1.00 75.58           O
ATOM     86  N   ILE A  12      11.933  12.804  97.207  1.00136.15           N
ATOM     87  CA  ILE A  12      13.084  12.054  97.633  1.00136.15           C
ATOM     88  CB  ILE A  12      14.388  12.634  97.140  1.00136.15           C
ATOM     89  CG1 ILE A  12      15.547  11.625  97.265  1.00136.15           C
ATOM     90  CG2 ILE A  12      14.642  13.954  97.878  1.00136.15           C
ATOM     91  CD1 ILE A  12      15.936  11.255  98.698  1.00136.15           C
ATOM     92  C   ILE A  12      13.111  11.942  99.127  1.00136.15           C
ATOM     93  O   ILE A  12      13.358  10.865  99.668  1.00136.15           O
ATOM     94  N   ALA A  13      12.820  13.047  99.839  1.00 36.30           N
ATOM     95  CA  ALA A  13      12.881  13.035 101.271  1.00 36.30           C
ATOM     96  CB  ALA A  13      12.432  14.368 101.892  1.00 36.30           C
ATOM     97  C   ALA A  13      11.946  11.968 101.744  1.00 36.30           C
ATOM     98  O   ALA A  13      12.240  11.260 102.706  1.00 36.30           O
ATOM     99  N   GLU A  14      10.781  11.837 101.086  1.00 37.07           N
ATOM    100  CA  GLU A  14       9.827  10.833 101.463  1.00 37.07           C
ATOM    101  CB  GLU A  14       8.509  10.956 100.682  1.00 37.07           C
ATOM    102  CG  GLU A  14       7.744  12.248 100.974  0.00 37.07           C
ATOM    103  CD  GLU A  14       6.473  12.235 100.138  0.00 37.07           C
ATOM    104  OE1 GLU A  14       6.165  11.163  99.552  0.00 37.07           O
ATOM    105  OE2 GLU A  14       5.790  13.291 100.078  0.00 37.07           O
ATOM    106  C   GLU A  14      10.364   9.453 101.189  1.00 37.07           C
ATOM    107  O   GLU A  14      10.285   8.572 102.044  1.00 37.07           O
ATOM    108  N   ARG A  15      10.925   9.226  99.983  1.00128.84           N
ATOM    109  CA  ARG A  15      11.378   7.914  99.589  1.00128.84           C
ATOM    110  CB  ARG A  15      11.866   7.882  98.130  1.00128.84           C
ATOM    111  CG  ARG A  15      10.764   8.149  97.104  1.00128.84           C
ATOM    112  CD  ARG A  15      11.298   8.376  95.687  0.00128.84           C
ATOM    113  NE  ARG A  15      11.828   7.078  95.182  1.00128.84           N
ATOM    114  CZ  ARG A  15      11.005   6.216  94.516  1.00128.84           C
ATOM    115  NH1 ARG A  15       9.701   6.554  94.295  1.00128.84           N
ATOM    116  NH2 ARG A  15      11.489   5.021  94.066  1.00128.84           N
ATOM    117  C   ARG A  15      12.531   7.459 100.437  1.00128.84           C
ATOM    118  O   ARG A  15      12.559   6.326 100.912  1.00128.84           O
ATOM    119  N   ALA A  16      13.536   8.337 100.591  1.00 67.43           N
ATOM    120  CA  ALA A  16      14.762   8.161 101.325  1.00 67.43           C
ATOM    121  CB  ALA A  16      15.801   9.248 100.999  1.00 67.43           C
ATOM    122  C   ALA A  16      14.546   8.178 102.806  1.00 67.43           C
ATOM    123  O   ALA A  16      15.328   7.585 103.548  1.00 67.43           O
ATOM    124  N   ASP A  17      13.501   8.891 103.273  1.00 61.84           N
ATOM    125  CA  ASP A  17      13.255   9.091 104.675  1.00 61.84           C
ATOM    126  CB  ASP A  17      13.220   7.776 105.475  1.00 61.84           C
ATOM    127  CG  ASP A  17      11.961   7.023 105.068  1.00 61.84           C
ATOM    128  OD1 ASP A  17      11.075   7.657 104.433  1.00 61.84           O
ATOM    129  OD2 ASP A  17      11.868   5.806 105.380  1.00 61.84           O
ATOM    130  C   ASP A  17      14.309   9.985 105.263  1.00 61.84           C
ATOM    131  O   ASP A  17      14.748   9.780 106.395  1.00 61.84           O
ATOM    132  N   LEU A  18      14.736  11.010 104.490  1.00 52.35           N
ATOM    133  CA  LEU A  18      15.668  12.006 104.949  1.00 52.35           C
ATOM    134  CB  LEU A  18      16.916  12.123 104.063  1.00 52.35           C
ATOM    135  CG  LEU A  18      17.781  10.851 104.072  1.00 52.35           C
ATOM    136  CD1 LEU A  18      19.018  11.003 103.177  1.00 52.35           C
ATOM    137  CD2 LEU A  18      18.130  10.429 105.505  1.00 52.35           C
ATOM    138  C   LEU A  18      14.961  13.330 104.921  1.00 52.35           C
ATOM    139  O   LEU A  18      13.983  13.504 104.192  1.00 52.35           O
ATOM    140  N   THR A  19      15.458  14.310 105.711  1.00122.87           N
ATOM    141  CA  THR A  19      14.806  15.587 105.812  1.00122.87           C
ATOM    142  CB  THR A  19      15.448  16.554 106.765  1.00122.87           C
ATOM    143  OG1 THR A  19      16.757  16.884 106.332  1.00122.87           O
ATOM    144  CG2 THR A  19      15.498  15.923 108.160  1.00122.87           C
ATOM    145  C   THR A  19      14.831  16.245 104.477  1.00122.87           C
ATOM    146  O   THR A  19      15.643  15.921 103.611  1.00122.87           O
ATOM    147  N   LYS A  20      13.907  17.205 104.295  1.00 66.97           N
ATOM    148  CA  LYS A  20      13.786  17.922 103.065  1.00 66.97           C
ATOM    149  CB  LYS A  20      12.641  18.949 103.081  1.00 66.97           C
ATOM    150  CG  LYS A  20      12.335  19.544 101.704  1.00 66.97           C
ATOM    151  CD  LYS A  20      10.996  20.282 101.638  1.00 66.97           C
ATOM    152  CE  LYS A  20      10.696  20.876 100.261  0.00 66.97           C
ATOM    153  NZ  LYS A  20       9.384  21.560 100.280  0.00 66.97           N
ATOM    154  C   LYS A  20      15.071  18.652 102.852  1.00 66.97           C
ATOM    155  O   LYS A  20      15.537  18.791 101.722  1.00 66.97           O
ATOM    156  N   ALA A  21      15.668  19.163 103.943  1.00 33.87           N
ATOM    157  CA  ALA A  21      16.907  19.872 103.827  1.00 33.87           C
ATOM    158  CB  ALA A  21      17.384  20.447 105.171  1.00 33.87           C
ATOM    159  C   ALA A  21      17.974  18.935 103.337  1.00 33.87           C
ATOM    160  O   ALA A  21      18.735  19.275 102.432  1.00 33.87           O
ATOM    161  N   LYS A  22      18.039  17.716 103.910  1.00 62.54           N
ATOM    162  CA  LYS A  22      19.073  16.766 103.595  1.00 62.54           C
ATOM    163  CB  LYS A  22      19.007  15.500 104.467  1.00 62.54           C
ATOM    164  CG  LYS A  22      19.273  15.764 105.951  1.00 62.54           C
ATOM    165  CD  LYS A  22      18.860  14.604 106.859  1.00 62.54           C
ATOM    166  CE  LYS A  22      18.900  14.944 108.351  1.00 62.54           C
ATOM    167  NZ  LYS A  22      20.294  15.182 108.784  1.00 62.54           N
ATOM    168  C   LYS A  22      18.960  16.325 102.174  1.00 62.54           C
ATOM    169  O   LYS A  22      19.962  16.193 101.472  1.00 62.54           O
ATOM    170  N   ALA A  23      17.727  16.071 101.709  1.00 29.41           N
ATOM    171  CA  ALA A  23      17.565  15.635 100.357  1.00 29.41           C
ATOM    172  CB  ALA A  23      16.092  15.410  99.990  1.00 29.41           C
ATOM    173  C   ALA A  23      18.090  16.731  99.491  1.00 29.41           C
ATOM    174  O   ALA A  23      18.827  16.492  98.536  1.00 29.41           O
ATOM    175  N   ASP A  24      17.740  17.982  99.835  1.00 45.23           N
ATOM    176  CA  ASP A  24      18.167  19.097  99.048  1.00 45.23           C
ATOM    177  CB  ASP A  24      17.564  20.431  99.523  1.00 45.23           C
ATOM    178  CG  ASP A  24      17.830  21.483  98.452  1.00 45.23           C
ATOM    179  OD1 ASP A  24      18.968  22.019  98.398  1.00 45.23           O
ATOM    180  OD2 ASP A  24      16.884  21.768  97.671  1.00 45.23           O
ATOM    181  C   ASP A  24      19.660  19.210  99.114  1.00 45.23           C
ATOM    182  O   ASP A  24      20.314  19.467  98.104  1.00 45.23           O
ATOM    183  N   GLU A  25      20.245  19.012 100.310  1.00101.79           N
ATOM    184  CA  GLU A  25      21.659  19.202 100.462  1.00101.79           C
ATOM    185  CB  GLU A  25      22.097  19.059 101.933  1.00101.79           C
ATOM    186  CG  GLU A  25      23.156  20.076 102.380  1.00101.79           C
ATOM    187  CD  GLU A  25      24.554  19.661 101.950  1.00101.79           C
ATOM    188  OE1 GLU A  25      24.742  19.301 100.760  1.00101.79           O
ATOM    189  OE2 GLU A  25      25.463  19.715 102.821  1.00101.79           O
ATOM    190  C   GLU A  25      22.375  18.175  99.629  1.00101.79           C
ATOM    191  O   GLU A  25      23.274  18.501  98.856  1.00101.79           O
ATOM    192  N   ALA A  26      21.962  16.896  99.741  1.00 35.84           N
ATOM    193  CA  ALA A  26      22.596  15.821  99.024  1.00 35.84           C
ATOM    194  CB  ALA A  26      22.034  14.440  99.406  1.00 35.84           C
ATOM    195  C   ALA A  26      22.400  15.990  97.547  1.00 35.84           C
ATOM    196  O   ALA A  26      23.316  15.747  96.762  1.00 35.84           O
ATOM    197  N   LEU A  27      21.189  16.400  97.125  1.00 58.89           N
ATOM    198  CA  LEU A  27      20.889  16.508  95.729  1.00 58.89           C
ATOM    199  CB  LEU A  27      19.425  16.914  95.473  1.00 58.89           C
ATOM    200  CG  LEU A  27      19.066  17.040  93.981  1.00 58.89           C
ATOM    201  CD1 LEU A  27      19.138  15.678  93.271  1.00 58.89           C
ATOM    202  CD2 LEU A  27      17.715  17.751  93.789  1.00 58.89           C
ATOM    203  C   LEU A  27      21.752  17.558  95.099  1.00 58.89           C
ATOM    204  O   LEU A  27      22.347  17.321  94.050  1.00 58.89           O
ATOM    205  N   ALA A  28      21.869  18.738  95.743  1.00 41.49           N
ATOM    206  CA  ALA A  28      22.609  19.841  95.199  1.00 41.49           C
ATOM    207  CB  ALA A  28      22.576  21.082  96.105  1.00 41.49           C
ATOM    208  C   ALA A  28      24.042  19.449  95.019  1.00 41.49           C
ATOM    209  O   ALA A  28      24.663  19.762  94.006  1.00 41.49           O
ATOM    210  N   ALA A  29      24.610  18.741  96.003  1.00 35.98           N
ATOM    211  CA  ALA A  29      25.986  18.333  95.951  1.00 35.98           C
ATOM    212  CB  ALA A  29      26.423  17.566  97.211  1.00 35.98           C
ATOM    213  C   ALA A  29      26.179  17.417  94.782  1.00 35.98           C
ATOM    214  O   ALA A  29      27.203  17.470  94.104  1.00 35.98           O
ATOM    215  N   PHE A  30      25.193  16.535  94.530  1.00114.83           N
ATOM    216  CA  PHE A  30      25.257  15.562  93.473  1.00114.83           C
ATOM    217  CB  PHE A  30      24.010  14.664  93.445  1.00114.83           C
ATOM    218  CG  PHE A  30      23.862  14.168  92.049  1.00114.83           C
ATOM    219  CD1 PHE A  30      24.682  13.190  91.542  1.00114.83           C
ATOM    220  CD2 PHE A  30      22.880  14.694  91.241  1.00114.83           C
ATOM    221  CE1 PHE A  30      24.524  12.748  90.249  1.00114.83           C
ATOM    222  CE2 PHE A  30      22.718  14.256  89.948  1.00114.83           C
ATOM    223  CZ  PHE A  30      23.543  13.279  89.447  1.00114.83           C
ATOM    224  C   PHE A  30      25.334  16.228  92.136  1.00114.83           C
ATOM    225  O   PHE A  30      26.163  15.863  91.304  1.00114.83           O
ATOM    226  N   GLN A  31      24.454  17.213  91.886  1.00 60.27           N
ATOM    227  CA  GLN A  31      24.437  17.858  90.611  1.00 60.27           C
ATOM    228  CB  GLN A  31      23.239  18.811  90.470  1.00 60.27           C
ATOM    229  CG  GLN A  31      21.907  18.062  90.545  1.00 60.27           C
ATOM    230  CD  GLN A  31      20.764  19.053  90.402  1.00 60.27           C
ATOM    231  OE1 GLN A  31      20.972  20.263  90.329  1.00 60.27           O
ATOM    232  NE2 GLN A  31      19.513  18.518  90.372  1.00 60.27           N
ATOM    233  C   GLN A  31      25.697  18.640  90.432  1.00 60.27           C
ATOM    234  O   GLN A  31      26.279  18.659  89.348  1.00 60.27           O
ATOM    235  N   ALA A  32      26.156  19.304  91.507  1.00 31.67           N
ATOM    236  CA  ALA A  32      27.338  20.111  91.430  1.00 31.67           C
ATOM    237  CB  ALA A  32      27.673  20.805  92.761  1.00 31.67           C
ATOM    238  C   ALA A  32      28.509  19.248  91.073  1.00 31.67           C
ATOM    239  O   ALA A  32      29.352  19.643  90.269  1.00 31.67           O
ATOM    240  N   VAL A  33      28.598  18.046  91.671  1.00 95.98           N
ATOM    241  CA  VAL A  33      29.720  17.175  91.431  1.00 95.98           C
ATOM    242  CB  VAL A  33      29.789  15.978  92.340  1.00 95.98           C
ATOM    243  CG1 VAL A  33      28.660  15.001  91.999  1.00 95.98           C
ATOM    244  CG2 VAL A  33      31.188  15.357  92.198  1.00 95.98           C
ATOM    245  C   VAL A  33      29.710  16.695  90.013  1.00 95.98           C
ATOM    246  O   VAL A  33      30.762  16.554  89.393  1.00 95.98           O
ATOM    247  N   LEU A  34      28.517  16.415  89.461  1.00133.69           N
ATOM    248  CA  LEU A  34      28.434  15.929  88.113  1.00133.69           C
ATOM    249  CB  LEU A  34      26.982  15.649  87.689  1.00133.69           C
ATOM    250  CG  LEU A  34      26.847  15.119  86.251  1.00133.69           C
ATOM    251  CD1 LEU A  34      27.516  13.748  86.105  1.00133.69           C
ATOM    252  CD2 LEU A  34      25.381  15.109  85.784  1.00133.69           C
ATOM    253  C   LEU A  34      28.981  16.973  87.177  1.00133.69           C
ATOM    254  O   LEU A  34      29.747  16.657  86.266  1.00133.69           O
ATOM    255  N   VAL A  35      28.611  18.255  87.384  1.00 43.51           N
ATOM    256  CA  VAL A  35      29.059  19.310  86.518  1.00 43.51           C
ATOM    257  CB  VAL A  35      28.506  20.650  86.906  1.00 43.51           C
ATOM    258  CG1 VAL A  35      29.147  21.724  86.011  1.00 43.51           C
ATOM    259  CG2 VAL A  35      26.972  20.593  86.816  1.00 43.51           C
ATOM    260  C   VAL A  35      30.553  19.412  86.594  1.00 43.51           C
ATOM    261  O   VAL A  35      31.214  19.650  85.584  1.00 43.51           O
ATOM    262  N   GLU A  36      31.119  19.255  87.807  1.00108.09           N
ATOM    263  CA  GLU A  36      32.535  19.399  88.009  1.00108.09           C
ATOM    264  CB  GLU A  36      32.931  19.336  89.495  1.00108.09           C
ATOM    265  CG  GLU A  36      34.331  19.887  89.760  1.00108.09           C
ATOM    266  CD  GLU A  36      34.250  21.396  89.583  0.00108.09           C
ATOM    267  OE1 GLU A  36      33.107  21.924  89.539  0.00108.09           O
ATOM    268  OE2 GLU A  36      35.328  22.041  89.488  0.00108.09           O
ATOM    269  C   GLU A  36      33.291  18.318  87.291  1.00108.09           C
ATOM    270  O   GLU A  36      34.298  18.585  86.638  1.00108.09           O
ATOM    271  N   SER A  37      32.815  17.063  87.393  1.00 52.70           N
ATOM    272  CA  SER A  37      33.460  15.922  86.796  1.00 52.70           C
ATOM    273  CB  SER A  37      32.729  14.624  87.156  1.00 52.70           C
ATOM    274  OG  SER A  37      31.388  14.715  86.704  1.00 52.70           O
ATOM    275  C   SER A  37      33.437  16.056  85.300  1.00 52.70           C
ATOM    276  O   SER A  37      34.409  15.735  84.618  1.00 52.70           O
ATOM    277  N   LEU A  38      32.304  16.531  84.757  1.00 70.30           N
ATOM    278  CA  LEU A  38      32.083  16.717  83.352  1.00 70.30           C
ATOM    279  CB  LEU A  38      30.681  17.309  83.131  1.00 70.30           C
ATOM    280  CG  LEU A  38      30.409  17.838  81.715  1.00 70.30           C
ATOM    281  CD1 LEU A  38      30.373  16.703  80.692  1.00 70.30           C
ATOM    282  CD2 LEU A  38      29.155  18.727  81.684  1.00 70.30           C
ATOM    283  C   LEU A  38      33.039  17.741  82.824  1.00 70.30           C
ATOM    284  O   LEU A  38      33.668  17.549  81.783  1.00 70.30           O
ATOM    285  N   ALA A  39      33.171  18.859  83.559  1.00 44.85           N
ATOM    286  CA  ALA A  39      33.962  19.986  83.149  1.00 44.85           C
ATOM    287  CB  ALA A  39      33.895  21.154  84.147  1.00 44.85           C
ATOM    288  C   ALA A  39      35.394  19.573  83.029  1.00 44.85           C
ATOM    289  O   ALA A  39      36.112  20.050  82.150  1.00 44.85           O
ATOM    290  N   LYS A  40      35.845  18.703  83.952  1.00 75.34           N
ATOM    291  CA  LYS A  40      37.180  18.176  83.994  1.00 75.34           C
ATOM    292  CB  LYS A  40      37.463  17.340  85.253  1.00 75.34           C
ATOM    293  CG  LYS A  40      37.554  18.168  86.535  1.00 75.34           C
ATOM    294  CD  LYS A  40      37.530  17.321  87.808  1.00 75.34           C
ATOM    295  CE  LYS A  40      37.829  18.123  89.076  1.00 75.34           C
ATOM    296  NZ  LYS A  40      39.246  18.549  89.077  1.00 75.34           N
ATOM    297  C   LYS A  40      37.398  17.287  82.810  1.00 75.34           C
ATOM    298  O   LYS A  40      38.524  17.152  82.335  1.00 75.34           O
ATOM    299  N   GLY A  41      36.333  16.641  82.299  1.00 41.08           N
ATOM    300  CA  GLY A  41      36.534  15.779  81.171  1.00 41.08           C
ATOM    301  C   GLY A  41      36.311  14.353  81.555  1.00 41.08           C
ATOM    302  O   GLY A  41      36.557  13.453  80.753  1.00 41.08           O
ATOM    303  N   GLU A  42      35.878  14.096  82.803  1.00103.55           N
ATOM    304  CA  GLU A  42      35.578  12.738  83.164  1.00103.55           C
ATOM    305  CB  GLU A  42      35.830  12.399  84.645  1.00103.55           C
ATOM    306  CG  GLU A  42      35.021  13.216  85.649  1.00103.55           C
ATOM    307  CD  GLU A  42      35.552  12.853  87.030  1.00103.55           C
ATOM    308  OE1 GLU A  42      36.543  12.077  87.089  1.00103.55           O
ATOM    309  OE2 GLU A  42      34.986  13.346  88.042  1.00103.55           O
ATOM    310  C   GLU A  42      34.151  12.442  82.811  1.00103.55           C
ATOM    311  O   GLU A  42      33.335  13.350  82.655  1.00103.55           O
ATOM    312  N   ALA A  43      33.823  11.143  82.642  1.00 56.33           N
ATOM    313  CA  ALA A  43      32.479  10.771  82.293  1.00 56.33           C
ATOM    314  CB  ALA A  43      32.404   9.732  81.159  1.00 56.33           C
ATOM    315  C   ALA A  43      31.815  10.172  83.485  1.00 56.33           C
ATOM    316  O   ALA A  43      32.354   9.262  84.112  1.00 56.33           O
ATOM    317  N   VAL A  44      30.602  10.676  83.802  1.00 82.37           N
ATOM    318  CA  VAL A  44      29.838  10.225  84.928  1.00 82.37           C
ATOM    319  CB  VAL A  44      29.193  11.374  85.643  1.00 82.37           C
ATOM    320  CG1 VAL A  44      28.167  10.879  86.671  1.00 82.37           C
ATOM    321  CG2 VAL A  44      30.321  12.192  86.277  1.00 82.37           C
ATOM    322  C   VAL A  44      28.760   9.309  84.427  1.00 82.37           C
ATOM    323  O   VAL A  44      27.840   9.708  83.726  1.00 82.37           O
ATOM    324  N   LYS A  45      28.870   8.029  84.799  1.00203.13           N
ATOM    325  CA  LYS A  45      28.017   6.923  84.513  1.00203.13           C
ATOM    326  CB  LYS A  45      28.768   5.723  83.917  1.00203.13           C
ATOM    327  CG  LYS A  45      27.915   4.454  83.870  1.00203.13           C
ATOM    328  CD  LYS A  45      26.716   4.524  82.923  1.00203.13           C
ATOM    329  CE  LYS A  45      25.735   3.363  83.108  1.00203.13           C
ATOM    330  NZ  LYS A  45      26.427   2.069  82.906  1.00203.13           N
ATOM    331  C   LYS A  45      27.288   6.397  85.719  1.00203.13           C
ATOM    332  O   LYS A  45      27.871   5.903  86.685  1.00203.13           O
ATOM    333  N   VAL A  46      25.946   6.476  85.662  1.00123.61           N
ATOM    334  CA  VAL A  46      25.103   5.864  86.651  1.00123.61           C
ATOM    335  CB  VAL A  46      24.106   6.794  87.290  1.00123.61           C
ATOM    336  CG1 VAL A  46      23.216   7.415  86.205  1.00123.61           C
ATOM    337  CG2 VAL A  46      23.325   6.011  88.361  1.00123.61           C
ATOM    338  C   VAL A  46      24.357   4.754  85.970  1.00123.61           C
ATOM    339  O   VAL A  46      23.570   4.964  85.047  1.00123.61           O
ATOM    340  N   THR A  47      24.562   3.518  86.454  1.00115.14           N
ATOM    341  CA  THR A  47      23.999   2.376  85.792  1.00115.14           C
ATOM    342  CB  THR A  47      24.421   1.074  86.412  1.00115.14           C
ATOM    343  OG1 THR A  47      23.967  -0.015  85.623  1.00115.14           O
ATOM    344  CG2 THR A  47      23.844   0.982  87.835  0.00115.14           C
ATOM    345  C   THR A  47      22.501   2.430  85.783  1.00115.14           C
ATOM    346  O   THR A  47      21.847   2.565  86.815  1.00115.14           O
ATOM    347  N   GLY A  48      21.935   2.342  84.562  1.00 41.63           N
ATOM    348  CA  GLY A  48      20.523   2.272  84.338  1.00 41.63           C
ATOM    349  C   GLY A  48      20.009   3.641  84.037  1.00 41.63           C
ATOM    350  O   GLY A  48      19.177   3.811  83.147  1.00 41.63           O
ATOM    351  N   LEU A  49      20.456   4.649  84.812  1.00 79.25           N
ATOM    352  CA  LEU A  49      19.966   5.977  84.592  1.00 79.25           C
ATOM    353  CB  LEU A  49      20.266   6.932  85.759  1.00 79.25           C
ATOM    354  CG  LEU A  49      19.602   8.312  85.609  1.00 79.25           C
ATOM    355  CD1 LEU A  49      18.071   8.195  85.635  1.00 79.25           C
ATOM    356  CD2 LEU A  49      20.140   9.308  86.647  1.00 79.25           C
ATOM    357  C   LEU A  49      20.538   6.596  83.355  1.00 79.25           C
ATOM    358  O   LEU A  49      19.782   6.928  82.441  1.00 79.25           O
ATOM    359  N   LEU A  50      21.890   6.720  83.276  1.00157.42           N
ATOM    360  CA  LEU A  50      22.457   7.420  82.151  1.00157.42           C
ATOM    361  CB  LEU A  50      21.713   8.734  81.824  1.00157.42           C
ATOM    362  CG  LEU A  50      21.861   9.856  82.880  1.00157.42           C
ATOM    363  CD1 LEU A  50      20.730  10.889  82.757  1.00157.42           C
ATOM    364  CD2 LEU A  50      22.037   9.334  84.309  1.00157.42           C
ATOM    365  C   LEU A  50      23.873   7.817  82.447  1.00157.42           C
ATOM    366  O   LEU A  50      24.376   7.627  83.553  1.00157.42           O
ATOM    367  N   SER A  51      24.557   8.385  81.429  1.00 95.71           N
ATOM    368  CA  SER A  51      25.905   8.852  81.580  1.00 95.71           C
ATOM    369  CB  SER A  51      26.929   8.101  80.715  1.00 95.71           C
ATOM    370  OG  SER A  51      27.001   6.739  81.100  1.00 95.71           O
ATOM    371  C   SER A  51      25.962  10.268  81.099  1.00 95.71           C
ATOM    372  O   SER A  51      25.191  10.685  80.235  1.00 95.71           O
ATOM    373  N   VAL A  52      26.896  11.048  81.679  1.00 48.93           N
ATOM    374  CA  VAL A  52      27.103  12.411  81.289  1.00 48.93           C
ATOM    375  CB  VAL A  52      26.875  13.395  82.402  1.00 48.93           C
ATOM    376  CG1 VAL A  52      27.262  14.800  81.911  1.00 48.93           C
ATOM    377  CG2 VAL A  52      25.413  13.279  82.866  1.00 48.93           C
ATOM    378  C   VAL A  52      28.540  12.533  80.891  1.00 48.93           C
ATOM    379  O   VAL A  52      29.420  11.971  81.546  1.00 48.93           O
ATOM    380  N   GLU A  53      28.814  13.266  79.789  1.00 94.03           N
ATOM    381  CA  GLU A  53      30.177  13.410  79.358  1.00 94.03           C
ATOM    382  CB  GLU A  53      30.651  12.278  78.430  1.00 94.03           C
ATOM    383  CG  GLU A  53      29.842  12.189  77.133  1.00 94.03           C
ATOM    384  CD  GLU A  53      30.422  11.068  76.281  1.00 94.03           C
ATOM    385  OE1 GLU A  53      31.368  10.387  76.760  1.00 94.03           O
ATOM    386  OE2 GLU A  53      29.927  10.881  75.138  1.00 94.03           O
ATOM    387  C   GLU A  53      30.306  14.677  78.571  1.00 94.03           C
ATOM    388  O   GLU A  53      29.319  15.321  78.222  1.00 94.03           O
ATOM    389  N   ARG A  54      31.564  15.085  78.313  1.00164.03           N
ATOM    390  CA  ARG A  54      31.854  16.252  77.534  1.00164.03           C
ATOM    391  CB  ARG A  54      33.154  16.949  77.972  1.00164.03           C
ATOM    392  CG  ARG A  54      33.591  18.106  77.074  1.00164.03           C
ATOM    393  CD  ARG A  54      34.840  17.782  76.253  1.00164.03           C
ATOM    394  NE  ARG A  54      35.956  17.566  77.219  1.00164.03           N
ATOM    395  CZ  ARG A  54      37.227  17.353  76.768  1.00164.03           C
ATOM    396  NH1 ARG A  54      37.485  17.365  75.428  1.00164.03           N
ATOM    397  NH2 ARG A  54      38.239  17.127  77.657  1.00164.03           N
ATOM    398  C   ARG A  54      32.002  15.796  76.110  1.00164.03           C
ATOM    399  O   ARG A  54      32.573  14.737  75.853  1.00164.03           O
ATOM    400  N   VAL A  55      31.479  16.597  75.153  1.00 71.90           N
ATOM    401  CA  VAL A  55      31.472  16.280  73.746  1.00 71.90           C
ATOM    402  CB  VAL A  55      30.121  16.476  73.119  1.00 71.90           C
ATOM    403  CG1 VAL A  55      30.198  16.141  71.621  1.00 71.90           C
ATOM    404  CG2 VAL A  55      29.101  15.628  73.897  1.00 71.90           C
ATOM    405  C   VAL A  55      32.441  17.193  73.047  1.00 71.90           C
ATOM    406  O   VAL A  55      32.735  18.288  73.521  1.00 71.90           O
ATOM    407  N   GLU A  56      32.944  16.730  71.883  1.00213.64           N
ATOM    408  CA  GLU A  56      34.022  17.289  71.105  1.00213.64           C
ATOM    409  CB  GLU A  56      34.484  16.339  69.986  1.00213.64           C
ATOM    410  CG  GLU A  56      35.298  15.153  70.506  1.00213.64           C
ATOM    411  CD  GLU A  56      34.389  14.305  71.382  1.00213.64           C
ATOM    412  OE1 GLU A  56      33.325  13.860  70.875  1.00213.64           O
ATOM    413  OE2 GLU A  56      34.745  14.098  72.573  1.00213.64           O
ATOM    414  C   GLU A  56      33.869  18.654  70.476  1.00213.64           C
ATOM    415  O   GLU A  56      34.804  19.417  70.638  1.00213.64           O
ATOM    416  N   ARG A  57      32.777  19.013  69.751  1.00172.35           N
ATOM    417  CA  ARG A  57      32.558  20.286  69.063  1.00172.35           C
ATOM    418  CB  ARG A  57      32.374  21.494  69.996  1.00172.35           C
ATOM    419  CG  ARG A  57      31.210  21.351  70.971  1.00172.35           C
ATOM    420  CD  ARG A  57      29.838  21.463  70.312  1.00172.35           C
ATOM    421  NE  ARG A  57      28.837  21.204  71.379  1.00172.35           N
ATOM    422  CZ  ARG A  57      28.588  19.915  71.749  1.00172.35           C
ATOM    423  NH1 ARG A  57      29.253  18.895  71.131  1.00172.35           N
ATOM    424  NH2 ARG A  57      27.690  19.651  72.741  1.00172.35           N
ATOM    425  C   ARG A  57      33.654  20.654  68.099  1.00172.35           C
ATOM    426  O   ARG A  57      34.831  20.694  68.446  1.00172.35           O
ATOM    427  N   ALA A  58      33.261  20.981  66.846  1.00 47.67           N
ATOM    428  CA  ALA A  58      34.167  21.344  65.788  1.00 47.67           C
ATOM    429  CB  ALA A  58      33.623  21.024  64.385  1.00 47.67           C
ATOM    430  C   ALA A  58      34.478  22.813  65.823  1.00 47.67           C
ATOM    431  O   ALA A  58      33.742  23.621  66.387  1.00 47.67           O
ATOM    432  N   ALA A  59      35.608  23.186  65.187  1.00 37.49           N
ATOM    433  CA  ALA A  59      36.060  24.546  65.127  1.00 37.49           C
ATOM    434  CB  ALA A  59      37.504  24.688  64.613  1.00 37.49           C
ATOM    435  C   ALA A  59      35.173  25.309  64.195  1.00 37.49           C
ATOM    436  O   ALA A  59      34.515  24.729  63.332  1.00 37.49           O
ATOM    437  N   ARG A  60      35.109  26.644  64.391  1.00 97.41           N
ATOM    438  CA  ARG A  60      34.320  27.499  63.551  1.00 97.41           C
ATOM    439  CB  ARG A  60      32.879  27.684  64.060  1.00 97.41           C
ATOM    440  CG  ARG A  60      32.791  28.244  65.481  1.00 97.41           C
ATOM    441  CD  ARG A  60      31.360  28.341  66.012  1.00 97.41           C
ATOM    442  NE  ARG A  60      31.434  28.895  67.393  1.00 97.41           N
ATOM    443  CZ  ARG A  60      31.498  30.244  67.587  1.00 97.41           C
ATOM    444  NH1 ARG A  60      31.506  31.093  66.517  1.00 97.41           N
ATOM    445  NH2 ARG A  60      31.557  30.749  68.853  1.00 97.41           N
ATOM    446  C   ARG A  60      34.993  28.839  63.501  1.00 97.41           C
ATOM    447  O   ARG A  60      35.855  29.138  64.324  1.00 97.41           O
ATOM    448  N   THR A  61      34.637  29.685  62.514  1.00 36.86           N
ATOM    449  CA  THR A  61      35.291  30.959  62.389  1.00 36.86           C
ATOM    450  CB  THR A  61      35.240  31.517  60.995  1.00 36.86           C
ATOM    451  OG1 THR A  61      35.833  30.603  60.083  1.00 36.86           O
ATOM    452  CG2 THR A  61      36.004  32.852  60.963  1.00 36.86           C
ATOM    453  C   THR A  61      34.633  31.941  63.307  1.00 36.86           C
ATOM    454  O   THR A  61      33.464  31.803  63.661  1.00 36.86           O
ATOM    455  N   GLY A  62      35.397  32.971  63.721  1.00 48.17           N
ATOM    456  CA  GLY A  62      34.889  33.988  64.597  1.00 48.17           C
ATOM    457  C   GLY A  62      35.708  35.216  64.352  1.00 48.17           C
ATOM    458  O   GLY A  62      36.591  35.216  63.497  1.00 48.17           O
ATOM    459  N   ARG A  63      35.414  36.312  65.083  1.00110.79           N
ATOM    460  CA  ARG A  63      36.174  37.519  64.924  1.00110.79           C
ATOM    461  CB  ARG A  63      35.399  38.668  64.258  1.00110.79           C
ATOM    462  CG  ARG A  63      34.140  39.085  65.020  1.00110.79           C
ATOM    463  CD  ARG A  63      33.512  40.378  64.497  1.00110.79           C
ATOM    464  NE  ARG A  63      33.633  40.370  63.012  1.00110.79           N
ATOM    465  CZ  ARG A  63      34.714  40.952  62.416  1.00110.79           C
ATOM    466  NH1 ARG A  63      35.674  41.551  63.181  1.00110.79           N
ATOM    467  NH2 ARG A  63      34.836  40.935  61.057  1.00110.79           N
ATOM    468  C   ARG A  63      36.579  37.988  66.284  1.00110.79           C
ATOM    469  O   ARG A  63      35.886  37.753  67.272  1.00110.79           O
ATOM    470  N   ASN A  64      37.736  38.673  66.367  1.00 49.37           N
ATOM    471  CA  ASN A  64      38.216  39.148  67.633  1.00 49.37           C
ATOM    472  CB  ASN A  64      39.752  39.091  67.742  1.00 49.37           C
ATOM    473  CG  ASN A  64      40.168  39.291  69.194  1.00 49.37           C
ATOM    474  OD1 ASN A  64      39.845  40.302  69.814  1.00 49.37           O
ATOM    475  ND2 ASN A  64      40.907  38.296  69.755  1.00 49.37           N
ATOM    476  C   ASN A  64      37.780  40.574  67.746  1.00 49.37           C
ATOM    477  O   ASN A  64      37.976  41.367  66.830  1.00 49.37           O
ATOM    478  N   PRO A  65      37.144  40.919  68.830  1.00164.06           N
ATOM    479  CA  PRO A  65      36.691  42.273  68.972  1.00164.06           C
ATOM    480  CD  PRO A  65      36.298  39.981  69.549  1.00164.06           C
ATOM    481  CB  PRO A  65      35.740  42.267  70.167  1.00164.06           C
ATOM    482  CG  PRO A  65      35.178  40.834  70.171  1.00164.06           C
ATOM    483  C   PRO A  65      37.794  43.278  69.067  1.00164.06           C
ATOM    484  O   PRO A  65      37.629  44.384  68.554  1.00164.06           O
ATOM    485  N   ARG A  66      38.901  42.950  69.760  1.00123.08           N
ATOM    486  CA  ARG A  66      39.958  43.913  69.881  1.00123.08           C
ATOM    487  CB  ARG A  66      41.048  43.473  70.870  1.00123.08           C
ATOM    488  CG  ARG A  66      40.586  43.443  72.326  1.00123.08           C
ATOM    489  CD  ARG A  66      41.688  43.001  73.288  1.00123.08           C
ATOM    490  NE  ARG A  66      42.929  43.729  72.897  1.00123.08           N
ATOM    491  CZ  ARG A  66      43.864  44.061  73.834  1.00123.08           C
ATOM    492  NH1 ARG A  66      43.670  43.722  75.142  1.00123.08           N
ATOM    493  NH2 ARG A  66      44.989  44.742  73.466  1.00123.08           N
ATOM    494  C   ARG A  66      40.645  44.125  68.567  1.00123.08           C
ATOM    495  O   ARG A  66      40.741  45.248  68.075  1.00123.08           O
ATOM    496  N   THR A  67      41.146  43.021  67.975  1.00 48.81           N
ATOM    497  CA  THR A  67      41.899  43.060  66.752  1.00 48.81           C
ATOM    498  CB  THR A  67      42.615  41.768  66.484  1.00 48.81           C
ATOM    499  OG1 THR A  67      41.686  40.710  66.305  1.00 48.81           O
ATOM    500  CG2 THR A  67      43.524  41.468  67.688  1.00 48.81           C
ATOM    501  C   THR A  67      41.003  43.350  65.590  1.00 48.81           C
ATOM    502  O   THR A  67      41.336  44.148  64.717  1.00 48.81           O
ATOM    503  N   GLY A  68      39.828  42.698  65.556  1.00 18.16           N
ATOM    504  CA  GLY A  68      38.899  42.871  64.477  1.00 18.16           C
ATOM    505  C   GLY A  68      39.245  41.875  63.417  1.00 18.16           C
ATOM    506  O   GLY A  68      38.566  41.772  62.396  1.00 18.16           O
ATOM    507  N   GLU A  69      40.325  41.104  63.637  1.00 42.44           N
ATOM    508  CA  GLU A  69      40.747  40.155  62.651  1.00 42.44           C
ATOM    509  CB  GLU A  69      42.231  39.769  62.787  1.00 42.44           C
ATOM    510  CG  GLU A  69      42.783  38.988  61.594  1.00 42.44           C
ATOM    511  CD  GLU A  69      44.288  38.857  61.785  1.00 42.44           C
ATOM    512  OE1 GLU A  69      44.776  39.217  62.889  1.00 42.44           O
ATOM    513  OE2 GLU A  69      44.969  38.402  60.827  1.00 42.44           O
ATOM    514  C   GLU A  69      39.915  38.917  62.766  1.00 42.44           C
ATOM    515  O   GLU A  69      39.462  38.548  63.849  1.00 42.44           O
ATOM    516  N   GLU A  70      39.677  38.251  61.619  1.00 37.39           N
ATOM    517  CA  GLU A  70      38.924  37.032  61.627  1.00 37.39           C
ATOM    518  CB  GLU A  70      38.427  36.590  60.243  1.00 37.39           C
ATOM    519  CG  GLU A  70      37.626  35.287  60.295  1.00 37.39           C
ATOM    520  CD  GLU A  70      37.229  34.918  58.875  1.00 37.39           C
ATOM    521  OE1 GLU A  70      38.089  35.056  57.965  1.00 37.39           O
ATOM    522  OE2 GLU A  70      36.062  34.484  58.682  1.00 37.39           O
ATOM    523  C   GLU A  70      39.822  35.952  62.134  1.00 37.39           C
ATOM    524  O   GLU A  70      41.026  35.970  61.890  1.00 37.39           O
ATOM    525  N   ILE A  71      39.252  34.984  62.879  1.00 88.20           N
ATOM    526  CA  ILE A  71      40.065  33.927  63.401  1.00 88.20           C
ATOM    527  CB  ILE A  71      40.494  34.154  64.821  1.00 88.20           C
ATOM    528  CG1 ILE A  71      41.561  33.125  65.230  1.00 88.20           C
ATOM    529  CG2 ILE A  71      39.236  34.138  65.704  1.00 88.20           C
ATOM    530  CD1 ILE A  71      42.246  33.456  66.556  1.00 88.20           C
ATOM    531  C   ILE A  71      39.283  32.653  63.379  1.00 88.20           C
ATOM    532  O   ILE A  71      38.064  32.652  63.218  1.00 88.20           O
ATOM    533  N   LYS A  72      39.994  31.515  63.507  1.00 38.20           N
ATOM    534  CA  LYS A  72      39.322  30.253  63.577  1.00 38.20           C
ATOM    535  CB  LYS A  72      40.015  29.124  62.797  1.00 38.20           C
ATOM    536  CG  LYS A  72      39.263  27.794  62.878  1.00 38.20           C
ATOM    537  CD  LYS A  72      39.723  26.755  61.854  1.00 38.20           C
ATOM    538  CE  LYS A  72      38.968  25.428  61.949  1.00 38.20           C
ATOM    539  NZ  LYS A  72      39.451  24.492  60.909  1.00 38.20           N
ATOM    540  C   LYS A  72      39.319  29.866  65.017  1.00 38.20           C
ATOM    541  O   LYS A  72      40.336  29.958  65.703  1.00 38.20           O
ATOM    542  N   ILE A  73      38.160  29.409  65.518  1.00127.52           N
ATOM    543  CA  ILE A  73      38.099  29.074  66.902  1.00127.52           C
ATOM    544  CB  ILE A  73      36.828  29.463  67.602  1.00127.52           C
ATOM    545  CG1 ILE A  73      35.629  28.701  67.022  1.00127.52           C
ATOM    546  CG2 ILE A  73      36.686  30.990  67.534  1.00127.52           C
ATOM    547  CD1 ILE A  73      34.388  28.770  67.907  1.00127.52           C
ATOM    548  C   ILE A  73      38.198  27.603  67.002  1.00127.52           C
ATOM    549  O   ILE A  73      37.515  26.831  66.329  1.00127.52           O
ATOM    550  N   PRO A  74      39.094  27.252  67.865  1.00 83.13           N
ATOM    551  CA  PRO A  74      39.410  25.892  68.148  1.00 83.13           C
ATOM    552  CD  PRO A  74      39.547  28.158  68.909  1.00 83.13           C
ATOM    553  CB  PRO A  74      40.471  25.948  69.244  1.00 83.13           C
ATOM    554  CG  PRO A  74      40.125  27.243  70.000  1.00 83.13           C
ATOM    555  C   PRO A  74      38.170  25.234  68.637  1.00 83.13           C
ATOM    556  O   PRO A  74      37.211  25.908  69.010  1.00 83.13           O
ATOM    557  N   ALA A  75      38.177  23.900  68.628  1.00 50.29           N
ATOM    558  CA  ALA A  75      37.039  23.142  69.039  1.00 50.29           C
ATOM    559  CB  ALA A  75      37.328  21.634  69.040  1.00 50.29           C
ATOM    560  C   ALA A  75      36.671  23.532  70.445  1.00 50.29           C
ATOM    561  O   ALA A  75      37.530  23.899  71.244  1.00 50.29           O
ATOM    562  N   GLY A  76      35.355  23.477  70.763  1.00 54.69           N
ATOM    563  CA  GLY A  76      34.817  23.797  72.060  1.00 54.69           C
ATOM    564  C   GLY A  76      34.198  22.543  72.583  1.00 54.69           C
ATOM    565  O   GLY A  76      34.293  21.503  71.943  1.00 54.69           O
ATOM    566  N   TYR A  77      33.553  22.580  73.767  1.00115.56           N
ATOM    567  CA  TYR A  77      33.023  21.335  74.251  1.00115.56           C
ATOM    568  CB  TYR A  77      33.861  20.740  75.396  1.00115.56           C
ATOM    569  CG  TYR A  77      35.262  20.646  74.892  1.00115.56           C
ATOM    570  CD1 TYR A  77      35.663  19.607  74.085  1.00115.56           C
ATOM    571  CD2 TYR A  77      36.177  21.618  75.228  1.00115.56           C
ATOM    572  CE1 TYR A  77      36.959  19.537  73.629  1.00115.56           C
ATOM    573  CE2 TYR A  77      37.473  21.554  74.776  1.00115.56           C
ATOM    574  CZ  TYR A  77      37.863  20.514  73.970  1.00115.56           C
ATOM    575  OH  TYR A  77      39.192  20.445  73.502  1.00115.56           O
ATOM    576  C   TYR A  77      31.642  21.582  74.775  1.00115.56           C
ATOM    577  O   TYR A  77      31.293  22.710  75.124  1.00115.56           O
ATOM    578  N   GLY A  78      30.810  20.519  74.827  1.00 31.22           N
ATOM    579  CA  GLY A  78      29.477  20.664  75.339  1.00 31.22           C
ATOM    580  C   GLY A  78      29.156  19.440  76.152  1.00 31.22           C
ATOM    581  O   GLY A  78      29.707  18.366  75.927  1.00 31.22           O
ATOM    582  N   VAL A  79      28.236  19.577  77.130  1.00101.50           N
ATOM    583  CA  VAL A  79      27.854  18.470  77.966  1.00101.50           C
ATOM    584  CB  VAL A  79      27.147  18.895  79.216  1.00101.50           C
ATOM    585  CG1 VAL A  79      25.849  19.611  78.808  1.00101.50           C
ATOM    586  CG2 VAL A  79      26.915  17.653  80.093  1.00101.50           C
ATOM    587  C   VAL A  79      26.900  17.602  77.196  1.00101.50           C
ATOM    588  O   VAL A  79      26.103  18.096  76.400  1.00101.50           O
ATOM    589  N   LYS A  80      26.971  16.268  77.401  1.00143.27           N
ATOM    590  CA  LYS A  80      26.099  15.365  76.696  1.00143.27           C
ATOM    591  CB  LYS A  80      26.813  14.596  75.571  1.00143.27           C
ATOM    592  CG  LYS A  80      25.918  13.594  74.839  1.00143.27           C
ATOM    593  CD  LYS A  80      24.810  14.233  74.003  1.00143.27           C
ATOM    594  CE  LYS A  80      23.933  13.207  73.282  1.00143.27           C
ATOM    595  NZ  LYS A  80      24.763  12.386  72.372  1.00143.27           N
ATOM    596  C   LYS A  80      25.561  14.331  77.640  1.00143.27           C
ATOM    597  O   LYS A  80      26.241  13.910  78.578  1.00143.27           O
ATOM    598  N   LEU A  81      24.300  13.893  77.407  1.00 66.59           N
ATOM    599  CA  LEU A  81      23.733  12.868  78.237  1.00 66.59           C
ATOM    600  CB  LEU A  81      22.425  13.223  78.936  1.00 66.59           C
ATOM    601  CG  LEU A  81      22.000  12.008  79.771  1.00 66.59           C
ATOM    602  CD1 LEU A  81      22.876  11.918  81.028  1.00 66.59           C
ATOM    603  CD2 LEU A  81      20.489  11.914  80.002  1.00 66.59           C
ATOM    604  C   LEU A  81      23.344  11.701  77.381  1.00 66.59           C
ATOM    605  O   LEU A  81      22.863  11.868  76.260  1.00 66.59           O
ATOM    606  N   SER A  82      23.543  10.476  77.908  1.00 45.08           N
ATOM    607  CA  SER A  82      23.109   9.292  77.223  1.00 45.08           C
ATOM    608  CB  SER A  82      24.268   8.360  76.833  1.00 45.08           C
ATOM    609  OG  SER A  82      25.144   9.025  75.934  1.00 45.08           O
ATOM    610  C   SER A  82      22.259   8.548  78.208  1.00 45.08           C
ATOM    611  O   SER A  82      22.711   8.207  79.301  1.00 45.08           O
ATOM    612  N   ALA A  83      20.994   8.272  77.844  1.00 33.54           N
ATOM    613  CA  ALA A  83      20.103   7.620  78.761  1.00 33.54           C
ATOM    614  CB  ALA A  83      18.625   7.717  78.352  1.00 33.54           C
ATOM    615  C   ALA A  83      20.446   6.167  78.843  1.00 33.54           C
ATOM    616  O   ALA A  83      20.860   5.555  77.860  1.00 33.54           O
ATOM    617  N   GLY A  84      20.265   5.581  80.045  1.00 20.53           N
ATOM    618  CA  GLY A  84      20.539   4.190  80.266  1.00 20.53           C
ATOM    619  C   GLY A  84      19.356   3.419  79.776  1.00 20.53           C
ATOM    620  O   GLY A  84      18.315   3.994  79.469  1.00 20.53           O
ATOM    621  N   SER A  85      19.490   2.079  79.722  1.00 74.51           N
ATOM    622  CA  SER A  85      18.468   1.227  79.186  1.00 74.51           C
ATOM    623  CB  SER A  85      18.890  -0.251  79.134  1.00 74.51           C
ATOM    624  OG  SER A  85      19.088  -0.749  80.449  1.00 74.51           O
ATOM    625  C   SER A  85      17.220   1.309  80.006  1.00 74.51           C
ATOM    626  O   SER A  85      16.120   1.336  79.458  1.00 74.51           O
ATOM    627  N   THR A  86      17.347   1.352  81.344  1.00 97.38           N
ATOM    628  CA  THR A  86      16.168   1.360  82.163  1.00 97.38           C
ATOM    629  CB  THR A  86      16.467   1.305  83.634  1.00 97.38           C
ATOM    630  OG1 THR A  86      17.158   2.476  84.041  1.00 97.38           O
ATOM    631  CG2 THR A  86      17.327   0.061  83.914  1.00 97.38           C
ATOM    632  C   THR A  86      15.392   2.612  81.905  1.00 97.38           C
ATOM    633  O   THR A  86      14.171   2.574  81.766  1.00 97.38           O
ATOM    634  N   LEU A  87      16.086   3.762  81.825  1.00 94.62           N
ATOM    635  CA  LEU A  87      15.401   5.009  81.633  1.00 94.62           C
ATOM    636  CB  LEU A  87      16.369   6.212  81.667  1.00 94.62           C
ATOM    637  CG  LEU A  87      15.721   7.620  81.756  1.00 94.62           C
ATOM    638  CD1 LEU A  87      16.811   8.705  81.775  1.00 94.62           C
ATOM    639  CD2 LEU A  87      14.668   7.888  80.668  1.00 94.62           C
ATOM    640  C   LEU A  87      14.736   4.977  80.291  1.00 94.62           C
ATOM    641  O   LEU A  87      13.583   5.377  80.143  1.00 94.62           O
ATOM    642  N   LYS A  88      15.454   4.451  79.287  1.00117.07           N
ATOM    643  CA  LYS A  88      15.062   4.446  77.908  1.00117.07           C
ATOM    644  CB  LYS A  88      16.127   3.817  76.997  1.00117.07           C
ATOM    645  CG  LYS A  88      15.722   3.805  75.523  1.00117.07           C
ATOM    646  CD  LYS A  88      16.843   3.372  74.580  1.00117.07           C
ATOM    647  CE  LYS A  88      16.359   3.153  73.146  1.00117.07           C
ATOM    648  NZ  LYS A  88      17.482   2.714  72.291  1.00117.07           N
ATOM    649  C   LYS A  88      13.807   3.680  77.678  1.00117.07           C
ATOM    650  O   LYS A  88      13.063   4.021  76.765  1.00117.07           O
ATOM    651  N   LYS A  89      13.542   2.634  78.477  1.00228.01           N
ATOM    652  CA  LYS A  89      12.475   1.719  78.188  1.00228.01           C
ATOM    653  CB  LYS A  89      12.436   0.544  79.187  1.00228.01           C
ATOM    654  CG  LYS A  89      11.320  -0.467  78.930  1.00228.01           C
ATOM    655  CD  LYS A  89      11.510  -1.784  79.689  1.00228.01           C
ATOM    656  CE  LYS A  89      11.441  -1.637  81.211  1.00228.01           C
ATOM    657  NZ  LYS A  89      11.639  -2.955  81.856  1.00228.01           N
ATOM    658  C   LYS A  89      11.090   2.330  78.154  1.00228.01           C
ATOM    659  O   LYS A  89      10.344   2.185  79.123  1.00228.01           O
ATOM    660  N   ALA A  90      10.700   3.003  77.031  1.00110.69           N
ATOM    661  CA  ALA A  90       9.314   3.283  76.822  1.00110.69           C
ATOM    662  CB  ALA A  90       8.992   3.861  75.434  1.00110.69           C
ATOM    663  C   ALA A  90       8.780   1.890  76.890  1.00110.69           C
ATOM    664  O   ALA A  90       9.376   0.985  76.310  1.00110.69           O
ATOM    665  N   VAL A  91       7.663   1.668  77.605  1.00120.86           N
ATOM    666  CA  VAL A  91       7.235   0.320  77.857  1.00120.86           C
ATOM    667  CB  VAL A  91       5.975   0.224  78.667  1.00120.86           C
ATOM    668  CG1 VAL A  91       4.821   0.836  77.854  1.00120.86           C
ATOM    669  CG2 VAL A  91       5.756  -1.251  79.049  1.00120.86           C
ATOM    670  C   VAL A  91       7.003  -0.390  76.574  1.00120.86           C
ATOM    671  O   VAL A  91       6.460   0.164  75.622  1.00120.86           O
ATOM    672  N   SER A  92       7.419  -1.670  76.529  1.00103.26           N
ATOM    673  CA  SER A  92       7.257  -2.428  75.331  1.00103.26           C
ATOM    674  CB  SER A  92       7.897  -3.826  75.382  1.00103.26           C
ATOM    675  OG  SER A  92       7.238  -4.630  76.349  1.00103.26           O
ATOM    676  C   SER A  92       5.794  -2.596  75.099  1.00103.26           C
ATOM    677  O   SER A  92       5.000  -2.637  76.037  1.00103.26           O
ATOM    678  N   LYS A  93       5.405  -2.673  73.813  1.00 81.84           N
ATOM    679  CA  LYS A  93       4.027  -2.809  73.452  1.00 81.84           C
ATOM    680  CB  LYS A  93       3.637  -1.842  72.322  1.00 81.84           C
ATOM    681  CG  LYS A  93       4.572  -1.930  71.113  1.00 81.84           C
ATOM    682  CD  LYS A  93       4.193  -0.981  69.978  1.00 81.84           C
ATOM    683  CE  LYS A  93       5.286  -0.841  68.918  1.00 81.84           C
ATOM    684  NZ  LYS A  93       5.057   0.388  68.131  1.00 81.84           N
ATOM    685  C   LYS A  93       3.813  -4.236  72.972  1.00 81.84           C
ATOM    686  O   LYS A  93       3.419  -4.403  71.786  1.00 81.84           O
ATOM    687  OXT LYS A  93       4.035  -5.173  73.783  1.00 81.84           O
TER     688      LYS A  93
ATOM    689  N   MET B  94      35.014   9.132  86.953  1.00143.97           N
ATOM    690  CA  MET B  94      34.016   8.955  88.012  1.00143.97           C
ATOM    691  CB  MET B  94      33.872  10.213  88.880  1.00143.97           C
ATOM    692  CG  MET B  94      32.761  10.085  89.925  1.00143.97           C
ATOM    693  SD  MET B  94      32.516  11.558  90.962  1.00143.97           S
ATOM    694  CE  MET B  94      33.946  11.240  92.034  1.00143.97           C
ATOM    695  C   MET B  94      32.816   8.845  87.244  1.00143.97           C
ATOM    696  O   MET B  94      32.393   9.752  86.555  1.00143.97           O
ATOM    697  N   SER B  95      32.162   7.728  87.315  1.00156.88           N
ATOM    698  CA  SER B  95      31.005   7.820  86.536  1.00156.88           C
ATOM    699  CB  SER B  95      30.528   6.376  86.286  1.00156.88           C
ATOM    700  OG  SER B  95      31.484   5.673  85.507  1.00156.88           O
ATOM    701  C   SER B  95      30.050   8.640  87.384  1.00156.88           C
ATOM    702  O   SER B  95      30.357   9.661  88.003  1.00156.88           O
ATOM    703  N   VAL B  96      28.774   8.232  87.421  1.00198.72           N
ATOM    704  CA  VAL B  96      28.191   8.671  88.618  1.00198.72           C
ATOM    705  CB  VAL B  96      26.731   8.382  88.821  1.00198.72           C
ATOM    706  CG1 VAL B  96      25.958   9.052  87.673  1.00198.72           C
ATOM    707  CG2 VAL B  96      26.493   6.879  89.026  1.00198.72           C
ATOM    708  C   VAL B  96      29.025   7.759  89.432  1.00198.72           C
ATOM    709  O   VAL B  96      29.520   8.189  90.473  1.00198.72           O
ATOM    710  N   ASN B  97      29.277   6.550  88.797  1.00238.57           N
ATOM    711  CA  ASN B  97      30.038   5.423  89.153  1.00238.57           C
ATOM    712  CB  ASN B  97      31.583   5.478  88.943  1.00238.57           C
ATOM    713  CG  ASN B  97      32.400   6.440  89.800  1.00238.57           C
ATOM    714  OD1 ASN B  97      31.933   7.480  90.257  1.00238.57           O
ATOM    715  ND2 ASN B  97      33.694   6.080  89.991  1.00238.57           N
ATOM    716  C   ASN B  97      29.549   5.496  90.473  1.00238.57           C
ATOM    717  O   ASN B  97      30.232   5.958  91.367  1.00238.57           O
ATOM    718  N   ARG B  98      28.267   5.116  90.538  1.00163.58           N
ATOM    719  CA  ARG B  98      27.353   5.513  91.551  1.00163.58           C
ATOM    720  CB  ARG B  98      26.157   4.554  91.656  0.00163.58           C
ATOM    721  CG  ARG B  98      25.157   4.917  92.755  0.00163.58           C
ATOM    722  CD  ARG B  98      24.199   3.770  93.079  0.00163.58           C
ATOM    723  NE  ARG B  98      25.040   2.618  93.513  1.00163.58           N
ATOM    724  CZ  ARG B  98      24.545   1.347  93.472  1.00163.58           C
ATOM    725  NH1 ARG B  98      23.264   1.126  93.055  1.00163.58           N
ATOM    726  NH2 ARG B  98      25.334   0.297  93.843  1.00163.58           N
ATOM    727  C   ARG B  98      28.039   5.490  92.869  1.00163.58           C
ATOM    728  O   ARG B  98      27.878   6.422  93.653  1.00163.58           O
ATOM    729  N   THR B  99      28.877   4.475  93.124  1.00118.87           N
ATOM    730  CA  THR B  99      29.529   4.405  94.401  1.00118.87           C
ATOM    731  CB  THR B  99      30.393   3.183  94.547  1.00118.87           C
ATOM    732  OG1 THR B  99      30.900   3.101  95.871  1.00118.87           O
ATOM    733  CG2 THR B  99      31.548   3.245  93.533  1.00118.87           C
ATOM    734  C   THR B  99      30.385   5.623  94.673  1.00118.87           C
ATOM    735  O   THR B  99      30.302   6.198  95.756  1.00118.87           O
ATOM    736  N   GLU B 100      31.239   6.047  93.720  1.00 68.95           N
ATOM    737  CA  GLU B 100      32.107   7.188  93.853  1.00 68.95           C
ATOM    738  CB  GLU B 100      33.198   7.287  92.772  1.00 68.95           C
ATOM    739  CG  GLU B 100      34.317   6.266  92.997  1.00 68.95           C
ATOM    740  CD  GLU B 100      35.512   6.631  92.127  1.00 68.95           C
ATOM    741  OE1 GLU B 100      35.934   7.818  92.164  1.00 68.95           O
ATOM    742  OE2 GLU B 100      36.011   5.727  91.405  1.00 68.95           O
ATOM    743  C   GLU B 100      31.343   8.480  93.910  1.00 68.95           C
ATOM    744  O   GLU B 100      31.761   9.402  94.606  1.00 68.95           O
ATOM    745  N   LEU B 101      30.228   8.614  93.165  1.00 60.07           N
ATOM    746  CA  LEU B 101      29.442   9.821  93.219  1.00 60.07           C
ATOM    747  CB  LEU B 101      28.207   9.712  92.315  1.00 60.07           C
ATOM    748  CG  LEU B 101      27.275  10.927  92.278  1.00 60.07           C
ATOM    749  CD1 LEU B 101      27.957  12.157  91.663  1.00 60.07           C
ATOM    750  CD2 LEU B 101      25.967  10.545  91.571  1.00 60.07           C
ATOM    751  C   LEU B 101      28.918   9.972  94.616  1.00 60.07           C
ATOM    752  O   LEU B 101      28.951  11.054  95.202  1.00 60.07           O
ATOM    753  N   VAL B 102      28.420   8.859  95.184  1.00 41.58           N
ATOM    754  CA  VAL B 102      27.835   8.846  96.497  1.00 41.58           C
ATOM    755  CB  VAL B 102      27.316   7.492  96.886  1.00 41.58           C
ATOM    756  CG1 VAL B 102      26.852   7.549  98.350  1.00 41.58           C
ATOM    757  CG2 VAL B 102      26.207   7.085  95.901  1.00 41.58           C
ATOM    758  C   VAL B 102      28.872   9.220  97.510  1.00 41.58           C
ATOM    759  O   VAL B 102      28.586   9.940  98.467  1.00 41.58           O
ATOM    760  N   ALA B 103      30.110   8.723  97.341  1.00 28.66           N
ATOM    761  CA  ALA B 103      31.139   9.004  98.299  1.00 28.66           C
ATOM    762  CB  ALA B 103      32.467   8.302  97.967  1.00 28.66           C
ATOM    763  C   ALA B 103      31.401  10.477  98.318  1.00 28.66           C
ATOM    764  O   ALA B 103      31.567  11.073  99.382  1.00 28.66           O
ATOM    765  N   GLN B 104      31.438  11.104  97.129  1.00 81.70           N
ATOM    766  CA  GLN B 104      31.748  12.500  97.009  1.00 81.70           C
ATOM    767  CB  GLN B 104      31.824  12.952  95.541  1.00 81.70           C
ATOM    768  CG  GLN B 104      32.154  14.434  95.370  1.00 81.70           C
ATOM    769  CD  GLN B 104      33.628  14.634  95.675  1.00 81.70           C
ATOM    770  OE1 GLN B 104      34.127  15.758  95.677  1.00 81.70           O
ATOM    771  NE2 GLN B 104      34.351  13.512  95.940  1.00 81.70           N
ATOM    772  C   GLN B 104      30.690  13.333  97.670  1.00 81.70           C
ATOM    773  O   GLN B 104      30.998  14.327  98.326  1.00 81.70           O
ATOM    774  N   ILE B 105      29.411  12.956  97.473  1.00113.83           N
ATOM    775  CA  ILE B 105      28.249  13.650  97.963  1.00113.83           C
ATOM    776  CB  ILE B 105      26.971  13.195  97.308  1.00113.83           C
ATOM    777  CG1 ILE B 105      26.688  11.714  97.600  1.00113.83           C
ATOM    778  CG2 ILE B 105      27.084  13.513  95.808  1.00113.83           C
ATOM    779  CD1 ILE B 105      25.316  11.244  97.116  1.00113.83           C
ATOM    780  C   ILE B 105      28.104  13.549  99.452  1.00113.83           C
ATOM    781  O   ILE B 105      27.604  14.471 100.095  1.00113.83           O
ATOM    782  N   ALA B 106      28.472  12.399 100.042  1.00 37.31           N
ATOM    783  CA  ALA B 106      28.357  12.247 101.463  1.00 37.31           C
ATOM    784  CB  ALA B 106      28.829  10.869 101.959  1.00 37.31           C
ATOM    785  C   ALA B 106      29.235  13.278 102.106  1.00 37.31           C
ATOM    786  O   ALA B 106      28.886  13.839 103.143  1.00 37.31           O
ATOM    787  N   GLU B 107      30.419  13.532 101.516  1.00 84.70           N
ATOM    788  CA  GLU B 107      31.363  14.450 102.092  1.00 84.70           C
ATOM    789  CB  GLU B 107      32.720  14.435 101.368  1.00 84.70           C
ATOM    790  CG  GLU B 107      33.476  13.116 101.535  1.00 84.70           C
ATOM    791  CD  GLU B 107      33.738  12.930 103.024  0.00 84.70           C
ATOM    792  OE1 GLU B 107      32.744  12.797 103.788  0.00 84.70           O
ATOM    793  OE2 GLU B 107      34.934  12.924 103.419  0.00 84.70           O
ATOM    794  C   GLU B 107      30.883  15.875 102.095  1.00 84.70           C
ATOM    795  O   GLU B 107      30.942  16.542 103.126  1.00 84.70           O
ATOM    796  N   ARG B 108      30.391  16.388 100.951  1.00102.14           N
ATOM    797  CA  ARG B 108      30.017  17.778 100.869  1.00102.14           C
ATOM    798  CB  ARG B 108      29.575  18.205  99.458  1.00102.14           C
ATOM    799  CG  ARG B 108      29.172  19.680  99.376  1.00102.14           C
ATOM    800  CD  ARG B 108      28.560  20.076  98.030  1.00102.14           C
ATOM    801  NE  ARG B 108      28.065  21.477  98.155  1.00102.14           N
ATOM    802  CZ  ARG B 108      27.350  22.043  97.139  1.00102.14           C
ATOM    803  NH1 ARG B 108      27.101  21.335  95.999  1.00102.14           N
ATOM    804  NH2 ARG B 108      26.879  23.317  97.266  1.00102.14           N
ATOM    805  C   ARG B 108      28.871  18.077 101.787  1.00102.14           C
ATOM    806  O   ARG B 108      28.855  19.102 102.465  1.00102.14           O
ATOM    807  N   ALA B 109      27.865  17.185 101.790  1.00 59.57           N
ATOM    808  CA  ALA B 109      26.648  17.257 102.554  1.00 59.57           C
ATOM    809  CB  ALA B 109      25.620  16.192 102.132  1.00 59.57           C
ATOM    810  C   ALA B 109      26.904  17.078 104.021  1.00 59.57           C
ATOM    811  O   ALA B 109      26.171  17.626 104.845  1.00 59.57           O
ATOM    812  N   ASP B 110      27.956  16.313 104.380  1.00105.73           N
ATOM    813  CA  ASP B 110      28.237  15.957 105.745  1.00105.73           C
ATOM    814  CB  ASP B 110      28.309  17.171 106.692  1.00105.73           C
ATOM    815  CG  ASP B 110      28.880  16.718 108.033  1.00105.73           C
ATOM    816  OD1 ASP B 110      29.056  15.486 108.226  1.00105.73           O
ATOM    817  OD2 ASP B 110      29.149  17.607 108.886  1.00105.73           O
ATOM    818  C   ASP B 110      27.194  15.011 106.267  1.00105.73           C
ATOM    819  O   ASP B 110      26.661  15.195 107.361  1.00105.73           O
ATOM    820  N   LEU B 111      26.881  13.966 105.467  1.00 70.15           N
ATOM    821  CA  LEU B 111      25.962  12.923 105.844  1.00 70.15           C
ATOM    822  CB  LEU B 111      24.776  12.771 104.874  1.00 70.15           C
ATOM    823  CG  LEU B 111      23.865  14.008 104.818  1.00 70.15           C
ATOM    824  CD1 LEU B 111      22.699  13.807 103.838  1.00 70.15           C
ATOM    825  CD2 LEU B 111      23.400  14.414 106.225  1.00 70.15           C
ATOM    826  C   LEU B 111      26.715  11.624 105.806  1.00 70.15           C
ATOM    827  O   LEU B 111      27.939  11.611 105.686  1.00 70.15           O
ATOM    828  N   THR B 112      25.976  10.500 105.966  1.00 68.11           N
ATOM    829  CA  THR B 112      26.507   9.163 105.909  1.00 68.11           C
ATOM    830  CB  THR B 112      25.590   8.150 106.548  1.00 68.11           C
ATOM    831  OG1 THR B 112      25.297   8.526 107.880  1.00 68.11           O
ATOM    832  CG2 THR B 112      26.253   6.764 106.557  1.00 68.11           C
ATOM    833  C   THR B 112      26.546   8.790 104.454  1.00 68.11           C
ATOM    834  O   THR B 112      25.954   9.466 103.613  1.00 68.11           O
ATOM    835  N   LYS B 113      27.287   7.715 104.119  1.00 46.75           N
ATOM    836  CA  LYS B 113      27.313   7.202 102.781  1.00 46.75           C
ATOM    837  CB  LYS B 113      28.298   6.035 102.587  1.00 46.75           C
ATOM    838  CG  LYS B 113      29.776   6.427 102.637  1.00 46.75           C
ATOM    839  CD  LYS B 113      30.714   5.217 102.654  0.00 46.75           C
ATOM    840  CE  LYS B 113      32.193   5.579 102.504  0.00 46.75           C
ATOM    841  NZ  LYS B 113      33.008   4.347 102.419  0.00 46.75           N
ATOM    842  C   LYS B 113      25.950   6.658 102.489  1.00 46.75           C
ATOM    843  O   LYS B 113      25.445   6.768 101.373  1.00 46.75           O
ATOM    844  N   ALA B 114      25.323   6.050 103.513  1.00 43.59           N
ATOM    845  CA  ALA B 114      24.051   5.405 103.377  1.00 43.59           C
ATOM    846  CB  ALA B 114      23.577   4.752 104.686  1.00 43.59           C
ATOM    847  C   ALA B 114      23.009   6.400 102.968  1.00 43.59           C
ATOM    848  O   ALA B 114      22.132   6.075 102.171  1.00 43.59           O
ATOM    849  N   LYS B 115      23.038   7.619 103.543  1.00 50.27           N
ATOM    850  CA  LYS B 115      22.062   8.623 103.217  1.00 50.27           C
ATOM    851  CB  LYS B 115      22.071   9.821 104.180  1.00 50.27           C
ATOM    852  CG  LYS B 115      21.465   9.501 105.548  1.00 50.27           C
ATOM    853  CD  LYS B 115      21.632  10.623 106.573  1.00 50.27           C
ATOM    854  CE  LYS B 115      20.837  10.393 107.860  1.00 50.27           C
ATOM    855  NZ  LYS B 115      21.051  11.519 108.797  1.00 50.27           N
ATOM    856  C   LYS B 115      22.263   9.155 101.832  1.00 50.27           C
ATOM    857  O   LYS B 115      21.302   9.376 101.094  1.00 50.27           O
ATOM    858  N   ALA B 116      23.526   9.382 101.435  1.00 39.97           N
ATOM    859  CA  ALA B 116      23.763   9.947 100.142  1.00 39.97           C
ATOM    860  CB  ALA B 116      25.262  10.116  99.841  1.00 39.97           C
ATOM    861  C   ALA B 116      23.196   9.005  99.126  1.00 39.97           C
ATOM    862  O   ALA B 116      22.478   9.416  98.216  1.00 39.97           O
ATOM    863  N   ASP B 117      23.470   7.698  99.297  1.00 43.18           N
ATOM    864  CA  ASP B 117      23.061   6.705  98.344  1.00 43.18           C
ATOM    865  CB  ASP B 117      23.589   5.300  98.688  1.00 43.18           C
ATOM    866  CG  ASP B 117      23.366   4.395  97.484  1.00 43.18           C
ATOM    867  OD1 ASP B 117      22.733   4.859  96.500  1.00 43.18           O
ATOM    868  OD2 ASP B 117      23.829   3.224  97.532  1.00 43.18           O
ATOM    869  C   ASP B 117      21.566   6.621  98.264  1.00 43.18           C
ATOM    870  O   ASP B 117      21.001   6.589  97.173  1.00 43.18           O
ATOM    871  N   GLU B 118      20.878   6.595  99.421  1.00 77.67           N
ATOM    872  CA  GLU B 118      19.450   6.443  99.410  1.00 77.67           C
ATOM    873  CB  GLU B 118      18.850   6.242 100.813  1.00 77.67           C
ATOM    874  CG  GLU B 118      17.368   5.858 100.783  1.00 77.67           C
ATOM    875  CD  GLU B 118      17.001   5.268 102.138  1.00 77.67           C
ATOM    876  OE1 GLU B 118      17.936   5.008 102.942  1.00 77.67           O
ATOM    877  OE2 GLU B 118      15.783   5.063 102.386  1.00 77.67           O
ATOM    878  C   GLU B 118      18.823   7.648  98.780  1.00 77.67           C
ATOM    879  O   GLU B 118      17.822   7.535  98.074  1.00 77.67           O
ATOM    880  N   ALA B 119      19.373   8.846  99.053  1.00 36.11           N
ATOM    881  CA  ALA B 119      18.846  10.046  98.467  1.00 36.11           C
ATOM    882  CB  ALA B 119      19.523  11.317  99.007  1.00 36.11           C
ATOM    883  C   ALA B 119      19.062  10.022  96.981  1.00 36.11           C
ATOM    884  O   ALA B 119      18.169  10.355  96.205  1.00 36.11           O
ATOM    885  N   LEU B 120      20.268   9.606  96.552  1.00 74.12           N
ATOM    886  CA  LEU B 120      20.664   9.597  95.170  1.00 74.12           C
ATOM    887  CB  LEU B 120      22.090   9.024  95.044  1.00 74.12           C
ATOM    888  CG  LEU B 120      22.769   9.168  93.671  1.00 74.12           C
ATOM    889  CD1 LEU B 120      23.271  10.603  93.459  1.00 74.12           C
ATOM    890  CD2 LEU B 120      23.883   8.126  93.477  1.00 74.12           C
ATOM    891  C   LEU B 120      19.765   8.668  94.413  1.00 74.12           C
ATOM    892  O   LEU B 120      19.190   9.024  93.386  1.00 74.12           O
ATOM    893  N   ALA B 121      19.587   7.445  94.940  1.00 28.13           N
ATOM    894  CA  ALA B 121      18.815   6.454  94.253  1.00 28.13           C
ATOM    895  CB  ALA B 121      18.753   5.121  95.017  1.00 28.13           C
ATOM    896  C   ALA B 121      17.416   6.950  94.103  1.00 28.13           C
ATOM    897  O   ALA B 121      16.811   6.822  93.040  1.00 28.13           O
ATOM    898  N   ALA B 122      16.872   7.556  95.170  1.00 30.72           N
ATOM    899  CA  ALA B 122      15.512   7.996  95.129  1.00 30.72           C
ATOM    900  CB  ALA B 122      15.051   8.616  96.460  1.00 30.72           C
ATOM    901  C   ALA B 122      15.352   9.042  94.069  1.00 30.72           C
ATOM    902  O   ALA B 122      14.389   9.005  93.304  1.00 30.72           O
ATOM    903  N   PHE B 123      16.301   9.995  93.967  1.00134.91           N
ATOM    904  CA  PHE B 123      16.072  11.070  93.043  1.00134.91           C
ATOM    905  CB  PHE B 123      17.016  12.293  93.151  1.00134.91           C
ATOM    906  CG  PHE B 123      18.328  12.077  92.483  1.00134.91           C
ATOM    907  CD1 PHE B 123      18.445  12.255  91.120  1.00134.91           C
ATOM    908  CD2 PHE B 123      19.444  11.744  93.206  1.00134.91           C
ATOM    909  CE1 PHE B 123      19.645  12.071  90.478  1.00134.91           C
ATOM    910  CE2 PHE B 123      20.644  11.560  92.566  1.00134.91           C
ATOM    911  CZ  PHE B 123      20.754  11.720  91.206  1.00134.91           C
ATOM    912  C   PHE B 123      16.089  10.570  91.627  1.00134.91           C
ATOM    913  O   PHE B 123      15.324  11.058  90.797  1.00134.91           O
ATOM    914  N   GLN B 124      16.986   9.612  91.308  1.00 85.37           N
ATOM    915  CA  GLN B 124      17.128   9.080  89.975  1.00 85.37           C
ATOM    916  CB  GLN B 124      18.245   8.024  89.927  1.00 85.37           C
ATOM    917  CG  GLN B 124      18.486   7.387  88.560  1.00 85.37           C
ATOM    918  CD  GLN B 124      19.534   6.303  88.772  1.00 85.37           C
ATOM    919  OE1 GLN B 124      19.692   5.398  87.954  1.00 85.37           O
ATOM    920  NE2 GLN B 124      20.266   6.388  89.915  1.00 85.37           N
ATOM    921  C   GLN B 124      15.859   8.393  89.573  1.00 85.37           C
ATOM    922  O   GLN B 124      15.370   8.573  88.458  1.00 85.37           O
ATOM    923  N   ALA B 125      15.296   7.579  90.485  1.00 25.82           N
ATOM    924  CA  ALA B 125      14.092   6.851  90.206  1.00 25.82           C
ATOM    925  CB  ALA B 125      13.683   5.921  91.361  1.00 25.82           C
ATOM    926  C   ALA B 125      12.973   7.825  89.990  1.00 25.82           C
ATOM    927  O   ALA B 125      12.132   7.635  89.114  1.00 25.82           O
ATOM    928  N   VAL B 126      12.929   8.898  90.799  1.00 33.79           N
ATOM    929  CA  VAL B 126      11.870   9.864  90.704  1.00 33.79           C
ATOM    930  CB  VAL B 126      11.981  10.937  91.747  1.00 33.79           C
ATOM    931  CG1 VAL B 126      10.862  11.966  91.511  1.00 33.79           C
ATOM    932  CG2 VAL B 126      11.952  10.277  93.137  1.00 33.79           C
ATOM    933  C   VAL B 126      11.917  10.539  89.369  1.00 33.79           C
ATOM    934  O   VAL B 126      10.888  10.734  88.725  1.00 33.79           O
ATOM    935  N   LEU B 127      13.124  10.922  88.914  1.00 45.45           N
ATOM    936  CA  LEU B 127      13.231  11.616  87.664  1.00 45.45           C
ATOM    937  CB  LEU B 127      14.669  12.056  87.340  1.00 45.45           C
ATOM    938  CG  LEU B 127      15.217  13.099  88.331  1.00 45.45           C
ATOM    939  CD1 LEU B 127      16.646  13.524  87.963  1.00 45.45           C
ATOM    940  CD2 LEU B 127      14.259  14.292  88.469  1.00 45.45           C
ATOM    941  C   LEU B 127      12.765  10.724  86.558  1.00 45.45           C
ATOM    942  O   LEU B 127      12.021  11.164  85.683  1.00 45.45           O
ATOM    943  N   VAL B 128      13.171   9.439  86.577  1.00 90.40           N
ATOM    944  CA  VAL B 128      12.812   8.558  85.504  1.00 90.40           C
ATOM    945  CB  VAL B 128      13.440   7.194  85.589  1.00 90.40           C
ATOM    946  CG1 VAL B 128      12.824   6.419  86.760  1.00 90.40           C
ATOM    947  CG2 VAL B 128      13.260   6.498  84.231  1.00 90.40           C
ATOM    948  C   VAL B 128      11.324   8.390  85.468  1.00 90.40           C
ATOM    949  O   VAL B 128      10.729   8.348  84.391  1.00 90.40           O
ATOM    950  N   GLU B 129      10.686   8.274  86.649  1.00 74.22           N
ATOM    951  CA  GLU B 129       9.264   8.090  86.715  1.00 74.22           C
ATOM    952  CB  GLU B 129       8.752   7.849  88.143  1.00 74.22           C
ATOM    953  CG  GLU B 129       9.102   6.459  88.671  1.00 74.22           C
ATOM    954  CD  GLU B 129       8.275   5.455  87.879  1.00 74.22           C
ATOM    955  OE1 GLU B 129       7.370   5.899  87.124  1.00 74.22           O
ATOM    956  OE2 GLU B 129       8.537   4.230  88.018  1.00 74.22           O
ATOM    957  C   GLU B 129       8.567   9.301  86.188  1.00 74.22           C
ATOM    958  O   GLU B 129       7.631   9.186  85.399  1.00 74.22           O
ATOM    959  N   SER B 130       9.029  10.499  86.593  1.00 73.83           N
ATOM    960  CA  SER B 130       8.391  11.721  86.192  1.00 73.83           C
ATOM    961  CB  SER B 130       9.066  12.972  86.780  1.00 73.83           C
ATOM    962  OG  SER B 130       8.393  14.142  86.340  1.00 73.83           O
ATOM    963  C   SER B 130       8.466  11.834  84.698  1.00 73.83           C
ATOM    964  O   SER B 130       7.488  12.189  84.043  1.00 73.83           O
ATOM    965  N   LEU B 131       9.638  11.514  84.121  1.00156.44           N
ATOM    966  CA  LEU B 131       9.866  11.625  82.707  1.00156.44           C
ATOM    967  CB  LEU B 131      11.267  11.136  82.319  1.00156.44           C
ATOM    968  CG  LEU B 131      12.414  11.837  83.057  1.00156.44           C
ATOM    969  CD1 LEU B 131      13.767  11.255  82.618  1.00156.44           C
ATOM    970  CD2 LEU B 131      12.319  13.364  82.925  1.00156.44           C
ATOM    971  C   LEU B 131       8.952  10.677  81.990  1.00156.44           C
ATOM    972  O   LEU B 131       8.333  11.023  80.984  1.00156.44           O
ATOM    973  N   ALA B 132       8.843   9.441  82.508  1.00 44.83           N
ATOM    974  CA  ALA B 132       8.075   8.408  81.871  1.00 44.83           C
ATOM    975  CB  ALA B 132       8.102   7.075  82.640  1.00 44.83           C
ATOM    976  C   ALA B 132       6.649   8.846  81.790  1.00 44.83           C
ATOM    977  O   ALA B 132       5.952   8.539  80.823  1.00 44.83           O
ATOM    978  N   LYS B 133       6.189   9.549  82.840  1.00116.72           N
ATOM    979  CA  LYS B 133       4.857  10.065  82.979  1.00116.72           C
ATOM    980  CB  LYS B 133       4.608  10.671  84.369  1.00116.72           C
ATOM    981  CG  LYS B 133       3.167  11.129  84.599  1.00116.72           C
ATOM    982  CD  LYS B 133       2.857  11.367  86.077  1.00116.72           C
ATOM    983  CE  LYS B 133       3.863  12.291  86.763  1.00116.72           C
ATOM    984  NZ  LYS B 133       3.618  12.307  88.222  1.00116.72           N
ATOM    985  C   LYS B 133       4.616  11.129  81.949  1.00116.72           C
ATOM    986  O   LYS B 133       3.479  11.338  81.533  1.00116.72           O
ATOM    987  N   GLY B 134       5.672  11.837  81.499  1.00 32.01           N
ATOM    988  CA  GLY B 134       5.452  12.891  80.548  1.00 32.01           C
ATOM    989  C   GLY B 134       5.653  14.204  81.228  1.00 32.01           C
ATOM    990  O   GLY B 134       5.307  15.255  80.689  1.00 32.01           O
ATOM    991  N   GLU B 135       6.218  14.166  82.446  1.00 81.19           N
ATOM    992  CA  GLU B 135       6.470  15.358  83.198  1.00 81.19           C
ATOM    993  CB  GLU B 135       6.328  15.097  84.708  1.00 81.19           C
ATOM    994  CG  GLU B 135       6.198  16.338  85.590  1.00 81.19           C
ATOM    995  CD  GLU B 135       5.758  15.846  86.965  1.00 81.19           C
ATOM    996  OE1 GLU B 135       5.822  14.608  87.194  1.00 81.19           O
ATOM    997  OE2 GLU B 135       5.346  16.692  87.802  1.00 81.19           O
ATOM    998  C   GLU B 135       7.875  15.783  82.895  1.00 81.19           C
ATOM    999  O   GLU B 135       8.744  14.956  82.625  1.00 81.19           O
ATOM   1000  N   ALA B 136       8.128  17.106  82.893  1.00 53.20           N
ATOM   1001  CA  ALA B 136       9.458  17.581  82.644  1.00 53.20           C
ATOM   1002  CB  ALA B 136       9.504  18.936  81.916  1.00 53.20           C
ATOM   1003  C   ALA B 136      10.077  17.766  83.985  1.00 53.20           C
ATOM   1004  O   ALA B 136       9.380  18.079  84.938  1.00 53.20           O
ATOM   1005  N   VAL B 137      11.389  17.515  84.127  1.00 53.47           N
ATOM   1006  CA  VAL B 137      12.015  17.749  85.399  1.00 53.47           C
ATOM   1007  CB  VAL B 137      12.803  16.567  85.888  1.00 53.47           C
ATOM   1008  CG1 VAL B 137      13.534  16.950  87.185  1.00 53.47           C
ATOM   1009  CG2 VAL B 137      11.844  15.374  86.039  1.00 53.47           C
ATOM   1010  C   VAL B 137      12.985  18.865  85.183  1.00 53.47           C
ATOM   1011  O   VAL B 137      13.846  18.775  84.312  1.00 53.47           O
ATOM   1012  N   LYS B 138      12.878  19.963  85.959  1.00 95.96           N
ATOM   1013  CA  LYS B 138      13.811  21.032  85.743  1.00 95.96           C
ATOM   1014  CB  LYS B 138      13.155  22.330  85.240  1.00 95.96           C
ATOM   1015  CG  LYS B 138      12.611  22.211  83.815  1.00 95.96           C
ATOM   1016  CD  LYS B 138      11.689  23.360  83.404  1.00 95.96           C
ATOM   1017  CE  LYS B 138      12.431  24.668  83.123  1.00 95.96           C
ATOM   1018  NZ  LYS B 138      13.285  24.515  81.923  1.00 95.96           N
ATOM   1019  C   LYS B 138      14.514  21.335  87.029  1.00 95.96           C
ATOM   1020  O   LYS B 138      13.878  21.586  88.051  1.00 95.96           O
ATOM   1021  N   VAL B 139      15.866  21.307  87.004  1.00112.56           N
ATOM   1022  CA  VAL B 139      16.622  21.629  88.182  1.00112.56           C
ATOM   1023  CB  VAL B 139      17.533  20.539  88.665  1.00112.56           C
ATOM   1024  CG1 VAL B 139      18.603  20.249  87.599  1.00112.56           C
ATOM   1025  CG2 VAL B 139      18.102  20.984  90.025  1.00112.56           C
ATOM   1026  C   VAL B 139      17.453  22.834  87.886  1.00112.56           C
ATOM   1027  O   VAL B 139      18.194  22.869  86.903  1.00112.56           O
ATOM   1028  N   THR B 140      17.395  23.833  88.790  1.00141.70           N
ATOM   1029  CA  THR B 140      17.970  25.110  88.489  1.00141.70           C
ATOM   1030  CB  THR B 140      17.913  26.069  89.640  1.00141.70           C
ATOM   1031  OG1 THR B 140      16.565  26.287  90.030  1.00141.70           O
ATOM   1032  CG2 THR B 140      18.556  27.395  89.200  1.00141.70           C
ATOM   1033  C   THR B 140      19.403  25.014  88.079  1.00141.70           C
ATOM   1034  O   THR B 140      19.719  25.200  86.926  1.00141.70           O
ATOM   1035  N   GLY B 141      20.342  24.631  88.927  1.00171.99           N
ATOM   1036  CA  GLY B 141      21.704  24.711  88.475  1.00171.99           C
ATOM   1037  C   GLY B 141      22.061  23.714  87.404  1.00171.99           C
ATOM   1038  O   GLY B 141      23.077  23.901  86.748  1.00171.99           O
ATOM   1039  N   LEU B 142      21.420  22.528  87.352  1.00135.48           N
ATOM   1040  CA  LEU B 142      21.867  21.532  86.403  1.00135.48           C
ATOM   1041  CB  LEU B 142      21.687  20.106  86.952  1.00135.48           C
ATOM   1042  CG  LEU B 142      22.288  19.012  86.050  1.00135.48           C
ATOM   1043  CD1 LEU B 142      23.814  19.156  85.937  1.00135.48           C
ATOM   1044  CD2 LEU B 142      21.858  17.610  86.512  1.00135.48           C
ATOM   1045  C   LEU B 142      21.321  21.524  84.994  1.00135.48           C
ATOM   1046  O   LEU B 142      22.085  21.604  84.032  1.00135.48           O
ATOM   1047  N   LEU B 143      19.976  21.424  84.827  1.00150.63           N
ATOM   1048  CA  LEU B 143      19.468  21.182  83.499  1.00150.63           C
ATOM   1049  CB  LEU B 143      20.203  20.019  82.816  1.00150.63           C
ATOM   1050  CG  LEU B 143      19.750  18.637  83.322  1.00150.63           C
ATOM   1051  CD1 LEU B 143      20.639  17.521  82.757  1.00150.63           C
ATOM   1052  CD2 LEU B 143      19.627  18.603  84.854  1.00150.63           C
ATOM   1053  C   LEU B 143      18.028  20.743  83.602  1.00150.63           C
ATOM   1054  O   LEU B 143      17.382  20.938  84.630  1.00150.63           O
ATOM   1055  N   SER B 144      17.488  20.137  82.512  1.00 86.88           N
ATOM   1056  CA  SER B 144      16.118  19.690  82.504  1.00 86.88           C
ATOM   1057  CB  SER B 144      15.214  20.651  81.711  1.00 86.88           C
ATOM   1058  OG  SER B 144      13.869  20.202  81.712  1.00 86.88           O
ATOM   1059  C   SER B 144      16.054  18.340  81.835  1.00 86.88           C
ATOM   1060  O   SER B 144      16.912  18.004  81.019  1.00 86.88           O
ATOM   1061  N   VAL B 145      15.028  17.520  82.179  1.00 61.69           N
ATOM   1062  CA  VAL B 145      14.888  16.211  81.594  1.00 61.69           C
ATOM   1063  CB  VAL B 145      15.048  15.108  82.591  1.00 61.69           C
ATOM   1064  CG1 VAL B 145      15.017  13.788  81.812  1.00 61.69           C
ATOM   1065  CG2 VAL B 145      16.302  15.351  83.447  1.00 61.69           C
ATOM   1066  C   VAL B 145      13.477  16.102  81.089  1.00 61.69           C
ATOM   1067  O   VAL B 145      12.534  16.475  81.789  1.00 61.69           O
ATOM   1068  N   GLU B 146      13.290  15.568  79.861  1.00 94.43           N
ATOM   1069  CA  GLU B 146      11.961  15.501  79.319  1.00 94.43           C
ATOM   1070  CB  GLU B 146      11.588  16.793  78.570  1.00 94.43           C
ATOM   1071  CG  GLU B 146      10.120  16.899  78.165  1.00 94.43           C
ATOM   1072  CD  GLU B 146       9.927  18.266  77.522  1.00 94.43           C
ATOM   1073  OE1 GLU B 146      10.945  18.992  77.354  1.00 94.43           O
ATOM   1074  OE2 GLU B 146       8.759  18.602  77.190  1.00 94.43           O
ATOM   1075  C   GLU B 146      11.871  14.355  78.350  1.00 94.43           C
ATOM   1076  O   GLU B 146      12.875  13.760  77.962  1.00 94.43           O
ATOM   1077  N   ARG B 147      10.630  14.003  77.949  1.00112.16           N
ATOM   1078  CA  ARG B 147      10.416  12.938  77.008  1.00112.16           C
ATOM   1079  CB  ARG B 147       9.206  12.051  77.356  1.00112.16           C
ATOM   1080  CG  ARG B 147       7.903  12.842  77.498  1.00112.16           C
ATOM   1081  CD  ARG B 147       6.676  11.981  77.806  1.00112.16           C
ATOM   1082  NE  ARG B 147       6.180  11.435  76.512  1.00112.16           N
ATOM   1083  CZ  ARG B 147       5.300  12.176  75.778  1.00112.16           C
ATOM   1084  NH1 ARG B 147       4.884  13.389  76.242  1.00112.16           N
ATOM   1085  NH2 ARG B 147       4.838  11.712  74.580  1.00112.16           N
ATOM   1086  C   ARG B 147      10.160  13.549  75.667  1.00112.16           C
ATOM   1087  O   ARG B 147       9.454  14.548  75.561  1.00112.16           O
ATOM   1088  N   VAL B 148      10.751  12.966  74.600  1.00 40.00           N
ATOM   1089  CA  VAL B 148      10.558  13.479  73.271  1.00 40.00           C
ATOM   1090  CB  VAL B 148      11.839  13.849  72.578  1.00 40.00           C
ATOM   1091  CG1 VAL B 148      11.515  14.266  71.133  1.00 40.00           C
ATOM   1092  CG2 VAL B 148      12.541  14.943  73.401  1.00 40.00           C
ATOM   1093  C   VAL B 148       9.906  12.417  72.437  1.00 40.00           C
ATOM   1094  O   VAL B 148      10.149  11.224  72.620  1.00 40.00           O
ATOM   1095  N   GLU B 149       9.028  12.844  71.504  1.00 86.98           N
ATOM   1096  CA  GLU B 149       8.355  11.938  70.618  1.00 86.98           C
ATOM   1097  CB  GLU B 149       7.057  12.510  70.016  1.00 86.98           C
ATOM   1098  CG  GLU B 149       5.876  12.539  70.987  1.00 86.98           C
ATOM   1099  CD  GLU B 149       5.290  11.135  71.008  1.00 86.98           C
ATOM   1100  OE1 GLU B 149       6.037  10.195  71.390  1.00 86.98           O
ATOM   1101  OE2 GLU B 149       4.097  10.980  70.634  1.00 86.98           O
ATOM   1102  C   GLU B 149       9.268  11.633  69.477  1.00 86.98           C
ATOM   1103  O   GLU B 149      10.070  12.469  69.060  1.00 86.98           O
ATOM   1104  N   ARG B 150       9.170  10.403  68.940  1.00 88.55           N
ATOM   1105  CA  ARG B 150      10.010  10.067  67.836  1.00 88.55           C
ATOM   1106  CB  ARG B 150      11.157   9.125  68.230  1.00 88.55           C
ATOM   1107  CG  ARG B 150      12.209   8.927  67.141  1.00 88.55           C
ATOM   1108  CD  ARG B 150      13.623   8.835  67.713  1.00 88.55           C
ATOM   1109  NE  ARG B 150      13.495   8.607  69.180  1.00 88.55           N
ATOM   1110  CZ  ARG B 150      13.434   9.672  70.032  1.00 88.55           C
ATOM   1111  NH1 ARG B 150      13.428  10.946  69.538  1.00 88.55           N
ATOM   1112  NH2 ARG B 150      13.387   9.463  71.379  1.00 88.55           N
ATOM   1113  C   ARG B 150       9.150   9.443  66.791  1.00 88.55           C
ATOM   1114  O   ARG B 150       8.208   8.712  67.094  1.00 88.55           O
ATOM   1115  N   ALA B 151       9.464   9.751  65.519  1.00 35.65           N
ATOM   1116  CA  ALA B 151       8.698   9.301  64.396  1.00 35.65           C
ATOM   1117  CB  ALA B 151       8.982  10.089  63.106  1.00 35.65           C
ATOM   1118  C   ALA B 151       9.004   7.869  64.113  1.00 35.65           C
ATOM   1119  O   ALA B 151      10.006   7.318  64.565  1.00 35.65           O
ATOM   1120  N   ALA B 152       8.101   7.234  63.345  1.00 35.98           N
ATOM   1121  CA  ALA B 152       8.216   5.858  62.963  1.00 35.98           C
ATOM   1122  CB  ALA B 152       6.972   5.345  62.219  1.00 35.98           C
ATOM   1123  C   ALA B 152       9.376   5.744  62.028  1.00 35.98           C
ATOM   1124  O   ALA B 152       9.706   6.695  61.322  1.00 35.98           O
ATOM   1125  N   ARG B 153      10.041   4.570  62.018  1.00206.48           N
ATOM   1126  CA  ARG B 153      11.174   4.386  61.157  1.00206.48           C
ATOM   1127  CB  ARG B 153      12.522   4.693  61.829  1.00206.48           C
ATOM   1128  CG  ARG B 153      12.670   6.142  62.285  1.00206.48           C
ATOM   1129  CD  ARG B 153      14.064   6.480  62.817  1.00206.48           C
ATOM   1130  NE  ARG B 153      14.349   5.551  63.946  1.00206.48           N
ATOM   1131  CZ  ARG B 153      14.917   4.334  63.697  1.00206.48           C
ATOM   1132  NH1 ARG B 153      15.236   3.977  62.419  1.00206.48           N
ATOM   1133  NH2 ARG B 153      15.177   3.480  64.728  1.00206.48           N
ATOM   1134  C   ARG B 153      11.242   2.944  60.776  1.00206.48           C
ATOM   1135  O   ARG B 153      10.428   2.127  61.198  1.00206.48           O
ATOM   1136  N   THR B 154      12.232   2.601  59.932  1.00 36.54           N
ATOM   1137  CA  THR B 154      12.425   1.237  59.544  1.00 36.54           C
ATOM   1138  CB  THR B 154      12.709   1.064  58.082  1.00 36.54           C
ATOM   1139  OG1 THR B 154      11.631   1.569  57.307  1.00 36.54           O
ATOM   1140  CG2 THR B 154      12.917  -0.433  57.800  1.00 36.54           C
ATOM   1141  C   THR B 154      13.634   0.775  60.284  1.00 36.54           C
ATOM   1142  O   THR B 154      14.609   1.513  60.415  1.00 36.54           O
ATOM   1143  N   GLY B 155      13.592  -0.462  60.808  1.00 24.12           N
ATOM   1144  CA  GLY B 155      14.711  -0.952  61.557  1.00 24.12           C
ATOM   1145  C   GLY B 155      14.828  -2.411  61.289  1.00 24.12           C
ATOM   1146  O   GLY B 155      14.091  -2.962  60.473  1.00 24.12           O
ATOM   1147  N   ARG B 156      15.782  -3.069  61.974  1.00181.94           N
ATOM   1148  CA  ARG B 156      15.990  -4.470  61.761  1.00181.94           C
ATOM   1149  CB  ARG B 156      17.332  -4.806  61.094  1.00181.94           C
ATOM   1150  CG  ARG B 156      17.404  -4.440  59.616  1.00181.94           C
ATOM   1151  CD  ARG B 156      16.638  -5.414  58.721  1.00181.94           C
ATOM   1152  NE  ARG B 156      16.888  -5.009  57.312  1.00181.94           N
ATOM   1153  CZ  ARG B 156      18.020  -5.446  56.689  1.00181.94           C
ATOM   1154  NH1 ARG B 156      18.908  -6.226  57.372  1.00181.94           N
ATOM   1155  NH2 ARG B 156      18.262  -5.104  55.391  1.00181.94           N
ATOM   1156  C   ARG B 156      16.022  -5.167  63.081  1.00181.94           C
ATOM   1157  O   ARG B 156      16.300  -4.571  64.121  1.00181.94           O
ATOM   1158  N   ASN B 157      15.726  -6.481  63.051  1.00 63.11           N
ATOM   1159  CA  ASN B 157      15.768  -7.294  64.228  1.00 63.11           C
ATOM   1160  CB  ASN B 157      14.811  -8.500  64.150  1.00 63.11           C
ATOM   1161  CG  ASN B 157      14.754  -9.197  65.503  1.00 63.11           C
ATOM   1162  OD1 ASN B 157      13.720  -9.202  66.167  1.00 63.11           O
ATOM   1163  ND2 ASN B 157      15.891  -9.815  65.921  1.00 63.11           N
ATOM   1164  C   ASN B 157      17.161  -7.825  64.293  1.00 63.11           C
ATOM   1165  O   ASN B 157      17.620  -8.517  63.388  1.00 63.11           O
ATOM   1166  N   PRO B 158      17.861  -7.485  65.334  1.00 78.49           N
ATOM   1167  CA  PRO B 158      19.232  -7.887  65.468  1.00 78.49           C
ATOM   1168  CD  PRO B 158      17.239  -7.213  66.619  1.00 78.49           C
ATOM   1169  CB  PRO B 158      19.642  -7.438  66.869  1.00 78.49           C
ATOM   1170  CG  PRO B 158      18.324  -7.538  67.661  1.00 78.49           C
ATOM   1171  C   PRO B 158      19.423  -9.362  65.305  1.00 78.49           C
ATOM   1172  O   PRO B 158      20.343  -9.768  64.596  1.00 78.49           O
ATOM   1173  N   ARG B 159      18.612 -10.184  65.994  1.00129.55           N
ATOM   1174  CA  ARG B 159      18.830 -11.597  65.928  1.00129.55           C
ATOM   1175  CB  ARG B 159      18.026 -12.346  67.000  1.00129.55           C
ATOM   1176  CG  ARG B 159      18.563 -13.745  67.292  1.00129.55           C
ATOM   1177  CD  ARG B 159      17.945 -14.372  68.541  1.00129.55           C
ATOM   1178  NE  ARG B 159      18.083 -13.377  69.643  1.00129.55           N
ATOM   1179  CZ  ARG B 159      19.278 -13.210  70.283  1.00129.55           C
ATOM   1180  NH1 ARG B 159      20.368 -13.938  69.903  1.00129.55           N
ATOM   1181  NH2 ARG B 159      19.384 -12.303  71.297  1.00129.55           N
ATOM   1182  C   ARG B 159      18.468 -12.168  64.589  1.00129.55           C
ATOM   1183  O   ARG B 159      19.283 -12.828  63.945  1.00129.55           O
ATOM   1184  N   THR B 160      17.218 -11.915  64.145  1.00 47.84           N
ATOM   1185  CA  THR B 160      16.684 -12.477  62.933  1.00 47.84           C
ATOM   1186  CB  THR B 160      15.188 -12.388  62.866  1.00 47.84           C
ATOM   1187  OG1 THR B 160      14.767 -11.033  62.900  1.00 47.84           O
ATOM   1188  CG2 THR B 160      14.607 -13.155  64.067  1.00 47.84           C
ATOM   1189  C   THR B 160      17.257 -11.842  61.704  1.00 47.84           C
ATOM   1190  O   THR B 160      17.573 -12.526  60.732  1.00 47.84           O
ATOM   1191  N   GLY B 161      17.414 -10.507  61.710  1.00 18.26           N
ATOM   1192  CA  GLY B 161      17.903  -9.824  60.547  1.00 18.26           C
ATOM   1193  C   GLY B 161      16.720  -9.412  59.725  1.00 18.26           C
ATOM   1194  O   GLY B 161      16.870  -8.889  58.621  1.00 18.26           O
ATOM   1195  N   GLU B 162      15.503  -9.651  60.248  1.00 33.66           N
ATOM   1196  CA  GLU B 162      14.298  -9.302  59.550  1.00 33.66           C
ATOM   1197  CB  GLU B 162      13.067 -10.042  60.102  1.00 33.66           C
ATOM   1198  CG  GLU B 162      11.757  -9.714  59.387  0.00 33.66           C
ATOM   1199  CD  GLU B 162      10.656 -10.541  60.036  0.00 33.66           C
ATOM   1200  OE1 GLU B 162      10.599 -10.570  61.295  0.00 33.66           O
ATOM   1201  OE2 GLU B 162       9.859 -11.159  59.280  0.00 33.66           O
ATOM   1202  C   GLU B 162      14.063  -7.829  59.685  1.00 33.66           C
ATOM   1203  O   GLU B 162      14.414  -7.219  60.695  1.00 33.66           O
ATOM   1204  N   GLU B 163      13.468  -7.213  58.643  1.00 68.98           N
ATOM   1205  CA  GLU B 163      13.178  -5.808  58.690  1.00 68.98           C
ATOM   1206  CB  GLU B 163      12.858  -5.190  57.318  1.00 68.98           C
ATOM   1207  CG  GLU B 163      12.550  -3.693  57.388  1.00 68.98           C
ATOM   1208  CD  GLU B 163      12.256  -3.207  55.978  1.00 68.98           C
ATOM   1209  OE1 GLU B 163      12.426  -4.016  55.029  1.00 68.98           O
ATOM   1210  OE2 GLU B 163      11.854  -2.022  55.830  1.00 68.98           O
ATOM   1211  C   GLU B 163      11.977  -5.622  59.555  1.00 68.98           C
ATOM   1212  O   GLU B 163      11.111  -6.492  59.631  1.00 68.98           O
ATOM   1213  N   ILE B 164      11.909  -4.474  60.257  1.00 84.06           N
ATOM   1214  CA  ILE B 164      10.787  -4.221  61.109  1.00 84.06           C
ATOM   1215  CB  ILE B 164      11.085  -4.394  62.568  1.00 84.06           C
ATOM   1216  CG1 ILE B 164       9.779  -4.408  63.381  1.00 84.06           C
ATOM   1217  CG2 ILE B 164      12.069  -3.290  62.989  1.00 84.06           C
ATOM   1218  CD1 ILE B 164       9.961  -4.886  64.821  1.00 84.06           C
ATOM   1219  C   ILE B 164      10.353  -2.803  60.919  1.00 84.06           C
ATOM   1220  O   ILE B 164      11.116  -1.959  60.451  1.00 84.06           O
ATOM   1221  N   LYS B 165       9.079  -2.526  61.257  1.00 50.77           N
ATOM   1222  CA  LYS B 165       8.536  -1.204  61.199  1.00 50.77           C
ATOM   1223  CB  LYS B 165       7.059  -1.176  60.773  1.00 50.77           C
ATOM   1224  CG  LYS B 165       6.428   0.218  60.801  1.00 50.77           C
ATOM   1225  CD  LYS B 165       4.993   0.250  60.269  1.00 50.77           C
ATOM   1226  CE  LYS B 165       4.266   1.573  60.525  1.00 50.77           C
ATOM   1227  NZ  LYS B 165       2.858   1.475  60.073  1.00 50.77           N
ATOM   1228  C   LYS B 165       8.567  -0.696  62.595  1.00 50.77           C
ATOM   1229  O   LYS B 165       8.162  -1.384  63.530  1.00 50.77           O
ATOM   1230  N   ILE B 166       9.063   0.537  62.765  1.00131.72           N
ATOM   1231  CA  ILE B 166       9.114   1.134  64.065  1.00131.72           C
ATOM   1232  CB  ILE B 166      10.321   2.015  64.252  1.00131.72           C
ATOM   1233  CG1 ILE B 166      11.639   1.239  64.102  1.00131.72           C
ATOM   1234  CG2 ILE B 166      10.172   2.738  65.599  1.00131.72           C
ATOM   1235  CD1 ILE B 166      11.867   0.192  65.187  1.00131.72           C
ATOM   1236  C   ILE B 166       7.965   2.091  64.088  1.00131.72           C
ATOM   1237  O   ILE B 166       7.999   3.083  63.366  1.00131.72           O
ATOM   1238  N   PRO B 167       6.935   1.833  64.850  1.00179.56           N
ATOM   1239  CA  PRO B 167       5.824   2.748  64.846  1.00179.56           C
ATOM   1240  CD  PRO B 167       6.494   0.461  65.042  1.00179.56           C
ATOM   1241  CB  PRO B 167       4.666   2.004  65.500  1.00179.56           C
ATOM   1242  CG  PRO B 167       4.960   0.533  65.150  1.00179.56           C
ATOM   1243  C   PRO B 167       6.058   4.125  65.374  1.00179.56           C
ATOM   1244  O   PRO B 167       5.588   5.088  64.780  1.00179.56           O
ATOM   1245  N   ALA B 168       6.782   4.274  66.482  1.00127.27           N
ATOM   1246  CA  ALA B 168       6.983   5.579  67.022  1.00127.27           C
ATOM   1247  CB  ALA B 168       5.696   6.405  67.184  1.00127.27           C
ATOM   1248  C   ALA B 168       7.477   5.281  68.378  1.00127.27           C
ATOM   1249  O   ALA B 168       7.383   4.148  68.842  1.00127.27           O
ATOM   1250  N   GLY B 169       8.022   6.285  69.064  1.00 44.80           N
ATOM   1251  CA  GLY B 169       8.493   5.944  70.362  1.00 44.80           C
ATOM   1252  C   GLY B 169       8.708   7.209  71.094  1.00 44.80           C
ATOM   1253  O   GLY B 169       8.483   8.297  70.570  1.00 44.80           O
ATOM   1254  N   TYR B 170       9.145   7.071  72.352  1.00 62.78           N
ATOM   1255  CA  TYR B 170       9.402   8.199  73.188  1.00 62.78           C
ATOM   1256  CB  TYR B 170       8.528   8.209  74.453  1.00 62.78           C
ATOM   1257  CG  TYR B 170       7.108   8.081  74.025  1.00 62.78           C
ATOM   1258  CD1 TYR B 170       6.623   6.851  73.646  1.00 62.78           C
ATOM   1259  CD2 TYR B 170       6.260   9.164  74.013  1.00 62.78           C
ATOM   1260  CE1 TYR B 170       5.316   6.697  73.251  1.00 62.78           C
ATOM   1261  CE2 TYR B 170       4.950   9.016  73.619  1.00 62.78           C
ATOM   1262  CZ  TYR B 170       4.478   7.784  73.235  1.00 62.78           C
ATOM   1263  OH  TYR B 170       3.135   7.636  72.830  1.00 62.78           O
ATOM   1264  C   TYR B 170      10.802   8.008  73.675  1.00 62.78           C
ATOM   1265  O   TYR B 170      11.213   6.878  73.943  1.00 62.78           O
ATOM   1266  N   GLY B 171      11.579   9.105  73.788  1.00 35.01           N
ATOM   1267  CA  GLY B 171      12.921   8.972  74.283  1.00 35.01           C
ATOM   1268  C   GLY B 171      13.168  10.067  75.283  1.00 35.01           C
ATOM   1269  O   GLY B 171      12.554  11.130  75.220  1.00 35.01           O
ATOM   1270  N   VAL B 172      14.089   9.828  76.242  1.00 98.81           N
ATOM   1271  CA  VAL B 172      14.408  10.806  77.248  1.00 98.81           C
ATOM   1272  CB  VAL B 172      14.991  10.209  78.493  1.00 98.81           C
ATOM   1273  CG1 VAL B 172      16.334   9.558  78.129  1.00 98.81           C
ATOM   1274  CG2 VAL B 172      15.110  11.307  79.562  1.00 98.81           C
ATOM   1275  C   VAL B 172      15.427  11.746  76.680  1.00 98.81           C
ATOM   1276  O   VAL B 172      16.264  11.347  75.873  1.00 98.81           O
ATOM   1277  N   LYS B 173      15.366  13.035  77.079  1.00159.25           N
ATOM   1278  CA  LYS B 173      16.288  14.012  76.574  1.00159.25           C
ATOM   1279  CB  LYS B 173      15.654  14.875  75.464  1.00159.25           C
ATOM   1280  CG  LYS B 173      16.563  15.951  74.862  1.00159.25           C
ATOM   1281  CD  LYS B 173      16.794  17.150  75.783  1.00159.25           C
ATOM   1282  CE  LYS B 173      15.544  18.022  75.930  1.00159.25           C
ATOM   1283  NZ  LYS B 173      15.757  19.054  76.967  1.00159.25           N
ATOM   1284  C   LYS B 173      16.710  14.911  77.695  1.00159.25           C
ATOM   1285  O   LYS B 173      15.909  15.246  78.565  1.00159.25           O
ATOM   1286  N   LEU B 174      18.003  15.308  77.702  1.00154.65           N
ATOM   1287  CA  LEU B 174      18.495  16.218  78.697  1.00154.65           C
ATOM   1288  CB  LEU B 174      19.733  15.759  79.485  1.00154.65           C
ATOM   1289  CG  LEU B 174      19.470  14.629  80.485  1.00154.65           C
ATOM   1290  CD1 LEU B 174      20.657  14.472  81.450  1.00154.65           C
ATOM   1291  CD2 LEU B 174      18.130  14.820  81.203  1.00154.65           C
ATOM   1292  C   LEU B 174      18.908  17.481  78.024  1.00154.65           C
ATOM   1293  O   LEU B 174      19.452  17.470  76.919  1.00154.65           O
ATOM   1294  N   SER B 175      18.630  18.618  78.686  1.00 95.66           N
ATOM   1295  CA  SER B 175      19.047  19.887  78.177  1.00 95.66           C
ATOM   1296  CB  SER B 175      17.861  20.817  77.906  1.00 95.66           C
ATOM   1297  OG  SER B 175      18.325  22.046  77.384  1.00 95.66           O
ATOM   1298  C   SER B 175      19.858  20.500  79.274  1.00 95.66           C
ATOM   1299  O   SER B 175      19.332  20.792  80.346  1.00 95.66           O
ATOM   1300  N   ALA B 176      21.164  20.721  79.025  1.00 37.35           N
ATOM   1301  CA  ALA B 176      22.036  21.235  80.046  1.00 37.35           C
ATOM   1302  CB  ALA B 176      23.524  21.214  79.654  1.00 37.35           C
ATOM   1303  C   ALA B 176      21.690  22.661  80.317  1.00 37.35           C
ATOM   1304  O   ALA B 176      21.294  23.403  79.423  1.00 37.35           O
ATOM   1305  N   GLY B 177      21.842  23.082  81.585  1.00 24.13           N
ATOM   1306  CA  GLY B 177      21.559  24.439  81.958  1.00 24.13           C
ATOM   1307  C   GLY B 177      22.734  25.266  81.540  1.00 24.13           C
ATOM   1308  O   GLY B 177      23.795  24.730  81.227  1.00 24.13           O
ATOM   1309  N   SER B 178      22.574  26.605  81.557  1.00 76.53           N
ATOM   1310  CA  SER B 178      23.591  27.521  81.129  1.00 76.53           C
ATOM   1311  CB  SER B 178      23.145  28.991  81.215  1.00 76.53           C
ATOM   1312  OG  SER B 178      22.078  29.237  80.311  1.00 76.53           O
ATOM   1313  C   SER B 178      24.808  27.382  81.990  1.00 76.53           C
ATOM   1314  O   SER B 178      25.931  27.477  81.503  1.00 76.53           O
ATOM   1315  N   THR B 179      24.622  27.151  83.300  1.00 31.66           N
ATOM   1316  CA  THR B 179      25.737  27.058  84.197  1.00 31.66           C
ATOM   1317  CB  THR B 179      25.315  26.829  85.619  1.00 31.66           C
ATOM   1318  OG1 THR B 179      24.455  27.874  86.049  1.00 31.66           O
ATOM   1319  CG2 THR B 179      26.574  26.788  86.502  1.00 31.66           C
ATOM   1320  C   THR B 179      26.591  25.898  83.791  1.00 31.66           C
ATOM   1321  O   THR B 179      27.812  26.014  83.709  1.00 31.66           O
ATOM   1322  N   LEU B 180      25.957  24.746  83.510  1.00 43.47           N
ATOM   1323  CA  LEU B 180      26.664  23.551  83.162  1.00 43.47           C
ATOM   1324  CB  LEU B 180      25.726  22.350  82.960  1.00 43.47           C
ATOM   1325  CG  LEU B 180      26.465  21.051  82.586  1.00 43.47           C
ATOM   1326  CD1 LEU B 180      27.381  20.584  83.726  1.00 43.47           C
ATOM   1327  CD2 LEU B 180      25.481  19.961  82.127  1.00 43.47           C
ATOM   1328  C   LEU B 180      27.395  23.771  81.879  1.00 43.47           C
ATOM   1329  O   LEU B 180      28.546  23.365  81.737  1.00 43.47           O
ATOM   1330  N   LYS B 181      26.738  24.418  80.901  1.00139.58           N
ATOM   1331  CA  LYS B 181      27.362  24.639  79.628  1.00139.58           C
ATOM   1332  CB  LYS B 181      26.385  25.173  78.567  1.00139.58           C
ATOM   1333  CG  LYS B 181      25.553  26.372  79.014  1.00139.58           C
ATOM   1334  CD  LYS B 181      24.727  26.968  77.874  1.00139.58           C
ATOM   1335  CE  LYS B 181      23.913  25.919  77.111  1.00139.58           C
ATOM   1336  NZ  LYS B 181      22.863  25.351  77.986  1.00139.58           N
ATOM   1337  C   LYS B 181      28.529  25.569  79.775  1.00139.58           C
ATOM   1338  O   LYS B 181      29.562  25.378  79.136  1.00139.58           O
ATOM   1339  N   LYS B 182      28.395  26.603  80.626  1.00 58.26           N
ATOM   1340  CA  LYS B 182      29.439  27.573  80.805  1.00 58.26           C
ATOM   1341  CB  LYS B 182      29.021  28.729  81.729  1.00 58.26           C
ATOM   1342  CG  LYS B 182      27.929  29.616  81.127  1.00 58.26           C
ATOM   1343  CD  LYS B 182      27.262  30.543  82.145  1.00 58.26           C
ATOM   1344  CE  LYS B 182      26.333  29.811  83.115  1.00 58.26           C
ATOM   1345  NZ  LYS B 182      25.742  30.773  84.072  1.00 58.26           N
ATOM   1346  C   LYS B 182      30.648  26.925  81.405  1.00 58.26           C
ATOM   1347  O   LYS B 182      31.775  27.240  81.027  1.00 58.26           O
ATOM   1348  N   ALA B 183      30.444  26.012  82.374  1.00 27.15           N
ATOM   1349  CA  ALA B 183      31.546  25.376  83.040  1.00 27.15           C
ATOM   1350  CB  ALA B 183      31.096  24.427  84.163  1.00 27.15           C
ATOM   1351  C   ALA B 183      32.323  24.560  82.055  1.00 27.15           C
ATOM   1352  O   ALA B 183      33.553  24.574  82.059  1.00 27.15           O
ATOM   1353  N   VAL B 184      31.615  23.822  81.182  1.00 42.23           N
ATOM   1354  CA  VAL B 184      32.256  22.974  80.219  1.00 42.23           C
ATOM   1355  CB  VAL B 184      31.278  22.172  79.411  1.00 42.23           C
ATOM   1356  CG1 VAL B 184      32.056  21.365  78.357  1.00 42.23           C
ATOM   1357  CG2 VAL B 184      30.449  21.305  80.372  1.00 42.23           C
ATOM   1358  C   VAL B 184      33.035  23.823  79.274  1.00 42.23           C
ATOM   1359  O   VAL B 184      34.154  23.476  78.894  1.00 42.23           O
ATOM   1360  N   SER B 185      32.459  24.957  78.833  1.00 84.13           N
ATOM   1361  CA  SER B 185      33.229  25.773  77.949  1.00 84.13           C
ATOM   1362  CB  SER B 185      32.735  25.735  76.491  1.00 84.13           C
ATOM   1363  OG  SER B 185      33.545  26.570  75.675  1.00 84.13           O
ATOM   1364  C   SER B 185      33.135  27.184  78.414  1.00 84.13           C
ATOM   1365  O   SER B 185      32.070  27.798  78.369  1.00 84.13           O
ATOM   1366  N   LYS B 186      34.270  27.743  78.862  1.00 82.70           N
ATOM   1367  CA  LYS B 186      34.266  29.108  79.287  1.00 82.70           C
ATOM   1368  CB  LYS B 186      35.361  29.434  80.318  1.00 82.70           C
ATOM   1369  CG  LYS B 186      35.191  28.712  81.657  1.00 82.70           C
ATOM   1370  CD  LYS B 186      35.407  27.200  81.569  1.00 82.70           C
ATOM   1371  CE  LYS B 186      35.327  26.485  82.920  1.00 82.70           C
ATOM   1372  NZ  LYS B 186      36.487  26.857  83.762  1.00 82.70           N
ATOM   1373  C   LYS B 186      34.588  29.905  78.029  1.00 82.70           C
ATOM   1374  O   LYS B 186      33.671  30.587  77.499  1.00 82.70           O
ATOM   1375  OXT LYS B 186      35.761  29.831  77.574  1.00 82.70           O
TER    1376      LYS B 186
END
