# Supplementary material for: Comparison of histone-like HU protein DNA-binding properties and HU/IHF protein sequence alignment
Source: PLoS One. 2017 Nov 13;12(11):e0188037. doi: 10.1371/journal.pone.0188037 (PMC5683647; doi:10.1371/journal.pone.0188037)
Supplement: S3 File — (ZIP) [file pone.0188037.s003.zip › D3_2.pdb]

EXPDTA    THEORETICAL MODEL, MODELLER 9.17 2017/01/19 02:13:27
REMARK   6 MODELLER OBJECTIVE FUNCTION:       895.9426
REMARK   6 MODELLER BEST TEMPLATE % SEQ ID:  42.246
REMARK   6 SEQUENCE: D3_2
REMARK   6 DOPE score: -16567.92188
REMARK   6 GA341 score: 0.91438
REMARK   6 TEMPLATE: 1p71 1:A - 93:B MODELS 1:A - 188:B AT 42.2%
ATOM      1  N   MET A   1      11.617  24.232  82.635  1.00129.40           N
ATOM      2  CA  MET A   1      12.669  24.572  83.601  1.00129.40           C
ATOM      3  CB  MET A   1      13.479  23.324  83.967  1.00129.40           C
ATOM      4  CG  MET A   1      12.654  22.379  84.839  1.00129.40           C
ATOM      5  SD  MET A   1      13.473  20.847  85.361  1.00129.40           S
ATOM      6  CE  MET A   1      12.069  20.379  86.413  1.00129.40           C
ATOM      7  C   MET A   1      13.511  25.579  82.930  1.00129.40           C
ATOM      8  O   MET A   1      14.729  25.628  83.103  1.00129.40           O
ATOM      9  N   SER A   2      12.819  26.365  82.081  1.00 89.17           N
ATOM     10  CA  SER A   2      13.341  27.564  81.519  1.00 89.17           C
ATOM     11  CB  SER A   2      12.394  28.193  80.487  1.00 89.17           C
ATOM     12  OG  SER A   2      12.217  27.308  79.392  1.00 89.17           O
ATOM     13  C   SER A   2      13.340  28.429  82.723  1.00 89.17           C
ATOM     14  O   SER A   2      14.115  29.375  82.855  1.00 89.17           O
ATOM     15  N   VAL A   3      12.429  28.070  83.651  1.00106.04           N
ATOM     16  CA  VAL A   3      12.372  28.697  84.926  1.00106.04           C
ATOM     17  CB  VAL A   3      11.394  28.043  85.851  1.00106.04           C
ATOM     18  CG1 VAL A   3      11.505  28.713  87.230  1.00106.04           C
ATOM     19  CG2 VAL A   3       9.994  28.142  85.221  1.00106.04           C
ATOM     20  C   VAL A   3      13.734  28.463  85.463  1.00106.04           C
ATOM     21  O   VAL A   3      14.324  29.397  86.007  1.00106.04           O
ATOM     22  N   ASN A   4      14.224  27.195  85.337  1.00229.11           N
ATOM     23  CA  ASN A   4      15.600  26.842  85.580  1.00229.11           C
ATOM     24  CB  ASN A   4      16.612  27.992  85.753  1.00229.11           C
ATOM     25  CG  ASN A   4      16.535  28.818  84.485  1.00229.11           C
ATOM     26  OD1 ASN A   4      16.417  28.280  83.385  1.00229.11           O
ATOM     27  ND2 ASN A   4      16.581  30.168  84.641  1.00229.11           N
ATOM     28  C   ASN A   4      15.807  25.948  86.751  1.00229.11           C
ATOM     29  O   ASN A   4      15.025  25.052  87.066  1.00229.11           O
ATOM     30  N   ARG A   5      16.957  26.210  87.401  1.00 86.29           N
ATOM     31  CA  ARG A   5      17.491  25.476  88.502  1.00 86.29           C
ATOM     32  CB  ARG A   5      18.830  26.049  88.994  1.00 86.29           C
ATOM     33  CG  ARG A   5      19.422  25.281  90.175  0.00 86.29           C
ATOM     34  CD  ARG A   5      20.780  25.819  90.628  0.00 86.29           C
ATOM     35  NE  ARG A   5      20.541  27.066  91.407  1.00 86.29           N
ATOM     36  CZ  ARG A   5      20.481  28.271  90.770  1.00 86.29           C
ATOM     37  NH1 ARG A   5      20.614  28.335  89.414  1.00 86.29           N
ATOM     38  NH2 ARG A   5      20.285  29.413  91.492  1.00 86.29           N
ATOM     39  C   ARG A   5      16.539  25.499  89.647  1.00 86.29           C
ATOM     40  O   ARG A   5      16.323  24.476  90.292  1.00 86.29           O
ATOM     41  N   THR A   6      15.920  26.658  89.925  1.00 99.39           N
ATOM     42  CA  THR A   6      15.039  26.729  91.053  1.00 99.39           C
ATOM     43  CB  THR A   6      14.464  28.097  91.265  1.00 99.39           C
ATOM     44  OG1 THR A   6      13.708  28.126  92.467  1.00 99.39           O
ATOM     45  CG2 THR A   6      13.581  28.463  90.061  1.00 99.39           C
ATOM     46  C   THR A   6      13.914  25.766  90.842  1.00 99.39           C
ATOM     47  O   THR A   6      13.485  25.091  91.777  1.00 99.39           O
ATOM     48  N   GLU A   7      13.412  25.680  89.598  1.00108.57           N
ATOM     49  CA  GLU A   7      12.297  24.837  89.278  1.00108.57           C
ATOM     50  CB  GLU A   7      11.865  25.020  87.814  1.00108.57           C
ATOM     51  CG  GLU A   7      10.366  24.849  87.587  1.00108.57           C
ATOM     52  CD  GLU A   7       9.731  26.144  88.073  1.00108.57           C
ATOM     53  OE1 GLU A   7      10.384  26.839  88.897  1.00108.57           O
ATOM     54  OE2 GLU A   7       8.596  26.459  87.628  1.00108.57           O
ATOM     55  C   GLU A   7      12.704  23.404  89.466  1.00108.57           C
ATOM     56  O   GLU A   7      11.932  22.591  89.971  1.00108.57           O
ATOM     57  N   LEU A   8      13.941  23.064  89.055  1.00104.73           N
ATOM     58  CA  LEU A   8      14.459  21.725  89.135  1.00104.73           C
ATOM     59  CB  LEU A   8      15.880  21.631  88.528  1.00104.73           C
ATOM     60  CG  LEU A   8      16.556  20.237  88.493  1.00104.73           C
ATOM     61  CD1 LEU A   8      16.866  19.674  89.891  1.00104.73           C
ATOM     62  CD2 LEU A   8      15.774  19.258  87.610  1.00104.73           C
ATOM     63  C   LEU A   8      14.551  21.336  90.576  1.00104.73           C
ATOM     64  O   LEU A   8      14.221  20.209  90.941  1.00104.73           O
ATOM     65  N   VAL A   9      15.014  22.264  91.435  1.00 37.65           N
ATOM     66  CA  VAL A   9      15.182  21.980  92.830  1.00 37.65           C
ATOM     67  CB  VAL A   9      15.715  23.155  93.598  1.00 37.65           C
ATOM     68  CG1 VAL A   9      15.719  22.806  95.096  1.00 37.65           C
ATOM     69  CG2 VAL A   9      17.106  23.512  93.045  1.00 37.65           C
ATOM     70  C   VAL A   9      13.847  21.626  93.408  1.00 37.65           C
ATOM     71  O   VAL A   9      13.726  20.691  94.198  1.00 37.65           O
ATOM     72  N   ALA A  10      12.794  22.358  93.008  1.00 28.13           N
ATOM     73  CA  ALA A  10      11.501  22.111  93.572  1.00 28.13           C
ATOM     74  CB  ALA A  10      10.417  23.045  93.009  1.00 28.13           C
ATOM     75  C   ALA A  10      11.089  20.705  93.266  1.00 28.13           C
ATOM     76  O   ALA A  10      10.595  19.997  94.142  1.00 28.13           O
ATOM     77  N   GLN A  11      11.289  20.258  92.012  1.00 75.45           N
ATOM     78  CA  GLN A  11      10.879  18.937  91.626  1.00 75.45           C
ATOM     79  CB  GLN A  11      11.017  18.681  90.116  1.00 75.45           C
ATOM     80  CG  GLN A  11      10.437  17.333  89.684  1.00 75.45           C
ATOM     81  CD  GLN A  11       8.928  17.395  89.886  1.00 75.45           C
ATOM     82  OE1 GLN A  11       8.361  18.467  90.094  1.00 75.45           O
ATOM     83  NE2 GLN A  11       8.256  16.214  89.822  1.00 75.45           N
ATOM     84  C   GLN A  11      11.707  17.908  92.342  1.00 75.45           C
ATOM     85  O   GLN A  11      11.177  16.891  92.789  1.00 75.45           O
ATOM     86  N   ILE A  12      13.033  18.140  92.456  1.00143.54           N
ATOM     87  CA  ILE A  12      13.929  17.210  93.096  1.00143.54           C
ATOM     88  CB  ILE A  12      15.395  17.555  92.932  1.00143.54           C
ATOM     89  CG1 ILE A  12      16.275  16.787  93.935  1.00143.54           C
ATOM     90  CG2 ILE A  12      15.581  19.068  93.031  1.00143.54           C
ATOM     91  CD1 ILE A  12      16.323  15.278  93.770  1.00143.54           C
ATOM     92  C   ILE A  12      13.627  17.072  94.552  1.00143.54           C
ATOM     93  O   ILE A  12      13.551  15.956  95.066  1.00143.54           O
ATOM     94  N   ALA A  13      13.398  18.196  95.250  1.00 35.06           N
ATOM     95  CA  ALA A  13      13.172  18.142  96.663  1.00 35.06           C
ATOM     96  CB  ALA A  13      12.855  19.521  97.266  1.00 35.06           C
ATOM     97  C   ALA A  13      11.988  17.263  96.898  1.00 35.06           C
ATOM     98  O   ALA A  13      11.965  16.487  97.851  1.00 35.06           O
ATOM     99  N   GLU A  14      10.956  17.377  96.045  1.00113.40           N
ATOM    100  CA  GLU A  14       9.794  16.560  96.228  1.00113.40           C
ATOM    101  CB  GLU A  14       8.612  16.979  95.344  1.00113.40           C
ATOM    102  CG  GLU A  14       7.316  16.266  95.727  0.00113.40           C
ATOM    103  CD  GLU A  14       6.849  16.803  97.077  0.00113.40           C
ATOM    104  OE1 GLU A  14       7.716  17.226  97.889  0.00113.40           O
ATOM    105  OE2 GLU A  14       5.612  16.797  97.314  0.00113.40           O
ATOM    106  C   GLU A  14      10.089  15.114  95.940  1.00113.40           C
ATOM    107  O   GLU A  14       9.673  14.235  96.694  1.00113.40           O
ATOM    108  N   ARG A  15      10.806  14.819  94.836  1.00 67.82           N
ATOM    109  CA  ARG A  15      11.042  13.448  94.468  1.00 67.82           C
ATOM    110  CB  ARG A  15      11.723  13.304  93.097  1.00 67.82           C
ATOM    111  CG  ARG A  15      10.814  13.680  91.927  1.00 67.82           C
ATOM    112  CD  ARG A  15      11.411  13.355  90.557  0.00 67.82           C
ATOM    113  NE  ARG A  15      10.373  13.674  89.539  1.00 67.82           N
ATOM    114  CZ  ARG A  15      10.458  13.130  88.290  1.00 67.82           C
ATOM    115  NH1 ARG A  15      11.505  12.316  87.972  1.00 67.82           N
ATOM    116  NH2 ARG A  15       9.495  13.398  87.360  1.00 67.82           N
ATOM    117  C   ARG A  15      11.915  12.752  95.473  1.00 67.82           C
ATOM    118  O   ARG A  15      11.642  11.621  95.869  1.00 67.82           O
ATOM    119  N   ALA A  16      13.023  13.409  95.855  1.00 67.83           N
ATOM    120  CA  ALA A  16      14.029  12.972  96.788  1.00 67.83           C
ATOM    121  CB  ALA A  16      15.301  13.832  96.721  1.00 67.83           C
ATOM    122  C   ALA A  16      13.545  13.002  98.205  1.00 67.83           C
ATOM    123  O   ALA A  16      14.039  12.246  99.040  1.00 67.83           O
ATOM    124  N   ASN A  17      12.600  13.909  98.521  1.00 65.13           N
ATOM    125  CA  ASN A  17      12.133  14.117  99.865  1.00 65.13           C
ATOM    126  CB  ASN A  17      11.756  12.815 100.591  1.00 65.13           C
ATOM    127  CG  ASN A  17      10.530  12.228  99.905  1.00 65.13           C
ATOM    128  OD1 ASN A  17      10.026  12.780  98.928  1.00 65.13           O
ATOM    129  ND2 ASN A  17      10.030  11.080 100.436  1.00 65.13           N
ATOM    130  C   ASN A  17      13.190  14.812 100.676  1.00 65.13           C
ATOM    131  O   ASN A  17      13.335  14.556 101.871  1.00 65.13           O
ATOM    132  N   LEU A  18      13.956  15.720 100.033  1.00138.64           N
ATOM    133  CA  LEU A  18      14.939  16.514 100.718  1.00138.64           C
ATOM    134  CB  LEU A  18      16.359  16.382 100.127  1.00138.64           C
ATOM    135  CG  LEU A  18      16.453  16.577  98.598  1.00138.64           C
ATOM    136  CD1 LEU A  18      16.097  18.008  98.170  1.00138.64           C
ATOM    137  CD2 LEU A  18      17.825  16.130  98.068  1.00138.64           C
ATOM    138  C   LEU A  18      14.513  17.950 100.642  1.00138.64           C
ATOM    139  O   LEU A  18      13.738  18.332  99.765  1.00138.64           O
ATOM    140  N   THR A  19      15.044  18.787 101.561  1.00 37.68           N
ATOM    141  CA  THR A  19      14.681  20.175 101.648  1.00 37.68           C
ATOM    142  CB  THR A  19      15.396  20.899 102.757  1.00 37.68           C
ATOM    143  OG1 THR A  19      15.114  20.281 104.005  1.00 37.68           O
ATOM    144  CG2 THR A  19      14.942  22.369 102.786  1.00 37.68           C
ATOM    145  C   THR A  19      15.052  20.837 100.361  1.00 37.68           C
ATOM    146  O   THR A  19      15.923  20.370  99.629  1.00 37.68           O
ATOM    147  N   LYS A  20      14.362  21.953 100.051  1.00 37.57           N
ATOM    148  CA  LYS A  20      14.605  22.688  98.847  1.00 37.57           C
ATOM    149  CB  LYS A  20      13.648  23.879  98.669  1.00 37.57           C
ATOM    150  CG  LYS A  20      12.224  23.423  98.342  1.00 37.57           C
ATOM    151  CD  LYS A  20      11.163  24.519  98.430  1.00 37.57           C
ATOM    152  CE  LYS A  20       9.771  24.025  98.028  0.00 37.57           C
ATOM    153  NZ  LYS A  20       8.791  25.128  98.126  0.00 37.57           N
ATOM    154  C   LYS A  20      16.010  23.187  98.897  1.00 37.57           C
ATOM    155  O   LYS A  20      16.694  23.250  97.877  1.00 37.57           O
ATOM    156  N   VAL A  21      16.473  23.575 100.098  1.00 83.12           N
ATOM    157  CA  VAL A  21      17.818  24.041 100.249  1.00 83.12           C
ATOM    158  CB  VAL A  21      18.101  24.528 101.642  1.00 83.12           C
ATOM    159  CG1 VAL A  21      17.877  23.375 102.635  1.00 83.12           C
ATOM    160  CG2 VAL A  21      19.524  25.110 101.676  1.00 83.12           C
ATOM    161  C   VAL A  21      18.768  22.919  99.932  1.00 83.12           C
ATOM    162  O   VAL A  21      19.749  23.117  99.219  1.00 83.12           O
ATOM    163  N   GLU A  22      18.486  21.703 100.445  1.00 43.30           N
ATOM    164  CA  GLU A  22      19.362  20.575 100.278  1.00 43.30           C
ATOM    165  CB  GLU A  22      18.924  19.346 101.095  1.00 43.30           C
ATOM    166  CG  GLU A  22      19.087  19.523 102.608  1.00 43.30           C
ATOM    167  CD  GLU A  22      18.622  18.245 103.291  1.00 43.30           C
ATOM    168  OE1 GLU A  22      17.954  17.422 102.610  1.00 43.30           O
ATOM    169  OE2 GLU A  22      18.929  18.073 104.501  1.00 43.30           O
ATOM    170  C   GLU A  22      19.429  20.167  98.842  1.00 43.30           C
ATOM    171  O   GLU A  22      20.497  19.825  98.334  1.00 43.30           O
ATOM    172  N   ALA A  23      18.285  20.179  98.138  1.00 31.76           N
ATOM    173  CA  ALA A  23      18.319  19.793  96.758  1.00 31.76           C
ATOM    174  CB  ALA A  23      16.948  19.883  96.066  1.00 31.76           C
ATOM    175  C   ALA A  23      19.217  20.767  96.072  1.00 31.76           C
ATOM    176  O   ALA A  23      20.062  20.391  95.260  1.00 31.76           O
ATOM    177  N   ASP A  24      19.060  22.059  96.409  1.00 36.76           N
ATOM    178  CA  ASP A  24      19.842  23.078  95.779  1.00 36.76           C
ATOM    179  CB  ASP A  24      19.443  24.500  96.210  1.00 36.76           C
ATOM    180  CG  ASP A  24      20.108  25.483  95.255  1.00 36.76           C
ATOM    181  OD1 ASP A  24      20.916  25.030  94.402  1.00 36.76           O
ATOM    182  OD2 ASP A  24      19.814  26.702  95.366  1.00 36.76           O
ATOM    183  C   ASP A  24      21.282  22.882  96.137  1.00 36.76           C
ATOM    184  O   ASP A  24      22.159  22.998  95.283  1.00 36.76           O
ATOM    185  N   ALA A  25      21.565  22.571  97.415  1.00 34.82           N
ATOM    186  CA  ALA A  25      22.928  22.441  97.838  1.00 34.82           C
ATOM    187  CB  ALA A  25      23.055  22.151  99.344  1.00 34.82           C
ATOM    188  C   ALA A  25      23.582  21.308  97.108  1.00 34.82           C
ATOM    189  O   ALA A  25      24.674  21.461  96.563  1.00 34.82           O
ATOM    190  N   ALA A  26      22.912  20.142  97.064  1.00 36.46           N
ATOM    191  CA  ALA A  26      23.458  18.974  96.436  1.00 36.46           C
ATOM    192  CB  ALA A  26      22.584  17.727  96.648  1.00 36.46           C
ATOM    193  C   ALA A  26      23.588  19.192  94.961  1.00 36.46           C
ATOM    194  O   ALA A  26      24.574  18.787  94.348  1.00 36.46           O
ATOM    195  N   LEU A  27      22.578  19.829  94.343  1.00 55.37           N
ATOM    196  CA  LEU A  27      22.583  20.021  92.919  1.00 55.37           C
ATOM    197  CB  LEU A  27      21.268  20.649  92.415  1.00 55.37           C
ATOM    198  CG  LEU A  27      21.156  20.779  90.882  1.00 55.37           C
ATOM    199  CD1 LEU A  27      21.136  19.401  90.201  1.00 55.37           C
ATOM    200  CD2 LEU A  27      19.948  21.643  90.487  1.00 55.37           C
ATOM    201  C   LEU A  27      23.721  20.918  92.524  1.00 55.37           C
ATOM    202  O   LEU A  27      24.436  20.630  91.567  1.00 55.37           O
ATOM    203  N   GLY A  28      23.936  22.022  93.268  1.00 23.89           N
ATOM    204  CA  GLY A  28      24.956  22.978  92.927  1.00 23.89           C
ATOM    205  C   GLY A  28      26.307  22.335  92.991  1.00 23.89           C
ATOM    206  O   GLY A  28      27.155  22.569  92.132  1.00 23.89           O
ATOM    207  N   ALA A  29      26.545  21.512  94.026  1.00 32.65           N
ATOM    208  CA  ALA A  29      27.810  20.859  94.215  1.00 32.65           C
ATOM    209  CB  ALA A  29      27.848  20.017  95.502  1.00 32.65           C
ATOM    210  C   ALA A  29      28.059  19.927  93.068  1.00 32.65           C
ATOM    211  O   ALA A  29      29.191  19.777  92.614  1.00 32.65           O
ATOM    212  N   PHE A  30      26.993  19.261  92.591  1.00159.55           N
ATOM    213  CA  PHE A  30      27.030  18.295  91.525  1.00159.55           C
ATOM    214  CB  PHE A  30      25.610  17.741  91.288  1.00159.55           C
ATOM    215  CG  PHE A  30      25.515  16.977  90.013  1.00159.55           C
ATOM    216  CD1 PHE A  30      25.229  17.641  88.842  1.00159.55           C
ATOM    217  CD2 PHE A  30      25.692  15.614  89.983  1.00159.55           C
ATOM    218  CE1 PHE A  30      25.128  16.959  87.653  1.00159.55           C
ATOM    219  CE2 PHE A  30      25.590  14.926  88.796  1.00159.55           C
ATOM    220  CZ  PHE A  30      25.306  15.598  87.632  1.00159.55           C
ATOM    221  C   PHE A  30      27.498  18.935  90.252  1.00159.55           C
ATOM    222  O   PHE A  30      28.367  18.407  89.558  1.00159.55           O
ATOM    223  N   GLN A  31      26.910  20.095  89.915  1.00 68.81           N
ATOM    224  CA  GLN A  31      27.191  20.819  88.710  1.00 68.81           C
ATOM    225  CB  GLN A  31      26.263  22.044  88.612  1.00 68.81           C
ATOM    226  CG  GLN A  31      24.778  21.689  88.763  1.00 68.81           C
ATOM    227  CD  GLN A  31      23.980  22.985  88.842  1.00 68.81           C
ATOM    228  OE1 GLN A  31      24.537  24.052  89.092  1.00 68.81           O
ATOM    229  NE2 GLN A  31      22.639  22.895  88.636  1.00 68.81           N
ATOM    230  C   GLN A  31      28.598  21.327  88.764  1.00 68.81           C
ATOM    231  O   GLN A  31      29.337  21.266  87.781  1.00 68.81           O
ATOM    232  N   ASP A  32      28.996  21.854  89.937  1.00 33.19           N
ATOM    233  CA  ASP A  32      30.302  22.420  90.103  1.00 33.19           C
ATOM    234  CB  ASP A  32      30.507  23.088  91.476  1.00 33.19           C
ATOM    235  CG  ASP A  32      29.658  24.350  91.516  1.00 33.19           C
ATOM    236  OD1 ASP A  32      28.908  24.586  90.532  1.00 33.19           O
ATOM    237  OD2 ASP A  32      29.747  25.096  92.529  1.00 33.19           O
ATOM    238  C   ASP A  32      31.328  21.341  89.962  1.00 33.19           C
ATOM    239  O   ASP A  32      32.393  21.562  89.390  1.00 33.19           O
ATOM    240  N   VAL A  33      31.050  20.140  90.502  1.00 96.75           N
ATOM    241  CA  VAL A  33      32.017  19.083  90.433  1.00 96.75           C
ATOM    242  CB  VAL A  33      31.678  17.869  91.254  1.00 96.75           C
ATOM    243  CG1 VAL A  33      30.535  17.095  90.586  1.00 96.75           C
ATOM    244  CG2 VAL A  33      32.958  17.035  91.426  1.00 96.75           C
ATOM    245  C   VAL A  33      32.196  18.642  89.014  1.00 96.75           C
ATOM    246  O   VAL A  33      33.307  18.314  88.604  1.00 96.75           O
ATOM    247  N   LEU A  34      31.104  18.606  88.225  1.00 50.12           N
ATOM    248  CA  LEU A  34      31.195  18.156  86.864  1.00 50.12           C
ATOM    249  CB  LEU A  34      29.838  18.139  86.138  1.00 50.12           C
ATOM    250  CG  LEU A  34      28.848  17.111  86.714  1.00 50.12           C
ATOM    251  CD1 LEU A  34      27.521  17.114  85.936  1.00 50.12           C
ATOM    252  CD2 LEU A  34      29.482  15.713  86.802  1.00 50.12           C
ATOM    253  C   LEU A  34      32.099  19.067  86.090  1.00 50.12           C
ATOM    254  O   LEU A  34      32.946  18.599  85.332  1.00 50.12           O
ATOM    255  N   VAL A  35      31.952  20.395  86.268  1.00104.56           N
ATOM    256  CA  VAL A  35      32.754  21.330  85.526  1.00104.56           C
ATOM    257  CB  VAL A  35      32.395  22.772  85.766  1.00104.56           C
ATOM    258  CG1 VAL A  35      30.916  22.972  85.400  1.00104.56           C
ATOM    259  CG2 VAL A  35      32.764  23.165  87.203  1.00104.56           C
ATOM    260  C   VAL A  35      34.193  21.152  85.911  1.00104.56           C
ATOM    261  O   VAL A  35      35.085  21.261  85.069  1.00104.56           O
ATOM    262  N   GLU A  36      34.453  20.895  87.208  1.00111.83           N
ATOM    263  CA  GLU A  36      35.795  20.762  87.704  1.00111.83           C
ATOM    264  CB  GLU A  36      35.839  20.631  89.238  1.00111.83           C
ATOM    265  CG  GLU A  36      37.190  20.997  89.861  1.00111.83           C
ATOM    266  CD  GLU A  36      38.226  19.969  89.436  0.00111.83           C
ATOM    267  OE1 GLU A  36      37.989  18.755  89.676  0.00111.83           O
ATOM    268  OE2 GLU A  36      39.263  20.384  88.854  0.00111.83           O
ATOM    269  C   GLU A  36      36.460  19.547  87.117  1.00111.83           C
ATOM    270  O   GLU A  36      37.608  19.619  86.680  1.00111.83           O
ATOM    271  N   SER A  37      35.752  18.398  87.086  1.00 42.40           N
ATOM    272  CA  SER A  37      36.317  17.167  86.602  1.00 42.40           C
ATOM    273  CB  SER A  37      35.364  15.978  86.796  1.00 42.40           C
ATOM    274  OG  SER A  37      34.184  16.184  86.035  1.00 42.40           O
ATOM    275  C   SER A  37      36.593  17.279  85.134  1.00 42.40           C
ATOM    276  O   SER A  37      37.595  16.769  84.636  1.00 42.40           O
ATOM    277  N   LEU A  38      35.683  17.944  84.405  1.00107.67           N
ATOM    278  CA  LEU A  38      35.773  18.112  82.983  1.00107.67           C
ATOM    279  CB  LEU A  38      34.556  18.907  82.476  1.00107.67           C
ATOM    280  CG  LEU A  38      34.312  18.882  80.959  1.00107.67           C
ATOM    281  CD1 LEU A  38      35.531  19.356  80.151  1.00107.67           C
ATOM    282  CD2 LEU A  38      33.754  17.518  80.535  1.00107.67           C
ATOM    283  C   LEU A  38      36.989  18.947  82.679  1.00107.67           C
ATOM    284  O   LEU A  38      37.776  18.625  81.789  1.00107.67           O
ATOM    285  N   ALA A  39      37.175  20.042  83.444  1.00 42.86           N
ATOM    286  CA  ALA A  39      38.233  21.000  83.232  1.00 42.86           C
ATOM    287  CB  ALA A  39      38.174  22.180  84.218  1.00 42.86           C
ATOM    288  C   ALA A  39      39.561  20.331  83.407  1.00 42.86           C
ATOM    289  O   ALA A  39      40.529  20.663  82.722  1.00 42.86           O
ATOM    290  N   LYS A  40      39.630  19.408  84.381  1.00159.77           N
ATOM    291  CA  LYS A  40      40.784  18.627  84.728  1.00159.77           C
ATOM    292  CB  LYS A  40      40.545  17.807  86.013  1.00159.77           C
ATOM    293  CG  LYS A  40      41.792  17.200  86.667  1.00159.77           C
ATOM    294  CD  LYS A  40      42.509  16.133  85.837  1.00159.77           C
ATOM    295  CE  LYS A  40      43.690  15.489  86.569  1.00159.77           C
ATOM    296  NZ  LYS A  40      44.668  16.530  86.960  1.00159.77           N
ATOM    297  C   LYS A  40      41.085  17.681  83.603  1.00159.77           C
ATOM    298  O   LYS A  40      42.238  17.320  83.384  1.00159.77           O
ATOM    299  N   GLY A  41      40.057  17.249  82.845  1.00 36.49           N
ATOM    300  CA  GLY A  41      40.320  16.313  81.787  1.00 36.49           C
ATOM    301  C   GLY A  41      39.747  14.973  82.135  1.00 36.49           C
ATOM    302  O   GLY A  41      40.003  13.986  81.446  1.00 36.49           O
ATOM    303  N   GLU A  42      38.985  14.882  83.239  1.00 83.20           N
ATOM    304  CA  GLU A  42      38.361  13.631  83.558  1.00 83.20           C
ATOM    305  CB  GLU A  42      38.134  13.435  85.068  1.00 83.20           C
ATOM    306  CG  GLU A  42      37.768  12.002  85.455  1.00 83.20           C
ATOM    307  CD  GLU A  42      38.003  11.857  86.951  1.00 83.20           C
ATOM    308  OE1 GLU A  42      37.482  12.709  87.720  1.00 83.20           O
ATOM    309  OE2 GLU A  42      38.706  10.889  87.343  1.00 83.20           O
ATOM    310  C   GLU A  42      37.038  13.579  82.852  1.00 83.20           C
ATOM    311  O   GLU A  42      36.470  14.611  82.496  1.00 83.20           O
ATOM    312  N   ALA A  43      36.516  12.361  82.604  1.00 39.87           N
ATOM    313  CA  ALA A  43      35.245  12.250  81.945  1.00 39.87           C
ATOM    314  CB  ALA A  43      35.196  11.142  80.880  1.00 39.87           C
ATOM    315  C   ALA A  43      34.229  11.916  82.986  1.00 39.87           C
ATOM    316  O   ALA A  43      34.475  11.099  83.870  1.00 39.87           O
ATOM    317  N   VAL A  44      33.051  12.566  82.922  1.00 49.95           N
ATOM    318  CA  VAL A  44      32.030  12.271  83.884  1.00 49.95           C
ATOM    319  CB  VAL A  44      31.270  13.480  84.350  1.00 49.95           C
ATOM    320  CG1 VAL A  44      30.191  13.039  85.356  1.00 49.95           C
ATOM    321  CG2 VAL A  44      32.275  14.495  84.917  1.00 49.95           C
ATOM    322  C   VAL A  44      31.060  11.363  83.206  1.00 49.95           C
ATOM    323  O   VAL A  44      30.567  11.670  82.122  1.00 49.95           O
ATOM    324  N   LYS A  45      30.766  10.204  83.825  1.00130.68           N
ATOM    325  CA  LYS A  45      29.883   9.276  83.182  1.00130.68           C
ATOM    326  CB  LYS A  45      30.548   7.919  82.899  1.00130.68           C
ATOM    327  CG  LYS A  45      29.685   6.965  82.072  1.00130.68           C
ATOM    328  CD  LYS A  45      30.448   5.732  81.586  1.00130.68           C
ATOM    329  CE  LYS A  45      31.699   6.067  80.772  1.00130.68           C
ATOM    330  NZ  LYS A  45      31.315   6.719  79.500  1.00130.68           N
ATOM    331  C   LYS A  45      28.718   9.006  84.081  1.00130.68           C
ATOM    332  O   LYS A  45      28.891   8.704  85.261  1.00130.68           O
ATOM    333  N   VAL A  46      27.490   9.137  83.536  1.00 52.28           N
ATOM    334  CA  VAL A  46      26.307   8.808  84.282  1.00 52.28           C
ATOM    335  CB  VAL A  46      25.429   9.991  84.566  1.00 52.28           C
ATOM    336  CG1 VAL A  46      24.153   9.495  85.270  1.00 52.28           C
ATOM    337  CG2 VAL A  46      26.235  11.020  85.376  1.00 52.28           C
ATOM    338  C   VAL A  46      25.518   7.870  83.418  1.00 52.28           C
ATOM    339  O   VAL A  46      25.012   8.254  82.366  1.00 52.28           O
ATOM    340  N   THR A  47      25.337   6.617  83.870  1.00 43.34           N
ATOM    341  CA  THR A  47      24.701   5.643  83.030  1.00 43.34           C
ATOM    342  CB  THR A  47      24.680   4.265  83.623  1.00 43.34           C
ATOM    343  OG1 THR A  47      26.003   3.815  83.874  1.00 43.34           O
ATOM    344  CG2 THR A  47      23.973   3.316  82.640  0.00 43.34           C
ATOM    345  C   THR A  47      23.284   6.029  82.751  1.00 43.34           C
ATOM    346  O   THR A  47      22.496   6.292  83.658  1.00 43.34           O
ATOM    347  N   GLY A  48      22.949   6.088  81.447  1.00 45.17           N
ATOM    348  CA  GLY A  48      21.617   6.334  80.985  1.00 45.17           C
ATOM    349  C   GLY A  48      21.481   7.779  80.617  1.00 45.17           C
ATOM    350  O   GLY A  48      20.927   8.096  79.565  1.00 45.17           O
ATOM    351  N   LEU A  49      21.938   8.699  81.496  1.00 78.56           N
ATOM    352  CA  LEU A  49      21.845  10.104  81.193  1.00 78.56           C
ATOM    353  CB  LEU A  49      22.223  10.971  82.407  1.00 78.56           C
ATOM    354  CG  LEU A  49      22.148  12.490  82.168  1.00 78.56           C
ATOM    355  CD1 LEU A  49      20.689  12.957  82.044  1.00 78.56           C
ATOM    356  CD2 LEU A  49      22.932  13.266  83.238  1.00 78.56           C
ATOM    357  C   LEU A  49      22.831  10.404  80.107  1.00 78.56           C
ATOM    358  O   LEU A  49      22.477  10.860  79.021  1.00 78.56           O
ATOM    359  N   PHE A  50      24.116  10.140  80.423  1.00203.26           N
ATOM    360  CA  PHE A  50      25.240  10.121  79.536  1.00203.26           C
ATOM    361  CB  PHE A  50      25.038  10.478  78.095  1.00203.26           C
ATOM    362  CG  PHE A  50      25.992   9.604  77.332  1.00203.26           C
ATOM    363  CD1 PHE A  50      25.699   8.266  77.191  1.00203.26           C
ATOM    364  CD2 PHE A  50      27.172  10.053  76.787  1.00203.26           C
ATOM    365  CE1 PHE A  50      26.531   7.408  76.512  1.00203.26           C
ATOM    366  CE2 PHE A  50      28.016   9.206  76.104  1.00203.26           C
ATOM    367  CZ  PHE A  50      27.696   7.878  75.960  1.00203.26           C
ATOM    368  C   PHE A  50      26.441  10.786  80.134  1.00203.26           C
ATOM    369  O   PHE A  50      26.568  10.853  81.355  1.00203.26           O
ATOM    370  N   SER A  51      27.375  11.282  79.290  1.00 56.57           N
ATOM    371  CA  SER A  51      28.624  11.719  79.836  1.00 56.57           C
ATOM    372  CB  SER A  51      29.780  10.754  79.525  1.00 56.57           C
ATOM    373  OG  SER A  51      30.010  10.716  78.124  1.00 56.57           O
ATOM    374  C   SER A  51      29.040  13.060  79.329  1.00 56.57           C
ATOM    375  O   SER A  51      28.553  13.564  78.316  1.00 56.57           O
ATOM    376  N   VAL A  52      29.980  13.671  80.083  1.00 99.97           N
ATOM    377  CA  VAL A  52      30.544  14.942  79.755  1.00 99.97           C
ATOM    378  CB  VAL A  52      30.234  16.006  80.766  1.00 99.97           C
ATOM    379  CG1 VAL A  52      30.878  15.611  82.106  1.00 99.97           C
ATOM    380  CG2 VAL A  52      30.717  17.359  80.219  1.00 99.97           C
ATOM    381  C   VAL A  52      32.032  14.767  79.726  1.00 99.97           C
ATOM    382  O   VAL A  52      32.599  14.074  80.572  1.00 99.97           O
ATOM    383  N   GLU A  53      32.697  15.385  78.726  1.00 66.99           N
ATOM    384  CA  GLU A  53      34.122  15.263  78.590  1.00 66.99           C
ATOM    385  CB  GLU A  53      34.571  14.140  77.643  1.00 66.99           C
ATOM    386  CG  GLU A  53      34.352  12.723  78.157  1.00 66.99           C
ATOM    387  CD  GLU A  53      34.858  11.775  77.078  1.00 66.99           C
ATOM    388  OE1 GLU A  53      34.269  11.781  75.965  1.00 66.99           O
ATOM    389  OE2 GLU A  53      35.842  11.036  77.351  1.00 66.99           O
ATOM    390  C   GLU A  53      34.655  16.492  77.935  1.00 66.99           C
ATOM    391  O   GLU A  53      33.909  17.327  77.424  1.00 66.99           O
ATOM    392  N   ARG A  54      35.995  16.624  77.964  1.00118.87           N
ATOM    393  CA  ARG A  54      36.654  17.698  77.293  1.00118.87           C
ATOM    394  CB  ARG A  54      37.958  18.153  77.977  1.00118.87           C
ATOM    395  CG  ARG A  54      39.024  17.055  78.035  1.00118.87           C
ATOM    396  CD  ARG A  54      40.350  17.496  78.659  1.00118.87           C
ATOM    397  NE  ARG A  54      41.294  16.347  78.544  1.00118.87           N
ATOM    398  CZ  ARG A  54      42.644  16.556  78.515  1.00118.87           C
ATOM    399  NH1 ARG A  54      43.149  17.817  78.638  1.00118.87           N
ATOM    400  NH2 ARG A  54      43.493  15.499  78.350  1.00118.87           N
ATOM    401  C   ARG A  54      37.046  17.131  75.966  1.00118.87           C
ATOM    402  O   ARG A  54      37.508  15.993  75.889  1.00118.87           O
ATOM    403  N   VAL A  55      36.837  17.903  74.881  1.00 41.58           N
ATOM    404  CA  VAL A  55      37.214  17.444  73.576  1.00 41.58           C
ATOM    405  CB  VAL A  55      36.120  17.563  72.555  1.00 41.58           C
ATOM    406  CG1 VAL A  55      36.689  17.165  71.182  1.00 41.58           C
ATOM    407  CG2 VAL A  55      34.930  16.701  73.008  1.00 41.58           C
ATOM    408  C   VAL A  55      38.327  18.322  73.121  1.00 41.58           C
ATOM    409  O   VAL A  55      38.281  19.540  73.280  1.00 41.58           O
ATOM    410  N   GLU A  56      39.379  17.713  72.557  1.00111.51           N
ATOM    411  CA  GLU A  56      40.484  18.494  72.109  1.00111.51           C
ATOM    412  CB  GLU A  56      41.806  17.729  72.188  1.00111.51           C
ATOM    413  CG  GLU A  56      41.775  16.429  71.391  1.00111.51           C
ATOM    414  CD  GLU A  56      42.908  15.579  71.927  1.00111.51           C
ATOM    415  OE1 GLU A  56      44.058  15.726  71.435  1.00111.51           O
ATOM    416  OE2 GLU A  56      42.631  14.775  72.856  1.00111.51           O
ATOM    417  C   GLU A  56      40.236  18.847  70.692  1.00111.51           C
ATOM    418  O   GLU A  56      39.681  18.061  69.927  1.00111.51           O
ATOM    419  N   ARG A  57      40.592  20.084  70.320  1.00196.03           N
ATOM    420  CA  ARG A  57      40.512  20.428  68.941  1.00196.03           C
ATOM    421  CB  ARG A  57      39.393  21.420  68.584  1.00196.03           C
ATOM    422  CG  ARG A  57      39.378  22.691  69.425  1.00196.03           C
ATOM    423  CD  ARG A  57      38.258  22.672  70.468  1.00196.03           C
ATOM    424  NE  ARG A  57      36.963  22.606  69.729  1.00196.03           N
ATOM    425  CZ  ARG A  57      36.420  21.404  69.370  1.00196.03           C
ATOM    426  NH1 ARG A  57      37.039  20.235  69.704  1.00196.03           N
ATOM    427  NH2 ARG A  57      35.248  21.375  68.670  1.00196.03           N
ATOM    428  C   ARG A  57      41.849  20.969  68.561  1.00196.03           C
ATOM    429  O   ARG A  57      42.392  21.851  69.224  1.00196.03           O
ATOM    430  N   ALA A  58      42.425  20.411  67.480  1.00 27.76           N
ATOM    431  CA  ALA A  58      43.734  20.792  67.041  1.00 27.76           C
ATOM    432  CB  ALA A  58      44.358  19.816  66.027  1.00 27.76           C
ATOM    433  C   ALA A  58      43.639  22.123  66.379  1.00 27.76           C
ATOM    434  O   ALA A  58      42.556  22.565  65.997  1.00 27.76           O
ATOM    435  N   ALA A  59      44.792  22.811  66.262  1.00 27.86           N
ATOM    436  CA  ALA A  59      44.821  24.082  65.606  1.00 27.86           C
ATOM    437  CB  ALA A  59      46.172  24.815  65.718  1.00 27.86           C
ATOM    438  C   ALA A  59      44.573  23.818  64.163  1.00 27.86           C
ATOM    439  O   ALA A  59      44.914  22.752  63.651  1.00 27.86           O
ATOM    440  N   ARG A  60      43.933  24.779  63.473  1.00 39.16           N
ATOM    441  CA  ARG A  60      43.679  24.582  62.080  1.00 39.16           C
ATOM    442  CB  ARG A  60      42.293  23.977  61.798  1.00 39.16           C
ATOM    443  CG  ARG A  60      41.135  24.839  62.302  1.00 39.16           C
ATOM    444  CD  ARG A  60      39.772  24.151  62.200  1.00 39.16           C
ATOM    445  NE  ARG A  60      38.740  25.154  62.583  1.00 39.16           N
ATOM    446  CZ  ARG A  60      38.412  25.337  63.895  1.00 39.16           C
ATOM    447  NH1 ARG A  60      39.050  24.619  64.863  1.00 39.16           N
ATOM    448  NH2 ARG A  60      37.448  26.240  64.239  1.00 39.16           N
ATOM    449  C   ARG A  60      43.745  25.917  61.417  1.00 39.16           C
ATOM    450  O   ARG A  60      43.606  26.953  62.063  1.00 39.16           O
ATOM    451  N   THR A  61      43.990  25.921  60.093  1.00 94.31           N
ATOM    452  CA  THR A  61      44.051  27.159  59.381  1.00 94.31           C
ATOM    453  CB  THR A  61      44.760  27.060  58.064  1.00 94.31           C
ATOM    454  OG1 THR A  61      44.922  28.352  57.496  1.00 94.31           O
ATOM    455  CG2 THR A  61      43.929  26.167  57.128  1.00 94.31           C
ATOM    456  C   THR A  61      42.650  27.570  59.097  1.00 94.31           C
ATOM    457  O   THR A  61      41.759  26.737  58.938  1.00 94.31           O
ATOM    458  N   GLY A  62      42.423  28.890  59.038  1.00 46.58           N
ATOM    459  CA  GLY A  62      41.117  29.391  58.753  1.00 46.58           C
ATOM    460  C   GLY A  62      41.335  30.665  58.020  1.00 46.58           C
ATOM    461  O   GLY A  62      42.470  31.108  57.857  1.00 46.58           O
ATOM    462  N   ARG A  63      40.249  31.284  57.530  1.00128.45           N
ATOM    463  CA  ARG A  63      40.439  32.523  56.845  1.00128.45           C
ATOM    464  CB  ARG A  63      40.385  32.390  55.315  1.00128.45           C
ATOM    465  CG  ARG A  63      39.043  31.879  54.794  1.00128.45           C
ATOM    466  CD  ARG A  63      39.084  31.446  53.328  1.00128.45           C
ATOM    467  NE  ARG A  63      39.555  32.609  52.527  1.00128.45           N
ATOM    468  CZ  ARG A  63      40.892  32.806  52.336  1.00128.45           C
ATOM    469  NH1 ARG A  63      41.799  31.924  52.851  1.00128.45           N
ATOM    470  NH2 ARG A  63      41.321  33.885  51.619  1.00128.45           N
ATOM    471  C   ARG A  63      39.339  33.437  57.263  1.00128.45           C
ATOM    472  O   ARG A  63      38.258  32.994  57.646  1.00128.45           O
ATOM    473  N   ASN A  64      39.605  34.754  57.217  1.00 60.72           N
ATOM    474  CA  ASN A  64      38.597  35.713  57.555  1.00 60.72           C
ATOM    475  CB  ASN A  64      39.198  37.036  58.067  1.00 60.72           C
ATOM    476  CG  ASN A  64      38.102  38.014  58.470  1.00 60.72           C
ATOM    477  OD1 ASN A  64      37.162  38.266  57.718  1.00 60.72           O
ATOM    478  ND2 ASN A  64      38.233  38.598  59.691  1.00 60.72           N
ATOM    479  C   ASN A  64      37.859  35.961  56.278  1.00 60.72           C
ATOM    480  O   ASN A  64      38.466  36.231  55.245  1.00 60.72           O
ATOM    481  N   PRO A  65      36.564  35.829  56.296  1.00164.97           N
ATOM    482  CA  PRO A  65      35.822  35.979  55.076  1.00164.97           C
ATOM    483  CD  PRO A  65      35.903  34.941  57.236  1.00164.97           C
ATOM    484  CB  PRO A  65      34.415  35.473  55.386  1.00164.97           C
ATOM    485  CG  PRO A  65      34.642  34.444  56.509  1.00164.97           C
ATOM    486  C   PRO A  65      35.861  37.346  54.474  1.00164.97           C
ATOM    487  O   PRO A  65      35.839  37.449  53.248  1.00164.97           O
ATOM    488  N   ARG A  66      35.850  38.408  55.299  1.00 84.19           N
ATOM    489  CA  ARG A  66      35.849  39.727  54.738  1.00 84.19           C
ATOM    490  CB  ARG A  66      35.544  40.797  55.797  1.00 84.19           C
ATOM    491  CG  ARG A  66      34.151  40.629  56.409  1.00 84.19           C
ATOM    492  CD  ARG A  66      34.000  39.345  57.230  1.00 84.19           C
ATOM    493  NE  ARG A  66      32.593  39.276  57.717  1.00 84.19           N
ATOM    494  CZ  ARG A  66      32.256  39.789  58.937  1.00 84.19           C
ATOM    495  NH1 ARG A  66      33.208  40.370  59.724  1.00 84.19           N
ATOM    496  NH2 ARG A  66      30.964  39.716  59.371  1.00 84.19           N
ATOM    497  C   ARG A  66      37.175  40.054  54.118  1.00 84.19           C
ATOM    498  O   ARG A  66      37.256  40.410  52.942  1.00 84.19           O
ATOM    499  N   THR A  67      38.251  39.925  54.920  1.00116.20           N
ATOM    500  CA  THR A  67      39.595  40.260  54.538  1.00116.20           C
ATOM    501  CB  THR A  67      40.506  40.406  55.719  1.00116.20           C
ATOM    502  OG1 THR A  67      41.797  40.803  55.293  1.00116.20           O
ATOM    503  CG2 THR A  67      40.584  39.067  56.455  1.00116.20           C
ATOM    504  C   THR A  67      40.173  39.236  53.613  1.00116.20           C
ATOM    505  O   THR A  67      40.946  39.563  52.714  1.00116.20           O
ATOM    506  N   ARG A  68      39.796  37.962  53.809  1.00165.10           N
ATOM    507  CA  ARG A  68      40.334  36.862  53.061  1.00165.10           C
ATOM    508  CB  ARG A  68      40.325  37.098  51.538  1.00165.10           C
ATOM    509  CG  ARG A  68      38.915  37.258  50.957  1.00165.10           C
ATOM    510  CD  ARG A  68      38.321  35.985  50.346  1.00165.10           C
ATOM    511  NE  ARG A  68      39.047  35.708  49.075  1.00165.10           N
ATOM    512  CZ  ARG A  68      38.426  35.033  48.063  1.00165.10           C
ATOM    513  NH1 ARG A  68      37.131  34.626  48.208  1.00165.10           N
ATOM    514  NH2 ARG A  68      39.098  34.768  46.905  1.00165.10           N
ATOM    515  C   ARG A  68      41.749  36.629  53.500  1.00165.10           C
ATOM    516  O   ARG A  68      42.512  35.938  52.827  1.00165.10           O
ATOM    517  N   GLU A  69      42.134  37.184  54.667  1.00 67.73           N
ATOM    518  CA  GLU A  69      43.453  36.942  55.176  1.00 67.73           C
ATOM    519  CB  GLU A  69      43.893  37.923  56.279  1.00 67.73           C
ATOM    520  CG  GLU A  69      43.034  37.837  57.544  1.00 67.73           C
ATOM    521  CD  GLU A  69      43.647  38.726  58.617  1.00 67.73           C
ATOM    522  OE1 GLU A  69      44.778  39.235  58.396  1.00 67.73           O
ATOM    523  OE2 GLU A  69      42.991  38.900  59.679  1.00 67.73           O
ATOM    524  C   GLU A  69      43.439  35.580  55.790  1.00 67.73           C
ATOM    525  O   GLU A  69      42.429  35.154  56.347  1.00 67.73           O
ATOM    526  N   GLU A  70      44.561  34.842  55.677  1.00 70.37           N
ATOM    527  CA  GLU A  70      44.612  33.539  56.272  1.00 70.37           C
ATOM    528  CB  GLU A  70      45.630  32.605  55.593  1.00 70.37           C
ATOM    529  CG  GLU A  70      47.074  33.105  55.659  1.00 70.37           C
ATOM    530  CD  GLU A  70      47.959  32.090  54.946  1.00 70.37           C
ATOM    531  OE1 GLU A  70      47.414  31.304  54.125  1.00 70.37           O
ATOM    532  OE2 GLU A  70      49.192  32.091  55.209  1.00 70.37           O
ATOM    533  C   GLU A  70      44.993  33.707  57.711  1.00 70.37           C
ATOM    534  O   GLU A  70      45.759  34.605  58.052  1.00 70.37           O
ATOM    535  N   ILE A  71      44.425  32.869  58.605  1.00 82.79           N
ATOM    536  CA  ILE A  71      44.765  32.936  60.000  1.00 82.79           C
ATOM    537  CB  ILE A  71      43.769  33.698  60.840  1.00 82.79           C
ATOM    538  CG1 ILE A  71      43.646  35.152  60.363  1.00 82.79           C
ATOM    539  CG2 ILE A  71      44.190  33.603  62.317  1.00 82.79           C
ATOM    540  CD1 ILE A  71      42.901  35.299  59.042  1.00 82.79           C
ATOM    541  C   ILE A  71      44.792  31.530  60.522  1.00 82.79           C
ATOM    542  O   ILE A  71      44.134  30.646  59.976  1.00 82.79           O
ATOM    543  N   GLN A  72      45.580  31.264  61.586  1.00 92.83           N
ATOM    544  CA  GLN A  72      45.525  29.935  62.119  1.00 92.83           C
ATOM    545  CB  GLN A  72      46.871  29.286  62.490  1.00 92.83           C
ATOM    546  CG  GLN A  72      47.541  29.892  63.723  1.00 92.83           C
ATOM    547  CD  GLN A  72      48.646  28.934  64.153  1.00 92.83           C
ATOM    548  OE1 GLN A  72      49.421  28.451  63.330  1.00 92.83           O
ATOM    549  NE2 GLN A  72      48.709  28.633  65.478  1.00 92.83           N
ATOM    550  C   GLN A  72      44.760  30.024  63.394  1.00 92.83           C
ATOM    551  O   GLN A  72      44.905  30.973  64.163  1.00 92.83           O
ATOM    552  N   ILE A  73      43.914  29.016  63.651  1.00 53.20           N
ATOM    553  CA  ILE A  73      43.159  29.010  64.864  1.00 53.20           C
ATOM    554  CB  ILE A  73      41.760  28.492  64.685  1.00 53.20           C
ATOM    555  CG1 ILE A  73      40.984  29.383  63.700  1.00 53.20           C
ATOM    556  CG2 ILE A  73      41.102  28.386  66.071  1.00 53.20           C
ATOM    557  CD1 ILE A  73      39.662  28.772  63.241  1.00 53.20           C
ATOM    558  C   ILE A  73      43.880  28.065  65.766  1.00 53.20           C
ATOM    559  O   ILE A  73      44.120  26.909  65.425  1.00 53.20           O
ATOM    560  N   PRO A  74      44.260  28.569  66.905  1.00 65.74           N
ATOM    561  CA  PRO A  74      44.998  27.837  67.894  1.00 65.74           C
ATOM    562  CD  PRO A  74      43.889  29.902  67.342  1.00 65.74           C
ATOM    563  CB  PRO A  74      45.324  28.855  68.988  1.00 65.74           C
ATOM    564  CG  PRO A  74      44.219  29.919  68.844  1.00 65.74           C
ATOM    565  C   PRO A  74      44.183  26.696  68.408  1.00 65.74           C
ATOM    566  O   PRO A  74      42.955  26.757  68.350  1.00 65.74           O
ATOM    567  N   ALA A  75      44.852  25.637  68.904  1.00 23.17           N
ATOM    568  CA  ALA A  75      44.150  24.498  69.415  1.00 23.17           C
ATOM    569  CB  ALA A  75      45.066  23.325  69.806  1.00 23.17           C
ATOM    570  C   ALA A  75      43.426  24.932  70.644  1.00 23.17           C
ATOM    571  O   ALA A  75      43.850  25.859  71.333  1.00 23.17           O
ATOM    572  N   GLY A  76      42.287  24.271  70.932  1.00 16.19           N
ATOM    573  CA  GLY A  76      41.518  24.615  72.089  1.00 16.19           C
ATOM    574  C   GLY A  76      40.763  23.398  72.505  1.00 16.19           C
ATOM    575  O   GLY A  76      40.744  22.394  71.795  1.00 16.19           O
ATOM    576  N   PHE A  77      40.120  23.462  73.687  1.00 93.48           N
ATOM    577  CA  PHE A  77      39.369  22.341  74.167  1.00 93.48           C
ATOM    578  CB  PHE A  77      39.949  21.733  75.456  1.00 93.48           C
ATOM    579  CG  PHE A  77      41.344  21.295  75.160  1.00 93.48           C
ATOM    580  CD1 PHE A  77      42.379  22.203  75.198  1.00 93.48           C
ATOM    581  CD2 PHE A  77      41.625  19.984  74.850  1.00 93.48           C
ATOM    582  CE1 PHE A  77      43.671  21.815  74.931  1.00 93.48           C
ATOM    583  CE2 PHE A  77      42.915  19.590  74.582  1.00 93.48           C
ATOM    584  CZ  PHE A  77      43.941  20.504  74.620  1.00 93.48           C
ATOM    585  C   PHE A  77      38.001  22.853  74.482  1.00 93.48           C
ATOM    586  O   PHE A  77      37.828  24.024  74.815  1.00 93.48           O
ATOM    587  N   GLY A  78      36.980  21.983  74.365  1.00 23.84           N
ATOM    588  CA  GLY A  78      35.645  22.413  74.658  1.00 23.84           C
ATOM    589  C   GLY A  78      34.961  21.296  75.383  1.00 23.84           C
ATOM    590  O   GLY A  78      35.332  20.132  75.242  1.00 23.84           O
ATOM    591  N   VAL A  79      33.935  21.631  76.191  1.00102.37           N
ATOM    592  CA  VAL A  79      33.199  20.634  76.917  1.00102.37           C
ATOM    593  CB  VAL A  79      32.395  21.197  78.050  1.00102.37           C
ATOM    594  CG1 VAL A  79      31.370  22.183  77.467  1.00102.37           C
ATOM    595  CG2 VAL A  79      31.758  20.030  78.823  1.00102.37           C
ATOM    596  C   VAL A  79      32.244  19.979  75.967  1.00102.37           C
ATOM    597  O   VAL A  79      31.725  20.621  75.055  1.00102.37           O
ATOM    598  N   LYS A  80      32.008  18.661  76.135  1.00154.98           N
ATOM    599  CA  LYS A  80      31.086  18.008  75.249  1.00154.98           C
ATOM    600  CB  LYS A  80      31.770  17.234  74.111  1.00154.98           C
ATOM    601  CG  LYS A  80      30.776  16.558  73.167  1.00154.98           C
ATOM    602  CD  LYS A  80      29.877  17.545  72.418  1.00154.98           C
ATOM    603  CE  LYS A  80      30.635  18.490  71.483  1.00154.98           C
ATOM    604  NZ  LYS A  80      29.682  19.386  70.793  1.00154.98           N
ATOM    605  C   LYS A  80      30.250  17.032  76.017  1.00154.98           C
ATOM    606  O   LYS A  80      30.702  16.412  76.979  1.00154.98           O
ATOM    607  N   LEU A  81      28.971  16.892  75.614  1.00120.52           N
ATOM    608  CA  LEU A  81      28.135  15.926  76.255  1.00120.52           C
ATOM    609  CB  LEU A  81      27.006  16.497  77.127  1.00120.52           C
ATOM    610  CG  LEU A  81      27.540  17.013  78.478  1.00120.52           C
ATOM    611  CD1 LEU A  81      28.467  18.227  78.297  1.00120.52           C
ATOM    612  CD2 LEU A  81      26.402  17.223  79.490  1.00120.52           C
ATOM    613  C   LEU A  81      27.577  15.009  75.234  1.00120.52           C
ATOM    614  O   LEU A  81      27.216  15.405  74.130  1.00120.52           O
ATOM    615  N   SER A  82      27.555  13.715  75.571  1.00 74.07           N
ATOM    616  CA  SER A  82      26.910  12.796  74.701  1.00 74.07           C
ATOM    617  CB  SER A  82      27.762  11.567  74.347  1.00 74.07           C
ATOM    618  OG  SER A  82      28.930  11.977  73.651  1.00 74.07           O
ATOM    619  C   SER A  82      25.728  12.415  75.507  1.00 74.07           C
ATOM    620  O   SER A  82      25.733  12.650  76.713  1.00 74.07           O
ATOM    621  N   ALA A  83      24.665  11.899  74.868  1.00 54.71           N
ATOM    622  CA  ALA A  83      23.475  11.545  75.593  1.00 54.71           C
ATOM    623  CB  ALA A  83      22.175  11.998  74.905  1.00 54.71           C
ATOM    624  C   ALA A  83      23.424  10.054  75.668  1.00 54.71           C
ATOM    625  O   ALA A  83      23.928   9.363  74.786  1.00 54.71           O
ATOM    626  N   GLY A  84      22.814   9.529  76.751  1.00 35.56           N
ATOM    627  CA  GLY A  84      22.769   8.120  76.997  1.00 35.56           C
ATOM    628  C   GLY A  84      21.602   7.587  76.255  1.00 35.56           C
ATOM    629  O   GLY A  84      20.776   8.348  75.757  1.00 35.56           O
ATOM    630  N   SER A  85      21.495   6.250  76.201  1.00 32.19           N
ATOM    631  CA  SER A  85      20.455   5.602  75.460  1.00 32.19           C
ATOM    632  CB  SER A  85      20.582   4.071  75.497  1.00 32.19           C
ATOM    633  OG  SER A  85      21.797   3.670  74.881  1.00 32.19           O
ATOM    634  C   SER A  85      19.124   5.956  76.039  1.00 32.19           C
ATOM    635  O   SER A  85      18.168   6.196  75.303  1.00 32.19           O
ATOM    636  N   THR A  86      19.022   6.002  77.379  1.00100.57           N
ATOM    637  CA  THR A  86      17.744   6.269  77.969  1.00100.57           C
ATOM    638  CB  THR A  86      17.753   6.195  79.468  1.00100.57           C
ATOM    639  OG1 THR A  86      18.542   7.241  80.010  1.00100.57           O
ATOM    640  CG2 THR A  86      18.322   4.829  79.891  1.00100.57           C
ATOM    641  C   THR A  86      17.309   7.651  77.592  1.00100.57           C
ATOM    642  O   THR A  86      16.159   7.864  77.211  1.00100.57           O
ATOM    643  N   LEU A  87      18.224   8.636  77.680  1.00151.71           N
ATOM    644  CA  LEU A  87      17.838   9.988  77.383  1.00151.71           C
ATOM    645  CB  LEU A  87      18.952  11.025  77.587  1.00151.71           C
ATOM    646  CG  LEU A  87      19.419  11.205  79.040  1.00151.71           C
ATOM    647  CD1 LEU A  87      20.271  12.477  79.169  1.00151.71           C
ATOM    648  CD2 LEU A  87      18.243  11.169  80.026  1.00151.71           C
ATOM    649  C   LEU A  87      17.458  10.114  75.940  1.00151.71           C
ATOM    650  O   LEU A  87      16.445  10.722  75.597  1.00151.71           O
ATOM    651  N   LYS A  88      18.267   9.502  75.063  1.00170.60           N
ATOM    652  CA  LYS A  88      18.179   9.636  73.638  1.00170.60           C
ATOM    653  CB  LYS A  88      19.358   8.954  72.919  1.00170.60           C
ATOM    654  CG  LYS A  88      19.521   7.477  73.277  1.00170.60           C
ATOM    655  CD  LYS A  88      20.554   6.747  72.418  1.00170.60           C
ATOM    656  CE  LYS A  88      19.994   6.218  71.099  1.00170.60           C
ATOM    657  NZ  LYS A  88      19.027   5.128  71.365  1.00170.60           N
ATOM    658  C   LYS A  88      16.915   9.094  73.075  1.00170.60           C
ATOM    659  O   LYS A  88      16.455   9.587  72.050  1.00170.60           O
ATOM    660  N   LYS A  89      16.310   8.076  73.703  1.00266.57           N
ATOM    661  CA  LYS A  89      15.237   7.436  73.007  1.00266.57           C
ATOM    662  CB  LYS A  89      14.824   6.095  73.643  1.00266.57           C
ATOM    663  CG  LYS A  89      13.813   5.295  72.818  1.00266.57           C
ATOM    664  CD  LYS A  89      13.725   3.823  73.234  1.00266.57           C
ATOM    665  CE  LYS A  89      13.683   3.612  74.749  1.00266.57           C
ATOM    666  NZ  LYS A  89      12.304   3.788  75.252  1.00266.57           N
ATOM    667  C   LYS A  89      13.997   8.285  72.830  1.00266.57           C
ATOM    668  O   LYS A  89      13.107   8.223  73.681  1.00266.57           O
ATOM    669  N   ALA A  90      13.926   9.098  71.722  1.00125.32           N
ATOM    670  CA  ALA A  90      12.651   9.572  71.270  1.00125.32           C
ATOM    671  CB  ALA A  90      12.674  10.196  69.863  1.00125.32           C
ATOM    672  C   ALA A  90      12.015   8.227  71.189  1.00125.32           C
ATOM    673  O   ALA A  90      12.577   7.335  70.556  1.00125.32           O
ATOM    674  N   VAL A  91      10.855   8.043  71.844  1.00119.11           N
ATOM    675  CA  VAL A  91      10.431   6.702  72.139  1.00119.11           C
ATOM    676  CB  VAL A  91       9.098   6.669  72.829  1.00119.11           C
ATOM    677  CG1 VAL A  91       8.697   5.202  73.062  1.00119.11           C
ATOM    678  CG2 VAL A  91       9.188   7.507  74.116  1.00119.11           C
ATOM    679  C   VAL A  91      10.334   5.820  70.945  1.00119.11           C
ATOM    680  O   VAL A  91      11.191   4.965  70.731  1.00119.11           O
ATOM    681  N   ALA A  92       9.349   6.045  70.074  1.00126.19           N
ATOM    682  CA  ALA A  92       9.222   5.093  69.015  1.00126.19           C
ATOM    683  CB  ALA A  92       8.636   3.743  69.461  1.00126.19           C
ATOM    684  C   ALA A  92       8.283   5.672  68.025  1.00126.19           C
ATOM    685  O   ALA A  92       7.715   6.741  68.242  1.00126.19           O
ATOM    686  N   LYS A  93       8.108   4.980  66.888  1.00280.70           N
ATOM    687  CA  LYS A  93       7.258   5.546  65.893  1.00280.70           C
ATOM    688  CB  LYS A  93       8.042   6.246  64.774  1.00280.70           C
ATOM    689  CG  LYS A  93       8.830   7.465  65.258  1.00280.70           C
ATOM    690  CD  LYS A  93       9.882   7.942  64.257  1.00280.70           C
ATOM    691  CE  LYS A  93       9.339   8.096  62.835  1.00280.70           C
ATOM    692  NZ  LYS A  93       8.432   9.264  62.762  1.00280.70           N
ATOM    693  C   LYS A  93       6.459   4.474  65.246  1.00280.70           C
ATOM    694  O   LYS A  93       6.508   3.305  65.626  1.00280.70           O
ATOM    695  N   LYS A  94       5.670   4.894  64.241  1.00131.72           N
ATOM    696  CA  LYS A  94       4.853   4.007  63.480  1.00131.72           C
ATOM    697  CB  LYS A  94       4.250   4.698  62.245  1.00131.72           C
ATOM    698  CG  LYS A  94       3.138   3.914  61.546  1.00131.72           C
ATOM    699  CD  LYS A  94       3.579   2.579  60.946  1.00131.72           C
ATOM    700  CE  LYS A  94       2.440   1.828  60.253  1.00131.72           C
ATOM    701  NZ  LYS A  94       2.944   0.564  59.671  1.00131.72           N
ATOM    702  C   LYS A  94       5.758   2.874  63.018  1.00131.72           C
ATOM    703  O   LYS A  94       6.867   3.178  62.504  1.00131.72           O
ATOM    704  OXT LYS A  94       5.356   1.691  63.178  1.00131.72           O
TER     705      LYS A  94
ATOM    706  N   MET B  95      35.364  10.748  87.451  1.00143.91           N
ATOM    707  CA  MET B  95      33.955  10.350  87.529  1.00143.91           C
ATOM    708  CB  MET B  95      33.046  11.588  87.560  1.00143.91           C
ATOM    709  CG  MET B  95      33.106  12.385  88.868  1.00143.91           C
ATOM    710  SD  MET B  95      34.651  13.299  89.157  1.00143.91           S
ATOM    711  CE  MET B  95      35.481  11.973  90.083  1.00143.91           C
ATOM    712  C   MET B  95      33.738   9.626  86.269  1.00143.91           C
ATOM    713  O   MET B  95      32.610   9.432  85.818  1.00143.91           O
ATOM    714  N   SER B  96      34.884   9.253  85.666  1.00 42.37           N
ATOM    715  CA  SER B  96      34.895   8.382  84.544  1.00 42.37           C
ATOM    716  CB  SER B  96      36.299   8.168  83.954  1.00 42.37           C
ATOM    717  OG  SER B  96      37.132   7.515  84.901  1.00 42.37           O
ATOM    718  C   SER B  96      34.469   7.125  85.191  1.00 42.37           C
ATOM    719  O   SER B  96      33.853   6.255  84.576  1.00 42.37           O
ATOM    720  N   VAL B  97      34.801   7.041  86.499  1.00 98.08           N
ATOM    721  CA  VAL B  97      34.355   5.948  87.284  1.00 98.08           C
ATOM    722  CB  VAL B  97      34.680   6.108  88.742  1.00 98.08           C
ATOM    723  CG1 VAL B  97      34.056   4.938  89.521  1.00 98.08           C
ATOM    724  CG2 VAL B  97      36.207   6.211  88.893  1.00 98.08           C
ATOM    725  C   VAL B  97      32.879   5.986  87.121  1.00 98.08           C
ATOM    726  O   VAL B  97      32.357   5.014  86.577  1.00 98.08           O
ATOM    727  N   ASN B  98      32.208   7.118  87.513  1.00243.91           N
ATOM    728  CA  ASN B  98      30.786   7.260  87.279  1.00243.91           C
ATOM    729  CB  ASN B  98      29.952   5.951  87.300  1.00243.91           C
ATOM    730  CG  ASN B  98      28.781   6.042  86.326  1.00243.91           C
ATOM    731  OD1 ASN B  98      27.641   6.286  86.719  1.00243.91           O
ATOM    732  ND2 ASN B  98      29.079   5.853  85.014  1.00243.91           N
ATOM    733  C   ASN B  98      30.134   8.102  88.334  1.00243.91           C
ATOM    734  O   ASN B  98      30.759   8.850  89.086  1.00243.91           O
ATOM    735  N   ARG B  99      28.796   7.943  88.383  1.00122.87           N
ATOM    736  CA  ARG B  99      27.872   8.616  89.234  1.00122.87           C
ATOM    737  CB  ARG B  99      26.405   8.259  88.962  0.00122.87           C
ATOM    738  CG  ARG B  99      25.437   9.022  89.872  0.00122.87           C
ATOM    739  CD  ARG B  99      23.966   8.719  89.592  0.00122.87           C
ATOM    740  NE  ARG B  99      23.729   7.290  89.934  1.00122.87           N
ATOM    741  CZ  ARG B  99      22.457   6.795  89.939  1.00122.87           C
ATOM    742  NH1 ARG B  99      21.405   7.615  89.649  1.00122.87           N
ATOM    743  NH2 ARG B  99      22.238   5.480  90.229  1.00122.87           N
ATOM    744  C   ARG B  99      28.160   8.279  90.658  1.00122.87           C
ATOM    745  O   ARG B  99      28.042   9.135  91.530  1.00122.87           O
ATOM    746  N   THR B 100      28.556   7.026  90.941  1.00101.34           N
ATOM    747  CA  THR B 100      28.798   6.651  92.304  1.00101.34           C
ATOM    748  CB  THR B 100      29.286   5.238  92.444  1.00101.34           C
ATOM    749  OG1 THR B 100      30.533   5.079  91.782  1.00101.34           O
ATOM    750  CG2 THR B 100      28.237   4.292  91.837  1.00101.34           C
ATOM    751  C   THR B 100      29.869   7.550  92.829  1.00101.34           C
ATOM    752  O   THR B 100      29.835   7.977  93.981  1.00101.34           O
ATOM    753  N   GLU B 101      30.864   7.843  91.980  1.00128.43           N
ATOM    754  CA  GLU B 101      31.973   8.675  92.335  1.00128.43           C
ATOM    755  CB  GLU B 101      33.000   8.740  91.193  1.00128.43           C
ATOM    756  CG  GLU B 101      34.377   9.219  91.635  1.00128.43           C
ATOM    757  CD  GLU B 101      35.042   8.029  92.306  1.00128.43           C
ATOM    758  OE1 GLU B 101      35.125   6.955  91.651  1.00128.43           O
ATOM    759  OE2 GLU B 101      35.465   8.171  93.483  1.00128.43           O
ATOM    760  C   GLU B 101      31.504  10.078  92.583  1.00128.43           C
ATOM    761  O   GLU B 101      31.952  10.732  93.523  1.00128.43           O
ATOM    762  N   LEU B 102      30.598  10.586  91.725  1.00110.00           N
ATOM    763  CA  LEU B 102      30.142  11.943  91.830  1.00110.00           C
ATOM    764  CB  LEU B 102      29.328  12.384  90.598  1.00110.00           C
ATOM    765  CG  LEU B 102      29.029  13.896  90.508  1.00110.00           C
ATOM    766  CD1 LEU B 102      28.429  14.234  89.139  1.00110.00           C
ATOM    767  CD2 LEU B 102      28.144  14.403  91.655  1.00110.00           C
ATOM    768  C   LEU B 102      29.329  12.118  93.079  1.00110.00           C
ATOM    769  O   LEU B 102      29.429  13.149  93.742  1.00110.00           O
ATOM    770  N   VAL B 103      28.496  11.117  93.434  1.00120.70           N
ATOM    771  CA  VAL B 103      27.655  11.244  94.596  1.00120.70           C
ATOM    772  CB  VAL B 103      26.711  10.096  94.839  1.00120.70           C
ATOM    773  CG1 VAL B 103      25.768   9.942  93.643  1.00120.70           C
ATOM    774  CG2 VAL B 103      27.512   8.834  95.154  1.00120.70           C
ATOM    775  C   VAL B 103      28.518  11.347  95.814  1.00120.70           C
ATOM    776  O   VAL B 103      28.203  12.081  96.748  1.00120.70           O
ATOM    777  N   ALA B 104      29.630  10.592  95.853  1.00 30.43           N
ATOM    778  CA  ALA B 104      30.476  10.628  97.010  1.00 30.43           C
ATOM    779  CB  ALA B 104      31.672   9.667  96.907  1.00 30.43           C
ATOM    780  C   ALA B 104      31.019  12.015  97.171  1.00 30.43           C
ATOM    781  O   ALA B 104      31.082  12.538  98.282  1.00 30.43           O
ATOM    782  N   GLN B 105      31.421  12.651  96.055  1.00 85.84           N
ATOM    783  CA  GLN B 105      32.017  13.959  96.085  1.00 85.84           C
ATOM    784  CB  GLN B 105      32.476  14.412  94.690  1.00 85.84           C
ATOM    785  CG  GLN B 105      33.580  13.540  94.092  1.00 85.84           C
ATOM    786  CD  GLN B 105      33.860  14.055  92.689  1.00 85.84           C
ATOM    787  OE1 GLN B 105      33.044  13.898  91.782  1.00 85.84           O
ATOM    788  NE2 GLN B 105      35.047  14.693  92.503  1.00 85.84           N
ATOM    789  C   GLN B 105      31.023  14.978  96.566  1.00 85.84           C
ATOM    790  O   GLN B 105      31.379  15.884  97.318  1.00 85.84           O
ATOM    791  N   ILE B 106      29.763  14.870  96.102  1.00151.96           N
ATOM    792  CA  ILE B 106      28.683  15.784  96.390  1.00151.96           C
ATOM    793  CB  ILE B 106      27.510  15.586  95.458  1.00151.96           C
ATOM    794  CG1 ILE B 106      26.547  16.788  95.455  1.00151.96           C
ATOM    795  CG2 ILE B 106      26.830  14.263  95.826  1.00151.96           C
ATOM    796  CD1 ILE B 106      25.725  16.963  96.732  1.00151.96           C
ATOM    797  C   ILE B 106      28.235  15.682  97.818  1.00151.96           C
ATOM    798  O   ILE B 106      27.849  16.677  98.431  1.00151.96           O
ATOM    799  N   ALA B 107      28.230  14.465  98.387  1.00 40.37           N
ATOM    800  CA  ALA B 107      27.799  14.306  99.747  1.00 40.37           C
ATOM    801  CB  ALA B 107      27.879  12.848 100.230  1.00 40.37           C
ATOM    802  C   ALA B 107      28.705  15.120 100.623  1.00 40.37           C
ATOM    803  O   ALA B 107      28.257  15.716 101.601  1.00 40.37           O
ATOM    804  N   GLU B 108      30.013  15.143 100.303  1.00 93.83           N
ATOM    805  CA  GLU B 108      30.989  15.824 101.109  1.00 93.83           C
ATOM    806  CB  GLU B 108      32.424  15.550 100.635  1.00 93.83           C
ATOM    807  CG  GLU B 108      32.791  14.067 100.679  1.00 93.83           C
ATOM    808  CD  GLU B 108      32.393  13.536 102.045  0.00 93.83           C
ATOM    809  OE1 GLU B 108      33.076  13.894 103.041  0.00 93.83           O
ATOM    810  OE2 GLU B 108      31.393  12.773 102.110  0.00 93.83           O
ATOM    811  C   GLU B 108      30.807  17.318 101.109  1.00 93.83           C
ATOM    812  O   GLU B 108      30.785  17.941 102.169  1.00 93.83           O
ATOM    813  N   ARG B 109      30.660  17.933  99.919  1.00160.70           N
ATOM    814  CA  ARG B 109      30.579  19.366  99.791  1.00160.70           C
ATOM    815  CB  ARG B 109      30.488  19.791  98.315  1.00160.70           C
ATOM    816  CG  ARG B 109      30.264  21.287  98.082  1.00160.70           C
ATOM    817  CD  ARG B 109      31.447  22.181  98.452  1.00160.70           C
ATOM    818  NE  ARG B 109      31.489  22.286  99.937  1.00160.70           N
ATOM    819  CZ  ARG B 109      31.917  23.448 100.510  1.00160.70           C
ATOM    820  NH1 ARG B 109      32.296  24.494  99.718  1.00160.70           N
ATOM    821  NH2 ARG B 109      31.965  23.567 101.869  1.00160.70           N
ATOM    822  C   ARG B 109      29.359  19.895 100.487  1.00160.70           C
ATOM    823  O   ARG B 109      29.423  20.896 101.199  1.00160.70           O
ATOM    824  N   ALA B 110      28.212  19.236 100.254  1.00 59.27           N
ATOM    825  CA  ALA B 110      26.906  19.556 100.767  1.00 59.27           C
ATOM    826  CB  ALA B 110      25.794  18.735 100.095  1.00 59.27           C
ATOM    827  C   ALA B 110      26.810  19.306 102.241  1.00 59.27           C
ATOM    828  O   ALA B 110      26.048  19.980 102.933  1.00 59.27           O
ATOM    829  N   ASN B 111      27.576  18.324 102.757  1.00 70.33           N
ATOM    830  CA  ASN B 111      27.485  17.913 104.132  1.00 70.33           C
ATOM    831  CB  ASN B 111      27.537  19.085 105.130  1.00 70.33           C
ATOM    832  CG  ASN B 111      28.930  19.696 105.075  1.00 70.33           C
ATOM    833  OD1 ASN B 111      29.743  19.347 104.220  1.00 70.33           O
ATOM    834  ND2 ASN B 111      29.220  20.627 106.022  1.00 70.33           N
ATOM    835  C   ASN B 111      26.211  17.156 104.382  1.00 70.33           C
ATOM    836  O   ASN B 111      25.513  17.395 105.367  1.00 70.33           O
ATOM    837  N   LEU B 112      25.876  16.216 103.470  1.00 71.82           N
ATOM    838  CA  LEU B 112      24.733  15.355 103.623  1.00 71.82           C
ATOM    839  CB  LEU B 112      23.714  15.448 102.470  1.00 71.82           C
ATOM    840  CG  LEU B 112      23.026  16.823 102.376  1.00 71.82           C
ATOM    841  CD1 LEU B 112      22.015  16.872 101.219  1.00 71.82           C
ATOM    842  CD2 LEU B 112      22.409  17.223 103.726  1.00 71.82           C
ATOM    843  C   LEU B 112      25.235  13.940 103.650  1.00 71.82           C
ATOM    844  O   LEU B 112      26.439  13.702 103.754  1.00 71.82           O
ATOM    845  N   THR B 113      24.295  12.964 103.623  1.00116.03           N
ATOM    846  CA  THR B 113      24.624  11.562 103.564  1.00116.03           C
ATOM    847  CB  THR B 113      23.535  10.671 104.085  1.00116.03           C
ATOM    848  OG1 THR B 113      23.924   9.309 103.994  1.00116.03           O
ATOM    849  CG2 THR B 113      22.262  10.915 103.255  1.00116.03           C
ATOM    850  C   THR B 113      24.813  11.204 102.116  1.00116.03           C
ATOM    851  O   THR B 113      24.497  11.986 101.222  1.00116.03           O
ATOM    852  N   LYS B 114      25.384  10.009 101.859  1.00 36.39           N
ATOM    853  CA  LYS B 114      25.586   9.525 100.521  1.00 36.39           C
ATOM    854  CB  LYS B 114      26.404   8.224 100.464  1.00 36.39           C
ATOM    855  CG  LYS B 114      27.859   8.402 100.905  1.00 36.39           C
ATOM    856  CD  LYS B 114      28.609   7.083 101.101  0.00 36.39           C
ATOM    857  CE  LYS B 114      30.077   7.266 101.493  0.00 36.39           C
ATOM    858  NZ  LYS B 114      30.734   5.947 101.632  0.00 36.39           N
ATOM    859  C   LYS B 114      24.248   9.242  99.916  1.00 36.39           C
ATOM    860  O   LYS B 114      24.032   9.461  98.725  1.00 36.39           O
ATOM    861  N   VAL B 115      23.312   8.737 100.742  1.00 41.68           N
ATOM    862  CA  VAL B 115      22.003   8.359 100.294  1.00 41.68           C
ATOM    863  CB  VAL B 115      21.174   7.746 101.384  1.00 41.68           C
ATOM    864  CG1 VAL B 115      19.772   7.442 100.826  1.00 41.68           C
ATOM    865  CG2 VAL B 115      21.916   6.507 101.915  1.00 41.68           C
ATOM    866  C   VAL B 115      21.274   9.566  99.782  1.00 41.68           C
ATOM    867  O   VAL B 115      20.503   9.457  98.830  1.00 41.68           O
ATOM    868  N   GLU B 116      21.450  10.734 100.435  1.00 85.80           N
ATOM    869  CA  GLU B 116      20.789  11.950 100.037  1.00 85.80           C
ATOM    870  CB  GLU B 116      20.986  13.090 101.052  1.00 85.80           C
ATOM    871  CG  GLU B 116      20.238  12.887 102.369  1.00 85.80           C
ATOM    872  CD  GLU B 116      18.814  13.367 102.158  1.00 85.80           C
ATOM    873  OE1 GLU B 116      18.560  14.003 101.101  1.00 85.80           O
ATOM    874  OE2 GLU B 116      17.962  13.111 103.049  1.00 85.80           O
ATOM    875  C   GLU B 116      21.334  12.453  98.735  1.00 85.80           C
ATOM    876  O   GLU B 116      20.585  12.881  97.857  1.00 85.80           O
ATOM    877  N   ALA B 117      22.670  12.421  98.578  1.00 41.76           N
ATOM    878  CA  ALA B 117      23.258  12.946  97.383  1.00 41.76           C
ATOM    879  CB  ALA B 117      24.787  12.796  97.367  1.00 41.76           C
ATOM    880  C   ALA B 117      22.725  12.158  96.230  1.00 41.76           C
ATOM    881  O   ALA B 117      22.277  12.724  95.234  1.00 41.76           O
ATOM    882  N   ASP B 118      22.716  10.818  96.370  1.00 48.01           N
ATOM    883  CA  ASP B 118      22.309   9.943  95.307  1.00 48.01           C
ATOM    884  CB  ASP B 118      22.498   8.454  95.656  1.00 48.01           C
ATOM    885  CG  ASP B 118      22.325   7.614  94.393  1.00 48.01           C
ATOM    886  OD1 ASP B 118      21.293   7.777  93.688  1.00 48.01           O
ATOM    887  OD2 ASP B 118      23.244   6.799  94.112  1.00 48.01           O
ATOM    888  C   ASP B 118      20.864  10.160  94.969  1.00 48.01           C
ATOM    889  O   ASP B 118      20.508  10.240  93.795  1.00 48.01           O
ATOM    890  N   ALA B 119      19.990  10.265  95.987  1.00 32.39           N
ATOM    891  CA  ALA B 119      18.582  10.419  95.746  1.00 32.39           C
ATOM    892  CB  ALA B 119      17.752  10.440  97.040  1.00 32.39           C
ATOM    893  C   ALA B 119      18.344  11.718  95.042  1.00 32.39           C
ATOM    894  O   ALA B 119      17.504  11.805  94.148  1.00 32.39           O
ATOM    895  N   ALA B 120      19.050  12.783  95.465  1.00 38.77           N
ATOM    896  CA  ALA B 120      18.894  14.067  94.845  1.00 38.77           C
ATOM    897  CB  ALA B 120      19.680  15.174  95.569  1.00 38.77           C
ATOM    898  C   ALA B 120      19.392  14.018  93.431  1.00 38.77           C
ATOM    899  O   ALA B 120      18.737  14.522  92.520  1.00 38.77           O
ATOM    900  N   LEU B 121      20.567  13.395  93.205  1.00165.22           N
ATOM    901  CA  LEU B 121      21.141  13.367  91.887  1.00165.22           C
ATOM    902  CB  LEU B 121      22.483  12.613  91.816  1.00165.22           C
ATOM    903  CG  LEU B 121      23.651  13.281  92.558  1.00165.22           C
ATOM    904  CD1 LEU B 121      24.935  12.467  92.390  1.00165.22           C
ATOM    905  CD2 LEU B 121      23.849  14.732  92.111  1.00165.22           C
ATOM    906  C   LEU B 121      20.231  12.629  90.963  1.00165.22           C
ATOM    907  O   LEU B 121      19.916  13.110  89.876  1.00165.22           O
ATOM    908  N   GLY B 122      19.760  11.446  91.396  1.00 25.40           N
ATOM    909  CA  GLY B 122      18.962  10.618  90.542  1.00 25.40           C
ATOM    910  C   GLY B 122      17.712  11.344  90.155  1.00 25.40           C
ATOM    911  O   GLY B 122      17.302  11.306  88.996  1.00 25.40           O
ATOM    912  N   ALA B 123      17.062  12.023  91.117  1.00 33.93           N
ATOM    913  CA  ALA B 123      15.837  12.692  90.794  1.00 33.93           C
ATOM    914  CB  ALA B 123      15.106  13.276  92.009  1.00 33.93           C
ATOM    915  C   ALA B 123      16.109  13.786  89.806  1.00 33.93           C
ATOM    916  O   ALA B 123      15.336  13.991  88.873  1.00 33.93           O
ATOM    917  N   PHE B 124      17.234  14.505  89.970  1.00103.15           N
ATOM    918  CA  PHE B 124      17.575  15.600  89.101  1.00103.15           C
ATOM    919  CB  PHE B 124      18.922  16.249  89.477  1.00103.15           C
ATOM    920  CG  PHE B 124      19.364  17.110  88.339  1.00103.15           C
ATOM    921  CD1 PHE B 124      18.860  18.375  88.160  1.00103.15           C
ATOM    922  CD2 PHE B 124      20.303  16.646  87.445  1.00103.15           C
ATOM    923  CE1 PHE B 124      19.275  19.160  87.111  1.00103.15           C
ATOM    924  CE2 PHE B 124      20.726  17.423  86.392  1.00103.15           C
ATOM    925  CZ  PHE B 124      20.209  18.684  86.223  1.00103.15           C
ATOM    926  C   PHE B 124      17.709  15.137  87.682  1.00103.15           C
ATOM    927  O   PHE B 124      17.211  15.797  86.769  1.00103.15           O
ATOM    928  N   GLN B 125      18.407  14.003  87.461  1.00 40.67           N
ATOM    929  CA  GLN B 125      18.672  13.503  86.136  1.00 40.67           C
ATOM    930  CB  GLN B 125      19.557  12.243  86.149  1.00 40.67           C
ATOM    931  CG  GLN B 125      20.944  12.462  86.753  1.00 40.67           C
ATOM    932  CD  GLN B 125      21.699  11.140  86.697  1.00 40.67           C
ATOM    933  OE1 GLN B 125      22.678  10.939  87.413  1.00 40.67           O
ATOM    934  NE2 GLN B 125      21.233  10.209  85.822  1.00 40.67           N
ATOM    935  C   GLN B 125      17.392  13.109  85.471  1.00 40.67           C
ATOM    936  O   GLN B 125      17.169  13.426  84.304  1.00 40.67           O
ATOM    937  N   ASP B 126      16.515  12.403  86.208  1.00 36.23           N
ATOM    938  CA  ASP B 126      15.272  11.944  85.659  1.00 36.23           C
ATOM    939  CB  ASP B 126      14.478  11.058  86.635  1.00 36.23           C
ATOM    940  CG  ASP B 126      15.127   9.679  86.655  1.00 36.23           C
ATOM    941  OD1 ASP B 126      15.190   9.047  85.566  1.00 36.23           O
ATOM    942  OD2 ASP B 126      15.556   9.233  87.754  1.00 36.23           O
ATOM    943  C   ASP B 126      14.424  13.127  85.313  1.00 36.23           C
ATOM    944  O   ASP B 126      13.728  13.131  84.300  1.00 36.23           O
ATOM    945  N   VAL B 127      14.451  14.169  86.159  1.00 35.89           N
ATOM    946  CA  VAL B 127      13.643  15.327  85.917  1.00 35.89           C
ATOM    947  CB  VAL B 127      13.743  16.337  87.021  1.00 35.89           C
ATOM    948  CG1 VAL B 127      12.934  17.573  86.608  1.00 35.89           C
ATOM    949  CG2 VAL B 127      13.251  15.689  88.326  1.00 35.89           C
ATOM    950  C   VAL B 127      14.080  15.994  84.647  1.00 35.89           C
ATOM    951  O   VAL B 127      13.250  16.389  83.831  1.00 35.89           O
ATOM    952  N   LEU B 128      15.403  16.131  84.439  1.00 94.68           N
ATOM    953  CA  LEU B 128      15.911  16.805  83.275  1.00 94.68           C
ATOM    954  CB  LEU B 128      17.453  16.917  83.308  1.00 94.68           C
ATOM    955  CG  LEU B 128      18.126  17.811  82.237  1.00 94.68           C
ATOM    956  CD1 LEU B 128      19.650  17.815  82.438  1.00 94.68           C
ATOM    957  CD2 LEU B 128      17.755  17.434  80.793  1.00 94.68           C
ATOM    958  C   LEU B 128      15.496  16.043  82.052  1.00 94.68           C
ATOM    959  O   LEU B 128      15.046  16.640  81.074  1.00 94.68           O
ATOM    960  N   VAL B 129      15.622  14.700  82.073  1.00 95.01           N
ATOM    961  CA  VAL B 129      15.301  13.926  80.903  1.00 95.01           C
ATOM    962  CB  VAL B 129      15.615  12.460  81.019  1.00 95.01           C
ATOM    963  CG1 VAL B 129      14.743  11.834  82.115  1.00 95.01           C
ATOM    964  CG2 VAL B 129      15.393  11.818  79.638  1.00 95.01           C
ATOM    965  C   VAL B 129      13.843  14.060  80.589  1.00 95.01           C
ATOM    966  O   VAL B 129      13.459  14.153  79.422  1.00 95.01           O
ATOM    967  N   GLU B 130      12.989  14.047  81.629  1.00 71.06           N
ATOM    968  CA  GLU B 130      11.570  14.129  81.432  1.00 71.06           C
ATOM    969  CB  GLU B 130      10.782  13.962  82.742  1.00 71.06           C
ATOM    970  CG  GLU B 130      10.907  12.560  83.340  1.00 71.06           C
ATOM    971  CD  GLU B 130      10.153  11.596  82.436  1.00 71.06           C
ATOM    972  OE1 GLU B 130       9.377  12.081  81.569  1.00 71.06           O
ATOM    973  OE2 GLU B 130      10.340  10.361  82.601  1.00 71.06           O
ATOM    974  C   GLU B 130      11.224  15.462  80.851  1.00 71.06           C
ATOM    975  O   GLU B 130      10.453  15.542  79.895  1.00 71.06           O
ATOM    976  N   SER B 131      11.813  16.542  81.402  1.00 36.74           N
ATOM    977  CA  SER B 131      11.513  17.869  80.952  1.00 36.74           C
ATOM    978  CB  SER B 131      12.276  18.947  81.742  1.00 36.74           C
ATOM    979  OG  SER B 131      13.675  18.788  81.559  1.00 36.74           O
ATOM    980  C   SER B 131      11.907  17.987  79.512  1.00 36.74           C
ATOM    981  O   SER B 131      11.158  18.508  78.687  1.00 36.74           O
ATOM    982  N   LEU B 132      13.101  17.484  79.164  1.00 60.66           N
ATOM    983  CA  LEU B 132      13.576  17.603  77.820  1.00 60.66           C
ATOM    984  CB  LEU B 132      15.012  17.111  77.643  1.00 60.66           C
ATOM    985  CG  LEU B 132      15.396  17.360  76.194  1.00 60.66           C
ATOM    986  CD1 LEU B 132      15.001  18.804  75.877  1.00 60.66           C
ATOM    987  CD2 LEU B 132      16.873  17.055  75.905  1.00 60.66           C
ATOM    988  C   LEU B 132      12.709  16.816  76.880  1.00 60.66           C
ATOM    989  O   LEU B 132      12.406  17.261  75.774  1.00 60.66           O
ATOM    990  N   ALA B 133      12.278  15.617  77.304  1.00 42.24           N
ATOM    991  CA  ALA B 133      11.483  14.761  76.472  1.00 42.24           C
ATOM    992  CB  ALA B 133      11.112  13.439  77.167  1.00 42.24           C
ATOM    993  C   ALA B 133      10.209  15.469  76.138  1.00 42.24           C
ATOM    994  O   ALA B 133       9.678  15.318  75.038  1.00 42.24           O
ATOM    995  N   LYS B 134       9.681  16.230  77.115  1.00112.34           N
ATOM    996  CA  LYS B 134       8.461  16.980  77.006  1.00112.34           C
ATOM    997  CB  LYS B 134       7.982  17.556  78.352  1.00112.34           C
ATOM    998  CG  LYS B 134       6.597  18.204  78.265  1.00112.34           C
ATOM    999  CD  LYS B 134       5.907  18.387  79.619  1.00112.34           C
ATOM   1000  CE  LYS B 134       6.572  19.418  80.532  1.00112.34           C
ATOM   1001  NZ  LYS B 134       5.820  19.518  81.803  1.00112.34           N
ATOM   1002  C   LYS B 134       8.631  18.103  76.026  1.00112.34           C
ATOM   1003  O   LYS B 134       7.655  18.550  75.427  1.00112.34           O
ATOM   1004  N   GLY B 135       9.868  18.600  75.828  1.00 31.60           N
ATOM   1005  CA  GLY B 135      10.045  19.694  74.913  1.00 31.60           C
ATOM   1006  C   GLY B 135      10.378  20.930  75.682  1.00 31.60           C
ATOM   1007  O   GLY B 135      10.394  22.029  75.129  1.00 31.60           O
ATOM   1008  N   GLU B 136      10.647  20.780  76.991  1.00104.05           N
ATOM   1009  CA  GLU B 136      10.990  21.912  77.799  1.00104.05           C
ATOM   1010  CB  GLU B 136      10.550  21.755  79.265  1.00104.05           C
ATOM   1011  CG  GLU B 136      10.553  23.060  80.063  1.00104.05           C
ATOM   1012  CD  GLU B 136       9.298  23.829  79.677  1.00104.05           C
ATOM   1013  OE1 GLU B 136       8.697  23.478  78.628  1.00104.05           O
ATOM   1014  OE2 GLU B 136       8.923  24.771  80.425  1.00104.05           O
ATOM   1015  C   GLU B 136      12.481  22.059  77.781  1.00104.05           C
ATOM   1016  O   GLU B 136      13.214  21.092  77.573  1.00104.05           O
ATOM   1017  N   ALA B 137      12.969  23.302  77.972  1.00 36.17           N
ATOM   1018  CA  ALA B 137      14.385  23.527  78.006  1.00 36.17           C
ATOM   1019  CB  ALA B 137      14.825  24.812  77.282  1.00 36.17           C
ATOM   1020  C   ALA B 137      14.770  23.673  79.443  1.00 36.17           C
ATOM   1021  O   ALA B 137      14.094  24.349  80.219  1.00 36.17           O
ATOM   1022  N   VAL B 138      15.872  23.004  79.835  1.00 47.41           N
ATOM   1023  CA  VAL B 138      16.344  23.085  81.185  1.00 47.41           C
ATOM   1024  CB  VAL B 138      16.803  21.758  81.726  1.00 47.41           C
ATOM   1025  CG1 VAL B 138      17.392  21.960  83.132  1.00 47.41           C
ATOM   1026  CG2 VAL B 138      15.621  20.781  81.682  1.00 47.41           C
ATOM   1027  C   VAL B 138      17.534  23.990  81.162  1.00 47.41           C
ATOM   1028  O   VAL B 138      18.510  23.719  80.467  1.00 47.41           O
ATOM   1029  N   LYS B 139      17.487  25.104  81.920  1.00 45.30           N
ATOM   1030  CA  LYS B 139      18.615  25.988  81.905  1.00 45.30           C
ATOM   1031  CB  LYS B 139      18.284  27.373  81.322  1.00 45.30           C
ATOM   1032  CG  LYS B 139      17.954  27.296  79.831  1.00 45.30           C
ATOM   1033  CD  LYS B 139      17.275  28.541  79.263  1.00 45.30           C
ATOM   1034  CE  LYS B 139      16.965  28.423  77.769  1.00 45.30           C
ATOM   1035  NZ  LYS B 139      16.156  29.579  77.322  1.00 45.30           N
ATOM   1036  C   LYS B 139      19.099  26.150  83.308  1.00 45.30           C
ATOM   1037  O   LYS B 139      18.338  26.524  84.199  1.00 45.30           O
ATOM   1038  N   VAL B 140      20.395  25.853  83.540  1.00 46.11           N
ATOM   1039  CA  VAL B 140      20.942  25.973  84.861  1.00 46.11           C
ATOM   1040  CB  VAL B 140      21.548  24.704  85.377  1.00 46.11           C
ATOM   1041  CG1 VAL B 140      22.189  25.003  86.743  1.00 46.11           C
ATOM   1042  CG2 VAL B 140      20.463  23.614  85.415  1.00 46.11           C
ATOM   1043  C   VAL B 140      22.032  26.991  84.836  1.00 46.11           C
ATOM   1044  O   VAL B 140      23.046  26.832  84.157  1.00 46.11           O
ATOM   1045  N   THR B 141      21.864  28.061  85.632  1.00101.65           N
ATOM   1046  CA  THR B 141      22.857  29.086  85.614  1.00101.65           C
ATOM   1047  CB  THR B 141      22.517  30.283  86.453  1.00101.65           C
ATOM   1048  OG1 THR B 141      23.449  31.326  86.212  1.00101.65           O
ATOM   1049  CG2 THR B 141      22.540  29.879  87.937  1.00101.65           C
ATOM   1050  C   THR B 141      24.130  28.499  86.121  1.00101.65           C
ATOM   1051  O   THR B 141      24.162  27.812  87.141  1.00101.65           O
ATOM   1052  N   GLY B 142      25.219  28.730  85.369  1.00 70.50           N
ATOM   1053  CA  GLY B 142      26.512  28.293  85.787  1.00 70.50           C
ATOM   1054  C   GLY B 142      26.874  26.990  85.126  1.00 70.50           C
ATOM   1055  O   GLY B 142      28.058  26.686  85.025  1.00 70.50           O
ATOM   1056  N   LEU B 143      25.921  26.074  84.842  1.00220.11           N
ATOM   1057  CA  LEU B 143      26.310  24.926  84.049  1.00220.11           C
ATOM   1058  CB  LEU B 143      25.515  23.649  84.367  1.00220.11           C
ATOM   1059  CG  LEU B 143      25.807  23.009  85.732  1.00220.11           C
ATOM   1060  CD1 LEU B 143      25.095  21.650  85.840  1.00220.11           C
ATOM   1061  CD2 LEU B 143      27.318  22.914  85.999  1.00220.11           C
ATOM   1062  C   LEU B 143      26.114  25.140  82.572  1.00220.11           C
ATOM   1063  O   LEU B 143      27.042  25.051  81.769  1.00220.11           O
ATOM   1064  N   PHE B 144      24.828  25.393  82.219  1.00197.32           N
ATOM   1065  CA  PHE B 144      24.265  25.692  80.929  1.00197.32           C
ATOM   1066  CB  PHE B 144      25.133  25.593  79.718  1.00197.32           C
ATOM   1067  CG  PHE B 144      24.562  26.597  78.764  1.00197.32           C
ATOM   1068  CD1 PHE B 144      24.764  27.939  78.999  1.00197.32           C
ATOM   1069  CD2 PHE B 144      23.850  26.234  77.645  1.00197.32           C
ATOM   1070  CE1 PHE B 144      24.255  28.893  78.147  1.00197.32           C
ATOM   1071  CE2 PHE B 144      23.335  27.180  76.789  1.00197.32           C
ATOM   1072  CZ  PHE B 144      23.536  28.516  77.037  1.00197.32           C
ATOM   1073  C   PHE B 144      22.964  24.941  80.751  1.00197.32           C
ATOM   1074  O   PHE B 144      22.285  24.682  81.741  1.00197.32           O
ATOM   1075  N   SER B 145      22.555  24.570  79.505  1.00 61.76           N
ATOM   1076  CA  SER B 145      21.216  24.043  79.363  1.00 61.76           C
ATOM   1077  CB  SER B 145      20.231  25.093  78.826  1.00 61.76           C
ATOM   1078  OG  SER B 145      20.621  25.497  77.521  1.00 61.76           O
ATOM   1079  C   SER B 145      21.093  22.836  78.471  1.00 61.76           C
ATOM   1080  O   SER B 145      21.975  22.519  77.674  1.00 61.76           O
ATOM   1081  N   VAL B 146      19.940  22.129  78.616  1.00 48.86           N
ATOM   1082  CA  VAL B 146      19.620  20.950  77.851  1.00 48.86           C
ATOM   1083  CB  VAL B 146      19.435  19.726  78.701  1.00 48.86           C
ATOM   1084  CG1 VAL B 146      19.013  18.554  77.797  1.00 48.86           C
ATOM   1085  CG2 VAL B 146      20.735  19.477  79.482  1.00 48.86           C
ATOM   1086  C   VAL B 146      18.323  21.182  77.124  1.00 48.86           C
ATOM   1087  O   VAL B 146      17.363  21.706  77.693  1.00 48.86           O
ATOM   1088  N   GLU B 147      18.275  20.785  75.831  1.00 78.23           N
ATOM   1089  CA  GLU B 147      17.102  20.978  75.020  1.00 78.23           C
ATOM   1090  CB  GLU B 147      17.127  22.239  74.144  1.00 78.23           C
ATOM   1091  CG  GLU B 147      16.972  23.554  74.893  1.00 78.23           C
ATOM   1092  CD  GLU B 147      17.023  24.662  73.854  1.00 78.23           C
ATOM   1093  OE1 GLU B 147      18.146  24.988  73.382  1.00 78.23           O
ATOM   1094  OE2 GLU B 147      15.933  25.188  73.506  1.00 78.23           O
ATOM   1095  C   GLU B 147      16.989  19.877  74.017  1.00 78.23           C
ATOM   1096  O   GLU B 147      17.900  19.075  73.813  1.00 78.23           O
ATOM   1097  N   ARG B 148      15.806  19.818  73.375  1.00106.62           N
ATOM   1098  CA  ARG B 148      15.547  18.852  72.353  1.00106.62           C
ATOM   1099  CB  ARG B 148      14.109  18.310  72.352  1.00106.62           C
ATOM   1100  CG  ARG B 148      13.846  17.229  73.398  1.00106.62           C
ATOM   1101  CD  ARG B 148      14.066  15.820  72.845  1.00106.62           C
ATOM   1102  NE  ARG B 148      13.697  14.848  73.911  1.00106.62           N
ATOM   1103  CZ  ARG B 148      13.400  13.559  73.574  1.00106.62           C
ATOM   1104  NH1 ARG B 148      13.463  13.162  72.270  1.00106.62           N
ATOM   1105  NH2 ARG B 148      13.038  12.667  74.541  1.00106.62           N
ATOM   1106  C   ARG B 148      15.734  19.553  71.051  1.00106.62           C
ATOM   1107  O   ARG B 148      15.305  20.694  70.892  1.00106.62           O
ATOM   1108  N   VAL B 149      16.407  18.887  70.090  1.00 42.95           N
ATOM   1109  CA  VAL B 149      16.613  19.467  68.795  1.00 42.95           C
ATOM   1110  CB  VAL B 149      18.052  19.515  68.376  1.00 42.95           C
ATOM   1111  CG1 VAL B 149      18.123  20.052  66.936  1.00 42.95           C
ATOM   1112  CG2 VAL B 149      18.833  20.359  69.396  1.00 42.95           C
ATOM   1113  C   VAL B 149      15.902  18.611  67.800  1.00 42.95           C
ATOM   1114  O   VAL B 149      15.871  17.386  67.915  1.00 42.95           O
ATOM   1115  N   GLU B 150      15.280  19.256  66.798  1.00 92.76           N
ATOM   1116  CA  GLU B 150      14.574  18.514  65.803  1.00 92.76           C
ATOM   1117  CB  GLU B 150      13.441  19.307  65.145  1.00 92.76           C
ATOM   1118  CG  GLU B 150      12.687  18.515  64.081  1.00 92.76           C
ATOM   1119  CD  GLU B 150      11.579  19.422  63.587  1.00 92.76           C
ATOM   1120  OE1 GLU B 150      11.193  20.329  64.371  1.00 92.76           O
ATOM   1121  OE2 GLU B 150      11.103  19.226  62.437  1.00 92.76           O
ATOM   1122  C   GLU B 150      15.530  18.128  64.733  1.00 92.76           C
ATOM   1123  O   GLU B 150      16.444  18.880  64.403  1.00 92.76           O
ATOM   1124  N   ARG B 151      15.337  16.918  64.178  1.00107.73           N
ATOM   1125  CA  ARG B 151      16.133  16.462  63.082  1.00107.73           C
ATOM   1126  CB  ARG B 151      16.758  15.073  63.309  1.00107.73           C
ATOM   1127  CG  ARG B 151      17.959  14.796  62.403  1.00107.73           C
ATOM   1128  CD  ARG B 151      19.264  15.397  62.932  1.00107.73           C
ATOM   1129  NE  ARG B 151      19.003  16.823  63.277  1.00107.73           N
ATOM   1130  CZ  ARG B 151      19.925  17.528  63.995  1.00107.73           C
ATOM   1131  NH1 ARG B 151      21.115  16.953  64.336  1.00107.73           N
ATOM   1132  NH2 ARG B 151      19.649  18.808  64.382  1.00107.73           N
ATOM   1133  C   ARG B 151      15.152  16.325  61.963  1.00107.73           C
ATOM   1134  O   ARG B 151      14.073  15.766  62.151  1.00107.73           O
ATOM   1135  N   ALA B 152      15.491  16.854  60.773  1.00 28.75           N
ATOM   1136  CA  ALA B 152      14.578  16.808  59.669  1.00 28.75           C
ATOM   1137  CB  ALA B 152      14.937  17.778  58.530  1.00 28.75           C
ATOM   1138  C   ALA B 152      14.581  15.431  59.100  1.00 28.75           C
ATOM   1139  O   ALA B 152      15.512  14.656  59.314  1.00 28.75           O
ATOM   1140  N   ALA B 153      13.503  15.089  58.369  1.00 33.10           N
ATOM   1141  CA  ALA B 153      13.431  13.808  57.739  1.00 33.10           C
ATOM   1142  CB  ALA B 153      12.098  13.541  57.018  1.00 33.10           C
ATOM   1143  C   ALA B 153      14.515  13.800  56.714  1.00 33.10           C
ATOM   1144  O   ALA B 153      14.933  14.853  56.233  1.00 33.10           O
ATOM   1145  N   ARG B 154      15.021  12.599  56.377  1.00137.90           N
ATOM   1146  CA  ARG B 154      16.101  12.522  55.442  1.00137.90           C
ATOM   1147  CB  ARG B 154      17.422  12.089  56.093  1.00137.90           C
ATOM   1148  CG  ARG B 154      17.818  12.983  57.267  1.00137.90           C
ATOM   1149  CD  ARG B 154      19.156  12.615  57.904  1.00137.90           C
ATOM   1150  NE  ARG B 154      20.172  13.535  57.326  1.00137.90           N
ATOM   1151  CZ  ARG B 154      20.746  13.248  56.123  1.00137.90           C
ATOM   1152  NH1 ARG B 154      20.428  12.093  55.468  1.00137.90           N
ATOM   1153  NH2 ARG B 154      21.633  14.125  55.569  1.00137.90           N
ATOM   1154  C   ARG B 154      15.760  11.471  54.441  1.00137.90           C
ATOM   1155  O   ARG B 154      14.818  10.701  54.618  1.00137.90           O
ATOM   1156  N   THR B 155      16.531  11.427  53.339  1.00 30.85           N
ATOM   1157  CA  THR B 155      16.287  10.437  52.339  1.00 30.85           C
ATOM   1158  CB  THR B 155      16.385  10.955  50.934  1.00 30.85           C
ATOM   1159  OG1 THR B 155      15.436  11.989  50.723  1.00 30.85           O
ATOM   1160  CG2 THR B 155      16.133   9.789  49.962  1.00 30.85           C
ATOM   1161  C   THR B 155      17.343   9.399  52.497  1.00 30.85           C
ATOM   1162  O   THR B 155      18.495   9.704  52.800  1.00 30.85           O
ATOM   1163  N   GLY B 156      16.947   8.127  52.317  1.00 21.01           N
ATOM   1164  CA  GLY B 156      17.858   7.030  52.421  1.00 21.01           C
ATOM   1165  C   GLY B 156      17.427   6.060  51.378  1.00 21.01           C
ATOM   1166  O   GLY B 156      16.401   6.254  50.729  1.00 21.01           O
ATOM   1167  N   ARG B 157      18.211   4.988  51.174  1.00 43.39           N
ATOM   1168  CA  ARG B 157      17.820   4.055  50.165  1.00 43.39           C
ATOM   1169  CB  ARG B 157      18.652   4.195  48.879  1.00 43.39           C
ATOM   1170  CG  ARG B 157      18.048   3.492  47.663  1.00 43.39           C
ATOM   1171  CD  ARG B 157      18.822   3.760  46.370  1.00 43.39           C
ATOM   1172  NE  ARG B 157      18.870   5.238  46.178  1.00 43.39           N
ATOM   1173  CZ  ARG B 157      17.876   5.884  45.501  1.00 43.39           C
ATOM   1174  NH1 ARG B 157      16.830   5.181  44.978  1.00 43.39           N
ATOM   1175  NH2 ARG B 157      17.930   7.240  45.350  1.00 43.39           N
ATOM   1176  C   ARG B 157      18.029   2.683  50.717  1.00 43.39           C
ATOM   1177  O   ARG B 157      18.846   2.480  51.614  1.00 43.39           O
ATOM   1178  N   ASN B 158      17.267   1.700  50.202  1.00 66.87           N
ATOM   1179  CA  ASN B 158      17.412   0.344  50.648  1.00 66.87           C
ATOM   1180  CB  ASN B 158      16.096  -0.453  50.541  1.00 66.87           C
ATOM   1181  CG  ASN B 158      16.245  -1.804  51.227  1.00 66.87           C
ATOM   1182  OD1 ASN B 158      15.690  -2.033  52.300  1.00 66.87           O
ATOM   1183  ND2 ASN B 158      17.004  -2.731  50.587  1.00 66.87           N
ATOM   1184  C   ASN B 158      18.417  -0.274  49.726  1.00 66.87           C
ATOM   1185  O   ASN B 158      18.277  -0.188  48.509  1.00 66.87           O
ATOM   1186  N   PRO B 159      19.461  -0.856  50.242  1.00163.72           N
ATOM   1187  CA  PRO B 159      20.454  -1.411  49.365  1.00163.72           C
ATOM   1188  CD  PRO B 159      20.025  -0.434  51.513  1.00163.72           C
ATOM   1189  CB  PRO B 159      21.654  -1.736  50.251  1.00163.72           C
ATOM   1190  CG  PRO B 159      21.534  -0.719  51.402  1.00163.72           C
ATOM   1191  C   PRO B 159      19.984  -2.558  48.530  1.00163.72           C
ATOM   1192  O   PRO B 159      20.382  -2.651  47.368  1.00163.72           O
ATOM   1193  N   ARG B 160      19.192  -3.476  49.110  1.00175.52           N
ATOM   1194  CA  ARG B 160      18.739  -4.602  48.349  1.00175.52           C
ATOM   1195  CB  ARG B 160      18.115  -5.699  49.222  1.00175.52           C
ATOM   1196  CG  ARG B 160      17.767  -6.957  48.430  1.00175.52           C
ATOM   1197  CD  ARG B 160      18.993  -7.750  47.962  1.00175.52           C
ATOM   1198  NE  ARG B 160      19.741  -6.912  46.981  1.00175.52           N
ATOM   1199  CZ  ARG B 160      20.931  -7.355  46.482  1.00175.52           C
ATOM   1200  NH1 ARG B 160      21.430  -8.561  46.884  1.00175.52           N
ATOM   1201  NH2 ARG B 160      21.623  -6.597  45.582  1.00175.52           N
ATOM   1202  C   ARG B 160      17.706  -4.191  47.348  1.00175.52           C
ATOM   1203  O   ARG B 160      17.794  -4.533  46.168  1.00175.52           O
ATOM   1204  N   THR B 161      16.690  -3.445  47.827  1.00117.16           N
ATOM   1205  CA  THR B 161      15.556  -3.019  47.053  1.00117.16           C
ATOM   1206  CB  THR B 161      14.497  -2.386  47.899  1.00117.16           C
ATOM   1207  OG1 THR B 161      14.066  -3.274  48.917  1.00117.16           O
ATOM   1208  CG2 THR B 161      13.320  -2.018  46.988  1.00117.16           C
ATOM   1209  C   THR B 161      15.953  -1.965  46.074  1.00117.16           C
ATOM   1210  O   THR B 161      15.516  -1.964  44.924  1.00117.16           O
ATOM   1211  N   ARG B 162      16.824  -1.048  46.523  1.00105.10           N
ATOM   1212  CA  ARG B 162      17.204   0.107  45.769  1.00105.10           C
ATOM   1213  CB  ARG B 162      17.595  -0.234  44.322  1.00105.10           C
ATOM   1214  CG  ARG B 162      18.098   0.965  43.518  1.00105.10           C
ATOM   1215  CD  ARG B 162      18.678   0.572  42.159  1.00105.10           C
ATOM   1216  NE  ARG B 162      17.549   0.096  41.311  1.00105.10           N
ATOM   1217  CZ  ARG B 162      17.760  -0.891  40.392  1.00105.10           C
ATOM   1218  NH1 ARG B 162      18.994  -1.462  40.276  1.00105.10           N
ATOM   1219  NH2 ARG B 162      16.735  -1.311  39.594  1.00105.10           N
ATOM   1220  C   ARG B 162      16.033   1.042  45.759  1.00105.10           C
ATOM   1221  O   ARG B 162      15.975   1.976  44.962  1.00105.10           O
ATOM   1222  N   GLU B 163      15.071   0.819  46.679  1.00 38.31           N
ATOM   1223  CA  GLU B 163      13.925   1.675  46.789  1.00 38.31           C
ATOM   1224  CB  GLU B 163      12.724   0.984  47.461  1.00 38.31           C
ATOM   1225  CG  GLU B 163      11.456   1.837  47.519  0.00 38.31           C
ATOM   1226  CD  GLU B 163      10.377   1.012  48.207  0.00 38.31           C
ATOM   1227  OE1 GLU B 163      10.666  -0.164  48.556  0.00 38.31           O
ATOM   1228  OE2 GLU B 163       9.252   1.546  48.398  0.00 38.31           O
ATOM   1229  C   GLU B 163      14.303   2.852  47.635  1.00 38.31           C
ATOM   1230  O   GLU B 163      15.088   2.732  48.575  1.00 38.31           O
ATOM   1231  N   GLU B 164      13.749   4.035  47.305  1.00 73.14           N
ATOM   1232  CA  GLU B 164      14.029   5.214  48.068  1.00 73.14           C
ATOM   1233  CB  GLU B 164      13.629   6.499  47.323  1.00 73.14           C
ATOM   1234  CG  GLU B 164      14.081   7.799  47.986  1.00 73.14           C
ATOM   1235  CD  GLU B 164      13.803   8.916  46.989  1.00 73.14           C
ATOM   1236  OE1 GLU B 164      13.368   8.590  45.853  1.00 73.14           O
ATOM   1237  OE2 GLU B 164      14.024  10.105  47.344  1.00 73.14           O
ATOM   1238  C   GLU B 164      13.221   5.111  49.319  1.00 73.14           C
ATOM   1239  O   GLU B 164      12.119   4.566  49.309  1.00 73.14           O
ATOM   1240  N   ILE B 165      13.769   5.597  50.448  1.00 90.27           N
ATOM   1241  CA  ILE B 165      13.038   5.537  51.679  1.00 90.27           C
ATOM   1242  CB  ILE B 165      13.502   4.454  52.606  1.00 90.27           C
ATOM   1243  CG1 ILE B 165      14.966   4.693  53.015  1.00 90.27           C
ATOM   1244  CG2 ILE B 165      13.246   3.096  51.932  1.00 90.27           C
ATOM   1245  CD1 ILE B 165      15.427   3.807  54.170  1.00 90.27           C
ATOM   1246  C   ILE B 165      13.243   6.830  52.390  1.00 90.27           C
ATOM   1247  O   ILE B 165      14.241   7.518  52.177  1.00 90.27           O
ATOM   1248  N   GLN B 166      12.275   7.214  53.243  1.00 90.91           N
ATOM   1249  CA  GLN B 166      12.475   8.411  53.996  1.00 90.91           C
ATOM   1250  CB  GLN B 166      11.280   9.375  54.077  1.00 90.91           C
ATOM   1251  CG  GLN B 166      11.094  10.257  52.849  1.00 90.91           C
ATOM   1252  CD  GLN B 166      10.025  11.286  53.186  1.00 90.91           C
ATOM   1253  OE1 GLN B 166       9.462  11.275  54.280  1.00 90.91           O
ATOM   1254  NE2 GLN B 166       9.741  12.207  52.226  1.00 90.91           N
ATOM   1255  C   GLN B 166      12.765   8.029  55.398  1.00 90.91           C
ATOM   1256  O   GLN B 166      12.180   7.099  55.952  1.00 90.91           O
ATOM   1257  N   ILE B 167      13.707   8.767  56.000  1.00 72.50           N
ATOM   1258  CA  ILE B 167      14.021   8.592  57.380  1.00 72.50           C
ATOM   1259  CB  ILE B 167      15.443   8.951  57.710  1.00 72.50           C
ATOM   1260  CG1 ILE B 167      16.432   8.080  56.919  1.00 72.50           C
ATOM   1261  CG2 ILE B 167      15.622   8.857  59.233  1.00 72.50           C
ATOM   1262  CD1 ILE B 167      17.860   8.628  56.949  1.00 72.50           C
ATOM   1263  C   ILE B 167      13.167   9.630  58.024  1.00 72.50           C
ATOM   1264  O   ILE B 167      13.193  10.796  57.625  1.00 72.50           O
ATOM   1265  N   PRO B 168      12.378   9.242  58.978  1.00 68.25           N
ATOM   1266  CA  PRO B 168      11.504  10.204  59.582  1.00 68.25           C
ATOM   1267  CD  PRO B 168      11.773   7.919  58.936  1.00 68.25           C
ATOM   1268  CB  PRO B 168      10.445   9.401  60.331  1.00 68.25           C
ATOM   1269  CG  PRO B 168      10.366   8.087  59.535  1.00 68.25           C
ATOM   1270  C   PRO B 168      12.252  11.160  60.444  1.00 68.25           C
ATOM   1271  O   PRO B 168      13.369  10.857  60.861  1.00 68.25           O
ATOM   1272  N   ALA B 169      11.656  12.336  60.702  1.00 33.51           N
ATOM   1273  CA  ALA B 169      12.310  13.295  61.534  1.00 33.51           C
ATOM   1274  CB  ALA B 169      11.587  14.652  61.606  1.00 33.51           C
ATOM   1275  C   ALA B 169      12.326  12.708  62.902  1.00 33.51           C
ATOM   1276  O   ALA B 169      11.437  11.942  63.270  1.00 33.51           O
ATOM   1277  N   GLY B 170      13.368  13.037  63.685  1.00 26.89           N
ATOM   1278  CA  GLY B 170      13.482  12.531  65.017  1.00 26.89           C
ATOM   1279  C   GLY B 170      13.932  13.673  65.859  1.00 26.89           C
ATOM   1280  O   GLY B 170      14.200  14.759  65.352  1.00 26.89           O
ATOM   1281  N   PHE B 171      14.011  13.458  67.183  1.00 45.42           N
ATOM   1282  CA  PHE B 171      14.441  14.513  68.052  1.00 45.42           C
ATOM   1283  CB  PHE B 171      13.383  14.925  69.088  1.00 45.42           C
ATOM   1284  CG  PHE B 171      12.200  15.435  68.342  1.00 45.42           C
ATOM   1285  CD1 PHE B 171      12.154  16.738  67.905  1.00 45.42           C
ATOM   1286  CD2 PHE B 171      11.135  14.604  68.080  1.00 45.42           C
ATOM   1287  CE1 PHE B 171      11.059  17.205  67.218  1.00 45.42           C
ATOM   1288  CE2 PHE B 171      10.038  15.066  67.393  1.00 45.42           C
ATOM   1289  CZ  PHE B 171       9.999  16.369  66.960  1.00 45.42           C
ATOM   1290  C   PHE B 171      15.614  13.993  68.815  1.00 45.42           C
ATOM   1291  O   PHE B 171      15.710  12.793  69.071  1.00 45.42           O
ATOM   1292  N   GLY B 172      16.550  14.893  69.186  1.00 32.94           N
ATOM   1293  CA  GLY B 172      17.697  14.467  69.934  1.00 32.94           C
ATOM   1294  C   GLY B 172      17.942  15.468  71.030  1.00 32.94           C
ATOM   1295  O   GLY B 172      17.556  16.630  70.922  1.00 32.94           O
ATOM   1296  N   VAL B 173      18.598  15.029  72.126  1.00 49.54           N
ATOM   1297  CA  VAL B 173      18.908  15.884  73.243  1.00 49.54           C
ATOM   1298  CB  VAL B 173      19.131  15.134  74.522  1.00 49.54           C
ATOM   1299  CG1 VAL B 173      19.651  16.119  75.582  1.00 49.54           C
ATOM   1300  CG2 VAL B 173      17.820  14.431  74.914  1.00 49.54           C
ATOM   1301  C   VAL B 173      20.177  16.608  72.937  1.00 49.54           C
ATOM   1302  O   VAL B 173      21.084  16.051  72.321  1.00 49.54           O
ATOM   1303  N   LYS B 174      20.266  17.889  73.357  1.00106.28           N
ATOM   1304  CA  LYS B 174      21.452  18.648  73.082  1.00106.28           C
ATOM   1305  CB  LYS B 174      21.230  19.673  71.953  1.00106.28           C
ATOM   1306  CG  LYS B 174      22.512  20.204  71.310  1.00106.28           C
ATOM   1307  CD  LYS B 174      22.262  20.888  69.963  1.00106.28           C
ATOM   1308  CE  LYS B 174      23.539  21.212  69.184  1.00106.28           C
ATOM   1309  NZ  LYS B 174      24.311  22.264  69.882  1.00106.28           N
ATOM   1310  C   LYS B 174      21.828  19.401  74.317  1.00106.28           C
ATOM   1311  O   LYS B 174      20.969  19.833  75.085  1.00106.28           O
ATOM   1312  N   LEU B 175      23.146  19.559  74.551  1.00 61.74           N
ATOM   1313  CA  LEU B 175      23.577  20.311  75.688  1.00 61.74           C
ATOM   1314  CB  LEU B 175      24.506  19.570  76.666  1.00 61.74           C
ATOM   1315  CG  LEU B 175      24.892  20.484  77.850  1.00 61.74           C
ATOM   1316  CD1 LEU B 175      23.695  20.700  78.785  1.00 61.74           C
ATOM   1317  CD2 LEU B 175      26.150  20.014  78.590  1.00 61.74           C
ATOM   1318  C   LEU B 175      24.390  21.444  75.170  1.00 61.74           C
ATOM   1319  O   LEU B 175      25.194  21.288  74.252  1.00 61.74           O
ATOM   1320  N   SER B 176      24.171  22.639  75.736  1.00 63.46           N
ATOM   1321  CA  SER B 176      25.009  23.741  75.401  1.00 63.46           C
ATOM   1322  CB  SER B 176      24.223  24.999  75.002  1.00 63.46           C
ATOM   1323  OG  SER B 176      23.426  24.727  73.857  1.00 63.46           O
ATOM   1324  C   SER B 176      25.714  23.981  76.684  1.00 63.46           C
ATOM   1325  O   SER B 176      25.108  23.797  77.734  1.00 63.46           O
ATOM   1326  N   ALA B 177      27.022  24.293  76.645  1.00 46.53           N
ATOM   1327  CA  ALA B 177      27.739  24.553  77.863  1.00 46.53           C
ATOM   1328  CB  ALA B 177      29.231  24.188  77.796  1.00 46.53           C
ATOM   1329  C   ALA B 177      27.650  26.016  78.138  1.00 46.53           C
ATOM   1330  O   ALA B 177      27.509  26.819  77.219  1.00 46.53           O
ATOM   1331  N   GLY B 178      27.757  26.398  79.424  1.00 32.75           N
ATOM   1332  CA  GLY B 178      27.597  27.769  79.799  1.00 32.75           C
ATOM   1333  C   GLY B 178      28.917  28.422  79.609  1.00 32.75           C
ATOM   1334  O   GLY B 178      29.922  27.749  79.392  1.00 32.75           O
ATOM   1335  N   SER B 179      28.945  29.761  79.715  1.00 63.10           N
ATOM   1336  CA  SER B 179      30.151  30.501  79.502  1.00 63.10           C
ATOM   1337  CB  SER B 179      29.947  32.020  79.613  1.00 63.10           C
ATOM   1338  OG  SER B 179      31.177  32.693  79.387  1.00 63.10           O
ATOM   1339  C   SER B 179      31.163  30.111  80.528  1.00 63.10           C
ATOM   1340  O   SER B 179      32.348  29.990  80.224  1.00 63.10           O
ATOM   1341  N   THR B 180      30.724  29.906  81.782  1.00 98.53           N
ATOM   1342  CA  THR B 180      31.664  29.581  82.815  1.00 98.53           C
ATOM   1343  CB  THR B 180      31.055  29.557  84.186  1.00 98.53           C
ATOM   1344  OG1 THR B 180      32.069  29.413  85.170  1.00 98.53           O
ATOM   1345  CG2 THR B 180      30.055  28.399  84.270  1.00 98.53           C
ATOM   1346  C   THR B 180      32.294  28.249  82.537  1.00 98.53           C
ATOM   1347  O   THR B 180      33.507  28.097  82.669  1.00 98.53           O
ATOM   1348  N   LEU B 181      31.488  27.252  82.121  1.00 94.83           N
ATOM   1349  CA  LEU B 181      31.997  25.931  81.874  1.00 94.83           C
ATOM   1350  CB  LEU B 181      30.874  24.943  81.473  1.00 94.83           C
ATOM   1351  CG  LEU B 181      31.247  23.444  81.330  1.00 94.83           C
ATOM   1352  CD1 LEU B 181      30.007  22.628  80.934  1.00 94.83           C
ATOM   1353  CD2 LEU B 181      32.410  23.177  80.359  1.00 94.83           C
ATOM   1354  C   LEU B 181      32.991  26.020  80.754  1.00 94.83           C
ATOM   1355  O   LEU B 181      34.048  25.393  80.811  1.00 94.83           O
ATOM   1356  N   LYS B 182      32.671  26.798  79.703  1.00 85.30           N
ATOM   1357  CA  LYS B 182      33.542  26.909  78.567  1.00 85.30           C
ATOM   1358  CB  LYS B 182      32.972  27.809  77.456  1.00 85.30           C
ATOM   1359  CG  LYS B 182      31.807  27.192  76.679  1.00 85.30           C
ATOM   1360  CD  LYS B 182      32.191  25.940  75.887  1.00 85.30           C
ATOM   1361  CE  LYS B 182      31.022  25.330  75.111  1.00 85.30           C
ATOM   1362  NZ  LYS B 182      31.474  24.126  74.379  1.00 85.30           N
ATOM   1363  C   LYS B 182      34.838  27.523  78.993  1.00 85.30           C
ATOM   1364  O   LYS B 182      35.909  27.075  78.584  1.00 85.30           O
ATOM   1365  N   LYS B 183      34.767  28.569  79.837  1.00116.35           N
ATOM   1366  CA  LYS B 183      35.932  29.297  80.259  1.00116.35           C
ATOM   1367  CB  LYS B 183      35.581  30.517  81.132  1.00116.35           C
ATOM   1368  CG  LYS B 183      36.714  31.534  81.294  1.00116.35           C
ATOM   1369  CD  LYS B 183      37.963  30.999  81.996  1.00116.35           C
ATOM   1370  CE  LYS B 183      39.059  32.056  82.165  1.00116.35           C
ATOM   1371  NZ  LYS B 183      40.151  31.522  83.010  1.00116.35           N
ATOM   1372  C   LYS B 183      36.827  28.405  81.061  1.00116.35           C
ATOM   1373  O   LYS B 183      38.048  28.459  80.927  1.00116.35           O
ATOM   1374  N   ALA B 184      36.239  27.559  81.926  1.00 27.90           N
ATOM   1375  CA  ALA B 184      37.024  26.707  82.771  1.00 27.90           C
ATOM   1376  CB  ALA B 184      36.162  25.860  83.725  1.00 27.90           C
ATOM   1377  C   ALA B 184      37.814  25.761  81.921  1.00 27.90           C
ATOM   1378  O   ALA B 184      38.992  25.517  82.182  1.00 27.90           O
ATOM   1379  N   VAL B 185      37.178  25.196  80.877  1.00 44.08           N
ATOM   1380  CA  VAL B 185      37.824  24.245  80.019  1.00 44.08           C
ATOM   1381  CB  VAL B 185      36.900  23.676  78.982  1.00 44.08           C
ATOM   1382  CG1 VAL B 185      37.711  22.746  78.065  1.00 44.08           C
ATOM   1383  CG2 VAL B 185      35.727  22.977  79.691  1.00 44.08           C
ATOM   1384  C   VAL B 185      38.949  24.912  79.292  1.00 44.08           C
ATOM   1385  O   VAL B 185      40.032  24.342  79.163  1.00 44.08           O
ATOM   1386  N   ALA B 186      38.720  26.129  78.758  1.00 47.74           N
ATOM   1387  CA  ALA B 186      39.812  26.781  78.092  1.00 47.74           C
ATOM   1388  CB  ALA B 186      39.668  26.802  76.560  1.00 47.74           C
ATOM   1389  C   ALA B 186      39.861  28.204  78.549  1.00 47.74           C
ATOM   1390  O   ALA B 186      38.932  28.972  78.311  1.00 47.74           O
ATOM   1391  N   LYS B 187      40.971  28.600  79.202  1.00143.32           N
ATOM   1392  CA  LYS B 187      41.114  29.955  79.655  1.00143.32           C
ATOM   1393  CB  LYS B 187      41.821  30.081  81.023  1.00143.32           C
ATOM   1394  CG  LYS B 187      43.280  29.605  81.057  1.00143.32           C
ATOM   1395  CD  LYS B 187      44.285  30.549  80.386  1.00143.32           C
ATOM   1396  CE  LYS B 187      45.735  30.062  80.456  1.00143.32           C
ATOM   1397  NZ  LYS B 187      46.224  30.155  81.849  1.00143.32           N
ATOM   1398  C   LYS B 187      41.929  30.684  78.630  1.00143.32           C
ATOM   1399  O   LYS B 187      42.694  30.066  77.891  1.00143.32           O
ATOM   1400  N   LYS B 188      41.787  32.024  78.544  1.00 30.93           N
ATOM   1401  CA  LYS B 188      42.560  32.738  77.568  1.00 30.93           C
ATOM   1402  CB  LYS B 188      42.112  34.196  77.358  1.00 30.93           C
ATOM   1403  CG  LYS B 188      42.866  34.898  76.225  1.00 30.93           C
ATOM   1404  CD  LYS B 188      42.193  36.181  75.729  1.00 30.93           C
ATOM   1405  CE  LYS B 188      42.962  36.862  74.595  1.00 30.93           C
ATOM   1406  NZ  LYS B 188      42.262  38.093  74.165  1.00 30.93           N
ATOM   1407  C   LYS B 188      44.007  32.744  78.042  1.00 30.93           C
ATOM   1408  O   LYS B 188      44.862  32.163  77.321  1.00 30.93           O
ATOM   1409  OXT LYS B 188      44.282  33.324  79.125  1.00 30.93           O
TER    1410      LYS B 188
END
