# Supplementary material for: Comparison of histone-like HU protein DNA-binding properties and HU/IHF protein sequence alignment
Source: PLoS One. 2017 Nov 13;12(11):e0188037. doi: 10.1371/journal.pone.0188037 (PMC5683647; doi:10.1371/journal.pone.0188037)
Supplement: S3 File — (ZIP) [file pone.0188037.s003.zip › D3_3.pdb]

EXPDTA    THEORETICAL MODEL, MODELLER 9.17 2017/01/19 02:13:52
REMARK   6 MODELLER OBJECTIVE FUNCTION:       863.2279
REMARK   6 MODELLER BEST TEMPLATE % SEQ ID:  43.548
REMARK   6 SEQUENCE: D3_3
REMARK   6 DOPE score: -16252.26562
REMARK   6 GA341 score: 0.99999
REMARK   6 TEMPLATE: 1p71 1:A - 91:B MODELS 1:A - 186:B AT 43.5%
ATOM      1  N   MET A   1       7.920  25.042  92.626  1.00126.85           N
ATOM      2  CA  MET A   1       9.349  25.362  92.751  1.00126.85           C
ATOM      3  CB  MET A   1      10.203  24.127  92.422  1.00126.85           C
ATOM      4  CG  MET A   1      10.048  22.991  93.438  1.00126.85           C
ATOM      5  SD  MET A   1      11.045  21.514  93.071  1.00126.85           S
ATOM      6  CE  MET A   1      10.317  20.489  94.381  1.00126.85           C
ATOM      7  C   MET A   1       9.550  26.382  91.713  1.00126.85           C
ATOM      8  O   MET A   1      10.667  26.650  91.272  1.00126.85           O
ATOM      9  N   SER A   2       8.408  26.953  91.290  1.00 37.20           N
ATOM     10  CA  SER A   2       8.433  28.074  90.418  1.00 37.20           C
ATOM     11  CB  SER A   2       7.026  28.584  90.069  1.00 37.20           C
ATOM     12  OG  SER A   2       6.361  29.022  91.245  1.00 37.20           O
ATOM     13  C   SER A   2       9.087  29.079  91.283  1.00 37.20           C
ATOM     14  O   SER A   2       9.819  29.953  90.818  1.00 37.20           O
ATOM     15  N   VAL A   3       8.823  28.950  92.601  1.00 94.79           N
ATOM     16  CA  VAL A   3       9.497  29.803  93.512  1.00 94.79           C
ATOM     17  CB  VAL A   3       9.168  29.520  94.948  1.00 94.79           C
ATOM     18  CG1 VAL A   3       9.997  30.464  95.838  1.00 94.79           C
ATOM     19  CG2 VAL A   3       7.650  29.677  95.130  1.00 94.79           C
ATOM     20  C   VAL A   3      10.944  29.532  93.285  1.00 94.79           C
ATOM     21  O   VAL A   3      11.619  30.455  92.829  1.00 94.79           O
ATOM     22  N   ASN A   4      11.429  28.268  93.512  1.00173.36           N
ATOM     23  CA  ASN A   4      12.818  27.965  93.232  1.00173.36           C
ATOM     24  CB  ASN A   4      13.859  29.094  93.442  1.00173.36           C
ATOM     25  CG  ASN A   4      13.890  29.531  94.899  1.00173.36           C
ATOM     26  OD1 ASN A   4      14.855  29.271  95.615  1.00173.36           O
ATOM     27  ND2 ASN A   4      12.814  30.231  95.344  1.00173.36           N
ATOM     28  C   ASN A   4      13.403  26.829  94.006  1.00173.36           C
ATOM     29  O   ASN A   4      12.753  25.887  94.460  1.00173.36           O
ATOM     30  N   ARG A   5      14.740  26.956  94.129  1.00139.21           N
ATOM     31  CA  ARG A   5      15.665  26.058  94.740  1.00139.21           C
ATOM     32  CB  ARG A   5      17.122  26.540  94.619  1.00139.21           C
ATOM     33  CG  ARG A   5      17.363  27.908  95.250  0.00139.21           C
ATOM     34  CD  ARG A   5      18.801  28.410  95.106  0.00139.21           C
ATOM     35  NE  ARG A   5      18.797  29.845  95.502  1.00139.21           N
ATOM     36  CZ  ARG A   5      19.880  30.411  96.109  1.00139.21           C
ATOM     37  NH1 ARG A   5      20.993  29.667  96.374  1.00139.21           N
ATOM     38  NH2 ARG A   5      19.842  31.730  96.458  1.00139.21           N
ATOM     39  C   ARG A   5      15.351  25.898  96.192  1.00139.21           C
ATOM     40  O   ARG A   5      15.514  24.808  96.735  1.00139.21           O
ATOM     41  N   THR A   6      14.902  26.969  96.871  1.00101.76           N
ATOM     42  CA  THR A   6      14.649  26.867  98.281  1.00101.76           C
ATOM     43  CB  THR A   6      14.181  28.166  98.880  1.00101.76           C
ATOM     44  OG1 THR A   6      14.103  28.057 100.293  1.00101.76           O
ATOM     45  CG2 THR A   6      12.815  28.553  98.291  1.00101.76           C
ATOM     46  C   THR A   6      13.612  25.810  98.535  1.00101.76           C
ATOM     47  O   THR A   6      13.788  24.971  99.418  1.00101.76           O
ATOM     48  N   GLU A   7      12.511  25.803  97.756  1.00 73.81           N
ATOM     49  CA  GLU A   7      11.474  24.830  97.954  1.00 73.81           C
ATOM     50  CB  GLU A   7      10.234  25.025  97.061  1.00 73.81           C
ATOM     51  CG  GLU A   7       9.257  26.092  97.564  1.00 73.81           C
ATOM     52  CD  GLU A   7       9.697  27.449  97.046  1.00 73.81           C
ATOM     53  OE1 GLU A   7      10.605  27.482  96.174  1.00 73.81           O
ATOM     54  OE2 GLU A   7       9.124  28.470  97.511  1.00 73.81           O
ATOM     55  C   GLU A   7      12.011  23.474  97.646  1.00 73.81           C
ATOM     56  O   GLU A   7      11.653  22.493  98.293  1.00 73.81           O
ATOM     57  N   LEU A   8      12.878  23.389  96.626  1.00 57.20           N
ATOM     58  CA  LEU A   8      13.457  22.152  96.194  1.00 57.20           C
ATOM     59  CB  LEU A   8      14.409  22.417  95.020  1.00 57.20           C
ATOM     60  CG  LEU A   8      15.115  21.187  94.441  1.00 57.20           C
ATOM     61  CD1 LEU A   8      14.124  20.235  93.758  1.00 57.20           C
ATOM     62  CD2 LEU A   8      16.261  21.615  93.517  1.00 57.20           C
ATOM     63  C   LEU A   8      14.269  21.569  97.310  1.00 57.20           C
ATOM     64  O   LEU A   8      14.185  20.377  97.604  1.00 57.20           O
ATOM     65  N   VAL A   9      15.072  22.412  97.981  1.00100.68           N
ATOM     66  CA  VAL A   9      15.923  21.938  99.025  1.00100.68           C
ATOM     67  CB  VAL A   9      16.843  23.011  99.557  1.00100.68           C
ATOM     68  CG1 VAL A   9      16.081  23.934 100.518  1.00100.68           C
ATOM     69  CG2 VAL A   9      18.078  22.343 100.171  1.00100.68           C
ATOM     70  C   VAL A   9      15.055  21.407 100.129  1.00100.68           C
ATOM     71  O   VAL A   9      15.340  20.359 100.708  1.00100.68           O
ATOM     72  N   ALA A  10      13.938  22.104 100.422  1.00 32.54           N
ATOM     73  CA  ALA A  10      13.075  21.733 101.507  1.00 32.54           C
ATOM     74  CB  ALA A  10      11.855  22.662 101.638  1.00 32.54           C
ATOM     75  C   ALA A  10      12.548  20.357 101.263  1.00 32.54           C
ATOM     76  O   ALA A  10      12.536  19.519 102.164  1.00 32.54           O
ATOM     77  N   GLN A  11      12.106  20.089 100.023  1.00117.75           N
ATOM     78  CA  GLN A  11      11.533  18.820  99.684  1.00117.75           C
ATOM     79  CB  GLN A  11      10.990  18.793  98.246  1.00117.75           C
ATOM     80  CG  GLN A  11       9.894  19.824  97.972  1.00117.75           C
ATOM     81  CD  GLN A  11       8.617  19.363  98.654  1.00117.75           C
ATOM     82  OE1 GLN A  11       8.652  18.739  99.713  1.00117.75           O
ATOM     83  NE2 GLN A  11       7.452  19.677  98.028  1.00117.75           N
ATOM     84  C   GLN A  11      12.590  17.762  99.769  1.00117.75           C
ATOM     85  O   GLN A  11      12.333  16.659 100.251  1.00117.75           O
ATOM     86  N   ILE A  12      13.807  18.068  99.275  1.00105.22           N
ATOM     87  CA  ILE A  12      14.874  17.105  99.235  1.00105.22           C
ATOM     88  CB  ILE A  12      16.034  17.538  98.375  1.00105.22           C
ATOM     89  CG1 ILE A  12      16.710  18.811  98.898  1.00105.22           C
ATOM     90  CG2 ILE A  12      15.510  17.677  96.935  1.00105.22           C
ATOM     91  CD1 ILE A  12      17.966  19.170  98.101  1.00105.22           C
ATOM     92  C   ILE A  12      15.349  16.763 100.615  1.00105.22           C
ATOM     93  O   ILE A  12      15.537  15.590 100.938  1.00105.22           O
ATOM     94  N   ALA A  13      15.512  17.775 101.488  1.00 38.81           N
ATOM     95  CA  ALA A  13      16.010  17.537 102.811  1.00 38.81           C
ATOM     96  CB  ALA A  13      16.053  18.817 103.665  1.00 38.81           C
ATOM     97  C   ALA A  13      15.073  16.568 103.457  1.00 38.81           C
ATOM     98  O   ALA A  13      15.497  15.679 104.193  1.00 38.81           O
ATOM     99  N   GLU A  14      13.764  16.730 103.200  1.00 79.82           N
ATOM    100  CA  GLU A  14      12.782  15.850 103.761  1.00 79.82           C
ATOM    101  CB  GLU A  14      11.350  16.306 103.449  1.00 79.82           C
ATOM    102  CG  GLU A  14      10.287  15.382 104.034  0.00 79.82           C
ATOM    103  CD  GLU A  14       8.921  15.936 103.655  0.00 79.82           C
ATOM    104  OE1 GLU A  14       8.856  16.765 102.708  0.00 79.82           O
ATOM    105  OE2 GLU A  14       7.923  15.536 104.311  0.00 79.82           O
ATOM    106  C   GLU A  14      12.927  14.458 103.211  1.00 79.82           C
ATOM    107  O   GLU A  14      12.938  13.490 103.970  1.00 79.82           O
ATOM    108  N   ARG A  15      13.043  14.318 101.874  1.00 80.76           N
ATOM    109  CA  ARG A  15      13.093  13.019 101.249  1.00 80.76           C
ATOM    110  CB  ARG A  15      13.124  13.093  99.712  1.00 80.76           C
ATOM    111  CG  ARG A  15      11.824  13.566  99.062  1.00 80.76           C
ATOM    112  CD  ARG A  15      10.818  12.439  98.822  0.00 80.76           C
ATOM    113  NE  ARG A  15       9.616  13.037  98.177  1.00 80.76           N
ATOM    114  CZ  ARG A  15       8.661  13.649  98.936  1.00 80.76           C
ATOM    115  NH1 ARG A  15       8.822  13.750 100.288  1.00 80.76           N
ATOM    116  NH2 ARG A  15       7.549  14.170  98.339  1.00 80.76           N
ATOM    117  C   ARG A  15      14.336  12.273 101.634  1.00 80.76           C
ATOM    118  O   ARG A  15      14.285  11.094 101.976  1.00 80.76           O
ATOM    119  N   ALA A  16      15.488  12.952 101.518  1.00 69.45           N
ATOM    120  CA  ALA A  16      16.820  12.477 101.781  1.00 69.45           C
ATOM    121  CB  ALA A  16      17.900  13.401 101.198  1.00 69.45           C
ATOM    122  C   ALA A  16      17.097  12.307 103.243  1.00 69.45           C
ATOM    123  O   ALA A  16      17.943  11.496 103.614  1.00 69.45           O
ATOM    124  N   ASN A  17      16.423  13.090 104.110  1.00 65.47           N
ATOM    125  CA  ASN A  17      16.692  13.084 105.524  1.00 65.47           C
ATOM    126  CB  ASN A  17      16.776  11.674 106.139  1.00 65.47           C
ATOM    127  CG  ASN A  17      15.383  11.056 106.169  1.00 65.47           C
ATOM    128  OD1 ASN A  17      14.377  11.732 105.960  1.00 65.47           O
ATOM    129  ND2 ASN A  17      15.318   9.728 106.457  1.00 65.47           N
ATOM    130  C   ASN A  17      18.007  13.756 105.801  1.00 65.47           C
ATOM    131  O   ASN A  17      18.733  13.358 106.713  1.00 65.47           O
ATOM    132  N   LEU A  18      18.347  14.801 105.012  1.00104.19           N
ATOM    133  CA  LEU A  18      19.542  15.566 105.253  1.00104.19           C
ATOM    134  CB  LEU A  18      20.499  15.646 104.049  1.00104.19           C
ATOM    135  CG  LEU A  18      19.943  16.470 102.875  1.00104.19           C
ATOM    136  CD1 LEU A  18      20.939  16.511 101.706  1.00104.19           C
ATOM    137  CD2 LEU A  18      18.552  15.981 102.454  1.00104.19           C
ATOM    138  C   LEU A  18      19.130  16.970 105.580  1.00104.19           C
ATOM    139  O   LEU A  18      18.027  17.403 105.244  1.00104.19           O
ATOM    140  N   THR A  19      20.039  17.721 106.239  1.00 38.02           N
ATOM    141  CA  THR A  19      19.773  19.058 106.683  1.00 38.02           C
ATOM    142  CB  THR A  19      20.940  19.679 107.401  1.00 38.02           C
ATOM    143  OG1 THR A  19      21.292  18.891 108.530  1.00 38.02           O
ATOM    144  CG2 THR A  19      20.570  21.103 107.850  1.00 38.02           C
ATOM    145  C   THR A  19      19.467  19.899 105.486  1.00 38.02           C
ATOM    146  O   THR A  19      19.868  19.595 104.365  1.00 38.02           O
ATOM    147  N   LYS A  20      18.716  20.988 105.722  1.00 91.89           N
ATOM    148  CA  LYS A  20      18.309  21.911 104.704  1.00 91.89           C
ATOM    149  CB  LYS A  20      17.492  23.070 105.297  1.00 91.89           C
ATOM    150  CG  LYS A  20      16.875  24.010 104.264  1.00 91.89           C
ATOM    151  CD  LYS A  20      15.867  24.981 104.881  1.00 91.89           C
ATOM    152  CE  LYS A  20      15.224  25.929 103.871  0.00 91.89           C
ATOM    153  NZ  LYS A  20      14.069  25.262 103.233  0.00 91.89           N
ATOM    154  C   LYS A  20      19.556  22.485 104.112  1.00 91.89           C
ATOM    155  O   LYS A  20      19.630  22.748 102.913  1.00 91.89           O
ATOM    156  N   VAL A  21      20.566  22.723 104.965  1.00 28.84           N
ATOM    157  CA  VAL A  21      21.812  23.257 104.502  1.00 28.84           C
ATOM    158  CB  VAL A  21      22.772  23.537 105.618  1.00 28.84           C
ATOM    159  CG1 VAL A  21      24.094  24.027 105.008  1.00 28.84           C
ATOM    160  CG2 VAL A  21      22.121  24.539 106.584  1.00 28.84           C
ATOM    161  C   VAL A  21      22.471  22.259 103.598  1.00 28.84           C
ATOM    162  O   VAL A  21      22.952  22.615 102.524  1.00 28.84           O
ATOM    163  N   GLN A  22      22.500  20.976 104.012  1.00 46.57           N
ATOM    164  CA  GLN A  22      23.186  19.941 103.285  1.00 46.57           C
ATOM    165  CB  GLN A  22      23.192  18.594 104.031  1.00 46.57           C
ATOM    166  CG  GLN A  22      24.055  18.601 105.294  1.00 46.57           C
ATOM    167  CD  GLN A  22      23.973  17.222 105.932  1.00 46.57           C
ATOM    168  OE1 GLN A  22      24.786  16.872 106.787  1.00 46.57           O
ATOM    169  NE2 GLN A  22      22.962  16.417 105.510  1.00 46.57           N
ATOM    170  C   GLN A  22      22.542  19.717 101.957  1.00 46.57           C
ATOM    171  O   GLN A  22      23.221  19.514 100.952  1.00 46.57           O
ATOM    172  N   ALA A  23      21.201  19.735 101.918  1.00 34.72           N
ATOM    173  CA  ALA A  23      20.532  19.532 100.671  1.00 34.72           C
ATOM    174  CB  ALA A  23      19.004  19.613 100.818  1.00 34.72           C
ATOM    175  C   ALA A  23      20.970  20.646  99.776  1.00 34.72           C
ATOM    176  O   ALA A  23      21.311  20.440  98.611  1.00 34.72           O
ATOM    177  N   ASP A  24      21.009  21.870 100.332  1.00 46.25           N
ATOM    178  CA  ASP A  24      21.386  23.026  99.575  1.00 46.25           C
ATOM    179  CB  ASP A  24      21.300  24.323 100.397  1.00 46.25           C
ATOM    180  CG  ASP A  24      21.617  25.484  99.467  1.00 46.25           C
ATOM    181  OD1 ASP A  24      21.044  25.521  98.346  1.00 46.25           O
ATOM    182  OD2 ASP A  24      22.426  26.359  99.876  1.00 46.25           O
ATOM    183  C   ASP A  24      22.809  22.883  99.125  1.00 46.25           C
ATOM    184  O   ASP A  24      23.131  23.168  97.973  1.00 46.25           O
ATOM    185  N   ALA A  25      23.700  22.430 100.029  1.00 36.38           N
ATOM    186  CA  ALA A  25      25.097  22.332  99.713  1.00 36.38           C
ATOM    187  CB  ALA A  25      25.946  21.866 100.910  1.00 36.38           C
ATOM    188  C   ALA A  25      25.311  21.340  98.609  1.00 36.38           C
ATOM    189  O   ALA A  25      26.008  21.625  97.638  1.00 36.38           O
ATOM    190  N   ALA A  26      24.701  20.146  98.723  1.00 35.26           N
ATOM    191  CA  ALA A  26      24.875  19.108  97.743  1.00 35.26           C
ATOM    192  CB  ALA A  26      24.198  17.788  98.152  1.00 35.26           C
ATOM    193  C   ALA A  26      24.278  19.538  96.439  1.00 35.26           C
ATOM    194  O   ALA A  26      24.826  19.280  95.369  1.00 35.26           O
ATOM    195  N   LEU A  27      23.116  20.205  96.514  1.00 78.70           N
ATOM    196  CA  LEU A  27      22.358  20.644  95.377  1.00 78.70           C
ATOM    197  CB  LEU A  27      21.119  21.422  95.880  1.00 78.70           C
ATOM    198  CG  LEU A  27      20.062  21.861  94.848  1.00 78.70           C
ATOM    199  CD1 LEU A  27      19.153  20.693  94.432  1.00 78.70           C
ATOM    200  CD2 LEU A  27      19.267  23.076  95.359  1.00 78.70           C
ATOM    201  C   LEU A  27      23.177  21.608  94.568  1.00 78.70           C
ATOM    202  O   LEU A  27      23.329  21.452  93.357  1.00 78.70           O
ATOM    203  N   GLY A  28      23.755  22.623  95.237  1.00 23.63           N
ATOM    204  CA  GLY A  28      24.483  23.656  94.556  1.00 23.63           C
ATOM    205  C   GLY A  28      25.670  23.071  93.865  1.00 23.63           C
ATOM    206  O   GLY A  28      25.993  23.439  92.737  1.00 23.63           O
ATOM    207  N   ALA A  29      26.366  22.144  94.539  1.00 34.93           N
ATOM    208  CA  ALA A  29      27.546  21.551  93.985  1.00 34.93           C
ATOM    209  CB  ALA A  29      28.232  20.569  94.951  1.00 34.93           C
ATOM    210  C   ALA A  29      27.187  20.787  92.750  1.00 34.93           C
ATOM    211  O   ALA A  29      27.948  20.786  91.784  1.00 34.93           O
ATOM    212  N   PHE A  30      26.029  20.094  92.744  1.00135.18           N
ATOM    213  CA  PHE A  30      25.732  19.292  91.590  1.00135.18           C
ATOM    214  CB  PHE A  30      24.614  18.233  91.732  1.00135.18           C
ATOM    215  CG  PHE A  30      23.243  18.798  91.838  1.00135.18           C
ATOM    216  CD1 PHE A  30      22.641  19.406  90.759  1.00135.18           C
ATOM    217  CD2 PHE A  30      22.535  18.650  93.004  1.00135.18           C
ATOM    218  CE1 PHE A  30      21.368  19.912  90.848  1.00135.18           C
ATOM    219  CE2 PHE A  30      21.263  19.149  93.095  1.00135.18           C
ATOM    220  CZ  PHE A  30      20.677  19.785  92.026  1.00135.18           C
ATOM    221  C   PHE A  30      25.459  20.148  90.391  1.00135.18           C
ATOM    222  O   PHE A  30      25.841  19.798  89.275  1.00135.18           O
ATOM    223  N   GLN A  31      24.757  21.278  90.595  1.00 65.68           N
ATOM    224  CA  GLN A  31      24.400  22.186  89.544  1.00 65.68           C
ATOM    225  CB  GLN A  31      23.663  23.404  90.122  1.00 65.68           C
ATOM    226  CG  GLN A  31      22.454  23.053  90.991  1.00 65.68           C
ATOM    227  CD  GLN A  31      21.863  24.363  91.494  1.00 65.68           C
ATOM    228  OE1 GLN A  31      21.445  25.210  90.708  1.00 65.68           O
ATOM    229  NE2 GLN A  31      21.827  24.536  92.842  1.00 65.68           N
ATOM    230  C   GLN A  31      25.652  22.747  88.957  1.00 65.68           C
ATOM    231  O   GLN A  31      25.809  22.822  87.739  1.00 65.68           O
ATOM    232  N   ASP A  32      26.580  23.160  89.838  1.00 74.52           N
ATOM    233  CA  ASP A  32      27.792  23.799  89.422  1.00 74.52           C
ATOM    234  CB  ASP A  32      28.633  24.275  90.619  1.00 74.52           C
ATOM    235  CG  ASP A  32      29.698  25.236  90.119  1.00 74.52           C
ATOM    236  OD1 ASP A  32      30.266  24.983  89.023  1.00 74.52           O
ATOM    237  OD2 ASP A  32      29.953  26.247  90.825  1.00 74.52           O
ATOM    238  C   ASP A  32      28.611  22.829  88.630  1.00 74.52           C
ATOM    239  O   ASP A  32      29.189  23.176  87.602  1.00 74.52           O
ATOM    240  N   VAL A  33      28.680  21.570  89.089  1.00102.82           N
ATOM    241  CA  VAL A  33      29.487  20.606  88.403  1.00102.82           C
ATOM    242  CB  VAL A  33      29.683  19.330  89.168  1.00102.82           C
ATOM    243  CG1 VAL A  33      28.327  18.663  89.416  1.00102.82           C
ATOM    244  CG2 VAL A  33      30.682  18.464  88.389  1.00102.82           C
ATOM    245  C   VAL A  33      28.923  20.314  87.042  1.00102.82           C
ATOM    246  O   VAL A  33      29.672  20.087  86.093  1.00102.82           O
ATOM    247  N   LEU A  34      27.584  20.300  86.901  1.00 52.70           N
ATOM    248  CA  LEU A  34      26.974  20.003  85.634  1.00 52.70           C
ATOM    249  CB  LEU A  34      25.438  20.015  85.718  1.00 52.70           C
ATOM    250  CG  LEU A  34      24.883  19.016  86.751  1.00 52.70           C
ATOM    251  CD1 LEU A  34      23.346  19.039  86.791  1.00 52.70           C
ATOM    252  CD2 LEU A  34      25.462  17.609  86.542  1.00 52.70           C
ATOM    253  C   LEU A  34      27.375  21.040  84.625  1.00 52.70           C
ATOM    254  O   LEU A  34      27.732  20.709  83.494  1.00 52.70           O
ATOM    255  N   VAL A  35      27.335  22.331  85.010  1.00 95.25           N
ATOM    256  CA  VAL A  35      27.663  23.386  84.090  1.00 95.25           C
ATOM    257  CB  VAL A  35      27.461  24.772  84.632  1.00 95.25           C
ATOM    258  CG1 VAL A  35      28.507  25.048  85.721  1.00 95.25           C
ATOM    259  CG2 VAL A  35      27.525  25.762  83.457  1.00 95.25           C
ATOM    260  C   VAL A  35      29.102  23.267  83.691  1.00 95.25           C
ATOM    261  O   VAL A  35      29.452  23.539  82.543  1.00 95.25           O
ATOM    262  N   GLU A  36      29.977  22.887  84.642  1.00118.54           N
ATOM    263  CA  GLU A  36      31.382  22.796  84.360  1.00118.54           C
ATOM    264  CB  GLU A  36      32.231  22.526  85.613  1.00118.54           C
ATOM    265  CG  GLU A  36      33.731  22.453  85.314  1.00118.54           C
ATOM    266  CD  GLU A  36      34.183  23.815  84.806  0.00118.54           C
ATOM    267  OE1 GLU A  36      34.026  24.819  85.551  0.00118.54           O
ATOM    268  OE2 GLU A  36      34.691  23.868  83.654  0.00118.54           O
ATOM    269  C   GLU A  36      31.660  21.701  83.373  1.00118.54           C
ATOM    270  O   GLU A  36      32.449  21.892  82.449  1.00118.54           O
ATOM    271  N   SER A  37      31.026  20.524  83.542  1.00 76.29           N
ATOM    272  CA  SER A  37      31.272  19.399  82.679  1.00 76.29           C
ATOM    273  CB  SER A  37      30.562  18.121  83.165  1.00 76.29           C
ATOM    274  OG  SER A  37      30.836  17.039  82.287  1.00 76.29           O
ATOM    275  C   SER A  37      30.782  19.709  81.296  1.00 76.29           C
ATOM    276  O   SER A  37      31.397  19.322  80.304  1.00 76.29           O
ATOM    277  N   LEU A  38      29.643  20.414  81.203  1.00112.15           N
ATOM    278  CA  LEU A  38      29.015  20.775  79.960  1.00112.15           C
ATOM    279  CB  LEU A  38      27.725  21.576  80.233  1.00112.15           C
ATOM    280  CG  LEU A  38      26.782  21.796  79.036  1.00112.15           C
ATOM    281  CD1 LEU A  38      27.437  22.546  77.864  1.00112.15           C
ATOM    282  CD2 LEU A  38      26.117  20.470  78.653  1.00112.15           C
ATOM    283  C   LEU A  38      29.920  21.709  79.206  1.00112.15           C
ATOM    284  O   LEU A  38      30.150  21.543  78.008  1.00112.15           O
ATOM    285  N   SER A  39      30.462  22.725  79.906  1.00 93.69           N
ATOM    286  CA  SER A  39      31.245  23.748  79.266  1.00 93.69           C
ATOM    287  CB  SER A  39      31.572  24.934  80.192  1.00 93.69           C
ATOM    288  OG  SER A  39      32.307  24.494  81.320  1.00 93.69           O
ATOM    289  C   SER A  39      32.514  23.169  78.721  1.00 93.69           C
ATOM    290  O   SER A  39      33.058  23.677  77.741  1.00 93.69           O
ATOM    291  N   LYS A  40      33.027  22.112  79.376  1.00 51.54           N
ATOM    292  CA  LYS A  40      34.203  21.391  78.971  1.00 51.54           C
ATOM    293  CB  LYS A  40      34.680  20.385  80.029  1.00 51.54           C
ATOM    294  CG  LYS A  40      35.183  21.045  81.314  1.00 51.54           C
ATOM    295  CD  LYS A  40      35.356  20.066  82.475  1.00 51.54           C
ATOM    296  CE  LYS A  40      35.863  20.727  83.757  1.00 51.54           C
ATOM    297  NZ  LYS A  40      35.997  19.712  84.825  1.00 51.54           N
ATOM    298  C   LYS A  40      33.894  20.613  77.730  1.00 51.54           C
ATOM    299  O   LYS A  40      34.788  20.333  76.933  1.00 51.54           O
ATOM    300  N   GLY A  41      32.618  20.222  77.536  1.00 38.07           N
ATOM    301  CA  GLY A  41      32.284  19.441  76.379  1.00 38.07           C
ATOM    302  C   GLY A  41      31.963  18.030  76.775  1.00 38.07           C
ATOM    303  O   GLY A  41      31.832  17.163  75.913  1.00 38.07           O
ATOM    304  N   GLU A  42      31.870  17.742  78.090  1.00121.77           N
ATOM    305  CA  GLU A  42      31.492  16.416  78.503  1.00121.77           C
ATOM    306  CB  GLU A  42      32.060  16.018  79.877  1.00121.77           C
ATOM    307  CG  GLU A  42      31.807  14.555  80.256  1.00121.77           C
ATOM    308  CD  GLU A  42      32.718  13.686  79.401  1.00121.77           C
ATOM    309  OE1 GLU A  42      33.016  14.099  78.249  1.00121.77           O
ATOM    310  OE2 GLU A  42      33.127  12.598  79.887  1.00121.77           O
ATOM    311  C   GLU A  42      29.994  16.338  78.589  1.00121.77           C
ATOM    312  O   GLU A  42      29.318  17.331  78.858  1.00121.77           O
ATOM    313  N   PRO A  43      29.452  15.181  78.294  1.00165.94           N
ATOM    314  CA  PRO A  43      28.031  14.999  78.470  1.00165.94           C
ATOM    315  CD  PRO A  43      29.945  14.453  77.133  1.00165.94           C
ATOM    316  CB  PRO A  43      27.609  13.912  77.485  1.00165.94           C
ATOM    317  CG  PRO A  43      28.692  13.953  76.396  1.00165.94           C
ATOM    318  C   PRO A  43      27.706  14.629  79.890  1.00165.94           C
ATOM    319  O   PRO A  43      28.460  13.869  80.494  1.00165.94           O
ATOM    320  N   VAL A  44      26.571  15.108  80.436  1.00 49.60           N
ATOM    321  CA  VAL A  44      26.185  14.709  81.761  1.00 49.60           C
ATOM    322  CB  VAL A  44      25.723  15.853  82.619  1.00 49.60           C
ATOM    323  CG1 VAL A  44      25.257  15.299  83.977  1.00 49.60           C
ATOM    324  CG2 VAL A  44      26.868  16.875  82.727  1.00 49.60           C
ATOM    325  C   VAL A  44      25.020  13.796  81.576  1.00 49.60           C
ATOM    326  O   VAL A  44      24.062  14.140  80.888  1.00 49.60           O
ATOM    327  N   LYS A  45      25.057  12.593  82.177  1.00 94.57           N
ATOM    328  CA  LYS A  45      23.964  11.709  81.906  1.00 94.57           C
ATOM    329  CB  LYS A  45      24.414  10.506  81.064  1.00 94.57           C
ATOM    330  CG  LYS A  45      25.087  10.964  79.768  1.00 94.57           C
ATOM    331  CD  LYS A  45      25.901   9.881  79.058  1.00 94.57           C
ATOM    332  CE  LYS A  45      25.302   9.438  77.723  1.00 94.57           C
ATOM    333  NZ  LYS A  45      24.007   8.759  77.957  1.00 94.57           N
ATOM    334  C   LYS A  45      23.392  11.209  83.198  1.00 94.57           C
ATOM    335  O   LYS A  45      24.116  10.739  84.074  1.00 94.57           O
ATOM    336  N   VAL A  46      22.057  11.333  83.350  1.00124.30           N
ATOM    337  CA  VAL A  46      21.353  10.807  84.490  1.00124.30           C
ATOM    338  CB  VAL A  46      20.668  11.848  85.335  1.00124.30           C
ATOM    339  CG1 VAL A  46      19.648  12.624  84.485  1.00124.30           C
ATOM    340  CG2 VAL A  46      20.046  11.140  86.552  1.00124.30           C
ATOM    341  C   VAL A  46      20.317   9.874  83.932  1.00124.30           C
ATOM    342  O   VAL A  46      19.503  10.266  83.099  1.00124.30           O
ATOM    343  N   THR A  47      20.272   8.626  84.440  1.00137.84           N
ATOM    344  CA  THR A  47      19.548   7.589  83.753  1.00137.84           C
ATOM    345  CB  THR A  47      19.499   6.306  84.529  1.00137.84           C
ATOM    346  OG1 THR A  47      20.816   5.848  84.797  1.00137.84           O
ATOM    347  CG2 THR A  47      18.740   5.256  83.699  0.00137.84           C
ATOM    348  C   THR A  47      18.138   7.930  83.393  1.00137.84           C
ATOM    349  O   THR A  47      17.888   8.164  82.229  1.00137.84           O
ATOM    350  N   GLY A  48      17.171   8.008  84.315  1.00136.60           N
ATOM    351  CA  GLY A  48      15.804   8.264  83.925  1.00136.60           C
ATOM    352  C   GLY A  48      15.575   9.699  83.580  1.00136.60           C
ATOM    353  O   GLY A  48      14.685  10.030  82.796  1.00136.60           O
ATOM    354  N   LEU A  49      16.298  10.593  84.275  1.00199.69           N
ATOM    355  CA  LEU A  49      16.026  11.997  84.182  1.00199.69           C
ATOM    356  CB  LEU A  49      16.742  12.804  85.278  1.00199.69           C
ATOM    357  CG  LEU A  49      16.165  12.572  86.684  1.00199.69           C
ATOM    358  CD1 LEU A  49      14.738  13.129  86.789  1.00199.69           C
ATOM    359  CD2 LEU A  49      16.255  11.097  87.101  1.00199.69           C
ATOM    360  C   LEU A  49      16.349  12.652  82.877  1.00199.69           C
ATOM    361  O   LEU A  49      15.442  13.141  82.206  1.00199.69           O
ATOM    362  N   LEU A  50      17.628  12.637  82.445  1.00121.70           N
ATOM    363  CA  LEU A  50      17.930  13.484  81.324  1.00121.70           C
ATOM    364  CB  LEU A  50      17.893  14.991  81.683  1.00121.70           C
ATOM    365  CG  LEU A  50      16.606  15.619  82.266  1.00121.70           C
ATOM    366  CD1 LEU A  50      16.899  17.026  82.810  1.00121.70           C
ATOM    367  CD2 LEU A  50      15.468  15.695  81.241  1.00121.70           C
ATOM    368  C   LEU A  50      19.388  13.366  81.000  1.00121.70           C
ATOM    369  O   LEU A  50      20.152  12.630  81.625  1.00121.70           O
ATOM    370  N   SER A  51      19.809  14.154  79.989  1.00 85.52           N
ATOM    371  CA  SER A  51      21.186  14.260  79.620  1.00 85.52           C
ATOM    372  CB  SER A  51      21.537  13.426  78.380  1.00 85.52           C
ATOM    373  OG  SER A  51      22.912  13.571  78.066  1.00 85.52           O
ATOM    374  C   SER A  51      21.407  15.698  79.271  1.00 85.52           C
ATOM    375  O   SER A  51      20.503  16.356  78.756  1.00 85.52           O
ATOM    376  N   VAL A  52      22.610  16.232  79.575  1.00 46.73           N
ATOM    377  CA  VAL A  52      22.909  17.593  79.237  1.00 46.73           C
ATOM    378  CB  VAL A  52      23.109  18.483  80.426  1.00 46.73           C
ATOM    379  CG1 VAL A  52      23.508  19.878  79.918  1.00 46.73           C
ATOM    380  CG2 VAL A  52      21.826  18.468  81.278  1.00 46.73           C
ATOM    381  C   VAL A  52      24.194  17.583  78.473  1.00 46.73           C
ATOM    382  O   VAL A  52      25.120  16.846  78.816  1.00 46.73           O
ATOM    383  N   GLU A  53      24.271  18.395  77.395  1.00 88.94           N
ATOM    384  CA  GLU A  53      25.479  18.430  76.621  1.00 88.94           C
ATOM    385  CB  GLU A  53      25.595  17.281  75.604  1.00 88.94           C
ATOM    386  CG  GLU A  53      27.000  17.155  75.017  1.00 88.94           C
ATOM    387  CD  GLU A  53      27.038  15.933  74.114  1.00 88.94           C
ATOM    388  OE1 GLU A  53      25.969  15.289  73.941  1.00 88.94           O
ATOM    389  OE2 GLU A  53      28.138  15.626  73.585  1.00 88.94           O
ATOM    390  C   GLU A  53      25.563  19.727  75.863  1.00 88.94           C
ATOM    391  O   GLU A  53      24.625  20.523  75.842  1.00 88.94           O
ATOM    392  N   ARG A  54      26.741  19.984  75.256  1.00114.93           N
ATOM    393  CA  ARG A  54      26.977  21.164  74.469  1.00114.93           C
ATOM    394  CB  ARG A  54      28.458  21.592  74.445  1.00114.93           C
ATOM    395  CG  ARG A  54      28.738  22.842  73.605  1.00114.93           C
ATOM    396  CD  ARG A  54      30.220  23.050  73.272  1.00114.93           C
ATOM    397  NE  ARG A  54      30.524  22.254  72.046  1.00114.93           N
ATOM    398  CZ  ARG A  54      31.022  20.986  72.147  1.00114.93           C
ATOM    399  NH1 ARG A  54      31.305  20.458  73.374  1.00114.93           N
ATOM    400  NH2 ARG A  54      31.237  20.248  71.019  1.00114.93           N
ATOM    401  C   ARG A  54      26.606  20.842  73.054  1.00114.93           C
ATOM    402  O   ARG A  54      26.915  19.757  72.562  1.00114.93           O
ATOM    403  N   VAL A  55      25.919  21.779  72.362  1.00 96.06           N
ATOM    404  CA  VAL A  55      25.540  21.542  70.996  1.00 96.06           C
ATOM    405  CB  VAL A  55      24.054  21.556  70.772  1.00 96.06           C
ATOM    406  CG1 VAL A  55      23.521  22.967  71.074  1.00 96.06           C
ATOM    407  CG2 VAL A  55      23.771  21.073  69.341  1.00 96.06           C
ATOM    408  C   VAL A  55      26.125  22.631  70.152  1.00 96.06           C
ATOM    409  O   VAL A  55      26.151  23.799  70.538  1.00 96.06           O
ATOM    410  N   GLU A  56      26.619  22.264  68.956  1.00118.19           N
ATOM    411  CA  GLU A  56      27.242  23.235  68.107  1.00118.19           C
ATOM    412  CB  GLU A  56      28.192  22.616  67.070  1.00118.19           C
ATOM    413  CG  GLU A  56      29.232  23.615  66.573  1.00118.19           C
ATOM    414  CD  GLU A  56      30.198  23.846  67.730  1.00118.19           C
ATOM    415  OE1 GLU A  56      30.324  22.935  68.592  1.00118.19           O
ATOM    416  OE2 GLU A  56      30.817  24.942  67.774  1.00118.19           O
ATOM    417  C   GLU A  56      26.181  23.993  67.373  1.00118.19           C
ATOM    418  O   GLU A  56      25.101  23.471  67.097  1.00118.19           O
ATOM    419  N   ARG A  57      26.473  25.271  67.052  1.00142.95           N
ATOM    420  CA  ARG A  57      25.550  26.101  66.337  1.00142.95           C
ATOM    421  CB  ARG A  57      25.060  27.286  67.183  1.00142.95           C
ATOM    422  CG  ARG A  57      23.836  27.987  66.607  1.00142.95           C
ATOM    423  CD  ARG A  57      22.540  27.179  66.726  1.00142.95           C
ATOM    424  NE  ARG A  57      22.009  27.366  68.107  1.00142.95           N
ATOM    425  CZ  ARG A  57      22.242  26.422  69.067  1.00142.95           C
ATOM    426  NH1 ARG A  57      22.939  25.292  68.751  1.00142.95           N
ATOM    427  NH2 ARG A  57      21.770  26.602  70.336  1.00142.95           N
ATOM    428  C   ARG A  57      26.299  26.658  65.167  1.00142.95           C
ATOM    429  O   ARG A  57      27.432  27.117  65.307  1.00142.95           O
ATOM    430  N   ALA A  58      25.678  26.626  63.972  1.00 29.00           N
ATOM    431  CA  ALA A  58      26.329  27.097  62.785  1.00 29.00           C
ATOM    432  CB  ALA A  58      25.718  26.548  61.484  1.00 29.00           C
ATOM    433  C   ALA A  58      26.258  28.589  62.734  1.00 29.00           C
ATOM    434  O   ALA A  58      25.429  29.217  63.392  1.00 29.00           O
ATOM    435  N   ALA A  59      27.164  29.193  61.940  1.00 28.14           N
ATOM    436  CA  ALA A  59      27.205  30.616  61.778  1.00 28.14           C
ATOM    437  CB  ALA A  59      28.439  31.096  60.998  1.00 28.14           C
ATOM    438  C   ALA A  59      25.984  31.023  61.013  1.00 28.14           C
ATOM    439  O   ALA A  59      25.442  30.242  60.233  1.00 28.14           O
ATOM    440  N   ARG A  60      25.501  32.264  61.245  1.00177.37           N
ATOM    441  CA  ARG A  60      24.321  32.739  60.577  1.00177.37           C
ATOM    442  CB  ARG A  60      23.077  32.696  61.477  1.00177.37           C
ATOM    443  CG  ARG A  60      22.601  31.283  61.804  1.00177.37           C
ATOM    444  CD  ARG A  60      21.621  31.214  62.977  1.00177.37           C
ATOM    445  NE  ARG A  60      21.033  32.571  63.154  1.00177.37           N
ATOM    446  CZ  ARG A  60      21.565  33.422  64.079  1.00177.37           C
ATOM    447  NH1 ARG A  60      22.622  33.023  64.845  1.00177.37           N
ATOM    448  NH2 ARG A  60      21.036  34.668  64.248  1.00177.37           N
ATOM    449  C   ARG A  60      24.528  34.184  60.255  1.00177.37           C
ATOM    450  O   ARG A  60      25.340  34.853  60.881  1.00177.37           O
ATOM    451  N   THR A  61      23.810  34.708  59.243  1.00 38.32           N
ATOM    452  CA  THR A  61      23.908  36.112  58.967  1.00 38.32           C
ATOM    453  CB  THR A  61      23.508  36.478  57.565  1.00 38.32           C
ATOM    454  OG1 THR A  61      24.335  35.806  56.626  1.00 38.32           O
ATOM    455  CG2 THR A  61      23.641  38.000  57.392  1.00 38.32           C
ATOM    456  C   THR A  61      22.934  36.763  59.887  1.00 38.32           C
ATOM    457  O   THR A  61      21.970  36.138  60.324  1.00 38.32           O
ATOM    458  N   GLY A  62      23.165  38.042  60.224  1.00 54.73           N
ATOM    459  CA  GLY A  62      22.242  38.697  61.098  1.00 54.73           C
ATOM    460  C   GLY A  62      22.501  40.161  61.002  1.00 54.73           C
ATOM    461  O   GLY A  62      23.426  40.587  60.312  1.00 54.73           O
ATOM    462  N   ARG A  63      21.664  40.968  61.683  1.00166.86           N
ATOM    463  CA  ARG A  63      21.832  42.392  61.702  1.00166.86           C
ATOM    464  CB  ARG A  63      20.651  43.201  61.135  1.00166.86           C
ATOM    465  CG  ARG A  63      20.689  43.440  59.626  1.00166.86           C
ATOM    466  CD  ARG A  63      20.456  42.195  58.775  1.00166.86           C
ATOM    467  NE  ARG A  63      20.521  42.619  57.346  1.00166.86           N
ATOM    468  CZ  ARG A  63      20.627  41.684  56.357  1.00166.86           C
ATOM    469  NH1 ARG A  63      20.697  40.359  56.680  1.00166.86           N
ATOM    470  NH2 ARG A  63      20.666  42.071  55.048  1.00166.86           N
ATOM    471  C   ARG A  63      21.962  42.827  63.124  1.00166.86           C
ATOM    472  O   ARG A  63      21.457  42.185  64.045  1.00166.86           O
ATOM    473  N   ASN A  64      22.658  43.960  63.329  1.00 55.53           N
ATOM    474  CA  ASN A  64      22.833  44.494  64.645  1.00 55.53           C
ATOM    475  CB  ASN A  64      24.148  45.285  64.780  1.00 55.53           C
ATOM    476  CG  ASN A  64      24.462  45.503  66.252  1.00 55.53           C
ATOM    477  OD1 ASN A  64      23.624  45.973  67.019  1.00 55.53           O
ATOM    478  ND2 ASN A  64      25.708  45.141  66.660  1.00 55.53           N
ATOM    479  C   ASN A  64      21.694  45.437  64.853  1.00 55.53           C
ATOM    480  O   ASN A  64      21.526  46.391  64.100  1.00 55.53           O
ATOM    481  N   PRO A  65      20.873  45.178  65.827  1.00 77.96           N
ATOM    482  CA  PRO A  65      19.726  46.006  66.082  1.00 77.96           C
ATOM    483  CD  PRO A  65      21.270  44.405  66.990  1.00 77.96           C
ATOM    484  CB  PRO A  65      19.100  45.432  67.354  1.00 77.96           C
ATOM    485  CG  PRO A  65      20.316  44.857  68.107  1.00 77.96           C
ATOM    486  C   PRO A  65      20.086  47.452  66.249  1.00 77.96           C
ATOM    487  O   PRO A  65      19.403  48.303  65.682  1.00 77.96           O
ATOM    488  N   ARG A  66      21.113  47.761  67.064  1.00170.80           N
ATOM    489  CA  ARG A  66      21.473  49.129  67.305  1.00170.80           C
ATOM    490  CB  ARG A  66      22.402  49.249  68.524  1.00170.80           C
ATOM    491  CG  ARG A  66      23.658  48.386  68.418  1.00170.80           C
ATOM    492  CD  ARG A  66      24.283  48.095  69.781  1.00170.80           C
ATOM    493  NE  ARG A  66      23.176  47.637  70.669  1.00170.80           N
ATOM    494  CZ  ARG A  66      23.409  46.728  71.660  1.00170.80           C
ATOM    495  NH1 ARG A  66      24.656  46.199  71.827  1.00170.80           N
ATOM    496  NH2 ARG A  66      22.395  46.358  72.493  1.00170.80           N
ATOM    497  C   ARG A  66      22.108  49.795  66.114  1.00170.80           C
ATOM    498  O   ARG A  66      21.664  50.860  65.686  1.00170.80           O
ATOM    499  N   THR A  67      23.169  49.180  65.550  1.00 46.99           N
ATOM    500  CA  THR A  67      23.891  49.768  64.450  1.00 46.99           C
ATOM    501  CB  THR A  67      25.224  49.118  64.198  1.00 46.99           C
ATOM    502  OG1 THR A  67      25.060  47.764  63.805  1.00 46.99           O
ATOM    503  CG2 THR A  67      26.051  49.197  65.493  1.00 46.99           C
ATOM    504  C   THR A  67      23.091  49.690  63.189  1.00 46.99           C
ATOM    505  O   THR A  67      23.043  50.639  62.408  1.00 46.99           O
ATOM    506  N   GLY A  68      22.435  48.540  62.961  1.00 19.79           N
ATOM    507  CA  GLY A  68      21.644  48.327  61.784  1.00 19.79           C
ATOM    508  C   GLY A  68      22.513  47.702  60.738  1.00 19.79           C
ATOM    509  O   GLY A  68      22.054  47.401  59.637  1.00 19.79           O
ATOM    510  N   GLU A  69      23.802  47.481  61.060  1.00 40.55           N
ATOM    511  CA  GLU A  69      24.710  46.936  60.093  1.00 40.55           C
ATOM    512  CB  GLU A  69      26.187  47.224  60.413  1.00 40.55           C
ATOM    513  CG  GLU A  69      27.147  46.754  59.318  1.00 40.55           C
ATOM    514  CD  GLU A  69      28.558  47.132  59.738  1.00 40.55           C
ATOM    515  OE1 GLU A  69      28.926  46.858  60.911  1.00 40.55           O
ATOM    516  OE2 GLU A  69      29.284  47.713  58.891  1.00 40.55           O
ATOM    517  C   GLU A  69      24.536  45.451  59.989  1.00 40.55           C
ATOM    518  O   GLU A  69      24.194  44.772  60.955  1.00 40.55           O
ATOM    519  N   GLU A  70      24.768  44.915  58.774  1.00 70.16           N
ATOM    520  CA  GLU A  70      24.670  43.505  58.518  1.00 70.16           C
ATOM    521  CB  GLU A  70      24.696  43.180  57.016  1.00 70.16           C
ATOM    522  CG  GLU A  70      23.537  43.798  56.235  1.00 70.16           C
ATOM    523  CD  GLU A  70      23.854  43.666  54.753  1.00 70.16           C
ATOM    524  OE1 GLU A  70      24.827  42.936  54.424  1.00 70.16           O
ATOM    525  OE2 GLU A  70      23.138  44.298  53.931  1.00 70.16           O
ATOM    526  C   GLU A  70      25.884  42.871  59.117  1.00 70.16           C
ATOM    527  O   GLU A  70      26.971  43.444  59.070  1.00 70.16           O
ATOM    528  N   ILE A  71      25.736  41.668  59.706  1.00 96.57           N
ATOM    529  CA  ILE A  71      26.874  41.039  60.312  1.00 96.57           C
ATOM    530  CB  ILE A  71      26.960  41.263  61.794  1.00 96.57           C
ATOM    531  CG1 ILE A  71      25.749  40.636  62.504  1.00 96.57           C
ATOM    532  CG2 ILE A  71      27.113  42.774  62.037  1.00 96.57           C
ATOM    533  CD1 ILE A  71      25.902  40.572  64.023  1.00 96.57           C
ATOM    534  C   ILE A  71      26.807  39.560  60.100  1.00 96.57           C
ATOM    535  O   ILE A  71      25.752  38.998  59.806  1.00 96.57           O
ATOM    536  N   LYS A  72      27.971  38.890  60.219  1.00142.15           N
ATOM    537  CA  LYS A  72      28.004  37.464  60.108  1.00142.15           C
ATOM    538  CB  LYS A  72      29.132  36.960  59.187  1.00142.15           C
ATOM    539  CG  LYS A  72      28.938  35.533  58.670  1.00142.15           C
ATOM    540  CD  LYS A  72      29.048  34.449  59.739  1.00142.15           C
ATOM    541  CE  LYS A  72      30.478  33.936  59.913  1.00142.15           C
ATOM    542  NZ  LYS A  72      30.964  33.361  58.638  1.00142.15           N
ATOM    543  C   LYS A  72      28.237  36.974  61.498  1.00142.15           C
ATOM    544  O   LYS A  72      29.140  37.432  62.194  1.00142.15           O
ATOM    545  N   ILE A  73      27.409  36.020  61.943  1.00 62.25           N
ATOM    546  CA  ILE A  73      27.475  35.539  63.287  1.00 62.25           C
ATOM    547  CB  ILE A  73      26.111  35.249  63.857  1.00 62.25           C
ATOM    548  CG1 ILE A  73      25.252  36.525  63.866  1.00 62.25           C
ATOM    549  CG2 ILE A  73      26.280  34.623  65.249  1.00 62.25           C
ATOM    550  CD1 ILE A  73      23.774  36.284  64.173  1.00 62.25           C
ATOM    551  C   ILE A  73      28.239  34.266  63.237  1.00 62.25           C
ATOM    552  O   ILE A  73      27.922  33.346  62.482  1.00 62.25           O
ATOM    553  N   PRO A  74      29.272  34.228  64.026  1.00 68.10           N
ATOM    554  CA  PRO A  74      30.145  33.097  64.101  1.00 68.10           C
ATOM    555  CD  PRO A  74      29.850  35.421  64.619  1.00 68.10           C
ATOM    556  CB  PRO A  74      31.391  33.575  64.854  1.00 68.10           C
ATOM    557  CG  PRO A  74      30.947  34.876  65.548  1.00 68.10           C
ATOM    558  C   PRO A  74      29.446  31.968  64.775  1.00 68.10           C
ATOM    559  O   PRO A  74      28.461  32.195  65.476  1.00 68.10           O
ATOM    560  N   ALA A  75      29.940  30.737  64.562  1.00 28.74           N
ATOM    561  CA  ALA A  75      29.325  29.593  65.158  1.00 28.74           C
ATOM    562  CB  ALA A  75      29.964  28.257  64.741  1.00 28.74           C
ATOM    563  C   ALA A  75      29.478  29.727  66.637  1.00 28.74           C
ATOM    564  O   ALA A  75      30.401  30.383  67.119  1.00 28.74           O
ATOM    565  N   GLY A  76      28.541  29.120  67.395  1.00 22.92           N
ATOM    566  CA  GLY A  76      28.568  29.199  68.825  1.00 22.92           C
ATOM    567  C   GLY A  76      28.171  27.864  69.365  1.00 22.92           C
ATOM    568  O   GLY A  76      27.886  26.938  68.607  1.00 22.92           O
ATOM    569  N   PHE A  77      28.152  27.745  70.710  1.00105.07           N
ATOM    570  CA  PHE A  77      27.833  26.510  71.371  1.00105.07           C
ATOM    571  CB  PHE A  77      28.958  26.031  72.305  1.00105.07           C
ATOM    572  CG  PHE A  77      30.248  26.058  71.559  1.00105.07           C
ATOM    573  CD1 PHE A  77      30.964  27.233  71.471  1.00105.07           C
ATOM    574  CD2 PHE A  77      30.749  24.925  70.961  1.00105.07           C
ATOM    575  CE1 PHE A  77      32.159  27.281  70.792  1.00105.07           C
ATOM    576  CE2 PHE A  77      31.944  24.970  70.282  1.00105.07           C
ATOM    577  CZ  PHE A  77      32.651  26.146  70.194  1.00105.07           C
ATOM    578  C   PHE A  77      26.697  26.813  72.300  1.00105.07           C
ATOM    579  O   PHE A  77      26.563  27.938  72.779  1.00105.07           O
ATOM    580  N   GLY A  78      25.840  25.812  72.594  1.00 25.94           N
ATOM    581  CA  GLY A  78      24.762  26.059  73.510  1.00 25.94           C
ATOM    582  C   GLY A  78      24.524  24.806  74.299  1.00 25.94           C
ATOM    583  O   GLY A  78      24.773  23.700  73.821  1.00 25.94           O
ATOM    584  N   VAL A  79      24.021  24.954  75.543  1.00108.10           N
ATOM    585  CA  VAL A  79      23.753  23.813  76.373  1.00108.10           C
ATOM    586  CB  VAL A  79      23.639  24.164  77.821  1.00108.10           C
ATOM    587  CG1 VAL A  79      24.995  24.740  78.253  1.00108.10           C
ATOM    588  CG2 VAL A  79      22.456  25.130  78.011  1.00108.10           C
ATOM    589  C   VAL A  79      22.457  23.207  75.924  1.00108.10           C
ATOM    590  O   VAL A  79      21.558  23.911  75.465  1.00108.10           O
ATOM    591  N   LYS A  80      22.333  21.863  76.020  1.00126.44           N
ATOM    592  CA  LYS A  80      21.126  21.235  75.556  1.00126.44           C
ATOM    593  CB  LYS A  80      21.315  20.568  74.182  1.00126.44           C
ATOM    594  CG  LYS A  80      20.046  20.448  73.330  1.00126.44           C
ATOM    595  CD  LYS A  80      18.918  19.586  73.900  1.00126.44           C
ATOM    596  CE  LYS A  80      17.699  19.557  72.975  1.00126.44           C
ATOM    597  NZ  LYS A  80      16.746  18.520  73.421  1.00126.44           N
ATOM    598  C   LYS A  80      20.745  20.160  76.533  1.00126.44           C
ATOM    599  O   LYS A  80      21.604  19.505  77.119  1.00126.44           O
ATOM    600  N   LEU A  81      19.421  19.965  76.736  1.00 49.41           N
ATOM    601  CA  LEU A  81      18.940  18.967  77.648  1.00 49.41           C
ATOM    602  CB  LEU A  81      18.085  19.548  78.786  1.00 49.41           C
ATOM    603  CG  LEU A  81      17.570  18.476  79.760  1.00 49.41           C
ATOM    604  CD1 LEU A  81      18.729  17.806  80.510  1.00 49.41           C
ATOM    605  CD2 LEU A  81      16.502  19.055  80.700  1.00 49.41           C
ATOM    606  C   LEU A  81      18.067  18.009  76.897  1.00 49.41           C
ATOM    607  O   LEU A  81      17.269  18.408  76.058  1.00 49.41           O
ATOM    608  N   SER A  82      18.223  16.699  77.172  1.00 84.87           N
ATOM    609  CA  SER A  82      17.379  15.713  76.560  1.00 84.87           C
ATOM    610  CB  SER A  82      18.167  14.694  75.721  1.00 84.87           C
ATOM    611  OG  SER A  82      19.137  14.051  76.532  1.00 84.87           O
ATOM    612  C   SER A  82      16.729  14.966  77.682  1.00 84.87           C
ATOM    613  O   SER A  82      17.400  14.391  78.540  1.00 84.87           O
ATOM    614  N   ALA A  83      15.383  14.949  77.690  1.00 41.80           N
ATOM    615  CA  ALA A  83      14.683  14.316  78.773  1.00 41.80           C
ATOM    616  CB  ALA A  83      13.190  14.691  78.855  1.00 41.80           C
ATOM    617  C   ALA A  83      14.771  12.828  78.654  1.00 41.80           C
ATOM    618  O   ALA A  83      14.772  12.273  77.557  1.00 41.80           O
ATOM    619  N   GLY A  84      14.845  12.144  79.814  1.00 27.28           N
ATOM    620  CA  GLY A  84      14.916  10.709  79.853  1.00 27.28           C
ATOM    621  C   GLY A  84      13.519  10.191  79.726  1.00 27.28           C
ATOM    622  O   GLY A  84      12.558  10.942  79.873  1.00 27.28           O
ATOM    623  N   SER A  85      13.380   8.872  79.492  1.00 78.99           N
ATOM    624  CA  SER A  85      12.107   8.259  79.261  1.00 78.99           C
ATOM    625  CB  SER A  85      12.217   6.752  78.962  1.00 78.99           C
ATOM    626  OG  SER A  85      12.685   6.057  80.108  1.00 78.99           O
ATOM    627  C   SER A  85      11.213   8.424  80.450  1.00 78.99           C
ATOM    628  O   SER A  85      10.026   8.700  80.294  1.00 78.99           O
ATOM    629  N   THR A  86      11.745   8.264  81.676  1.00 96.97           N
ATOM    630  CA  THR A  86      10.898   8.340  82.832  1.00 96.97           C
ATOM    631  CB  THR A  86      11.606   7.986  84.109  1.00 96.97           C
ATOM    632  OG1 THR A  86      10.678   7.921  85.183  1.00 96.97           O
ATOM    633  CG2 THR A  86      12.683   9.041  84.395  1.00 96.97           C
ATOM    634  C   THR A  86      10.326   9.718  82.959  1.00 96.97           C
ATOM    635  O   THR A  86       9.140   9.879  83.242  1.00 96.97           O
ATOM    636  N   LEU A  87      11.152  10.760  82.757  1.00102.72           N
ATOM    637  CA  LEU A  87      10.635  12.093  82.882  1.00102.72           C
ATOM    638  CB  LEU A  87      11.717  13.185  82.855  1.00102.72           C
ATOM    639  CG  LEU A  87      12.462  13.284  84.197  1.00102.72           C
ATOM    640  CD1 LEU A  87      13.114  11.947  84.567  1.00102.72           C
ATOM    641  CD2 LEU A  87      13.456  14.454  84.213  1.00102.72           C
ATOM    642  C   LEU A  87       9.630  12.363  81.809  1.00102.72           C
ATOM    643  O   LEU A  87       8.596  12.981  82.056  1.00102.72           O
ATOM    644  N   LYS A  88       9.896  11.862  80.594  1.00138.65           N
ATOM    645  CA  LYS A  88       9.103  12.131  79.434  1.00138.65           C
ATOM    646  CB  LYS A  88       9.705  11.532  78.154  1.00138.65           C
ATOM    647  CG  LYS A  88       8.953  11.960  76.892  1.00138.65           C
ATOM    648  CD  LYS A  88       9.695  11.642  75.595  1.00138.65           C
ATOM    649  CE  LYS A  88       9.744  10.148  75.272  1.00138.65           C
ATOM    650  NZ  LYS A  88      10.488   9.929  74.013  1.00138.65           N
ATOM    651  C   LYS A  88       7.709  11.615  79.554  1.00138.65           C
ATOM    652  O   LYS A  88       6.803  12.228  78.997  1.00138.65           O
ATOM    653  N   LYS A  89       7.478  10.496  80.267  1.00254.35           N
ATOM    654  CA  LYS A  89       6.167   9.908  80.211  1.00254.35           C
ATOM    655  CB  LYS A  89       6.039   8.579  80.973  1.00254.35           C
ATOM    656  CG  LYS A  89       6.954   7.468  80.453  1.00254.35           C
ATOM    657  CD  LYS A  89       6.840   6.173  81.261  1.00254.35           C
ATOM    658  CE  LYS A  89       6.453   6.395  82.724  1.00254.35           C
ATOM    659  NZ  LYS A  89       7.463   7.242  83.397  1.00254.35           N
ATOM    660  C   LYS A  89       5.075  10.818  80.737  1.00254.35           C
ATOM    661  O   LYS A  89       4.759  10.778  81.927  1.00254.35           O
ATOM    662  N   ALA A  90       4.427  11.601  79.825  1.00168.38           N
ATOM    663  CA  ALA A  90       3.262  12.391  80.087  1.00168.38           C
ATOM    664  CB  ALA A  90       2.690  13.071  78.830  1.00168.38           C
ATOM    665  C   ALA A  90       2.265  11.392  80.546  1.00168.38           C
ATOM    666  O   ALA A  90       1.470  11.641  81.446  1.00168.38           O
ATOM    667  N   VAL A  91       2.276  10.225  79.888  1.00123.30           N
ATOM    668  CA  VAL A  91       1.480   9.113  80.295  1.00123.30           C
ATOM    669  CB  VAL A  91       0.009   9.291  80.068  1.00123.30           C
ATOM    670  CG1 VAL A  91      -0.243   9.444  78.559  1.00123.30           C
ATOM    671  CG2 VAL A  91      -0.716   8.088  80.696  1.00123.30           C
ATOM    672  C   VAL A  91       1.923   7.995  79.421  1.00123.30           C
ATOM    673  O   VAL A  91       2.435   8.214  78.325  1.00123.30           O
ATOM    674  N   ALA A  92       1.764   6.751  79.888  1.00 40.44           N
ATOM    675  CA  ALA A  92       2.159   5.675  79.039  1.00 40.44           C
ATOM    676  CB  ALA A  92       2.418   4.357  79.789  1.00 40.44           C
ATOM    677  C   ALA A  92       1.037   5.441  78.089  1.00 40.44           C
ATOM    678  O   ALA A  92      -0.106   5.796  78.368  1.00 40.44           O
ATOM    679  N   LYS A  93       1.338   4.858  76.915  1.00 76.82           N
ATOM    680  CA  LYS A  93       0.269   4.585  76.007  1.00 76.82           C
ATOM    681  CB  LYS A  93       0.539   5.035  74.563  1.00 76.82           C
ATOM    682  CG  LYS A  93       1.471   4.099  73.796  1.00 76.82           C
ATOM    683  CD  LYS A  93       1.476   4.359  72.289  1.00 76.82           C
ATOM    684  CE  LYS A  93       2.160   3.257  71.477  1.00 76.82           C
ATOM    685  NZ  LYS A  93       3.573   3.117  71.895  1.00 76.82           N
ATOM    686  C   LYS A  93       0.124   3.072  75.975  1.00 76.82           C
ATOM    687  O   LYS A  93      -0.756   2.582  75.219  1.00 76.82           O
ATOM    688  OXT LYS A  93       0.894   2.387  76.699  1.00 76.82           O
TER     689      LYS A  93
ATOM    690  N   MET B  94      30.904  12.850  82.944  1.00122.84           N
ATOM    691  CA  MET B  94      29.703  12.411  83.661  1.00122.84           C
ATOM    692  CB  MET B  94      29.008  13.596  84.343  1.00122.84           C
ATOM    693  CG  MET B  94      29.790  14.153  85.529  1.00122.84           C
ATOM    694  SD  MET B  94      28.988  15.555  86.358  1.00122.84           S
ATOM    695  CE  MET B  94      30.213  15.622  87.694  1.00122.84           C
ATOM    696  C   MET B  94      28.839  11.893  82.593  1.00122.84           C
ATOM    697  O   MET B  94      27.633  11.711  82.759  1.00122.84           O
ATOM    698  N   SER B  95      29.498  11.674  81.438  1.00 81.02           N
ATOM    699  CA  SER B  95      28.896  10.986  80.349  1.00 81.02           C
ATOM    700  CB  SER B  95      29.782  10.946  79.093  1.00 81.02           C
ATOM    701  OG  SER B  95      29.115  10.250  78.050  1.00 81.02           O
ATOM    702  C   SER B  95      28.830   9.627  80.922  1.00 81.02           C
ATOM    703  O   SER B  95      27.959   8.820  80.600  1.00 81.02           O
ATOM    704  N   VAL B  96      29.794   9.374  81.834  1.00 98.26           N
ATOM    705  CA  VAL B  96      29.789   8.165  82.570  1.00 98.26           C
ATOM    706  CB  VAL B  96      30.823   8.137  83.656  1.00 98.26           C
ATOM    707  CG1 VAL B  96      30.652   6.841  84.466  1.00 98.26           C
ATOM    708  CG2 VAL B  96      32.208   8.286  83.010  1.00 98.26           C
ATOM    709  C   VAL B  96      28.449   8.152  83.213  1.00 98.26           C
ATOM    710  O   VAL B  96      27.703   7.219  82.922  1.00 98.26           O
ATOM    711  N   ASN B  97      28.108   9.195  84.039  1.00167.69           N
ATOM    712  CA  ASN B  97      26.780   9.308  84.608  1.00167.69           C
ATOM    713  CB  ASN B  97      25.975   8.009  84.817  1.00167.69           C
ATOM    714  CG  ASN B  97      26.802   7.118  85.731  1.00167.69           C
ATOM    715  OD1 ASN B  97      28.006   7.319  85.880  1.00167.69           O
ATOM    716  ND2 ASN B  97      26.148   6.099  86.347  1.00167.69           N
ATOM    717  C   ASN B  97      26.731   9.904  85.973  1.00167.69           C
ATOM    718  O   ASN B  97      27.619  10.609  86.452  1.00167.69           O
ATOM    719  N   ARG B  98      25.591   9.563  86.614  1.00124.14           N
ATOM    720  CA  ARG B  98      25.152   9.960  87.917  1.00124.14           C
ATOM    721  CB  ARG B  98      23.766   9.391  88.268  0.00124.14           C
ATOM    722  CG  ARG B  98      23.307   9.716  89.692  0.00124.14           C
ATOM    723  CD  ARG B  98      21.845   9.348  89.963  0.00124.14           C
ATOM    724  NE  ARG B  98      21.635   7.943  89.518  1.00124.14           N
ATOM    725  CZ  ARG B  98      20.510   7.272  89.900  1.00124.14           C
ATOM    726  NH1 ARG B  98      19.600   7.877  90.719  1.00124.14           N
ATOM    727  NH2 ARG B  98      20.289   6.000  89.458  1.00124.14           N
ATOM    728  C   ARG B  98      26.119   9.493  88.958  1.00124.14           C
ATOM    729  O   ARG B  98      26.403  10.224  89.905  1.00124.14           O
ATOM    730  N   THR B  99      26.668   8.275  88.817  1.00 99.59           N
ATOM    731  CA  THR B  99      27.559   7.800  89.840  1.00 99.59           C
ATOM    732  CB  THR B  99      28.096   6.421  89.571  1.00 99.59           C
ATOM    733  OG1 THR B  99      28.862   5.972  90.679  1.00 99.59           O
ATOM    734  CG2 THR B  99      28.961   6.440  88.300  1.00 99.59           C
ATOM    735  C   THR B  99      28.722   8.740  89.942  1.00 99.59           C
ATOM    736  O   THR B  99      29.180   9.059  91.037  1.00 99.59           O
ATOM    737  N   GLU B 100      29.234   9.203  88.789  1.00 87.07           N
ATOM    738  CA  GLU B 100      30.366  10.084  88.729  1.00 87.07           C
ATOM    739  CB  GLU B 100      30.830  10.330  87.288  1.00 87.07           C
ATOM    740  CG  GLU B 100      32.022  11.275  87.165  1.00 87.07           C
ATOM    741  CD  GLU B 100      32.262  11.480  85.677  1.00 87.07           C
ATOM    742  OE1 GLU B 100      31.659  10.711  84.883  1.00 87.07           O
ATOM    743  OE2 GLU B 100      33.038  12.404  85.314  1.00 87.07           O
ATOM    744  C   GLU B 100      30.026  11.418  89.315  1.00 87.07           C
ATOM    745  O   GLU B 100      30.856  12.043  89.972  1.00 87.07           O
ATOM    746  N   LEU B 101      28.798  11.899  89.052  1.00 50.26           N
ATOM    747  CA  LEU B 101      28.350  13.181  89.514  1.00 50.26           C
ATOM    748  CB  LEU B 101      26.932  13.482  88.998  1.00 50.26           C
ATOM    749  CG  LEU B 101      26.372  14.841  89.439  1.00 50.26           C
ATOM    750  CD1 LEU B 101      27.215  15.990  88.877  1.00 50.26           C
ATOM    751  CD2 LEU B 101      24.885  14.974  89.079  1.00 50.26           C
ATOM    752  C   LEU B 101      28.297  13.172  91.013  1.00 50.26           C
ATOM    753  O   LEU B 101      28.703  14.131  91.671  1.00 50.26           O
ATOM    754  N   VAL B 102      27.790  12.067  91.590  1.00 97.17           N
ATOM    755  CA  VAL B 102      27.620  11.962  93.010  1.00 97.17           C
ATOM    756  CB  VAL B 102      26.902  10.709  93.435  1.00 97.17           C
ATOM    757  CG1 VAL B 102      27.866   9.509  93.423  1.00 97.17           C
ATOM    758  CG2 VAL B 102      26.229  10.983  94.788  1.00 97.17           C
ATOM    759  C   VAL B 102      28.962  11.999  93.673  1.00 97.17           C
ATOM    760  O   VAL B 102      29.123  12.602  94.733  1.00 97.17           O
ATOM    761  N   ALA B 103      29.972  11.353  93.061  1.00 29.90           N
ATOM    762  CA  ALA B 103      31.283  11.299  93.639  1.00 29.90           C
ATOM    763  CB  ALA B 103      32.256  10.445  92.808  1.00 29.90           C
ATOM    764  C   ALA B 103      31.844  12.688  93.715  1.00 29.90           C
ATOM    765  O   ALA B 103      32.448  13.068  94.715  1.00 29.90           O
ATOM    766  N   GLN B 104      31.644  13.485  92.651  1.00 75.03           N
ATOM    767  CA  GLN B 104      32.186  14.811  92.570  1.00 75.03           C
ATOM    768  CB  GLN B 104      31.892  15.462  91.207  1.00 75.03           C
ATOM    769  CG  GLN B 104      32.527  16.840  91.009  1.00 75.03           C
ATOM    770  CD  GLN B 104      33.992  16.628  90.654  1.00 75.03           C
ATOM    771  OE1 GLN B 104      34.550  15.560  90.899  1.00 75.03           O
ATOM    772  NE2 GLN B 104      34.631  17.666  90.050  1.00 75.03           N
ATOM    773  C   GLN B 104      31.563  15.680  93.622  1.00 75.03           C
ATOM    774  O   GLN B 104      32.242  16.504  94.230  1.00 75.03           O
ATOM    775  N   ILE B 105      30.240  15.527  93.822  1.00111.77           N
ATOM    776  CA  ILE B 105      29.426  16.300  94.727  1.00111.77           C
ATOM    777  CB  ILE B 105      27.963  16.065  94.514  1.00111.77           C
ATOM    778  CG1 ILE B 105      27.605  16.384  93.056  1.00111.77           C
ATOM    779  CG2 ILE B 105      27.189  16.910  95.540  1.00111.77           C
ATOM    780  CD1 ILE B 105      28.035  17.787  92.634  1.00111.77           C
ATOM    781  C   ILE B 105      29.727  15.998  96.163  1.00111.77           C
ATOM    782  O   ILE B 105      29.642  16.878  97.019  1.00111.77           O
ATOM    783  N   ALA B 106      30.014  14.725  96.483  1.00 35.22           N
ATOM    784  CA  ALA B 106      30.286  14.370  97.845  1.00 35.22           C
ATOM    785  CB  ALA B 106      30.601  12.874  98.021  1.00 35.22           C
ATOM    786  C   ALA B 106      31.492  15.138  98.290  1.00 35.22           C
ATOM    787  O   ALA B 106      31.553  15.598  99.429  1.00 35.22           O
ATOM    788  N   GLU B 107      32.499  15.277  97.405  1.00 87.36           N
ATOM    789  CA  GLU B 107      33.718  15.936  97.783  1.00 87.36           C
ATOM    790  CB  GLU B 107      34.855  15.730  96.769  1.00 87.36           C
ATOM    791  CG  GLU B 107      35.345  14.280  96.701  1.00 87.36           C
ATOM    792  CD  GLU B 107      35.772  13.852  98.101  0.00 87.36           C
ATOM    793  OE1 GLU B 107      34.885  13.766  98.990  0.00 87.36           O
ATOM    794  OE2 GLU B 107      36.992  13.601  98.297  0.00 87.36           O
ATOM    795  C   GLU B 107      33.557  17.415  98.016  1.00 87.36           C
ATOM    796  O   GLU B 107      34.052  17.934  99.015  1.00 87.36           O
ATOM    797  N   ARG B 108      32.863  18.149  97.119  1.00134.32           N
ATOM    798  CA  ARG B 108      32.781  19.580  97.272  1.00134.32           C
ATOM    799  CB  ARG B 108      32.065  20.283  96.105  1.00134.32           C
ATOM    800  CG  ARG B 108      32.013  21.804  96.274  1.00134.32           C
ATOM    801  CD  ARG B 108      30.866  22.282  97.168  1.00134.32           C
ATOM    802  NE  ARG B 108      31.060  23.740  97.412  1.00134.32           N
ATOM    803  CZ  ARG B 108      30.004  24.516  97.793  1.00134.32           C
ATOM    804  NH1 ARG B 108      28.761  23.967  97.907  1.00134.32           N
ATOM    805  NH2 ARG B 108      30.191  25.842  98.060  1.00134.32           N
ATOM    806  C   ARG B 108      32.033  19.939  98.525  1.00134.32           C
ATOM    807  O   ARG B 108      32.430  20.841  99.260  1.00134.32           O
ATOM    808  N   ALA B 109      30.904  19.251  98.764  1.00 56.52           N
ATOM    809  CA  ALA B 109      30.006  19.423  99.877  1.00 56.52           C
ATOM    810  CB  ALA B 109      28.698  18.631  99.710  1.00 56.52           C
ATOM    811  C   ALA B 109      30.644  18.981 101.157  1.00 56.52           C
ATOM    812  O   ALA B 109      30.317  19.505 102.221  1.00 56.52           O
ATOM    813  N   ASN B 110      31.568  17.999 101.079  1.00 72.12           N
ATOM    814  CA  ASN B 110      32.189  17.407 102.230  1.00 72.12           C
ATOM    815  CB  ASN B 110      32.817  18.449 103.170  1.00 72.12           C
ATOM    816  CG  ASN B 110      33.992  19.073 102.424  1.00 72.12           C
ATOM    817  OD1 ASN B 110      34.903  18.374 101.984  1.00 72.12           O
ATOM    818  ND2 ASN B 110      33.964  20.423 102.269  1.00 72.12           N
ATOM    819  C   ASN B 110      31.203  16.569 102.990  1.00 72.12           C
ATOM    820  O   ASN B 110      31.072  16.685 104.208  1.00 72.12           O
ATOM    821  N   LEU B 111      30.472  15.702 102.254  1.00 71.87           N
ATOM    822  CA  LEU B 111      29.543  14.765 102.822  1.00 71.87           C
ATOM    823  CB  LEU B 111      28.108  14.952 102.300  1.00 71.87           C
ATOM    824  CG  LEU B 111      27.522  16.352 102.572  1.00 71.87           C
ATOM    825  CD1 LEU B 111      26.050  16.438 102.136  1.00 71.87           C
ATOM    826  CD2 LEU B 111      27.737  16.783 104.031  1.00 71.87           C
ATOM    827  C   LEU B 111      29.990  13.394 102.398  1.00 71.87           C
ATOM    828  O   LEU B 111      31.087  13.223 101.864  1.00 71.87           O
ATOM    829  N   THR B 112      29.157  12.368 102.689  1.00117.08           N
ATOM    830  CA  THR B 112      29.400  11.012 102.277  1.00117.08           C
ATOM    831  CB  THR B 112      28.733  10.009 103.168  1.00117.08           C
ATOM    832  OG1 THR B 112      28.963   8.690 102.698  1.00117.08           O
ATOM    833  CG2 THR B 112      27.227  10.316 103.207  1.00117.08           C
ATOM    834  C   THR B 112      28.829  10.839 100.895  1.00117.08           C
ATOM    835  O   THR B 112      28.105  11.700 100.395  1.00117.08           O
ATOM    836  N   LYS B 113      29.194   9.724 100.228  1.00150.98           N
ATOM    837  CA  LYS B 113      28.721   9.399  98.909  1.00150.98           C
ATOM    838  CB  LYS B 113      29.422   8.160  98.320  1.00150.98           C
ATOM    839  CG  LYS B 113      28.999   7.827  96.888  1.00150.98           C
ATOM    840  CD  LYS B 113      29.533   8.805  95.838  0.00150.98           C
ATOM    841  CE  LYS B 113      30.826   8.331  95.169  0.00150.98           C
ATOM    842  NZ  LYS B 113      30.526   7.249  94.205  0.00150.98           N
ATOM    843  C   LYS B 113      27.255   9.094  98.983  1.00150.98           C
ATOM    844  O   LYS B 113      26.488   9.455  98.091  1.00150.98           O
ATOM    845  N   VAL B 114      26.829   8.407 100.060  1.00101.11           N
ATOM    846  CA  VAL B 114      25.465   7.994 100.203  1.00101.11           C
ATOM    847  CB  VAL B 114      25.218   7.156 101.424  1.00101.11           C
ATOM    848  CG1 VAL B 114      26.056   5.874 101.310  1.00101.11           C
ATOM    849  CG2 VAL B 114      25.507   7.988 102.680  1.00101.11           C
ATOM    850  C   VAL B 114      24.581   9.198 100.291  1.00101.11           C
ATOM    851  O   VAL B 114      23.453   9.169  99.804  1.00101.11           O
ATOM    852  N   GLN B 115      25.042  10.266 100.970  1.00 58.50           N
ATOM    853  CA  GLN B 115      24.247  11.453 101.122  1.00 58.50           C
ATOM    854  CB  GLN B 115      24.799  12.405 102.192  1.00 58.50           C
ATOM    855  CG  GLN B 115      24.700  11.807 103.596  1.00 58.50           C
ATOM    856  CD  GLN B 115      25.185  12.844 104.595  1.00 58.50           C
ATOM    857  OE1 GLN B 115      25.022  12.677 105.803  1.00 58.50           O
ATOM    858  NE2 GLN B 115      25.786  13.951 104.081  1.00 58.50           N
ATOM    859  C   GLN B 115      24.126  12.201  99.831  1.00 58.50           C
ATOM    860  O   GLN B 115      23.055  12.710  99.497  1.00 58.50           O
ATOM    861  N   ALA B 116      25.225  12.297  99.063  1.00 40.06           N
ATOM    862  CA  ALA B 116      25.160  13.037  97.839  1.00 40.06           C
ATOM    863  CB  ALA B 116      26.496  13.040  97.075  1.00 40.06           C
ATOM    864  C   ALA B 116      24.136  12.373  96.974  1.00 40.06           C
ATOM    865  O   ALA B 116      23.264  13.033  96.410  1.00 40.06           O
ATOM    866  N   ASP B 117      24.193  11.029  96.896  1.00 46.20           N
ATOM    867  CA  ASP B 117      23.321  10.274  96.042  1.00 46.20           C
ATOM    868  CB  ASP B 117      23.686   8.779  96.003  1.00 46.20           C
ATOM    869  CG  ASP B 117      22.842   8.113  94.924  1.00 46.20           C
ATOM    870  OD1 ASP B 117      21.595   8.063  95.095  1.00 46.20           O
ATOM    871  OD2 ASP B 117      23.431   7.651  93.911  1.00 46.20           O
ATOM    872  C   ASP B 117      21.888  10.409  96.469  1.00 46.20           C
ATOM    873  O   ASP B 117      21.008  10.598  95.630  1.00 46.20           O
ATOM    874  N   ALA B 118      21.611  10.314  97.783  1.00 32.10           N
ATOM    875  CA  ALA B 118      20.261  10.392  98.270  1.00 32.10           C
ATOM    876  CB  ALA B 118      20.154  10.169  99.788  1.00 32.10           C
ATOM    877  C   ALA B 118      19.709  11.752  97.979  1.00 32.10           C
ATOM    878  O   ALA B 118      18.541  11.892  97.621  1.00 32.10           O
ATOM    879  N   ALA B 119      20.529  12.802  98.174  1.00 35.75           N
ATOM    880  CA  ALA B 119      20.086  14.142  97.912  1.00 35.75           C
ATOM    881  CB  ALA B 119      21.110  15.206  98.344  1.00 35.75           C
ATOM    882  C   ALA B 119      19.836  14.321  96.444  1.00 35.75           C
ATOM    883  O   ALA B 119      18.822  14.891  96.044  1.00 35.75           O
ATOM    884  N   LEU B 120      20.756  13.822  95.597  1.00 54.46           N
ATOM    885  CA  LEU B 120      20.630  14.019  94.180  1.00 54.46           C
ATOM    886  CB  LEU B 120      21.836  13.459  93.407  1.00 54.46           C
ATOM    887  CG  LEU B 120      21.736  13.654  91.885  1.00 54.46           C
ATOM    888  CD1 LEU B 120      21.640  15.142  91.516  1.00 54.46           C
ATOM    889  CD2 LEU B 120      22.894  12.945  91.165  1.00 54.46           C
ATOM    890  C   LEU B 120      19.398  13.336  93.679  1.00 54.46           C
ATOM    891  O   LEU B 120      18.603  13.934  92.956  1.00 54.46           O
ATOM    892  N   GLY B 121      19.185  12.069  94.086  1.00 31.39           N
ATOM    893  CA  GLY B 121      18.067  11.307  93.621  1.00 31.39           C
ATOM    894  C   GLY B 121      16.790  11.986  94.015  1.00 31.39           C
ATOM    895  O   GLY B 121      15.846  12.058  93.229  1.00 31.39           O
ATOM    896  N   ALA B 122      16.719  12.503  95.251  1.00 31.75           N
ATOM    897  CA  ALA B 122      15.514  13.128  95.723  1.00 31.75           C
ATOM    898  CB  ALA B 122      15.624  13.615  97.177  1.00 31.75           C
ATOM    899  C   ALA B 122      15.225  14.323  94.865  1.00 31.75           C
ATOM    900  O   ALA B 122      14.088  14.558  94.464  1.00 31.75           O
ATOM    901  N   PHE B 123      16.278  15.088  94.536  1.00119.18           N
ATOM    902  CA  PHE B 123      16.216  16.294  93.760  1.00119.18           C
ATOM    903  CB  PHE B 123      17.640  16.849  93.581  1.00119.18           C
ATOM    904  CG  PHE B 123      17.725  17.763  92.412  1.00119.18           C
ATOM    905  CD1 PHE B 123      17.333  19.075  92.487  1.00119.18           C
ATOM    906  CD2 PHE B 123      18.236  17.281  91.228  1.00119.18           C
ATOM    907  CE1 PHE B 123      17.439  19.890  91.386  1.00119.18           C
ATOM    908  CE2 PHE B 123      18.344  18.092  90.128  1.00119.18           C
ATOM    909  CZ  PHE B 123      17.943  19.402  90.206  1.00119.18           C
ATOM    910  C   PHE B 123      15.643  16.029  92.397  1.00119.18           C
ATOM    911  O   PHE B 123      14.787  16.782  91.931  1.00119.18           O
ATOM    912  N   GLN B 124      16.112  14.964  91.714  1.00 52.38           N
ATOM    913  CA  GLN B 124      15.667  14.655  90.386  1.00 52.38           C
ATOM    914  CB  GLN B 124      16.428  13.451  89.803  1.00 52.38           C
ATOM    915  CG  GLN B 124      17.930  13.692  89.658  1.00 52.38           C
ATOM    916  CD  GLN B 124      18.592  12.348  89.385  1.00 52.38           C
ATOM    917  OE1 GLN B 124      19.782  12.280  89.082  1.00 52.38           O
ATOM    918  NE2 GLN B 124      17.809  11.244  89.512  1.00 52.38           N
ATOM    919  C   GLN B 124      14.219  14.280  90.406  1.00 52.38           C
ATOM    920  O   GLN B 124      13.439  14.747  89.577  1.00 52.38           O
ATOM    921  N   ASP B 125      13.828  13.429  91.373  1.00 36.90           N
ATOM    922  CA  ASP B 125      12.480  12.943  91.473  1.00 36.90           C
ATOM    923  CB  ASP B 125      12.286  11.968  92.647  1.00 36.90           C
ATOM    924  CG  ASP B 125      13.035  10.683  92.332  1.00 36.90           C
ATOM    925  OD1 ASP B 125      13.267  10.420  91.122  1.00 36.90           O
ATOM    926  OD2 ASP B 125      13.387   9.949  93.291  1.00 36.90           O
ATOM    927  C   ASP B 125      11.556  14.093  91.719  1.00 36.90           C
ATOM    928  O   ASP B 125      10.477  14.165  91.136  1.00 36.90           O
ATOM    929  N   VAL B 126      11.947  15.028  92.602  1.00101.28           N
ATOM    930  CA  VAL B 126      11.072  16.120  92.915  1.00101.28           C
ATOM    931  CB  VAL B 126      11.540  16.947  94.079  1.00101.28           C
ATOM    932  CG1 VAL B 126      11.537  16.049  95.327  1.00101.28           C
ATOM    933  CG2 VAL B 126      12.913  17.551  93.765  1.00101.28           C
ATOM    934  C   VAL B 126      10.882  16.990  91.708  1.00101.28           C
ATOM    935  O   VAL B 126       9.777  17.463  91.450  1.00101.28           O
ATOM    936  N   LEU B 127      11.950  17.228  90.921  1.00 54.36           N
ATOM    937  CA  LEU B 127      11.813  18.066  89.760  1.00 54.36           C
ATOM    938  CB  LEU B 127      13.118  18.230  88.958  1.00 54.36           C
ATOM    939  CG  LEU B 127      14.244  18.992  89.673  1.00 54.36           C
ATOM    940  CD1 LEU B 127      15.418  19.231  88.711  1.00 54.36           C
ATOM    941  CD2 LEU B 127      13.738  20.289  90.326  1.00 54.36           C
ATOM    942  C   LEU B 127      10.842  17.441  88.804  1.00 54.36           C
ATOM    943  O   LEU B 127       9.964  18.121  88.271  1.00 54.36           O
ATOM    944  N   VAL B 128      10.968  16.120  88.565  1.00 94.48           N
ATOM    945  CA  VAL B 128      10.132  15.473  87.596  1.00 94.48           C
ATOM    946  CB  VAL B 128      10.487  14.030  87.355  1.00 94.48           C
ATOM    947  CG1 VAL B 128      10.137  13.199  88.598  1.00 94.48           C
ATOM    948  CG2 VAL B 128       9.762  13.561  86.082  1.00 94.48           C
ATOM    949  C   VAL B 128       8.706  15.540  88.036  1.00 94.48           C
ATOM    950  O   VAL B 128       7.806  15.736  87.219  1.00 94.48           O
ATOM    951  N   GLU B 129       8.468  15.358  89.347  1.00 47.00           N
ATOM    952  CA  GLU B 129       7.135  15.367  89.871  1.00 47.00           C
ATOM    953  CB  GLU B 129       7.111  15.003  91.360  1.00 47.00           C
ATOM    954  CG  GLU B 129       7.629  13.590  91.627  1.00 47.00           C
ATOM    955  CD  GLU B 129       7.838  13.459  93.126  1.00 47.00           C
ATOM    956  OE1 GLU B 129       7.526  14.444  93.844  1.00 47.00           O
ATOM    957  OE2 GLU B 129       8.310  12.378  93.568  1.00 47.00           O
ATOM    958  C   GLU B 129       6.545  16.735  89.713  1.00 47.00           C
ATOM    959  O   GLU B 129       5.403  16.872  89.275  1.00 47.00           O
ATOM    960  N   SER B 130       7.324  17.785  90.044  1.00 76.99           N
ATOM    961  CA  SER B 130       6.825  19.132  89.973  1.00 76.99           C
ATOM    962  CB  SER B 130       7.853  20.187  90.416  1.00 76.99           C
ATOM    963  OG  SER B 130       7.293  21.486  90.290  1.00 76.99           O
ATOM    964  C   SER B 130       6.452  19.450  88.557  1.00 76.99           C
ATOM    965  O   SER B 130       5.381  19.992  88.291  1.00 76.99           O
ATOM    966  N   LEU B 131       7.330  19.106  87.602  1.00 95.40           N
ATOM    967  CA  LEU B 131       7.073  19.432  86.230  1.00 95.40           C
ATOM    968  CB  LEU B 131       8.284  19.120  85.321  1.00 95.40           C
ATOM    969  CG  LEU B 131       8.185  19.586  83.849  1.00 95.40           C
ATOM    970  CD1 LEU B 131       9.527  19.359  83.137  1.00 95.40           C
ATOM    971  CD2 LEU B 131       7.028  18.930  83.076  1.00 95.40           C
ATOM    972  C   LEU B 131       5.874  18.665  85.758  1.00 95.40           C
ATOM    973  O   LEU B 131       5.045  19.186  85.012  1.00 95.40           O
ATOM    974  N   SER B 132       5.741  17.398  86.182  1.00 88.85           N
ATOM    975  CA  SER B 132       4.654  16.594  85.693  1.00 88.85           C
ATOM    976  CB  SER B 132       4.685  15.148  86.214  1.00 88.85           C
ATOM    977  OG  SER B 132       4.455  15.125  87.615  1.00 88.85           O
ATOM    978  C   SER B 132       3.353  17.203  86.115  1.00 88.85           C
ATOM    979  O   SER B 132       2.351  17.072  85.411  1.00 88.85           O
ATOM    980  N   LYS B 133       3.345  17.852  87.298  1.00115.31           N
ATOM    981  CA  LYS B 133       2.198  18.516  87.857  1.00115.31           C
ATOM    982  CB  LYS B 133       2.361  18.933  89.327  1.00115.31           C
ATOM    983  CG  LYS B 133       1.076  19.523  89.911  1.00115.31           C
ATOM    984  CD  LYS B 133       1.082  19.635  91.437  1.00115.31           C
ATOM    985  CE  LYS B 133       1.100  18.277  92.143  1.00115.31           C
ATOM    986  NZ  LYS B 133       1.086  18.466  93.611  1.00115.31           N
ATOM    987  C   LYS B 133       1.883  19.752  87.071  1.00115.31           C
ATOM    988  O   LYS B 133       0.740  20.203  87.061  1.00115.31           O
ATOM    989  N   GLY B 134       2.884  20.352  86.395  1.00 34.23           N
ATOM    990  CA  GLY B 134       2.618  21.564  85.672  1.00 34.23           C
ATOM    991  C   GLY B 134       3.250  22.724  86.378  1.00 34.23           C
ATOM    992  O   GLY B 134       2.931  23.878  86.093  1.00 34.23           O
ATOM    993  N   GLU B 135       4.168  22.452  87.324  1.00 90.66           N
ATOM    994  CA  GLU B 135       4.815  23.530  88.016  1.00 90.66           C
ATOM    995  CB  GLU B 135       4.980  23.261  89.520  1.00 90.66           C
ATOM    996  CG  GLU B 135       5.397  24.495  90.322  1.00 90.66           C
ATOM    997  CD  GLU B 135       5.224  24.165  91.795  1.00 90.66           C
ATOM    998  OE1 GLU B 135       5.729  23.095  92.229  1.00 90.66           O
ATOM    999  OE2 GLU B 135       4.569  24.974  92.504  1.00 90.66           O
ATOM   1000  C   GLU B 135       6.172  23.744  87.415  1.00 90.66           C
ATOM   1001  O   GLU B 135       6.829  22.809  86.961  1.00 90.66           O
ATOM   1002  N   PRO B 136       6.559  24.991  87.326  1.00 84.11           N
ATOM   1003  CA  PRO B 136       7.878  25.312  86.844  1.00 84.11           C
ATOM   1004  CD  PRO B 136       5.600  26.037  87.012  1.00 84.11           C
ATOM   1005  CB  PRO B 136       7.789  26.716  86.242  1.00 84.11           C
ATOM   1006  CG  PRO B 136       6.463  27.284  86.776  1.00 84.11           C
ATOM   1007  C   PRO B 136       8.908  25.197  87.934  1.00 84.11           C
ATOM   1008  O   PRO B 136       8.641  25.605  89.063  1.00 84.11           O
ATOM   1009  N   VAL B 137      10.106  24.673  87.614  1.00 51.82           N
ATOM   1010  CA  VAL B 137      11.154  24.592  88.593  1.00 51.82           C
ATOM   1011  CB  VAL B 137      11.810  23.241  88.642  1.00 51.82           C
ATOM   1012  CG1 VAL B 137      13.012  23.303  89.602  1.00 51.82           C
ATOM   1013  CG2 VAL B 137      10.752  22.196  89.030  1.00 51.82           C
ATOM   1014  C   VAL B 137      12.200  25.566  88.151  1.00 51.82           C
ATOM   1015  O   VAL B 137      12.719  25.453  87.043  1.00 51.82           O
ATOM   1016  N   LYS B 138      12.544  26.559  88.997  1.00 65.02           N
ATOM   1017  CA  LYS B 138      13.541  27.500  88.571  1.00 65.02           C
ATOM   1018  CB  LYS B 138      13.042  28.957  88.507  1.00 65.02           C
ATOM   1019  CG  LYS B 138      11.911  29.196  87.505  1.00 65.02           C
ATOM   1020  CD  LYS B 138      11.300  30.597  87.607  1.00 65.02           C
ATOM   1021  CE  LYS B 138      10.015  30.788  86.798  1.00 65.02           C
ATOM   1022  NZ  LYS B 138       8.837  30.620  87.678  1.00 65.02           N
ATOM   1023  C   LYS B 138      14.663  27.468  89.561  1.00 65.02           C
ATOM   1024  O   LYS B 138      14.445  27.627  90.762  1.00 65.02           O
ATOM   1025  N   VAL B 139      15.904  27.252  89.076  1.00105.99           N
ATOM   1026  CA  VAL B 139      17.028  27.240  89.967  1.00105.99           C
ATOM   1027  CB  VAL B 139      17.779  25.935  89.989  1.00105.99           C
ATOM   1028  CG1 VAL B 139      16.831  24.855  90.537  1.00105.99           C
ATOM   1029  CG2 VAL B 139      18.312  25.620  88.582  1.00105.99           C
ATOM   1030  C   VAL B 139      17.964  28.332  89.558  1.00105.99           C
ATOM   1031  O   VAL B 139      18.498  28.349  88.448  1.00105.99           O
ATOM   1032  N   THR B 140      18.217  29.271  90.486  1.00108.10           N
ATOM   1033  CA  THR B 140      19.050  30.379  90.136  1.00108.10           C
ATOM   1034  CB  THR B 140      19.166  31.431  91.203  1.00108.10           C
ATOM   1035  OG1 THR B 140      19.789  30.898  92.362  1.00108.10           O
ATOM   1036  CG2 THR B 140      17.757  31.950  91.538  1.00108.10           C
ATOM   1037  C   THR B 140      20.417  29.859  89.856  1.00108.10           C
ATOM   1038  O   THR B 140      20.960  29.040  90.597  1.00108.10           O
ATOM   1039  N   GLY B 141      20.981  30.309  88.723  1.00 68.32           N
ATOM   1040  CA  GLY B 141      22.317  29.966  88.354  1.00 68.32           C
ATOM   1041  C   GLY B 141      22.327  28.770  87.444  1.00 68.32           C
ATOM   1042  O   GLY B 141      23.320  28.555  86.754  1.00 68.32           O
ATOM   1043  N   LEU B 142      21.357  27.836  87.552  1.00219.65           N
ATOM   1044  CA  LEU B 142      21.336  26.784  86.564  1.00219.65           C
ATOM   1045  CB  LEU B 142      20.880  25.423  87.106  1.00219.65           C
ATOM   1046  CG  LEU B 142      21.894  24.686  87.986  1.00219.65           C
ATOM   1047  CD1 LEU B 142      21.396  23.256  88.254  1.00219.65           C
ATOM   1048  CD2 LEU B 142      23.305  24.730  87.377  1.00219.65           C
ATOM   1049  C   LEU B 142      20.450  26.996  85.369  1.00219.65           C
ATOM   1050  O   LEU B 142      20.903  27.025  84.226  1.00219.65           O
ATOM   1051  N   LEU B 143      19.126  27.133  85.631  1.00172.27           N
ATOM   1052  CA  LEU B 143      18.166  27.086  84.558  1.00172.27           C
ATOM   1053  CB  LEU B 143      18.464  25.992  83.492  1.00172.27           C
ATOM   1054  CG  LEU B 143      18.725  24.516  83.924  1.00172.27           C
ATOM   1055  CD1 LEU B 143      20.174  24.260  84.365  1.00172.27           C
ATOM   1056  CD2 LEU B 143      17.711  24.006  84.962  1.00172.27           C
ATOM   1057  C   LEU B 143      16.797  26.789  85.126  1.00172.27           C
ATOM   1058  O   LEU B 143      16.591  26.814  86.338  1.00172.27           O
ATOM   1059  N   SER B 144      15.805  26.500  84.246  1.00 40.40           N
ATOM   1060  CA  SER B 144      14.481  26.173  84.716  1.00 40.40           C
ATOM   1061  CB  SER B 144      13.480  27.336  84.594  1.00 40.40           C
ATOM   1062  OG  SER B 144      13.274  27.672  83.229  1.00 40.40           O
ATOM   1063  C   SER B 144      13.921  25.014  83.928  1.00 40.40           C
ATOM   1064  O   SER B 144      14.340  24.754  82.800  1.00 40.40           O
ATOM   1065  N   VAL B 145      12.951  24.278  84.525  1.00 96.15           N
ATOM   1066  CA  VAL B 145      12.331  23.150  83.870  1.00 96.15           C
ATOM   1067  CB  VAL B 145      12.605  21.841  84.554  1.00 96.15           C
ATOM   1068  CG1 VAL B 145      11.940  21.862  85.939  1.00 96.15           C
ATOM   1069  CG2 VAL B 145      12.121  20.698  83.646  1.00 96.15           C
ATOM   1070  C   VAL B 145      10.843  23.360  83.884  1.00 96.15           C
ATOM   1071  O   VAL B 145      10.273  23.787  84.890  1.00 96.15           O
ATOM   1072  N   GLU B 146      10.178  23.056  82.748  1.00 99.86           N
ATOM   1073  CA  GLU B 146       8.764  23.286  82.648  1.00 99.86           C
ATOM   1074  CB  GLU B 146       8.465  24.713  82.154  1.00 99.86           C
ATOM   1075  CG  GLU B 146       6.986  25.070  82.027  1.00 99.86           C
ATOM   1076  CD  GLU B 146       6.920  26.518  81.553  1.00 99.86           C
ATOM   1077  OE1 GLU B 146       7.201  26.760  80.349  1.00 99.86           O
ATOM   1078  OE2 GLU B 146       6.602  27.399  82.394  1.00 99.86           O
ATOM   1079  C   GLU B 146       8.176  22.309  81.668  1.00 99.86           C
ATOM   1080  O   GLU B 146       8.889  21.619  80.939  1.00 99.86           O
ATOM   1081  N   ARG B 147       6.830  22.215  81.643  1.00119.09           N
ATOM   1082  CA  ARG B 147       6.182  21.312  80.732  1.00119.09           C
ATOM   1083  CB  ARG B 147       5.010  20.543  81.363  1.00119.09           C
ATOM   1084  CG  ARG B 147       4.328  19.570  80.401  1.00119.09           C
ATOM   1085  CD  ARG B 147       3.269  18.696  81.075  1.00119.09           C
ATOM   1086  NE  ARG B 147       3.958  17.947  82.163  1.00119.09           N
ATOM   1087  CZ  ARG B 147       4.662  16.813  81.879  1.00119.09           C
ATOM   1088  NH1 ARG B 147       4.734  16.354  80.595  1.00119.09           N
ATOM   1089  NH2 ARG B 147       5.304  16.140  82.878  1.00119.09           N
ATOM   1090  C   ARG B 147       5.643  22.114  79.587  1.00119.09           C
ATOM   1091  O   ARG B 147       5.098  23.197  79.786  1.00119.09           O
ATOM   1092  N   VAL B 148       5.797  21.602  78.344  1.00 97.12           N
ATOM   1093  CA  VAL B 148       5.325  22.318  77.188  1.00 97.12           C
ATOM   1094  CB  VAL B 148       6.409  22.669  76.211  1.00 97.12           C
ATOM   1095  CG1 VAL B 148       6.966  21.371  75.604  1.00 97.12           C
ATOM   1096  CG2 VAL B 148       5.826  23.646  75.174  1.00 97.12           C
ATOM   1097  C   VAL B 148       4.330  21.473  76.451  1.00 97.12           C
ATOM   1098  O   VAL B 148       4.382  20.245  76.473  1.00 97.12           O
ATOM   1099  N   GLU B 149       3.362  22.136  75.789  1.00132.01           N
ATOM   1100  CA  GLU B 149       2.349  21.446  75.045  1.00132.01           C
ATOM   1101  CB  GLU B 149       1.038  22.252  74.953  1.00132.01           C
ATOM   1102  CG  GLU B 149       1.195  23.661  74.373  1.00132.01           C
ATOM   1103  CD  GLU B 149       1.057  23.572  72.858  1.00132.01           C
ATOM   1104  OE1 GLU B 149       0.854  22.441  72.341  1.00132.01           O
ATOM   1105  OE2 GLU B 149       1.138  24.641  72.197  1.00132.01           O
ATOM   1106  C   GLU B 149       2.865  21.154  73.667  1.00132.01           C
ATOM   1107  O   GLU B 149       3.677  21.899  73.120  1.00132.01           O
ATOM   1108  N   ARG B 150       2.401  20.040  73.059  1.00114.31           N
ATOM   1109  CA  ARG B 150       2.880  19.726  71.744  1.00114.31           C
ATOM   1110  CB  ARG B 150       3.970  18.646  71.750  1.00114.31           C
ATOM   1111  CG  ARG B 150       4.768  18.558  70.450  1.00114.31           C
ATOM   1112  CD  ARG B 150       6.023  17.701  70.596  1.00114.31           C
ATOM   1113  NE  ARG B 150       6.743  18.215  71.795  1.00114.31           N
ATOM   1114  CZ  ARG B 150       6.450  17.695  73.022  1.00114.31           C
ATOM   1115  NH1 ARG B 150       5.558  16.667  73.123  1.00114.31           N
ATOM   1116  NH2 ARG B 150       7.036  18.207  74.141  1.00114.31           N
ATOM   1117  C   ARG B 150       1.747  19.214  70.913  1.00114.31           C
ATOM   1118  O   ARG B 150       0.829  18.564  71.410  1.00114.31           O
ATOM   1119  N   ALA B 151       1.799  19.515  69.603  1.00 38.62           N
ATOM   1120  CA  ALA B 151       0.797  19.095  68.669  1.00 38.62           C
ATOM   1121  CB  ALA B 151       0.732  19.961  67.398  1.00 38.62           C
ATOM   1122  C   ALA B 151       1.102  17.695  68.236  1.00 38.62           C
ATOM   1123  O   ALA B 151       2.182  17.164  68.489  1.00 38.62           O
ATOM   1124  N   ALA B 152       0.124  17.061  67.563  1.00 36.20           N
ATOM   1125  CA  ALA B 152       0.289  15.714  67.101  1.00 36.20           C
ATOM   1126  CB  ALA B 152      -0.939  15.160  66.358  1.00 36.20           C
ATOM   1127  C   ALA B 152       1.451  15.700  66.163  1.00 36.20           C
ATOM   1128  O   ALA B 152       1.765  16.706  65.530  1.00 36.20           O
ATOM   1129  N   ARG B 153       2.141  14.545  66.079  1.00187.14           N
ATOM   1130  CA  ARG B 153       3.328  14.456  65.281  1.00187.14           C
ATOM   1131  CB  ARG B 153       4.594  14.427  66.154  1.00187.14           C
ATOM   1132  CG  ARG B 153       5.900  14.508  65.371  1.00187.14           C
ATOM   1133  CD  ARG B 153       6.270  15.922  64.927  1.00187.14           C
ATOM   1134  NE  ARG B 153       7.236  16.448  65.931  1.00187.14           N
ATOM   1135  CZ  ARG B 153       6.779  17.110  67.031  1.00187.14           C
ATOM   1136  NH1 ARG B 153       5.438  17.297  67.204  1.00187.14           N
ATOM   1137  NH2 ARG B 153       7.661  17.569  67.965  1.00187.14           N
ATOM   1138  C   ARG B 153       3.289  13.160  64.539  1.00187.14           C
ATOM   1139  O   ARG B 153       2.435  12.310  64.781  1.00187.14           O
ATOM   1140  N   THR B 154       4.217  12.988  63.581  1.00 99.42           N
ATOM   1141  CA  THR B 154       4.292  11.765  62.841  1.00 99.42           C
ATOM   1142  CB  THR B 154       4.385  11.970  61.357  1.00 99.42           C
ATOM   1143  OG1 THR B 154       4.269  10.726  60.683  1.00 99.42           O
ATOM   1144  CG2 THR B 154       5.723  12.653  61.018  1.00 99.42           C
ATOM   1145  C   THR B 154       5.546  11.090  63.284  1.00 99.42           C
ATOM   1146  O   THR B 154       6.554  11.744  63.551  1.00 99.42           O
ATOM   1147  N   GLY B 155       5.503   9.751  63.407  1.00 17.56           N
ATOM   1148  CA  GLY B 155       6.661   9.030  63.844  1.00 17.56           C
ATOM   1149  C   GLY B 155       6.562   7.662  63.258  1.00 17.56           C
ATOM   1150  O   GLY B 155       5.626   7.364  62.519  1.00 17.56           O
ATOM   1151  N   ARG B 156       7.545   6.792  63.562  1.00164.93           N
ATOM   1152  CA  ARG B 156       7.515   5.454  63.044  1.00164.93           C
ATOM   1153  CB  ARG B 156       8.647   5.115  62.057  1.00164.93           C
ATOM   1154  CG  ARG B 156       8.552   5.820  60.705  1.00164.93           C
ATOM   1155  CD  ARG B 156       9.627   5.379  59.705  1.00164.93           C
ATOM   1156  NE  ARG B 156       9.059   4.279  58.874  1.00164.93           N
ATOM   1157  CZ  ARG B 156       8.427   4.563  57.696  1.00164.93           C
ATOM   1158  NH1 ARG B 156       8.340   5.851  57.252  1.00164.93           N
ATOM   1159  NH2 ARG B 156       7.880   3.551  56.961  1.00164.93           N
ATOM   1160  C   ARG B 156       7.683   4.508  64.189  1.00164.93           C
ATOM   1161  O   ARG B 156       8.280   4.841  65.212  1.00164.93           O
ATOM   1162  N   ASN B 157       7.150   3.280  64.029  1.00 64.40           N
ATOM   1163  CA  ASN B 157       7.257   2.276  65.047  1.00 64.40           C
ATOM   1164  CB  ASN B 157       6.034   1.337  65.087  1.00 64.40           C
ATOM   1165  CG  ASN B 157       6.061   0.493  66.356  1.00 64.40           C
ATOM   1166  OD1 ASN B 157       5.435   0.835  67.357  1.00 64.40           O
ATOM   1167  ND2 ASN B 157       6.797  -0.648  66.311  1.00 64.40           N
ATOM   1168  C   ASN B 157       8.464   1.465  64.708  1.00 64.40           C
ATOM   1169  O   ASN B 157       8.623   0.997  63.582  1.00 64.40           O
ATOM   1170  N   PRO B 158       9.357   1.325  65.636  1.00 81.07           N
ATOM   1171  CA  PRO B 158      10.550   0.567  65.400  1.00 81.07           C
ATOM   1172  CD  PRO B 158       9.506   2.267  66.727  1.00 81.07           C
ATOM   1173  CB  PRO B 158      11.482   0.874  66.576  1.00 81.07           C
ATOM   1174  CG  PRO B 158      10.599   1.627  67.594  1.00 81.07           C
ATOM   1175  C   PRO B 158      10.307  -0.888  65.159  1.00 81.07           C
ATOM   1176  O   PRO B 158      11.008  -1.472  64.333  1.00 81.07           O
ATOM   1177  N   ARG B 159       9.369  -1.513  65.894  1.00155.04           N
ATOM   1178  CA  ARG B 159       9.141  -2.910  65.675  1.00155.04           C
ATOM   1179  CB  ARG B 159       8.185  -3.527  66.712  1.00155.04           C
ATOM   1180  CG  ARG B 159       8.734  -3.555  68.142  1.00155.04           C
ATOM   1181  CD  ARG B 159       8.864  -2.177  68.792  1.00155.04           C
ATOM   1182  NE  ARG B 159       7.497  -1.587  68.864  1.00155.04           N
ATOM   1183  CZ  ARG B 159       6.653  -1.932  69.880  1.00155.04           C
ATOM   1184  NH1 ARG B 159       7.049  -2.841  70.818  1.00155.04           N
ATOM   1185  NH2 ARG B 159       5.405  -1.383  69.945  1.00155.04           N
ATOM   1186  C   ARG B 159       8.515  -3.142  64.331  1.00155.04           C
ATOM   1187  O   ARG B 159       9.047  -3.889  63.511  1.00155.04           O
ATOM   1188  N   THR B 160       7.356  -2.492  64.086  1.00 50.32           N
ATOM   1189  CA  THR B 160       6.578  -2.663  62.886  1.00 50.32           C
ATOM   1190  CB  THR B 160       5.177  -2.141  63.036  1.00 50.32           C
ATOM   1191  OG1 THR B 160       5.187  -0.741  63.274  1.00 50.32           O
ATOM   1192  CG2 THR B 160       4.518  -2.871  64.220  1.00 50.32           C
ATOM   1193  C   THR B 160       7.209  -1.995  61.699  1.00 50.32           C
ATOM   1194  O   THR B 160       7.275  -2.572  60.613  1.00 50.32           O
ATOM   1195  N   GLY B 161       7.703  -0.754  61.877  1.00 19.81           N
ATOM   1196  CA  GLY B 161       8.276  -0.013  60.790  1.00 19.81           C
ATOM   1197  C   GLY B 161       7.191   0.804  60.154  1.00 19.81           C
ATOM   1198  O   GLY B 161       7.428   1.522  59.183  1.00 19.81           O
ATOM   1199  N   GLU B 162       5.956   0.710  60.683  1.00 34.59           N
ATOM   1200  CA  GLU B 162       4.869   1.449  60.112  1.00 34.59           C
ATOM   1201  CB  GLU B 162       3.492   0.814  60.373  1.00 34.59           C
ATOM   1202  CG  GLU B 162       2.352   1.509  59.628  0.00 34.59           C
ATOM   1203  CD  GLU B 162       1.082   0.703  59.854  0.00 34.59           C
ATOM   1204  OE1 GLU B 162       1.179  -0.396  60.462  0.00 34.59           O
ATOM   1205  OE2 GLU B 162      -0.002   1.172  59.416  0.00 34.59           O
ATOM   1206  C   GLU B 162       4.856   2.837  60.674  1.00 34.59           C
ATOM   1207  O   GLU B 162       5.308   3.081  61.791  1.00 34.59           O
ATOM   1208  N   GLU B 163       4.334   3.795  59.885  1.00 31.63           N
ATOM   1209  CA  GLU B 163       4.253   5.151  60.342  1.00 31.63           C
ATOM   1210  CB  GLU B 163       3.932   6.165  59.231  1.00 31.63           C
ATOM   1211  CG  GLU B 163       5.086   6.349  58.244  1.00 31.63           C
ATOM   1212  CD  GLU B 163       4.651   7.371  57.206  1.00 31.63           C
ATOM   1213  OE1 GLU B 163       3.420   7.467  56.954  1.00 31.63           O
ATOM   1214  OE2 GLU B 163       5.540   8.073  56.658  1.00 31.63           O
ATOM   1215  C   GLU B 163       3.170   5.215  61.367  1.00 31.63           C
ATOM   1216  O   GLU B 163       2.196   4.466  61.301  1.00 31.63           O
ATOM   1217  N   ILE B 164       3.329   6.108  62.364  1.00121.32           N
ATOM   1218  CA  ILE B 164       2.366   6.213  63.420  1.00121.32           C
ATOM   1219  CB  ILE B 164       2.864   5.691  64.737  1.00121.32           C
ATOM   1220  CG1 ILE B 164       1.729   5.669  65.775  1.00121.32           C
ATOM   1221  CG2 ILE B 164       4.078   6.541  65.154  1.00121.32           C
ATOM   1222  CD1 ILE B 164       0.631   4.651  65.469  1.00121.32           C
ATOM   1223  C   ILE B 164       2.029   7.650  63.621  1.00121.32           C
ATOM   1224  O   ILE B 164       2.780   8.545  63.238  1.00121.32           O
ATOM   1225  N   LYS B 165       0.847   7.888  64.217  1.00 68.50           N
ATOM   1226  CA  LYS B 165       0.379   9.208  64.498  1.00 68.50           C
ATOM   1227  CB  LYS B 165      -1.128   9.338  64.214  1.00 68.50           C
ATOM   1228  CG  LYS B 165      -1.694  10.757  64.234  1.00 68.50           C
ATOM   1229  CD  LYS B 165      -3.070  10.835  63.562  1.00 68.50           C
ATOM   1230  CE  LYS B 165      -3.713  12.223  63.584  1.00 68.50           C
ATOM   1231  NZ  LYS B 165      -4.325  12.481  64.907  1.00 68.50           N
ATOM   1232  C   LYS B 165       0.608   9.410  65.954  1.00 68.50           C
ATOM   1233  O   LYS B 165       0.186   8.607  66.785  1.00 68.50           O
ATOM   1234  N   ILE B 166       1.302  10.503  66.295  1.00 62.46           N
ATOM   1235  CA  ILE B 166       1.606  10.782  67.660  1.00 62.46           C
ATOM   1236  CB  ILE B 166       2.927  11.488  67.831  1.00 62.46           C
ATOM   1237  CG1 ILE B 166       4.090  10.634  67.302  1.00 62.46           C
ATOM   1238  CG2 ILE B 166       3.080  11.908  69.304  1.00 62.46           C
ATOM   1239  CD1 ILE B 166       5.393  11.426  67.179  1.00 62.46           C
ATOM   1240  C   ILE B 166       0.562  11.753  68.091  1.00 62.46           C
ATOM   1241  O   ILE B 166       0.370  12.787  67.456  1.00 62.46           O
ATOM   1242  N   PRO B 167      -0.137  11.430  69.141  1.00139.12           N
ATOM   1243  CA  PRO B 167      -1.163  12.303  69.637  1.00139.12           C
ATOM   1244  CD  PRO B 167      -0.354  10.049  69.533  1.00139.12           C
ATOM   1245  CB  PRO B 167      -2.055  11.441  70.536  1.00139.12           C
ATOM   1246  CG  PRO B 167      -1.239  10.158  70.782  1.00139.12           C
ATOM   1247  C   PRO B 167      -0.542  13.464  70.346  1.00139.12           C
ATOM   1248  O   PRO B 167       0.625  13.380  70.724  1.00139.12           O
ATOM   1249  N   ALA B 168      -1.297  14.562  70.531  1.00 31.89           N
ATOM   1250  CA  ALA B 168      -0.756  15.705  71.204  1.00 31.89           C
ATOM   1251  CB  ALA B 168      -1.699  16.922  71.219  1.00 31.89           C
ATOM   1252  C   ALA B 168      -0.496  15.308  72.623  1.00 31.89           C
ATOM   1253  O   ALA B 168      -1.129  14.393  73.147  1.00 31.89           O
ATOM   1254  N   GLY B 169       0.477  15.980  73.272  1.00 29.75           N
ATOM   1255  CA  GLY B 169       0.816  15.660  74.629  1.00 29.75           C
ATOM   1256  C   GLY B 169       1.705  16.752  75.132  1.00 29.75           C
ATOM   1257  O   GLY B 169       1.848  17.788  74.487  1.00 29.75           O
ATOM   1258  N   PHE B 170       2.317  16.552  76.317  1.00108.62           N
ATOM   1259  CA  PHE B 170       3.196  17.552  76.865  1.00108.62           C
ATOM   1260  CB  PHE B 170       2.760  18.114  78.229  1.00108.62           C
ATOM   1261  CG  PHE B 170       1.595  19.026  78.019  1.00108.62           C
ATOM   1262  CD1 PHE B 170       0.313  18.531  77.957  1.00108.62           C
ATOM   1263  CD2 PHE B 170       1.798  20.380  77.895  1.00108.62           C
ATOM   1264  CE1 PHE B 170      -0.754  19.379  77.766  1.00108.62           C
ATOM   1265  CE2 PHE B 170       0.736  21.232  77.705  1.00108.62           C
ATOM   1266  CZ  PHE B 170      -0.542  20.731  77.639  1.00108.62           C
ATOM   1267  C   PHE B 170       4.567  16.970  77.028  1.00108.62           C
ATOM   1268  O   PHE B 170       4.729  15.758  77.171  1.00108.62           O
ATOM   1269  N   GLY B 171       5.600  17.846  76.998  1.00 37.08           N
ATOM   1270  CA  GLY B 171       6.956  17.385  77.116  1.00 37.08           C
ATOM   1271  C   GLY B 171       7.701  18.294  78.049  1.00 37.08           C
ATOM   1272  O   GLY B 171       7.322  19.445  78.253  1.00 37.08           O
ATOM   1273  N   VAL B 172       8.797  17.778  78.641  1.00 51.34           N
ATOM   1274  CA  VAL B 172       9.620  18.528  79.549  1.00 51.34           C
ATOM   1275  CB  VAL B 172      10.503  17.658  80.396  1.00 51.34           C
ATOM   1276  CG1 VAL B 172      11.521  18.553  81.125  1.00 51.34           C
ATOM   1277  CG2 VAL B 172       9.617  16.815  81.328  1.00 51.34           C
ATOM   1278  C   VAL B 172      10.531  19.398  78.743  1.00 51.34           C
ATOM   1279  O   VAL B 172      10.989  18.998  77.674  1.00 51.34           O
ATOM   1280  N   LYS B 173      10.805  20.623  79.241  1.00113.25           N
ATOM   1281  CA  LYS B 173      11.669  21.549  78.557  1.00113.25           C
ATOM   1282  CB  LYS B 173      10.924  22.760  77.968  1.00113.25           C
ATOM   1283  CG  LYS B 173      11.857  23.870  77.465  1.00113.25           C
ATOM   1284  CD  LYS B 173      11.139  24.981  76.693  1.00113.25           C
ATOM   1285  CE  LYS B 173      11.998  26.229  76.467  1.00113.25           C
ATOM   1286  NZ  LYS B 173      13.207  25.880  75.687  1.00113.25           N
ATOM   1287  C   LYS B 173      12.618  22.124  79.555  1.00113.25           C
ATOM   1288  O   LYS B 173      12.257  22.364  80.706  1.00113.25           O
ATOM   1289  N   LEU B 174      13.873  22.358  79.124  1.00100.06           N
ATOM   1290  CA  LEU B 174      14.847  22.955  79.988  1.00100.06           C
ATOM   1291  CB  LEU B 174      16.106  22.081  80.174  1.00100.06           C
ATOM   1292  CG  LEU B 174      17.113  22.578  81.235  1.00100.06           C
ATOM   1293  CD1 LEU B 174      17.766  23.917  80.852  1.00100.06           C
ATOM   1294  CD2 LEU B 174      16.478  22.595  82.633  1.00100.06           C
ATOM   1295  C   LEU B 174      15.271  24.228  79.325  1.00100.06           C
ATOM   1296  O   LEU B 174      15.473  24.266  78.113  1.00100.06           O
ATOM   1297  N   SER B 175      15.383  25.318  80.109  1.00 45.22           N
ATOM   1298  CA  SER B 175      15.874  26.551  79.565  1.00 45.22           C
ATOM   1299  CB  SER B 175      14.869  27.712  79.677  1.00 45.22           C
ATOM   1300  OG  SER B 175      13.688  27.412  78.948  1.00 45.22           O
ATOM   1301  C   SER B 175      17.061  26.897  80.398  1.00 45.22           C
ATOM   1302  O   SER B 175      16.918  27.186  81.585  1.00 45.22           O
ATOM   1303  N   ALA B 176      18.262  26.892  79.787  1.00 31.26           N
ATOM   1304  CA  ALA B 176      19.469  27.125  80.529  1.00 31.26           C
ATOM   1305  CB  ALA B 176      20.746  26.842  79.721  1.00 31.26           C
ATOM   1306  C   ALA B 176      19.510  28.552  80.965  1.00 31.26           C
ATOM   1307  O   ALA B 176      19.034  29.446  80.268  1.00 31.26           O
ATOM   1308  N   GLY B 177      20.095  28.796  82.154  1.00 17.11           N
ATOM   1309  CA  GLY B 177      20.203  30.127  82.680  1.00 17.11           C
ATOM   1310  C   GLY B 177      21.309  30.812  81.943  1.00 17.11           C
ATOM   1311  O   GLY B 177      22.084  30.175  81.233  1.00 17.11           O
ATOM   1312  N   SER B 178      21.411  32.143  82.118  1.00 27.67           N
ATOM   1313  CA  SER B 178      22.381  32.941  81.426  1.00 27.67           C
ATOM   1314  CB  SER B 178      22.241  34.441  81.734  1.00 27.67           C
ATOM   1315  OG  SER B 178      22.508  34.689  83.107  1.00 27.67           O
ATOM   1316  C   SER B 178      23.766  32.532  81.817  1.00 27.67           C
ATOM   1317  O   SER B 178      24.674  32.541  80.988  1.00 27.67           O
ATOM   1318  N   THR B 179      23.970  32.169  83.094  1.00 27.80           N
ATOM   1319  CA  THR B 179      25.284  31.813  83.541  1.00 27.80           C
ATOM   1320  CB  THR B 179      25.325  31.488  85.004  1.00 27.80           C
ATOM   1321  OG1 THR B 179      24.858  32.593  85.762  1.00 27.80           O
ATOM   1322  CG2 THR B 179      26.781  31.168  85.385  1.00 27.80           C
ATOM   1323  C   THR B 179      25.735  30.596  82.800  1.00 27.80           C
ATOM   1324  O   THR B 179      26.861  30.539  82.309  1.00 27.80           O
ATOM   1325  N   LEU B 180      24.850  29.590  82.689  1.00102.55           N
ATOM   1326  CA  LEU B 180      25.208  28.346  82.075  1.00102.55           C
ATOM   1327  CB  LEU B 180      24.068  27.316  82.157  1.00102.55           C
ATOM   1328  CG  LEU B 180      24.499  25.842  81.984  1.00102.55           C
ATOM   1329  CD1 LEU B 180      23.285  24.935  81.734  1.00102.55           C
ATOM   1330  CD2 LEU B 180      25.634  25.657  80.972  1.00102.55           C
ATOM   1331  C   LEU B 180      25.497  28.622  80.626  1.00102.55           C
ATOM   1332  O   LEU B 180      26.453  28.100  80.055  1.00102.55           O
ATOM   1333  N   LYS B 181      24.678  29.475  79.983  1.00 86.65           N
ATOM   1334  CA  LYS B 181      24.871  29.749  78.588  1.00 86.65           C
ATOM   1335  CB  LYS B 181      23.744  30.596  77.969  1.00 86.65           C
ATOM   1336  CG  LYS B 181      22.402  29.858  77.912  1.00 86.65           C
ATOM   1337  CD  LYS B 181      21.234  30.715  77.419  1.00 86.65           C
ATOM   1338  CE  LYS B 181      21.130  30.778  75.893  1.00 86.65           C
ATOM   1339  NZ  LYS B 181      20.693  29.467  75.363  1.00 86.65           N
ATOM   1340  C   LYS B 181      26.180  30.446  78.370  1.00 86.65           C
ATOM   1341  O   LYS B 181      26.890  30.145  77.412  1.00 86.65           O
ATOM   1342  N   LYS B 182      26.541  31.399  79.252  1.00 79.61           N
ATOM   1343  CA  LYS B 182      27.768  32.129  79.077  1.00 79.61           C
ATOM   1344  CB  LYS B 182      28.004  33.266  80.081  1.00 79.61           C
ATOM   1345  CG  LYS B 182      29.338  33.961  79.794  1.00 79.61           C
ATOM   1346  CD  LYS B 182      29.605  35.220  80.619  1.00 79.61           C
ATOM   1347  CE  LYS B 182      30.999  35.802  80.376  1.00 79.61           C
ATOM   1348  NZ  LYS B 182      31.224  36.961  81.265  1.00 79.61           N
ATOM   1349  C   LYS B 182      28.953  31.230  79.216  1.00 79.61           C
ATOM   1350  O   LYS B 182      29.941  31.397  78.501  1.00 79.61           O
ATOM   1351  N   ALA B 183      28.902  30.269  80.161  1.00 29.47           N
ATOM   1352  CA  ALA B 183      30.033  29.417  80.388  1.00 29.47           C
ATOM   1353  CB  ALA B 183      29.827  28.427  81.548  1.00 29.47           C
ATOM   1354  C   ALA B 183      30.299  28.615  79.157  1.00 29.47           C
ATOM   1355  O   ALA B 183      31.449  28.438  78.759  1.00 29.47           O
ATOM   1356  N   VAL B 184      29.233  28.092  78.526  1.00101.36           N
ATOM   1357  CA  VAL B 184      29.410  27.281  77.360  1.00101.36           C
ATOM   1358  CB  VAL B 184      28.147  26.598  76.915  1.00101.36           C
ATOM   1359  CG1 VAL B 184      27.215  27.624  76.256  1.00101.36           C
ATOM   1360  CG2 VAL B 184      28.524  25.406  76.022  1.00101.36           C
ATOM   1361  C   VAL B 184      29.941  28.129  76.249  1.00101.36           C
ATOM   1362  O   VAL B 184      30.796  27.691  75.480  1.00101.36           O
ATOM   1363  N   ALA B 185      29.433  29.368  76.108  1.00 46.42           N
ATOM   1364  CA  ALA B 185      29.981  30.194  75.075  1.00 46.42           C
ATOM   1365  CB  ALA B 185      29.047  30.348  73.863  1.00 46.42           C
ATOM   1366  C   ALA B 185      30.197  31.556  75.635  1.00 46.42           C
ATOM   1367  O   ALA B 185      29.263  32.217  76.085  1.00 46.42           O
ATOM   1368  N   LYS B 186      31.450  32.032  75.595  1.00127.42           N
ATOM   1369  CA  LYS B 186      31.687  33.355  76.077  1.00127.42           C
ATOM   1370  CB  LYS B 186      33.169  33.762  76.027  1.00127.42           C
ATOM   1371  CG  LYS B 186      33.443  35.159  76.580  1.00127.42           C
ATOM   1372  CD  LYS B 186      33.202  35.265  78.087  1.00127.42           C
ATOM   1373  CE  LYS B 186      33.814  36.516  78.715  1.00127.42           C
ATOM   1374  NZ  LYS B 186      35.289  36.392  78.737  1.00127.42           N
ATOM   1375  C   LYS B 186      30.942  34.250  75.092  1.00127.42           C
ATOM   1376  O   LYS B 186      30.027  34.997  75.529  1.00127.42           O
ATOM   1377  OXT LYS B 186      31.274  34.186  73.878  1.00127.42           O
TER    1378      LYS B 186
END
