# Supplementary material for: Comparison of histone-like HU protein DNA-binding properties and HU/IHF protein sequence alignment
Source: PLoS One. 2017 Nov 13;12(11):e0188037. doi: 10.1371/journal.pone.0188037 (PMC5683647; doi:10.1371/journal.pone.0188037)
Supplement: S3 File — (ZIP) [file pone.0188037.s003.zip › D3_4.pdb]

EXPDTA    THEORETICAL MODEL, MODELLER 9.17 2017/01/19 02:14:32
REMARK   6 MODELLER OBJECTIVE FUNCTION:      1093.4032
REMARK   6 MODELLER BEST TEMPLATE % SEQ ID:  41.398
REMARK   6 SEQUENCE: D3_4
REMARK   6 DOPE score: -16720.25781
REMARK   6 GA341 score: 0.99946
REMARK   6 TEMPLATE: 1p71 1:A - 91:B MODELS 1:A - 186:B AT 41.4%
ATOM      1  N   MET A   1      14.321  27.218  90.054  1.00142.90           N
ATOM      2  CA  MET A   1      15.620  26.837  90.623  1.00142.90           C
ATOM      3  CB  MET A   1      15.745  25.308  90.697  1.00142.90           C
ATOM      4  CG  MET A   1      14.854  24.731  91.800  1.00142.90           C
ATOM      5  SD  MET A   1      14.905  22.926  92.002  1.00142.90           S
ATOM      6  CE  MET A   1      13.697  22.590  90.692  1.00142.90           C
ATOM      7  C   MET A   1      16.631  27.415  89.712  1.00142.90           C
ATOM      8  O   MET A   1      17.690  26.833  89.470  1.00142.90           O
ATOM      9  N   SER A   2      16.282  28.600  89.172  1.00149.95           N
ATOM     10  CA  SER A   2      17.224  29.310  88.376  1.00149.95           C
ATOM     11  CB  SER A   2      16.755  30.709  87.947  1.00149.95           C
ATOM     12  OG  SER A   2      17.779  31.368  87.211  1.00149.95           O
ATOM     13  C   SER A   2      18.340  29.491  89.324  1.00149.95           C
ATOM     14  O   SER A   2      18.123  30.007  90.419  1.00149.95           O
ATOM     15  N   VAL A   3      19.555  29.134  88.868  1.00 88.54           N
ATOM     16  CA  VAL A   3      20.753  28.993  89.637  1.00 88.54           C
ATOM     17  CB  VAL A   3      21.563  30.264  89.678  1.00 88.54           C
ATOM     18  CG1 VAL A   3      22.830  30.040  90.524  1.00 88.54           C
ATOM     19  CG2 VAL A   3      21.842  30.699  88.231  1.00 88.54           C
ATOM     20  C   VAL A   3      20.348  28.602  91.024  1.00 88.54           C
ATOM     21  O   VAL A   3      20.660  29.278  92.005  1.00 88.54           O
ATOM     22  N   ASN A   4      19.599  27.478  91.138  1.00193.98           N
ATOM     23  CA  ASN A   4      19.282  27.063  92.453  1.00193.98           C
ATOM     24  CB  ASN A   4      17.782  27.078  92.795  1.00193.98           C
ATOM     25  CG  ASN A   4      17.429  28.493  93.229  1.00193.98           C
ATOM     26  OD1 ASN A   4      17.981  29.008  94.200  1.00193.98           O
ATOM     27  ND2 ASN A   4      16.492  29.139  92.487  1.00193.98           N
ATOM     28  C   ASN A   4      19.808  25.703  92.738  1.00193.98           C
ATOM     29  O   ASN A   4      19.049  24.737  92.803  1.00193.98           O
ATOM     30  N   ARG A   5      21.134  25.591  92.936  1.00135.32           N
ATOM     31  CA  ARG A   5      21.645  24.330  93.377  1.00135.32           C
ATOM     32  CB  ARG A   5      23.180  24.264  93.482  1.00135.32           C
ATOM     33  CG  ARG A   5      23.784  25.243  94.489  0.00135.32           C
ATOM     34  CD  ARG A   5      25.309  25.140  94.578  0.00135.32           C
ATOM     35  NE  ARG A   5      25.798  26.207  95.497  1.00135.32           N
ATOM     36  CZ  ARG A   5      25.982  25.954  96.827  1.00135.32           C
ATOM     37  NH1 ARG A   5      25.732  24.710  97.330  1.00135.32           N
ATOM     38  NH2 ARG A   5      26.425  26.950  97.650  1.00135.32           N
ATOM     39  C   ARG A   5      21.099  24.150  94.756  1.00135.32           C
ATOM     40  O   ARG A   5      20.664  23.064  95.134  1.00135.32           O
ATOM     41  N   THR A   6      21.084  25.255  95.533  1.00101.87           N
ATOM     42  CA  THR A   6      20.643  25.244  96.899  1.00101.87           C
ATOM     43  CB  THR A   6      20.812  26.576  97.581  1.00101.87           C
ATOM     44  OG1 THR A   6      20.484  26.466  98.960  1.00101.87           O
ATOM     45  CG2 THR A   6      19.910  27.619  96.898  1.00101.87           C
ATOM     46  C   THR A   6      19.198  24.855  96.971  1.00101.87           C
ATOM     47  O   THR A   6      18.814  24.049  97.816  1.00101.87           O
ATOM     48  N   GLU A   7      18.360  25.408  96.074  1.00 97.78           N
ATOM     49  CA  GLU A   7      16.947  25.146  96.091  1.00 97.78           C
ATOM     50  CB  GLU A   7      16.190  25.948  95.017  1.00 97.78           C
ATOM     51  CG  GLU A   7      14.674  25.974  95.208  1.00 97.78           C
ATOM     52  CD  GLU A   7      14.361  27.051  96.236  1.00 97.78           C
ATOM     53  OE1 GLU A   7      15.050  27.078  97.289  1.00 97.78           O
ATOM     54  OE2 GLU A   7      13.442  27.873  95.971  1.00 97.78           O
ATOM     55  C   GLU A   7      16.732  23.691  95.808  1.00 97.78           C
ATOM     56  O   GLU A   7      15.857  23.052  96.389  1.00 97.78           O
ATOM     57  N   LEU A   8      17.542  23.143  94.887  1.00 49.72           N
ATOM     58  CA  LEU A   8      17.494  21.773  94.463  1.00 49.72           C
ATOM     59  CB  LEU A   8      18.550  21.549  93.374  1.00 49.72           C
ATOM     60  CG  LEU A   8      18.680  20.129  92.817  1.00 49.72           C
ATOM     61  CD1 LEU A   8      17.413  19.681  92.066  1.00 49.72           C
ATOM     62  CD2 LEU A   8      19.960  20.051  91.974  1.00 49.72           C
ATOM     63  C   LEU A   8      17.826  20.888  95.626  1.00 49.72           C
ATOM     64  O   LEU A   8      17.162  19.880  95.863  1.00 49.72           O
ATOM     65  N   VAL A   9      18.864  21.260  96.395  1.00 32.64           N
ATOM     66  CA  VAL A   9      19.281  20.472  97.517  1.00 32.64           C
ATOM     67  CB  VAL A   9      20.461  21.062  98.237  1.00 32.64           C
ATOM     68  CG1 VAL A   9      20.728  20.237  99.510  1.00 32.64           C
ATOM     69  CG2 VAL A   9      21.657  21.111  97.271  1.00 32.64           C
ATOM     70  C   VAL A   9      18.153  20.415  98.494  1.00 32.64           C
ATOM     71  O   VAL A   9      17.853  19.357  99.047  1.00 32.64           O
ATOM     72  N   ALA A  10      17.480  21.559  98.710  1.00 30.14           N
ATOM     73  CA  ALA A  10      16.438  21.639  99.692  1.00 30.14           C
ATOM     74  CB  ALA A  10      15.804  23.037  99.761  1.00 30.14           C
ATOM     75  C   ALA A  10      15.351  20.673  99.344  1.00 30.14           C
ATOM     76  O   ALA A  10      14.860  19.947 100.207  1.00 30.14           O
ATOM     77  N   LYS A  11      14.947  20.636  98.061  1.00141.37           N
ATOM     78  CA  LYS A  11      13.886  19.765  97.648  1.00141.37           C
ATOM     79  CB  LYS A  11      13.421  20.016  96.203  1.00141.37           C
ATOM     80  CG  LYS A  11      12.229  19.144  95.806  1.00141.37           C
ATOM     81  CD  LYS A  11      10.980  19.404  96.651  1.00141.37           C
ATOM     82  CE  LYS A  11      10.549  20.871  96.695  1.00141.37           C
ATOM     83  NZ  LYS A  11       9.429  21.029  97.650  1.00141.37           N
ATOM     84  C   LYS A  11      14.321  18.336  97.765  1.00141.37           C
ATOM     85  O   LYS A  11      13.539  17.481  98.178  1.00141.37           O
ATOM     86  N   ILE A  12      15.580  18.036  97.385  1.00100.29           N
ATOM     87  CA  ILE A  12      16.074  16.687  97.411  1.00100.29           C
ATOM     88  CB  ILE A  12      17.379  16.507  96.678  1.00100.29           C
ATOM     89  CG1 ILE A  12      18.515  17.334  97.294  1.00100.29           C
ATOM     90  CG2 ILE A  12      17.121  16.822  95.195  1.00100.29           C
ATOM     91  CD1 ILE A  12      19.876  17.014  96.674  1.00100.29           C
ATOM     92  C   ILE A  12      16.196  16.182  98.818  1.00100.29           C
ATOM     93  O   ILE A  12      15.790  15.058  99.113  1.00100.29           O
ATOM     94  N   ALA A  13      16.712  17.014  99.740  1.00 33.81           N
ATOM     95  CA  ALA A  13      16.892  16.588 101.096  1.00 33.81           C
ATOM     96  CB  ALA A  13      17.405  17.715 102.007  1.00 33.81           C
ATOM     97  C   ALA A  13      15.548  16.171 101.604  1.00 33.81           C
ATOM     98  O   ALA A  13      15.432  15.203 102.353  1.00 33.81           O
ATOM     99  N   GLU A  14      14.494  16.910 101.214  1.00 43.83           N
ATOM    100  CA  GLU A  14      13.159  16.604 101.642  1.00 43.83           C
ATOM    101  CB  GLU A  14      12.149  17.644 101.139  1.00 43.83           C
ATOM    102  CG  GLU A  14      12.417  19.062 101.637  0.00 43.83           C
ATOM    103  CD  GLU A  14      11.428  19.975 100.928  0.00 43.83           C
ATOM    104  OE1 GLU A  14      10.482  19.432 100.297  0.00 43.83           O
ATOM    105  OE2 GLU A  14      11.606  21.220 100.999  0.00 43.83           O
ATOM    106  C   GLU A  14      12.706  15.287 101.071  1.00 43.83           C
ATOM    107  O   GLU A  14      12.176  14.442 101.791  1.00 43.83           O
ATOM    108  N   ARG A  15      12.886  15.084  99.748  1.00 52.78           N
ATOM    109  CA  ARG A  15      12.388  13.897  99.101  1.00 52.78           C
ATOM    110  CB  ARG A  15      12.501  13.949  97.569  1.00 52.78           C
ATOM    111  CG  ARG A  15      11.619  15.024  96.939  1.00 52.78           C
ATOM    112  CD  ARG A  15      11.552  14.952  95.413  0.00 52.78           C
ATOM    113  NE  ARG A  15      10.702  16.086  94.951  1.00 52.78           N
ATOM    114  CZ  ARG A  15       9.346  15.950  94.870  1.00 52.78           C
ATOM    115  NH1 ARG A  15       8.754  14.768  95.209  1.00 52.78           N
ATOM    116  NH2 ARG A  15       8.577  16.999  94.457  1.00 52.78           N
ATOM    117  C   ARG A  15      13.119  12.667  99.553  1.00 52.78           C
ATOM    118  O   ARG A  15      12.511  11.630  99.806  1.00 52.78           O
ATOM    119  N   ALA A  16      14.458  12.751  99.597  1.00 67.68           N
ATOM    120  CA  ALA A  16      15.390  11.721  99.971  1.00 67.68           C
ATOM    121  CB  ALA A  16      16.836  12.074  99.586  1.00 67.68           C
ATOM    122  C   ALA A  16      15.373  11.439 101.441  1.00 67.68           C
ATOM    123  O   ALA A  16      15.702  10.330 101.857  1.00 67.68           O
ATOM    124  N   ASN A  17      15.027  12.445 102.270  1.00102.09           N
ATOM    125  CA  ASN A  17      15.106  12.300 103.699  1.00102.09           C
ATOM    126  CB  ASN A  17      14.400  11.029 104.211  1.00102.09           C
ATOM    127  CG  ASN A  17      14.353  11.065 105.734  1.00102.09           C
ATOM    128  OD1 ASN A  17      14.015  12.083 106.335  1.00102.09           O
ATOM    129  ND2 ASN A  17      14.717   9.923 106.377  1.00102.09           N
ATOM    130  C   ASN A  17      16.553  12.243 104.103  1.00102.09           C
ATOM    131  O   ASN A  17      16.951  11.453 104.960  1.00102.09           O
ATOM    132  N   ILE A  18      17.376  13.114 103.479  1.00128.46           N
ATOM    133  CA  ILE A  18      18.785  13.224 103.743  1.00128.46           C
ATOM    134  CB  ILE A  18      19.600  12.931 102.519  1.00128.46           C
ATOM    135  CG1 ILE A  18      21.079  12.738 102.865  1.00128.46           C
ATOM    136  CG2 ILE A  18      19.328  14.053 101.503  1.00128.46           C
ATOM    137  CD1 ILE A  18      21.910  12.211 101.695  1.00128.46           C
ATOM    138  C   ILE A  18      19.053  14.651 104.120  1.00128.46           C
ATOM    139  O   ILE A  18      18.338  15.559 103.696  1.00128.46           O
ATOM    140  N   SER A  19      20.110  14.880 104.929  1.00 73.53           N
ATOM    141  CA  SER A  19      20.408  16.201 105.408  1.00 73.53           C
ATOM    142  CB  SER A  19      21.603  16.247 106.377  1.00 73.53           C
ATOM    143  OG  SER A  19      21.834  17.582 106.804  1.00 73.53           O
ATOM    144  C   SER A  19      20.712  17.081 104.235  1.00 73.53           C
ATOM    145  O   SER A  19      21.075  16.616 103.156  1.00 73.53           O
ATOM    146  N   LYS A  20      20.549  18.403 104.436  1.00108.91           N
ATOM    147  CA  LYS A  20      20.767  19.384 103.412  1.00108.91           C
ATOM    148  CB  LYS A  20      20.547  20.816 103.923  1.00108.91           C
ATOM    149  CG  LYS A  20      19.121  21.076 104.408  1.00108.91           C
ATOM    150  CD  LYS A  20      18.058  20.897 103.323  1.00108.91           C
ATOM    151  CE  LYS A  20      16.637  21.151 103.824  0.00108.91           C
ATOM    152  NZ  LYS A  20      16.246  20.101 104.790  0.00108.91           N
ATOM    153  C   LYS A  20      22.196  19.286 102.991  1.00108.91           C
ATOM    154  O   LYS A  20      22.527  19.446 101.818  1.00108.91           O
ATOM    155  N   VAL A  21      23.089  19.046 103.963  1.00 27.36           N
ATOM    156  CA  VAL A  21      24.484  18.934 103.670  1.00 27.36           C
ATOM    157  CB  VAL A  21      25.302  18.719 104.909  1.00 27.36           C
ATOM    158  CG1 VAL A  21      26.763  18.488 104.492  1.00 27.36           C
ATOM    159  CG2 VAL A  21      25.091  19.916 105.854  1.00 27.36           C
ATOM    160  C   VAL A  21      24.704  17.746 102.781  1.00 27.36           C
ATOM    161  O   VAL A  21      25.414  17.831 101.779  1.00 27.36           O
ATOM    162  N   HIS A  22      24.080  16.602 103.126  1.00 59.69           N
ATOM    163  CA  HIS A  22      24.294  15.374 102.412  1.00 59.69           C
ATOM    164  ND1 HIS A  22      23.777  12.812 105.234  1.00 59.69           N
ATOM    165  CG  HIS A  22      24.225  13.835 104.429  1.00 59.69           C
ATOM    166  CB  HIS A  22      23.638  14.165 103.090  1.00 59.69           C
ATOM    167  NE2 HIS A  22      25.462  13.778 106.315  1.00 59.69           N
ATOM    168  CD2 HIS A  22      25.253  14.415 105.105  1.00 59.69           C
ATOM    169  CE1 HIS A  22      24.550  12.823 106.349  1.00 59.69           C
ATOM    170  C   HIS A  22      23.766  15.466 101.017  1.00 59.69           C
ATOM    171  O   HIS A  22      24.389  14.978 100.075  1.00 59.69           O
ATOM    172  N   ALA A  23      22.587  16.084 100.841  1.00 29.80           N
ATOM    173  CA  ALA A  23      22.052  16.203  99.518  1.00 29.80           C
ATOM    174  CB  ALA A  23      20.715  16.964  99.496  1.00 29.80           C
ATOM    175  C   ALA A  23      23.048  16.993  98.730  1.00 29.80           C
ATOM    176  O   ALA A  23      23.380  16.655  97.594  1.00 29.80           O
ATOM    177  N   ASP A  24      23.578  18.063  99.348  1.00 40.49           N
ATOM    178  CA  ASP A  24      24.525  18.915  98.692  1.00 40.49           C
ATOM    179  CB  ASP A  24      24.945  20.101  99.581  1.00 40.49           C
ATOM    180  CG  ASP A  24      25.894  21.003  98.805  1.00 40.49           C
ATOM    181  OD1 ASP A  24      25.930  20.898  97.551  1.00 40.49           O
ATOM    182  OD2 ASP A  24      26.592  21.822  99.462  1.00 40.49           O
ATOM    183  C   ASP A  24      25.761  18.125  98.384  1.00 40.49           C
ATOM    184  O   ASP A  24      26.308  18.221  97.287  1.00 40.49           O
ATOM    185  N   ALA A  25      26.239  17.312  99.349  1.00 34.65           N
ATOM    186  CA  ALA A  25      27.462  16.580  99.159  1.00 34.65           C
ATOM    187  CB  ALA A  25      27.873  15.782 100.407  1.00 34.65           C
ATOM    188  C   ALA A  25      27.315  15.596  98.037  1.00 34.65           C
ATOM    189  O   ALA A  25      28.170  15.515  97.156  1.00 34.65           O
ATOM    190  N   ALA A  26      26.214  14.821  98.040  1.00 33.94           N
ATOM    191  CA  ALA A  26      25.988  13.811  97.043  1.00 33.94           C
ATOM    192  CB  ALA A  26      24.740  12.959  97.329  1.00 33.94           C
ATOM    193  C   ALA A  26      25.796  14.449  95.703  1.00 33.94           C
ATOM    194  O   ALA A  26      26.296  13.957  94.693  1.00 33.94           O
ATOM    195  N   LEU A  27      25.050  15.565  95.658  1.00 49.57           N
ATOM    196  CA  LEU A  27      24.762  16.210  94.409  1.00 49.57           C
ATOM    197  CB  LEU A  27      23.827  17.421  94.565  1.00 49.57           C
ATOM    198  CG  LEU A  27      23.514  18.128  93.232  1.00 49.57           C
ATOM    199  CD1 LEU A  27      22.679  17.226  92.310  1.00 49.57           C
ATOM    200  CD2 LEU A  27      22.884  19.516  93.467  1.00 49.57           C
ATOM    201  C   LEU A  27      26.031  16.723  93.792  1.00 49.57           C
ATOM    202  O   LEU A  27      26.259  16.536  92.597  1.00 49.57           O
ATOM    203  N   ALA A  28      26.903  17.370  94.591  1.00 28.88           N
ATOM    204  CA  ALA A  28      28.093  17.965  94.052  1.00 28.88           C
ATOM    205  CB  ALA A  28      28.930  18.695  95.118  1.00 28.88           C
ATOM    206  C   ALA A  28      28.954  16.899  93.449  1.00 28.88           C
ATOM    207  O   ALA A  28      29.504  17.074  92.364  1.00 28.88           O
ATOM    208  N   ALA A  29      29.079  15.751  94.136  1.00 31.55           N
ATOM    209  CA  ALA A  29      29.906  14.666  93.685  1.00 31.55           C
ATOM    210  CB  ALA A  29      29.925  13.488  94.674  1.00 31.55           C
ATOM    211  C   ALA A  29      29.390  14.138  92.380  1.00 31.55           C
ATOM    212  O   ALA A  29      30.171  13.776  91.503  1.00 31.55           O
ATOM    213  N   PHE A  30      28.056  14.060  92.233  1.00111.66           N
ATOM    214  CA  PHE A  30      27.407  13.556  91.052  1.00111.66           C
ATOM    215  CB  PHE A  30      25.881  13.574  91.238  1.00111.66           C
ATOM    216  CG  PHE A  30      25.201  13.656  89.915  1.00111.66           C
ATOM    217  CD1 PHE A  30      25.028  12.559  89.104  1.00111.66           C
ATOM    218  CD2 PHE A  30      24.708  14.874  89.498  1.00111.66           C
ATOM    219  CE1 PHE A  30      24.385  12.692  87.893  1.00111.66           C
ATOM    220  CE2 PHE A  30      24.066  15.009  88.291  1.00111.66           C
ATOM    221  CZ  PHE A  30      23.898  13.910  87.487  1.00111.66           C
ATOM    222  C   PHE A  30      27.745  14.403  89.865  1.00111.66           C
ATOM    223  O   PHE A  30      28.097  13.887  88.806  1.00111.66           O
ATOM    224  N   GLN A  31      27.640  15.732  90.016  1.00 97.98           N
ATOM    225  CA  GLN A  31      27.899  16.651  88.945  1.00 97.98           C
ATOM    226  CB  GLN A  31      27.635  18.097  89.404  1.00 97.98           C
ATOM    227  CG  GLN A  31      27.982  19.179  88.383  1.00 97.98           C
ATOM    228  CD  GLN A  31      27.853  20.526  89.085  1.00 97.98           C
ATOM    229  OE1 GLN A  31      26.792  20.871  89.605  1.00 97.98           O
ATOM    230  NE2 GLN A  31      28.963  21.312  89.098  1.00 97.98           N
ATOM    231  C   GLN A  31      29.340  16.569  88.554  1.00 97.98           C
ATOM    232  O   GLN A  31      29.673  16.552  87.370  1.00 97.98           O
ATOM    233  N   ASP A  32      30.233  16.520  89.557  1.00 37.86           N
ATOM    234  CA  ASP A  32      31.643  16.499  89.308  1.00 37.86           C
ATOM    235  CB  ASP A  32      32.476  16.605  90.599  1.00 37.86           C
ATOM    236  CG  ASP A  32      32.325  18.031  91.113  1.00 37.86           C
ATOM    237  OD1 ASP A  32      32.351  18.966  90.268  1.00 37.86           O
ATOM    238  OD2 ASP A  32      32.166  18.206  92.351  1.00 37.86           O
ATOM    239  C   ASP A  32      32.017  15.232  88.601  1.00 37.86           C
ATOM    240  O   ASP A  32      32.872  15.242  87.718  1.00 37.86           O
ATOM    241  N   VAL A  33      31.401  14.095  88.973  1.00103.05           N
ATOM    242  CA  VAL A  33      31.756  12.853  88.339  1.00103.05           C
ATOM    243  CB  VAL A  33      31.173  11.634  88.989  1.00103.05           C
ATOM    244  CG1 VAL A  33      31.641  11.583  90.451  1.00103.05           C
ATOM    245  CG2 VAL A  33      29.657  11.641  88.800  1.00103.05           C
ATOM    246  C   VAL A  33      31.333  12.867  86.900  1.00103.05           C
ATOM    247  O   VAL A  33      32.054  12.370  86.038  1.00103.05           O
ATOM    248  N   LEU A  34      30.153  13.441  86.594  1.00 62.73           N
ATOM    249  CA  LEU A  34      29.683  13.462  85.237  1.00 62.73           C
ATOM    250  CB  LEU A  34      28.366  14.232  85.044  1.00 62.73           C
ATOM    251  CG  LEU A  34      27.140  13.654  85.764  1.00 62.73           C
ATOM    252  CD1 LEU A  34      25.880  14.440  85.374  1.00 62.73           C
ATOM    253  CD2 LEU A  34      26.998  12.143  85.526  1.00 62.73           C
ATOM    254  C   LEU A  34      30.656  14.208  84.379  1.00 62.73           C
ATOM    255  O   LEU A  34      31.006  13.753  83.291  1.00 62.73           O
ATOM    256  N   VAL A  35      31.125  15.381  84.845  1.00107.62           N
ATOM    257  CA  VAL A  35      32.002  16.177  84.032  1.00107.62           C
ATOM    258  CB  VAL A  35      32.393  17.497  84.639  1.00107.62           C
ATOM    259  CG1 VAL A  35      31.122  18.332  84.878  1.00107.62           C
ATOM    260  CG2 VAL A  35      33.241  17.250  85.896  1.00107.62           C
ATOM    261  C   VAL A  35      33.256  15.402  83.794  1.00107.62           C
ATOM    262  O   VAL A  35      33.837  15.470  82.711  1.00107.62           O
ATOM    263  N   GLU A  36      33.711  14.662  84.824  1.00 78.24           N
ATOM    264  CA  GLU A  36      34.923  13.899  84.749  1.00 78.24           C
ATOM    265  CB  GLU A  36      35.277  13.240  86.093  1.00 78.24           C
ATOM    266  CG  GLU A  36      35.593  14.248  87.201  1.00 78.24           C
ATOM    267  CD  GLU A  36      36.896  14.960  86.865  0.00 78.24           C
ATOM    268  OE1 GLU A  36      37.268  15.001  85.663  0.00 78.24           O
ATOM    269  OE2 GLU A  36      37.533  15.480  87.818  0.00 78.24           O
ATOM    270  C   GLU A  36      34.807  12.804  83.729  1.00 78.24           C
ATOM    271  O   GLU A  36      35.713  12.623  82.917  1.00 78.24           O
ATOM    272  N   SER A  37      33.690  12.049  83.731  1.00 82.27           N
ATOM    273  CA  SER A  37      33.523  10.942  82.829  1.00 82.27           C
ATOM    274  CB  SER A  37      32.223  10.169  83.093  1.00 82.27           C
ATOM    275  OG  SER A  37      32.113   9.086  82.182  1.00 82.27           O
ATOM    276  C   SER A  37      33.466  11.443  81.416  1.00 82.27           C
ATOM    277  O   SER A  37      34.044  10.854  80.504  1.00 82.27           O
ATOM    278  N   LEU A  38      32.751  12.555  81.206  1.00155.01           N
ATOM    279  CA  LEU A  38      32.570  13.113  79.899  1.00155.01           C
ATOM    280  CB  LEU A  38      31.612  14.311  79.938  1.00155.01           C
ATOM    281  CG  LEU A  38      30.230  13.923  80.495  1.00155.01           C
ATOM    282  CD1 LEU A  38      29.289  15.133  80.526  1.00155.01           C
ATOM    283  CD2 LEU A  38      29.644  12.710  79.747  1.00155.01           C
ATOM    284  C   LEU A  38      33.880  13.599  79.350  1.00155.01           C
ATOM    285  O   LEU A  38      34.180  13.400  78.173  1.00155.01           O
ATOM    286  N   SER A  39      34.698  14.250  80.199  1.00 85.92           N
ATOM    287  CA  SER A  39      35.932  14.836  79.759  1.00 85.92           C
ATOM    288  CB  SER A  39      36.613  15.659  80.862  1.00 85.92           C
ATOM    289  OG  SER A  39      37.815  16.223  80.364  1.00 85.92           O
ATOM    290  C   SER A  39      36.875  13.758  79.303  1.00 85.92           C
ATOM    291  O   SER A  39      37.690  13.979  78.408  1.00 85.92           O
ATOM    292  N   LYS A  40      36.800  12.573  79.941  1.00107.70           N
ATOM    293  CA  LYS A  40      37.586  11.418  79.604  1.00107.70           C
ATOM    294  CB  LYS A  40      37.461  10.261  80.610  1.00107.70           C
ATOM    295  CG  LYS A  40      38.095  10.544  81.971  1.00107.70           C
ATOM    296  CD  LYS A  40      37.756   9.481  83.016  1.00107.70           C
ATOM    297  CE  LYS A  40      38.333   8.104  82.683  1.00107.70           C
ATOM    298  NZ  LYS A  40      39.811   8.147  82.747  1.00107.70           N
ATOM    299  C   LYS A  40      37.126  10.883  78.284  1.00107.70           C
ATOM    300  O   LYS A  40      37.901  10.260  77.563  1.00107.70           O
ATOM    301  N   GLY A  41      35.843  11.095  77.931  1.00 40.39           N
ATOM    302  CA  GLY A  41      35.361  10.551  76.693  1.00 40.39           C
ATOM    303  C   GLY A  41      34.371   9.457  76.950  1.00 40.39           C
ATOM    304  O   GLY A  41      33.961   8.769  76.016  1.00 40.39           O
ATOM    305  N   GLU A  42      33.980   9.243  78.222  1.00 87.26           N
ATOM    306  CA  GLU A  42      32.983   8.256  78.532  1.00 87.26           C
ATOM    307  CB  GLU A  42      33.071   7.706  79.964  1.00 87.26           C
ATOM    308  CG  GLU A  42      34.315   6.860  80.220  1.00 87.26           C
ATOM    309  CD  GLU A  42      34.218   5.639  79.321  1.00 87.26           C
ATOM    310  OE1 GLU A  42      33.121   5.424  78.740  1.00 87.26           O
ATOM    311  OE2 GLU A  42      35.238   4.910  79.197  1.00 87.26           O
ATOM    312  C   GLU A  42      31.633   8.885  78.385  1.00 87.26           C
ATOM    313  O   GLU A  42      31.492  10.107  78.365  1.00 87.26           O
ATOM    314  N   THR A  43      30.593   8.038  78.273  1.00139.17           N
ATOM    315  CA  THR A  43      29.260   8.538  78.146  1.00139.17           C
ATOM    316  CB  THR A  43      28.438   7.773  77.145  1.00139.17           C
ATOM    317  OG1 THR A  43      27.133   8.324  77.043  1.00139.17           O
ATOM    318  CG2 THR A  43      28.389   6.298  77.565  1.00139.17           C
ATOM    319  C   THR A  43      28.637   8.426  79.498  1.00139.17           C
ATOM    320  O   THR A  43      28.999   7.579  80.302  1.00139.17           O
ATOM    321  N   VAL A  44      27.717   9.343  79.814  1.00178.57           N
ATOM    322  CA  VAL A  44      27.037   9.376  81.071  1.00178.57           C
ATOM    323  CB  VAL A  44      27.194  10.715  81.721  1.00178.57           C
ATOM    324  CG1 VAL A  44      28.683  10.978  81.957  1.00178.57           C
ATOM    325  CG2 VAL A  44      26.554  11.764  80.838  1.00178.57           C
ATOM    326  C   VAL A  44      25.604   9.125  80.723  1.00178.57           C
ATOM    327  O   VAL A  44      25.078   9.700  79.779  1.00178.57           O
ATOM    328  N   LYS A  45      24.897   8.254  81.453  1.00194.98           N
ATOM    329  CA  LYS A  45      23.619   7.943  80.919  1.00194.98           C
ATOM    330  CB  LYS A  45      23.669   6.942  79.752  1.00194.98           C
ATOM    331  CG  LYS A  45      22.502   7.037  78.769  1.00194.98           C
ATOM    332  CD  LYS A  45      21.120   6.751  79.348  1.00194.98           C
ATOM    333  CE  LYS A  45      20.019   6.850  78.289  1.00194.98           C
ATOM    334  NZ  LYS A  45      18.711   6.480  78.868  1.00194.98           N
ATOM    335  C   LYS A  45      22.767   7.398  81.995  1.00194.98           C
ATOM    336  O   LYS A  45      23.023   6.333  82.559  1.00194.98           O
ATOM    337  N   VAL A  46      21.710   8.164  82.286  1.00134.57           N
ATOM    338  CA  VAL A  46      20.727   7.821  83.265  1.00134.57           C
ATOM    339  CB  VAL A  46      20.474   8.903  84.270  1.00134.57           C
ATOM    340  CG1 VAL A  46      19.942  10.148  83.541  1.00134.57           C
ATOM    341  CG2 VAL A  46      19.511   8.344  85.329  1.00134.57           C
ATOM    342  C   VAL A  46      19.443   7.539  82.541  1.00134.57           C
ATOM    343  O   VAL A  46      18.977   8.337  81.728  1.00134.57           O
ATOM    344  N   THR A  47      18.786   6.419  82.905  1.00143.64           N
ATOM    345  CA  THR A  47      17.731   5.869  82.099  1.00143.64           C
ATOM    346  CB  THR A  47      17.000   4.753  82.796  1.00143.64           C
ATOM    347  OG1 THR A  47      17.900   3.711  83.142  1.00143.64           O
ATOM    348  CG2 THR A  47      15.901   4.217  81.860  0.00143.64           C
ATOM    349  C   THR A  47      16.687   6.849  81.669  1.00143.64           C
ATOM    350  O   THR A  47      16.710   7.240  80.520  1.00143.64           O
ATOM    351  N   GLY A  48      15.766   7.326  82.511  1.00140.97           N
ATOM    352  CA  GLY A  48      14.737   8.187  81.970  1.00140.97           C
ATOM    353  C   GLY A  48      15.258   9.557  81.681  1.00140.97           C
ATOM    354  O   GLY A  48      14.752  10.259  80.803  1.00140.97           O
ATOM    355  N   LEU A  49      16.202  10.010  82.523  1.00218.97           N
ATOM    356  CA  LEU A  49      16.634  11.376  82.446  1.00218.97           C
ATOM    357  CB  LEU A  49      17.490  11.783  83.654  1.00218.97           C
ATOM    358  CG  LEU A  49      16.700  11.849  84.972  1.00218.97           C
ATOM    359  CD1 LEU A  49      15.695  13.011  84.951  1.00218.97           C
ATOM    360  CD2 LEU A  49      16.049  10.498  85.313  1.00218.97           C
ATOM    361  C   LEU A  49      17.414  11.746  81.228  1.00218.97           C
ATOM    362  O   LEU A  49      16.923  12.560  80.452  1.00218.97           O
ATOM    363  N   LEU A  50      18.599  11.150  80.962  1.00132.03           N
ATOM    364  CA  LEU A  50      19.339  11.759  79.882  1.00132.03           C
ATOM    365  CB  LEU A  50      19.956  13.127  80.264  1.00132.03           C
ATOM    366  CG  LEU A  50      19.013  14.305  80.576  1.00132.03           C
ATOM    367  CD1 LEU A  50      19.790  15.495  81.160  1.00132.03           C
ATOM    368  CD2 LEU A  50      18.193  14.719  79.345  1.00132.03           C
ATOM    369  C   LEU A  50      20.591  10.973  79.643  1.00132.03           C
ATOM    370  O   LEU A  50      20.828   9.924  80.235  1.00132.03           O
ATOM    371  N   SER A  51      21.429  11.510  78.730  1.00103.90           N
ATOM    372  CA  SER A  51      22.715  10.958  78.464  1.00103.90           C
ATOM    373  CB  SER A  51      22.720  10.034  77.234  1.00103.90           C
ATOM    374  OG  SER A  51      24.018   9.509  77.010  1.00103.90           O
ATOM    375  C   SER A  51      23.589  12.130  78.148  1.00103.90           C
ATOM    376  O   SER A  51      23.138  13.079  77.503  1.00103.90           O
ATOM    377  N   VAL A  52      24.850  12.119  78.625  1.00 73.58           N
ATOM    378  CA  VAL A  52      25.716  13.196  78.246  1.00 73.58           C
ATOM    379  CB  VAL A  52      26.027  14.217  79.307  1.00 73.58           C
ATOM    380  CG1 VAL A  52      26.986  15.255  78.700  1.00 73.58           C
ATOM    381  CG2 VAL A  52      24.705  14.823  79.810  1.00 73.58           C
ATOM    382  C   VAL A  52      26.982  12.587  77.745  1.00 73.58           C
ATOM    383  O   VAL A  52      27.432  11.555  78.244  1.00 73.58           O
ATOM    384  N   GLU A  53      27.562  13.206  76.698  1.00 72.28           N
ATOM    385  CA  GLU A  53      28.752  12.703  76.079  1.00 72.28           C
ATOM    386  CB  GLU A  53      28.491  11.799  74.866  1.00 72.28           C
ATOM    387  CG  GLU A  53      27.866  10.447  75.182  1.00 72.28           C
ATOM    388  CD  GLU A  53      27.620   9.759  73.849  1.00 72.28           C
ATOM    389  OE1 GLU A  53      26.834  10.317  73.038  1.00 72.28           O
ATOM    390  OE2 GLU A  53      28.219   8.674  73.621  1.00 72.28           O
ATOM    391  C   GLU A  53      29.515  13.850  75.506  1.00 72.28           C
ATOM    392  O   GLU A  53      29.066  14.996  75.506  1.00 72.28           O
ATOM    393  N   ARG A  54      30.722  13.534  75.002  1.00180.58           N
ATOM    394  CA  ARG A  54      31.554  14.492  74.343  1.00180.58           C
ATOM    395  CB  ARG A  54      33.057  14.265  74.587  1.00180.58           C
ATOM    396  CG  ARG A  54      33.567  12.906  74.093  1.00180.58           C
ATOM    397  CD  ARG A  54      33.835  12.838  72.587  1.00180.58           C
ATOM    398  NE  ARG A  54      35.315  12.851  72.384  1.00180.58           N
ATOM    399  CZ  ARG A  54      36.011  11.675  72.336  1.00180.58           C
ATOM    400  NH1 ARG A  54      35.349  10.485  72.422  1.00180.58           N
ATOM    401  NH2 ARG A  54      37.368  11.690  72.188  1.00180.58           N
ATOM    402  C   ARG A  54      31.296  14.313  72.882  1.00180.58           C
ATOM    403  O   ARG A  54      31.126  13.189  72.409  1.00180.58           O
ATOM    404  N   VAL A  55      31.219  15.425  72.126  1.00 96.27           N
ATOM    405  CA  VAL A  55      30.998  15.314  70.713  1.00 96.27           C
ATOM    406  CB  VAL A  55      29.716  15.948  70.249  1.00 96.27           C
ATOM    407  CG1 VAL A  55      28.546  15.195  70.904  1.00 96.27           C
ATOM    408  CG2 VAL A  55      29.748  17.448  70.585  1.00 96.27           C
ATOM    409  C   VAL A  55      32.121  16.016  70.022  1.00 96.27           C
ATOM    410  O   VAL A  55      32.621  17.032  70.499  1.00 96.27           O
ATOM    411  N   GLU A  56      32.563  15.468  68.875  1.00 92.46           N
ATOM    412  CA  GLU A  56      33.644  16.074  68.159  1.00 92.46           C
ATOM    413  CB  GLU A  56      34.403  15.116  67.226  1.00 92.46           C
ATOM    414  CG  GLU A  56      35.404  14.227  67.957  1.00 92.46           C
ATOM    415  CD  GLU A  56      36.636  15.082  68.213  1.00 92.46           C
ATOM    416  OE1 GLU A  56      36.639  15.832  69.224  1.00 92.46           O
ATOM    417  OE2 GLU A  56      37.586  15.006  67.387  1.00 92.46           O
ATOM    418  C   GLU A  56      33.128  17.179  67.306  1.00 92.46           C
ATOM    419  O   GLU A  56      31.982  17.171  66.857  1.00 92.46           O
ATOM    420  N   ARG A  57      33.990  18.190  67.090  1.00103.34           N
ATOM    421  CA  ARG A  57      33.679  19.265  66.202  1.00103.34           C
ATOM    422  CB  ARG A  57      33.475  20.613  66.912  1.00103.34           C
ATOM    423  CG  ARG A  57      32.121  20.658  67.624  1.00103.34           C
ATOM    424  CD  ARG A  57      31.945  21.818  68.598  1.00103.34           C
ATOM    425  NE  ARG A  57      30.569  21.695  69.154  1.00103.34           N
ATOM    426  CZ  ARG A  57      30.321  20.780  70.135  1.00103.34           C
ATOM    427  NH1 ARG A  57      31.323  19.954  70.555  1.00103.34           N
ATOM    428  NH2 ARG A  57      29.071  20.668  70.673  1.00103.34           N
ATOM    429  C   ARG A  57      34.827  19.354  65.255  1.00103.34           C
ATOM    430  O   ARG A  57      35.989  19.319  65.659  1.00103.34           O
ATOM    431  N   ALA A  58      34.511  19.456  63.953  1.00 33.09           N
ATOM    432  CA  ALA A  58      35.508  19.442  62.926  1.00 33.09           C
ATOM    433  CB  ALA A  58      34.940  19.190  61.519  1.00 33.09           C
ATOM    434  C   ALA A  58      36.241  20.736  62.883  1.00 33.09           C
ATOM    435  O   ALA A  58      35.786  21.760  63.390  1.00 33.09           O
ATOM    436  N   ALA A  59      37.441  20.683  62.276  1.00 30.33           N
ATOM    437  CA  ALA A  59      38.273  21.836  62.115  1.00 30.33           C
ATOM    438  CB  ALA A  59      39.688  21.508  61.606  1.00 30.33           C
ATOM    439  C   ALA A  59      37.621  22.698  61.090  1.00 30.33           C
ATOM    440  O   ALA A  59      36.909  22.208  60.216  1.00 30.33           O
ATOM    441  N   ARG A  60      37.827  24.023  61.196  1.00 90.19           N
ATOM    442  CA  ARG A  60      37.230  24.927  60.263  1.00 90.19           C
ATOM    443  CB  ARG A  60      35.852  25.412  60.738  1.00 90.19           C
ATOM    444  CG  ARG A  60      35.923  26.077  62.114  1.00 90.19           C
ATOM    445  CD  ARG A  60      34.584  26.565  62.667  1.00 90.19           C
ATOM    446  NE  ARG A  60      34.867  27.167  64.002  1.00 90.19           N
ATOM    447  CZ  ARG A  60      35.283  28.464  64.095  1.00 90.19           C
ATOM    448  NH1 ARG A  60      35.402  29.225  62.968  1.00 90.19           N
ATOM    449  NH2 ARG A  60      35.598  29.000  65.311  1.00 90.19           N
ATOM    450  C   ARG A  60      38.121  26.122  60.149  1.00 90.19           C
ATOM    451  O   ARG A  60      38.905  26.419  61.048  1.00 90.19           O
ATOM    452  N   THR A  61      38.046  26.831  59.009  1.00100.07           N
ATOM    453  CA  THR A  61      38.826  28.023  58.875  1.00100.07           C
ATOM    454  CB  THR A  61      39.139  28.379  57.450  1.00100.07           C
ATOM    455  OG1 THR A  61      40.054  29.464  57.404  1.00100.07           O
ATOM    456  CG2 THR A  61      37.833  28.739  56.718  1.00100.07           C
ATOM    457  C   THR A  61      38.015  29.127  59.464  1.00100.07           C
ATOM    458  O   THR A  61      36.793  29.151  59.333  1.00100.07           O
ATOM    459  N   GLY A  62      38.681  30.078  60.140  1.00 46.80           N
ATOM    460  CA  GLY A  62      37.963  31.168  60.732  1.00 46.80           C
ATOM    461  C   GLY A  62      38.853  32.358  60.642  1.00 46.80           C
ATOM    462  O   GLY A  62      39.967  32.262  60.131  1.00 46.80           O
ATOM    463  N   ARG A  63      38.371  33.526  61.112  1.00148.32           N
ATOM    464  CA  ARG A  63      39.211  34.688  61.078  1.00148.32           C
ATOM    465  CB  ARG A  63      38.831  35.719  60.000  1.00148.32           C
ATOM    466  CG  ARG A  63      37.462  36.363  60.228  1.00148.32           C
ATOM    467  CD  ARG A  63      36.285  35.473  59.834  1.00148.32           C
ATOM    468  NE  ARG A  63      36.299  35.365  58.348  1.00148.32           N
ATOM    469  CZ  ARG A  63      36.317  34.139  57.749  1.00148.32           C
ATOM    470  NH1 ARG A  63      36.360  33.010  58.513  1.00148.32           N
ATOM    471  NH2 ARG A  63      36.300  34.044  56.388  1.00148.32           N
ATOM    472  C   ARG A  63      39.043  35.395  62.382  1.00148.32           C
ATOM    473  O   ARG A  63      38.012  35.267  63.040  1.00148.32           O
ATOM    474  N   ASN A  64      40.070  36.159  62.807  1.00105.78           N
ATOM    475  CA  ASN A  64      39.892  36.899  64.020  1.00105.78           C
ATOM    476  CB  ASN A  64      41.163  37.069  64.876  1.00105.78           C
ATOM    477  CG  ASN A  64      42.148  37.935  64.121  1.00105.78           C
ATOM    478  OD1 ASN A  64      42.027  39.157  64.123  1.00105.78           O
ATOM    479  ND2 ASN A  64      43.163  37.294  63.482  1.00105.78           N
ATOM    480  C   ASN A  64      39.384  38.240  63.600  1.00105.78           C
ATOM    481  O   ASN A  64      39.888  38.860  62.663  1.00105.78           O
ATOM    482  N   PRO A  65      38.354  38.679  64.261  1.00159.57           N
ATOM    483  CA  PRO A  65      37.704  39.899  63.881  1.00159.57           C
ATOM    484  CD  PRO A  65      37.452  37.766  64.943  1.00159.57           C
ATOM    485  CB  PRO A  65      36.417  39.951  64.700  1.00159.57           C
ATOM    486  CG  PRO A  65      36.084  38.467  64.945  1.00159.57           C
ATOM    487  C   PRO A  65      38.537  41.130  64.000  1.00159.57           C
ATOM    488  O   PRO A  65      38.278  42.085  63.268  1.00159.57           O
ATOM    489  N   ARG A  66      39.492  41.173  64.943  1.00132.90           N
ATOM    490  CA  ARG A  66      40.233  42.391  65.078  1.00132.90           C
ATOM    491  CB  ARG A  66      41.151  42.350  66.306  1.00132.90           C
ATOM    492  CG  ARG A  66      40.371  42.074  67.593  1.00132.90           C
ATOM    493  CD  ARG A  66      39.857  43.328  68.301  1.00132.90           C
ATOM    494  NE  ARG A  66      41.011  43.935  69.022  1.00132.90           N
ATOM    495  CZ  ARG A  66      40.871  45.141  69.649  1.00132.90           C
ATOM    496  NH1 ARG A  66      39.678  45.801  69.598  1.00132.90           N
ATOM    497  NH2 ARG A  66      41.924  45.685  70.325  1.00132.90           N
ATOM    498  C   ARG A  66      41.078  42.638  63.862  1.00132.90           C
ATOM    499  O   ARG A  66      40.901  43.640  63.171  1.00132.90           O
ATOM    500  N   THR A  67      42.022  41.716  63.570  1.00 59.95           N
ATOM    501  CA  THR A  67      42.912  41.869  62.452  1.00 59.95           C
ATOM    502  CB  THR A  67      44.174  41.060  62.546  1.00 59.95           C
ATOM    503  OG1 THR A  67      43.891  39.677  62.423  1.00 59.95           O
ATOM    504  CG2 THR A  67      44.838  41.339  63.904  1.00 59.95           C
ATOM    505  C   THR A  67      42.233  41.504  61.173  1.00 59.95           C
ATOM    506  O   THR A  67      42.458  42.129  60.138  1.00 59.95           O
ATOM    507  N   GLY A  68      41.376  40.471  61.203  1.00 20.65           N
ATOM    508  CA  GLY A  68      40.766  40.035  59.984  1.00 20.65           C
ATOM    509  C   GLY A  68      41.651  38.982  59.389  1.00 20.65           C
ATOM    510  O   GLY A  68      41.411  38.514  58.276  1.00 20.65           O
ATOM    511  N   GLU A  69      42.713  38.586  60.121  1.00 38.16           N
ATOM    512  CA  GLU A  69      43.614  37.578  59.637  1.00 38.16           C
ATOM    513  CB  GLU A  69      44.936  37.522  60.427  1.00 38.16           C
ATOM    514  CG  GLU A  69      45.999  36.615  59.802  1.00 38.16           C
ATOM    515  CD  GLU A  69      47.268  36.720  60.640  1.00 38.16           C
ATOM    516  OE1 GLU A  69      47.163  37.109  61.834  1.00 38.16           O
ATOM    517  OE2 GLU A  69      48.360  36.411  60.094  1.00 38.16           O
ATOM    518  C   GLU A  69      42.938  36.247  59.750  1.00 38.16           C
ATOM    519  O   GLU A  69      42.203  35.986  60.702  1.00 38.16           O
ATOM    520  N   GLU A  70      43.164  35.364  58.756  1.00 70.62           N
ATOM    521  CA  GLU A  70      42.532  34.078  58.799  1.00 70.62           C
ATOM    522  CB  GLU A  70      42.378  33.390  57.435  1.00 70.62           C
ATOM    523  CG  GLU A  70      41.368  34.082  56.518  1.00 70.62           C
ATOM    524  CD  GLU A  70      41.116  33.156  55.338  1.00 70.62           C
ATOM    525  OE1 GLU A  70      41.708  32.044  55.325  1.00 70.62           O
ATOM    526  OE2 GLU A  70      40.321  33.545  54.440  1.00 70.62           O
ATOM    527  C   GLU A  70      43.308  33.167  59.692  1.00 70.62           C
ATOM    528  O   GLU A  70      44.526  33.285  59.826  1.00 70.62           O
ATOM    529  N   ILE A  71      42.582  32.239  60.347  1.00 89.81           N
ATOM    530  CA  ILE A  71      43.172  31.283  61.235  1.00 89.81           C
ATOM    531  CB  ILE A  71      43.002  31.637  62.686  1.00 89.81           C
ATOM    532  CG1 ILE A  71      43.862  30.721  63.575  1.00 89.81           C
ATOM    533  CG2 ILE A  71      41.499  31.601  63.011  1.00 89.81           C
ATOM    534  CD1 ILE A  71      43.974  31.199  65.023  1.00 89.81           C
ATOM    535  C   ILE A  71      42.490  29.966  61.011  1.00 89.81           C
ATOM    536  O   ILE A  71      41.373  29.909  60.499  1.00 89.81           O
ATOM    537  N   LYS A  72      43.164  28.855  61.365  1.00111.88           N
ATOM    538  CA  LYS A  72      42.537  27.577  61.200  1.00111.88           C
ATOM    539  CB  LYS A  72      43.446  26.510  60.568  1.00111.88           C
ATOM    540  CG  LYS A  72      43.827  26.823  59.121  1.00111.88           C
ATOM    541  CD  LYS A  72      44.923  25.916  58.557  1.00111.88           C
ATOM    542  CE  LYS A  72      44.390  24.613  57.960  1.00111.88           C
ATOM    543  NZ  LYS A  72      43.570  24.910  56.764  1.00111.88           N
ATOM    544  C   LYS A  72      42.167  27.092  62.560  1.00111.88           C
ATOM    545  O   LYS A  72      42.954  27.171  63.502  1.00111.88           O
ATOM    546  N   ILE A  73      40.935  26.576  62.694  1.00120.39           N
ATOM    547  CA  ILE A  73      40.511  26.074  63.964  1.00120.39           C
ATOM    548  CB  ILE A  73      39.064  26.350  64.258  1.00120.39           C
ATOM    549  CG1 ILE A  73      38.782  27.862  64.301  1.00120.39           C
ATOM    550  CG2 ILE A  73      38.713  25.620  65.565  1.00120.39           C
ATOM    551  CD1 ILE A  73      39.502  28.598  65.429  1.00120.39           C
ATOM    552  C   ILE A  73      40.641  24.582  63.876  1.00120.39           C
ATOM    553  O   ILE A  73      39.888  23.926  63.160  1.00120.39           O
ATOM    554  N   PRO A  74      41.600  24.040  64.582  1.00176.87           N
ATOM    555  CA  PRO A  74      41.922  22.635  64.542  1.00176.87           C
ATOM    556  CD  PRO A  74      42.159  24.700  65.750  1.00176.87           C
ATOM    557  CB  PRO A  74      43.054  22.456  65.550  1.00176.87           C
ATOM    558  CG  PRO A  74      42.794  23.571  66.578  1.00176.87           C
ATOM    559  C   PRO A  74      40.802  21.685  64.815  1.00176.87           C
ATOM    560  O   PRO A  74      40.622  20.735  64.061  1.00176.87           O
ATOM    561  N   ALA A  75      40.039  21.881  65.891  1.00124.31           N
ATOM    562  CA  ALA A  75      39.001  20.943  66.169  1.00124.31           C
ATOM    563  CB  ALA A  75      39.457  19.474  66.191  1.00124.31           C
ATOM    564  C   ALA A  75      38.600  21.262  67.552  1.00124.31           C
ATOM    565  O   ALA A  75      39.229  22.081  68.220  1.00124.31           O
ATOM    566  N   GLY A  76      37.530  20.623  68.028  1.00 37.32           N
ATOM    567  CA  GLY A  76      37.158  20.914  69.370  1.00 37.32           C
ATOM    568  C   GLY A  76      36.274  19.812  69.820  1.00 37.32           C
ATOM    569  O   GLY A  76      35.769  19.032  69.012  1.00 37.32           O
ATOM    570  N   PHE A  77      36.084  19.730  71.147  1.00116.88           N
ATOM    571  CA  PHE A  77      35.222  18.748  71.729  1.00116.88           C
ATOM    572  CB  PHE A  77      35.872  17.907  72.846  1.00116.88           C
ATOM    573  CG  PHE A  77      37.169  17.317  72.408  1.00116.88           C
ATOM    574  CD1 PHE A  77      38.333  18.041  72.537  1.00116.88           C
ATOM    575  CD2 PHE A  77      37.230  16.042  71.896  1.00116.88           C
ATOM    576  CE1 PHE A  77      39.540  17.508  72.147  1.00116.88           C
ATOM    577  CE2 PHE A  77      38.433  15.504  71.503  1.00116.88           C
ATOM    578  CZ  PHE A  77      39.589  16.238  71.626  1.00116.88           C
ATOM    579  C   PHE A  77      34.221  19.556  72.492  1.00116.88           C
ATOM    580  O   PHE A  77      34.554  20.616  73.020  1.00116.88           O
ATOM    581  N   GLY A  78      32.964  19.086  72.581  1.00 32.13           N
ATOM    582  CA  GLY A  78      32.007  19.819  73.363  1.00 32.13           C
ATOM    583  C   GLY A  78      31.117  18.826  74.053  1.00 32.13           C
ATOM    584  O   GLY A  78      30.896  17.726  73.550  1.00 32.13           O
ATOM    585  N   VAL A  79      30.580  19.190  75.238  1.00105.95           N
ATOM    586  CA  VAL A  79      29.690  18.296  75.929  1.00105.95           C
ATOM    587  CB  VAL A  79      29.520  18.582  77.388  1.00105.95           C
ATOM    588  CG1 VAL A  79      30.846  18.265  78.083  1.00105.95           C
ATOM    589  CG2 VAL A  79      29.050  20.036  77.563  1.00105.95           C
ATOM    590  C   VAL A  79      28.332  18.379  75.301  1.00105.95           C
ATOM    591  O   VAL A  79      27.932  19.430  74.805  1.00105.95           O
ATOM    592  N   LYS A  80      27.597  17.244  75.284  1.00108.01           N
ATOM    593  CA  LYS A  80      26.282  17.231  74.698  1.00108.01           C
ATOM    594  CB  LYS A  80      26.224  16.565  73.311  1.00108.01           C
ATOM    595  CG  LYS A  80      24.815  16.565  72.711  1.00108.01           C
ATOM    596  CD  LYS A  80      24.786  16.273  71.210  1.00108.01           C
ATOM    597  CE  LYS A  80      25.172  17.481  70.354  1.00108.01           C
ATOM    598  NZ  LYS A  80      25.172  17.113  68.920  1.00108.01           N
ATOM    599  C   LYS A  80      25.343  16.461  75.582  1.00108.01           C
ATOM    600  O   LYS A  80      25.737  15.498  76.241  1.00108.01           O
ATOM    601  N   LEU A  81      24.057  16.881  75.610  1.00 56.38           N
ATOM    602  CA  LEU A  81      23.063  16.238  76.422  1.00 56.38           C
ATOM    603  CB  LEU A  81      22.395  17.169  77.444  1.00 56.38           C
ATOM    604  CG  LEU A  81      21.268  16.465  78.219  1.00 56.38           C
ATOM    605  CD1 LEU A  81      21.819  15.277  79.021  1.00 56.38           C
ATOM    606  CD2 LEU A  81      20.460  17.459  79.070  1.00 56.38           C
ATOM    607  C   LEU A  81      21.956  15.720  75.565  1.00 56.38           C
ATOM    608  O   LEU A  81      21.521  16.378  74.621  1.00 56.38           O
ATOM    609  N   SER A  82      21.478  14.505  75.903  1.00 72.68           N
ATOM    610  CA  SER A  82      20.370  13.874  75.247  1.00 72.68           C
ATOM    611  CB  SER A  82      20.683  12.454  74.755  1.00 72.68           C
ATOM    612  OG  SER A  82      21.726  12.497  73.793  1.00 72.68           O
ATOM    613  C   SER A  82      19.297  13.757  76.283  1.00 72.68           C
ATOM    614  O   SER A  82      19.536  13.329  77.412  1.00 72.68           O
ATOM    615  N   ALA A  83      18.072  14.105  75.865  1.00204.95           N
ATOM    616  CA  ALA A  83      16.902  14.291  76.674  1.00204.95           C
ATOM    617  CB  ALA A  83      15.754  14.952  75.892  1.00204.95           C
ATOM    618  C   ALA A  83      16.289  13.149  77.416  1.00204.95           C
ATOM    619  O   ALA A  83      15.706  13.431  78.449  1.00204.95           O
ATOM    620  N   GLY A  84      16.247  11.894  76.933  1.00117.50           N
ATOM    621  CA  GLY A  84      15.612  10.854  77.718  1.00117.50           C
ATOM    622  C   GLY A  84      14.135  10.946  77.463  1.00117.50           C
ATOM    623  O   GLY A  84      13.578  12.040  77.455  1.00117.50           O
ATOM    624  N   SER A  85      13.454   9.790  77.307  1.00 96.55           N
ATOM    625  CA  SER A  85      12.059   9.732  76.956  1.00 96.55           C
ATOM    626  CB  SER A  85      11.546   8.293  76.786  1.00 96.55           C
ATOM    627  OG  SER A  85      11.539   7.624  78.040  1.00 96.55           O
ATOM    628  C   SER A  85      11.202  10.360  78.008  1.00 96.55           C
ATOM    629  O   SER A  85      10.340  11.183  77.703  1.00 96.55           O
ATOM    630  N   THR A  86      11.418   9.994  79.283  1.00102.71           N
ATOM    631  CA  THR A  86      10.584  10.480  80.343  1.00102.71           C
ATOM    632  CB  THR A  86      10.971   9.923  81.681  1.00102.71           C
ATOM    633  OG1 THR A  86      12.283  10.348  82.026  1.00102.71           O
ATOM    634  CG2 THR A  86      10.910   8.387  81.612  1.00102.71           C
ATOM    635  C   THR A  86      10.699  11.970  80.423  1.00102.71           C
ATOM    636  O   THR A  86       9.700  12.671  80.568  1.00102.71           O
ATOM    637  N   LEU A  87      11.929  12.500  80.322  1.00161.99           N
ATOM    638  CA  LEU A  87      12.128  13.920  80.413  1.00161.99           C
ATOM    639  CB  LEU A  87      13.601  14.375  80.388  1.00161.99           C
ATOM    640  CG  LEU A  87      14.422  13.947  81.620  1.00161.99           C
ATOM    641  CD1 LEU A  87      15.756  14.706  81.687  1.00161.99           C
ATOM    642  CD2 LEU A  87      13.617  14.084  82.922  1.00161.99           C
ATOM    643  C   LEU A  87      11.447  14.596  79.268  1.00161.99           C
ATOM    644  O   LEU A  87      10.892  15.678  79.441  1.00161.99           O
ATOM    645  N   LYS A  88      11.442  13.967  78.077  1.00103.67           N
ATOM    646  CA  LYS A  88      10.908  14.582  76.897  1.00103.67           C
ATOM    647  CB  LYS A  88      10.887  13.631  75.688  1.00103.67           C
ATOM    648  CG  LYS A  88      12.285  13.213  75.236  1.00103.67           C
ATOM    649  CD  LYS A  88      12.288  12.029  74.268  1.00103.67           C
ATOM    650  CE  LYS A  88      12.088  12.425  72.804  1.00103.67           C
ATOM    651  NZ  LYS A  88      12.227  11.231  71.942  1.00103.67           N
ATOM    652  C   LYS A  88       9.506  14.978  77.185  1.00103.67           C
ATOM    653  O   LYS A  88       9.140  16.105  76.860  1.00103.67           O
ATOM    654  N   LYS A  89       8.712  14.072  77.808  1.00273.97           N
ATOM    655  CA  LYS A  89       7.375  14.388  78.242  1.00273.97           C
ATOM    656  CB  LYS A  89       7.361  15.325  79.466  1.00273.97           C
ATOM    657  CG  LYS A  89       7.791  14.676  80.782  1.00273.97           C
ATOM    658  CD  LYS A  89       6.767  13.689  81.339  1.00273.97           C
ATOM    659  CE  LYS A  89       6.364  12.585  80.361  1.00273.97           C
ATOM    660  NZ  LYS A  89       5.369  11.696  81.001  1.00273.97           N
ATOM    661  C   LYS A  89       6.655  15.107  77.157  1.00273.97           C
ATOM    662  O   LYS A  89       6.207  14.443  76.227  1.00273.97           O
ATOM    663  N   ALA A  90       6.574  16.476  77.263  1.00161.44           N
ATOM    664  CA  ALA A  90       5.822  17.265  76.323  1.00161.44           C
ATOM    665  CB  ALA A  90       6.481  17.362  74.938  1.00161.44           C
ATOM    666  C   ALA A  90       4.519  16.547  76.191  1.00161.44           C
ATOM    667  O   ALA A  90       4.107  16.164  75.100  1.00161.44           O
ATOM    668  N   VAL A  91       3.871  16.323  77.347  1.00141.06           N
ATOM    669  CA  VAL A  91       2.711  15.498  77.486  1.00141.06           C
ATOM    670  CB  VAL A  91       2.169  15.447  78.883  1.00141.06           C
ATOM    671  CG1 VAL A  91       3.253  14.857  79.801  1.00141.06           C
ATOM    672  CG2 VAL A  91       1.691  16.852  79.283  1.00141.06           C
ATOM    673  C   VAL A  91       1.609  15.965  76.607  1.00141.06           C
ATOM    674  O   VAL A  91       1.701  16.980  75.921  1.00141.06           O
ATOM    675  N   ALA A  92       0.520  15.178  76.615  1.00120.77           N
ATOM    676  CA  ALA A  92      -0.649  15.440  75.836  1.00120.77           C
ATOM    677  CB  ALA A  92      -1.163  16.881  75.994  1.00120.77           C
ATOM    678  C   ALA A  92      -0.381  15.207  74.387  1.00120.77           C
ATOM    679  O   ALA A  92      -1.055  15.771  73.526  1.00120.77           O
ATOM    680  N   LYS A  93       0.613  14.357  74.075  1.00101.82           N
ATOM    681  CA  LYS A  93       0.834  14.027  72.702  1.00101.82           C
ATOM    682  CB  LYS A  93       2.199  14.496  72.159  1.00101.82           C
ATOM    683  CG  LYS A  93       2.381  14.206  70.666  1.00101.82           C
ATOM    684  CD  LYS A  93       1.422  14.995  69.771  1.00101.82           C
ATOM    685  CE  LYS A  93       1.529  14.652  68.283  1.00101.82           C
ATOM    686  NZ  LYS A  93       0.833  13.374  68.004  1.00101.82           N
ATOM    687  C   LYS A  93       0.802  12.510  72.627  1.00101.82           C
ATOM    688  O   LYS A  93       1.772  11.927  72.074  1.00101.82           O
ATOM    689  OXT LYS A  93      -0.190  11.914  73.128  1.00101.82           O
TER     690      LYS A  93
ATOM    691  N   MET B  94      30.600   4.990  81.331  1.00217.37           N
ATOM    692  CA  MET B  94      29.748   4.638  82.470  1.00217.37           C
ATOM    693  CB  MET B  94      29.701   5.808  83.465  1.00217.37           C
ATOM    694  CG  MET B  94      31.026   6.065  84.180  1.00217.37           C
ATOM    695  SD  MET B  94      30.968   7.451  85.352  1.00217.37           S
ATOM    696  CE  MET B  94      32.676   7.224  85.924  1.00217.37           C
ATOM    697  C   MET B  94      28.443   4.543  81.850  1.00217.37           C
ATOM    698  O   MET B  94      27.551   3.916  82.395  1.00217.37           O
ATOM    699  N   SER B  95      28.344   5.137  80.643  1.00213.80           N
ATOM    700  CA  SER B  95      27.096   5.607  80.111  1.00213.80           C
ATOM    701  CB  SER B  95      26.269   4.515  79.405  1.00213.80           C
ATOM    702  OG  SER B  95      26.956   4.008  78.268  1.00213.80           O
ATOM    703  C   SER B  95      26.392   5.985  81.360  1.00213.80           C
ATOM    704  O   SER B  95      25.240   5.571  81.505  1.00213.80           O
ATOM    705  N   VAL B  96      27.060   6.863  82.201  1.00177.08           N
ATOM    706  CA  VAL B  96      26.908   7.034  83.632  1.00177.08           C
ATOM    707  CB  VAL B  96      26.994   8.406  84.275  1.00177.08           C
ATOM    708  CG1 VAL B  96      28.414   8.929  84.033  1.00177.08           C
ATOM    709  CG2 VAL B  96      25.831   9.339  83.891  1.00177.08           C
ATOM    710  C   VAL B  96      25.694   6.357  84.032  1.00177.08           C
ATOM    711  O   VAL B  96      24.667   6.943  84.372  1.00177.08           O
ATOM    712  N   ASN B  97      25.854   5.028  83.969  1.00111.02           N
ATOM    713  CA  ASN B  97      24.752   4.208  84.205  1.00111.02           C
ATOM    714  CB  ASN B  97      24.956   2.700  83.936  1.00111.02           C
ATOM    715  CG  ASN B  97      26.188   2.190  84.654  1.00111.02           C
ATOM    716  OD1 ASN B  97      27.086   2.960  84.982  1.00111.02           O
ATOM    717  ND2 ASN B  97      26.259   0.849  84.863  1.00111.02           N
ATOM    718  C   ASN B  97      24.464   4.543  85.591  1.00111.02           C
ATOM    719  O   ASN B  97      25.378   4.806  86.372  1.00111.02           O
ATOM    720  N   ARG B  98      23.167   4.636  85.869  1.00102.54           N
ATOM    721  CA  ARG B  98      22.719   5.158  87.109  1.00102.54           C
ATOM    722  CB  ARG B  98      21.199   4.974  87.241  0.00102.54           C
ATOM    723  CG  ARG B  98      20.564   5.441  88.552  0.00102.54           C
ATOM    724  CD  ARG B  98      19.052   5.206  88.522  0.00102.54           C
ATOM    725  NE  ARG B  98      18.487   5.412  89.884  1.00102.54           N
ATOM    726  CZ  ARG B  98      17.131   5.372  90.042  1.00102.54           C
ATOM    727  NH1 ARG B  98      16.324   5.229  88.949  1.00102.54           N
ATOM    728  NH2 ARG B  98      16.579   5.477  91.286  1.00102.54           N
ATOM    729  C   ARG B  98      23.397   4.390  88.191  1.00102.54           C
ATOM    730  O   ARG B  98      23.879   4.974  89.158  1.00102.54           O
ATOM    731  N   THR B  99      23.511   3.065  88.019  1.00111.45           N
ATOM    732  CA  THR B  99      24.109   2.257  89.042  1.00111.45           C
ATOM    733  CB  THR B  99      24.083   0.789  88.707  1.00111.45           C
ATOM    734  OG1 THR B  99      24.587   0.024  89.791  1.00111.45           O
ATOM    735  CG2 THR B  99      24.922   0.535  87.441  1.00111.45           C
ATOM    736  C   THR B  99      25.537   2.649  89.296  1.00111.45           C
ATOM    737  O   THR B  99      25.932   2.793  90.451  1.00111.45           O
ATOM    738  N   GLU B 100      26.358   2.827  88.239  1.00 91.18           N
ATOM    739  CA  GLU B 100      27.753   3.110  88.452  1.00 91.18           C
ATOM    740  CB  GLU B 100      28.644   2.972  87.214  1.00 91.18           C
ATOM    741  CG  GLU B 100      30.135   3.076  87.531  1.00 91.18           C
ATOM    742  CD  GLU B 100      30.889   2.924  86.221  1.00 91.18           C
ATOM    743  OE1 GLU B 100      30.235   3.025  85.150  1.00 91.18           O
ATOM    744  OE2 GLU B 100      32.131   2.715  86.270  1.00 91.18           O
ATOM    745  C   GLU B 100      27.962   4.488  88.992  1.00 91.18           C
ATOM    746  O   GLU B 100      28.884   4.714  89.774  1.00 91.18           O
ATOM    747  N   LEU B 101      27.131   5.449  88.556  1.00 60.65           N
ATOM    748  CA  LEU B 101      27.251   6.816  88.972  1.00 60.65           C
ATOM    749  CB  LEU B 101      26.166   7.648  88.275  1.00 60.65           C
ATOM    750  CG  LEU B 101      26.165   9.139  88.616  1.00 60.65           C
ATOM    751  CD1 LEU B 101      27.448   9.818  88.118  1.00 60.65           C
ATOM    752  CD2 LEU B 101      24.890   9.800  88.071  1.00 60.65           C
ATOM    753  C   LEU B 101      27.031   6.880  90.454  1.00 60.65           C
ATOM    754  O   LEU B 101      27.772   7.536  91.186  1.00 60.65           O
ATOM    755  N   VAL B 102      25.998   6.162  90.933  1.00 38.79           N
ATOM    756  CA  VAL B 102      25.639   6.141  92.323  1.00 38.79           C
ATOM    757  CB  VAL B 102      24.416   5.308  92.584  1.00 38.79           C
ATOM    758  CG1 VAL B 102      24.204   5.205  94.103  1.00 38.79           C
ATOM    759  CG2 VAL B 102      23.229   5.929  91.826  1.00 38.79           C
ATOM    760  C   VAL B 102      26.770   5.552  93.112  1.00 38.79           C
ATOM    761  O   VAL B 102      27.078   6.005  94.213  1.00 38.79           O
ATOM    762  N   ALA B 103      27.420   4.505  92.575  1.00 28.94           N
ATOM    763  CA  ALA B 103      28.486   3.864  93.294  1.00 28.94           C
ATOM    764  CB  ALA B 103      29.072   2.656  92.542  1.00 28.94           C
ATOM    765  C   ALA B 103      29.601   4.841  93.502  1.00 28.94           C
ATOM    766  O   ALA B 103      30.171   4.918  94.589  1.00 28.94           O
ATOM    767  N   LYS B 104      29.935   5.624  92.459  1.00 96.89           N
ATOM    768  CA  LYS B 104      31.038   6.543  92.520  1.00 96.89           C
ATOM    769  CB  LYS B 104      31.326   7.219  91.168  1.00 96.89           C
ATOM    770  CG  LYS B 104      32.613   8.049  91.159  1.00 96.89           C
ATOM    771  CD  LYS B 104      33.031   8.520  89.766  1.00 96.89           C
ATOM    772  CE  LYS B 104      34.373   9.254  89.752  1.00 96.89           C
ATOM    773  NZ  LYS B 104      34.313  10.441  90.634  1.00 96.89           N
ATOM    774  C   LYS B 104      30.769   7.633  93.517  1.00 96.89           C
ATOM    775  O   LYS B 104      31.677   8.063  94.227  1.00 96.89           O
ATOM    776  N   ILE B 105      29.514   8.127  93.551  1.00150.52           N
ATOM    777  CA  ILE B 105      29.057   9.215  94.378  1.00150.52           C
ATOM    778  CB  ILE B 105      27.707   9.726  93.933  1.00150.52           C
ATOM    779  CG1 ILE B 105      27.428  11.157  94.432  1.00150.52           C
ATOM    780  CG2 ILE B 105      26.650   8.703  94.369  1.00150.52           C
ATOM    781  CD1 ILE B 105      27.255  11.288  95.942  1.00150.52           C
ATOM    782  C   ILE B 105      29.011   8.820  95.828  1.00150.52           C
ATOM    783  O   ILE B 105      29.283   9.626  96.717  1.00150.52           O
ATOM    784  N   ALA B 106      28.631   7.566  96.123  1.00 40.05           N
ATOM    785  CA  ALA B 106      28.556   7.142  97.491  1.00 40.05           C
ATOM    786  CB  ALA B 106      28.119   5.673  97.637  1.00 40.05           C
ATOM    787  C   ALA B 106      29.923   7.263  98.086  1.00 40.05           C
ATOM    788  O   ALA B 106      30.072   7.634  99.249  1.00 40.05           O
ATOM    789  N   GLU B 107      30.965   6.926  97.306  1.00127.31           N
ATOM    790  CA  GLU B 107      32.295   6.932  97.843  1.00127.31           C
ATOM    791  CB  GLU B 107      33.311   6.234  96.933  1.00127.31           C
ATOM    792  CG  GLU B 107      34.529   5.797  97.737  1.00127.31           C
ATOM    793  CD  GLU B 107      33.975   4.927  98.857  0.00127.31           C
ATOM    794  OE1 GLU B 107      32.932   4.263  98.612  0.00127.31           O
ATOM    795  OE2 GLU B 107      34.564   4.930  99.970  0.00127.31           O
ATOM    796  C   GLU B 107      32.819   8.311  98.149  1.00127.31           C
ATOM    797  O   GLU B 107      33.371   8.539  99.224  1.00127.31           O
ATOM    798  N   ARG B 108      32.664   9.275  97.221  1.00130.42           N
ATOM    799  CA  ARG B 108      33.253  10.573  97.424  1.00130.42           C
ATOM    800  CB  ARG B 108      33.150  11.489  96.192  1.00130.42           C
ATOM    801  CG  ARG B 108      34.098  12.691  96.264  1.00130.42           C
ATOM    802  CD  ARG B 108      34.114  13.556  95.003  1.00130.42           C
ATOM    803  NE  ARG B 108      33.129  14.657  95.197  1.00130.42           N
ATOM    804  CZ  ARG B 108      33.351  15.876  94.626  1.00130.42           C
ATOM    805  NH1 ARG B 108      34.473  16.084  93.878  1.00130.42           N
ATOM    806  NH2 ARG B 108      32.450  16.887  94.803  1.00130.42           N
ATOM    807  C   ARG B 108      32.612  11.267  98.591  1.00130.42           C
ATOM    808  O   ARG B 108      33.287  11.927  99.379  1.00130.42           O
ATOM    809  N   ALA B 109      31.276  11.158  98.693  1.00 57.58           N
ATOM    810  CA  ALA B 109      30.436  11.727  99.714  1.00 57.58           C
ATOM    811  CB  ALA B 109      28.938  11.612  99.379  1.00 57.58           C
ATOM    812  C   ALA B 109      30.653  11.065 101.042  1.00 57.58           C
ATOM    813  O   ALA B 109      30.479  11.702 102.081  1.00 57.58           O
ATOM    814  N   ASN B 110      31.040   9.770 101.045  1.00100.56           N
ATOM    815  CA  ASN B 110      31.152   9.001 102.258  1.00100.56           C
ATOM    816  CB  ASN B 110      31.998   9.694 103.341  1.00100.56           C
ATOM    817  CG  ASN B 110      32.215   8.711 104.483  1.00100.56           C
ATOM    818  OD1 ASN B 110      31.674   7.606 104.485  1.00100.56           O
ATOM    819  ND2 ASN B 110      33.021   9.131 105.495  1.00100.56           N
ATOM    820  C   ASN B 110      29.791   8.741 102.833  1.00100.56           C
ATOM    821  O   ASN B 110      29.527   9.030 104.000  1.00100.56           O
ATOM    822  N   ILE B 111      28.892   8.175 101.996  1.00133.90           N
ATOM    823  CA  ILE B 111      27.539   7.843 102.357  1.00133.90           C
ATOM    824  CB  ILE B 111      26.559   8.681 101.577  1.00133.90           C
ATOM    825  CG1 ILE B 111      26.959  10.161 101.675  1.00133.90           C
ATOM    826  CG2 ILE B 111      25.134   8.449 102.113  1.00133.90           C
ATOM    827  CD1 ILE B 111      26.269  11.040 100.631  1.00133.90           C
ATOM    828  C   ILE B 111      27.354   6.407 101.929  1.00133.90           C
ATOM    829  O   ILE B 111      28.302   5.773 101.466  1.00133.90           O
ATOM    830  N   SER B 112      26.150   5.830 102.164  1.00 41.52           N
ATOM    831  CA  SER B 112      25.798   4.510 101.707  1.00 41.52           C
ATOM    832  CB  SER B 112      24.618   3.891 102.475  1.00 41.52           C
ATOM    833  OG  SER B 112      24.269   2.633 101.912  1.00 41.52           O
ATOM    834  C   SER B 112      25.365   4.631 100.274  1.00 41.52           C
ATOM    835  O   SER B 112      25.168   5.733  99.763  1.00 41.52           O
ATOM    836  N   LYS B 113      25.248   3.483  99.575  1.00 72.08           N
ATOM    837  CA  LYS B 113      24.813   3.470  98.206  1.00 72.08           C
ATOM    838  CB  LYS B 113      24.926   2.100  97.518  1.00 72.08           C
ATOM    839  CG  LYS B 113      24.606   2.189  96.025  1.00 72.08           C
ATOM    840  CD  LYS B 113      25.001   0.956  95.209  0.00 72.08           C
ATOM    841  CE  LYS B 113      24.686   1.093  93.717  0.00 72.08           C
ATOM    842  NZ  LYS B 113      25.069  -0.144  93.000  0.00 72.08           N
ATOM    843  C   LYS B 113      23.374   3.865  98.155  1.00 72.08           C
ATOM    844  O   LYS B 113      22.926   4.517  97.213  1.00 72.08           O
ATOM    845  N   VAL B 114      22.607   3.457  99.181  1.00 39.10           N
ATOM    846  CA  VAL B 114      21.195   3.699  99.226  1.00 39.10           C
ATOM    847  CB  VAL B 114      20.552   3.125 100.454  1.00 39.10           C
ATOM    848  CG1 VAL B 114      19.053   3.476 100.440  1.00 39.10           C
ATOM    849  CG2 VAL B 114      20.839   1.612 100.488  1.00 39.10           C
ATOM    850  C   VAL B 114      20.941   5.174  99.231  1.00 39.10           C
ATOM    851  O   VAL B 114      19.986   5.634  98.609  1.00 39.10           O
ATOM    852  N   HIS B 115      21.749   5.949  99.982  1.00 89.51           N
ATOM    853  CA  HIS B 115      21.556   7.373 100.053  1.00 89.51           C
ATOM    854  ND1 HIS B 115      21.631   6.841 103.409  1.00 89.51           N
ATOM    855  CG  HIS B 115      21.463   7.862 102.502  1.00 89.51           C
ATOM    856  CB  HIS B 115      22.262   8.038 101.248  1.00 89.51           C
ATOM    857  NE2 HIS B 115      19.949   8.085 104.161  1.00 89.51           N
ATOM    858  CD2 HIS B 115      20.430   8.614 102.980  1.00 89.51           C
ATOM    859  CE1 HIS B 115      20.701   7.021 104.381  1.00 89.51           C
ATOM    860  C   HIS B 115      21.952   8.063  98.788  1.00 89.51           C
ATOM    861  O   HIS B 115      21.288   9.006  98.357  1.00 89.51           O
ATOM    862  N   ALA B 116      23.052   7.626  98.151  1.00 38.51           N
ATOM    863  CA  ALA B 116      23.458   8.287  96.949  1.00 38.51           C
ATOM    864  CB  ALA B 116      24.712   7.648  96.328  1.00 38.51           C
ATOM    865  C   ALA B 116      22.332   8.147  95.972  1.00 38.51           C
ATOM    866  O   ALA B 116      21.913   9.121  95.349  1.00 38.51           O
ATOM    867  N   ASP B 117      21.773   6.926  95.870  1.00 49.44           N
ATOM    868  CA  ASP B 117      20.736   6.613  94.925  1.00 49.44           C
ATOM    869  CB  ASP B 117      20.332   5.125  95.003  1.00 49.44           C
ATOM    870  CG  ASP B 117      19.242   4.803  93.983  1.00 49.44           C
ATOM    871  OD1 ASP B 117      18.123   5.371  94.077  1.00 49.44           O
ATOM    872  OD2 ASP B 117      19.523   3.965  93.084  1.00 49.44           O
ATOM    873  C   ASP B 117      19.514   7.440  95.195  1.00 49.44           C
ATOM    874  O   ASP B 117      18.942   8.023  94.276  1.00 49.44           O
ATOM    875  N   ALA B 118      19.078   7.515  96.465  1.00 33.31           N
ATOM    876  CA  ALA B 118      17.883   8.234  96.804  1.00 33.31           C
ATOM    877  CB  ALA B 118      17.530   8.129  98.296  1.00 33.31           C
ATOM    878  C   ALA B 118      18.071   9.686  96.490  1.00 33.31           C
ATOM    879  O   ALA B 118      17.150  10.345  96.008  1.00 33.31           O
ATOM    880  N   ALA B 119      19.261  10.236  96.795  1.00 37.04           N
ATOM    881  CA  ALA B 119      19.511  11.624  96.524  1.00 37.04           C
ATOM    882  CB  ALA B 119      20.869  12.098  97.065  1.00 37.04           C
ATOM    883  C   ALA B 119      19.514  11.867  95.046  1.00 37.04           C
ATOM    884  O   ALA B 119      18.893  12.816  94.569  1.00 37.04           O
ATOM    885  N   LEU B 120      20.201  11.001  94.271  1.00112.24           N
ATOM    886  CA  LEU B 120      20.277  11.212  92.850  1.00112.24           C
ATOM    887  CB  LEU B 120      21.145  10.186  92.095  1.00112.24           C
ATOM    888  CG  LEU B 120      22.657  10.482  92.067  1.00112.24           C
ATOM    889  CD1 LEU B 120      23.280  10.566  93.466  1.00112.24           C
ATOM    890  CD2 LEU B 120      23.379   9.473  91.161  1.00112.24           C
ATOM    891  C   LEU B 120      18.915  11.147  92.236  1.00112.24           C
ATOM    892  O   LEU B 120      18.540  12.036  91.475  1.00112.24           O
ATOM    893  N   ALA B 121      18.118  10.119  92.581  1.00 39.60           N
ATOM    894  CA  ALA B 121      16.830   9.948  91.974  1.00 39.60           C
ATOM    895  CB  ALA B 121      16.070   8.732  92.528  1.00 39.60           C
ATOM    896  C   ALA B 121      15.991  11.154  92.248  1.00 39.60           C
ATOM    897  O   ALA B 121      15.311  11.667  91.361  1.00 39.60           O
ATOM    898  N   ALA B 122      16.033  11.657  93.491  1.00 30.39           N
ATOM    899  CA  ALA B 122      15.220  12.780  93.861  1.00 30.39           C
ATOM    900  CB  ALA B 122      15.405  13.182  95.333  1.00 30.39           C
ATOM    901  C   ALA B 122      15.616  13.961  93.029  1.00 30.39           C
ATOM    902  O   ALA B 122      14.767  14.686  92.512  1.00 30.39           O
ATOM    903  N   PHE B 123      16.932  14.164  92.852  1.00114.55           N
ATOM    904  CA  PHE B 123      17.439  15.297  92.130  1.00114.55           C
ATOM    905  CB  PHE B 123      18.974  15.339  92.095  1.00114.55           C
ATOM    906  CG  PHE B 123      19.322  16.151  90.897  1.00114.55           C
ATOM    907  CD1 PHE B 123      19.058  17.496  90.845  1.00114.55           C
ATOM    908  CD2 PHE B 123      19.925  15.555  89.812  1.00114.55           C
ATOM    909  CE1 PHE B 123      19.379  18.233  89.727  1.00114.55           C
ATOM    910  CE2 PHE B 123      20.249  16.286  88.692  1.00114.55           C
ATOM    911  CZ  PHE B 123      19.984  17.633  88.650  1.00114.55           C
ATOM    912  C   PHE B 123      16.980  15.316  90.702  1.00114.55           C
ATOM    913  O   PHE B 123      16.579  16.366  90.198  1.00114.55           O
ATOM    914  N   GLN B 124      17.051  14.162  90.011  1.00 66.22           N
ATOM    915  CA  GLN B 124      16.715  14.093  88.621  1.00 66.22           C
ATOM    916  CB  GLN B 124      17.063  12.715  88.043  1.00 66.22           C
ATOM    917  CG  GLN B 124      18.565  12.445  88.162  1.00 66.22           C
ATOM    918  CD  GLN B 124      18.838  10.989  87.829  1.00 66.22           C
ATOM    919  OE1 GLN B 124      18.007  10.308  87.229  1.00 66.22           O
ATOM    920  NE2 GLN B 124      20.039  10.496  88.233  1.00 66.22           N
ATOM    921  C   GLN B 124      15.258  14.364  88.433  1.00 66.22           C
ATOM    922  O   GLN B 124      14.871  15.085  87.515  1.00 66.22           O
ATOM    923  N   ASP B 125      14.409  13.794  89.308  1.00 37.26           N
ATOM    924  CA  ASP B 125      12.989  13.992  89.199  1.00 37.26           C
ATOM    925  CB  ASP B 125      12.178  13.130  90.180  1.00 37.26           C
ATOM    926  CG  ASP B 125      12.238  11.699  89.666  1.00 37.26           C
ATOM    927  OD1 ASP B 125      12.761  11.507  88.536  1.00 37.26           O
ATOM    928  OD2 ASP B 125      11.771  10.783  90.394  1.00 37.26           O
ATOM    929  C   ASP B 125      12.651  15.434  89.441  1.00 37.26           C
ATOM    930  O   ASP B 125      11.764  15.989  88.795  1.00 37.26           O
ATOM    931  N   VAL B 126      13.339  16.084  90.397  1.00 31.74           N
ATOM    932  CA  VAL B 126      13.057  17.463  90.695  1.00 31.74           C
ATOM    933  CB  VAL B 126      13.845  17.984  91.862  1.00 31.74           C
ATOM    934  CG1 VAL B 126      13.522  19.477  92.031  1.00 31.74           C
ATOM    935  CG2 VAL B 126      13.520  17.130  93.102  1.00 31.74           C
ATOM    936  C   VAL B 126      13.386  18.309  89.499  1.00 31.74           C
ATOM    937  O   VAL B 126      12.634  19.213  89.140  1.00 31.74           O
ATOM    938  N   LEU B 127      14.526  18.028  88.840  1.00133.91           N
ATOM    939  CA  LEU B 127      14.950  18.792  87.697  1.00133.91           C
ATOM    940  CB  LEU B 127      16.307  18.283  87.168  1.00133.91           C
ATOM    941  CG  LEU B 127      16.890  18.972  85.915  1.00133.91           C
ATOM    942  CD1 LEU B 127      16.112  18.622  84.639  1.00133.91           C
ATOM    943  CD2 LEU B 127      17.053  20.483  86.112  1.00133.91           C
ATOM    944  C   LEU B 127      13.929  18.648  86.604  1.00133.91           C
ATOM    945  O   LEU B 127      13.544  19.633  85.976  1.00133.91           O
ATOM    946  N   VAL B 128      13.451  17.414  86.347  1.00100.00           N
ATOM    947  CA  VAL B 128      12.529  17.221  85.263  1.00100.00           C
ATOM    948  CB  VAL B 128      12.176  15.783  84.982  1.00100.00           C
ATOM    949  CG1 VAL B 128      11.473  15.169  86.201  1.00100.00           C
ATOM    950  CG2 VAL B 128      11.315  15.744  83.706  1.00100.00           C
ATOM    951  C   VAL B 128      11.261  17.957  85.541  1.00100.00           C
ATOM    952  O   VAL B 128      10.677  18.559  84.641  1.00100.00           O
ATOM    953  N   GLU B 129      10.798  17.910  86.802  1.00 49.13           N
ATOM    954  CA  GLU B 129       9.576  18.554  87.184  1.00 49.13           C
ATOM    955  CB  GLU B 129       9.219  18.290  88.652  1.00 49.13           C
ATOM    956  CG  GLU B 129       8.854  16.831  88.923  1.00 49.13           C
ATOM    957  CD  GLU B 129       8.684  16.678  90.425  1.00 49.13           C
ATOM    958  OE1 GLU B 129       9.520  17.255  91.169  1.00 49.13           O
ATOM    959  OE2 GLU B 129       7.722  15.985  90.851  1.00 49.13           O
ATOM    960  C   GLU B 129       9.720  20.033  87.016  1.00 49.13           C
ATOM    961  O   GLU B 129       8.859  20.676  86.420  1.00 49.13           O
ATOM    962  N   SER B 130      10.839  20.604  87.502  1.00 38.99           N
ATOM    963  CA  SER B 130      11.039  22.027  87.455  1.00 38.99           C
ATOM    964  CB  SER B 130      12.391  22.442  88.052  1.00 38.99           C
ATOM    965  OG  SER B 130      13.447  21.829  87.325  1.00 38.99           O
ATOM    966  C   SER B 130      11.022  22.464  86.021  1.00 38.99           C
ATOM    967  O   SER B 130      10.399  23.461  85.662  1.00 38.99           O
ATOM    968  N   LEU B 131      11.702  21.696  85.158  1.00 68.06           N
ATOM    969  CA  LEU B 131      11.828  21.983  83.757  1.00 68.06           C
ATOM    970  CB  LEU B 131      12.624  20.864  83.070  1.00 68.06           C
ATOM    971  CG  LEU B 131      12.961  21.121  81.601  1.00 68.06           C
ATOM    972  CD1 LEU B 131      14.101  22.135  81.496  1.00 68.06           C
ATOM    973  CD2 LEU B 131      13.228  19.817  80.838  1.00 68.06           C
ATOM    974  C   LEU B 131      10.468  21.950  83.110  1.00 68.06           C
ATOM    975  O   LEU B 131      10.115  22.836  82.331  1.00 68.06           O
ATOM    976  N   SER B 132       9.665  20.914  83.424  1.00 44.72           N
ATOM    977  CA  SER B 132       8.379  20.740  82.811  1.00 44.72           C
ATOM    978  CB  SER B 132       7.651  19.469  83.287  1.00 44.72           C
ATOM    979  OG  SER B 132       8.330  18.308  82.828  1.00 44.72           O
ATOM    980  C   SER B 132       7.504  21.904  83.148  1.00 44.72           C
ATOM    981  O   SER B 132       6.681  22.317  82.333  1.00 44.72           O
ATOM    982  N   LYS B 133       7.651  22.441  84.374  1.00118.09           N
ATOM    983  CA  LYS B 133       6.895  23.573  84.840  1.00118.09           C
ATOM    984  CB  LYS B 133       7.059  23.869  86.343  1.00118.09           C
ATOM    985  CG  LYS B 133       6.134  23.060  87.256  1.00118.09           C
ATOM    986  CD  LYS B 133       6.422  21.560  87.294  1.00118.09           C
ATOM    987  CE  LYS B 133       5.593  20.802  88.330  1.00118.09           C
ATOM    988  NZ  LYS B 133       4.253  20.510  87.775  1.00118.09           N
ATOM    989  C   LYS B 133       7.283  24.800  84.074  1.00118.09           C
ATOM    990  O   LYS B 133       6.472  25.709  83.915  1.00118.09           O
ATOM    991  N   GLY B 134       8.529  24.876  83.569  1.00 39.52           N
ATOM    992  CA  GLY B 134       8.913  26.072  82.874  1.00 39.52           C
ATOM    993  C   GLY B 134       9.964  26.796  83.657  1.00 39.52           C
ATOM    994  O   GLY B 134      10.332  27.918  83.309  1.00 39.52           O
ATOM    995  N   GLU B 135      10.458  26.182  84.750  1.00 84.51           N
ATOM    996  CA  GLU B 135      11.509  26.793  85.513  1.00 84.51           C
ATOM    997  CB  GLU B 135      11.588  26.372  86.993  1.00 84.51           C
ATOM    998  CG  GLU B 135      10.563  27.047  87.903  1.00 84.51           C
ATOM    999  CD  GLU B 135       9.283  26.232  87.872  1.00 84.51           C
ATOM   1000  OE1 GLU B 135       9.312  25.119  87.281  1.00 84.51           O
ATOM   1001  OE2 GLU B 135       8.267  26.702  88.451  1.00 84.51           O
ATOM   1002  C   GLU B 135      12.820  26.409  84.917  1.00 84.51           C
ATOM   1003  O   GLU B 135      12.943  25.391  84.237  1.00 84.51           O
ATOM   1004  N   THR B 136      13.843  27.248  85.164  1.00 41.01           N
ATOM   1005  CA  THR B 136      15.163  26.964  84.695  1.00 41.01           C
ATOM   1006  CB  THR B 136      15.866  28.165  84.131  1.00 41.01           C
ATOM   1007  OG1 THR B 136      15.115  28.712  83.057  1.00 41.01           O
ATOM   1008  CG2 THR B 136      17.254  27.724  83.634  1.00 41.01           C
ATOM   1009  C   THR B 136      15.949  26.496  85.879  1.00 41.01           C
ATOM   1010  O   THR B 136      15.869  27.073  86.963  1.00 41.01           O
ATOM   1011  N   VAL B 137      16.710  25.398  85.704  1.00 49.18           N
ATOM   1012  CA  VAL B 137      17.513  24.889  86.780  1.00 49.18           C
ATOM   1013  CB  VAL B 137      17.432  23.391  86.907  1.00 49.18           C
ATOM   1014  CG1 VAL B 137      18.377  22.925  88.030  1.00 49.18           C
ATOM   1015  CG2 VAL B 137      15.957  23.021  87.139  1.00 49.18           C
ATOM   1016  C   VAL B 137      18.931  25.244  86.460  1.00 49.18           C
ATOM   1017  O   VAL B 137      19.457  24.826  85.431  1.00 49.18           O
ATOM   1018  N   LYS B 138      19.591  26.040  87.331  1.00152.09           N
ATOM   1019  CA  LYS B 138      20.958  26.386  87.058  1.00152.09           C
ATOM   1020  CB  LYS B 138      21.221  27.905  86.946  1.00152.09           C
ATOM   1021  CG  LYS B 138      22.633  28.310  86.490  1.00152.09           C
ATOM   1022  CD  LYS B 138      23.768  27.907  87.437  1.00152.09           C
ATOM   1023  CE  LYS B 138      25.108  28.577  87.112  1.00152.09           C
ATOM   1024  NZ  LYS B 138      25.210  29.881  87.807  1.00152.09           N
ATOM   1025  C   LYS B 138      21.789  25.855  88.174  1.00152.09           C
ATOM   1026  O   LYS B 138      21.496  26.097  89.345  1.00152.09           O
ATOM   1027  N   VAL B 139      22.844  25.089  87.830  1.00104.32           N
ATOM   1028  CA  VAL B 139      23.712  24.568  88.842  1.00104.32           C
ATOM   1029  CB  VAL B 139      23.751  23.065  88.886  1.00104.32           C
ATOM   1030  CG1 VAL B 139      24.211  22.528  87.521  1.00104.32           C
ATOM   1031  CG2 VAL B 139      24.646  22.639  90.062  1.00104.32           C
ATOM   1032  C   VAL B 139      25.088  25.090  88.593  1.00104.32           C
ATOM   1033  O   VAL B 139      25.714  24.823  87.567  1.00104.32           O
ATOM   1034  N   THR B 140      25.613  25.841  89.576  1.00 37.88           N
ATOM   1035  CA  THR B 140      26.891  26.440  89.370  1.00 37.88           C
ATOM   1036  CB  THR B 140      27.333  27.331  90.493  1.00 37.88           C
ATOM   1037  OG1 THR B 140      26.390  28.371  90.700  1.00 37.88           O
ATOM   1038  CG2 THR B 140      28.701  27.930  90.121  1.00 37.88           C
ATOM   1039  C   THR B 140      27.897  25.351  89.226  1.00 37.88           C
ATOM   1040  O   THR B 140      27.939  24.398  90.002  1.00 37.88           O
ATOM   1041  N   GLY B 141      28.722  25.466  88.173  1.00 66.22           N
ATOM   1042  CA  GLY B 141      29.790  24.548  87.951  1.00 66.22           C
ATOM   1043  C   GLY B 141      29.365  23.450  87.020  1.00 66.22           C
ATOM   1044  O   GLY B 141      30.227  22.767  86.474  1.00 66.22           O
ATOM   1045  N   LEU B 142      28.064  23.085  86.963  1.00120.32           N
ATOM   1046  CA  LEU B 142      27.675  22.110  85.968  1.00120.32           C
ATOM   1047  CB  LEU B 142      26.612  21.126  86.483  1.00120.32           C
ATOM   1048  CG  LEU B 142      26.234  20.037  85.461  1.00120.32           C
ATOM   1049  CD1 LEU B 142      27.443  19.149  85.122  1.00120.32           C
ATOM   1050  CD2 LEU B 142      25.023  19.223  85.943  1.00120.32           C
ATOM   1051  C   LEU B 142      27.144  22.662  84.669  1.00120.32           C
ATOM   1052  O   LEU B 142      27.702  22.428  83.597  1.00120.32           O
ATOM   1053  N   LEU B 143      26.036  23.446  84.766  1.00173.31           N
ATOM   1054  CA  LEU B 143      25.284  23.839  83.598  1.00173.31           C
ATOM   1055  CB  LEU B 143      25.198  22.712  82.551  1.00173.31           C
ATOM   1056  CG  LEU B 143      24.918  21.319  83.152  1.00173.31           C
ATOM   1057  CD1 LEU B 143      23.536  21.226  83.816  1.00173.31           C
ATOM   1058  CD2 LEU B 143      25.139  20.219  82.101  1.00173.31           C
ATOM   1059  C   LEU B 143      23.866  24.149  84.009  1.00173.31           C
ATOM   1060  O   LEU B 143      23.546  24.175  85.196  1.00173.31           O
ATOM   1061  N   SER B 144      22.971  24.406  83.020  1.00 90.27           N
ATOM   1062  CA  SER B 144      21.590  24.702  83.318  1.00 90.27           C
ATOM   1063  CB  SER B 144      21.183  26.165  83.064  1.00 90.27           C
ATOM   1064  OG  SER B 144      21.831  27.027  83.982  1.00 90.27           O
ATOM   1065  C   SER B 144      20.687  23.883  82.438  1.00 90.27           C
ATOM   1066  O   SER B 144      21.085  23.411  81.374  1.00 90.27           O
ATOM   1067  N   VAL B 145      19.426  23.687  82.890  1.00 47.00           N
ATOM   1068  CA  VAL B 145      18.444  22.964  82.124  1.00 47.00           C
ATOM   1069  CB  VAL B 145      18.011  21.677  82.764  1.00 47.00           C
ATOM   1070  CG1 VAL B 145      16.879  21.072  81.915  1.00 47.00           C
ATOM   1071  CG2 VAL B 145      19.234  20.755  82.894  1.00 47.00           C
ATOM   1072  C   VAL B 145      17.226  23.829  81.990  1.00 47.00           C
ATOM   1073  O   VAL B 145      16.788  24.455  82.956  1.00 47.00           O
ATOM   1074  N   GLU B 146      16.642  23.890  80.770  1.00 93.34           N
ATOM   1075  CA  GLU B 146      15.480  24.718  80.588  1.00 93.34           C
ATOM   1076  CB  GLU B 146      15.824  26.180  80.264  1.00 93.34           C
ATOM   1077  CG  GLU B 146      14.632  27.124  80.414  1.00 93.34           C
ATOM   1078  CD  GLU B 146      15.131  28.540  80.172  1.00 93.34           C
ATOM   1079  OE1 GLU B 146      16.323  28.689  79.790  1.00 93.34           O
ATOM   1080  OE2 GLU B 146      14.328  29.491  80.369  1.00 93.34           O
ATOM   1081  C   GLU B 146      14.642  24.177  79.463  1.00 93.34           C
ATOM   1082  O   GLU B 146      15.042  23.262  78.745  1.00 93.34           O
ATOM   1083  N   ARG B 147      13.417  24.722  79.321  1.00105.37           N
ATOM   1084  CA  ARG B 147      12.493  24.295  78.306  1.00105.37           C
ATOM   1085  CB  ARG B 147      11.034  24.334  78.780  1.00105.37           C
ATOM   1086  CG  ARG B 147      10.636  23.093  79.574  1.00105.37           C
ATOM   1087  CD  ARG B 147       9.583  22.259  78.844  1.00105.37           C
ATOM   1088  NE  ARG B 147       9.553  20.911  79.477  1.00105.37           N
ATOM   1089  CZ  ARG B 147       8.498  20.078  79.238  1.00105.37           C
ATOM   1090  NH1 ARG B 147       7.438  20.524  78.503  1.00105.37           N
ATOM   1091  NH2 ARG B 147       8.509  18.807  79.735  1.00105.37           N
ATOM   1092  C   ARG B 147      12.609  25.224  77.139  1.00105.37           C
ATOM   1093  O   ARG B 147      12.677  26.439  77.313  1.00105.37           O
ATOM   1094  N   VAL B 148      12.629  24.658  75.909  1.00 47.51           N
ATOM   1095  CA  VAL B 148      12.781  25.447  74.715  1.00 47.51           C
ATOM   1096  CB  VAL B 148      13.969  25.032  73.896  1.00 47.51           C
ATOM   1097  CG1 VAL B 148      14.042  25.918  72.639  1.00 47.51           C
ATOM   1098  CG2 VAL B 148      15.218  25.074  74.790  1.00 47.51           C
ATOM   1099  C   VAL B 148      11.564  25.244  73.857  1.00 47.51           C
ATOM   1100  O   VAL B 148      10.890  24.215  73.934  1.00 47.51           O
ATOM   1101  N   GLU B 149      11.249  26.255  73.018  1.00 88.15           N
ATOM   1102  CA  GLU B 149      10.092  26.204  72.172  1.00 88.15           C
ATOM   1103  CB  GLU B 149       9.589  27.589  71.729  1.00 88.15           C
ATOM   1104  CG  GLU B 149       9.053  28.433  72.885  1.00 88.15           C
ATOM   1105  CD  GLU B 149      10.252  28.894  73.696  1.00 88.15           C
ATOM   1106  OE1 GLU B 149      11.372  28.942  73.121  1.00 88.15           O
ATOM   1107  OE2 GLU B 149      10.066  29.201  74.904  1.00 88.15           O
ATOM   1108  C   GLU B 149      10.383  25.427  70.921  1.00 88.15           C
ATOM   1109  O   GLU B 149      11.502  25.423  70.408  1.00 88.15           O
ATOM   1110  N   ARG B 150       9.334  24.757  70.396  1.00114.33           N
ATOM   1111  CA  ARG B 150       9.410  23.958  69.205  1.00114.33           C
ATOM   1112  CB  ARG B 150       8.928  22.514  69.438  1.00114.33           C
ATOM   1113  CG  ARG B 150       9.347  21.523  68.353  1.00114.33           C
ATOM   1114  CD  ARG B 150      10.736  20.925  68.589  1.00114.33           C
ATOM   1115  NE  ARG B 150      11.672  22.050  68.864  1.00114.33           N
ATOM   1116  CZ  ARG B 150      12.854  21.807  69.503  1.00114.33           C
ATOM   1117  NH1 ARG B 150      13.196  20.532  69.850  1.00114.33           N
ATOM   1118  NH2 ARG B 150      13.695  22.841  69.801  1.00114.33           N
ATOM   1119  C   ARG B 150       8.434  24.560  68.248  1.00114.33           C
ATOM   1120  O   ARG B 150       7.383  25.044  68.661  1.00114.33           O
ATOM   1121  N   ALA B 151       8.768  24.554  66.942  1.00 32.32           N
ATOM   1122  CA  ALA B 151       7.918  25.133  65.943  1.00 32.32           C
ATOM   1123  CB  ALA B 151       8.648  25.430  64.619  1.00 32.32           C
ATOM   1124  C   ALA B 151       6.800  24.188  65.636  1.00 32.32           C
ATOM   1125  O   ALA B 151       6.876  22.990  65.905  1.00 32.32           O
ATOM   1126  N   ALA B 152       5.715  24.733  65.052  1.00 31.03           N
ATOM   1127  CA  ALA B 152       4.582  23.941  64.677  1.00 31.03           C
ATOM   1128  CB  ALA B 152       3.433  24.760  64.061  1.00 31.03           C
ATOM   1129  C   ALA B 152       5.059  22.968  63.647  1.00 31.03           C
ATOM   1130  O   ALA B 152       6.038  23.220  62.946  1.00 31.03           O
ATOM   1131  N   ARG B 153       4.383  21.805  63.556  1.00 96.58           N
ATOM   1132  CA  ARG B 153       4.804  20.766  62.662  1.00 96.58           C
ATOM   1133  CB  ARG B 153       5.609  19.689  63.409  1.00 96.58           C
ATOM   1134  CG  ARG B 153       4.851  19.131  64.615  1.00 96.58           C
ATOM   1135  CD  ARG B 153       5.761  18.658  65.752  1.00 96.58           C
ATOM   1136  NE  ARG B 153       6.347  17.344  65.371  1.00 96.58           N
ATOM   1137  CZ  ARG B 153       5.819  16.195  65.887  1.00 96.58           C
ATOM   1138  NH1 ARG B 153       4.781  16.258  66.771  1.00 96.58           N
ATOM   1139  NH2 ARG B 153       6.342  14.986  65.529  1.00 96.58           N
ATOM   1140  C   ARG B 153       3.595  20.155  62.028  1.00 96.58           C
ATOM   1141  O   ARG B 153       2.461  20.466  62.387  1.00 96.58           O
ATOM   1142  N   THR B 154       3.815  19.270  61.036  1.00 99.21           N
ATOM   1143  CA  THR B 154       2.714  18.670  60.342  1.00 99.21           C
ATOM   1144  CB  THR B 154       2.900  18.622  58.856  1.00 99.21           C
ATOM   1145  OG1 THR B 154       4.037  17.837  58.531  1.00 99.21           O
ATOM   1146  CG2 THR B 154       3.077  20.058  58.336  1.00 99.21           C
ATOM   1147  C   THR B 154       2.588  17.260  60.803  1.00 99.21           C
ATOM   1148  O   THR B 154       3.573  16.609  61.146  1.00 99.21           O
ATOM   1149  N   GLY B 155       1.337  16.769  60.837  1.00 22.19           N
ATOM   1150  CA  GLY B 155       1.052  15.423  61.235  1.00 22.19           C
ATOM   1151  C   GLY B 155      -0.272  15.093  60.628  1.00 22.19           C
ATOM   1152  O   GLY B 155      -0.858  15.919  59.933  1.00 22.19           O
ATOM   1153  N   ARG B 156      -0.777  13.864  60.851  1.00138.27           N
ATOM   1154  CA  ARG B 156      -2.059  13.536  60.297  1.00138.27           C
ATOM   1155  CB  ARG B 156      -2.000  12.604  59.079  1.00138.27           C
ATOM   1156  CG  ARG B 156      -1.463  13.315  57.842  1.00138.27           C
ATOM   1157  CD  ARG B 156      -1.480  12.470  56.571  1.00138.27           C
ATOM   1158  NE  ARG B 156      -0.970  13.333  55.467  1.00138.27           N
ATOM   1159  CZ  ARG B 156      -0.634  12.778  54.266  1.00138.27           C
ATOM   1160  NH1 ARG B 156      -0.782  11.434  54.083  1.00138.27           N
ATOM   1161  NH2 ARG B 156      -0.143  13.558  53.258  1.00138.27           N
ATOM   1162  C   ARG B 156      -2.869  12.857  61.348  1.00138.27           C
ATOM   1163  O   ARG B 156      -2.334  12.268  62.284  1.00138.27           O
ATOM   1164  N   ASN B 157      -4.207  12.937  61.222  1.00 79.09           N
ATOM   1165  CA  ASN B 157      -5.058  12.303  62.184  1.00 79.09           C
ATOM   1166  CB  ASN B 157      -6.351  13.103  62.442  1.00 79.09           C
ATOM   1167  CG  ASN B 157      -7.090  12.592  63.672  1.00 79.09           C
ATOM   1168  OD1 ASN B 157      -7.539  13.366  64.515  1.00 79.09           O
ATOM   1169  ND2 ASN B 157      -7.237  11.249  63.787  1.00 79.09           N
ATOM   1170  C   ASN B 157      -5.416  10.982  61.591  1.00 79.09           C
ATOM   1171  O   ASN B 157      -5.878  10.897  60.456  1.00 79.09           O
ATOM   1172  N   PRO B 158      -5.159   9.935  62.316  1.00158.56           N
ATOM   1173  CA  PRO B 158      -5.462   8.635  61.795  1.00158.56           C
ATOM   1174  CD  PRO B 158      -4.034   9.908  63.235  1.00158.56           C
ATOM   1175  CB  PRO B 158      -4.789   7.643  62.740  1.00158.56           C
ATOM   1176  CG  PRO B 158      -3.585   8.437  63.287  1.00158.56           C
ATOM   1177  C   PRO B 158      -6.925   8.406  61.590  1.00158.56           C
ATOM   1178  O   PRO B 158      -7.295   7.717  60.641  1.00158.56           O
ATOM   1179  N   ARG B 159      -7.784   8.907  62.492  1.00149.23           N
ATOM   1180  CA  ARG B 159      -9.183   8.684  62.297  1.00149.23           C
ATOM   1181  CB  ARG B 159     -10.012   8.909  63.577  1.00149.23           C
ATOM   1182  CG  ARG B 159      -9.910  10.297  64.209  1.00149.23           C
ATOM   1183  CD  ARG B 159      -9.811  10.226  65.734  1.00149.23           C
ATOM   1184  NE  ARG B 159     -11.001   9.471  66.214  1.00149.23           N
ATOM   1185  CZ  ARG B 159     -12.099  10.138  66.673  1.00149.23           C
ATOM   1186  NH1 ARG B 159     -12.080  11.499  66.767  1.00149.23           N
ATOM   1187  NH2 ARG B 159     -13.211   9.442  67.051  1.00149.23           N
ATOM   1188  C   ARG B 159      -9.725   9.505  61.167  1.00149.23           C
ATOM   1189  O   ARG B 159     -10.411   8.974  60.295  1.00149.23           O
ATOM   1190  N   THR B 160      -9.435  10.822  61.152  1.00116.48           N
ATOM   1191  CA  THR B 160      -9.954  11.687  60.127  1.00116.48           C
ATOM   1192  CB  THR B 160      -9.853  13.145  60.480  1.00116.48           C
ATOM   1193  OG1 THR B 160     -10.633  13.912  59.580  1.00116.48           O
ATOM   1194  CG2 THR B 160      -8.395  13.606  60.395  1.00116.48           C
ATOM   1195  C   THR B 160      -9.251  11.452  58.822  1.00116.48           C
ATOM   1196  O   THR B 160      -9.884  11.405  57.768  1.00116.48           O
ATOM   1197  N   GLY B 161      -7.913  11.290  58.863  1.00 22.44           N
ATOM   1198  CA  GLY B 161      -7.122  11.077  57.683  1.00 22.44           C
ATOM   1199  C   GLY B 161      -6.687  12.406  57.143  1.00 22.44           C
ATOM   1200  O   GLY B 161      -5.969  12.474  56.147  1.00 22.44           O
ATOM   1201  N   GLU B 162      -7.109  13.507  57.788  1.00 70.68           N
ATOM   1202  CA  GLU B 162      -6.752  14.807  57.300  1.00 70.68           C
ATOM   1203  CB  GLU B 162      -7.735  15.900  57.752  1.00 70.68           C
ATOM   1204  CG  GLU B 162      -7.549  17.245  57.048  0.00 70.68           C
ATOM   1205  CD  GLU B 162      -8.235  17.170  55.689  0.00 70.68           C
ATOM   1206  OE1 GLU B 162      -8.546  16.031  55.244  0.00 70.68           O
ATOM   1207  OE2 GLU B 162      -8.458  18.249  55.079  0.00 70.68           O
ATOM   1208  C   GLU B 162      -5.392  15.177  57.812  1.00 70.68           C
ATOM   1209  O   GLU B 162      -4.970  14.731  58.878  1.00 70.68           O
ATOM   1210  N   GLU B 163      -4.659  16.000  57.032  1.00 79.33           N
ATOM   1211  CA  GLU B 163      -3.382  16.492  57.462  1.00 79.33           C
ATOM   1212  CB  GLU B 163      -2.581  17.169  56.331  1.00 79.33           C
ATOM   1213  CG  GLU B 163      -1.208  17.705  56.746  1.00 79.33           C
ATOM   1214  CD  GLU B 163      -0.519  18.201  55.482  1.00 79.33           C
ATOM   1215  OE1 GLU B 163      -0.993  17.830  54.375  1.00 79.33           O
ATOM   1216  OE2 GLU B 163       0.486  18.951  55.603  1.00 79.33           O
ATOM   1217  C   GLU B 163      -3.686  17.509  58.513  1.00 79.33           C
ATOM   1218  O   GLU B 163      -4.703  18.196  58.440  1.00 79.33           O
ATOM   1219  N   ILE B 164      -2.823  17.618  59.541  1.00 84.00           N
ATOM   1220  CA  ILE B 164      -3.106  18.526  60.615  1.00 84.00           C
ATOM   1221  CB  ILE B 164      -3.616  17.826  61.844  1.00 84.00           C
ATOM   1222  CG1 ILE B 164      -4.155  18.833  62.874  1.00 84.00           C
ATOM   1223  CG2 ILE B 164      -2.484  16.933  62.378  1.00 84.00           C
ATOM   1224  CD1 ILE B 164      -4.960  18.174  63.993  1.00 84.00           C
ATOM   1225  C   ILE B 164      -1.850  19.237  60.996  1.00 84.00           C
ATOM   1226  O   ILE B 164      -0.745  18.780  60.711  1.00 84.00           O
ATOM   1227  N   LYS B 165      -1.999  20.417  61.628  1.00137.41           N
ATOM   1228  CA  LYS B 165      -0.846  21.120  62.095  1.00137.41           C
ATOM   1229  CB  LYS B 165      -0.880  22.634  61.835  1.00137.41           C
ATOM   1230  CG  LYS B 165      -0.475  22.985  60.403  1.00137.41           C
ATOM   1231  CD  LYS B 165       0.953  22.535  60.079  1.00137.41           C
ATOM   1232  CE  LYS B 165       1.401  22.830  58.647  1.00137.41           C
ATOM   1233  NZ  LYS B 165       1.498  24.292  58.429  1.00137.41           N
ATOM   1234  C   LYS B 165      -0.774  20.900  63.563  1.00137.41           C
ATOM   1235  O   LYS B 165      -1.768  20.991  64.282  1.00137.41           O
ATOM   1236  N   ILE B 166       0.437  20.591  64.045  1.00 58.93           N
ATOM   1237  CA  ILE B 166       0.600  20.358  65.439  1.00 58.93           C
ATOM   1238  CB  ILE B 166       1.524  19.217  65.760  1.00 58.93           C
ATOM   1239  CG1 ILE B 166       0.937  17.903  65.213  1.00 58.93           C
ATOM   1240  CG2 ILE B 166       1.762  19.196  67.278  1.00 58.93           C
ATOM   1241  CD1 ILE B 166       1.912  16.728  65.236  1.00 58.93           C
ATOM   1242  C   ILE B 166       1.169  21.615  65.984  1.00 58.93           C
ATOM   1243  O   ILE B 166       2.033  22.257  65.385  1.00 58.93           O
ATOM   1244  N   PRO B 167       0.639  21.986  67.107  1.00 72.14           N
ATOM   1245  CA  PRO B 167       1.023  23.228  67.703  1.00 72.14           C
ATOM   1246  CD  PRO B 167      -0.740  21.638  67.417  1.00 72.14           C
ATOM   1247  CB  PRO B 167      -0.034  23.519  68.769  1.00 72.14           C
ATOM   1248  CG  PRO B 167      -1.293  22.813  68.236  1.00 72.14           C
ATOM   1249  C   PRO B 167       2.414  23.172  68.224  1.00 72.14           C
ATOM   1250  O   PRO B 167       2.976  22.084  68.343  1.00 72.14           O
ATOM   1251  N   ALA B 168       2.994  24.344  68.524  1.00 43.63           N
ATOM   1252  CA  ALA B 168       4.335  24.366  69.012  1.00 43.63           C
ATOM   1253  CB  ALA B 168       4.837  25.776  69.377  1.00 43.63           C
ATOM   1254  C   ALA B 168       4.377  23.527  70.251  1.00 43.63           C
ATOM   1255  O   ALA B 168       3.374  23.354  70.943  1.00 43.63           O
ATOM   1256  N   GLY B 169       5.563  22.952  70.532  1.00 42.95           N
ATOM   1257  CA  GLY B 169       5.738  22.087  71.661  1.00 42.95           C
ATOM   1258  C   GLY B 169       6.945  22.562  72.390  1.00 42.95           C
ATOM   1259  O   GLY B 169       7.517  23.592  72.045  1.00 42.95           O
ATOM   1260  N   PHE B 170       7.354  21.817  73.433  1.00106.78           N
ATOM   1261  CA  PHE B 170       8.475  22.215  74.229  1.00106.78           C
ATOM   1262  CB  PHE B 170       8.091  22.532  75.683  1.00106.78           C
ATOM   1263  CG  PHE B 170       7.194  23.717  75.673  1.00106.78           C
ATOM   1264  CD1 PHE B 170       5.885  23.594  75.271  1.00106.78           C
ATOM   1265  CD2 PHE B 170       7.657  24.946  76.082  1.00106.78           C
ATOM   1266  CE1 PHE B 170       5.052  24.687  75.268  1.00106.78           C
ATOM   1267  CE2 PHE B 170       6.828  26.043  76.082  1.00106.78           C
ATOM   1268  CZ  PHE B 170       5.525  25.915  75.667  1.00106.78           C
ATOM   1269  C   PHE B 170       9.438  21.073  74.308  1.00106.78           C
ATOM   1270  O   PHE B 170       9.044  19.906  74.278  1.00106.78           O
ATOM   1271  N   GLY B 171      10.744  21.401  74.416  1.00 39.29           N
ATOM   1272  CA  GLY B 171      11.739  20.375  74.550  1.00 39.29           C
ATOM   1273  C   GLY B 171      12.720  20.835  75.596  1.00 39.29           C
ATOM   1274  O   GLY B 171      12.885  22.030  75.825  1.00 39.29           O
ATOM   1275  N   VAL B 172      13.402  19.885  76.267  1.00114.10           N
ATOM   1276  CA  VAL B 172      14.363  20.194  77.294  1.00114.10           C
ATOM   1277  CB  VAL B 172      14.594  19.060  78.249  1.00114.10           C
ATOM   1278  CG1 VAL B 172      14.966  17.809  77.434  1.00114.10           C
ATOM   1279  CG2 VAL B 172      15.686  19.489  79.246  1.00114.10           C
ATOM   1280  C   VAL B 172      15.684  20.501  76.653  1.00114.10           C
ATOM   1281  O   VAL B 172      16.055  19.870  75.664  1.00114.10           O
ATOM   1282  N   LYS B 173      16.421  21.494  77.209  1.00124.97           N
ATOM   1283  CA  LYS B 173      17.701  21.872  76.682  1.00124.97           C
ATOM   1284  CB  LYS B 173      17.692  23.266  76.034  1.00124.97           C
ATOM   1285  CG  LYS B 173      19.076  23.736  75.580  1.00124.97           C
ATOM   1286  CD  LYS B 173      19.670  22.915  74.434  1.00124.97           C
ATOM   1287  CE  LYS B 173      21.046  23.412  73.980  1.00124.97           C
ATOM   1288  NZ  LYS B 173      21.566  22.543  72.900  1.00124.97           N
ATOM   1289  C   LYS B 173      18.684  21.941  77.807  1.00124.97           C
ATOM   1290  O   LYS B 173      18.333  22.261  78.942  1.00124.97           O
ATOM   1291  N   LEU B 174      19.957  21.617  77.504  1.00 51.42           N
ATOM   1292  CA  LEU B 174      21.000  21.680  78.480  1.00 51.42           C
ATOM   1293  CB  LEU B 174      21.685  20.332  78.746  1.00 51.42           C
ATOM   1294  CG  LEU B 174      22.828  20.426  79.772  1.00 51.42           C
ATOM   1295  CD1 LEU B 174      22.315  20.857  81.156  1.00 51.42           C
ATOM   1296  CD2 LEU B 174      23.643  19.125  79.800  1.00 51.42           C
ATOM   1297  C   LEU B 174      22.047  22.592  77.944  1.00 51.42           C
ATOM   1298  O   LEU B 174      22.390  22.541  76.764  1.00 51.42           O
ATOM   1299  N   SER B 175      22.563  23.485  78.804  1.00 89.10           N
ATOM   1300  CA  SER B 175      23.624  24.352  78.392  1.00 89.10           C
ATOM   1301  CB  SER B 175      23.221  25.834  78.452  1.00 89.10           C
ATOM   1302  OG  SER B 175      22.763  26.157  79.756  1.00 89.10           O
ATOM   1303  C   SER B 175      24.722  24.122  79.374  1.00 89.10           C
ATOM   1304  O   SER B 175      24.578  24.458  80.547  1.00 89.10           O
ATOM   1305  N   ALA B 176      25.855  23.557  78.909  1.00 30.28           N
ATOM   1306  CA  ALA B 176      26.940  23.224  79.790  1.00 30.28           C
ATOM   1307  CB  ALA B 176      28.032  22.367  79.127  1.00 30.28           C
ATOM   1308  C   ALA B 176      27.583  24.482  80.276  1.00 30.28           C
ATOM   1309  O   ALA B 176      27.660  25.476  79.557  1.00 30.28           O
ATOM   1310  N   GLY B 177      28.071  24.453  81.531  1.00 17.69           N
ATOM   1311  CA  GLY B 177      28.706  25.599  82.112  1.00 17.69           C
ATOM   1312  C   GLY B 177      30.084  25.699  81.537  1.00 17.69           C
ATOM   1313  O   GLY B 177      30.555  24.787  80.861  1.00 17.69           O
ATOM   1314  N   SER B 178      30.769  26.827  81.815  1.00 65.07           N
ATOM   1315  CA  SER B 178      32.077  27.089  81.284  1.00 65.07           C
ATOM   1316  CB  SER B 178      32.611  28.486  81.663  1.00 65.07           C
ATOM   1317  OG  SER B 178      33.905  28.687  81.110  1.00 65.07           O
ATOM   1318  C   SER B 178      33.051  26.074  81.794  1.00 65.07           C
ATOM   1319  O   SER B 178      33.934  25.635  81.058  1.00 65.07           O
ATOM   1320  N   THR B 179      32.918  25.663  83.068  1.00 26.23           N
ATOM   1321  CA  THR B 179      33.852  24.730  83.636  1.00 26.23           C
ATOM   1322  CB  THR B 179      33.588  24.448  85.085  1.00 26.23           C
ATOM   1323  OG1 THR B 179      33.654  25.651  85.835  1.00 26.23           O
ATOM   1324  CG2 THR B 179      34.643  23.450  85.594  1.00 26.23           C
ATOM   1325  C   THR B 179      33.761  23.427  82.909  1.00 26.23           C
ATOM   1326  O   THR B 179      34.776  22.815  82.580  1.00 26.23           O
ATOM   1327  N   LEU B 180      32.531  22.969  82.632  1.00101.75           N
ATOM   1328  CA  LEU B 180      32.342  21.699  82.000  1.00101.75           C
ATOM   1329  CB  LEU B 180      30.848  21.355  81.851  1.00101.75           C
ATOM   1330  CG  LEU B 180      30.539  19.859  81.627  1.00101.75           C
ATOM   1331  CD1 LEU B 180      29.100  19.652  81.125  1.00101.75           C
ATOM   1332  CD2 LEU B 180      31.601  19.147  80.784  1.00101.75           C
ATOM   1333  C   LEU B 180      32.945  21.795  80.626  1.00101.75           C
ATOM   1334  O   LEU B 180      33.621  20.880  80.157  1.00101.75           O
ATOM   1335  N   LYS B 181      32.722  22.931  79.939  1.00 63.32           N
ATOM   1336  CA  LYS B 181      33.222  23.086  78.602  1.00 63.32           C
ATOM   1337  CB  LYS B 181      32.737  24.371  77.910  1.00 63.32           C
ATOM   1338  CG  LYS B 181      31.260  24.314  77.511  1.00 63.32           C
ATOM   1339  CD  LYS B 181      30.685  25.650  77.031  1.00 63.32           C
ATOM   1340  CE  LYS B 181      29.228  25.548  76.574  1.00 63.32           C
ATOM   1341  NZ  LYS B 181      29.111  24.555  75.481  1.00 63.32           N
ATOM   1342  C   LYS B 181      34.722  23.090  78.598  1.00 63.32           C
ATOM   1343  O   LYS B 181      35.343  22.495  77.720  1.00 63.32           O
ATOM   1344  N   LYS B 182      35.348  23.767  79.579  1.00117.47           N
ATOM   1345  CA  LYS B 182      36.782  23.865  79.630  1.00117.47           C
ATOM   1346  CB  LYS B 182      37.297  24.828  80.716  1.00117.47           C
ATOM   1347  CG  LYS B 182      36.962  24.405  82.147  1.00117.47           C
ATOM   1348  CD  LYS B 182      37.753  25.159  83.216  1.00117.47           C
ATOM   1349  CE  LYS B 182      38.968  24.387  83.732  1.00117.47           C
ATOM   1350  NZ  LYS B 182      38.523  23.247  84.566  1.00117.47           N
ATOM   1351  C   LYS B 182      37.389  22.518  79.877  1.00117.47           C
ATOM   1352  O   LYS B 182      38.460  22.209  79.355  1.00117.47           O
ATOM   1353  N   ALA B 183      36.735  21.684  80.707  1.00 26.21           N
ATOM   1354  CA  ALA B 183      37.279  20.393  81.018  1.00 26.21           C
ATOM   1355  CB  ALA B 183      36.418  19.614  82.025  1.00 26.21           C
ATOM   1356  C   ALA B 183      37.342  19.572  79.769  1.00 26.21           C
ATOM   1357  O   ALA B 183      38.327  18.881  79.512  1.00 26.21           O
ATOM   1358  N   VAL B 184      36.270  19.629  78.961  1.00 43.86           N
ATOM   1359  CA  VAL B 184      36.178  18.867  77.751  1.00 43.86           C
ATOM   1360  CB  VAL B 184      34.845  19.020  77.091  1.00 43.86           C
ATOM   1361  CG1 VAL B 184      34.856  18.253  75.759  1.00 43.86           C
ATOM   1362  CG2 VAL B 184      33.780  18.540  78.088  1.00 43.86           C
ATOM   1363  C   VAL B 184      37.225  19.336  76.798  1.00 43.86           C
ATOM   1364  O   VAL B 184      37.868  18.530  76.126  1.00 43.86           O
ATOM   1365  N   ALA B 185      37.408  20.662  76.676  1.00 46.95           N
ATOM   1366  CA  ALA B 185      38.463  21.112  75.819  1.00 46.95           C
ATOM   1367  CB  ALA B 185      37.966  21.900  74.596  1.00 46.95           C
ATOM   1368  C   ALA B 185      39.302  22.036  76.634  1.00 46.95           C
ATOM   1369  O   ALA B 185      38.852  23.114  77.014  1.00 46.95           O
ATOM   1370  N   LYS B 186      40.569  21.654  76.883  1.00104.88           N
ATOM   1371  CA  LYS B 186      41.423  22.462  77.702  1.00104.88           C
ATOM   1372  CB  LYS B 186      42.784  21.804  77.994  1.00104.88           C
ATOM   1373  CG  LYS B 186      43.506  22.387  79.212  1.00104.88           C
ATOM   1374  CD  LYS B 186      42.839  21.996  80.534  1.00104.88           C
ATOM   1375  CE  LYS B 186      43.536  22.550  81.780  1.00104.88           C
ATOM   1376  NZ  LYS B 186      43.078  23.932  82.051  1.00104.88           N
ATOM   1377  C   LYS B 186      41.690  23.751  76.943  1.00104.88           C
ATOM   1378  O   LYS B 186      42.259  23.669  75.822  1.00104.88           O
ATOM   1379  OXT LYS B 186      41.333  24.836  77.475  1.00104.88           O
TER    1380      LYS B 186
END
