# Supplementary material for: Comparison of histone-like HU protein DNA-binding properties and HU/IHF protein sequence alignment
Source: PLoS One. 2017 Nov 13;12(11):e0188037. doi: 10.1371/journal.pone.0188037 (PMC5683647; doi:10.1371/journal.pone.0188037)
Supplement: S3 File — (ZIP) [file pone.0188037.s003.zip › D4_1.pdb]

EXPDTA    THEORETICAL MODEL, MODELLER 9.17 2017/01/19 02:36:41
REMARK   6 MODELLER OBJECTIVE FUNCTION:       848.2103
REMARK   6 MODELLER BEST TEMPLATE % SEQ ID:  53.889
REMARK   6 SEQUENCE: D4_1
REMARK   6 DOPE score: -17280.12109
REMARK   6 GA341 score: 0.99679
REMARK   6 TEMPLATE: 1p71 1:A - 90:B MODELS 1:A - 180:B AT 53.9%
ATOM      1  N   MET A   1      14.413  27.282  89.968  1.00 76.58           N
ATOM      2  CA  MET A   1      15.014  26.334  90.939  1.00 76.58           C
ATOM      3  CB  MET A   1      14.582  24.899  90.593  1.00 76.58           C
ATOM      4  CG  MET A   1      15.149  23.836  91.534  1.00 76.58           C
ATOM      5  SD  MET A   1      14.748  22.128  91.058  1.00 76.58           S
ATOM      6  CE  MET A   1      12.958  22.323  91.287  1.00 76.58           C
ATOM      7  C   MET A   1      16.504  26.383  90.879  1.00 76.58           C
ATOM      8  O   MET A   1      17.097  26.165  89.825  1.00 76.58           O
ATOM      9  N   ASN A   2      17.154  26.724  92.013  1.00 75.40           N
ATOM     10  CA  ASN A   2      18.586  26.692  92.055  1.00 75.40           C
ATOM     11  CB  ASN A   2      19.268  27.944  92.645  1.00 75.40           C
ATOM     12  CG  ASN A   2      18.776  28.195  94.058  1.00 75.40           C
ATOM     13  OD1 ASN A   2      19.539  28.105  95.016  1.00 75.40           O
ATOM     14  ND2 ASN A   2      17.471  28.547  94.189  1.00 75.40           N
ATOM     15  C   ASN A   2      19.005  25.459  92.794  1.00 75.40           C
ATOM     16  O   ASN A   2      18.173  24.632  93.165  1.00 75.40           O
ATOM     17  N   LYS A   3      20.324  25.292  93.008  1.00 92.17           N
ATOM     18  CA  LYS A   3      20.817  24.090  93.614  1.00 92.17           C
ATOM     19  CB  LYS A   3      22.357  24.006  93.648  1.00 92.17           C
ATOM     20  CG  LYS A   3      22.886  22.623  94.042  0.00 92.17           C
ATOM     21  CD  LYS A   3      24.350  22.385  93.657  0.00 92.17           C
ATOM     22  CE  LYS A   3      25.327  23.415  94.230  0.00 92.17           C
ATOM     23  NZ  LYS A   3      26.185  22.792  95.262  0.00 92.17           N
ATOM     24  C   LYS A   3      20.269  23.930  95.000  1.00 92.17           C
ATOM     25  O   LYS A   3      19.885  22.828  95.387  1.00 92.17           O
ATOM     26  N   THR A   4      20.178  25.016  95.785  1.00 98.71           N
ATOM     27  CA  THR A   4      19.721  24.860  97.137  1.00 98.71           C
ATOM     28  CB  THR A   4      19.784  26.126  97.933  1.00 98.71           C
ATOM     29  OG1 THR A   4      19.574  25.844  99.308  1.00 98.71           O
ATOM     30  CG2 THR A   4      18.701  27.085  97.421  1.00 98.71           C
ATOM     31  C   THR A   4      18.306  24.345  97.157  1.00 98.71           C
ATOM     32  O   THR A   4      17.965  23.519  98.002  1.00 98.71           O
ATOM     33  N   GLU A   5      17.440  24.832  96.245  1.00 45.10           N
ATOM     34  CA  GLU A   5      16.057  24.423  96.192  1.00 45.10           C
ATOM     35  CB  GLU A   5      15.225  25.217  95.173  1.00 45.10           C
ATOM     36  CG  GLU A   5      15.061  26.684  95.560  1.00 45.10           C
ATOM     37  CD  GLU A   5      14.078  27.332  94.599  1.00 45.10           C
ATOM     38  OE1 GLU A   5      12.903  26.882  94.568  1.00 45.10           O
ATOM     39  OE2 GLU A   5      14.490  28.289  93.893  1.00 45.10           O
ATOM     40  C   GLU A   5      15.955  22.981  95.798  1.00 45.10           C
ATOM     41  O   GLU A   5      15.084  22.257  96.278  1.00 45.10           O
ATOM     42  N   LEU A   6      16.828  22.541  94.875  1.00 51.36           N
ATOM     43  CA  LEU A   6      16.827  21.195  94.377  1.00 51.36           C
ATOM     44  CB  LEU A   6      17.859  21.021  93.243  1.00 51.36           C
ATOM     45  CG  LEU A   6      17.936  19.621  92.608  1.00 51.36           C
ATOM     46  CD1 LEU A   6      16.600  19.205  91.971  1.00 51.36           C
ATOM     47  CD2 LEU A   6      19.087  19.569  91.593  1.00 51.36           C
ATOM     48  C   LEU A   6      17.174  20.274  95.505  1.00 51.36           C
ATOM     49  O   LEU A   6      16.596  19.197  95.644  1.00 51.36           O
ATOM     50  N   ILE A   7      18.131  20.684  96.354  1.00 88.25           N
ATOM     51  CA  ILE A   7      18.547  19.859  97.449  1.00 88.25           C
ATOM     52  CB  ILE A   7      19.678  20.458  98.242  1.00 88.25           C
ATOM     53  CG1 ILE A   7      20.877  20.759  97.324  1.00 88.25           C
ATOM     54  CG2 ILE A   7      20.028  19.498  99.390  1.00 88.25           C
ATOM     55  CD1 ILE A   7      21.368  19.559  96.513  1.00 88.25           C
ATOM     56  C   ILE A   7      17.370  19.674  98.359  1.00 88.25           C
ATOM     57  O   ILE A   7      17.120  18.569  98.835  1.00 88.25           O
ATOM     58  N   ASN A   8      16.597  20.754  98.605  1.00 42.24           N
ATOM     59  CA  ASN A   8      15.481  20.675  99.510  1.00 42.24           C
ATOM     60  CB  ASN A   8      14.726  22.006  99.678  1.00 42.24           C
ATOM     61  CG  ASN A   8      15.514  22.880 100.645  1.00 42.24           C
ATOM     62  OD1 ASN A   8      16.310  22.383 101.440  1.00 42.24           O
ATOM     63  ND2 ASN A   8      15.278  24.217 100.585  1.00 42.24           N
ATOM     64  C   ASN A   8      14.495  19.649  99.029  1.00 42.24           C
ATOM     65  O   ASN A   8      14.005  18.841  99.816  1.00 42.24           O
ATOM     66  N   ALA A   9      14.168  19.660  97.723  1.00 32.64           N
ATOM     67  CA  ALA A   9      13.217  18.732  97.169  1.00 32.64           C
ATOM     68  CB  ALA A   9      12.905  19.011  95.687  1.00 32.64           C
ATOM     69  C   ALA A   9      13.753  17.332  97.255  1.00 32.64           C
ATOM     70  O   ALA A   9      13.013  16.389  97.533  1.00 32.64           O
ATOM     71  N   VAL A  10      15.060  17.164  96.975  1.00 44.86           N
ATOM     72  CA  VAL A  10      15.698  15.878  96.954  1.00 44.86           C
ATOM     73  CB  VAL A  10      17.090  15.955  96.405  1.00 44.86           C
ATOM     74  CG1 VAL A  10      17.744  14.568  96.497  1.00 44.86           C
ATOM     75  CG2 VAL A  10      17.004  16.509  94.971  1.00 44.86           C
ATOM     76  C   VAL A  10      15.754  15.285  98.329  1.00 44.86           C
ATOM     77  O   VAL A  10      15.428  14.114  98.523  1.00 44.86           O
ATOM     78  N   ALA A  11      16.136  16.090  99.337  1.00 38.29           N
ATOM     79  CA  ALA A  11      16.261  15.573 100.670  1.00 38.29           C
ATOM     80  CB  ALA A  11      16.651  16.646 101.698  1.00 38.29           C
ATOM     81  C   ALA A  11      14.921  15.043 101.047  1.00 38.29           C
ATOM     82  O   ALA A  11      14.803  14.021 101.721  1.00 38.29           O
ATOM     83  N   GLU A  12      13.866  15.750 100.621  1.00107.34           N
ATOM     84  CA  GLU A  12      12.536  15.343 100.940  1.00107.34           C
ATOM     85  CB  GLU A  12      11.514  16.376 100.457  1.00107.34           C
ATOM     86  CG  GLU A  12      10.211  16.311 101.237  0.00107.34           C
ATOM     87  CD  GLU A  12      10.463  17.049 102.540  0.00107.34           C
ATOM     88  OE1 GLU A  12      11.192  18.078 102.503  0.00107.34           O
ATOM     89  OE2 GLU A  12       9.936  16.594 103.590  0.00107.34           O
ATOM     90  C   GLU A  12      12.205  14.035 100.267  1.00107.34           C
ATOM     91  O   GLU A  12      11.699  13.115 100.908  1.00107.34           O
ATOM     92  N   THR A  13      12.487  13.925  98.952  1.00 45.00           N
ATOM     93  CA  THR A  13      12.123  12.772  98.168  1.00 45.00           C
ATOM     94  CB  THR A  13      12.357  13.016  96.701  1.00 45.00           C
ATOM     95  OG1 THR A  13      11.625  14.158  96.278  1.00 45.00           O
ATOM     96  CG2 THR A  13      11.906  11.784  95.897  1.00 45.00           C
ATOM     97  C   THR A  13      12.902  11.553  98.586  1.00 45.00           C
ATOM     98  O   THR A  13      12.346  10.464  98.717  1.00 45.00           O
ATOM     99  N   SER A  14      14.227  11.717  98.771  1.00 98.08           N
ATOM    100  CA  SER A  14      15.174  10.686  99.111  1.00 98.08           C
ATOM    101  CB  SER A  14      16.614  11.124  98.793  1.00 98.08           C
ATOM    102  OG  SER A  14      16.701  11.528  97.437  1.00 98.08           O
ATOM    103  C   SER A  14      15.134  10.344 100.568  1.00 98.08           C
ATOM    104  O   SER A  14      15.554   9.253 100.949  1.00 98.08           O
ATOM    105  N   GLY A  15      14.666  11.269 101.430  1.00 29.44           N
ATOM    106  CA  GLY A  15      14.633  11.004 102.842  1.00 29.44           C
ATOM    107  C   GLY A  15      16.015  11.144 103.413  1.00 29.44           C
ATOM    108  O   GLY A  15      16.370  10.433 104.352  1.00 29.44           O
ATOM    109  N   LEU A  16      16.841  12.058 102.854  1.00142.46           N
ATOM    110  CA  LEU A  16      18.181  12.238 103.345  1.00142.46           C
ATOM    111  CB  LEU A  16      19.210  11.834 102.274  1.00142.46           C
ATOM    112  CG  LEU A  16      20.661  11.763 102.757  1.00142.46           C
ATOM    113  CD1 LEU A  16      20.784  10.834 103.973  1.00142.46           C
ATOM    114  CD2 LEU A  16      21.601  11.335 101.614  1.00142.46           C
ATOM    115  C   LEU A  16      18.350  13.685 103.742  1.00142.46           C
ATOM    116  O   LEU A  16      17.614  14.553 103.273  1.00142.46           O
ATOM    117  N   SER A  17      19.333  13.984 104.624  1.00 41.28           N
ATOM    118  CA  SER A  17      19.521  15.321 105.132  1.00 41.28           C
ATOM    119  CB  SER A  17      20.672  15.441 106.145  1.00 41.28           C
ATOM    120  OG  SER A  17      20.334  14.746 107.335  1.00 41.28           O
ATOM    121  C   SER A  17      19.801  16.267 104.003  1.00 41.28           C
ATOM    122  O   SER A  17      20.255  15.875 102.930  1.00 41.28           O
ATOM    123  N   LYS A  18      19.509  17.563 104.243  1.00 69.69           N
ATOM    124  CA  LYS A  18      19.701  18.624 103.296  1.00 69.69           C
ATOM    125  CB  LYS A  18      19.232  19.975 103.856  1.00 69.69           C
ATOM    126  CG  LYS A  18      17.710  20.030 103.984  1.00 69.69           C
ATOM    127  CD  LYS A  18      17.184  21.095 104.945  1.00 69.69           C
ATOM    128  CE  LYS A  18      16.832  22.423 104.283  0.00 69.69           C
ATOM    129  NZ  LYS A  18      15.790  23.096 105.088  0.00 69.69           N
ATOM    130  C   LYS A  18      21.161  18.705 102.989  1.00 69.69           C
ATOM    131  O   LYS A  18      21.556  18.957 101.852  1.00 69.69           O
ATOM    132  N   LYS A  19      22.010  18.515 104.014  1.00 83.88           N
ATOM    133  CA  LYS A  19      23.425  18.522 103.793  1.00 83.88           C
ATOM    134  CB  LYS A  19      24.230  18.387 105.093  1.00 83.88           C
ATOM    135  CG  LYS A  19      24.302  19.687 105.887  0.00 83.88           C
ATOM    136  CD  LYS A  19      24.797  19.497 107.317  0.00 83.88           C
ATOM    137  CE  LYS A  19      25.151  20.815 108.001  0.00 83.88           C
ATOM    138  NZ  LYS A  19      26.437  21.317 107.469  0.00 83.88           N
ATOM    139  C   LYS A  19      23.796  17.360 102.919  1.00 83.88           C
ATOM    140  O   LYS A  19      24.580  17.506 101.985  1.00 83.88           O
ATOM    141  N   ASP A  20      23.224  16.173 103.188  1.00 53.69           N
ATOM    142  CA  ASP A  20      23.573  14.970 102.485  1.00 53.69           C
ATOM    143  CB  ASP A  20      22.804  13.757 103.022  1.00 53.69           C
ATOM    144  CG  ASP A  20      23.141  13.543 104.492  1.00 53.69           C
ATOM    145  OD1 ASP A  20      23.247  14.550 105.244  1.00 53.69           O
ATOM    146  OD2 ASP A  20      23.270  12.355 104.892  1.00 53.69           O
ATOM    147  C   ASP A  20      23.193  15.092 101.043  1.00 53.69           C
ATOM    148  O   ASP A  20      23.949  14.709 100.150  1.00 53.69           O
ATOM    149  N   ALA A  21      21.989  15.626 100.779  1.00 29.43           N
ATOM    150  CA  ALA A  21      21.536  15.752  99.427  1.00 29.43           C
ATOM    151  CB  ALA A  21      20.143  16.394  99.337  1.00 29.43           C
ATOM    152  C   ALA A  21      22.506  16.648  98.726  1.00 29.43           C
ATOM    153  O   ALA A  21      22.930  16.375  97.604  1.00 29.43           O
ATOM    154  N   THR A  22      22.900  17.743  99.400  1.00 32.17           N
ATOM    155  CA  THR A  22      23.819  18.681  98.827  1.00 32.17           C
ATOM    156  CB  THR A  22      24.005  19.912  99.671  1.00 32.17           C
ATOM    157  OG1 THR A  22      22.760  20.575  99.842  1.00 32.17           O
ATOM    158  CG2 THR A  22      24.999  20.847  98.962  1.00 32.17           C
ATOM    159  C   THR A  22      25.155  18.025  98.628  1.00 32.17           C
ATOM    160  O   THR A  22      25.798  18.217  97.597  1.00 32.17           O
ATOM    161  N   LYS A  23      25.618  17.223  99.607  1.00114.32           N
ATOM    162  CA  LYS A  23      26.915  16.628  99.476  1.00114.32           C
ATOM    163  CB  LYS A  23      27.359  15.831 100.714  1.00114.32           C
ATOM    164  CG  LYS A  23      28.869  15.570 100.756  1.00114.32           C
ATOM    165  CD  LYS A  23      29.693  16.798 101.160  1.00114.32           C
ATOM    166  CE  LYS A  23      31.207  16.583 101.104  1.00114.32           C
ATOM    167  NZ  LYS A  23      31.780  17.317  99.953  1.00114.32           N
ATOM    168  C   LYS A  23      26.916  15.684  98.313  1.00114.32           C
ATOM    169  O   LYS A  23      27.828  15.706  97.490  1.00114.32           O
ATOM    170  N   ALA A  24      25.887  14.819  98.213  1.00 41.39           N
ATOM    171  CA  ALA A  24      25.826  13.849  97.154  1.00 41.39           C
ATOM    172  CB  ALA A  24      24.661  12.860  97.317  1.00 41.39           C
ATOM    173  C   ALA A  24      25.662  14.525  95.824  1.00 41.39           C
ATOM    174  O   ALA A  24      26.277  14.126  94.837  1.00 41.39           O
ATOM    175  N   VAL A  25      24.802  15.558  95.753  1.00 43.70           N
ATOM    176  CA  VAL A  25      24.550  16.215  94.499  1.00 43.70           C
ATOM    177  CB  VAL A  25      23.428  17.217  94.554  1.00 43.70           C
ATOM    178  CG1 VAL A  25      23.360  17.949  93.201  1.00 43.70           C
ATOM    179  CG2 VAL A  25      22.123  16.481  94.914  1.00 43.70           C
ATOM    180  C   VAL A  25      25.789  16.915  94.014  1.00 43.70           C
ATOM    181  O   VAL A  25      26.112  16.863  92.831  1.00 43.70           O
ATOM    182  N   ASP A  26      26.536  17.587  94.908  1.00 74.71           N
ATOM    183  CA  ASP A  26      27.694  18.321  94.485  1.00 74.71           C
ATOM    184  CB  ASP A  26      28.370  19.052  95.659  1.00 74.71           C
ATOM    185  CG  ASP A  26      29.469  19.946  95.109  1.00 74.71           C
ATOM    186  OD1 ASP A  26      29.462  20.208  93.877  1.00 74.71           O
ATOM    187  OD2 ASP A  26      30.337  20.375  95.917  1.00 74.71           O
ATOM    188  C   ASP A  26      28.677  17.360  93.891  1.00 74.71           C
ATOM    189  O   ASP A  26      29.274  17.627  92.849  1.00 74.71           O
ATOM    190  N   ALA A  27      28.854  16.197  94.536  1.00 39.72           N
ATOM    191  CA  ALA A  27      29.789  15.214  94.070  1.00 39.72           C
ATOM    192  CB  ALA A  27      29.877  13.994  94.997  1.00 39.72           C
ATOM    193  C   ALA A  27      29.371  14.710  92.720  1.00 39.72           C
ATOM    194  O   ALA A  27      30.219  14.454  91.868  1.00 39.72           O
ATOM    195  N   VAL A  28      28.054  14.519  92.494  1.00111.70           N
ATOM    196  CA  VAL A  28      27.619  13.957  91.243  1.00111.70           C
ATOM    197  CB  VAL A  28      26.162  13.571  91.177  1.00111.70           C
ATOM    198  CG1 VAL A  28      25.887  12.523  92.265  1.00111.70           C
ATOM    199  CG2 VAL A  28      25.263  14.813  91.244  1.00111.70           C
ATOM    200  C   VAL A  28      27.905  14.894  90.106  1.00111.70           C
ATOM    201  O   VAL A  28      28.357  14.459  89.050  1.00111.70           O
ATOM    202  N   PHE A  29      27.635  16.204  90.278  1.00 55.45           N
ATOM    203  CA  PHE A  29      27.868  17.164  89.233  1.00 55.45           C
ATOM    204  CB  PHE A  29      27.310  18.555  89.561  1.00 55.45           C
ATOM    205  CG  PHE A  29      25.837  18.449  89.379  1.00 55.45           C
ATOM    206  CD1 PHE A  29      25.042  17.891  90.355  1.00 55.45           C
ATOM    207  CD2 PHE A  29      25.257  18.878  88.211  1.00 55.45           C
ATOM    208  CE1 PHE A  29      23.682  17.793  90.173  1.00 55.45           C
ATOM    209  CE2 PHE A  29      23.895  18.782  88.026  1.00 55.45           C
ATOM    210  CZ  PHE A  29      23.105  18.241  89.009  1.00 55.45           C
ATOM    211  C   PHE A  29      29.329  17.290  88.969  1.00 55.45           C
ATOM    212  O   PHE A  29      29.744  17.417  87.818  1.00 55.45           O
ATOM    213  N   ASP A  30      30.142  17.276  90.039  1.00 69.93           N
ATOM    214  CA  ASP A  30      31.564  17.411  89.924  1.00 69.93           C
ATOM    215  CB  ASP A  30      32.230  17.440  91.306  1.00 69.93           C
ATOM    216  CG  ASP A  30      33.631  18.017  91.185  1.00 69.93           C
ATOM    217  OD1 ASP A  30      34.193  18.033  90.058  1.00 69.93           O
ATOM    218  OD2 ASP A  30      34.156  18.453  92.242  1.00 69.93           O
ATOM    219  C   ASP A  30      32.088  16.229  89.162  1.00 69.93           C
ATOM    220  O   ASP A  30      32.986  16.361  88.333  1.00 69.93           O
ATOM    221  N   SER A  31      31.538  15.032  89.434  1.00 89.58           N
ATOM    222  CA  SER A  31      31.977  13.834  88.772  1.00 89.58           C
ATOM    223  CB  SER A  31      31.434  12.547  89.427  1.00 89.58           C
ATOM    224  OG  SER A  31      30.017  12.529  89.443  1.00 89.58           O
ATOM    225  C   SER A  31      31.594  13.852  87.320  1.00 89.58           C
ATOM    226  O   SER A  31      32.356  13.386  86.474  1.00 89.58           O
ATOM    227  N   ILE A  32      30.404  14.387  86.983  1.00 48.47           N
ATOM    228  CA  ILE A  32      29.968  14.411  85.614  1.00 48.47           C
ATOM    229  CB  ILE A  32      28.571  14.952  85.439  1.00 48.47           C
ATOM    230  CG1 ILE A  32      27.550  13.968  86.037  1.00 48.47           C
ATOM    231  CG2 ILE A  32      28.335  15.258  83.948  1.00 48.47           C
ATOM    232  CD1 ILE A  32      26.139  14.543  86.137  1.00 48.47           C
ATOM    233  C   ILE A  32      30.910  15.261  84.826  1.00 48.47           C
ATOM    234  O   ILE A  32      31.323  14.875  83.734  1.00 48.47           O
ATOM    235  N   THR A  33      31.301  16.432  85.366  1.00111.93           N
ATOM    236  CA  THR A  33      32.173  17.292  84.620  1.00111.93           C
ATOM    237  CB  THR A  33      32.460  18.626  85.256  1.00111.93           C
ATOM    238  OG1 THR A  33      33.224  19.414  84.355  1.00111.93           O
ATOM    239  CG2 THR A  33      33.237  18.445  86.572  1.00111.93           C
ATOM    240  C   THR A  33      33.480  16.603  84.406  1.00111.93           C
ATOM    241  O   THR A  33      34.077  16.727  83.340  1.00111.93           O
ATOM    242  N   GLU A  34      33.969  15.871  85.425  1.00 88.83           N
ATOM    243  CA  GLU A  34      35.254  15.238  85.337  1.00 88.83           C
ATOM    244  CB  GLU A  34      35.714  14.678  86.693  1.00 88.83           C
ATOM    245  CG  GLU A  34      35.834  15.769  87.769  1.00 88.83           C
ATOM    246  CD  GLU A  34      36.778  16.870  87.284  0.00 88.83           C
ATOM    247  OE1 GLU A  34      37.972  16.560  87.024  0.00 88.83           O
ATOM    248  OE2 GLU A  34      36.320  18.039  87.169  0.00 88.83           O
ATOM    249  C   GLU A  34      35.263  14.139  84.302  1.00 88.83           C
ATOM    250  O   GLU A  34      36.225  14.006  83.547  1.00 88.83           O
ATOM    251  N   ALA A  35      34.206  13.303  84.245  1.00 43.84           N
ATOM    252  CA  ALA A  35      34.139  12.212  83.305  1.00 43.84           C
ATOM    253  CB  ALA A  35      32.924  11.304  83.550  1.00 43.84           C
ATOM    254  C   ALA A  35      34.048  12.741  81.903  1.00 43.84           C
ATOM    255  O   ALA A  35      34.629  12.196  80.966  1.00 43.84           O
ATOM    256  N   LEU A  36      33.271  13.822  81.732  1.00114.16           N
ATOM    257  CA  LEU A  36      33.025  14.469  80.478  1.00114.16           C
ATOM    258  CB  LEU A  36      32.062  15.650  80.738  1.00114.16           C
ATOM    259  CG  LEU A  36      31.384  16.304  79.527  1.00114.16           C
ATOM    260  CD1 LEU A  36      30.471  17.458  79.968  1.00114.16           C
ATOM    261  CD2 LEU A  36      32.391  16.753  78.475  1.00114.16           C
ATOM    262  C   LEU A  36      34.342  15.007  79.985  1.00114.16           C
ATOM    263  O   LEU A  36      34.726  14.802  78.833  1.00114.16           O
ATOM    264  N   ARG A  37      35.099  15.655  80.887  1.00136.85           N
ATOM    265  CA  ARG A  37      36.354  16.305  80.602  1.00136.85           C
ATOM    266  CB  ARG A  37      36.967  16.945  81.862  1.00136.85           C
ATOM    267  CG  ARG A  37      38.249  17.743  81.613  1.00136.85           C
ATOM    268  CD  ARG A  37      39.221  17.754  82.803  1.00136.85           C
ATOM    269  NE  ARG A  37      38.571  18.403  83.980  1.00136.85           N
ATOM    270  CZ  ARG A  37      38.881  19.693  84.301  1.00136.85           C
ATOM    271  NH1 ARG A  37      39.758  20.390  83.519  1.00136.85           N
ATOM    272  NH2 ARG A  37      38.341  20.283  85.407  1.00136.85           N
ATOM    273  C   ARG A  37      37.347  15.289  80.117  1.00136.85           C
ATOM    274  O   ARG A  37      38.197  15.586  79.277  1.00136.85           O
ATOM    275  N   LYS A  38      37.304  14.079  80.707  1.00121.80           N
ATOM    276  CA  LYS A  38      38.155  12.974  80.362  1.00121.80           C
ATOM    277  CB  LYS A  38      38.121  11.810  81.367  1.00121.80           C
ATOM    278  CG  LYS A  38      39.075  10.692  80.946  1.00121.80           C
ATOM    279  CD  LYS A  38      39.507   9.757  82.075  1.00121.80           C
ATOM    280  CE  LYS A  38      40.838  10.171  82.711  1.00121.80           C
ATOM    281  NZ  LYS A  38      41.358   9.089  83.578  1.00121.80           N
ATOM    282  C   LYS A  38      37.771  12.430  79.023  1.00121.80           C
ATOM    283  O   LYS A  38      38.592  11.823  78.340  1.00121.80           O
ATOM    284  N   GLY A  39      36.504  12.601  78.602  1.00 39.41           N
ATOM    285  CA  GLY A  39      36.141  12.050  77.329  1.00 39.41           C
ATOM    286  C   GLY A  39      35.225  10.888  77.524  1.00 39.41           C
ATOM    287  O   GLY A  39      34.916  10.171  76.573  1.00 39.41           O
ATOM    288  N   ASP A  40      34.793  10.647  78.775  1.00 56.99           N
ATOM    289  CA  ASP A  40      33.851   9.597  79.025  1.00 56.99           C
ATOM    290  CB  ASP A  40      33.900   9.108  80.490  1.00 56.99           C
ATOM    291  CG  ASP A  40      33.312   7.704  80.613  1.00 56.99           C
ATOM    292  OD1 ASP A  40      32.828   7.159  79.586  1.00 56.99           O
ATOM    293  OD2 ASP A  40      33.356   7.152  81.744  1.00 56.99           O
ATOM    294  C   ASP A  40      32.485  10.162  78.730  1.00 56.99           C
ATOM    295  O   ASP A  40      32.293  11.378  78.725  1.00 56.99           O
ATOM    296  N   LYS A  41      31.502   9.276  78.461  1.00 74.68           N
ATOM    297  CA  LYS A  41      30.147   9.650  78.147  1.00 74.68           C
ATOM    298  CB  LYS A  41      29.621   8.813  76.956  1.00 74.68           C
ATOM    299  CG  LYS A  41      28.316   9.254  76.283  1.00 74.68           C
ATOM    300  CD  LYS A  41      28.123   8.552  74.931  1.00 74.68           C
ATOM    301  CE  LYS A  41      26.780   8.784  74.235  1.00 74.68           C
ATOM    302  NZ  LYS A  41      26.697   7.915  73.037  1.00 74.68           N
ATOM    303  C   LYS A  41      29.343   9.324  79.371  1.00 74.68           C
ATOM    304  O   LYS A  41      29.415   8.209  79.883  1.00 74.68           O
ATOM    305  N   VAL A  42      28.570  10.292  79.909  1.00 47.74           N
ATOM    306  CA  VAL A  42      27.812   9.966  81.084  1.00 47.74           C
ATOM    307  CB  VAL A  42      27.750  11.072  82.103  1.00 47.74           C
ATOM    308  CG1 VAL A  42      26.853  10.619  83.270  1.00 47.74           C
ATOM    309  CG2 VAL A  42      29.183  11.438  82.529  1.00 47.74           C
ATOM    310  C   VAL A  42      26.419   9.690  80.636  1.00 47.74           C
ATOM    311  O   VAL A  42      25.755  10.556  80.065  1.00 47.74           O
ATOM    312  N   GLN A  43      25.932   8.455  80.881  1.00 61.00           N
ATOM    313  CA  GLN A  43      24.606   8.150  80.433  1.00 61.00           C
ATOM    314  CB  GLN A  43      24.485   6.959  79.463  1.00 61.00           C
ATOM    315  CG  GLN A  43      25.062   7.233  78.072  1.00 61.00           C
ATOM    316  CD  GLN A  43      24.530   6.171  77.116  1.00 61.00           C
ATOM    317  OE1 GLN A  43      23.343   6.153  76.796  1.00 61.00           O
ATOM    318  NE2 GLN A  43      25.422   5.260  76.640  1.00 61.00           N
ATOM    319  C   GLN A  43      23.735   7.853  81.599  1.00 61.00           C
ATOM    320  O   GLN A  43      24.110   7.137  82.527  1.00 61.00           O
ATOM    321  N   LEU A  44      22.518   8.428  81.572  1.00104.36           N
ATOM    322  CA  LEU A  44      21.637   8.209  82.669  1.00104.36           C
ATOM    323  CB  LEU A  44      21.608   9.405  83.638  1.00104.36           C
ATOM    324  CG  LEU A  44      22.955   9.643  84.340  1.00104.36           C
ATOM    325  CD1 LEU A  44      22.947  10.914  85.193  1.00104.36           C
ATOM    326  CD2 LEU A  44      23.367   8.413  85.158  1.00104.36           C
ATOM    327  C   LEU A  44      20.249   8.027  82.166  1.00104.36           C
ATOM    328  O   LEU A  44      19.612   9.021  81.814  1.00104.36           O
ATOM    329  N   ILE A  45      19.783   6.749  82.187  1.00256.21           N
ATOM    330  CA  ILE A  45      18.446   6.272  81.913  1.00256.21           C
ATOM    331  CB  ILE A  45      17.677   6.041  83.194  1.00256.21           C
ATOM    332  CG1 ILE A  45      18.572   5.239  84.147  0.00256.21           C
ATOM    333  CG2 ILE A  45      16.391   5.233  82.911  0.00256.21           C
ATOM    334  CD1 ILE A  45      18.977   3.892  83.555  1.00256.21           C
ATOM    335  C   ILE A  45      17.740   7.233  81.015  1.00256.21           C
ATOM    336  O   ILE A  45      18.346   7.725  80.082  1.00256.21           O
ATOM    337  N   GLY A  46      16.433   7.451  81.211  1.00130.55           N
ATOM    338  CA  GLY A  46      15.520   8.293  80.494  1.00130.55           C
ATOM    339  C   GLY A  46      15.915   9.744  80.566  1.00130.55           C
ATOM    340  O   GLY A  46      15.372  10.561  79.824  1.00130.55           O
ATOM    341  N   PHE A  47      16.747  10.118  81.557  1.00 96.23           N
ATOM    342  CA  PHE A  47      17.151  11.483  81.794  1.00 96.23           C
ATOM    343  CB  PHE A  47      18.036  11.546  83.056  1.00 96.23           C
ATOM    344  CG  PHE A  47      18.245  12.964  83.452  1.00 96.23           C
ATOM    345  CD1 PHE A  47      17.266  13.646  84.138  1.00 96.23           C
ATOM    346  CD2 PHE A  47      19.426  13.606  83.162  1.00 96.23           C
ATOM    347  CE1 PHE A  47      17.447  14.957  84.516  1.00 96.23           C
ATOM    348  CE2 PHE A  47      19.612  14.914  83.539  1.00 96.23           C
ATOM    349  CZ  PHE A  47      18.625  15.597  84.215  1.00 96.23           C
ATOM    350  C   PHE A  47      17.915  12.082  80.637  1.00 96.23           C
ATOM    351  O   PHE A  47      17.478  13.074  80.053  1.00 96.23           O
ATOM    352  N   GLY A  48      19.059  11.482  80.238  1.00 37.12           N
ATOM    353  CA  GLY A  48      19.817  12.054  79.157  1.00 37.12           C
ATOM    354  C   GLY A  48      21.260  11.660  79.287  1.00 37.12           C
ATOM    355  O   GLY A  48      21.637  10.929  80.202  1.00 37.12           O
ATOM    356  N   ASN A  49      22.103  12.159  78.349  1.00110.33           N
ATOM    357  CA  ASN A  49      23.502  11.838  78.287  1.00110.33           C
ATOM    358  CB  ASN A  49      23.860  11.032  77.019  1.00110.33           C
ATOM    359  CG  ASN A  49      25.366  10.812  76.946  1.00110.33           C
ATOM    360  OD1 ASN A  49      25.920   9.939  77.612  1.00110.33           O
ATOM    361  ND2 ASN A  49      26.049  11.611  76.083  1.00110.33           N
ATOM    362  C   ASN A  49      24.276  13.118  78.203  1.00110.33           C
ATOM    363  O   ASN A  49      23.788  14.119  77.679  1.00110.33           O
ATOM    364  N   PHE A  50      25.509  13.110  78.755  1.00 69.69           N
ATOM    365  CA  PHE A  50      26.409  14.227  78.677  1.00 69.69           C
ATOM    366  CB  PHE A  50      26.929  14.759  80.028  1.00 69.69           C
ATOM    367  CG  PHE A  50      25.831  15.399  80.801  1.00 69.69           C
ATOM    368  CD1 PHE A  50      25.066  14.651  81.663  1.00 69.69           C
ATOM    369  CD2 PHE A  50      25.579  16.745  80.668  1.00 69.69           C
ATOM    370  CE1 PHE A  50      24.051  15.237  82.384  1.00 69.69           C
ATOM    371  CE2 PHE A  50      24.565  17.337  81.385  1.00 69.69           C
ATOM    372  CZ  PHE A  50      23.801  16.579  82.244  1.00 69.69           C
ATOM    373  C   PHE A  50      27.640  13.714  78.010  1.00 69.69           C
ATOM    374  O   PHE A  50      28.084  12.603  78.299  1.00 69.69           O
ATOM    375  N   GLU A  51      28.234  14.509  77.096  1.00 59.56           N
ATOM    376  CA  GLU A  51      29.420  14.027  76.453  1.00 59.56           C
ATOM    377  CB  GLU A  51      29.114  13.050  75.304  1.00 59.56           C
ATOM    378  CG  GLU A  51      28.341  13.685  74.147  1.00 59.56           C
ATOM    379  CD  GLU A  51      28.107  12.610  73.094  1.00 59.56           C
ATOM    380  OE1 GLU A  51      27.769  11.464  73.492  1.00 59.56           O
ATOM    381  OE2 GLU A  51      28.265  12.918  71.884  1.00 59.56           O
ATOM    382  C   GLU A  51      30.188  15.185  75.889  1.00 59.56           C
ATOM    383  O   GLU A  51      29.715  16.320  75.863  1.00 59.56           O
ATOM    384  N   VAL A  52      31.436  14.908  75.456  1.00114.64           N
ATOM    385  CA  VAL A  52      32.274  15.885  74.822  1.00114.64           C
ATOM    386  CB  VAL A  52      33.757  15.642  74.948  1.00114.64           C
ATOM    387  CG1 VAL A  52      34.233  15.894  76.373  1.00114.64           C
ATOM    388  CG2 VAL A  52      34.051  14.199  74.508  1.00114.64           C
ATOM    389  C   VAL A  52      32.037  15.760  73.351  1.00114.64           C
ATOM    390  O   VAL A  52      31.936  14.651  72.830  1.00114.64           O
ATOM    391  N   ARG A  53      31.922  16.899  72.643  1.00 73.73           N
ATOM    392  CA  ARG A  53      31.799  16.815  71.218  1.00 73.73           C
ATOM    393  CB  ARG A  53      30.550  17.468  70.610  1.00 73.73           C
ATOM    394  CG  ARG A  53      29.233  16.755  70.927  1.00 73.73           C
ATOM    395  CD  ARG A  53      28.159  17.028  69.869  1.00 73.73           C
ATOM    396  NE  ARG A  53      26.822  16.685  70.434  1.00 73.73           N
ATOM    397  CZ  ARG A  53      26.177  15.528  70.108  1.00 73.73           C
ATOM    398  NH1 ARG A  53      26.780  14.588  69.323  1.00 73.73           N
ATOM    399  NH2 ARG A  53      24.903  15.326  70.551  1.00 73.73           N
ATOM    400  C   ARG A  53      32.965  17.542  70.646  1.00 73.73           C
ATOM    401  O   ARG A  53      33.334  18.617  71.115  1.00 73.73           O
ATOM    402  N   GLU A  54      33.579  16.956  69.610  1.00 86.99           N
ATOM    403  CA  GLU A  54      34.742  17.565  69.050  1.00 86.99           C
ATOM    404  CB  GLU A  54      35.634  16.563  68.308  1.00 86.99           C
ATOM    405  CG  GLU A  54      36.132  15.435  69.220  1.00 86.99           C
ATOM    406  CD  GLU A  54      36.814  16.047  70.440  1.00 86.99           C
ATOM    407  OE1 GLU A  54      37.188  17.248  70.376  1.00 86.99           O
ATOM    408  OE2 GLU A  54      36.964  15.320  71.457  1.00 86.99           O
ATOM    409  C   GLU A  54      34.307  18.640  68.112  1.00 86.99           C
ATOM    410  O   GLU A  54      33.247  18.551  67.496  1.00 86.99           O
ATOM    411  N   ARG A  55      35.126  19.701  68.017  1.00 79.11           N
ATOM    412  CA  ARG A  55      34.846  20.791  67.132  1.00 79.11           C
ATOM    413  CB  ARG A  55      34.654  22.121  67.882  1.00 79.11           C
ATOM    414  CG  ARG A  55      33.429  22.106  68.805  1.00 79.11           C
ATOM    415  CD  ARG A  55      32.105  22.301  68.061  1.00 79.11           C
ATOM    416  NE  ARG A  55      30.993  22.184  69.049  1.00 79.11           N
ATOM    417  CZ  ARG A  55      30.261  21.035  69.123  1.00 79.11           C
ATOM    418  NH1 ARG A  55      30.534  19.986  68.292  1.00 79.11           N
ATOM    419  NH2 ARG A  55      29.235  20.929  70.013  1.00 79.11           N
ATOM    420  C   ARG A  55      36.039  20.909  66.233  1.00 79.11           C
ATOM    421  O   ARG A  55      37.176  20.906  66.700  1.00 79.11           O
ATOM    422  N   ALA A  56      35.791  20.993  64.913  1.00 27.56           N
ATOM    423  CA  ALA A  56      36.847  21.078  63.942  1.00 27.56           C
ATOM    424  CB  ALA A  56      36.407  20.720  62.511  1.00 27.56           C
ATOM    425  C   ALA A  56      37.375  22.474  63.907  1.00 27.56           C
ATOM    426  O   ALA A  56      36.719  23.424  64.333  1.00 27.56           O
ATOM    427  N   ALA A  57      38.616  22.616  63.410  1.00 32.09           N
ATOM    428  CA  ALA A  57      39.216  23.910  63.306  1.00 32.09           C
ATOM    429  CB  ALA A  57      40.713  23.883  62.950  1.00 32.09           C
ATOM    430  C   ALA A  57      38.505  24.608  62.201  1.00 32.09           C
ATOM    431  O   ALA A  57      37.958  23.967  61.304  1.00 32.09           O
ATOM    432  N   ARG A  58      38.464  25.951  62.263  1.00 80.71           N
ATOM    433  CA  ARG A  58      37.828  26.706  61.226  1.00 80.71           C
ATOM    434  CB  ARG A  58      36.372  27.073  61.544  1.00 80.71           C
ATOM    435  CG  ARG A  58      36.252  27.887  62.836  1.00 80.71           C
ATOM    436  CD  ARG A  58      34.833  28.362  63.157  1.00 80.71           C
ATOM    437  NE  ARG A  58      34.873  28.994  64.506  1.00 80.71           N
ATOM    438  CZ  ARG A  58      33.972  29.961  64.846  1.00 80.71           C
ATOM    439  NH1 ARG A  58      33.035  30.385  63.948  1.00 80.71           N
ATOM    440  NH2 ARG A  58      34.020  30.511  66.094  1.00 80.71           N
ATOM    441  C   ARG A  58      38.567  28.001  61.090  1.00 80.71           C
ATOM    442  O   ARG A  58      39.351  28.368  61.961  1.00 80.71           O
ATOM    443  N   LYS A  59      38.366  28.715  59.964  1.00181.63           N
ATOM    444  CA  LYS A  59      38.983  30.000  59.804  1.00181.63           C
ATOM    445  CB  LYS A  59      39.363  30.335  58.346  1.00181.63           C
ATOM    446  CG  LYS A  59      38.201  30.376  57.346  0.00181.63           C
ATOM    447  CD  LYS A  59      37.282  31.592  57.491  0.00181.63           C
ATOM    448  CE  LYS A  59      38.028  32.897  57.784  1.00181.63           C
ATOM    449  NZ  LYS A  59      38.706  33.394  56.565  1.00181.63           N
ATOM    450  C   LYS A  59      38.003  31.013  60.286  1.00181.63           C
ATOM    451  O   LYS A  59      36.799  30.860  60.098  1.00181.63           O
ATOM    452  N   GLY A  60      38.501  32.080  60.937  1.00 57.15           N
ATOM    453  CA  GLY A  60      37.612  33.086  61.433  1.00 57.15           C
ATOM    454  C   GLY A  60      38.419  34.324  61.615  1.00 57.15           C
ATOM    455  O   GLY A  60      39.642  34.291  61.506  1.00 57.15           O
ATOM    456  N   ARG A  61      37.753  35.467  61.884  1.00148.92           N
ATOM    457  CA  ARG A  61      38.501  36.669  62.101  1.00148.92           C
ATOM    458  CB  ARG A  61      38.232  37.803  61.101  1.00148.92           C
ATOM    459  CG  ARG A  61      36.798  38.326  61.083  1.00148.92           C
ATOM    460  CD  ARG A  61      36.682  39.620  60.282  1.00148.92           C
ATOM    461  NE  ARG A  61      37.538  39.468  59.074  1.00148.92           N
ATOM    462  CZ  ARG A  61      37.327  40.286  58.006  1.00148.92           C
ATOM    463  NH1 ARG A  61      36.369  41.256  58.073  1.00148.92           N
ATOM    464  NH2 ARG A  61      38.055  40.117  56.865  1.00148.92           N
ATOM    465  C   ARG A  61      38.163  37.185  63.461  1.00148.92           C
ATOM    466  O   ARG A  61      37.082  36.939  63.994  1.00148.92           O
ATOM    467  N   ASN A  62      39.107  37.933  64.058  1.00 60.83           N
ATOM    468  CA  ASN A  62      38.927  38.427  65.386  1.00 60.83           C
ATOM    469  CB  ASN A  62      40.271  38.516  66.135  1.00 60.83           C
ATOM    470  CG  ASN A  62      39.977  38.672  67.611  1.00 60.83           C
ATOM    471  OD1 ASN A  62      39.213  39.550  68.007  1.00 60.83           O
ATOM    472  ND2 ASN A  62      40.581  37.793  68.455  1.00 60.83           N
ATOM    473  C   ASN A  62      38.316  39.789  65.279  1.00 60.83           C
ATOM    474  O   ASN A  62      38.798  40.634  64.532  1.00 60.83           O
ATOM    475  N   PRO A  63      37.225  40.027  65.953  1.00163.39           N
ATOM    476  CA  PRO A  63      36.641  41.336  65.881  1.00163.39           C
ATOM    477  CD  PRO A  63      36.218  38.993  66.150  1.00163.39           C
ATOM    478  CB  PRO A  63      35.237  41.197  66.470  1.00163.39           C
ATOM    479  CG  PRO A  63      34.869  39.734  66.164  1.00163.39           C
ATOM    480  C   PRO A  63      37.478  42.424  66.493  1.00163.39           C
ATOM    481  O   PRO A  63      37.423  43.549  65.996  1.00163.39           O
ATOM    482  N   GLN A  64      38.206  42.148  67.599  1.00 52.32           N
ATOM    483  CA  GLN A  64      39.012  43.188  68.182  1.00 52.32           C
ATOM    484  CB  GLN A  64      39.534  42.853  69.597  1.00 52.32           C
ATOM    485  CG  GLN A  64      38.452  42.790  70.681  1.00 52.32           C
ATOM    486  CD  GLN A  64      39.130  42.544  72.024  1.00 52.32           C
ATOM    487  OE1 GLN A  64      40.351  42.639  72.146  1.00 52.32           O
ATOM    488  NE2 GLN A  64      38.318  42.228  73.070  1.00 52.32           N
ATOM    489  C   GLN A  64      40.218  43.457  67.330  1.00 52.32           C
ATOM    490  O   GLN A  64      40.499  44.599  66.971  1.00 52.32           O
ATOM    491  N   THR A  65      40.961  42.388  66.984  1.00123.51           N
ATOM    492  CA  THR A  65      42.170  42.492  66.208  1.00123.51           C
ATOM    493  CB  THR A  65      42.886  41.180  66.088  1.00123.51           C
ATOM    494  OG1 THR A  65      43.222  40.667  67.365  1.00123.51           O
ATOM    495  CG2 THR A  65      44.152  41.398  65.254  1.00123.51           C
ATOM    496  C   THR A  65      41.848  42.885  64.802  1.00123.51           C
ATOM    497  O   THR A  65      42.465  43.773  64.216  1.00123.51           O
ATOM    498  N   GLY A  66      40.852  42.201  64.222  1.00 27.65           N
ATOM    499  CA  GLY A  66      40.462  42.414  62.863  1.00 27.65           C
ATOM    500  C   GLY A  66      41.264  41.487  62.005  1.00 27.65           C
ATOM    501  O   GLY A  66      41.038  41.396  60.799  1.00 27.65           O
ATOM    502  N   GLU A  67      42.227  40.760  62.598  1.00 64.56           N
ATOM    503  CA  GLU A  67      43.041  39.916  61.777  1.00 64.56           C
ATOM    504  CB  GLU A  67      44.452  39.697  62.352  1.00 64.56           C
ATOM    505  CG  GLU A  67      45.433  39.102  61.343  1.00 64.56           C
ATOM    506  CD  GLU A  67      46.831  39.414  61.855  1.00 64.56           C
ATOM    507  OE1 GLU A  67      47.013  39.425  63.102  1.00 64.56           O
ATOM    508  OE2 GLU A  67      47.736  39.652  61.011  1.00 64.56           O
ATOM    509  C   GLU A  67      42.366  38.595  61.584  1.00 64.56           C
ATOM    510  O   GLU A  67      41.634  38.119  62.451  1.00 64.56           O
ATOM    511  N   GLU A  68      42.578  37.977  60.400  1.00101.24           N
ATOM    512  CA  GLU A  68      42.020  36.675  60.147  1.00101.24           C
ATOM    513  CB  GLU A  68      41.969  36.264  58.660  1.00101.24           C
ATOM    514  CG  GLU A  68      40.853  36.928  57.844  1.00101.24           C
ATOM    515  CD  GLU A  68      41.348  38.271  57.327  1.00101.24           C
ATOM    516  OE1 GLU A  68      42.371  38.280  56.592  1.00101.24           O
ATOM    517  OE2 GLU A  68      40.707  39.302  57.658  1.00101.24           O
ATOM    518  C   GLU A  68      42.869  35.676  60.873  1.00101.24           C
ATOM    519  O   GLU A  68      44.065  35.886  61.063  1.00101.24           O
ATOM    520  N   MET A  69      42.260  34.558  61.323  1.00 95.56           N
ATOM    521  CA  MET A  69      43.020  33.571  62.040  1.00 95.56           C
ATOM    522  CB  MET A  69      43.126  33.859  63.547  1.00 95.56           C
ATOM    523  CG  MET A  69      41.766  33.927  64.244  1.00 95.56           C
ATOM    524  SD  MET A  69      41.853  34.110  66.049  1.00 95.56           S
ATOM    525  CE  MET A  69      41.676  32.339  66.408  1.00 95.56           C
ATOM    526  C   MET A  69      42.365  32.229  61.890  1.00 95.56           C
ATOM    527  O   MET A  69      41.280  32.108  61.324  1.00 95.56           O
ATOM    528  N   GLU A  70      43.045  31.170  62.384  1.00 79.43           N
ATOM    529  CA  GLU A  70      42.498  29.845  62.329  1.00 79.43           C
ATOM    530  CB  GLU A  70      43.474  28.767  61.819  1.00 79.43           C
ATOM    531  CG  GLU A  70      44.551  28.410  62.847  1.00 79.43           C
ATOM    532  CD  GLU A  70      45.447  27.319  62.290  1.00 79.43           C
ATOM    533  OE1 GLU A  70      46.382  27.665  61.522  1.00 79.43           O
ATOM    534  OE2 GLU A  70      45.217  26.129  62.627  1.00 79.43           O
ATOM    535  C   GLU A  70      42.170  29.457  63.734  1.00 79.43           C
ATOM    536  O   GLU A  70      42.946  29.669  64.665  1.00 79.43           O
ATOM    537  N   ILE A  71      40.982  28.873  63.932  1.00 74.24           N
ATOM    538  CA  ILE A  71      40.644  28.457  65.250  1.00 74.24           C
ATOM    539  CB  ILE A  71      39.216  28.722  65.646  1.00 74.24           C
ATOM    540  CG1 ILE A  71      39.002  30.233  65.852  1.00 74.24           C
ATOM    541  CG2 ILE A  71      38.868  27.853  66.866  1.00 74.24           C
ATOM    542  CD1 ILE A  71      37.543  30.638  66.056  1.00 74.24           C
ATOM    543  C   ILE A  71      40.882  26.995  65.288  1.00 74.24           C
ATOM    544  O   ILE A  71      40.431  26.219  64.447  1.00 74.24           O
ATOM    545  N   PRO A  72      41.665  26.667  66.262  1.00 72.63           N
ATOM    546  CA  PRO A  72      42.076  25.325  66.533  1.00 72.63           C
ATOM    547  CD  PRO A  72      41.934  27.569  67.366  1.00 72.63           C
ATOM    548  CB  PRO A  72      43.000  25.430  67.741  1.00 72.63           C
ATOM    549  CG  PRO A  72      42.458  26.662  68.490  1.00 72.63           C
ATOM    550  C   PRO A  72      40.871  24.526  66.886  1.00 72.63           C
ATOM    551  O   PRO A  72      39.864  25.098  67.299  1.00 72.63           O
ATOM    552  N   ALA A  73      40.966  23.197  66.709  1.00 30.38           N
ATOM    553  CA  ALA A  73      39.898  22.318  67.061  1.00 30.38           C
ATOM    554  CB  ALA A  73      40.171  20.850  66.689  1.00 30.38           C
ATOM    555  C   ALA A  73      39.764  22.385  68.548  1.00 30.38           C
ATOM    556  O   ALA A  73      40.736  22.642  69.257  1.00 30.38           O
ATOM    557  N   SER A  74      38.533  22.183  69.058  1.00 87.30           N
ATOM    558  CA  SER A  74      38.323  22.250  70.475  1.00 87.30           C
ATOM    559  CB  SER A  74      37.729  23.577  70.970  1.00 87.30           C
ATOM    560  OG  SER A  74      36.343  23.624  70.668  1.00 87.30           O
ATOM    561  C   SER A  74      37.305  21.218  70.828  1.00 87.30           C
ATOM    562  O   SER A  74      36.905  20.415  69.985  1.00 87.30           O
ATOM    563  N   LYS A  75      36.894  21.206  72.119  1.00 87.89           N
ATOM    564  CA  LYS A  75      35.880  20.311  72.608  1.00 87.89           C
ATOM    565  CB  LYS A  75      36.374  19.280  73.644  1.00 87.89           C
ATOM    566  CG  LYS A  75      37.367  18.255  73.102  1.00 87.89           C
ATOM    567  CD  LYS A  75      38.082  17.455  74.195  1.00 87.89           C
ATOM    568  CE  LYS A  75      37.473  16.078  74.463  1.00 87.89           C
ATOM    569  NZ  LYS A  75      38.545  15.057  74.475  1.00 87.89           N
ATOM    570  C   LYS A  75      34.857  21.121  73.355  1.00 87.89           C
ATOM    571  O   LYS A  75      35.164  22.161  73.935  1.00 87.89           O
ATOM    572  N   VAL A  76      33.597  20.647  73.356  1.00120.52           N
ATOM    573  CA  VAL A  76      32.537  21.332  74.044  1.00120.52           C
ATOM    574  CB  VAL A  76      31.741  22.128  73.061  1.00120.52           C
ATOM    575  CG1 VAL A  76      31.330  21.163  71.942  1.00120.52           C
ATOM    576  CG2 VAL A  76      30.567  22.815  73.764  1.00120.52           C
ATOM    577  C   VAL A  76      31.647  20.292  74.677  1.00120.52           C
ATOM    578  O   VAL A  76      31.485  19.197  74.140  1.00120.52           O
ATOM    579  N   PRO A  77      31.077  20.585  75.828  1.00 84.31           N
ATOM    580  CA  PRO A  77      30.183  19.683  76.512  1.00 84.31           C
ATOM    581  CD  PRO A  77      31.530  21.679  76.666  1.00 84.31           C
ATOM    582  CB  PRO A  77      30.078  20.219  77.944  1.00 84.31           C
ATOM    583  CG  PRO A  77      30.535  21.687  77.839  1.00 84.31           C
ATOM    584  C   PRO A  77      28.857  19.624  75.802  1.00 84.31           C
ATOM    585  O   PRO A  77      28.424  20.650  75.279  1.00 84.31           O
ATOM    586  N   ALA A  78      28.185  18.452  75.776  1.00 37.93           N
ATOM    587  CA  ALA A  78      26.914  18.376  75.105  1.00 37.93           C
ATOM    588  CB  ALA A  78      26.997  17.771  73.692  1.00 37.93           C
ATOM    589  C   ALA A  78      25.975  17.511  75.901  1.00 37.93           C
ATOM    590  O   ALA A  78      26.389  16.547  76.545  1.00 37.93           O
ATOM    591  N   PHE A  79      24.666  17.848  75.866  1.00 67.32           N
ATOM    592  CA  PHE A  79      23.664  17.111  76.594  1.00 67.32           C
ATOM    593  CB  PHE A  79      22.993  17.969  77.685  1.00 67.32           C
ATOM    594  CG  PHE A  79      21.965  17.176  78.421  1.00 67.32           C
ATOM    595  CD1 PHE A  79      22.336  16.267  79.388  1.00 67.32           C
ATOM    596  CD2 PHE A  79      20.624  17.358  78.173  1.00 67.32           C
ATOM    597  CE1 PHE A  79      21.398  15.537  80.076  1.00 67.32           C
ATOM    598  CE2 PHE A  79      19.680  16.631  78.859  1.00 67.32           C
ATOM    599  CZ  PHE A  79      20.062  15.717  79.813  1.00 67.32           C
ATOM    600  C   PHE A  79      22.605  16.692  75.629  1.00 67.32           C
ATOM    601  O   PHE A  79      22.207  17.460  74.754  1.00 67.32           O
ATOM    602  N   LYS A  80      22.133  15.435  75.744  1.00 92.07           N
ATOM    603  CA  LYS A  80      21.064  14.994  74.898  1.00 92.07           C
ATOM    604  CB  LYS A  80      21.503  13.909  73.904  1.00 92.07           C
ATOM    605  CG  LYS A  80      22.485  14.439  72.853  1.00 92.07           C
ATOM    606  CD  LYS A  80      23.197  13.324  72.090  1.00 92.07           C
ATOM    607  CE  LYS A  80      22.270  12.153  71.761  1.00 92.07           C
ATOM    608  NZ  LYS A  80      23.065  10.935  71.494  1.00 92.07           N
ATOM    609  C   LYS A  80      20.005  14.453  75.810  1.00 92.07           C
ATOM    610  O   LYS A  80      20.245  13.525  76.582  1.00 92.07           O
ATOM    611  N   PRO A  81      18.835  15.033  75.754  1.00138.52           N
ATOM    612  CA  PRO A  81      17.818  14.563  76.658  1.00138.52           C
ATOM    613  CD  PRO A  81      18.753  16.479  75.582  1.00138.52           C
ATOM    614  CB  PRO A  81      16.775  15.673  76.752  1.00138.52           C
ATOM    615  CG  PRO A  81      17.597  16.948  76.487  1.00138.52           C
ATOM    616  C   PRO A  81      17.264  13.217  76.324  1.00138.52           C
ATOM    617  O   PRO A  81      17.151  12.873  75.149  1.00138.52           O
ATOM    618  N   GLY A  82      16.904  12.440  77.365  1.00 24.61           N
ATOM    619  CA  GLY A  82      16.362  11.123  77.187  1.00 24.61           C
ATOM    620  C   GLY A  82      14.917  11.291  76.845  1.00 24.61           C
ATOM    621  O   GLY A  82      14.360  12.375  76.997  1.00 24.61           O
ATOM    622  N   LYS A  83      14.262  10.206  76.389  1.00 97.16           N
ATOM    623  CA  LYS A  83      12.900  10.312  75.957  1.00 97.16           C
ATOM    624  CB  LYS A  83      12.363   9.083  75.212  1.00 97.16           C
ATOM    625  CG  LYS A  83      10.992   9.376  74.603  1.00 97.16           C
ATOM    626  CD  LYS A  83      10.589   8.441  73.465  1.00 97.16           C
ATOM    627  CE  LYS A  83      10.498   6.967  73.852  1.00 97.16           C
ATOM    628  NZ  LYS A  83       9.806   6.230  72.772  1.00 97.16           N
ATOM    629  C   LYS A  83      11.974  10.642  77.090  1.00 97.16           C
ATOM    630  O   LYS A  83      10.988  11.351  76.897  1.00 97.16           O
ATOM    631  N   ALA A  84      12.236  10.134  78.307  1.00 24.12           N
ATOM    632  CA  ALA A  84      11.323  10.435  79.373  1.00 24.12           C
ATOM    633  CB  ALA A  84      11.714   9.799  80.717  1.00 24.12           C
ATOM    634  C   ALA A  84      11.316  11.916  79.567  1.00 24.12           C
ATOM    635  O   ALA A  84      10.263  12.525  79.750  1.00 24.12           O
ATOM    636  N   LEU A  85      12.503  12.548  79.524  1.00103.96           N
ATOM    637  CA  LEU A  85      12.527  13.968  79.722  1.00103.96           C
ATOM    638  CB  LEU A  85      13.941  14.542  79.878  1.00103.96           C
ATOM    639  CG  LEU A  85      14.507  14.226  81.277  1.00103.96           C
ATOM    640  CD1 LEU A  85      14.492  12.718  81.557  1.00103.96           C
ATOM    641  CD2 LEU A  85      15.891  14.859  81.485  1.00103.96           C
ATOM    642  C   LEU A  85      11.799  14.658  78.606  1.00103.96           C
ATOM    643  O   LEU A  85      11.036  15.592  78.841  1.00103.96           O
ATOM    644  N   LYS A  86      11.992  14.198  77.358  1.00200.01           N
ATOM    645  CA  LYS A  86      11.353  14.791  76.210  1.00200.01           C
ATOM    646  CB  LYS A  86      11.773  14.052  74.926  1.00200.01           C
ATOM    647  CG  LYS A  86      11.211  14.607  73.617  1.00200.01           C
ATOM    648  CD  LYS A  86      11.789  15.960  73.202  1.00200.01           C
ATOM    649  CE  LYS A  86      13.123  15.870  72.460  1.00200.01           C
ATOM    650  NZ  LYS A  86      14.247  15.909  73.422  1.00200.01           N
ATOM    651  C   LYS A  86       9.853  14.670  76.369  1.00200.01           C
ATOM    652  O   LYS A  86       9.118  15.626  76.126  1.00200.01           O
ATOM    653  N   ASP A  87       9.396  13.479  76.816  1.00285.72           N
ATOM    654  CA  ASP A  87       8.056  13.007  77.112  1.00285.72           C
ATOM    655  CB  ASP A  87       7.581  13.276  78.549  1.00285.72           C
ATOM    656  CG  ASP A  87       6.555  12.194  78.863  1.00285.72           C
ATOM    657  OD1 ASP A  87       6.730  11.067  78.324  1.00285.72           O
ATOM    658  OD2 ASP A  87       5.590  12.467  79.627  1.00285.72           O
ATOM    659  C   ASP A  87       6.947  13.380  76.165  1.00285.72           C
ATOM    660  O   ASP A  87       6.253  14.372  76.390  1.00285.72           O
ATOM    661  N   ALA A  88       6.753  12.538  75.108  1.00123.77           N
ATOM    662  CA  ALA A  88       5.778  12.626  74.044  1.00123.77           C
ATOM    663  CB  ALA A  88       6.001  11.612  72.906  1.00123.77           C
ATOM    664  C   ALA A  88       4.388  12.401  74.546  1.00123.77           C
ATOM    665  O   ALA A  88       4.158  11.734  75.555  1.00123.77           O
ATOM    666  N   VAL A  89       3.427  13.010  73.824  1.00265.70           N
ATOM    667  CA  VAL A  89       2.026  12.895  74.093  1.00265.70           C
ATOM    668  CB  VAL A  89       1.486  13.988  74.980  1.00265.70           C
ATOM    669  CG1 VAL A  89       2.116  13.854  76.380  1.00265.70           C
ATOM    670  CG2 VAL A  89       1.761  15.349  74.319  1.00265.70           C
ATOM    671  C   VAL A  89       1.355  12.960  72.759  1.00265.70           C
ATOM    672  O   VAL A  89       1.944  13.448  71.794  1.00265.70           O
ATOM    673  N   LYS A  90       0.105  12.458  72.666  1.00180.12           N
ATOM    674  CA  LYS A  90      -0.594  12.404  71.411  1.00180.12           C
ATOM    675  CB  LYS A  90      -2.083  12.021  71.527  1.00180.12           C
ATOM    676  CG  LYS A  90      -2.400  10.705  72.245  1.00180.12           C
ATOM    677  CD  LYS A  90      -1.806   9.426  71.648  1.00180.12           C
ATOM    678  CE  LYS A  90      -2.584   8.185  72.091  1.00180.12           C
ATOM    679  NZ  LYS A  90      -3.204   8.440  73.411  1.00180.12           N
ATOM    680  C   LYS A  90      -0.578  13.791  70.787  1.00180.12           C
ATOM    681  O   LYS A  90      -0.282  14.774  71.516  1.00180.12           O
ATOM    682  OXT LYS A  90      -0.873  13.877  69.566  1.00180.12           O
TER     683      LYS A  90
ATOM    684  N   MET B  91      30.362   6.284  81.641  1.00 42.62           N
ATOM    685  CA  MET B  91      29.813   6.135  83.006  1.00 42.62           C
ATOM    686  CB  MET B  91      30.312   7.264  83.920  1.00 42.62           C
ATOM    687  CG  MET B  91      29.796   7.141  85.350  1.00 42.62           C
ATOM    688  SD  MET B  91      30.588   8.282  86.518  1.00 42.62           S
ATOM    689  CE  MET B  91      32.194   7.434  86.487  1.00 42.62           C
ATOM    690  C   MET B  91      28.323   6.159  82.999  1.00 42.62           C
ATOM    691  O   MET B  91      27.697   7.117  82.548  1.00 42.62           O
ATOM    692  N   ASN B  92      27.724   5.058  83.484  1.00 69.16           N
ATOM    693  CA  ASN B  92      26.302   4.930  83.548  1.00 69.16           C
ATOM    694  CB  ASN B  92      25.819   3.514  83.179  1.00 69.16           C
ATOM    695  CG  ASN B  92      26.492   2.510  84.100  1.00 69.16           C
ATOM    696  OD1 ASN B  92      27.197   2.881  85.037  1.00 69.16           O
ATOM    697  ND2 ASN B  92      26.286   1.199  83.807  1.00 69.16           N
ATOM    698  C   ASN B  92      25.848   5.303  84.927  1.00 69.16           C
ATOM    699  O   ASN B  92      26.653   5.676  85.780  1.00 69.16           O
ATOM    700  N   LYS B  93      24.528   5.219  85.177  1.00 92.45           N
ATOM    701  CA  LYS B  93      23.984   5.624  86.447  1.00 92.45           C
ATOM    702  CB  LYS B  93      22.471   5.391  86.571  0.00 92.45           C
ATOM    703  CG  LYS B  93      21.944   5.678  87.982  0.00 92.45           C
ATOM    704  CD  LYS B  93      20.417   5.655  88.109  0.00 92.45           C
ATOM    705  CE  LYS B  93      19.778   7.013  88.416  0.00 92.45           C
ATOM    706  NZ  LYS B  93      20.012   7.960  87.304  0.00 92.45           N
ATOM    707  C   LYS B  93      24.616   4.852  87.570  1.00 92.45           C
ATOM    708  O   LYS B  93      25.027   5.441  88.568  1.00 92.45           O
ATOM    709  N   THR B  94      24.738   3.517  87.442  1.00 40.32           N
ATOM    710  CA  THR B  94      25.247   2.715  88.523  1.00 40.32           C
ATOM    711  CB  THR B  94      25.234   1.245  88.213  1.00 40.32           C
ATOM    712  OG1 THR B  94      23.907   0.825  87.930  1.00 40.32           O
ATOM    713  CG2 THR B  94      25.797   0.465  89.417  1.00 40.32           C
ATOM    714  C   THR B  94      26.665   3.099  88.828  1.00 40.32           C
ATOM    715  O   THR B  94      27.089   3.093  89.980  1.00 40.32           O
ATOM    716  N   GLU B  95      27.454   3.399  87.792  1.00 97.64           N
ATOM    717  CA  GLU B  95      28.836   3.741  87.952  1.00 97.64           C
ATOM    718  CB  GLU B  95      29.524   3.820  86.584  1.00 97.64           C
ATOM    719  CG  GLU B  95      31.044   3.888  86.610  1.00 97.64           C
ATOM    720  CD  GLU B  95      31.468   3.888  85.152  1.00 97.64           C
ATOM    721  OE1 GLU B  95      30.935   3.036  84.389  1.00 97.64           O
ATOM    722  OE2 GLU B  95      32.322   4.733  84.776  1.00 97.64           O
ATOM    723  C   GLU B  95      28.971   5.069  88.638  1.00 97.64           C
ATOM    724  O   GLU B  95      29.883   5.268  89.439  1.00 97.64           O
ATOM    725  N   LEU B  96      28.080   6.026  88.312  1.00 58.37           N
ATOM    726  CA  LEU B  96      28.111   7.349  88.872  1.00 58.37           C
ATOM    727  CB  LEU B  96      27.067   8.266  88.217  1.00 58.37           C
ATOM    728  CG  LEU B  96      26.979   9.658  88.860  1.00 58.37           C
ATOM    729  CD1 LEU B  96      28.314  10.411  88.761  1.00 58.37           C
ATOM    730  CD2 LEU B  96      25.800  10.452  88.275  1.00 58.37           C
ATOM    731  C   LEU B  96      27.823   7.304  90.345  1.00 58.37           C
ATOM    732  O   LEU B  96      28.482   7.973  91.143  1.00 58.37           O
ATOM    733  N   ILE B  97      26.826   6.493  90.743  1.00 99.02           N
ATOM    734  CA  ILE B  97      26.394   6.415  92.112  1.00 99.02           C
ATOM    735  CB  ILE B  97      25.225   5.496  92.339  1.00 99.02           C
ATOM    736  CG1 ILE B  97      25.615   4.038  92.064  1.00 99.02           C
ATOM    737  CG2 ILE B  97      24.063   5.979  91.459  1.00 99.02           C
ATOM    738  CD1 ILE B  97      24.588   2.995  92.499  1.00 99.02           C
ATOM    739  C   ILE B  97      27.518   5.902  92.948  1.00 99.02           C
ATOM    740  O   ILE B  97      27.713   6.345  94.078  1.00 99.02           O
ATOM    741  N   ASN B  98      28.272   4.918  92.423  1.00 69.23           N
ATOM    742  CA  ASN B  98      29.316   4.343  93.213  1.00 69.23           C
ATOM    743  CB  ASN B  98      29.985   3.122  92.559  1.00 69.23           C
ATOM    744  CG  ASN B  98      30.580   2.283  93.684  1.00 69.23           C
ATOM    745  OD1 ASN B  98      31.156   2.811  94.634  1.00 69.23           O
ATOM    746  ND2 ASN B  98      30.420   0.935  93.592  1.00 69.23           N
ATOM    747  C   ASN B  98      30.359   5.391  93.461  1.00 69.23           C
ATOM    748  O   ASN B  98      30.909   5.484  94.557  1.00 69.23           O
ATOM    749  N   ALA B  99      30.657   6.216  92.441  1.00 37.46           N
ATOM    750  CA  ALA B  99      31.675   7.220  92.563  1.00 37.46           C
ATOM    751  CB  ALA B  99      31.926   7.963  91.240  1.00 37.46           C
ATOM    752  C   ALA B  99      31.283   8.239  93.598  1.00 37.46           C
ATOM    753  O   ALA B  99      32.125   8.695  94.369  1.00 37.46           O
ATOM    754  N   VAL B 100      29.999   8.649  93.609  1.00133.28           N
ATOM    755  CA  VAL B 100      29.484   9.649  94.512  1.00133.28           C
ATOM    756  CB  VAL B 100      28.183  10.260  94.064  1.00133.28           C
ATOM    757  CG1 VAL B 100      28.473  11.127  92.832  1.00133.28           C
ATOM    758  CG2 VAL B 100      27.166   9.155  93.759  1.00133.28           C
ATOM    759  C   VAL B 100      29.346   9.171  95.928  1.00133.28           C
ATOM    760  O   VAL B 100      29.411   9.970  96.861  1.00133.28           O
ATOM    761  N   ALA B 101      29.076   7.872  96.137  1.00 46.09           N
ATOM    762  CA  ALA B 101      28.947   7.376  97.480  1.00 46.09           C
ATOM    763  CB  ALA B 101      28.589   5.883  97.537  1.00 46.09           C
ATOM    764  C   ALA B 101      30.272   7.544  98.156  1.00 46.09           C
ATOM    765  O   ALA B 101      30.350   7.860  99.342  1.00 46.09           O
ATOM    766  N   GLU B 102      31.356   7.301  97.405  1.00124.44           N
ATOM    767  CA  GLU B 102      32.664   7.363  97.982  1.00124.44           C
ATOM    768  CB  GLU B 102      33.743   6.826  97.032  1.00124.44           C
ATOM    769  CG  GLU B 102      35.087   6.661  97.731  1.00124.44           C
ATOM    770  CD  GLU B 102      34.932   5.540  98.749  0.00124.44           C
ATOM    771  OE1 GLU B 102      34.439   4.451  98.352  0.00124.44           O
ATOM    772  OE2 GLU B 102      35.299   5.758  99.933  0.00124.44           O
ATOM    773  C   GLU B 102      33.044   8.762  98.385  1.00124.44           C
ATOM    774  O   GLU B 102      33.507   8.984  99.502  1.00124.44           O
ATOM    775  N   THR B 103      32.841   9.753  97.496  1.00115.37           N
ATOM    776  CA  THR B 103      33.256  11.108  97.745  1.00115.37           C
ATOM    777  CB  THR B 103      33.046  11.964  96.533  1.00115.37           C
ATOM    778  OG1 THR B 103      33.439  13.304  96.789  1.00115.37           O
ATOM    779  CG2 THR B 103      31.575  11.871  96.110  1.00115.37           C
ATOM    780  C   THR B 103      32.511  11.716  98.903  1.00115.37           C
ATOM    781  O   THR B 103      33.101  12.391  99.745  1.00115.37           O
ATOM    782  N   SER B 104      31.186  11.506  98.944  1.00 86.32           N
ATOM    783  CA  SER B 104      30.282  12.042  99.928  1.00 86.32           C
ATOM    784  CB  SER B 104      28.819  11.854  99.489  1.00 86.32           C
ATOM    785  OG  SER B 104      27.931  12.381 100.465  1.00 86.32           O
ATOM    786  C   SER B 104      30.441  11.358 101.249  1.00 86.32           C
ATOM    787  O   SER B 104      30.179  11.958 102.291  1.00 86.32           O
ATOM    788  N   GLY B 105      30.864  10.080 101.250  1.00 36.96           N
ATOM    789  CA  GLY B 105      31.005   9.392 102.503  1.00 36.96           C
ATOM    790  C   GLY B 105      29.692   8.806 102.954  1.00 36.96           C
ATOM    791  O   GLY B 105      29.409   8.781 104.151  1.00 36.96           O
ATOM    792  N   LEU B 106      28.838   8.344 102.014  1.00 87.07           N
ATOM    793  CA  LEU B 106      27.615   7.683 102.400  1.00 87.07           C
ATOM    794  CB  LEU B 106      26.322   8.443 102.059  1.00 87.07           C
ATOM    795  CG  LEU B 106      26.142   9.674 102.971  1.00 87.07           C
ATOM    796  CD1 LEU B 106      24.768  10.341 102.792  1.00 87.07           C
ATOM    797  CD2 LEU B 106      26.432   9.299 104.432  1.00 87.07           C
ATOM    798  C   LEU B 106      27.584   6.308 101.790  1.00 87.07           C
ATOM    799  O   LEU B 106      28.602   5.817 101.303  1.00 87.07           O
ATOM    800  N   SER B 107      26.425   5.620 101.893  1.00 46.29           N
ATOM    801  CA  SER B 107      26.274   4.311 101.314  1.00 46.29           C
ATOM    802  CB  SER B 107      25.188   3.445 101.977  1.00 46.29           C
ATOM    803  OG  SER B 107      25.128   2.168 101.360  1.00 46.29           O
ATOM    804  C   SER B 107      25.878   4.495  99.880  1.00 46.29           C
ATOM    805  O   SER B 107      25.641   5.614  99.425  1.00 46.29           O
ATOM    806  N   LYS B 108      25.850   3.383  99.119  1.00104.60           N
ATOM    807  CA  LYS B 108      25.443   3.370  97.745  1.00104.60           C
ATOM    808  CB  LYS B 108      25.718   2.023  97.055  1.00104.60           C
ATOM    809  CG  LYS B 108      27.212   1.736  96.871  1.00104.60           C
ATOM    810  CD  LYS B 108      27.950   1.442  98.179  0.00104.60           C
ATOM    811  CE  LYS B 108      29.476   1.519  98.069  0.00104.60           C
ATOM    812  NZ  LYS B 108      30.002   0.362  97.311  0.00104.60           N
ATOM    813  C   LYS B 108      23.975   3.657  97.668  1.00104.60           C
ATOM    814  O   LYS B 108      23.508   4.311  96.736  1.00104.60           O
ATOM    815  N   LYS B 109      23.206   3.167  98.660  1.00110.96           N
ATOM    816  CA  LYS B 109      21.781   3.329  98.659  1.00110.96           C
ATOM    817  CB  LYS B 109      21.076   2.626  99.842  1.00110.96           C
ATOM    818  CG  LYS B 109      21.544   3.029 101.248  1.00110.96           C
ATOM    819  CD  LYS B 109      20.550   2.636 102.351  1.00110.96           C
ATOM    820  CE  LYS B 109      21.159   2.530 103.752  1.00110.96           C
ATOM    821  NZ  LYS B 109      21.570   3.867 104.228  1.00110.96           N
ATOM    822  C   LYS B 109      21.428   4.784  98.703  1.00110.96           C
ATOM    823  O   LYS B 109      20.469   5.203  98.058  1.00110.96           O
ATOM    824  N   ASP B 110      22.161   5.584  99.499  1.00 53.82           N
ATOM    825  CA  ASP B 110      21.881   6.990  99.614  1.00 53.82           C
ATOM    826  CB  ASP B 110      22.693   7.676 100.729  1.00 53.82           C
ATOM    827  CG  ASP B 110      22.066   7.381 102.084  1.00 53.82           C
ATOM    828  OD1 ASP B 110      20.850   7.057 102.123  1.00 53.82           O
ATOM    829  OD2 ASP B 110      22.800   7.491 103.105  1.00 53.82           O
ATOM    830  C   ASP B 110      22.218   7.715  98.348  1.00 53.82           C
ATOM    831  O   ASP B 110      21.465   8.578  97.894  1.00 53.82           O
ATOM    832  N   ALA B 111      23.370   7.390  97.738  1.00 41.90           N
ATOM    833  CA  ALA B 111      23.769   8.121  96.573  1.00 41.90           C
ATOM    834  CB  ALA B 111      25.113   7.638  96.000  1.00 41.90           C
ATOM    835  C   ALA B 111      22.720   7.936  95.520  1.00 41.90           C
ATOM    836  O   ALA B 111      22.264   8.908  94.919  1.00 41.90           O
ATOM    837  N   THR B 112      22.266   6.683  95.318  1.00106.58           N
ATOM    838  CA  THR B 112      21.318   6.379  94.279  1.00106.58           C
ATOM    839  CB  THR B 112      20.980   4.920  94.187  1.00106.58           C
ATOM    840  OG1 THR B 112      20.366   4.476  95.389  1.00106.58           O
ATOM    841  CG2 THR B 112      22.271   4.134  93.923  1.00106.58           C
ATOM    842  C   THR B 112      20.021   7.089  94.512  1.00106.58           C
ATOM    843  O   THR B 112      19.456   7.679  93.593  1.00106.58           O
ATOM    844  N   LYS B 113      19.518   7.045  95.759  1.00 63.52           N
ATOM    845  CA  LYS B 113      18.245   7.610  96.107  1.00 63.52           C
ATOM    846  CB  LYS B 113      17.899   7.352  97.588  1.00 63.52           C
ATOM    847  CG  LYS B 113      17.807   5.860  97.936  1.00 63.52           C
ATOM    848  CD  LYS B 113      17.882   5.556  99.438  1.00 63.52           C
ATOM    849  CE  LYS B 113      17.891   4.060  99.779  1.00 63.52           C
ATOM    850  NZ  LYS B 113      16.558   3.463  99.532  1.00 63.52           N
ATOM    851  C   LYS B 113      18.292   9.093  95.883  1.00 63.52           C
ATOM    852  O   LYS B 113      17.315   9.690  95.431  1.00 63.52           O
ATOM    853  N   ALA B 114      19.417   9.737  96.249  1.00 40.58           N
ATOM    854  CA  ALA B 114      19.568  11.153  96.051  1.00 40.58           C
ATOM    855  CB  ALA B 114      20.831  11.724  96.718  1.00 40.58           C
ATOM    856  C   ALA B 114      19.647  11.466  94.586  1.00 40.58           C
ATOM    857  O   ALA B 114      18.994  12.390  94.104  1.00 40.58           O
ATOM    858  N   VAL B 115      20.442  10.683  93.833  1.00 48.85           N
ATOM    859  CA  VAL B 115      20.641  10.933  92.433  1.00 48.85           C
ATOM    860  CB  VAL B 115      21.564   9.909  91.828  1.00 48.85           C
ATOM    861  CG1 VAL B 115      21.592  10.065  90.301  1.00 48.85           C
ATOM    862  CG2 VAL B 115      22.943  10.049  92.493  1.00 48.85           C
ATOM    863  C   VAL B 115      19.337  10.835  91.710  1.00 48.85           C
ATOM    864  O   VAL B 115      18.961  11.738  90.965  1.00 48.85           O
ATOM    865  N   ASP B 116      18.583   9.748  91.946  1.00 77.22           N
ATOM    866  CA  ASP B 116      17.372   9.542  91.211  1.00 77.22           C
ATOM    867  CB  ASP B 116      16.683   8.207  91.545  1.00 77.22           C
ATOM    868  CG  ASP B 116      15.740   7.887  90.393  1.00 77.22           C
ATOM    869  OD1 ASP B 116      15.633   8.745  89.476  1.00 77.22           O
ATOM    870  OD2 ASP B 116      15.121   6.790  90.406  1.00 77.22           O
ATOM    871  C   ASP B 116      16.413  10.654  91.495  1.00 77.22           C
ATOM    872  O   ASP B 116      15.750  11.166  90.596  1.00 77.22           O
ATOM    873  N   ALA B 117      16.327  11.075  92.764  1.00 32.17           N
ATOM    874  CA  ALA B 117      15.395  12.098  93.141  1.00 32.17           C
ATOM    875  CB  ALA B 117      15.421  12.379  94.653  1.00 32.17           C
ATOM    876  C   ALA B 117      15.746  13.363  92.417  1.00 32.17           C
ATOM    877  O   ALA B 117      14.872  14.063  91.908  1.00 32.17           O
ATOM    878  N   VAL B 118      17.054  13.668  92.327  1.00 45.36           N
ATOM    879  CA  VAL B 118      17.524  14.883  91.715  1.00 45.36           C
ATOM    880  CB  VAL B 118      19.030  14.975  91.709  1.00 45.36           C
ATOM    881  CG1 VAL B 118      19.469  16.198  90.883  1.00 45.36           C
ATOM    882  CG2 VAL B 118      19.533  15.000  93.159  1.00 45.36           C
ATOM    883  C   VAL B 118      17.104  14.940  90.277  1.00 45.36           C
ATOM    884  O   VAL B 118      16.675  15.987  89.794  1.00 45.36           O
ATOM    885  N   PHE B 119      17.242  13.819  89.540  1.00 59.18           N
ATOM    886  CA  PHE B 119      16.925  13.815  88.136  1.00 59.18           C
ATOM    887  CB  PHE B 119      17.326  12.517  87.417  1.00 59.18           C
ATOM    888  CG  PHE B 119      18.811  12.541  87.310  1.00 59.18           C
ATOM    889  CD1 PHE B 119      19.588  12.030  88.316  1.00 59.18           C
ATOM    890  CD2 PHE B 119      19.425  13.079  86.201  1.00 59.18           C
ATOM    891  CE1 PHE B 119      20.959  12.061  88.232  1.00 59.18           C
ATOM    892  CE2 PHE B 119      20.796  13.112  86.105  1.00 59.18           C
ATOM    893  CZ  PHE B 119      21.557  12.607  87.130  1.00 59.18           C
ATOM    894  C   PHE B 119      15.465  14.022  87.919  1.00 59.18           C
ATOM    895  O   PHE B 119      15.062  14.785  87.042  1.00 59.18           O
ATOM    896  N   ASP B 120      14.628  13.332  88.709  1.00 46.58           N
ATOM    897  CA  ASP B 120      13.214  13.462  88.536  1.00 46.58           C
ATOM    898  CB  ASP B 120      12.396  12.595  89.498  1.00 46.58           C
ATOM    899  CG  ASP B 120      12.394  11.185  88.947  1.00 46.58           C
ATOM    900  OD1 ASP B 120      12.090  11.030  87.734  1.00 46.58           O
ATOM    901  OD2 ASP B 120      12.681  10.245  89.733  1.00 46.58           O
ATOM    902  C   ASP B 120      12.814  14.868  88.799  1.00 46.58           C
ATOM    903  O   ASP B 120      11.968  15.417  88.096  1.00 46.58           O
ATOM    904  N   SER B 121      13.414  15.490  89.828  1.00 76.57           N
ATOM    905  CA  SER B 121      13.017  16.817  90.195  1.00 76.57           C
ATOM    906  CB  SER B 121      13.735  17.347  91.448  1.00 76.57           C
ATOM    907  OG  SER B 121      13.282  18.660  91.737  1.00 76.57           O
ATOM    908  C   SER B 121      13.319  17.757  89.074  1.00 76.57           C
ATOM    909  O   SER B 121      12.495  18.605  88.735  1.00 76.57           O
ATOM    910  N   ILE B 122      14.505  17.630  88.453  1.00104.93           N
ATOM    911  CA  ILE B 122      14.856  18.548  87.412  1.00104.93           C
ATOM    912  CB  ILE B 122      16.254  18.378  86.901  1.00104.93           C
ATOM    913  CG1 ILE B 122      17.256  18.695  88.023  1.00104.93           C
ATOM    914  CG2 ILE B 122      16.416  19.287  85.670  1.00104.93           C
ATOM    915  CD1 ILE B 122      17.159  20.139  88.510  1.00104.93           C
ATOM    916  C   ILE B 122      13.907  18.397  86.263  1.00104.93           C
ATOM    917  O   ILE B 122      13.486  19.389  85.672  1.00104.93           O
ATOM    918  N   THR B 123      13.545  17.147  85.917  1.00 38.52           N
ATOM    919  CA  THR B 123      12.679  16.905  84.798  1.00 38.52           C
ATOM    920  CB  THR B 123      12.483  15.445  84.536  1.00 38.52           C
ATOM    921  OG1 THR B 123      13.745  14.838  84.304  1.00 38.52           O
ATOM    922  CG2 THR B 123      11.582  15.275  83.300  1.00 38.52           C
ATOM    923  C   THR B 123      11.339  17.516  85.056  1.00 38.52           C
ATOM    924  O   THR B 123      10.733  18.101  84.159  1.00 38.52           O
ATOM    925  N   GLU B 124      10.829  17.378  86.292  1.00 92.72           N
ATOM    926  CA  GLU B 124       9.544  17.920  86.626  1.00 92.72           C
ATOM    927  CB  GLU B 124       9.003  17.396  87.969  1.00 92.72           C
ATOM    928  CG  GLU B 124       9.965  17.453  89.154  1.00 92.72           C
ATOM    929  CD  GLU B 124       9.258  16.709  90.277  1.00 92.72           C
ATOM    930  OE1 GLU B 124       8.004  16.608  90.208  1.00 92.72           O
ATOM    931  OE2 GLU B 124       9.955  16.225  91.209  1.00 92.72           O
ATOM    932  C   GLU B 124       9.569  19.418  86.613  1.00 92.72           C
ATOM    933  O   GLU B 124       8.629  20.044  86.125  1.00 92.72           O
ATOM    934  N   ALA B 125      10.650  20.029  87.136  1.00 35.01           N
ATOM    935  CA  ALA B 125      10.755  21.461  87.188  1.00 35.01           C
ATOM    936  CB  ALA B 125      12.051  21.937  87.870  1.00 35.01           C
ATOM    937  C   ALA B 125      10.769  22.006  85.791  1.00 35.01           C
ATOM    938  O   ALA B 125      10.089  22.984  85.486  1.00 35.01           O
ATOM    939  N   LEU B 126      11.548  21.366  84.898  1.00141.59           N
ATOM    940  CA  LEU B 126      11.698  21.792  83.533  1.00141.59           C
ATOM    941  CB  LEU B 126      12.690  20.890  82.776  1.00141.59           C
ATOM    942  CG  LEU B 126      14.103  20.883  83.392  1.00141.59           C
ATOM    943  CD1 LEU B 126      15.043  19.934  82.632  1.00141.59           C
ATOM    944  CD2 LEU B 126      14.677  22.304  83.497  1.00141.59           C
ATOM    945  C   LEU B 126      10.371  21.666  82.849  1.00141.59           C
ATOM    946  O   LEU B 126       9.943  22.553  82.114  1.00141.59           O
ATOM    947  N   ARG B 127       9.670  20.553  83.114  1.00150.53           N
ATOM    948  CA  ARG B 127       8.409  20.272  82.498  1.00150.53           C
ATOM    949  CB  ARG B 127       7.866  18.909  82.955  1.00150.53           C
ATOM    950  CG  ARG B 127       6.581  18.462  82.262  1.00150.53           C
ATOM    951  CD  ARG B 127       6.227  17.015  82.601  1.00150.53           C
ATOM    952  NE  ARG B 127       6.371  16.885  84.078  1.00150.53           N
ATOM    953  CZ  ARG B 127       6.223  15.672  84.689  1.00150.53           C
ATOM    954  NH1 ARG B 127       6.019  14.547  83.948  1.00150.53           N
ATOM    955  NH2 ARG B 127       6.268  15.594  86.051  1.00150.53           N
ATOM    956  C   ARG B 127       7.442  21.358  82.875  1.00150.53           C
ATOM    957  O   ARG B 127       6.575  21.728  82.084  1.00150.53           O
ATOM    958  N   LYS B 128       7.557  21.883  84.111  1.00 89.24           N
ATOM    959  CA  LYS B 128       6.726  22.955  84.607  1.00 89.24           C
ATOM    960  CB  LYS B 128       7.022  23.403  86.050  1.00 89.24           C
ATOM    961  CG  LYS B 128       6.553  22.503  87.192  1.00 89.24           C
ATOM    962  CD  LYS B 128       7.104  22.972  88.545  1.00 89.24           C
ATOM    963  CE  LYS B 128       6.481  22.283  89.761  1.00 89.24           C
ATOM    964  NZ  LYS B 128       5.167  22.892  90.072  1.00 89.24           N
ATOM    965  C   LYS B 128       6.996  24.202  83.824  1.00 89.24           C
ATOM    966  O   LYS B 128       6.114  25.046  83.680  1.00 89.24           O
ATOM    967  N   GLY B 129       8.230  24.378  83.312  1.00 35.08           N
ATOM    968  CA  GLY B 129       8.555  25.610  82.653  1.00 35.08           C
ATOM    969  C   GLY B 129       9.492  26.366  83.539  1.00 35.08           C
ATOM    970  O   GLY B 129       9.774  27.542  83.315  1.00 35.08           O
ATOM    971  N   ASP B 130       9.985  25.699  84.597  1.00 61.36           N
ATOM    972  CA  ASP B 130      10.903  26.317  85.506  1.00 61.36           C
ATOM    973  CB  ASP B 130      10.816  25.702  86.910  1.00 61.36           C
ATOM    974  CG  ASP B 130      11.459  26.656  87.899  1.00 61.36           C
ATOM    975  OD1 ASP B 130      11.149  27.876  87.845  1.00 61.36           O
ATOM    976  OD2 ASP B 130      12.284  26.172  88.715  1.00 61.36           O
ATOM    977  C   ASP B 130      12.292  26.089  84.978  1.00 61.36           C
ATOM    978  O   ASP B 130      12.545  25.120  84.264  1.00 61.36           O
ATOM    979  N   LYS B 131      13.235  26.994  85.303  1.00 50.26           N
ATOM    980  CA  LYS B 131      14.588  26.832  84.853  1.00 50.26           C
ATOM    981  CB  LYS B 131      15.212  28.153  84.382  1.00 50.26           C
ATOM    982  CG  LYS B 131      16.629  28.016  83.831  1.00 50.26           C
ATOM    983  CD  LYS B 131      17.130  29.286  83.143  1.00 50.26           C
ATOM    984  CE  LYS B 131      18.606  29.221  82.750  1.00 50.26           C
ATOM    985  NZ  LYS B 131      18.984  30.438  81.999  1.00 50.26           N
ATOM    986  C   LYS B 131      15.377  26.355  86.028  1.00 50.26           C
ATOM    987  O   LYS B 131      15.241  26.892  87.127  1.00 50.26           O
ATOM    988  N   VAL B 132      16.218  25.319  85.837  1.00125.41           N
ATOM    989  CA  VAL B 132      16.972  24.868  86.965  1.00125.41           C
ATOM    990  CB  VAL B 132      16.861  23.385  87.204  1.00125.41           C
ATOM    991  CG1 VAL B 132      17.788  22.601  86.265  1.00125.41           C
ATOM    992  CG2 VAL B 132      17.068  23.117  88.696  1.00125.41           C
ATOM    993  C   VAL B 132      18.398  25.281  86.754  1.00125.41           C
ATOM    994  O   VAL B 132      19.010  24.988  85.727  1.00125.41           O
ATOM    995  N   GLN B 133      18.958  26.009  87.741  1.00 61.23           N
ATOM    996  CA  GLN B 133      20.298  26.503  87.616  1.00 61.23           C
ATOM    997  CB  GLN B 133      20.417  28.007  87.897  1.00 61.23           C
ATOM    998  CG  GLN B 133      19.707  28.925  86.905  1.00 61.23           C
ATOM    999  CD  GLN B 133      19.903  30.335  87.444  1.00 61.23           C
ATOM   1000  OE1 GLN B 133      19.717  31.321  86.734  1.00 61.23           O
ATOM   1001  NE2 GLN B 133      20.287  30.431  88.746  1.00 61.23           N
ATOM   1002  C   GLN B 133      21.134  25.842  88.664  1.00 61.23           C
ATOM   1003  O   GLN B 133      20.790  25.827  89.844  1.00 61.23           O
ATOM   1004  N   LEU B 134      22.278  25.270  88.255  1.00126.50           N
ATOM   1005  CA  LEU B 134      23.152  24.651  89.205  1.00126.50           C
ATOM   1006  CB  LEU B 134      23.459  23.174  88.870  1.00126.50           C
ATOM   1007  CG  LEU B 134      22.322  22.146  89.079  1.00126.50           C
ATOM   1008  CD1 LEU B 134      22.069  21.900  90.565  1.00126.50           C
ATOM   1009  CD2 LEU B 134      21.031  22.502  88.333  1.00126.50           C
ATOM   1010  C   LEU B 134      24.464  25.366  89.134  1.00126.50           C
ATOM   1011  O   LEU B 134      25.187  25.257  88.146  1.00126.50           O
ATOM   1012  N   ILE B 135      24.841  26.081  90.208  1.00112.67           N
ATOM   1013  CA  ILE B 135      26.060  26.831  90.156  1.00112.67           C
ATOM   1014  CB  ILE B 135      26.275  27.682  91.373  1.00112.67           C
ATOM   1015  CG1 ILE B 135      25.136  28.713  91.504  1.00112.67           C
ATOM   1016  CG2 ILE B 135      27.671  28.313  91.257  1.00112.67           C
ATOM   1017  CD1 ILE B 135      24.987  29.618  90.280  1.00112.67           C
ATOM   1018  C   ILE B 135      27.206  25.876  90.006  1.00112.67           C
ATOM   1019  O   ILE B 135      27.296  24.868  90.705  1.00112.67           O
ATOM   1020  N   GLY B 136      28.084  26.163  89.023  1.00 65.14           N
ATOM   1021  CA  GLY B 136      29.268  25.393  88.770  1.00 65.14           C
ATOM   1022  C   GLY B 136      28.977  24.291  87.787  1.00 65.14           C
ATOM   1023  O   GLY B 136      29.897  23.615  87.331  1.00 65.14           O
ATOM   1024  N   PHE B 137      27.697  23.914  87.605  1.00135.07           N
ATOM   1025  CA  PHE B 137      27.365  22.927  86.608  1.00135.07           C
ATOM   1026  CB  PHE B 137      26.326  21.966  87.198  1.00135.07           C
ATOM   1027  CG  PHE B 137      26.079  20.897  86.210  1.00135.07           C
ATOM   1028  CD1 PHE B 137      27.074  19.995  85.922  1.00135.07           C
ATOM   1029  CD2 PHE B 137      24.853  20.782  85.602  1.00135.07           C
ATOM   1030  CE1 PHE B 137      26.859  18.990  85.013  1.00135.07           C
ATOM   1031  CE2 PHE B 137      24.631  19.777  84.691  1.00135.07           C
ATOM   1032  CZ  PHE B 137      25.635  18.885  84.398  1.00135.07           C
ATOM   1033  C   PHE B 137      26.842  23.454  85.285  1.00135.07           C
ATOM   1034  O   PHE B 137      27.377  23.160  84.214  1.00135.07           O
ATOM   1035  N   GLY B 138      25.778  24.300  85.344  1.00 45.97           N
ATOM   1036  CA  GLY B 138      25.076  24.729  84.153  1.00 45.97           C
ATOM   1037  C   GLY B 138      23.600  24.850  84.464  1.00 45.97           C
ATOM   1038  O   GLY B 138      23.214  24.921  85.629  1.00 45.97           O
ATOM   1039  N   ASN B 139      22.725  24.867  83.421  1.00107.44           N
ATOM   1040  CA  ASN B 139      21.310  25.077  83.637  1.00107.44           C
ATOM   1041  CB  ASN B 139      20.894  26.510  83.295  1.00107.44           C
ATOM   1042  CG  ASN B 139      21.752  27.436  84.132  1.00107.44           C
ATOM   1043  OD1 ASN B 139      21.647  27.456  85.355  1.00107.44           O
ATOM   1044  ND2 ASN B 139      22.629  28.221  83.448  1.00107.44           N
ATOM   1045  C   ASN B 139      20.499  24.206  82.711  1.00107.44           C
ATOM   1046  O   ASN B 139      20.963  23.806  81.643  1.00107.44           O
ATOM   1047  N   PHE B 140      19.239  23.905  83.114  1.00 76.38           N
ATOM   1048  CA  PHE B 140      18.309  23.124  82.331  1.00 76.38           C
ATOM   1049  CB  PHE B 140      17.850  21.832  83.041  1.00 76.38           C
ATOM   1050  CG  PHE B 140      18.998  20.899  83.255  1.00 76.38           C
ATOM   1051  CD1 PHE B 140      19.856  21.074  84.322  1.00 76.38           C
ATOM   1052  CD2 PHE B 140      19.206  19.832  82.410  1.00 76.38           C
ATOM   1053  CE1 PHE B 140      20.909  20.214  84.529  1.00 76.38           C
ATOM   1054  CE2 PHE B 140      20.258  18.966  82.609  1.00 76.38           C
ATOM   1055  CZ  PHE B 140      21.111  19.161  83.670  1.00 76.38           C
ATOM   1056  C   PHE B 140      17.062  23.955  82.149  1.00 76.38           C
ATOM   1057  O   PHE B 140      16.563  24.553  83.102  1.00 76.38           O
ATOM   1058  N   GLU B 141      16.507  23.994  80.917  1.00 61.49           N
ATOM   1059  CA  GLU B 141      15.355  24.823  80.663  1.00 61.49           C
ATOM   1060  CB  GLU B 141      15.774  26.234  80.234  1.00 61.49           C
ATOM   1061  CG  GLU B 141      16.643  26.196  78.975  1.00 61.49           C
ATOM   1062  CD  GLU B 141      17.163  27.594  78.691  1.00 61.49           C
ATOM   1063  OE1 GLU B 141      17.221  28.409  79.650  1.00 61.49           O
ATOM   1064  OE2 GLU B 141      17.512  27.868  77.512  1.00 61.49           O
ATOM   1065  C   GLU B 141      14.570  24.243  79.521  1.00 61.49           C
ATOM   1066  O   GLU B 141      15.055  23.389  78.783  1.00 61.49           O
ATOM   1067  N   VAL B 142      13.315  24.706  79.352  1.00 98.24           N
ATOM   1068  CA  VAL B 142      12.500  24.239  78.264  1.00 98.24           C
ATOM   1069  CB  VAL B 142      11.087  23.950  78.668  1.00 98.24           C
ATOM   1070  CG1 VAL B 142      11.093  22.740  79.618  1.00 98.24           C
ATOM   1071  CG2 VAL B 142      10.494  25.220  79.301  1.00 98.24           C
ATOM   1072  C   VAL B 142      12.489  25.306  77.211  1.00 98.24           C
ATOM   1073  O   VAL B 142      12.475  26.498  77.518  1.00 98.24           O
ATOM   1074  N   ARG B 143      12.534  24.903  75.922  1.00 82.70           N
ATOM   1075  CA  ARG B 143      12.519  25.891  74.881  1.00 82.70           C
ATOM   1076  CB  ARG B 143      13.779  25.906  74.002  1.00 82.70           C
ATOM   1077  CG  ARG B 143      15.058  26.306  74.740  1.00 82.70           C
ATOM   1078  CD  ARG B 143      16.223  26.522  73.775  1.00 82.70           C
ATOM   1079  NE  ARG B 143      17.480  26.666  74.559  1.00 82.70           N
ATOM   1080  CZ  ARG B 143      18.669  26.556  73.901  1.00 82.70           C
ATOM   1081  NH1 ARG B 143      18.673  26.428  72.541  1.00 82.70           N
ATOM   1082  NH2 ARG B 143      19.846  26.552  74.592  1.00 82.70           N
ATOM   1083  C   ARG B 143      11.363  25.622  73.967  1.00 82.70           C
ATOM   1084  O   ARG B 143      10.943  24.480  73.786  1.00 82.70           O
ATOM   1085  N   GLU B 144      10.801  26.695  73.381  1.00 72.40           N
ATOM   1086  CA  GLU B 144       9.685  26.541  72.492  1.00 72.40           C
ATOM   1087  CB  GLU B 144       8.825  27.818  72.413  1.00 72.40           C
ATOM   1088  CG  GLU B 144       8.145  28.186  73.740  1.00 72.40           C
ATOM   1089  CD  GLU B 144       6.687  27.763  73.673  1.00 72.40           C
ATOM   1090  OE1 GLU B 144       6.076  27.946  72.585  1.00 72.40           O
ATOM   1091  OE2 GLU B 144       6.157  27.262  74.702  1.00 72.40           O
ATOM   1092  C   GLU B 144      10.227  26.206  71.133  1.00 72.40           C
ATOM   1093  O   GLU B 144      11.263  26.727  70.723  1.00 72.40           O
ATOM   1094  N   ARG B 145       9.528  25.312  70.395  1.00119.32           N
ATOM   1095  CA  ARG B 145       9.966  24.884  69.092  1.00119.32           C
ATOM   1096  CB  ARG B 145      10.207  23.365  69.000  1.00119.32           C
ATOM   1097  CG  ARG B 145      10.994  22.944  67.756  1.00119.32           C
ATOM   1098  CD  ARG B 145      12.503  23.160  67.896  1.00119.32           C
ATOM   1099  NE  ARG B 145      12.717  24.563  68.352  1.00119.32           N
ATOM   1100  CZ  ARG B 145      13.727  24.858  69.220  1.00119.32           C
ATOM   1101  NH1 ARG B 145      14.589  23.878  69.625  1.00119.32           N
ATOM   1102  NH2 ARG B 145      13.870  26.128  69.700  1.00119.32           N
ATOM   1103  C   ARG B 145       8.880  25.218  68.122  1.00119.32           C
ATOM   1104  O   ARG B 145       7.695  25.114  68.436  1.00119.32           O
ATOM   1105  N   ALA B 146       9.274  25.635  66.905  1.00 34.21           N
ATOM   1106  CA  ALA B 146       8.332  26.028  65.904  1.00 34.21           C
ATOM   1107  CB  ALA B 146       8.955  26.877  64.784  1.00 34.21           C
ATOM   1108  C   ALA B 146       7.725  24.814  65.279  1.00 34.21           C
ATOM   1109  O   ALA B 146       8.259  23.709  65.355  1.00 34.21           O
ATOM   1110  N   ALA B 147       6.554  25.004  64.646  1.00 33.79           N
ATOM   1111  CA  ALA B 147       5.881  23.920  64.004  1.00 33.79           C
ATOM   1112  CB  ALA B 147       4.478  24.286  63.498  1.00 33.79           C
ATOM   1113  C   ALA B 147       6.716  23.543  62.831  1.00 33.79           C
ATOM   1114  O   ALA B 147       7.574  24.315  62.406  1.00 33.79           O
ATOM   1115  N   ARG B 148       6.517  22.320  62.304  1.00182.12           N
ATOM   1116  CA  ARG B 148       7.332  21.892  61.209  1.00182.12           C
ATOM   1117  CB  ARG B 148       8.457  20.951  61.662  1.00182.12           C
ATOM   1118  CG  ARG B 148       9.483  21.667  62.545  1.00182.12           C
ATOM   1119  CD  ARG B 148      10.506  20.730  63.181  1.00182.12           C
ATOM   1120  NE  ARG B 148      11.076  19.922  62.073  1.00182.12           N
ATOM   1121  CZ  ARG B 148      11.343  18.599  62.265  1.00182.12           C
ATOM   1122  NH1 ARG B 148      11.140  18.041  63.494  1.00182.12           N
ATOM   1123  NH2 ARG B 148      11.804  17.836  61.231  1.00182.12           N
ATOM   1124  C   ARG B 148       6.465  21.191  60.212  1.00182.12           C
ATOM   1125  O   ARG B 148       5.345  20.780  60.516  1.00182.12           O
ATOM   1126  N   LYS B 149       6.970  21.061  58.968  1.00120.87           N
ATOM   1127  CA  LYS B 149       6.217  20.451  57.912  1.00120.87           C
ATOM   1128  CB  LYS B 149       6.456  21.113  56.538  1.00120.87           C
ATOM   1129  CG  LYS B 149       7.908  21.076  56.046  0.00120.87           C
ATOM   1130  CD  LYS B 149       8.360  19.764  55.396  0.00120.87           C
ATOM   1131  CE  LYS B 149       9.814  19.821  54.912  1.00120.87           C
ATOM   1132  NZ  LYS B 149      10.026  18.871  53.796  1.00120.87           N
ATOM   1133  C   LYS B 149       6.618  19.023  57.809  1.00120.87           C
ATOM   1134  O   LYS B 149       7.760  18.654  58.077  1.00120.87           O
ATOM   1135  N   GLY B 150       5.649  18.173  57.427  1.00 21.77           N
ATOM   1136  CA  GLY B 150       5.912  16.773  57.302  1.00 21.77           C
ATOM   1137  C   GLY B 150       4.840  16.208  56.431  1.00 21.77           C
ATOM   1138  O   GLY B 150       3.949  16.924  55.977  1.00 21.77           O
ATOM   1139  N   ARG B 151       4.908  14.894  56.150  1.00106.58           N
ATOM   1140  CA  ARG B 151       3.882  14.324  55.334  1.00106.58           C
ATOM   1141  CB  ARG B 151       4.208  14.369  53.830  1.00106.58           C
ATOM   1142  CG  ARG B 151       3.104  13.755  52.971  1.00106.58           C
ATOM   1143  CD  ARG B 151       2.956  14.403  51.593  1.00106.58           C
ATOM   1144  NE  ARG B 151       4.318  14.528  51.010  1.00106.58           N
ATOM   1145  CZ  ARG B 151       4.498  15.200  49.836  1.00106.58           C
ATOM   1146  NH1 ARG B 151       3.415  15.632  49.126  1.00106.58           N
ATOM   1147  NH2 ARG B 151       5.763  15.455  49.390  1.00106.58           N
ATOM   1148  C   ARG B 151       3.662  12.914  55.776  1.00106.58           C
ATOM   1149  O   ARG B 151       4.554  12.270  56.323  1.00106.58           O
ATOM   1150  N   ASN B 152       2.436  12.398  55.572  1.00 70.91           N
ATOM   1151  CA  ASN B 152       2.171  11.047  55.979  1.00 70.91           C
ATOM   1152  CB  ASN B 152       0.773  10.876  56.607  1.00 70.91           C
ATOM   1153  CG  ASN B 152       0.741   9.567  57.378  1.00 70.91           C
ATOM   1154  OD1 ASN B 152       0.993   9.540  58.581  1.00 70.91           O
ATOM   1155  ND2 ASN B 152       0.433   8.449  56.667  1.00 70.91           N
ATOM   1156  C   ASN B 152       2.275  10.201  54.742  1.00 70.91           C
ATOM   1157  O   ASN B 152       1.597  10.441  53.750  1.00 70.91           O
ATOM   1158  N   PRO B 153       3.147   9.231  54.757  1.00164.48           N
ATOM   1159  CA  PRO B 153       3.333   8.443  53.568  1.00164.48           C
ATOM   1160  CD  PRO B 153       4.386   9.371  55.503  1.00164.48           C
ATOM   1161  CB  PRO B 153       4.630   7.663  53.783  1.00164.48           C
ATOM   1162  CG  PRO B 153       5.446   8.591  54.703  1.00164.48           C
ATOM   1163  C   PRO B 153       2.174   7.613  53.107  1.00164.48           C
ATOM   1164  O   PRO B 153       2.020   7.453  51.896  1.00164.48           O
ATOM   1165  N   GLN B 154       1.379   7.033  54.026  1.00 90.34           N
ATOM   1166  CA  GLN B 154       0.295   6.232  53.544  1.00 90.34           C
ATOM   1167  CB  GLN B 154      -0.396   5.392  54.641  1.00 90.34           C
ATOM   1168  CG  GLN B 154       0.417   4.203  55.169  1.00 90.34           C
ATOM   1169  CD  GLN B 154       1.051   4.575  56.506  1.00 90.34           C
ATOM   1170  OE1 GLN B 154       2.222   4.287  56.749  1.00 90.34           O
ATOM   1171  NE2 GLN B 154       0.259   5.218  57.406  1.00 90.34           N
ATOM   1172  C   GLN B 154      -0.756   7.106  52.924  1.00 90.34           C
ATOM   1173  O   GLN B 154      -1.190   6.865  51.798  1.00 90.34           O
ATOM   1174  N   THR B 155      -1.179   8.153  53.660  1.00 50.81           N
ATOM   1175  CA  THR B 155      -2.229   9.048  53.248  1.00 50.81           C
ATOM   1176  CB  THR B 155      -2.735   9.875  54.399  1.00 50.81           C
ATOM   1177  OG1 THR B 155      -1.684  10.660  54.942  1.00 50.81           O
ATOM   1178  CG2 THR B 155      -3.298   8.936  55.481  1.00 50.81           C
ATOM   1179  C   THR B 155      -1.779   9.975  52.150  1.00 50.81           C
ATOM   1180  O   THR B 155      -2.522  10.267  51.215  1.00 50.81           O
ATOM   1181  N   GLY B 156      -0.539  10.481  52.254  1.00 21.19           N
ATOM   1182  CA  GLY B 156      -0.009  11.409  51.300  1.00 21.19           C
ATOM   1183  C   GLY B 156      -0.409  12.792  51.721  1.00 21.19           C
ATOM   1184  O   GLY B 156      -0.098  13.771  51.042  1.00 21.19           O
ATOM   1185  N   GLU B 157      -1.118  12.899  52.867  1.00105.19           N
ATOM   1186  CA  GLU B 157      -1.587  14.166  53.362  1.00105.19           C
ATOM   1187  CB  GLU B 157      -2.756  14.035  54.368  1.00105.19           C
ATOM   1188  CG  GLU B 157      -2.420  13.344  55.698  0.00105.19           C
ATOM   1189  CD  GLU B 157      -2.439  14.382  56.818  0.00105.19           C
ATOM   1190  OE1 GLU B 157      -3.553  14.673  57.333  0.00105.19           O
ATOM   1191  OE2 GLU B 157      -1.350  14.911  57.169  0.00105.19           O
ATOM   1192  C   GLU B 157      -0.444  14.874  54.020  1.00105.19           C
ATOM   1193  O   GLU B 157       0.398  14.258  54.670  1.00105.19           O
ATOM   1194  N   GLU B 158      -0.374  16.204  53.851  1.00 68.57           N
ATOM   1195  CA  GLU B 158       0.700  16.926  54.460  1.00 68.57           C
ATOM   1196  CB  GLU B 158       0.928  18.266  53.760  1.00 68.57           C
ATOM   1197  CG  GLU B 158       1.308  17.994  52.300  1.00 68.57           C
ATOM   1198  CD  GLU B 158       1.258  19.283  51.497  1.00 68.57           C
ATOM   1199  OE1 GLU B 158       2.099  20.183  51.754  1.00 68.57           O
ATOM   1200  OE2 GLU B 158       0.377  19.380  50.603  1.00 68.57           O
ATOM   1201  C   GLU B 158       0.337  17.085  55.897  1.00 68.57           C
ATOM   1202  O   GLU B 158      -0.838  17.223  56.231  1.00 68.57           O
ATOM   1203  N   MET B 159       1.342  17.040  56.790  1.00113.96           N
ATOM   1204  CA  MET B 159       1.058  17.066  58.190  1.00113.96           C
ATOM   1205  CB  MET B 159       1.485  15.741  58.853  1.00113.96           C
ATOM   1206  CG  MET B 159       0.818  15.402  60.184  1.00113.96           C
ATOM   1207  SD  MET B 159       1.072  13.673  60.693  1.00113.96           S
ATOM   1208  CE  MET B 159       2.850  13.864  61.010  1.00113.96           C
ATOM   1209  C   MET B 159       1.840  18.194  58.777  1.00113.96           C
ATOM   1210  O   MET B 159       2.922  18.534  58.297  1.00113.96           O
ATOM   1211  N   GLU B 160       1.270  18.842  59.808  1.00 81.41           N
ATOM   1212  CA  GLU B 160       1.967  19.907  60.457  1.00 81.41           C
ATOM   1213  CB  GLU B 160       1.101  21.166  60.686  1.00 81.41           C
ATOM   1214  CG  GLU B 160       1.850  22.350  61.311  1.00 81.41           C
ATOM   1215  CD  GLU B 160       2.375  23.232  60.187  1.00 81.41           C
ATOM   1216  OE1 GLU B 160       3.171  22.723  59.351  1.00 81.41           O
ATOM   1217  OE2 GLU B 160       1.982  24.429  60.145  1.00 81.41           O
ATOM   1218  C   GLU B 160       2.302  19.383  61.802  1.00 81.41           C
ATOM   1219  O   GLU B 160       1.421  18.945  62.541  1.00 81.41           O
ATOM   1220  N   ILE B 161       3.602  19.377  62.147  1.00 79.48           N
ATOM   1221  CA  ILE B 161       3.942  18.981  63.475  1.00 79.48           C
ATOM   1222  CB  ILE B 161       5.353  18.488  63.657  1.00 79.48           C
ATOM   1223  CG1 ILE B 161       5.556  17.160  62.910  1.00 79.48           C
ATOM   1224  CG2 ILE B 161       5.647  18.386  65.165  1.00 79.48           C
ATOM   1225  CD1 ILE B 161       6.997  16.651  62.949  1.00 79.48           C
ATOM   1226  C   ILE B 161       3.760  20.226  64.273  1.00 79.48           C
ATOM   1227  O   ILE B 161       4.208  21.310  63.896  1.00 79.48           O
ATOM   1228  N   PRO B 162       3.066  20.068  65.363  1.00 76.38           N
ATOM   1229  CA  PRO B 162       2.715  21.189  66.183  1.00 76.38           C
ATOM   1230  CD  PRO B 162       2.106  18.982  65.485  1.00 76.38           C
ATOM   1231  CB  PRO B 162       1.661  20.678  67.162  1.00 76.38           C
ATOM   1232  CG  PRO B 162       1.001  19.510  66.415  1.00 76.38           C
ATOM   1233  C   PRO B 162       3.891  21.759  66.883  1.00 76.38           C
ATOM   1234  O   PRO B 162       4.915  21.086  66.981  1.00 76.38           O
ATOM   1235  N   ALA B 163       3.766  23.011  67.357  1.00 41.48           N
ATOM   1236  CA  ALA B 163       4.836  23.577  68.113  1.00 41.48           C
ATOM   1237  CB  ALA B 163       4.560  25.017  68.591  1.00 41.48           C
ATOM   1238  C   ALA B 163       4.986  22.704  69.316  1.00 41.48           C
ATOM   1239  O   ALA B 163       4.013  22.150  69.833  1.00 41.48           O
ATOM   1240  N   SER B 164       6.234  22.519  69.779  1.00 44.81           N
ATOM   1241  CA  SER B 164       6.431  21.669  70.909  1.00 44.81           C
ATOM   1242  CB  SER B 164       6.835  20.232  70.527  1.00 44.81           C
ATOM   1243  OG  SER B 164       7.012  19.438  71.692  1.00 44.81           O
ATOM   1244  C   SER B 164       7.537  22.270  71.706  1.00 44.81           C
ATOM   1245  O   SER B 164       8.199  23.204  71.251  1.00 44.81           O
ATOM   1246  N   LYS B 165       7.738  21.754  72.932  1.00100.35           N
ATOM   1247  CA  LYS B 165       8.736  22.245  73.838  1.00100.35           C
ATOM   1248  CB  LYS B 165       8.183  22.473  75.258  1.00100.35           C
ATOM   1249  CG  LYS B 165       7.054  23.512  75.348  1.00100.35           C
ATOM   1250  CD  LYS B 165       5.722  23.081  74.715  1.00100.35           C
ATOM   1251  CE  LYS B 165       4.568  24.060  74.960  1.00100.35           C
ATOM   1252  NZ  LYS B 165       3.325  23.556  74.330  1.00100.35           N
ATOM   1253  C   LYS B 165       9.806  21.198  73.930  1.00100.35           C
ATOM   1254  O   LYS B 165       9.538  20.006  73.788  1.00100.35           O
ATOM   1255  N   VAL B 166      11.063  21.633  74.155  1.00135.55           N
ATOM   1256  CA  VAL B 166      12.180  20.732  74.208  1.00135.55           C
ATOM   1257  CB  VAL B 166      12.910  20.775  72.900  1.00135.55           C
ATOM   1258  CG1 VAL B 166      13.097  22.254  72.525  1.00135.55           C
ATOM   1259  CG2 VAL B 166      14.225  20.000  73.013  1.00135.55           C
ATOM   1260  C   VAL B 166      13.094  21.149  75.331  1.00135.55           C
ATOM   1261  O   VAL B 166      13.244  22.335  75.622  1.00135.55           O
ATOM   1262  N   PRO B 167      13.686  20.188  76.001  1.00 84.17           N
ATOM   1263  CA  PRO B 167      14.601  20.468  77.080  1.00 84.17           C
ATOM   1264  CD  PRO B 167      13.128  18.850  76.077  1.00 84.17           C
ATOM   1265  CB  PRO B 167      14.686  19.179  77.898  1.00 84.17           C
ATOM   1266  CG  PRO B 167      14.120  18.089  76.966  1.00 84.17           C
ATOM   1267  C   PRO B 167      15.915  20.927  76.528  1.00 84.17           C
ATOM   1268  O   PRO B 167      16.309  20.432  75.473  1.00 84.17           O
ATOM   1269  N   ALA B 168      16.617  21.853  77.220  1.00 38.52           N
ATOM   1270  CA  ALA B 168      17.880  22.321  76.716  1.00 38.52           C
ATOM   1271  CB  ALA B 168      17.787  23.673  75.989  1.00 38.52           C
ATOM   1272  C   ALA B 168      18.820  22.499  77.866  1.00 38.52           C
ATOM   1273  O   ALA B 168      18.412  22.838  78.979  1.00 38.52           O
ATOM   1274  N   PHE B 169      20.125  22.278  77.609  1.00 69.13           N
ATOM   1275  CA  PHE B 169      21.117  22.365  78.636  1.00 69.13           C
ATOM   1276  CB  PHE B 169      21.806  21.007  78.846  1.00 69.13           C
ATOM   1277  CG  PHE B 169      22.834  21.121  79.908  1.00 69.13           C
ATOM   1278  CD1 PHE B 169      22.474  21.373  81.212  1.00 69.13           C
ATOM   1279  CD2 PHE B 169      24.159  20.936  79.601  1.00 69.13           C
ATOM   1280  CE1 PHE B 169      23.436  21.463  82.186  1.00 69.13           C
ATOM   1281  CE2 PHE B 169      25.126  21.022  80.572  1.00 69.13           C
ATOM   1282  CZ  PHE B 169      24.763  21.289  81.869  1.00 69.13           C
ATOM   1283  C   PHE B 169      22.144  23.378  78.221  1.00 69.13           C
ATOM   1284  O   PHE B 169      22.556  23.430  77.063  1.00 69.13           O
ATOM   1285  N   LYS B 170      22.557  24.235  79.177  1.00100.37           N
ATOM   1286  CA  LYS B 170      23.569  25.230  78.947  1.00100.37           C
ATOM   1287  CB  LYS B 170      23.082  26.650  79.292  1.00100.37           C
ATOM   1288  CG  LYS B 170      24.041  27.802  78.963  1.00100.37           C
ATOM   1289  CD  LYS B 170      23.372  29.164  79.191  1.00100.37           C
ATOM   1290  CE  LYS B 170      23.987  30.358  78.457  1.00100.37           C
ATOM   1291  NZ  LYS B 170      23.062  31.515  78.545  1.00100.37           N
ATOM   1292  C   LYS B 170      24.652  24.918  79.931  1.00100.37           C
ATOM   1293  O   LYS B 170      24.426  24.986  81.139  1.00100.37           O
ATOM   1294  N   PRO B 171      25.813  24.563  79.456  1.00130.16           N
ATOM   1295  CA  PRO B 171      26.877  24.242  80.371  1.00130.16           C
ATOM   1296  CD  PRO B 171      25.878  23.750  78.252  1.00130.16           C
ATOM   1297  CB  PRO B 171      27.897  23.441  79.568  1.00130.16           C
ATOM   1298  CG  PRO B 171      27.044  22.774  78.475  1.00130.16           C
ATOM   1299  C   PRO B 171      27.435  25.470  81.009  1.00130.16           C
ATOM   1300  O   PRO B 171      27.509  26.503  80.347  1.00130.16           O
ATOM   1301  N   GLY B 172      27.864  25.370  82.283  1.00 22.76           N
ATOM   1302  CA  GLY B 172      28.384  26.512  82.975  1.00 22.76           C
ATOM   1303  C   GLY B 172      29.777  26.761  82.496  1.00 22.76           C
ATOM   1304  O   GLY B 172      30.353  25.962  81.761  1.00 22.76           O
ATOM   1305  N   LYS B 173      30.349  27.899  82.936  1.00132.00           N
ATOM   1306  CA  LYS B 173      31.648  28.354  82.534  1.00132.00           C
ATOM   1307  CB  LYS B 173      32.019  29.694  83.196  1.00132.00           C
ATOM   1308  CG  LYS B 173      31.069  30.849  82.864  0.00132.00           C
ATOM   1309  CD  LYS B 173      30.975  31.184  81.374  0.00132.00           C
ATOM   1310  CE  LYS B 173      29.871  30.424  80.631  0.00132.00           C
ATOM   1311  NZ  LYS B 173      28.553  30.677  81.258  0.00132.00           N
ATOM   1312  C   LYS B 173      32.675  27.356  82.966  1.00132.00           C
ATOM   1313  O   LYS B 173      33.595  27.039  82.214  1.00132.00           O
ATOM   1314  N   ALA B 174      32.540  26.831  84.197  1.00 26.55           N
ATOM   1315  CA  ALA B 174      33.514  25.919  84.729  1.00 26.55           C
ATOM   1316  CB  ALA B 174      33.200  25.495  86.176  1.00 26.55           C
ATOM   1317  C   ALA B 174      33.554  24.678  83.897  1.00 26.55           C
ATOM   1318  O   ALA B 174      34.626  24.170  83.573  1.00 26.55           O
ATOM   1319  N   LEU B 175      32.367  24.172  83.522  1.00 49.88           N
ATOM   1320  CA  LEU B 175      32.210  22.950  82.791  1.00 49.88           C
ATOM   1321  CB  LEU B 175      30.714  22.642  82.589  1.00 49.88           C
ATOM   1322  CG  LEU B 175      30.411  21.245  82.024  1.00 49.88           C
ATOM   1323  CD1 LEU B 175      30.792  20.159  83.043  1.00 49.88           C
ATOM   1324  CD2 LEU B 175      28.954  21.132  81.540  1.00 49.88           C
ATOM   1325  C   LEU B 175      32.846  23.098  81.441  1.00 49.88           C
ATOM   1326  O   LEU B 175      33.541  22.201  80.966  1.00 49.88           O
ATOM   1327  N   LYS B 176      32.613  24.246  80.782  1.00 37.51           N
ATOM   1328  CA  LYS B 176      33.153  24.473  79.474  1.00 37.51           C
ATOM   1329  CB  LYS B 176      32.611  25.753  78.819  1.00 37.51           C
ATOM   1330  CG  LYS B 176      31.117  25.678  78.494  1.00 37.51           C
ATOM   1331  CD  LYS B 176      30.493  27.032  78.152  1.00 37.51           C
ATOM   1332  CE  LYS B 176      28.974  26.963  77.983  1.00 37.51           C
ATOM   1333  NZ  LYS B 176      28.399  28.326  77.948  1.00 37.51           N
ATOM   1334  C   LYS B 176      34.646  24.571  79.545  1.00 37.51           C
ATOM   1335  O   LYS B 176      35.350  24.061  78.675  1.00 37.51           O
ATOM   1336  N   ASP B 177      35.174  25.245  80.580  1.00 42.10           N
ATOM   1337  CA  ASP B 177      36.594  25.428  80.688  1.00 42.10           C
ATOM   1338  CB  ASP B 177      36.993  26.393  81.820  1.00 42.10           C
ATOM   1339  CG  ASP B 177      36.640  27.809  81.377  1.00 42.10           C
ATOM   1340  OD1 ASP B 177      35.511  28.008  80.855  1.00 42.10           O
ATOM   1341  OD2 ASP B 177      37.513  28.705  81.530  1.00 42.10           O
ATOM   1342  C   ASP B 177      37.262  24.107  80.927  1.00 42.10           C
ATOM   1343  O   ASP B 177      38.365  23.862  80.442  1.00 42.10           O
ATOM   1344  N   ALA B 178      36.613  23.219  81.700  1.00 33.80           N
ATOM   1345  CA  ALA B 178      37.202  21.955  82.032  1.00 33.80           C
ATOM   1346  CB  ALA B 178      36.308  21.120  82.962  1.00 33.80           C
ATOM   1347  C   ALA B 178      37.406  21.134  80.798  1.00 33.80           C
ATOM   1348  O   ALA B 178      38.459  20.521  80.626  1.00 33.80           O
ATOM   1349  N   VAL B 179      36.398  21.095  79.904  1.00115.97           N
ATOM   1350  CA  VAL B 179      36.520  20.286  78.722  1.00115.97           C
ATOM   1351  CB  VAL B 179      35.276  20.168  77.888  1.00115.97           C
ATOM   1352  CG1 VAL B 179      34.198  19.412  78.679  1.00115.97           C
ATOM   1353  CG2 VAL B 179      34.857  21.569  77.430  1.00115.97           C
ATOM   1354  C   VAL B 179      37.595  20.843  77.856  1.00115.97           C
ATOM   1355  O   VAL B 179      38.328  20.107  77.199  1.00115.97           O
ATOM   1356  N   LYS B 180      37.701  22.176  77.783  1.00117.01           N
ATOM   1357  CA  LYS B 180      38.766  22.692  76.987  1.00117.01           C
ATOM   1358  CB  LYS B 180      38.282  23.490  75.768  1.00117.01           C
ATOM   1359  CG  LYS B 180      37.326  24.636  76.098  1.00117.01           C
ATOM   1360  CD  LYS B 180      37.123  25.592  74.923  1.00117.01           C
ATOM   1361  CE  LYS B 180      36.199  25.028  73.842  1.00117.01           C
ATOM   1362  NZ  LYS B 180      34.865  25.663  73.927  1.00117.01           N
ATOM   1363  C   LYS B 180      39.592  23.583  77.898  1.00117.01           C
ATOM   1364  O   LYS B 180      39.480  24.832  77.776  1.00117.01           O
ATOM   1365  OXT LYS B 180      40.348  23.022  78.736  1.00117.01           O
TER    1366      LYS B 180
END
