# Supplementary material for: Comparison of histone-like HU protein DNA-binding properties and HU/IHF protein sequence alignment
Source: PLoS One. 2017 Nov 13;12(11):e0188037. doi: 10.1371/journal.pone.0188037 (PMC5683647; doi:10.1371/journal.pone.0188037)
Supplement: S3 File — (ZIP) [file pone.0188037.s003.zip › D4_4.pdb]

EXPDTA    THEORETICAL MODEL, MODELLER 9.17 2017/01/19 02:38:52
REMARK   6 MODELLER OBJECTIVE FUNCTION:       904.2952
REMARK   6 MODELLER BEST TEMPLATE % SEQ ID:  51.667
REMARK   6 SEQUENCE: D4_4
REMARK   6 DOPE score: -16658.20898
REMARK   6 GA341 score: 0.99968
REMARK   6 TEMPLATE: 1p71 1:A - 90:B MODELS 1:A - 180:B AT 51.7%
ATOM      1  N   MET A   1      10.213  25.709  92.773  1.00 39.53           N
ATOM      2  CA  MET A   1      10.991  25.458  94.004  1.00 39.53           C
ATOM      3  CB  MET A   1      10.898  23.974  94.398  1.00 39.53           C
ATOM      4  CG  MET A   1      11.627  23.647  95.704  1.00 39.53           C
ATOM      5  SD  MET A   1      11.519  21.917  96.267  1.00 39.53           S
ATOM      6  CE  MET A   1      12.725  21.217  95.103  1.00 39.53           C
ATOM      7  C   MET A   1      12.427  25.807  93.788  1.00 39.53           C
ATOM      8  O   MET A   1      12.971  25.596  92.705  1.00 39.53           O
ATOM      9  N   ASN A   2      13.069  26.376  94.827  1.00 65.03           N
ATOM     10  CA  ASN A   2      14.453  26.723  94.718  1.00 65.03           C
ATOM     11  CB  ASN A   2      14.795  28.196  95.005  1.00 65.03           C
ATOM     12  CG  ASN A   2      14.631  28.437  96.493  1.00 65.03           C
ATOM     13  OD1 ASN A   2      13.670  27.980  97.109  1.00 65.03           O
ATOM     14  ND2 ASN A   2      15.622  29.151  97.088  1.00 65.03           N
ATOM     15  C   ASN A   2      15.160  25.884  95.732  1.00 65.03           C
ATOM     16  O   ASN A   2      14.565  24.993  96.337  1.00 65.03           O
ATOM     17  N   LYS A   3      16.464  26.129  95.932  1.00138.48           N
ATOM     18  CA  LYS A   3      17.190  25.304  96.850  1.00138.48           C
ATOM     19  CB  LYS A   3      18.695  25.610  96.877  1.00138.48           C
ATOM     20  CG  LYS A   3      19.010  27.086  97.087  0.00138.48           C
ATOM     21  CD  LYS A   3      20.491  27.354  97.361  0.00138.48           C
ATOM     22  CE  LYS A   3      21.430  26.264  96.837  0.00138.48           C
ATOM     23  NZ  LYS A   3      21.466  25.127  97.786  0.00138.48           N
ATOM     24  C   LYS A   3      16.638  25.419  98.245  1.00138.48           C
ATOM     25  O   LYS A   3      16.486  24.409  98.930  1.00138.48           O
ATOM     26  N   THR A   4      16.300  26.637  98.714  1.00102.04           N
ATOM     27  CA  THR A   4      15.818  26.781 100.067  1.00102.04           C
ATOM     28  CB  THR A   4      15.606  28.209 100.489  1.00102.04           C
ATOM     29  OG1 THR A   4      15.296  28.280 101.874  1.00102.04           O
ATOM     30  CG2 THR A   4      14.450  28.797  99.672  1.00102.04           C
ATOM     31  C   THR A   4      14.517  26.054 100.249  1.00102.04           C
ATOM     32  O   THR A   4      14.289  25.418 101.276  1.00102.04           O
ATOM     33  N   GLU A   5      13.612  26.126  99.261  1.00101.49           N
ATOM     34  CA  GLU A   5      12.325  25.513  99.408  1.00101.49           C
ATOM     35  CB  GLU A   5      11.439  25.775  98.184  1.00101.49           C
ATOM     36  CG  GLU A   5       9.949  25.880  98.496  1.00101.49           C
ATOM     37  CD  GLU A   5       9.683  27.363  98.722  1.00101.49           C
ATOM     38  OE1 GLU A   5       9.853  28.127  97.737  1.00101.49           O
ATOM     39  OE2 GLU A   5       9.329  27.754  99.867  1.00101.49           O
ATOM     40  C   GLU A   5      12.521  24.029  99.507  1.00101.49           C
ATOM     41  O   GLU A   5      11.838  23.346 100.268  1.00101.49           O
ATOM     42  N   LEU A   6      13.465  23.497  98.708  1.00 49.19           N
ATOM     43  CA  LEU A   6      13.783  22.097  98.646  1.00 49.19           C
ATOM     44  CB  LEU A   6      14.832  21.820  97.556  1.00 49.19           C
ATOM     45  CG  LEU A   6      15.255  20.350  97.409  1.00 49.19           C
ATOM     46  CD1 LEU A   6      14.060  19.433  97.098  1.00 49.19           C
ATOM     47  CD2 LEU A   6      16.372  20.232  96.358  1.00 49.19           C
ATOM     48  C   LEU A   6      14.337  21.635  99.962  1.00 49.19           C
ATOM     49  O   LEU A   6      13.999  20.552 100.439  1.00 49.19           O
ATOM     50  N   ILE A   7      15.215  22.438 100.593  1.00 95.44           N
ATOM     51  CA  ILE A   7      15.772  22.010 101.846  1.00 95.44           C
ATOM     52  CB  ILE A   7      16.834  22.910 102.408  1.00 95.44           C
ATOM     53  CG1 ILE A   7      16.260  24.277 102.785  1.00 95.44           C
ATOM     54  CG2 ILE A   7      17.978  22.976 101.385  1.00 95.44           C
ATOM     55  CD1 ILE A   7      17.212  25.118 103.629  1.00 95.44           C
ATOM     56  C   ILE A   7      14.662  21.918 102.845  1.00 95.44           C
ATOM     57  O   ILE A   7      14.619  20.983 103.641  1.00 95.44           O
ATOM     58  N   ASN A   8      13.714  22.874 102.818  1.00 41.25           N
ATOM     59  CA  ASN A   8      12.657  22.874 103.791  1.00 41.25           C
ATOM     60  CB  ASN A   8      11.623  23.982 103.554  1.00 41.25           C
ATOM     61  CG  ASN A   8      12.269  25.315 103.882  1.00 41.25           C
ATOM     62  OD1 ASN A   8      12.825  25.506 104.964  1.00 41.25           O
ATOM     63  ND2 ASN A   8      12.196  26.265 102.913  1.00 41.25           N
ATOM     64  C   ASN A   8      11.911  21.578 103.720  1.00 41.25           C
ATOM     65  O   ASN A   8      11.649  20.958 104.751  1.00 41.25           O
ATOM     66  N   ALA A   9      11.550  21.144 102.495  1.00 32.65           N
ATOM     67  CA  ALA A   9      10.801  19.937 102.277  1.00 32.65           C
ATOM     68  CB  ALA A   9      10.456  19.716 100.790  1.00 32.65           C
ATOM     69  C   ALA A   9      11.603  18.750 102.717  1.00 32.65           C
ATOM     70  O   ALA A   9      11.068  17.830 103.335  1.00 32.65           O
ATOM     71  N   VAL A  10      12.912  18.736 102.389  1.00 41.62           N
ATOM     72  CA  VAL A  10      13.771  17.621 102.690  1.00 41.62           C
ATOM     73  CB  VAL A  10      15.126  17.745 102.056  1.00 41.62           C
ATOM     74  CG1 VAL A  10      15.991  16.535 102.465  1.00 41.62           C
ATOM     75  CG2 VAL A  10      14.923  17.894 100.538  1.00 41.62           C
ATOM     76  C   VAL A  10      13.956  17.473 104.165  1.00 41.62           C
ATOM     77  O   VAL A  10      13.834  16.375 104.706  1.00 41.62           O
ATOM     78  N   ALA A  11      14.212  18.590 104.870  1.00 34.64           N
ATOM     79  CA  ALA A  11      14.477  18.537 106.275  1.00 34.64           C
ATOM     80  CB  ALA A  11      14.692  19.934 106.878  1.00 34.64           C
ATOM     81  C   ALA A  11      13.284  17.910 106.921  1.00 34.64           C
ATOM     82  O   ALA A  11      13.418  17.109 107.845  1.00 34.64           O
ATOM     83  N   GLU A  12      12.079  18.273 106.452  1.00 44.35           N
ATOM     84  CA  GLU A  12      10.884  17.706 107.006  1.00 44.35           C
ATOM     85  CB  GLU A  12       9.598  18.318 106.429  1.00 44.35           C
ATOM     86  CG  GLU A  12       9.325  19.755 106.870  0.00 44.35           C
ATOM     87  CD  GLU A  12       7.895  20.075 106.456  0.00 44.35           C
ATOM     88  OE1 GLU A  12       7.550  19.809 105.274  0.00 44.35           O
ATOM     89  OE2 GLU A  12       7.127  20.581 107.318  0.00 44.35           O
ATOM     90  C   GLU A  12      10.811  16.240 106.704  1.00 44.35           C
ATOM     91  O   GLU A  12      10.562  15.431 107.597  1.00 44.35           O
ATOM     92  N   ALA A  13      11.033  15.857 105.430  1.00 43.33           N
ATOM     93  CA  ALA A  13      10.874  14.493 105.012  1.00 43.33           C
ATOM     94  CB  ALA A  13      11.047  14.338 103.490  1.00 43.33           C
ATOM     95  C   ALA A  13      11.873  13.589 105.676  1.00 43.33           C
ATOM     96  O   ALA A  13      11.525  12.509 106.147  1.00 43.33           O
ATOM     97  N   SER A  14      13.153  13.995 105.692  1.00 67.54           N
ATOM     98  CA  SER A  14      14.228  13.207 106.229  1.00 67.54           C
ATOM     99  CB  SER A  14      15.551  13.488 105.498  1.00 67.54           C
ATOM    100  OG  SER A  14      15.802  14.882 105.451  1.00 67.54           O
ATOM    101  C   SER A  14      14.385  13.358 107.716  1.00 67.54           C
ATOM    102  O   SER A  14      15.066  12.552 108.348  1.00 67.54           O
ATOM    103  N   GLY A  15      13.794  14.401 108.328  1.00 35.25           N
ATOM    104  CA  GLY A  15      13.904  14.531 109.753  1.00 35.25           C
ATOM    105  C   GLY A  15      15.240  15.098 110.145  1.00 35.25           C
ATOM    106  O   GLY A  15      15.735  14.791 111.230  1.00 35.25           O
ATOM    107  N   LEU A  16      15.883  15.911 109.278  1.00136.02           N
ATOM    108  CA  LEU A  16      17.101  16.545 109.706  1.00136.02           C
ATOM    109  CB  LEU A  16      18.397  16.116 108.988  1.00136.02           C
ATOM    110  CG  LEU A  16      18.208  15.642 107.546  1.00136.02           C
ATOM    111  CD1 LEU A  16      17.526  14.265 107.541  1.00136.02           C
ATOM    112  CD2 LEU A  16      17.494  16.704 106.693  1.00136.02           C
ATOM    113  C   LEU A  16      16.970  18.038 109.648  1.00136.02           C
ATOM    114  O   LEU A  16      16.065  18.583 109.015  1.00136.02           O
ATOM    115  N   SER A  17      17.903  18.727 110.340  1.00 35.04           N
ATOM    116  CA  SER A  17      17.898  20.155 110.479  1.00 35.04           C
ATOM    117  CB  SER A  17      19.128  20.686 111.240  1.00 35.04           C
ATOM    118  OG  SER A  17      19.140  20.182 112.567  1.00 35.04           O
ATOM    119  C   SER A  17      17.923  20.768 109.119  1.00 35.04           C
ATOM    120  O   SER A  17      18.432  20.184 108.164  1.00 35.04           O
ATOM    121  N   LYS A  18      17.348  21.981 109.007  1.00 44.03           N
ATOM    122  CA  LYS A  18      17.293  22.682 107.760  1.00 44.03           C
ATOM    123  CB  LYS A  18      16.530  24.014 107.842  1.00 44.03           C
ATOM    124  CG  LYS A  18      15.034  23.836 108.116  1.00 44.03           C
ATOM    125  CD  LYS A  18      14.296  25.146 108.386  1.00 44.03           C
ATOM    126  CE  LYS A  18      12.806  24.948 108.665  0.00 44.03           C
ATOM    127  NZ  LYS A  18      12.115  26.255 108.675  0.00 44.03           N
ATOM    128  C   LYS A  18      18.698  22.962 107.335  1.00 44.03           C
ATOM    129  O   LYS A  18      19.005  22.955 106.144  1.00 44.03           O
ATOM    130  N   LYS A  19      19.590  23.247 108.303  1.00105.57           N
ATOM    131  CA  LYS A  19      20.960  23.490 107.953  1.00105.57           C
ATOM    132  CB  LYS A  19      21.844  23.935 109.143  1.00105.57           C
ATOM    133  CG  LYS A  19      22.096  22.886 110.235  0.00105.57           C
ATOM    134  CD  LYS A  19      23.311  23.207 111.118  0.00105.57           C
ATOM    135  CE  LYS A  19      22.986  23.519 112.583  0.00105.57           C
ATOM    136  NZ  LYS A  19      22.216  24.777 112.691  0.00105.57           N
ATOM    137  C   LYS A  19      21.544  22.229 107.385  1.00105.57           C
ATOM    138  O   LYS A  19      22.263  22.262 106.388  1.00105.57           O
ATOM    139  N   ASP A  20      21.235  21.072 108.005  1.00 85.45           N
ATOM    140  CA  ASP A  20      21.791  19.808 107.614  1.00 85.45           C
ATOM    141  CB  ASP A  20      21.372  18.681 108.573  1.00 85.45           C
ATOM    142  CG  ASP A  20      22.047  17.401 108.119  1.00 85.45           C
ATOM    143  OD1 ASP A  20      23.216  17.479 107.655  1.00 85.45           O
ATOM    144  OD2 ASP A  20      21.390  16.330 108.210  1.00 85.45           O
ATOM    145  C   ASP A  20      21.337  19.440 106.234  1.00 85.45           C
ATOM    146  O   ASP A  20      22.126  18.969 105.414  1.00 85.45           O
ATOM    147  N   ALA A  21      20.043  19.645 105.937  1.00 28.70           N
ATOM    148  CA  ALA A  21      19.553  19.303 104.634  1.00 28.70           C
ATOM    149  CB  ALA A  21      18.052  19.594 104.458  1.00 28.70           C
ATOM    150  C   ALA A  21      20.309  20.150 103.665  1.00 28.70           C
ATOM    151  O   ALA A  21      20.772  19.671 102.631  1.00 28.70           O
ATOM    152  N   SER A  22      20.490  21.438 104.001  1.00 72.82           N
ATOM    153  CA  SER A  22      21.192  22.327 103.125  1.00 72.82           C
ATOM    154  CB  SER A  22      21.216  23.773 103.648  1.00 72.82           C
ATOM    155  OG  SER A  22      19.897  24.301 103.651  1.00 72.82           O
ATOM    156  C   SER A  22      22.610  21.865 102.983  1.00 72.82           C
ATOM    157  O   SER A  22      23.154  21.848 101.879  1.00 72.82           O
ATOM    158  N   LYS A  23      23.252  21.467 104.097  1.00 86.01           N
ATOM    159  CA  LYS A  23      24.633  21.088 104.000  1.00 86.01           C
ATOM    160  CB  LYS A  23      25.301  20.783 105.346  1.00 86.01           C
ATOM    161  CG  LYS A  23      26.783  20.471 105.143  1.00 86.01           C
ATOM    162  CD  LYS A  23      27.650  20.661 106.386  1.00 86.01           C
ATOM    163  CE  LYS A  23      29.144  20.628 106.056  1.00 86.01           C
ATOM    164  NZ  LYS A  23      29.937  21.233 107.150  1.00 86.01           N
ATOM    165  C   LYS A  23      24.792  19.872 103.148  1.00 86.01           C
ATOM    166  O   LYS A  23      25.646  19.834 102.264  1.00 86.01           O
ATOM    167  N   ALA A  24      23.969  18.835 103.390  1.00 33.22           N
ATOM    168  CA  ALA A  24      24.087  17.610 102.656  1.00 33.22           C
ATOM    169  CB  ALA A  24      23.142  16.509 103.172  1.00 33.22           C
ATOM    170  C   ALA A  24      23.773  17.859 101.214  1.00 33.22           C
ATOM    171  O   ALA A  24      24.423  17.314 100.323  1.00 33.22           O
ATOM    172  N   VAL A  25      22.750  18.686 100.942  1.00 48.70           N
ATOM    173  CA  VAL A  25      22.363  18.950  99.584  1.00 48.70           C
ATOM    174  CB  VAL A  25      21.144  19.818  99.478  1.00 48.70           C
ATOM    175  CG1 VAL A  25      20.939  20.172  97.997  1.00 48.70           C
ATOM    176  CG2 VAL A  25      19.945  19.077 100.089  1.00 48.70           C
ATOM    177  C   VAL A  25      23.456  19.663  98.838  1.00 48.70           C
ATOM    178  O   VAL A  25      23.754  19.312  97.700  1.00 48.70           O
ATOM    179  N   ASP A  26      24.096  20.690  99.433  1.00113.56           N
ATOM    180  CA  ASP A  26      25.041  21.418  98.632  1.00113.56           C
ATOM    181  CB  ASP A  26      25.613  22.703  99.269  1.00113.56           C
ATOM    182  CG  ASP A  26      26.666  22.366 100.315  1.00113.56           C
ATOM    183  OD1 ASP A  26      27.822  22.109  99.884  1.00113.56           O
ATOM    184  OD2 ASP A  26      26.354  22.374 101.534  1.00113.56           O
ATOM    185  C   ASP A  26      26.188  20.521  98.289  1.00113.56           C
ATOM    186  O   ASP A  26      26.700  20.553  97.173  1.00113.56           O
ATOM    187  N   ALA A  27      26.614  19.681  99.246  1.00 34.64           N
ATOM    188  CA  ALA A  27      27.722  18.796  99.037  1.00 34.64           C
ATOM    189  CB  ALA A  27      28.032  17.941 100.277  1.00 34.64           C
ATOM    190  C   ALA A  27      27.395  17.848  97.924  1.00 34.64           C
ATOM    191  O   ALA A  27      28.266  17.503  97.126  1.00 34.64           O
ATOM    192  N   VAL A  28      26.133  17.374  97.859  1.00110.39           N
ATOM    193  CA  VAL A  28      25.776  16.395  96.865  1.00110.39           C
ATOM    194  CB  VAL A  28      24.414  15.774  97.065  1.00110.39           C
ATOM    195  CG1 VAL A  28      24.375  15.146  98.469  1.00110.39           C
ATOM    196  CG2 VAL A  28      23.300  16.787  96.778  1.00110.39           C
ATOM    197  C   VAL A  28      25.862  16.981  95.484  1.00110.39           C
ATOM    198  O   VAL A  28      26.399  16.344  94.578  1.00110.39           O
ATOM    199  N   PHE A  29      25.341  18.208  95.278  1.00110.44           N
ATOM    200  CA  PHE A  29      25.398  18.806  93.972  1.00110.44           C
ATOM    201  CB  PHE A  29      24.541  20.073  93.811  1.00110.44           C
ATOM    202  CG  PHE A  29      23.143  19.601  93.603  1.00110.44           C
ATOM    203  CD1 PHE A  29      22.734  19.241  92.337  1.00110.44           C
ATOM    204  CD2 PHE A  29      22.253  19.501  94.645  1.00110.44           C
ATOM    205  CE1 PHE A  29      21.456  18.790  92.112  1.00110.44           C
ATOM    206  CE2 PHE A  29      20.971  19.052  94.427  1.00110.44           C
ATOM    207  CZ  PHE A  29      20.570  18.705  93.157  1.00110.44           C
ATOM    208  C   PHE A  29      26.809  19.115  93.591  1.00110.44           C
ATOM    209  O   PHE A  29      27.190  18.945  92.433  1.00110.44           O
ATOM    210  N   ASP A  30      27.621  19.591  94.552  1.00 31.07           N
ATOM    211  CA  ASP A  30      28.982  19.926  94.247  1.00 31.07           C
ATOM    212  CB  ASP A  30      29.741  20.507  95.451  1.00 31.07           C
ATOM    213  CG  ASP A  30      29.097  21.852  95.764  1.00 31.07           C
ATOM    214  OD1 ASP A  30      28.030  22.144  95.162  1.00 31.07           O
ATOM    215  OD2 ASP A  30      29.665  22.603  96.597  1.00 31.07           O
ATOM    216  C   ASP A  30      29.682  18.678  93.806  1.00 31.07           C
ATOM    217  O   ASP A  30      30.476  18.703  92.867  1.00 31.07           O
ATOM    218  N   ALA A  31      29.389  17.545  94.473  1.00 35.32           N
ATOM    219  CA  ALA A  31      29.997  16.277  94.170  1.00 35.32           C
ATOM    220  CB  ALA A  31      29.507  15.154  95.105  1.00 35.32           C
ATOM    221  C   ALA A  31      29.643  15.857  92.775  1.00 35.32           C
ATOM    222  O   ALA A  31      30.490  15.350  92.041  1.00 35.32           O
ATOM    223  N   ILE A  32      28.376  16.053  92.362  1.00 52.77           N
ATOM    224  CA  ILE A  32      27.974  15.629  91.049  1.00 52.77           C
ATOM    225  CB  ILE A  32      26.537  15.903  90.722  1.00 52.77           C
ATOM    226  CG1 ILE A  32      25.587  15.054  91.581  1.00 52.77           C
ATOM    227  CG2 ILE A  32      26.373  15.710  89.203  1.00 52.77           C
ATOM    228  CD1 ILE A  32      24.118  15.440  91.408  1.00 52.77           C
ATOM    229  C   ILE A  32      28.751  16.368  89.999  1.00 52.77           C
ATOM    230  O   ILE A  32      29.210  15.759  89.034  1.00 52.77           O
ATOM    231  N   THR A  33      28.908  17.697  90.151  1.00104.69           N
ATOM    232  CA  THR A  33      29.594  18.486  89.164  1.00104.69           C
ATOM    233  CB  THR A  33      29.616  19.959  89.475  1.00104.69           C
ATOM    234  OG1 THR A  33      30.183  20.178  90.760  1.00104.69           O
ATOM    235  CG2 THR A  33      28.190  20.530  89.385  1.00104.69           C
ATOM    236  C   THR A  33      31.013  18.029  89.056  1.00104.69           C
ATOM    237  O   THR A  33      31.556  17.953  87.954  1.00104.69           O
ATOM    238  N   GLU A  34      31.653  17.720  90.201  1.00 76.54           N
ATOM    239  CA  GLU A  34      33.030  17.317  90.213  1.00 76.54           C
ATOM    240  CB  GLU A  34      33.586  17.190  91.650  1.00 76.54           C
ATOM    241  CG  GLU A  34      33.629  18.513  92.437  1.00 76.54           C
ATOM    242  CD  GLU A  34      34.750  19.402  91.898  0.00 76.54           C
ATOM    243  OE1 GLU A  34      35.937  19.018  92.062  0.00 76.54           O
ATOM    244  OE2 GLU A  34      34.434  20.479  91.326  0.00 76.54           O
ATOM    245  C   GLU A  34      33.199  16.000  89.494  1.00 76.54           C
ATOM    246  O   GLU A  34      34.116  15.841  88.689  1.00 76.54           O
ATOM    247  N   ALA A  35      32.310  15.021  89.759  1.00 40.29           N
ATOM    248  CA  ALA A  35      32.391  13.707  89.174  1.00 40.29           C
ATOM    249  CB  ALA A  35      31.312  12.767  89.736  1.00 40.29           C
ATOM    250  C   ALA A  35      32.190  13.773  87.689  1.00 40.29           C
ATOM    251  O   ALA A  35      32.887  13.104  86.925  1.00 40.29           O
ATOM    252  N   LEU A  36      31.205  14.568  87.234  1.00 92.03           N
ATOM    253  CA  LEU A  36      30.930  14.648  85.830  1.00 92.03           C
ATOM    254  CB  LEU A  36      29.600  15.377  85.534  1.00 92.03           C
ATOM    255  CG  LEU A  36      29.237  15.500  84.039  1.00 92.03           C
ATOM    256  CD1 LEU A  36      27.767  15.896  83.863  1.00 92.03           C
ATOM    257  CD2 LEU A  36      30.130  16.512  83.311  1.00 92.03           C
ATOM    258  C   LEU A  36      32.082  15.302  85.128  1.00 92.03           C
ATOM    259  O   LEU A  36      32.498  14.854  84.064  1.00 92.03           O
ATOM    260  N   LYS A  37      32.657  16.357  85.732  1.00115.18           N
ATOM    261  CA  LYS A  37      33.726  17.143  85.164  1.00115.18           C
ATOM    262  CB  LYS A  37      34.213  18.192  86.178  1.00115.18           C
ATOM    263  CG  LYS A  37      35.351  19.098  85.708  1.00115.18           C
ATOM    264  CD  LYS A  37      35.654  20.216  86.711  1.00115.18           C
ATOM    265  CE  LYS A  37      36.703  21.222  86.237  1.00115.18           C
ATOM    266  NZ  LYS A  37      38.056  20.637  86.361  1.00115.18           N
ATOM    267  C   LYS A  37      34.899  16.252  84.892  1.00115.18           C
ATOM    268  O   LYS A  37      35.617  16.419  83.906  1.00115.18           O
ATOM    269  N   ASN A  38      35.130  15.314  85.819  1.00131.15           N
ATOM    270  CA  ASN A  38      36.202  14.366  85.819  1.00131.15           C
ATOM    271  CB  ASN A  38      36.360  13.707  87.194  1.00131.15           C
ATOM    272  CG  ASN A  38      37.839  13.420  87.368  1.00131.15           C
ATOM    273  OD1 ASN A  38      38.595  13.430  86.399  1.00131.15           O
ATOM    274  ND2 ASN A  38      38.275  13.190  88.636  1.00131.15           N
ATOM    275  C   ASN A  38      35.942  13.308  84.781  1.00131.15           C
ATOM    276  O   ASN A  38      36.861  12.596  84.381  1.00131.15           O
ATOM    277  N   GLY A  39      34.674  13.135  84.347  1.00 37.13           N
ATOM    278  CA  GLY A  39      34.387  12.148  83.340  1.00 37.13           C
ATOM    279  C   GLY A  39      33.709  10.961  83.955  1.00 37.13           C
ATOM    280  O   GLY A  39      33.532   9.932  83.304  1.00 37.13           O
ATOM    281  N   ASP A  40      33.336  11.058  85.242  1.00 58.29           N
ATOM    282  CA  ASP A  40      32.644   9.981  85.888  1.00 58.29           C
ATOM    283  CB  ASP A  40      32.788  10.075  87.419  1.00 58.29           C
ATOM    284  CG  ASP A  40      32.469   8.728  88.046  1.00 58.29           C
ATOM    285  OD1 ASP A  40      32.923   7.695  87.488  1.00 58.29           O
ATOM    286  OD2 ASP A  40      31.794   8.717  89.108  1.00 58.29           O
ATOM    287  C   ASP A  40      31.177  10.100  85.552  1.00 58.29           C
ATOM    288  O   ASP A  40      30.693  11.183  85.231  1.00 58.29           O
ATOM    289  N   LYS A  41      30.429   8.977  85.611  1.00 87.65           N
ATOM    290  CA  LYS A  41      29.009   9.010  85.361  1.00 87.65           C
ATOM    291  CB  LYS A  41      28.471   7.789  84.588  1.00 87.65           C
ATOM    292  CG  LYS A  41      26.958   7.857  84.339  1.00 87.65           C
ATOM    293  CD  LYS A  41      26.346   6.629  83.655  1.00 87.65           C
ATOM    294  CE  LYS A  41      26.182   6.738  82.142  1.00 87.65           C
ATOM    295  NZ  LYS A  41      25.157   5.775  81.684  1.00 87.65           N
ATOM    296  C   LYS A  41      28.348   8.924  86.701  1.00 87.65           C
ATOM    297  O   LYS A  41      28.696   8.065  87.507  1.00 87.65           O
ATOM    298  N   VAL A  42      27.374   9.811  86.982  1.00 46.11           N
ATOM    299  CA  VAL A  42      26.695   9.717  88.244  1.00 46.11           C
ATOM    300  CB  VAL A  42      26.342  11.044  88.848  1.00 46.11           C
ATOM    301  CG1 VAL A  42      25.504  10.789  90.113  1.00 46.11           C
ATOM    302  CG2 VAL A  42      27.635  11.836  89.097  1.00 46.11           C
ATOM    303  C   VAL A  42      25.401   9.022  87.982  1.00 46.11           C
ATOM    304  O   VAL A  42      24.607   9.467  87.154  1.00 46.11           O
ATOM    305  N   GLN A  43      25.149   7.894  88.677  1.00 92.45           N
ATOM    306  CA  GLN A  43      23.909   7.229  88.425  1.00 92.45           C
ATOM    307  CB  GLN A  43      24.022   5.815  87.846  1.00 92.45           C
ATOM    308  CG  GLN A  43      22.628   5.233  87.620  1.00 92.45           C
ATOM    309  CD  GLN A  43      22.757   3.895  86.918  1.00 92.45           C
ATOM    310  OE1 GLN A  43      23.854   3.358  86.773  1.00 92.45           O
ATOM    311  NE2 GLN A  43      21.603   3.343  86.461  1.00 92.45           N
ATOM    312  C   GLN A  43      23.116   7.127  89.689  1.00 92.45           C
ATOM    313  O   GLN A  43      23.625   6.802  90.760  1.00 92.45           O
ATOM    314  N   LEU A  44      21.815   7.436  89.576  1.00 78.80           N
ATOM    315  CA  LEU A  44      20.925   7.361  90.691  1.00 78.80           C
ATOM    316  CB  LEU A  44      20.494   8.768  91.125  1.00 78.80           C
ATOM    317  CG  LEU A  44      21.708   9.647  91.487  1.00 78.80           C
ATOM    318  CD1 LEU A  44      21.285  11.072  91.873  1.00 78.80           C
ATOM    319  CD2 LEU A  44      22.570   8.970  92.563  1.00 78.80           C
ATOM    320  C   LEU A  44      19.736   6.597  90.193  1.00 78.80           C
ATOM    321  O   LEU A  44      18.931   7.112  89.417  1.00 78.80           O
ATOM    322  N   ILE A  45      19.569   5.349  90.665  1.00167.09           N
ATOM    323  CA  ILE A  45      18.540   4.519  90.109  1.00167.09           C
ATOM    324  CB  ILE A  45      18.582   3.096  90.604  1.00167.09           C
ATOM    325  CG1 ILE A  45      18.438   3.024  92.133  0.00167.09           C
ATOM    326  CG2 ILE A  45      19.885   2.455  90.103  0.00167.09           C
ATOM    327  CD1 ILE A  45      19.631   3.596  92.903  1.00167.09           C
ATOM    328  C   ILE A  45      17.182   5.097  90.358  1.00167.09           C
ATOM    329  O   ILE A  45      16.821   5.454  91.477  1.00167.09           O
ATOM    330  N   GLY A  46      16.413   5.229  89.256  1.00 45.66           N
ATOM    331  CA  GLY A  46      15.055   5.696  89.236  1.00 45.66           C
ATOM    332  C   GLY A  46      15.041   7.159  88.897  1.00 45.66           C
ATOM    333  O   GLY A  46      14.221   7.613  88.098  1.00 45.66           O
ATOM    334  N   PHE A  47      15.929   7.941  89.545  1.00 76.33           N
ATOM    335  CA  PHE A  47      15.993   9.362  89.304  1.00 76.33           C
ATOM    336  CB  PHE A  47      16.817  10.077  90.390  1.00 76.33           C
ATOM    337  CG  PHE A  47      16.851  11.537  90.103  1.00 76.33           C
ATOM    338  CD1 PHE A  47      15.808  12.341  90.495  1.00 76.33           C
ATOM    339  CD2 PHE A  47      17.923  12.104  89.456  1.00 76.33           C
ATOM    340  CE1 PHE A  47      15.828  13.690  90.240  1.00 76.33           C
ATOM    341  CE2 PHE A  47      17.947  13.455  89.198  1.00 76.33           C
ATOM    342  CZ  PHE A  47      16.900  14.253  89.590  1.00 76.33           C
ATOM    343  C   PHE A  47      16.606   9.676  87.973  1.00 76.33           C
ATOM    344  O   PHE A  47      16.005  10.382  87.157  1.00 76.33           O
ATOM    345  N   GLY A  48      17.813   9.141  87.690  1.00 37.05           N
ATOM    346  CA  GLY A  48      18.413   9.468  86.425  1.00 37.05           C
ATOM    347  C   GLY A  48      19.902   9.499  86.581  1.00 37.05           C
ATOM    348  O   GLY A  48      20.437   9.259  87.665  1.00 37.05           O
ATOM    349  N   ASN A  49      20.623   9.801  85.479  1.00 49.25           N
ATOM    350  CA  ASN A  49      22.054   9.833  85.554  1.00 49.25           C
ATOM    351  CB  ASN A  49      22.728   8.623  84.891  1.00 49.25           C
ATOM    352  CG  ASN A  49      22.319   8.617  83.430  1.00 49.25           C
ATOM    353  OD1 ASN A  49      21.186   8.281  83.087  1.00 49.25           O
ATOM    354  ND2 ASN A  49      23.268   9.008  82.539  1.00 49.25           N
ATOM    355  C   ASN A  49      22.574  11.071  84.888  1.00 49.25           C
ATOM    356  O   ASN A  49      21.916  11.657  84.026  1.00 49.25           O
ATOM    357  N   PHE A  50      23.779  11.513  85.311  1.00 66.90           N
ATOM    358  CA  PHE A  50      24.419  12.665  84.741  1.00 66.90           C
ATOM    359  CB  PHE A  50      24.788  13.772  85.751  1.00 66.90           C
ATOM    360  CG  PHE A  50      23.570  14.311  86.419  1.00 66.90           C
ATOM    361  CD1 PHE A  50      23.070  13.688  87.538  1.00 66.90           C
ATOM    362  CD2 PHE A  50      22.937  15.443  85.949  1.00 66.90           C
ATOM    363  CE1 PHE A  50      21.952  14.170  88.176  1.00 66.90           C
ATOM    364  CE2 PHE A  50      21.819  15.931  86.583  1.00 66.90           C
ATOM    365  CZ  PHE A  50      21.323  15.293  87.696  1.00 66.90           C
ATOM    366  C   PHE A  50      25.743  12.209  84.212  1.00 66.90           C
ATOM    367  O   PHE A  50      26.402  11.358  84.810  1.00 66.90           O
ATOM    368  N   GLU A  51      26.172  12.753  83.058  1.00 76.27           N
ATOM    369  CA  GLU A  51      27.460  12.370  82.555  1.00 76.27           C
ATOM    370  CB  GLU A  51      27.485  10.992  81.866  1.00 76.27           C
ATOM    371  CG  GLU A  51      26.453  10.849  80.750  1.00 76.27           C
ATOM    372  CD  GLU A  51      26.852   9.682  79.857  1.00 76.27           C
ATOM    373  OE1 GLU A  51      27.179   8.588  80.386  1.00 76.27           O
ATOM    374  OE2 GLU A  51      26.841   9.883  78.614  1.00 76.27           O
ATOM    375  C   GLU A  51      27.925  13.397  81.572  1.00 76.27           C
ATOM    376  O   GLU A  51      27.194  14.326  81.229  1.00 76.27           O
ATOM    377  N   VAL A  52      29.191  13.268  81.125  1.00 62.21           N
ATOM    378  CA  VAL A  52      29.757  14.146  80.139  1.00 62.21           C
ATOM    379  CB  VAL A  52      31.258  14.216  80.161  1.00 62.21           C
ATOM    380  CG1 VAL A  52      31.704  14.946  78.886  1.00 62.21           C
ATOM    381  CG2 VAL A  52      31.739  14.897  81.444  1.00 62.21           C
ATOM    382  C   VAL A  52      29.477  13.532  78.806  1.00 62.21           C
ATOM    383  O   VAL A  52      29.681  12.335  78.619  1.00 62.21           O
ATOM    384  N   ARG A  53      28.998  14.328  77.829  1.00 95.56           N
ATOM    385  CA  ARG A  53      28.781  13.734  76.540  1.00 95.56           C
ATOM    386  CB  ARG A  53      27.292  13.501  76.187  1.00 95.56           C
ATOM    387  CG  ARG A  53      26.626  12.472  77.116  1.00 95.56           C
ATOM    388  CD  ARG A  53      25.203  12.032  76.748  1.00 95.56           C
ATOM    389  NE  ARG A  53      24.626  11.411  77.980  1.00 95.56           N
ATOM    390  CZ  ARG A  53      24.007  10.193  77.957  1.00 95.56           C
ATOM    391  NH1 ARG A  53      23.883   9.500  76.789  1.00 95.56           N
ATOM    392  NH2 ARG A  53      23.487   9.679  79.109  1.00 95.56           N
ATOM    393  C   ARG A  53      29.432  14.608  75.517  1.00 95.56           C
ATOM    394  O   ARG A  53      29.537  15.823  75.682  1.00 95.56           O
ATOM    395  N   GLU A  54      29.931  13.990  74.431  1.00111.19           N
ATOM    396  CA  GLU A  54      30.638  14.723  73.415  1.00111.19           C
ATOM    397  CB  GLU A  54      31.549  13.855  72.533  1.00111.19           C
ATOM    398  CG  GLU A  54      32.930  13.633  73.144  1.00111.19           C
ATOM    399  CD  GLU A  54      32.733  13.165  74.577  1.00111.19           C
ATOM    400  OE1 GLU A  54      31.884  12.263  74.798  1.00111.19           O
ATOM    401  OE2 GLU A  54      33.424  13.719  75.470  1.00111.19           O
ATOM    402  C   GLU A  54      29.719  15.474  72.497  1.00111.19           C
ATOM    403  O   GLU A  54      28.578  15.084  72.254  1.00111.19           O
ATOM    404  N   ARG A  55      30.237  16.604  71.963  1.00 78.55           N
ATOM    405  CA  ARG A  55      29.521  17.434  71.033  1.00 78.55           C
ATOM    406  CB  ARG A  55      29.065  18.783  71.623  1.00 78.55           C
ATOM    407  CG  ARG A  55      27.926  18.649  72.639  1.00 78.55           C
ATOM    408  CD  ARG A  55      26.541  18.537  71.996  1.00 78.55           C
ATOM    409  NE  ARG A  55      25.553  18.361  73.095  1.00 78.55           N
ATOM    410  CZ  ARG A  55      25.226  17.109  73.531  1.00 78.55           C
ATOM    411  NH1 ARG A  55      25.768  16.007  72.932  1.00 78.55           N
ATOM    412  NH2 ARG A  55      24.341  16.956  74.559  1.00 78.55           N
ATOM    413  C   ARG A  55      30.423  17.695  69.867  1.00 78.55           C
ATOM    414  O   ARG A  55      31.646  17.689  69.998  1.00 78.55           O
ATOM    415  N   ALA A  56      29.817  17.928  68.685  1.00 40.94           N
ATOM    416  CA  ALA A  56      30.531  18.090  67.446  1.00 40.94           C
ATOM    417  CB  ALA A  56      29.644  17.917  66.201  1.00 40.94           C
ATOM    418  C   ALA A  56      31.173  19.440  67.362  1.00 40.94           C
ATOM    419  O   ALA A  56      30.839  20.370  68.096  1.00 40.94           O
ATOM    420  N   ALA A  57      32.141  19.561  66.434  1.00 40.21           N
ATOM    421  CA  ALA A  57      32.869  20.777  66.213  1.00 40.21           C
ATOM    422  CB  ALA A  57      34.030  20.616  65.215  1.00 40.21           C
ATOM    423  C   ALA A  57      31.923  21.805  65.667  1.00 40.21           C
ATOM    424  O   ALA A  57      30.873  21.470  65.125  1.00 40.21           O
ATOM    425  N   ARG A  58      32.263  23.099  65.839  1.00181.41           N
ATOM    426  CA  ARG A  58      31.403  24.167  65.394  1.00181.41           C
ATOM    427  CB  ARG A  58      30.566  24.757  66.541  1.00181.41           C
ATOM    428  CG  ARG A  58      29.815  23.717  67.374  1.00181.41           C
ATOM    429  CD  ARG A  58      29.326  24.234  68.731  1.00181.41           C
ATOM    430  NE  ARG A  58      28.761  25.593  68.508  1.00181.41           N
ATOM    431  CZ  ARG A  58      29.554  26.691  68.684  1.00181.41           C
ATOM    432  NH1 ARG A  58      30.834  26.548  69.136  1.00181.41           N
ATOM    433  NH2 ARG A  58      29.070  27.933  68.403  1.00181.41           N
ATOM    434  C   ARG A  58      32.310  25.289  64.988  1.00181.41           C
ATOM    435  O   ARG A  58      33.526  25.147  65.011  1.00181.41           O
ATOM    436  N   LYS A  59      31.745  26.437  64.555  1.00177.91           N
ATOM    437  CA  LYS A  59      32.591  27.579  64.328  1.00177.91           C
ATOM    438  CB  LYS A  59      32.351  28.340  63.010  1.00177.91           C
ATOM    439  CG  LYS A  59      31.075  29.184  62.987  0.00177.91           C
ATOM    440  CD  LYS A  59      29.788  28.367  63.078  0.00177.91           C
ATOM    441  CE  LYS A  59      28.540  29.226  63.287  1.00177.91           C
ATOM    442  NZ  LYS A  59      28.007  29.675  61.983  1.00177.91           N
ATOM    443  C   LYS A  59      32.265  28.518  65.448  1.00177.91           C
ATOM    444  O   LYS A  59      31.161  28.486  65.987  1.00177.91           O
ATOM    445  N   GLY A  60      33.214  29.379  65.853  1.00 53.44           N
ATOM    446  CA  GLY A  60      32.900  30.259  66.942  1.00 53.44           C
ATOM    447  C   GLY A  60      33.822  31.431  66.883  1.00 53.44           C
ATOM    448  O   GLY A  60      34.419  31.710  65.845  1.00 53.44           O
ATOM    449  N   ARG A  61      33.923  32.166  68.012  1.00170.36           N
ATOM    450  CA  ARG A  61      34.785  33.311  68.118  1.00170.36           C
ATOM    451  CB  ARG A  61      34.023  34.640  68.210  1.00170.36           C
ATOM    452  CG  ARG A  61      33.491  35.160  66.881  1.00170.36           C
ATOM    453  CD  ARG A  61      34.347  36.301  66.331  1.00170.36           C
ATOM    454  NE  ARG A  61      33.647  36.928  65.174  1.00170.36           N
ATOM    455  CZ  ARG A  61      33.823  38.261  64.954  1.00170.36           C
ATOM    456  NH1 ARG A  61      34.593  38.995  65.813  1.00170.36           N
ATOM    457  NH2 ARG A  61      33.258  38.867  63.869  1.00170.36           N
ATOM    458  C   ARG A  61      35.536  33.210  69.410  1.00170.36           C
ATOM    459  O   ARG A  61      34.978  32.844  70.442  1.00170.36           O
ATOM    460  N   ASN A  62      36.836  33.557  69.404  1.00 70.15           N
ATOM    461  CA  ASN A  62      37.571  33.493  70.636  1.00 70.15           C
ATOM    462  CB  ASN A  62      39.053  33.118  70.414  1.00 70.15           C
ATOM    463  CG  ASN A  62      39.821  33.052  71.730  1.00 70.15           C
ATOM    464  OD1 ASN A  62      39.594  33.846  72.642  1.00 70.15           O
ATOM    465  ND2 ASN A  62      40.782  32.095  71.832  1.00 70.15           N
ATOM    466  C   ASN A  62      37.471  34.852  71.236  1.00 70.15           C
ATOM    467  O   ASN A  62      37.925  35.825  70.648  1.00 70.15           O
ATOM    468  N   PRO A  63      36.873  34.947  72.390  1.00 78.15           N
ATOM    469  CA  PRO A  63      36.623  36.210  73.031  1.00 78.15           C
ATOM    470  CD  PRO A  63      36.827  33.836  73.325  1.00 78.15           C
ATOM    471  CB  PRO A  63      36.027  35.858  74.394  1.00 78.15           C
ATOM    472  CG  PRO A  63      36.647  34.483  74.708  1.00 78.15           C
ATOM    473  C   PRO A  63      37.826  37.088  73.178  1.00 78.15           C
ATOM    474  O   PRO A  63      37.694  38.293  72.959  1.00 78.15           O
ATOM    475  N   GLN A  64      38.985  36.553  73.609  1.00 98.46           N
ATOM    476  CA  GLN A  64      40.077  37.461  73.799  1.00 98.46           C
ATOM    477  CB  GLN A  64      41.195  36.930  74.718  1.00 98.46           C
ATOM    478  CG  GLN A  64      42.231  38.006  75.068  1.00 98.46           C
ATOM    479  CD  GLN A  64      42.977  37.575  76.324  1.00 98.46           C
ATOM    480  OE1 GLN A  64      43.196  36.387  76.558  1.00 98.46           O
ATOM    481  NE2 GLN A  64      43.354  38.568  77.175  1.00 98.46           N
ATOM    482  C   GLN A  64      40.664  37.893  72.493  1.00 98.46           C
ATOM    483  O   GLN A  64      40.903  39.081  72.285  1.00 98.46           O
ATOM    484  N   THR A  65      40.912  36.932  71.580  1.00113.86           N
ATOM    485  CA  THR A  65      41.525  37.224  70.314  1.00113.86           C
ATOM    486  CB  THR A  65      41.989  35.991  69.594  1.00113.86           C
ATOM    487  OG1 THR A  65      42.727  36.355  68.440  1.00113.86           O
ATOM    488  CG2 THR A  65      40.772  35.156  69.181  1.00113.86           C
ATOM    489  C   THR A  65      40.602  37.972  69.392  1.00113.86           C
ATOM    490  O   THR A  65      41.016  38.914  68.722  1.00113.86           O
ATOM    491  N   GLY A  66      39.321  37.570  69.325  1.00 20.60           N
ATOM    492  CA  GLY A  66      38.366  38.169  68.438  1.00 20.60           C
ATOM    493  C   GLY A  66      38.425  37.424  67.138  1.00 20.60           C
ATOM    494  O   GLY A  66      37.640  37.678  66.226  1.00 20.60           O
ATOM    495  N   GLU A  67      39.369  36.473  67.024  1.00 45.75           N
ATOM    496  CA  GLU A  67      39.535  35.729  65.809  1.00 45.75           C
ATOM    497  CB  GLU A  67      40.893  35.002  65.768  1.00 45.75           C
ATOM    498  CG  GLU A  67      41.229  34.250  64.478  1.00 45.75           C
ATOM    499  CD  GLU A  67      42.608  33.631  64.685  1.00 45.75           C
ATOM    500  OE1 GLU A  67      43.507  34.353  65.193  1.00 45.75           O
ATOM    501  OE2 GLU A  67      42.780  32.428  64.350  1.00 45.75           O
ATOM    502  C   GLU A  67      38.447  34.706  65.712  1.00 45.75           C
ATOM    503  O   GLU A  67      38.104  34.055  66.698  1.00 45.75           O
ATOM    504  N   GLU A  68      37.865  34.549  64.506  1.00 80.92           N
ATOM    505  CA  GLU A  68      36.842  33.562  64.328  1.00 80.92           C
ATOM    506  CB  GLU A  68      35.902  33.867  63.150  1.00 80.92           C
ATOM    507  CG  GLU A  68      35.024  35.085  63.455  1.00 80.92           C
ATOM    508  CD  GLU A  68      34.197  35.452  62.232  1.00 80.92           C
ATOM    509  OE1 GLU A  68      33.299  34.658  61.841  1.00 80.92           O
ATOM    510  OE2 GLU A  68      34.456  36.550  61.671  1.00 80.92           O
ATOM    511  C   GLU A  68      37.538  32.255  64.144  1.00 80.92           C
ATOM    512  O   GLU A  68      38.634  32.207  63.587  1.00 80.92           O
ATOM    513  N   ILE A  69      36.932  31.162  64.645  1.00143.97           N
ATOM    514  CA  ILE A  69      37.607  29.897  64.591  1.00143.97           C
ATOM    515  CB  ILE A  69      38.481  29.667  65.797  1.00143.97           C
ATOM    516  CG1 ILE A  69      37.689  29.811  67.116  1.00143.97           C
ATOM    517  CG2 ILE A  69      39.677  30.625  65.693  1.00143.97           C
ATOM    518  CD1 ILE A  69      36.647  28.729  67.402  1.00143.97           C
ATOM    519  C   ILE A  69      36.653  28.744  64.463  1.00143.97           C
ATOM    520  O   ILE A  69      35.435  28.900  64.550  1.00143.97           O
ATOM    521  N   GLU A  70      37.211  27.544  64.197  1.00 84.21           N
ATOM    522  CA  GLU A  70      36.439  26.331  64.185  1.00 84.21           C
ATOM    523  CB  GLU A  70      36.775  25.347  63.040  1.00 84.21           C
ATOM    524  CG  GLU A  70      35.932  24.061  63.047  1.00 84.21           C
ATOM    525  CD  GLU A  70      34.702  24.275  62.167  1.00 84.21           C
ATOM    526  OE1 GLU A  70      34.670  25.313  61.458  1.00 84.21           O
ATOM    527  OE2 GLU A  70      33.794  23.403  62.184  1.00 84.21           O
ATOM    528  C   GLU A  70      36.814  25.639  65.450  1.00 84.21           C
ATOM    529  O   GLU A  70      37.993  25.408  65.720  1.00 84.21           O
ATOM    530  N   ILE A  71      35.806  25.261  66.253  1.00141.08           N
ATOM    531  CA  ILE A  71      36.081  24.668  67.520  1.00141.08           C
ATOM    532  CB  ILE A  71      35.089  24.951  68.618  1.00141.08           C
ATOM    533  CG1 ILE A  71      33.720  24.320  68.303  1.00141.08           C
ATOM    534  CG2 ILE A  71      35.032  26.463  68.874  1.00141.08           C
ATOM    535  CD1 ILE A  71      32.818  24.187  69.530  1.00141.08           C
ATOM    536  C   ILE A  71      36.011  23.202  67.373  1.00141.08           C
ATOM    537  O   ILE A  71      35.163  22.654  66.671  1.00141.08           O
ATOM    538  N   ALA A  72      36.954  22.538  68.048  1.00 47.73           N
ATOM    539  CA  ALA A  72      36.968  21.118  68.063  1.00 47.73           C
ATOM    540  CB  ALA A  72      38.290  20.521  68.573  1.00 47.73           C
ATOM    541  C   ALA A  72      35.876  20.693  68.984  1.00 47.73           C
ATOM    542  O   ALA A  72      35.249  21.505  69.664  1.00 47.73           O
ATOM    543  N   ALA A  73      35.610  19.381  69.009  1.00 48.84           N
ATOM    544  CA  ALA A  73      34.556  18.858  69.818  1.00 48.84           C
ATOM    545  CB  ALA A  73      34.506  17.321  69.822  1.00 48.84           C
ATOM    546  C   ALA A  73      34.760  19.303  71.239  1.00 48.84           C
ATOM    547  O   ALA A  73      35.889  19.522  71.677  1.00 48.84           O
ATOM    548  N   SER A  74      33.638  19.478  71.973  1.00 51.63           N
ATOM    549  CA  SER A  74      33.641  19.909  73.347  1.00 51.63           C
ATOM    550  CB  SER A  74      33.154  21.361  73.537  1.00 51.63           C
ATOM    551  OG  SER A  74      33.176  21.728  74.911  1.00 51.63           O
ATOM    552  C   SER A  74      32.689  19.019  74.068  1.00 51.63           C
ATOM    553  O   SER A  74      31.950  18.262  73.441  1.00 51.63           O
ATOM    554  N   LYS A  75      32.706  19.086  75.415  1.00 55.87           N
ATOM    555  CA  LYS A  75      31.869  18.234  76.214  1.00 55.87           C
ATOM    556  CB  LYS A  75      32.652  17.447  77.280  1.00 55.87           C
ATOM    557  CG  LYS A  75      33.569  16.364  76.707  1.00 55.87           C
ATOM    558  CD  LYS A  75      34.630  15.873  77.697  1.00 55.87           C
ATOM    559  CE  LYS A  75      35.486  14.720  77.167  1.00 55.87           C
ATOM    560  NZ  LYS A  75      36.698  14.560  78.005  1.00 55.87           N
ATOM    561  C   LYS A  75      30.872  19.068  76.955  1.00 55.87           C
ATOM    562  O   LYS A  75      31.129  20.221  77.298  1.00 55.87           O
ATOM    563  N   VAL A  76      29.678  18.491  77.205  1.00 54.13           N
ATOM    564  CA  VAL A  76      28.678  19.164  77.981  1.00 54.13           C
ATOM    565  CB  VAL A  76      27.586  19.785  77.161  1.00 54.13           C
ATOM    566  CG1 VAL A  76      28.187  20.955  76.360  1.00 54.13           C
ATOM    567  CG2 VAL A  76      26.966  18.690  76.280  1.00 54.13           C
ATOM    568  C   VAL A  76      28.066  18.163  78.927  1.00 54.13           C
ATOM    569  O   VAL A  76      28.129  16.953  78.710  1.00 54.13           O
ATOM    570  N   PRO A  77      27.509  18.653  80.003  1.00162.81           N
ATOM    571  CA  PRO A  77      26.870  17.782  80.962  1.00162.81           C
ATOM    572  CD  PRO A  77      28.025  19.861  80.621  1.00162.81           C
ATOM    573  CB  PRO A  77      26.680  18.620  82.224  1.00162.81           C
ATOM    574  CG  PRO A  77      27.792  19.679  82.128  1.00162.81           C
ATOM    575  C   PRO A  77      25.578  17.264  80.405  1.00162.81           C
ATOM    576  O   PRO A  77      24.925  17.987  79.654  1.00162.81           O
ATOM    577  N   ALA A  78      25.171  16.027  80.755  1.00 42.00           N
ATOM    578  CA  ALA A  78      23.940  15.515  80.219  1.00 42.00           C
ATOM    579  CB  ALA A  78      24.143  14.488  79.091  1.00 42.00           C
ATOM    580  C   ALA A  78      23.208  14.801  81.311  1.00 42.00           C
ATOM    581  O   ALA A  78      23.816  14.209  82.202  1.00 42.00           O
ATOM    582  N   PHE A  79      21.860  14.843  81.254  1.00 77.55           N
ATOM    583  CA  PHE A  79      21.033  14.210  82.238  1.00 77.55           C
ATOM    584  CB  PHE A  79      20.201  15.247  83.024  1.00 77.55           C
ATOM    585  CG  PHE A  79      19.210  14.610  83.946  1.00 77.55           C
ATOM    586  CD1 PHE A  79      19.599  14.001  85.118  1.00 77.55           C
ATOM    587  CD2 PHE A  79      17.865  14.666  83.651  1.00 77.55           C
ATOM    588  CE1 PHE A  79      18.666  13.434  85.957  1.00 77.55           C
ATOM    589  CE2 PHE A  79      16.928  14.103  84.484  1.00 77.55           C
ATOM    590  CZ  PHE A  79      17.329  13.481  85.642  1.00 77.55           C
ATOM    591  C   PHE A  79      20.099  13.280  81.525  1.00 77.55           C
ATOM    592  O   PHE A  79      19.513  13.641  80.506  1.00 77.55           O
ATOM    593  N   LYS A  80      19.975  12.039  82.038  1.00152.94           N
ATOM    594  CA  LYS A  80      19.043  11.078  81.513  1.00152.94           C
ATOM    595  CB  LYS A  80      19.673   9.736  81.106  1.00152.94           C
ATOM    596  CG  LYS A  80      20.579   9.882  79.885  1.00152.94           C
ATOM    597  CD  LYS A  80      19.843  10.457  78.675  1.00152.94           C
ATOM    598  CE  LYS A  80      20.780  10.878  77.545  1.00152.94           C
ATOM    599  NZ  LYS A  80      21.629  11.998  78.003  1.00152.94           N
ATOM    600  C   LYS A  80      18.085  10.829  82.632  1.00152.94           C
ATOM    601  O   LYS A  80      18.464  10.582  83.772  1.00152.94           O
ATOM    602  N   PRO A  81      16.840  10.883  82.271  1.00234.45           N
ATOM    603  CA  PRO A  81      15.747  10.907  83.206  1.00234.45           C
ATOM    604  CD  PRO A  81      16.477  11.426  80.975  1.00234.45           C
ATOM    605  CB  PRO A  81      14.536  11.417  82.406  1.00234.45           C
ATOM    606  CG  PRO A  81      14.950  11.298  80.929  1.00234.45           C
ATOM    607  C   PRO A  81      15.357   9.818  84.147  1.00234.45           C
ATOM    608  O   PRO A  81      14.627  10.173  85.059  1.00234.45           O
ATOM    609  N   GLY A  82      15.701   8.531  83.977  1.00105.67           N
ATOM    610  CA  GLY A  82      15.280   7.532  84.928  1.00105.67           C
ATOM    611  C   GLY A  82      13.845   7.213  84.640  1.00105.67           C
ATOM    612  O   GLY A  82      13.045   8.109  84.382  1.00105.67           O
ATOM    613  N   LYS A  83      13.477   5.920  84.734  1.00 97.73           N
ATOM    614  CA  LYS A  83      12.151   5.449  84.433  1.00 97.73           C
ATOM    615  CB  LYS A  83      12.049   3.916  84.529  1.00 97.73           C
ATOM    616  CG  LYS A  83      10.664   3.354  84.204  1.00 97.73           C
ATOM    617  CD  LYS A  83      10.662   1.830  84.067  1.00 97.73           C
ATOM    618  CE  LYS A  83      10.943   1.093  85.379  1.00 97.73           C
ATOM    619  NZ  LYS A  83       9.695   0.960  86.163  1.00 97.73           N
ATOM    620  C   LYS A  83      11.154   6.025  85.397  1.00 97.73           C
ATOM    621  O   LYS A  83      10.061   6.433  85.005  1.00 97.73           O
ATOM    622  N   ALA A  84      11.507   6.072  86.693  1.00 32.77           N
ATOM    623  CA  ALA A  84      10.603   6.542  87.704  1.00 32.77           C
ATOM    624  CB  ALA A  84      11.222   6.479  89.111  1.00 32.77           C
ATOM    625  C   ALA A  84      10.256   7.972  87.434  1.00 32.77           C
ATOM    626  O   ALA A  84       9.099   8.363  87.528  1.00 32.77           O
ATOM    627  N   LEU A  85      11.256   8.794  87.072  1.00 61.12           N
ATOM    628  CA  LEU A  85      11.026  10.191  86.808  1.00 61.12           C
ATOM    629  CB  LEU A  85      12.306  10.971  86.438  1.00 61.12           C
ATOM    630  CG  LEU A  85      12.049  12.417  85.961  1.00 61.12           C
ATOM    631  CD1 LEU A  85      11.339  13.262  87.029  1.00 61.12           C
ATOM    632  CD2 LEU A  85      13.350  13.067  85.461  1.00 61.12           C
ATOM    633  C   LEU A  85      10.096  10.357  85.644  1.00 61.12           C
ATOM    634  O   LEU A  85       9.181  11.178  85.694  1.00 61.12           O
ATOM    635  N   LYS A  86      10.307   9.583  84.563  1.00 83.79           N
ATOM    636  CA  LYS A  86       9.505   9.711  83.374  1.00 83.79           C
ATOM    637  CB  LYS A  86      10.002   8.824  82.216  1.00 83.79           C
ATOM    638  CG  LYS A  86      11.413   9.191  81.747  1.00 83.79           C
ATOM    639  CD  LYS A  86      12.070   8.125  80.864  1.00 83.79           C
ATOM    640  CE  LYS A  86      13.538   8.407  80.529  1.00 83.79           C
ATOM    641  NZ  LYS A  86      14.088   7.310  79.699  1.00 83.79           N
ATOM    642  C   LYS A  86       8.080   9.333  83.676  1.00 83.79           C
ATOM    643  O   LYS A  86       7.159   9.994  83.198  1.00 83.79           O
ATOM    644  N   ASP A  87       7.879   8.282  84.506  1.00246.50           N
ATOM    645  CA  ASP A  87       6.594   7.754  84.907  1.00246.50           C
ATOM    646  CB  ASP A  87       5.875   8.513  86.038  1.00246.50           C
ATOM    647  CG  ASP A  87       6.395   7.994  87.368  1.00246.50           C
ATOM    648  OD1 ASP A  87       6.876   6.829  87.392  1.00246.50           O
ATOM    649  OD2 ASP A  87       6.325   8.746  88.377  1.00246.50           O
ATOM    650  C   ASP A  87       5.607   7.597  83.802  1.00246.50           C
ATOM    651  O   ASP A  87       4.776   8.483  83.613  1.00246.50           O
ATOM    652  N   ALA A  88       5.671   6.470  83.051  1.00114.87           N
ATOM    653  CA  ALA A  88       4.698   6.283  82.013  1.00114.87           C
ATOM    654  CB  ALA A  88       4.993   7.136  80.769  1.00114.87           C
ATOM    655  C   ALA A  88       4.618   4.861  81.564  1.00114.87           C
ATOM    656  O   ALA A  88       5.266   3.967  82.106  1.00114.87           O
ATOM    657  N   VAL A  89       3.743   4.657  80.558  1.00189.14           N
ATOM    658  CA  VAL A  89       3.482   3.408  79.912  1.00189.14           C
ATOM    659  CB  VAL A  89       2.015   3.068  79.894  1.00189.14           C
ATOM    660  CG1 VAL A  89       1.769   1.845  78.995  1.00189.14           C
ATOM    661  CG2 VAL A  89       1.560   2.850  81.346  1.00189.14           C
ATOM    662  C   VAL A  89       3.934   3.572  78.498  1.00189.14           C
ATOM    663  O   VAL A  89       4.010   4.694  77.999  1.00189.14           O
ATOM    664  N   LYS A  90       4.278   2.430  77.867  1.00110.61           N
ATOM    665  CA  LYS A  90       4.716   2.249  76.514  1.00110.61           C
ATOM    666  CB  LYS A  90       3.629   1.640  75.621  1.00110.61           C
ATOM    667  CG  LYS A  90       4.141   1.299  74.225  1.00110.61           C
ATOM    668  CD  LYS A  90       3.258   0.292  73.496  1.00110.61           C
ATOM    669  CE  LYS A  90       3.505  -1.139  73.974  1.00110.61           C
ATOM    670  NZ  LYS A  90       2.951  -1.319  75.334  1.00110.61           N
ATOM    671  C   LYS A  90       5.207   3.528  75.854  1.00110.61           C
ATOM    672  O   LYS A  90       6.428   3.815  75.972  1.00110.61           O
ATOM    673  OXT LYS A  90       4.376   4.230  75.220  1.00110.61           O
TER     674      LYS A  90
ATOM    675  N   MET B  91      29.947   6.612  89.556  1.00 41.90           N
ATOM    676  CA  MET B  91      29.474   7.021  90.899  1.00 41.90           C
ATOM    677  CB  MET B  91      29.724   8.527  91.073  1.00 41.90           C
ATOM    678  CG  MET B  91      29.261   9.118  92.402  1.00 41.90           C
ATOM    679  SD  MET B  91      29.593  10.900  92.555  1.00 41.90           S
ATOM    680  CE  MET B  91      31.282  10.700  93.192  1.00 41.90           C
ATOM    681  C   MET B  91      28.016   6.730  91.038  1.00 41.90           C
ATOM    682  O   MET B  91      27.182   7.318  90.350  1.00 41.90           O
ATOM    683  N   ASN B  92      27.687   5.772  91.924  1.00 64.26           N
ATOM    684  CA  ASN B  92      26.334   5.364  92.161  1.00 64.26           C
ATOM    685  CB  ASN B  92      26.199   3.841  92.369  1.00 64.26           C
ATOM    686  CG  ASN B  92      27.096   3.406  93.522  1.00 64.26           C
ATOM    687  OD1 ASN B  92      26.870   3.771  94.673  1.00 64.26           O
ATOM    688  ND2 ASN B  92      28.141   2.591  93.214  1.00 64.26           N
ATOM    689  C   ASN B  92      25.807   6.100  93.355  1.00 64.26           C
ATOM    690  O   ASN B  92      26.525   6.861  94.001  1.00 64.26           O
ATOM    691  N   LYS B  93      24.512   5.887  93.669  1.00103.43           N
ATOM    692  CA  LYS B  93      23.881   6.582  94.757  1.00103.43           C
ATOM    693  CB  LYS B  93      22.437   6.132  95.015  0.00103.43           C
ATOM    694  CG  LYS B  93      21.691   7.061  95.973  0.00103.43           C
ATOM    695  CD  LYS B  93      21.264   8.372  95.315  0.00103.43           C
ATOM    696  CE  LYS B  93      19.754   8.444  95.090  0.00103.43           C
ATOM    697  NZ  LYS B  93      19.448   9.363  93.974  0.00103.43           N
ATOM    698  C   LYS B  93      24.627   6.281  96.020  1.00103.43           C
ATOM    699  O   LYS B  93      24.902   7.172  96.820  1.00103.43           O
ATOM    700  N   THR B  94      25.001   5.005  96.217  1.00 40.04           N
ATOM    701  CA  THR B  94      25.641   4.574  97.426  1.00 40.04           C
ATOM    702  CB  THR B  94      26.013   3.120  97.365  1.00 40.04           C
ATOM    703  OG1 THR B  94      24.870   2.343  97.042  1.00 40.04           O
ATOM    704  CG2 THR B  94      26.565   2.679  98.732  1.00 40.04           C
ATOM    705  C   THR B  94      26.925   5.332  97.581  1.00 40.04           C
ATOM    706  O   THR B  94      27.269   5.765  98.680  1.00 40.04           O
ATOM    707  N   GLU B  95      27.675   5.485  96.474  1.00 48.44           N
ATOM    708  CA  GLU B  95      28.957   6.132  96.467  1.00 48.44           C
ATOM    709  CB  GLU B  95      29.675   6.032  95.111  1.00 48.44           C
ATOM    710  CG  GLU B  95      30.027   4.601  94.710  1.00 48.44           C
ATOM    711  CD  GLU B  95      30.729   4.663  93.363  1.00 48.44           C
ATOM    712  OE1 GLU B  95      31.829   5.274  93.302  1.00 48.44           O
ATOM    713  OE2 GLU B  95      30.177   4.104  92.379  1.00 48.44           O
ATOM    714  C   GLU B  95      28.820   7.590  96.750  1.00 48.44           C
ATOM    715  O   GLU B  95      29.653   8.163  97.447  1.00 48.44           O
ATOM    716  N   LEU B  96      27.789   8.239  96.174  1.00 60.08           N
ATOM    717  CA  LEU B  96      27.594   9.645  96.354  1.00 60.08           C
ATOM    718  CB  LEU B  96      26.534  10.229  95.409  1.00 60.08           C
ATOM    719  CG  LEU B  96      26.259  11.727  95.610  1.00 60.08           C
ATOM    720  CD1 LEU B  96      27.560  12.542  95.593  1.00 60.08           C
ATOM    721  CD2 LEU B  96      25.261  12.223  94.552  1.00 60.08           C
ATOM    722  C   LEU B  96      27.238   9.945  97.781  1.00 60.08           C
ATOM    723  O   LEU B  96      27.722  10.927  98.342  1.00 60.08           O
ATOM    724  N   ILE B  97      26.393   9.106  98.408  1.00103.18           N
ATOM    725  CA  ILE B  97      25.987   9.371  99.761  1.00103.18           C
ATOM    726  CB  ILE B  97      24.938   8.447 100.308  1.00103.18           C
ATOM    727  CG1 ILE B  97      25.493   7.033 100.506  1.00103.18           C
ATOM    728  CG2 ILE B  97      23.713   8.510  99.379  1.00103.18           C
ATOM    729  CD1 ILE B  97      24.622   6.195 101.440  1.00103.18           C
ATOM    730  C   ILE B  97      27.177   9.279 100.669  1.00103.18           C
ATOM    731  O   ILE B  97      27.317  10.071 101.600  1.00103.18           O
ATOM    732  N   ASN B  98      28.071   8.293 100.450  1.00 85.32           N
ATOM    733  CA  ASN B  98      29.196   8.156 101.334  1.00 85.32           C
ATOM    734  CB  ASN B  98      30.073   6.921 101.069  1.00 85.32           C
ATOM    735  CG  ASN B  98      31.085   6.818 102.209  1.00 85.32           C
ATOM    736  OD1 ASN B  98      30.749   6.971 103.382  1.00 85.32           O
ATOM    737  ND2 ASN B  98      32.368   6.558 101.846  1.00 85.32           N
ATOM    738  C   ASN B  98      30.053   9.380 101.219  1.00 85.32           C
ATOM    739  O   ASN B  98      30.600   9.850 102.214  1.00 85.32           O
ATOM    740  N   ALA B  99      30.199   9.924  99.995  1.00 42.95           N
ATOM    741  CA  ALA B  99      31.014  11.086  99.759  1.00 42.95           C
ATOM    742  CB  ALA B  99      31.120  11.429  98.262  1.00 42.95           C
ATOM    743  C   ALA B  99      30.450  12.288 100.472  1.00 42.95           C
ATOM    744  O   ALA B  99      31.203  13.099 101.010  1.00 42.95           O
ATOM    745  N   VAL B 100      29.111  12.454 100.450  1.00132.45           N
ATOM    746  CA  VAL B 100      28.415  13.580 101.032  1.00132.45           C
ATOM    747  CB  VAL B 100      26.992  13.704 100.562  1.00132.45           C
ATOM    748  CG1 VAL B 100      27.005  13.883  99.040  1.00132.45           C
ATOM    749  CG2 VAL B 100      26.179  12.492 101.018  1.00132.45           C
ATOM    750  C   VAL B 100      28.404  13.538 102.533  1.00132.45           C
ATOM    751  O   VAL B 100      28.369  14.575 103.193  1.00132.45           O
ATOM    752  N   ALA B 101      28.366  12.331 103.119  1.00 42.15           N
ATOM    753  CA  ALA B 101      28.366  12.208 104.546  1.00 42.15           C
ATOM    754  CB  ALA B 101      28.314  10.741 105.000  1.00 42.15           C
ATOM    755  C   ALA B 101      29.654  12.787 105.045  1.00 42.15           C
ATOM    756  O   ALA B 101      29.703  13.408 106.106  1.00 42.15           O
ATOM    757  N   GLU B 102      30.739  12.560 104.283  1.00 91.58           N
ATOM    758  CA  GLU B 102      32.061  12.972 104.657  1.00 91.58           C
ATOM    759  CB  GLU B 102      33.099  12.505 103.616  1.00 91.58           C
ATOM    760  CG  GLU B 102      32.992  11.024 103.231  1.00 91.58           C
ATOM    761  CD  GLU B 102      33.182  10.146 104.457  0.00 91.58           C
ATOM    762  OE1 GLU B 102      33.512  10.700 105.539  0.00 91.58           O
ATOM    763  OE2 GLU B 102      32.997   8.907 104.324  0.00 91.58           O
ATOM    764  C   GLU B 102      32.166  14.473 104.703  1.00 91.58           C
ATOM    765  O   GLU B 102      32.586  15.047 105.707  1.00 91.58           O
ATOM    766  N   ALA B 103      31.758  15.150 103.610  1.00 41.46           N
ATOM    767  CA  ALA B 103      31.911  16.577 103.487  1.00 41.46           C
ATOM    768  CB  ALA B 103      31.507  17.107 102.098  1.00 41.46           C
ATOM    769  C   ALA B 103      31.074  17.310 104.495  1.00 41.46           C
ATOM    770  O   ALA B 103      31.521  18.299 105.072  1.00 41.46           O
ATOM    771  N   SER B 104      29.823  16.860 104.696  1.00 92.55           N
ATOM    772  CA  SER B 104      28.849  17.482 105.555  1.00 92.55           C
ATOM    773  CB  SER B 104      27.433  16.934 105.284  1.00 92.55           C
ATOM    774  OG  SER B 104      27.076  17.126 103.920  1.00 92.55           O
ATOM    775  C   SER B 104      29.147  17.233 107.005  1.00 92.55           C
ATOM    776  O   SER B 104      28.785  18.043 107.859  1.00 92.55           O
ATOM    777  N   GLY B 105      29.812  16.107 107.332  1.00 34.86           N
ATOM    778  CA  GLY B 105      30.066  15.813 108.713  1.00 34.86           C
ATOM    779  C   GLY B 105      28.860  15.160 109.340  1.00 34.86           C
ATOM    780  O   GLY B 105      28.547  15.424 110.500  1.00 34.86           O
ATOM    781  N   LEU B 106      28.127  14.307 108.591  1.00110.67           N
ATOM    782  CA  LEU B 106      27.010  13.611 109.182  1.00110.67           C
ATOM    783  CB  LEU B 106      25.639  13.900 108.537  1.00110.67           C
ATOM    784  CG  LEU B 106      25.135  15.343 108.726  1.00110.67           C
ATOM    785  CD1 LEU B 106      24.994  15.698 110.215  1.00110.67           C
ATOM    786  CD2 LEU B 106      25.979  16.345 107.924  1.00110.67           C
ATOM    787  C   LEU B 106      27.243  12.130 109.064  1.00110.67           C
ATOM    788  O   LEU B 106      28.353  11.683 108.774  1.00110.67           O
ATOM    789  N   SER B 107      26.184  11.339 109.373  1.00 52.07           N
ATOM    790  CA  SER B 107      26.138   9.902 109.268  1.00 52.07           C
ATOM    791  CB  SER B 107      25.030   9.283 110.142  1.00 52.07           C
ATOM    792  OG  SER B 107      24.887   7.900 109.865  1.00 52.07           O
ATOM    793  C   SER B 107      25.790   9.559 107.846  1.00 52.07           C
ATOM    794  O   SER B 107      25.391  10.429 107.075  1.00 52.07           O
ATOM    795  N   LYS B 108      25.977   8.278 107.458  1.00144.26           N
ATOM    796  CA  LYS B 108      25.645   7.807 106.136  1.00144.26           C
ATOM    797  CB  LYS B 108      26.087   6.368 105.855  1.00144.26           C
ATOM    798  CG  LYS B 108      27.578   6.202 106.060  1.00144.26           C
ATOM    799  CD  LYS B 108      28.381   7.279 105.350  0.00144.26           C
ATOM    800  CE  LYS B 108      29.789   7.338 105.922  0.00144.26           C
ATOM    801  NZ  LYS B 108      29.712   7.227 107.395  0.00144.26           N
ATOM    802  C   LYS B 108      24.165   7.795 105.982  1.00144.26           C
ATOM    803  O   LYS B 108      23.631   8.075 104.909  1.00144.26           O
ATOM    804  N   LYS B 109      23.471   7.425 107.071  1.00111.83           N
ATOM    805  CA  LYS B 109      22.048   7.301 107.072  1.00111.83           C
ATOM    806  CB  LYS B 109      21.502   6.704 108.382  1.00111.83           C
ATOM    807  CG  LYS B 109      21.890   7.468 109.648  1.00111.83           C
ATOM    808  CD  LYS B 109      21.202   6.937 110.905  1.00111.83           C
ATOM    809  CE  LYS B 109      21.643   7.657 112.179  1.00111.83           C
ATOM    810  NZ  LYS B 109      23.118   7.605 112.290  1.00111.83           N
ATOM    811  C   LYS B 109      21.431   8.645 106.838  1.00111.83           C
ATOM    812  O   LYS B 109      20.353   8.734 106.256  1.00111.83           O
ATOM    813  N   ASP B 110      22.071   9.712 107.352  1.00 91.88           N
ATOM    814  CA  ASP B 110      21.608  11.066 107.215  1.00 91.88           C
ATOM    815  CB  ASP B 110      22.448  12.001 108.108  1.00 91.88           C
ATOM    816  CG  ASP B 110      21.770  13.353 108.271  1.00 91.88           C
ATOM    817  OD1 ASP B 110      20.828  13.656 107.492  1.00 91.88           O
ATOM    818  OD2 ASP B 110      22.190  14.102 109.193  1.00 91.88           O
ATOM    819  C   ASP B 110      21.747  11.524 105.790  1.00 91.88           C
ATOM    820  O   ASP B 110      20.821  12.084 105.202  1.00 91.88           O
ATOM    821  N   ALA B 111      22.923  11.275 105.182  1.00 40.04           N
ATOM    822  CA  ALA B 111      23.168  11.734 103.848  1.00 40.04           C
ATOM    823  CB  ALA B 111      24.574  11.359 103.353  1.00 40.04           C
ATOM    824  C   ALA B 111      22.175  11.087 102.937  1.00 40.04           C
ATOM    825  O   ALA B 111      21.542  11.750 102.115  1.00 40.04           O
ATOM    826  N   SER B 112      21.987   9.766 103.097  1.00 91.36           N
ATOM    827  CA  SER B 112      21.113   9.028 102.234  1.00 91.36           C
ATOM    828  CB  SER B 112      21.255   7.503 102.408  1.00 91.36           C
ATOM    829  OG  SER B 112      21.125   7.124 103.771  1.00 91.36           O
ATOM    830  C   SER B 112      19.684   9.455 102.406  1.00 91.36           C
ATOM    831  O   SER B 112      18.957   9.576 101.421  1.00 91.36           O
ATOM    832  N   LYS B 113      19.236   9.701 103.654  1.00139.38           N
ATOM    833  CA  LYS B 113      17.873  10.087 103.900  1.00139.38           C
ATOM    834  CB  LYS B 113      17.555  10.240 105.396  1.00139.38           C
ATOM    835  CG  LYS B 113      16.075  10.505 105.666  1.00139.38           C
ATOM    836  CD  LYS B 113      15.194   9.281 105.410  1.00139.38           C
ATOM    837  CE  LYS B 113      15.228   8.784 103.965  1.00139.38           C
ATOM    838  NZ  LYS B 113      14.547   7.474 103.873  1.00139.38           N
ATOM    839  C   LYS B 113      17.630  11.425 103.272  1.00139.38           C
ATOM    840  O   LYS B 113      16.568  11.675 102.704  1.00139.38           O
ATOM    841  N   ALA B 114      18.604  12.344 103.405  1.00 36.09           N
ATOM    842  CA  ALA B 114      18.465  13.652 102.836  1.00 36.09           C
ATOM    843  CB  ALA B 114      19.603  14.602 103.253  1.00 36.09           C
ATOM    844  C   ALA B 114      18.453  13.552 101.338  1.00 36.09           C
ATOM    845  O   ALA B 114      17.636  14.182 100.670  1.00 36.09           O
ATOM    846  N   VAL B 115      19.363  12.736 100.771  1.00 51.45           N
ATOM    847  CA  VAL B 115      19.459  12.564  99.347  1.00 51.45           C
ATOM    848  CB  VAL B 115      20.555  11.599  98.984  1.00 51.45           C
ATOM    849  CG1 VAL B 115      20.415  11.198  97.511  1.00 51.45           C
ATOM    850  CG2 VAL B 115      21.912  12.246  99.306  1.00 51.45           C
ATOM    851  C   VAL B 115      18.177  11.994  98.817  1.00 51.45           C
ATOM    852  O   VAL B 115      17.594  12.521  97.872  1.00 51.45           O
ATOM    853  N   ASP B 116      17.673  10.916  99.436  1.00 40.40           N
ATOM    854  CA  ASP B 116      16.498  10.284  98.910  1.00 40.40           C
ATOM    855  CB  ASP B 116      16.025   9.083  99.747  1.00 40.40           C
ATOM    856  CG  ASP B 116      16.950   7.905  99.506  1.00 40.40           C
ATOM    857  OD1 ASP B 116      17.595   7.870  98.423  1.00 40.40           O
ATOM    858  OD2 ASP B 116      17.020   7.016 100.398  1.00 40.40           O
ATOM    859  C   ASP B 116      15.370  11.263  98.911  1.00 40.40           C
ATOM    860  O   ASP B 116      14.615  11.352  97.945  1.00 40.40           O
ATOM    861  N   ALA B 117      15.224  12.032 100.002  1.00 29.45           N
ATOM    862  CA  ALA B 117      14.122  12.941 100.091  1.00 29.45           C
ATOM    863  CB  ALA B 117      14.049  13.663 101.448  1.00 29.45           C
ATOM    864  C   ALA B 117      14.240  13.971  99.010  1.00 29.45           C
ATOM    865  O   ALA B 117      13.256  14.301  98.349  1.00 29.45           O
ATOM    866  N   VAL B 118      15.459  14.486  98.772  1.00 98.78           N
ATOM    867  CA  VAL B 118      15.599  15.544  97.817  1.00 98.78           C
ATOM    868  CB  VAL B 118      16.976  16.143  97.743  1.00 98.78           C
ATOM    869  CG1 VAL B 118      17.997  15.132  97.203  1.00 98.78           C
ATOM    870  CG2 VAL B 118      16.855  17.375  96.846  1.00 98.78           C
ATOM    871  C   VAL B 118      15.203  15.093  96.441  1.00 98.78           C
ATOM    872  O   VAL B 118      14.550  15.842  95.715  1.00 98.78           O
ATOM    873  N   PHE B 119      15.597  13.866  96.038  1.00 54.21           N
ATOM    874  CA  PHE B 119      15.296  13.372  94.716  1.00 54.21           C
ATOM    875  CB  PHE B 119      16.010  12.052  94.356  1.00 54.21           C
ATOM    876  CG  PHE B 119      17.457  12.374  94.167  1.00 54.21           C
ATOM    877  CD1 PHE B 119      18.324  12.317  95.231  1.00 54.21           C
ATOM    878  CD2 PHE B 119      17.952  12.745  92.932  1.00 54.21           C
ATOM    879  CE1 PHE B 119      19.653  12.620  95.063  1.00 54.21           C
ATOM    880  CE2 PHE B 119      19.285  13.049  92.765  1.00 54.21           C
ATOM    881  CZ  PHE B 119      20.143  12.981  93.834  1.00 54.21           C
ATOM    882  C   PHE B 119      13.824  13.172  94.548  1.00 54.21           C
ATOM    883  O   PHE B 119      13.270  13.484  93.493  1.00 54.21           O
ATOM    884  N   ASP B 120      13.151  12.622  95.574  1.00101.66           N
ATOM    885  CA  ASP B 120      11.745  12.380  95.455  1.00101.66           C
ATOM    886  CB  ASP B 120      11.176  11.504  96.600  1.00101.66           C
ATOM    887  CG  ASP B 120      11.354  12.166  97.962  1.00101.66           C
ATOM    888  OD1 ASP B 120      10.813  13.283  98.171  1.00101.66           O
ATOM    889  OD2 ASP B 120      12.010  11.534  98.831  1.00101.66           O
ATOM    890  C   ASP B 120      11.009  13.684  95.347  1.00101.66           C
ATOM    891  O   ASP B 120      10.044  13.789  94.590  1.00101.66           O
ATOM    892  N   ALA B 121      11.448  14.720  96.093  1.00 33.43           N
ATOM    893  CA  ALA B 121      10.773  15.988  96.089  1.00 33.43           C
ATOM    894  CB  ALA B 121      11.352  16.983  97.111  1.00 33.43           C
ATOM    895  C   ALA B 121      10.889  16.602  94.733  1.00 33.43           C
ATOM    896  O   ALA B 121       9.927  17.158  94.207  1.00 33.43           O
ATOM    897  N   ILE B 122      12.086  16.500  94.130  1.00 49.35           N
ATOM    898  CA  ILE B 122      12.339  17.070  92.836  1.00 49.35           C
ATOM    899  CB  ILE B 122      13.766  16.877  92.404  1.00 49.35           C
ATOM    900  CG1 ILE B 122      14.700  17.702  93.308  1.00 49.35           C
ATOM    901  CG2 ILE B 122      13.877  17.208  90.908  1.00 49.35           C
ATOM    902  CD1 ILE B 122      16.176  17.328  93.182  1.00 49.35           C
ATOM    903  C   ILE B 122      11.452  16.415  91.824  1.00 49.35           C
ATOM    904  O   ILE B 122      10.857  17.096  90.988  1.00 49.35           O
ATOM    905  N   THR B 123      11.324  15.076  91.868  1.00113.45           N
ATOM    906  CA  THR B 123      10.514  14.441  90.866  1.00113.45           C
ATOM    907  CB  THR B 123      10.617  12.946  90.879  1.00113.45           C
ATOM    908  OG1 THR B 123       9.946  12.399  89.753  1.00113.45           O
ATOM    909  CG2 THR B 123      10.000  12.427  92.181  1.00113.45           C
ATOM    910  C   THR B 123       9.080  14.851  91.015  1.00113.45           C
ATOM    911  O   THR B 123       8.400  15.100  90.020  1.00113.45           O
ATOM    912  N   GLU B 124       8.579  14.936  92.264  1.00114.85           N
ATOM    913  CA  GLU B 124       7.204  15.300  92.475  1.00114.85           C
ATOM    914  CB  GLU B 124       6.753  15.170  93.938  1.00114.85           C
ATOM    915  CG  GLU B 124       5.231  15.208  94.089  1.00114.85           C
ATOM    916  CD  GLU B 124       4.660  13.917  93.505  1.00114.85           C
ATOM    917  OE1 GLU B 124       5.192  12.818  93.820  1.00114.85           O
ATOM    918  OE2 GLU B 124       3.683  14.024  92.719  1.00114.85           O
ATOM    919  C   GLU B 124       6.967  16.715  92.036  1.00114.85           C
ATOM    920  O   GLU B 124       5.946  17.014  91.414  1.00114.85           O
ATOM    921  N   ALA B 125       7.913  17.626  92.339  1.00 34.97           N
ATOM    922  CA  ALA B 125       7.734  19.008  91.984  1.00 34.97           C
ATOM    923  CB  ALA B 125       8.914  19.889  92.433  1.00 34.97           C
ATOM    924  C   ALA B 125       7.633  19.124  90.491  1.00 34.97           C
ATOM    925  O   ALA B 125       6.771  19.835  89.972  1.00 34.97           O
ATOM    926  N   LEU B 126       8.518  18.412  89.762  1.00155.65           N
ATOM    927  CA  LEU B 126       8.527  18.463  88.321  1.00155.65           C
ATOM    928  CB  LEU B 126       9.660  17.636  87.686  1.00155.65           C
ATOM    929  CG  LEU B 126      11.079  18.060  88.102  1.00155.65           C
ATOM    930  CD1 LEU B 126      12.140  17.289  87.300  1.00155.65           C
ATOM    931  CD2 LEU B 126      11.260  19.581  88.018  1.00155.65           C
ATOM    932  C   LEU B 126       7.254  17.865  87.815  1.00155.65           C
ATOM    933  O   LEU B 126       6.629  18.407  86.906  1.00155.65           O
ATOM    934  N   LYS B 127       6.822  16.760  88.455  1.00164.85           N
ATOM    935  CA  LYS B 127       5.674  15.970  88.120  1.00164.85           C
ATOM    936  CB  LYS B 127       5.400  14.940  89.224  1.00164.85           C
ATOM    937  CG  LYS B 127       4.407  13.846  88.853  1.00164.85           C
ATOM    938  CD  LYS B 127       3.020  14.350  88.459  1.00164.85           C
ATOM    939  CE  LYS B 127       2.073  13.196  88.124  1.00164.85           C
ATOM    940  NZ  LYS B 127       0.849  13.695  87.459  1.00164.85           N
ATOM    941  C   LYS B 127       4.515  16.887  88.089  1.00164.85           C
ATOM    942  O   LYS B 127       3.616  16.755  87.259  1.00164.85           O
ATOM    943  N   ASN B 128       4.492  17.865  89.001  1.00234.70           N
ATOM    944  CA  ASN B 128       3.472  18.842  88.824  1.00234.70           C
ATOM    945  CB  ASN B 128       3.292  19.832  89.988  1.00234.70           C
ATOM    946  CG  ASN B 128       2.475  19.153  91.073  1.00234.70           C
ATOM    947  OD1 ASN B 128       1.327  19.516  91.325  1.00234.70           O
ATOM    948  ND2 ASN B 128       3.077  18.122  91.720  1.00234.70           N
ATOM    949  C   ASN B 128       3.952  19.634  87.647  1.00234.70           C
ATOM    950  O   ASN B 128       4.231  19.118  86.571  1.00234.70           O
ATOM    951  N   GLY B 129       3.786  20.941  87.730  1.00177.41           N
ATOM    952  CA  GLY B 129       4.282  21.919  86.811  1.00177.41           C
ATOM    953  C   GLY B 129       5.594  22.506  87.213  1.00177.41           C
ATOM    954  O   GLY B 129       6.212  23.222  86.429  1.00177.41           O
ATOM    955  N   ASP B 130       5.952  22.346  88.499  1.00 98.53           N
ATOM    956  CA  ASP B 130       6.996  23.076  89.164  1.00 98.53           C
ATOM    957  CB  ASP B 130       7.080  22.668  90.648  1.00 98.53           C
ATOM    958  CG  ASP B 130       7.857  23.708  91.433  1.00 98.53           C
ATOM    959  OD1 ASP B 130       7.705  24.924  91.141  1.00 98.53           O
ATOM    960  OD2 ASP B 130       8.621  23.288  92.340  1.00 98.53           O
ATOM    961  C   ASP B 130       8.348  22.912  88.534  1.00 98.53           C
ATOM    962  O   ASP B 130       8.709  21.851  88.026  1.00 98.53           O
ATOM    963  N   LYS B 131       9.130  24.021  88.538  1.00175.75           N
ATOM    964  CA  LYS B 131      10.476  23.995  88.044  1.00175.75           C
ATOM    965  CB  LYS B 131      10.900  25.211  87.211  1.00175.75           C
ATOM    966  CG  LYS B 131      10.000  25.446  86.009  1.00175.75           C
ATOM    967  CD  LYS B 131       9.787  24.195  85.158  1.00175.75           C
ATOM    968  CE  LYS B 131       8.990  24.452  83.877  1.00175.75           C
ATOM    969  NZ  LYS B 131       9.917  24.790  82.776  1.00175.75           N
ATOM    970  C   LYS B 131      11.352  24.035  89.244  1.00175.75           C
ATOM    971  O   LYS B 131      11.125  24.822  90.162  1.00175.75           O
ATOM    972  N   VAL B 132      12.388  23.181  89.270  1.00 62.42           N
ATOM    973  CA  VAL B 132      13.239  23.186  90.415  1.00 62.42           C
ATOM    974  CB  VAL B 132      13.646  21.809  90.848  1.00 62.42           C
ATOM    975  CG1 VAL B 132      14.502  21.924  92.122  1.00 62.42           C
ATOM    976  CG2 VAL B 132      12.394  20.927  90.969  1.00 62.42           C
ATOM    977  C   VAL B 132      14.479  23.897  89.975  1.00 62.42           C
ATOM    978  O   VAL B 132      15.109  23.513  88.990  1.00 62.42           O
ATOM    979  N   GLN B 133      14.852  24.966  90.701  1.00 96.23           N
ATOM    980  CA  GLN B 133      16.006  25.744  90.353  1.00 96.23           C
ATOM    981  CB  GLN B 133      15.670  27.233  90.172  1.00 96.23           C
ATOM    982  CG  GLN B 133      15.150  27.885  91.453  1.00 96.23           C
ATOM    983  CD  GLN B 133      14.714  29.299  91.109  1.00 96.23           C
ATOM    984  OE1 GLN B 133      13.673  29.514  90.489  1.00 96.23           O
ATOM    985  NE2 GLN B 133      15.542  30.292  91.524  1.00 96.23           N
ATOM    986  C   GLN B 133      16.978  25.617  91.485  1.00 96.23           C
ATOM    987  O   GLN B 133      16.630  25.805  92.649  1.00 96.23           O
ATOM    988  N   LEU B 134      18.237  25.279  91.160  1.00 74.04           N
ATOM    989  CA  LEU B 134      19.235  25.077  92.169  1.00 74.04           C
ATOM    990  CB  LEU B 134      19.657  23.603  92.181  1.00 74.04           C
ATOM    991  CG  LEU B 134      18.480  22.677  92.547  1.00 74.04           C
ATOM    992  CD1 LEU B 134      18.794  21.199  92.270  1.00 74.04           C
ATOM    993  CD2 LEU B 134      18.064  22.900  94.008  1.00 74.04           C
ATOM    994  C   LEU B 134      20.421  25.924  91.807  1.00 74.04           C
ATOM    995  O   LEU B 134      21.097  25.687  90.807  1.00 74.04           O
ATOM    996  N   ILE B 135      20.734  26.919  92.653  1.00116.43           N
ATOM    997  CA  ILE B 135      21.800  27.823  92.336  1.00116.43           C
ATOM    998  CB  ILE B 135      22.035  28.873  93.391  1.00116.43           C
ATOM    999  CG1 ILE B 135      20.750  29.660  93.711  1.00116.43           C
ATOM   1000  CG2 ILE B 135      23.213  29.751  92.930  1.00116.43           C
ATOM   1001  CD1 ILE B 135      20.109  30.353  92.510  1.00116.43           C
ATOM   1002  C   ILE B 135      23.061  27.027  92.285  1.00116.43           C
ATOM   1003  O   ILE B 135      23.371  26.282  93.214  1.00116.43           O
ATOM   1004  N   GLY B 136      23.802  27.152  91.169  1.00 68.39           N
ATOM   1005  CA  GLY B 136      25.089  26.541  91.039  1.00 68.39           C
ATOM   1006  C   GLY B 136      24.973  25.173  90.432  1.00 68.39           C
ATOM   1007  O   GLY B 136      25.992  24.589  90.079  1.00 68.39           O
ATOM   1008  N   PHE B 137      23.798  24.515  90.481  1.00129.34           N
ATOM   1009  CA  PHE B 137      23.717  23.267  89.767  1.00129.34           C
ATOM   1010  CB  PHE B 137      23.042  22.178  90.609  1.00129.34           C
ATOM   1011  CG  PHE B 137      23.049  20.927  89.805  1.00129.34           C
ATOM   1012  CD1 PHE B 137      24.247  20.351  89.448  1.00129.34           C
ATOM   1013  CD2 PHE B 137      21.874  20.319  89.438  1.00129.34           C
ATOM   1014  CE1 PHE B 137      24.276  19.192  88.711  1.00129.34           C
ATOM   1015  CE2 PHE B 137      21.895  19.156  88.701  1.00129.34           C
ATOM   1016  CZ  PHE B 137      23.095  18.596  88.335  1.00129.34           C
ATOM   1017  C   PHE B 137      23.044  23.329  88.407  1.00129.34           C
ATOM   1018  O   PHE B 137      23.601  22.905  87.393  1.00129.34           O
ATOM   1019  N   GLY B 138      21.817  23.911  88.358  1.00 41.20           N
ATOM   1020  CA  GLY B 138      21.008  23.887  87.159  1.00 41.20           C
ATOM   1021  C   GLY B 138      19.557  23.743  87.559  1.00 41.20           C
ATOM   1022  O   GLY B 138      19.220  23.882  88.735  1.00 41.20           O
ATOM   1023  N   ASN B 139      18.644  23.461  86.591  1.00 69.76           N
ATOM   1024  CA  ASN B 139      17.250  23.354  86.944  1.00 69.76           C
ATOM   1025  CB  ASN B 139      16.377  24.540  86.501  1.00 69.76           C
ATOM   1026  CG  ASN B 139      16.295  24.509  84.987  1.00 69.76           C
ATOM   1027  OD1 ASN B 139      15.334  23.990  84.420  1.00 69.76           O
ATOM   1028  ND2 ASN B 139      17.327  25.081  84.313  1.00 69.76           N
ATOM   1029  C   ASN B 139      16.636  22.136  86.307  1.00 69.76           C
ATOM   1030  O   ASN B 139      17.191  21.540  85.383  1.00 69.76           O
ATOM   1031  N   PHE B 140      15.455  21.732  86.831  1.00 77.65           N
ATOM   1032  CA  PHE B 140      14.713  20.598  86.344  1.00 77.65           C
ATOM   1033  CB  PHE B 140      14.502  19.504  87.408  1.00 77.65           C
ATOM   1034  CG  PHE B 140      15.824  19.014  87.902  1.00 77.65           C
ATOM   1035  CD1 PHE B 140      16.502  19.697  88.886  1.00 77.65           C
ATOM   1036  CD2 PHE B 140      16.379  17.864  87.388  1.00 77.65           C
ATOM   1037  CE1 PHE B 140      17.716  19.240  89.351  1.00 77.65           C
ATOM   1038  CE2 PHE B 140      17.590  17.402  87.845  1.00 77.65           C
ATOM   1039  CZ  PHE B 140      18.262  18.096  88.826  1.00 77.65           C
ATOM   1040  C   PHE B 140      13.329  21.075  86.012  1.00 77.65           C
ATOM   1041  O   PHE B 140      12.690  21.748  86.821  1.00 77.65           O
ATOM   1042  N   GLU B 141      12.812  20.711  84.820  1.00 81.00           N
ATOM   1043  CA  GLU B 141      11.501  21.180  84.446  1.00 81.00           C
ATOM   1044  CB  GLU B 141      11.576  22.413  83.538  1.00 81.00           C
ATOM   1045  CG  GLU B 141      12.184  22.040  82.184  1.00 81.00           C
ATOM   1046  CD  GLU B 141      12.655  23.296  81.476  1.00 81.00           C
ATOM   1047  OE1 GLU B 141      12.649  24.377  82.123  1.00 81.00           O
ATOM   1048  OE2 GLU B 141      13.035  23.190  80.279  1.00 81.00           O
ATOM   1049  C   GLU B 141      10.830  20.135  83.611  1.00 81.00           C
ATOM   1050  O   GLU B 141      11.440  19.161  83.173  1.00 81.00           O
ATOM   1051  N   VAL B 142       9.520  20.327  83.364  1.00112.69           N
ATOM   1052  CA  VAL B 142       8.775  19.438  82.524  1.00112.69           C
ATOM   1053  CB  VAL B 142       7.397  19.136  83.041  1.00112.69           C
ATOM   1054  CG1 VAL B 142       7.552  18.329  84.335  1.00112.69           C
ATOM   1055  CG2 VAL B 142       6.620  20.451  83.228  1.00112.69           C
ATOM   1056  C   VAL B 142       8.641  20.104  81.185  1.00112.69           C
ATOM   1057  O   VAL B 142       8.361  21.300  81.111  1.00112.69           O
ATOM   1058  N   ARG B 143       8.875  19.336  80.089  1.00 72.26           N
ATOM   1059  CA  ARG B 143       8.738  19.819  78.741  1.00 72.26           C
ATOM   1060  CB  ARG B 143       9.870  19.386  77.788  1.00 72.26           C
ATOM   1061  CG  ARG B 143      11.221  20.046  78.065  1.00 72.26           C
ATOM   1062  CD  ARG B 143      12.284  19.766  76.997  1.00 72.26           C
ATOM   1063  NE  ARG B 143      13.530  20.473  77.418  1.00 72.26           N
ATOM   1064  CZ  ARG B 143      13.868  21.692  76.900  1.00 72.26           C
ATOM   1065  NH1 ARG B 143      13.110  22.252  75.913  1.00 72.26           N
ATOM   1066  NH2 ARG B 143      14.986  22.338  77.345  1.00 72.26           N
ATOM   1067  C   ARG B 143       7.504  19.200  78.176  1.00 72.26           C
ATOM   1068  O   ARG B 143       7.131  18.081  78.527  1.00 72.26           O
ATOM   1069  N   GLU B 144       6.824  19.928  77.276  1.00136.05           N
ATOM   1070  CA  GLU B 144       5.635  19.401  76.684  1.00136.05           C
ATOM   1071  CB  GLU B 144       4.534  20.466  76.551  1.00136.05           C
ATOM   1072  CG  GLU B 144       3.173  19.907  76.147  1.00136.05           C
ATOM   1073  CD  GLU B 144       2.446  19.489  77.416  1.00136.05           C
ATOM   1074  OE1 GLU B 144       2.965  19.779  78.527  1.00136.05           O
ATOM   1075  OE2 GLU B 144       1.351  18.884  77.288  1.00136.05           O
ATOM   1076  C   GLU B 144       5.994  18.956  75.307  1.00136.05           C
ATOM   1077  O   GLU B 144       6.773  19.613  74.619  1.00136.05           O
ATOM   1078  N   ARG B 145       5.483  17.781  74.887  1.00183.20           N
ATOM   1079  CA  ARG B 145       5.649  17.402  73.519  1.00183.20           C
ATOM   1080  CB  ARG B 145       6.637  16.257  73.235  1.00183.20           C
ATOM   1081  CG  ARG B 145       6.377  14.929  73.937  1.00183.20           C
ATOM   1082  CD  ARG B 145       7.404  14.659  75.035  1.00183.20           C
ATOM   1083  NE  ARG B 145       8.736  15.027  74.473  1.00183.20           N
ATOM   1084  CZ  ARG B 145       9.350  16.176  74.886  1.00183.20           C
ATOM   1085  NH1 ARG B 145       8.797  16.924  75.884  1.00183.20           N
ATOM   1086  NH2 ARG B 145      10.527  16.581  74.329  1.00183.20           N
ATOM   1087  C   ARG B 145       4.292  17.054  73.010  1.00183.20           C
ATOM   1088  O   ARG B 145       3.515  16.371  73.676  1.00183.20           O
ATOM   1089  N   ALA B 146       3.968  17.556  71.806  1.00 31.91           N
ATOM   1090  CA  ALA B 146       2.659  17.369  71.254  1.00 31.91           C
ATOM   1091  CB  ALA B 146       2.352  18.335  70.098  1.00 31.91           C
ATOM   1092  C   ALA B 146       2.538  15.978  70.727  1.00 31.91           C
ATOM   1093  O   ALA B 146       3.540  15.330  70.433  1.00 31.91           O
ATOM   1094  N   ALA B 147       1.288  15.474  70.633  1.00 35.28           N
ATOM   1095  CA  ALA B 147       1.090  14.177  70.060  1.00 35.28           C
ATOM   1096  CB  ALA B 147      -0.320  13.590  70.260  1.00 35.28           C
ATOM   1097  C   ALA B 147       1.284  14.351  68.599  1.00 35.28           C
ATOM   1098  O   ALA B 147       0.990  15.410  68.046  1.00 35.28           O
ATOM   1099  N   ARG B 148       1.815  13.318  67.932  1.00 98.14           N
ATOM   1100  CA  ARG B 148       1.981  13.475  66.527  1.00 98.14           C
ATOM   1101  CB  ARG B 148       3.405  13.849  66.098  1.00 98.14           C
ATOM   1102  CG  ARG B 148       4.460  12.842  66.546  1.00 98.14           C
ATOM   1103  CD  ARG B 148       5.383  13.386  67.634  1.00 98.14           C
ATOM   1104  NE  ARG B 148       6.352  12.313  67.980  1.00 98.14           N
ATOM   1105  CZ  ARG B 148       7.488  12.627  68.658  1.00 98.14           C
ATOM   1106  NH1 ARG B 148       7.814  13.937  68.880  1.00 98.14           N
ATOM   1107  NH2 ARG B 148       8.309  11.629  69.096  1.00 98.14           N
ATOM   1108  C   ARG B 148       1.618  12.190  65.875  1.00 98.14           C
ATOM   1109  O   ARG B 148       1.595  11.136  66.509  1.00 98.14           O
ATOM   1110  N   LYS B 149       1.298  12.264  64.573  1.00122.48           N
ATOM   1111  CA  LYS B 149       0.915  11.087  63.863  1.00122.48           C
ATOM   1112  CB  LYS B 149      -0.001  11.364  62.663  1.00122.48           C
ATOM   1113  CG  LYS B 149      -1.134  12.337  62.984  0.00122.48           C
ATOM   1114  CD  LYS B 149      -2.058  11.925  64.132  0.00122.48           C
ATOM   1115  CE  LYS B 149      -3.418  11.411  63.661  1.00122.48           C
ATOM   1116  NZ  LYS B 149      -4.471  11.851  64.605  1.00122.48           N
ATOM   1117  C   LYS B 149       2.163  10.499  63.304  1.00122.48           C
ATOM   1118  O   LYS B 149       3.076  11.215  62.896  1.00122.48           O
ATOM   1119  N   GLY B 150       2.229   9.159  63.297  1.00 33.08           N
ATOM   1120  CA  GLY B 150       3.334   8.449  62.733  1.00 33.08           C
ATOM   1121  C   GLY B 150       2.747   7.159  62.273  1.00 33.08           C
ATOM   1122  O   GLY B 150       1.557   6.919  62.463  1.00 33.08           O
ATOM   1123  N   ARG B 151       3.540   6.294  61.626  1.00169.20           N
ATOM   1124  CA  ARG B 151       2.942   5.050  61.250  1.00169.20           C
ATOM   1125  CB  ARG B 151       2.466   4.967  59.794  1.00169.20           C
ATOM   1126  CG  ARG B 151       1.098   5.607  59.554  1.00169.20           C
ATOM   1127  CD  ARG B 151       0.585   5.330  58.137  1.00169.20           C
ATOM   1128  NE  ARG B 151      -0.857   5.706  58.026  1.00169.20           N
ATOM   1129  CZ  ARG B 151      -1.228   6.921  57.516  1.00169.20           C
ATOM   1130  NH1 ARG B 151      -0.275   7.832  57.174  1.00169.20           N
ATOM   1131  NH2 ARG B 151      -2.547   7.220  57.324  1.00169.20           N
ATOM   1132  C   ARG B 151       3.933   3.962  61.442  1.00169.20           C
ATOM   1133  O   ARG B 151       5.120   4.214  61.640  1.00169.20           O
ATOM   1134  N   ASN B 152       3.434   2.712  61.422  1.00 75.66           N
ATOM   1135  CA  ASN B 152       4.318   1.595  61.529  1.00 75.66           C
ATOM   1136  CB  ASN B 152       3.678   0.326  62.127  1.00 75.66           C
ATOM   1137  CG  ASN B 152       4.796  -0.639  62.522  1.00 75.66           C
ATOM   1138  OD1 ASN B 152       5.011  -0.895  63.704  1.00 75.66           O
ATOM   1139  ND2 ASN B 152       5.529  -1.188  61.517  1.00 75.66           N
ATOM   1140  C   ASN B 152       4.706   1.272  60.127  1.00 75.66           C
ATOM   1141  O   ASN B 152       3.855   1.003  59.280  1.00 75.66           O
ATOM   1142  N   PRO B 153       5.967   1.327  59.834  1.00 72.70           N
ATOM   1143  CA  PRO B 153       6.453   1.097  58.505  1.00 72.70           C
ATOM   1144  CD  PRO B 153       7.018   1.302  60.837  1.00 72.70           C
ATOM   1145  CB  PRO B 153       7.969   1.251  58.603  1.00 72.70           C
ATOM   1146  CG  PRO B 153       8.275   0.869  60.064  1.00 72.70           C
ATOM   1147  C   PRO B 153       6.039  -0.225  57.927  1.00 72.70           C
ATOM   1148  O   PRO B 153       5.744  -0.269  56.732  1.00 72.70           O
ATOM   1149  N   GLN B 154       6.061  -1.318  58.714  1.00 94.97           N
ATOM   1150  CA  GLN B 154       5.708  -2.584  58.133  1.00 94.97           C
ATOM   1151  CB  GLN B 154       6.046  -3.783  59.023  1.00 94.97           C
ATOM   1152  CG  GLN B 154       5.651  -5.096  58.351  1.00 94.97           C
ATOM   1153  CD  GLN B 154       6.014  -6.238  59.283  1.00 94.97           C
ATOM   1154  OE1 GLN B 154       6.030  -6.091  60.504  1.00 94.97           O
ATOM   1155  NE2 GLN B 154       6.309  -7.422  58.684  1.00 94.97           N
ATOM   1156  C   GLN B 154       4.241  -2.691  57.850  1.00 94.97           C
ATOM   1157  O   GLN B 154       3.842  -3.035  56.737  1.00 94.97           O
ATOM   1158  N   THR B 155       3.402  -2.410  58.871  1.00 45.73           N
ATOM   1159  CA  THR B 155       1.973  -2.546  58.767  1.00 45.73           C
ATOM   1160  CB  THR B 155       1.285  -2.528  60.102  1.00 45.73           C
ATOM   1161  OG1 THR B 155       1.530  -1.300  60.766  1.00 45.73           O
ATOM   1162  CG2 THR B 155       1.822  -3.696  60.945  1.00 45.73           C
ATOM   1163  C   THR B 155       1.394  -1.465  57.910  1.00 45.73           C
ATOM   1164  O   THR B 155       0.491  -1.713  57.110  1.00 45.73           O
ATOM   1165  N   GLY B 156       1.907  -0.230  58.053  1.00 19.52           N
ATOM   1166  CA  GLY B 156       1.409   0.881  57.295  1.00 19.52           C
ATOM   1167  C   GLY B 156       0.255   1.461  58.042  1.00 19.52           C
ATOM   1168  O   GLY B 156      -0.469   2.312  57.526  1.00 19.52           O
ATOM   1169  N   GLU B 157       0.047   1.006  59.294  1.00 89.65           N
ATOM   1170  CA  GLU B 157      -1.061   1.509  60.045  1.00 89.65           C
ATOM   1171  CB  GLU B 157      -1.480   0.637  61.232  1.00 89.65           C
ATOM   1172  CG  GLU B 157      -2.018  -0.697  60.743  0.00 89.65           C
ATOM   1173  CD  GLU B 157      -3.228  -1.045  61.587  0.00 89.65           C
ATOM   1174  OE1 GLU B 157      -3.590  -0.222  62.470  0.00 89.65           O
ATOM   1175  OE2 GLU B 157      -3.828  -2.121  61.333  0.00 89.65           O
ATOM   1176  C   GLU B 157      -0.746   2.859  60.578  1.00 89.65           C
ATOM   1177  O   GLU B 157       0.405   3.190  60.858  1.00 89.65           O
ATOM   1178  N   GLU B 158      -1.792   3.691  60.705  1.00 99.14           N
ATOM   1179  CA  GLU B 158      -1.615   4.986  61.268  1.00 99.14           C
ATOM   1180  CB  GLU B 158      -2.842   5.884  61.059  1.00 99.14           C
ATOM   1181  CG  GLU B 158      -4.086   5.333  61.759  1.00 99.14           C
ATOM   1182  CD  GLU B 158      -5.295   6.098  61.254  1.00 99.14           C
ATOM   1183  OE1 GLU B 158      -5.369   6.327  60.016  1.00 99.14           O
ATOM   1184  OE2 GLU B 158      -6.158   6.468  62.096  1.00 99.14           O
ATOM   1185  C   GLU B 158      -1.477   4.763  62.731  1.00 99.14           C
ATOM   1186  O   GLU B 158      -2.080   3.846  63.288  1.00 99.14           O
ATOM   1187  N   ILE B 159      -0.618   5.572  63.377  1.00 97.06           N
ATOM   1188  CA  ILE B 159      -0.474   5.492  64.795  1.00 97.06           C
ATOM   1189  CB  ILE B 159       0.718   4.709  65.252  1.00 97.06           C
ATOM   1190  CG1 ILE B 159       0.578   3.235  64.845  1.00 97.06           C
ATOM   1191  CG2 ILE B 159       0.813   4.879  66.775  1.00 97.06           C
ATOM   1192  CD1 ILE B 159      -0.639   2.564  65.482  1.00 97.06           C
ATOM   1193  C   ILE B 159      -0.304   6.882  65.305  1.00 97.06           C
ATOM   1194  O   ILE B 159       0.330   7.720  64.667  1.00 97.06           O
ATOM   1195  N   GLU B 160      -0.890   7.170  66.479  1.00 54.55           N
ATOM   1196  CA  GLU B 160      -0.666   8.467  67.028  1.00 54.55           C
ATOM   1197  CB  GLU B 160      -1.913   9.157  67.591  1.00 54.55           C
ATOM   1198  CG  GLU B 160      -1.563  10.509  68.219  1.00 54.55           C
ATOM   1199  CD  GLU B 160      -2.841  11.247  68.590  1.00 54.55           C
ATOM   1200  OE1 GLU B 160      -3.369  11.003  69.707  1.00 54.55           O
ATOM   1201  OE2 GLU B 160      -3.297  12.073  67.758  1.00 54.55           O
ATOM   1202  C   GLU B 160       0.265   8.301  68.170  1.00 54.55           C
ATOM   1203  O   GLU B 160       0.114   7.391  68.984  1.00 54.55           O
ATOM   1204  N   ILE B 161       1.271   9.184  68.245  1.00165.96           N
ATOM   1205  CA  ILE B 161       2.131   9.132  69.381  1.00165.96           C
ATOM   1206  CB  ILE B 161       3.547   9.557  69.090  1.00165.96           C
ATOM   1207  CG1 ILE B 161       4.486   9.127  70.229  1.00165.96           C
ATOM   1208  CG2 ILE B 161       3.573  11.062  68.775  1.00165.96           C
ATOM   1209  CD1 ILE B 161       4.238   9.831  71.563  1.00165.96           C
ATOM   1210  C   ILE B 161       1.473  10.078  70.336  1.00165.96           C
ATOM   1211  O   ILE B 161       1.129  11.204  69.981  1.00165.96           O
ATOM   1212  N   ALA B 162       1.223   9.619  71.570  1.00 38.02           N
ATOM   1213  CA  ALA B 162       0.460  10.411  72.489  1.00 38.02           C
ATOM   1214  CB  ALA B 162       0.067   9.648  73.763  1.00 38.02           C
ATOM   1215  C   ALA B 162       1.231  11.623  72.890  1.00 38.02           C
ATOM   1216  O   ALA B 162       2.459  11.650  72.818  1.00 38.02           O
ATOM   1217  N   ALA B 163       0.492  12.682  73.278  1.00 36.19           N
ATOM   1218  CA  ALA B 163       1.128  13.868  73.753  1.00 36.19           C
ATOM   1219  CB  ALA B 163       0.174  15.061  73.951  1.00 36.19           C
ATOM   1220  C   ALA B 163       1.680  13.502  75.080  1.00 36.19           C
ATOM   1221  O   ALA B 163       1.083  12.720  75.819  1.00 36.19           O
ATOM   1222  N   SER B 164       2.862  14.040  75.405  1.00 46.85           N
ATOM   1223  CA  SER B 164       3.411  13.690  76.667  1.00 46.85           C
ATOM   1224  CB  SER B 164       4.242  12.400  76.635  1.00 46.85           C
ATOM   1225  OG  SER B 164       5.421  12.603  75.878  1.00 46.85           O
ATOM   1226  C   SER B 164       4.318  14.789  77.083  1.00 46.85           C
ATOM   1227  O   SER B 164       4.620  15.704  76.319  1.00 46.85           O
ATOM   1228  N   LYS B 165       4.751  14.725  78.350  1.00106.00           N
ATOM   1229  CA  LYS B 165       5.623  15.716  78.890  1.00106.00           C
ATOM   1230  CB  LYS B 165       4.967  16.494  80.040  1.00106.00           C
ATOM   1231  CG  LYS B 165       3.753  17.314  79.599  1.00106.00           C
ATOM   1232  CD  LYS B 165       2.833  17.673  80.766  1.00106.00           C
ATOM   1233  CE  LYS B 165       3.593  18.051  82.037  1.00106.00           C
ATOM   1234  NZ  LYS B 165       2.641  18.370  83.124  1.00106.00           N
ATOM   1235  C   LYS B 165       6.776  14.952  79.438  1.00106.00           C
ATOM   1236  O   LYS B 165       6.580  13.863  79.973  1.00106.00           O
ATOM   1237  N   VAL B 166       8.009  15.473  79.282  1.00124.13           N
ATOM   1238  CA  VAL B 166       9.117  14.755  79.840  1.00124.13           C
ATOM   1239  CB  VAL B 166       9.983  14.000  78.861  1.00124.13           C
ATOM   1240  CG1 VAL B 166       9.140  12.868  78.249  1.00124.13           C
ATOM   1241  CG2 VAL B 166      10.570  14.967  77.824  1.00124.13           C
ATOM   1242  C   VAL B 166       9.961  15.701  80.630  1.00124.13           C
ATOM   1243  O   VAL B 166       9.884  16.920  80.493  1.00124.13           O
ATOM   1244  N   PRO B 167      10.717  15.130  81.529  1.00170.88           N
ATOM   1245  CA  PRO B 167      11.583  15.926  82.357  1.00170.88           C
ATOM   1246  CD  PRO B 167      10.229  13.954  82.235  1.00170.88           C
ATOM   1247  CB  PRO B 167      11.946  15.055  83.557  1.00170.88           C
ATOM   1248  CG  PRO B 167      10.754  14.088  83.674  1.00170.88           C
ATOM   1249  C   PRO B 167      12.779  16.424  81.599  1.00170.88           C
ATOM   1250  O   PRO B 167      13.297  15.690  80.758  1.00170.88           O
ATOM   1251  N   ALA B 168      13.250  17.653  81.897  1.00 46.54           N
ATOM   1252  CA  ALA B 168      14.401  18.162  81.217  1.00 46.54           C
ATOM   1253  CB  ALA B 168      14.070  19.249  80.183  1.00 46.54           C
ATOM   1254  C   ALA B 168      15.279  18.784  82.244  1.00 46.54           C
ATOM   1255  O   ALA B 168      14.816  19.276  83.273  1.00 46.54           O
ATOM   1256  N   PHE B 169      16.593  18.756  81.979  1.00 79.70           N
ATOM   1257  CA  PHE B 169      17.551  19.279  82.896  1.00 79.70           C
ATOM   1258  CB  PHE B 169      18.449  18.149  83.416  1.00 79.70           C
ATOM   1259  CG  PHE B 169      19.545  18.719  84.227  1.00 79.70           C
ATOM   1260  CD1 PHE B 169      19.261  19.322  85.423  1.00 79.70           C
ATOM   1261  CD2 PHE B 169      20.847  18.610  83.801  1.00 79.70           C
ATOM   1262  CE1 PHE B 169      20.275  19.846  86.186  1.00 79.70           C
ATOM   1263  CE2 PHE B 169      21.864  19.133  84.563  1.00 79.70           C
ATOM   1264  CZ  PHE B 169      21.575  19.749  85.756  1.00 79.70           C
ATOM   1265  C   PHE B 169      18.358  20.274  82.138  1.00 79.70           C
ATOM   1266  O   PHE B 169      18.740  20.031  80.995  1.00 79.70           O
ATOM   1267  N   LYS B 170      18.593  21.452  82.746  1.00179.54           N
ATOM   1268  CA  LYS B 170      19.406  22.434  82.098  1.00179.54           C
ATOM   1269  CB  LYS B 170      18.676  23.770  81.871  1.00179.54           C
ATOM   1270  CG  LYS B 170      19.265  24.584  80.723  1.00179.54           C
ATOM   1271  CD  LYS B 170      20.786  24.679  80.808  1.00179.54           C
ATOM   1272  CE  LYS B 170      21.480  24.049  79.602  1.00179.54           C
ATOM   1273  NZ  LYS B 170      20.608  23.006  79.018  1.00179.54           N
ATOM   1274  C   LYS B 170      20.519  22.683  83.058  1.00179.54           C
ATOM   1275  O   LYS B 170      20.285  23.119  84.189  1.00179.54           O
ATOM   1276  N   PRO B 171      21.722  22.400  82.651  1.00127.44           N
ATOM   1277  CA  PRO B 171      22.833  22.596  83.538  1.00127.44           C
ATOM   1278  CD  PRO B 171      21.943  21.275  81.752  1.00127.44           C
ATOM   1279  CB  PRO B 171      24.002  21.836  82.916  1.00127.44           C
ATOM   1280  CG  PRO B 171      23.317  20.700  82.136  1.00127.44           C
ATOM   1281  C   PRO B 171      23.097  24.049  83.736  1.00127.44           C
ATOM   1282  O   PRO B 171      22.911  24.819  82.796  1.00127.44           O
ATOM   1283  N   GLY B 172      23.545  24.441  84.944  1.00 18.71           N
ATOM   1284  CA  GLY B 172      23.844  25.816  85.201  1.00 18.71           C
ATOM   1285  C   GLY B 172      25.168  26.101  84.576  1.00 18.71           C
ATOM   1286  O   GLY B 172      25.895  25.189  84.186  1.00 18.71           O
ATOM   1287  N   LYS B 173      25.512  27.403  84.496  1.00 90.95           N
ATOM   1288  CA  LYS B 173      26.726  27.860  83.888  1.00 90.95           C
ATOM   1289  CB  LYS B 173      26.833  29.399  83.811  1.00 90.95           C
ATOM   1290  CG  LYS B 173      26.363  29.989  82.472  0.00 90.95           C
ATOM   1291  CD  LYS B 173      24.898  29.728  82.113  0.00 90.95           C
ATOM   1292  CE  LYS B 173      24.491  30.330  80.761  0.00 90.95           C
ATOM   1293  NZ  LYS B 173      23.142  29.867  80.356  0.00 90.95           N
ATOM   1294  C   LYS B 173      27.917  27.311  84.608  1.00 90.95           C
ATOM   1295  O   LYS B 173      28.910  26.966  83.970  1.00 90.95           O
ATOM   1296  N   ALA B 174      27.874  27.203  85.948  1.00 27.15           N
ATOM   1297  CA  ALA B 174      29.034  26.720  86.646  1.00 27.15           C
ATOM   1298  CB  ALA B 174      28.846  26.682  88.172  1.00 27.15           C
ATOM   1299  C   ALA B 174      29.326  25.318  86.215  1.00 27.15           C
ATOM   1300  O   ALA B 174      30.475  24.965  85.951  1.00 27.15           O
ATOM   1301  N   LEU B 175      28.273  24.491  86.117  1.00105.71           N
ATOM   1302  CA  LEU B 175      28.417  23.108  85.773  1.00105.71           C
ATOM   1303  CB  LEU B 175      27.059  22.385  85.754  1.00105.71           C
ATOM   1304  CG  LEU B 175      27.108  20.844  85.788  1.00105.71           C
ATOM   1305  CD1 LEU B 175      25.786  20.263  85.268  1.00105.71           C
ATOM   1306  CD2 LEU B 175      28.362  20.248  85.134  1.00105.71           C
ATOM   1307  C   LEU B 175      28.966  23.051  84.377  1.00105.71           C
ATOM   1308  O   LEU B 175      29.865  22.268  84.076  1.00105.71           O
ATOM   1309  N   LYS B 176      28.439  23.906  83.480  1.00 83.53           N
ATOM   1310  CA  LYS B 176      28.839  23.892  82.103  1.00 83.53           C
ATOM   1311  CB  LYS B 176      28.127  24.955  81.261  1.00 83.53           C
ATOM   1312  CG  LYS B 176      26.659  24.683  80.958  1.00 83.53           C
ATOM   1313  CD  LYS B 176      25.945  25.951  80.494  1.00 83.53           C
ATOM   1314  CE  LYS B 176      24.937  25.705  79.376  1.00 83.53           C
ATOM   1315  NZ  LYS B 176      25.660  25.579  78.091  1.00 83.53           N
ATOM   1316  C   LYS B 176      30.290  24.222  81.980  1.00 83.53           C
ATOM   1317  O   LYS B 176      31.016  23.552  81.248  1.00 83.53           O
ATOM   1318  N   ASP B 177      30.760  25.271  82.680  1.00116.49           N
ATOM   1319  CA  ASP B 177      32.124  25.674  82.485  1.00116.49           C
ATOM   1320  CB  ASP B 177      32.486  27.075  83.032  1.00116.49           C
ATOM   1321  CG  ASP B 177      32.483  27.097  84.550  1.00116.49           C
ATOM   1322  OD1 ASP B 177      33.556  26.761  85.115  1.00116.49           O
ATOM   1323  OD2 ASP B 177      31.439  27.445  85.165  1.00116.49           O
ATOM   1324  C   ASP B 177      33.069  24.649  83.041  1.00116.49           C
ATOM   1325  O   ASP B 177      34.184  24.504  82.542  1.00116.49           O
ATOM   1326  N   ALA B 178      32.659  23.928  84.107  1.00 33.43           N
ATOM   1327  CA  ALA B 178      33.504  22.940  84.722  1.00 33.43           C
ATOM   1328  CB  ALA B 178      32.833  22.242  85.921  1.00 33.43           C
ATOM   1329  C   ALA B 178      33.803  21.856  83.732  1.00 33.43           C
ATOM   1330  O   ALA B 178      34.949  21.428  83.596  1.00 33.43           O
ATOM   1331  N   VAL B 179      32.770  21.380  83.012  1.00 49.24           N
ATOM   1332  CA  VAL B 179      32.966  20.315  82.068  1.00 49.24           C
ATOM   1333  CB  VAL B 179      31.715  19.794  81.445  1.00 49.24           C
ATOM   1334  CG1 VAL B 179      32.129  18.723  80.425  1.00 49.24           C
ATOM   1335  CG2 VAL B 179      30.783  19.272  82.544  1.00 49.24           C
ATOM   1336  C   VAL B 179      33.803  20.791  80.930  1.00 49.24           C
ATOM   1337  O   VAL B 179      34.655  20.061  80.425  1.00 49.24           O
ATOM   1338  N   LYS B 180      33.533  22.024  80.465  1.00 90.62           N
ATOM   1339  CA  LYS B 180      34.276  22.606  79.386  1.00 90.62           C
ATOM   1340  CB  LYS B 180      33.928  22.054  77.993  1.00 90.62           C
ATOM   1341  CG  LYS B 180      34.645  20.748  77.652  1.00 90.62           C
ATOM   1342  CD  LYS B 180      36.173  20.867  77.605  1.00 90.62           C
ATOM   1343  CE  LYS B 180      36.861  19.563  77.195  1.00 90.62           C
ATOM   1344  NZ  LYS B 180      38.329  19.748  77.153  1.00 90.62           N
ATOM   1345  C   LYS B 180      33.933  24.083  79.358  1.00 90.62           C
ATOM   1346  O   LYS B 180      34.801  24.887  79.784  1.00 90.62           O
ATOM   1347  OXT LYS B 180      32.810  24.431  78.906  1.00 90.62           O
TER    1348      LYS B 180
END
