# Supplementary material for: Comparison of histone-like HU protein DNA-binding properties and HU/IHF protein sequence alignment
Source: PLoS One. 2017 Nov 13;12(11):e0188037. doi: 10.1371/journal.pone.0188037 (PMC5683647; doi:10.1371/journal.pone.0188037)
Supplement: S3 File — (ZIP) [file pone.0188037.s003.zip › D4_5.pdb]

EXPDTA    THEORETICAL MODEL, MODELLER 9.17 2017/03/23 13:42:54
REMARK   6 MODELLER OBJECTIVE FUNCTION:      1020.5581
REMARK   6 MODELLER BEST TEMPLATE % SEQ ID:  53.889
REMARK   6 SEQUENCE: D4_5
REMARK   6 DOPE score: -15921.44727
REMARK   6 GA341 score: 0.97143
REMARK   6 TEMPLATE: 1p71 1:A - 90:B MODELS 1:A - 180:B AT 53.9%
ATOM      1  N   MET A   1       5.535  19.278  93.289  1.00 74.21           N
ATOM      2  CA  MET A   1       6.300  18.718  94.419  1.00 74.21           C
ATOM      3  CB  MET A   1       6.846  17.320  94.074  1.00 74.21           C
ATOM      4  CG  MET A   1       7.609  16.665  95.228  1.00 74.21           C
ATOM      5  SD  MET A   1       8.326  15.033  94.849  1.00 74.21           S
ATOM      6  CE  MET A   1       6.786  14.086  95.011  1.00 74.21           C
ATOM      7  C   MET A   1       7.458  19.601  94.725  1.00 74.21           C
ATOM      8  O   MET A   1       8.285  19.892  93.862  1.00 74.21           O
ATOM      9  N   ASN A   2       7.514  20.076  95.980  1.00112.10           N
ATOM     10  CA  ASN A   2       8.566  20.937  96.422  1.00112.10           C
ATOM     11  CB  ASN A   2       8.097  21.880  97.546  1.00112.10           C
ATOM     12  CG  ASN A   2       8.955  23.139  97.589  1.00112.10           C
ATOM     13  OD1 ASN A   2      10.180  23.089  97.685  1.00112.10           O
ATOM     14  ND2 ASN A   2       8.282  24.317  97.517  1.00112.10           N
ATOM     15  C   ASN A   2       9.630  20.035  96.961  1.00112.10           C
ATOM     16  O   ASN A   2       9.423  18.829  97.083  1.00112.10           O
ATOM     17  N   LYS A   3      10.817  20.590  97.272  1.00114.80           N
ATOM     18  CA  LYS A   3      11.874  19.780  97.800  1.00114.80           C
ATOM     19  CB  LYS A   3      13.173  20.549  98.092  1.00114.80           C
ATOM     20  CG  LYS A   3      13.932  20.978  96.839  0.00114.80           C
ATOM     21  CD  LYS A   3      15.158  21.840  97.144  0.00114.80           C
ATOM     22  CE  LYS A   3      16.302  21.065  97.808  0.00114.80           C
ATOM     23  NZ  LYS A   3      16.948  20.169  96.823  0.00114.80           N
ATOM     24  C   LYS A   3      11.403  19.212  99.096  1.00114.80           C
ATOM     25  O   LYS A   3      11.651  18.046  99.401  1.00114.80           O
ATOM     26  N   THR A   4      10.688  20.028  99.890  1.00104.16           N
ATOM     27  CA  THR A   4      10.235  19.580 101.172  1.00104.16           C
ATOM     28  CB  THR A   4       9.548  20.648 101.967  1.00104.16           C
ATOM     29  OG1 THR A   4       8.374  21.082 101.300  1.00104.16           O
ATOM     30  CG2 THR A   4      10.525  21.824 102.147  1.00104.16           C
ATOM     31  C   THR A   4       9.293  18.432 100.985  1.00104.16           C
ATOM     32  O   THR A   4       9.307  17.477 101.757  1.00104.16           O
ATOM     33  N   ASP A   5       8.435  18.486  99.954  1.00 40.14           N
ATOM     34  CA  ASP A   5       7.495  17.421  99.732  1.00 40.14           C
ATOM     35  CB  ASP A   5       6.542  17.711  98.560  1.00 40.14           C
ATOM     36  CG  ASP A   5       5.665  18.894  98.945  1.00 40.14           C
ATOM     37  OD1 ASP A   5       6.179  19.815  99.634  1.00 40.14           O
ATOM     38  OD2 ASP A   5       4.462  18.882  98.570  1.00 40.14           O
ATOM     39  C   ASP A   5       8.238  16.164  99.387  1.00 40.14           C
ATOM     40  O   ASP A   5       7.852  15.070  99.796  1.00 40.14           O
ATOM     41  N   LEU A   6       9.320  16.300  98.600  1.00113.83           N
ATOM     42  CA  LEU A   6      10.105  15.190  98.137  1.00113.83           C
ATOM     43  CB  LEU A   6      11.253  15.665  97.218  1.00113.83           C
ATOM     44  CG  LEU A   6      12.046  14.571  96.467  1.00113.83           C
ATOM     45  CD1 LEU A   6      12.740  13.572  97.403  1.00113.83           C
ATOM     46  CD2 LEU A   6      11.181  13.901  95.390  1.00113.83           C
ATOM     47  C   LEU A   6      10.739  14.526  99.324  1.00113.83           C
ATOM     48  O   LEU A   6      10.782  13.298  99.405  1.00113.83           O
ATOM     49  N   ILE A   7      11.261  15.325 100.276  1.00137.64           N
ATOM     50  CA  ILE A   7      11.930  14.761 101.414  1.00137.64           C
ATOM     51  CB  ILE A   7      12.576  15.774 102.334  1.00137.64           C
ATOM     52  CG1 ILE A   7      13.571  15.102 103.298  1.00137.64           C
ATOM     53  CG2 ILE A   7      11.477  16.514 103.104  1.00137.64           C
ATOM     54  CD1 ILE A   7      12.916  14.213 104.357  1.00137.64           C
ATOM     55  C   ILE A   7      10.941  13.948 102.191  1.00137.64           C
ATOM     56  O   ILE A   7      11.265  12.849 102.641  1.00137.64           O
ATOM     57  N   ASN A   8       9.698  14.456 102.339  1.00 47.94           N
ATOM     58  CA  ASN A   8       8.701  13.765 103.108  1.00 47.94           C
ATOM     59  CB  ASN A   8       7.295  14.396 103.039  1.00 47.94           C
ATOM     60  CG  ASN A   8       7.197  15.603 103.955  1.00 47.94           C
ATOM     61  OD1 ASN A   8       8.153  15.968 104.632  1.00 47.94           O
ATOM     62  ND2 ASN A   8       5.992  16.233 104.000  1.00 47.94           N
ATOM     63  C   ASN A   8       8.522  12.398 102.537  1.00 47.94           C
ATOM     64  O   ASN A   8       8.525  11.411 103.269  1.00 47.94           O
ATOM     65  N   ALA A   9       8.353  12.303 101.207  1.00 36.15           N
ATOM     66  CA  ALA A   9       8.114  11.032 100.582  1.00 36.15           C
ATOM     67  CB  ALA A   9       7.822  11.148  99.076  1.00 36.15           C
ATOM     68  C   ALA A   9       9.313  10.142 100.731  1.00 36.15           C
ATOM     69  O   ALA A   9       9.169   8.945 100.974  1.00 36.15           O
ATOM     70  N   VAL A  10      10.530  10.699 100.551  1.00120.13           N
ATOM     71  CA  VAL A  10      11.732   9.911 100.619  1.00120.13           C
ATOM     72  CB  VAL A  10      12.961  10.616 100.108  1.00120.13           C
ATOM     73  CG1 VAL A  10      12.851  10.697  98.582  1.00120.13           C
ATOM     74  CG2 VAL A  10      13.051  12.012 100.735  1.00120.13           C
ATOM     75  C   VAL A  10      11.985   9.400 102.002  1.00120.13           C
ATOM     76  O   VAL A  10      12.310   8.226 102.179  1.00120.13           O
ATOM     77  N   ALA A  11      11.797  10.251 103.027  1.00 42.60           N
ATOM     78  CA  ALA A  11      12.065   9.849 104.378  1.00 42.60           C
ATOM     79  CB  ALA A  11      11.697  10.931 105.410  1.00 42.60           C
ATOM     80  C   ALA A  11      11.214   8.651 104.654  1.00 42.60           C
ATOM     81  O   ALA A  11      11.650   7.712 105.318  1.00 42.60           O
ATOM     82  N   GLU A  12       9.966   8.662 104.156  1.00 90.12           N
ATOM     83  CA  GLU A  12       9.080   7.553 104.354  1.00 90.12           C
ATOM     84  CB  GLU A  12       7.668   7.821 103.823  1.00 90.12           C
ATOM     85  CG  GLU A  12       6.764   6.601 103.980  0.00 90.12           C
ATOM     86  CD  GLU A  12       5.461   6.879 103.252  0.00 90.12           C
ATOM     87  OE1 GLU A  12       5.436   6.726 102.002  0.00 90.12           O
ATOM     88  OE2 GLU A  12       4.475   7.255 103.939  0.00 90.12           O
ATOM     89  C   GLU A  12       9.568   6.327 103.629  1.00 90.12           C
ATOM     90  O   GLU A  12       9.592   5.236 104.198  1.00 90.12           O
ATOM     91  N   GLN A  13       9.960   6.472 102.346  1.00 97.19           N
ATOM     92  CA  GLN A  13      10.336   5.343 101.534  1.00 97.19           C
ATOM     93  CB  GLN A  13      10.626   5.755 100.080  1.00 97.19           C
ATOM     94  CG  GLN A  13       9.460   6.468  99.398  1.00 97.19           C
ATOM     95  CD  GLN A  13       8.330   5.466  99.239  0.00 97.19           C
ATOM     96  OE1 GLN A  13       8.470   4.464  98.540  1.00 97.19           O
ATOM     97  NE2 GLN A  13       7.173   5.742  99.898  1.00 97.19           N
ATOM     98  C   GLN A  13      11.602   4.707 102.042  1.00 97.19           C
ATOM     99  O   GLN A  13      11.708   3.487 102.142  1.00 97.19           O
ATOM    100  N   ALA A  14      12.616   5.547 102.308  1.00 72.10           N
ATOM    101  CA  ALA A  14      13.939   5.230 102.777  1.00 72.10           C
ATOM    102  CB  ALA A  14      14.911   6.412 102.605  1.00 72.10           C
ATOM    103  C   ALA A  14      13.964   4.822 104.217  1.00 72.10           C
ATOM    104  O   ALA A  14      14.869   4.103 104.637  1.00 72.10           O
ATOM    105  N   GLU A  15      12.996   5.312 105.017  1.00 63.27           N
ATOM    106  CA  GLU A  15      12.973   5.108 106.438  1.00 63.27           C
ATOM    107  CB  GLU A  15      13.025   3.622 106.845  1.00 63.27           C
ATOM    108  CG  GLU A  15      11.759   2.857 106.445  1.00 63.27           C
ATOM    109  CD  GLU A  15      11.891   1.406 106.885  1.00 63.27           C
ATOM    110  OE1 GLU A  15      12.958   1.047 107.450  1.00 63.27           O
ATOM    111  OE2 GLU A  15      10.921   0.634 106.657  1.00 63.27           O
ATOM    112  C   GLU A  15      14.118   5.848 107.071  1.00 63.27           C
ATOM    113  O   GLU A  15      14.772   5.337 107.979  1.00 63.27           O
ATOM    114  N   LEU A  16      14.377   7.087 106.584  1.00 53.46           N
ATOM    115  CA  LEU A  16      15.379   7.967 107.128  1.00 53.46           C
ATOM    116  CB  LEU A  16      16.424   8.425 106.094  1.00 53.46           C
ATOM    117  CG  LEU A  16      17.219   7.275 105.448  1.00 53.46           C
ATOM    118  CD1 LEU A  16      18.240   7.809 104.430  1.00 53.46           C
ATOM    119  CD2 LEU A  16      17.855   6.363 106.508  1.00 53.46           C
ATOM    120  C   LEU A  16      14.672   9.211 107.589  1.00 53.46           C
ATOM    121  O   LEU A  16      13.592   9.544 107.098  1.00 53.46           O
ATOM    122  N   SER A  17      15.291   9.946 108.540  1.00 34.36           N
ATOM    123  CA  SER A  17      14.689  11.123 109.102  1.00 34.36           C
ATOM    124  CB  SER A  17      15.524  11.765 110.223  1.00 34.36           C
ATOM    125  OG  SER A  17      15.610  10.886 111.335  1.00 34.36           O
ATOM    126  C   SER A  17      14.507  12.143 108.020  1.00 34.36           C
ATOM    127  O   SER A  17      15.162  12.105 106.980  1.00 34.36           O
ATOM    128  N   LYS A  18      13.576  13.087 108.264  1.00151.07           N
ATOM    129  CA  LYS A  18      13.243  14.155 107.365  1.00151.07           C
ATOM    130  CB  LYS A  18      12.228  15.120 107.995  1.00151.07           C
ATOM    131  CG  LYS A  18      10.771  14.721 107.795  1.00151.07           C
ATOM    132  CD  LYS A  18      10.342  14.930 106.347  1.00151.07           C
ATOM    133  CE  LYS A  18      10.527  16.386 105.918  0.00151.07           C
ATOM    134  NZ  LYS A  18       9.579  17.247 106.662  0.00151.07           N
ATOM    135  C   LYS A  18      14.479  14.955 107.135  1.00151.07           C
ATOM    136  O   LYS A  18      14.737  15.423 106.027  1.00151.07           O
ATOM    137  N   LYS A  19      15.261  15.158 108.205  1.00 90.67           N
ATOM    138  CA  LYS A  19      16.466  15.920 108.108  1.00 90.67           C
ATOM    139  CB  LYS A  19      17.113  16.104 109.491  1.00 90.67           C
ATOM    140  CG  LYS A  19      16.157  16.808 110.460  0.00 90.67           C
ATOM    141  CD  LYS A  19      16.533  16.694 111.938  0.00 90.67           C
ATOM    142  CE  LYS A  19      15.523  17.379 112.862  0.00 90.67           C
ATOM    143  NZ  LYS A  19      14.203  16.720 112.741  0.00 90.67           N
ATOM    144  C   LYS A  19      17.426  15.187 107.215  1.00 90.67           C
ATOM    145  O   LYS A  19      18.050  15.781 106.337  1.00 90.67           O
ATOM    146  N   ASP A  20      17.537  13.859 107.410  1.00 94.38           N
ATOM    147  CA  ASP A  20      18.472  13.010 106.721  1.00 94.38           C
ATOM    148  CB  ASP A  20      18.366  11.567 107.264  1.00 94.38           C
ATOM    149  CG  ASP A  20      19.361  10.613 106.613  1.00 94.38           C
ATOM    150  OD1 ASP A  20      19.452  10.583 105.357  1.00 94.38           O
ATOM    151  OD2 ASP A  20      20.041   9.887 107.386  1.00 94.38           O
ATOM    152  C   ASP A  20      18.176  12.995 105.253  1.00 94.38           C
ATOM    153  O   ASP A  20      19.076  13.123 104.422  1.00 94.38           O
ATOM    154  N   ALA A  21      16.894  12.832 104.886  1.00 29.31           N
ATOM    155  CA  ALA A  21      16.568  12.795 103.493  1.00 29.31           C
ATOM    156  CB  ALA A  21      15.075  12.566 103.213  1.00 29.31           C
ATOM    157  C   ALA A  21      16.948  14.118 102.923  1.00 29.31           C
ATOM    158  O   ALA A  21      17.536  14.195 101.848  1.00 29.31           O
ATOM    159  N   SER A  22      16.644  15.202 103.658  1.00 29.46           N
ATOM    160  CA  SER A  22      16.950  16.521 103.188  1.00 29.46           C
ATOM    161  CB  SER A  22      16.469  17.620 104.151  1.00 29.46           C
ATOM    162  OG  SER A  22      16.799  18.899 103.632  1.00 29.46           O
ATOM    163  C   SER A  22      18.433  16.670 103.042  1.00 29.46           C
ATOM    164  O   SER A  22      18.911  17.214 102.049  1.00 29.46           O
ATOM    165  N   LYS A  23      19.212  16.192 104.029  1.00 96.71           N
ATOM    166  CA  LYS A  23      20.633  16.368 103.967  1.00 96.71           C
ATOM    167  CB  LYS A  23      21.362  15.891 105.237  1.00 96.71           C
ATOM    168  CG  LYS A  23      22.869  16.155 105.186  1.00 96.71           C
ATOM    169  CD  LYS A  23      23.565  16.116 106.549  1.00 96.71           C
ATOM    170  CE  LYS A  23      23.480  17.444 107.309  1.00 96.71           C
ATOM    171  NZ  LYS A  23      24.241  17.354 108.575  1.00 96.71           N
ATOM    172  C   LYS A  23      21.200  15.623 102.797  1.00 96.71           C
ATOM    173  O   LYS A  23      21.987  16.172 102.029  1.00 96.71           O
ATOM    174  N   ALA A  24      20.801  14.349 102.625  1.00 35.75           N
ATOM    175  CA  ALA A  24      21.326  13.540 101.563  1.00 35.75           C
ATOM    176  CB  ALA A  24      20.843  12.084 101.637  1.00 35.75           C
ATOM    177  C   ALA A  24      20.908  14.094 100.234  1.00 35.75           C
ATOM    178  O   ALA A  24      21.697  14.124  99.292  1.00 35.75           O
ATOM    179  N   VAL A  25      19.643  14.540 100.113  1.00 42.08           N
ATOM    180  CA  VAL A  25      19.146  15.031  98.855  1.00 42.08           C
ATOM    181  CB  VAL A  25      17.683  15.362  98.893  1.00 42.08           C
ATOM    182  CG1 VAL A  25      17.295  16.024  97.560  1.00 42.08           C
ATOM    183  CG2 VAL A  25      16.895  14.074  99.188  1.00 42.08           C
ATOM    184  C   VAL A  25      19.869  16.276  98.441  1.00 42.08           C
ATOM    185  O   VAL A  25      20.248  16.414  97.279  1.00 42.08           O
ATOM    186  N   ASP A  26      20.082  17.219  99.380  1.00 69.43           N
ATOM    187  CA  ASP A  26      20.679  18.484  99.050  1.00 69.43           C
ATOM    188  CB  ASP A  26      20.707  19.442 100.256  1.00 69.43           C
ATOM    189  CG  ASP A  26      20.827  20.872  99.748  1.00 69.43           C
ATOM    190  OD1 ASP A  26      21.112  21.049  98.534  1.00 69.43           O
ATOM    191  OD2 ASP A  26      20.615  21.805 100.568  1.00 69.43           O
ATOM    192  C   ASP A  26      22.077  18.245  98.563  1.00 69.43           C
ATOM    193  O   ASP A  26      22.524  18.866  97.601  1.00 69.43           O
ATOM    194  N   ALA A  27      22.804  17.321  99.217  1.00 36.91           N
ATOM    195  CA  ALA A  27      24.157  17.006  98.851  1.00 36.91           C
ATOM    196  CB  ALA A  27      24.810  15.970  99.784  1.00 36.91           C
ATOM    197  C   ALA A  27      24.176  16.421  97.471  1.00 36.91           C
ATOM    198  O   ALA A  27      25.104  16.666  96.704  1.00 36.91           O
ATOM    199  N   VAL A  28      23.169  15.593  97.132  1.00 47.71           N
ATOM    200  CA  VAL A  28      23.129  14.925  95.859  1.00 47.71           C
ATOM    201  CB  VAL A  28      21.990  13.951  95.750  1.00 47.71           C
ATOM    202  CG1 VAL A  28      21.992  13.349  94.334  1.00 47.71           C
ATOM    203  CG2 VAL A  28      22.125  12.904  96.870  1.00 47.71           C
ATOM    204  C   VAL A  28      22.984  15.916  94.740  1.00 47.71           C
ATOM    205  O   VAL A  28      23.685  15.821  93.733  1.00 47.71           O
ATOM    206  N   PHE A  29      22.057  16.886  94.873  1.00116.47           N
ATOM    207  CA  PHE A  29      21.859  17.840  93.819  1.00116.47           C
ATOM    208  CB  PHE A  29      20.562  18.647  93.950  1.00116.47           C
ATOM    209  CG  PHE A  29      19.492  17.658  93.631  1.00116.47           C
ATOM    210  CD1 PHE A  29      19.110  17.458  92.324  1.00116.47           C
ATOM    211  CD2 PHE A  29      18.893  16.913  94.620  1.00116.47           C
ATOM    212  CE1 PHE A  29      18.132  16.545  92.011  1.00116.47           C
ATOM    213  CE2 PHE A  29      17.914  15.998  94.313  1.00116.47           C
ATOM    214  CZ  PHE A  29      17.529  15.814  93.007  1.00116.47           C
ATOM    215  C   PHE A  29      23.045  18.740  93.709  1.00116.47           C
ATOM    216  O   PHE A  29      23.436  19.126  92.609  1.00116.47           O
ATOM    217  N   GLU A  30      23.643  19.109  94.855  1.00 34.95           N
ATOM    218  CA  GLU A  30      24.784  19.977  94.844  1.00 34.95           C
ATOM    219  CB  GLU A  30      25.266  20.315  96.262  1.00 34.95           C
ATOM    220  CG  GLU A  30      24.246  21.153  97.031  1.00 34.95           C
ATOM    221  CD  GLU A  30      24.727  21.283  98.465  1.00 34.95           C
ATOM    222  OE1 GLU A  30      25.036  20.230  99.085  1.00 34.95           O
ATOM    223  OE2 GLU A  30      24.798  22.440  98.958  1.00 34.95           O
ATOM    224  C   GLU A  30      25.904  19.292  94.125  1.00 34.95           C
ATOM    225  O   GLU A  30      26.627  19.923  93.356  1.00 34.95           O
ATOM    226  N   SER A  31      26.079  17.977  94.363  1.00 91.59           N
ATOM    227  CA  SER A  31      27.138  17.220  93.752  1.00 91.59           C
ATOM    228  CB  SER A  31      27.286  15.801  94.351  1.00 91.59           C
ATOM    229  OG  SER A  31      26.103  15.038  94.169  1.00 91.59           O
ATOM    230  C   SER A  31      26.913  17.109  92.272  1.00 91.59           C
ATOM    231  O   SER A  31      27.867  17.135  91.497  1.00 91.59           O
ATOM    232  N   ILE A  32      25.644  16.993  91.835  1.00113.53           N
ATOM    233  CA  ILE A  32      25.330  16.854  90.438  1.00113.53           C
ATOM    234  CB  ILE A  32      23.852  16.706  90.206  1.00113.53           C
ATOM    235  CG1 ILE A  32      23.298  15.447  90.901  1.00113.53           C
ATOM    236  CG2 ILE A  32      23.614  16.723  88.688  1.00113.53           C
ATOM    237  CD1 ILE A  32      23.855  14.132  90.360  1.00113.53           C
ATOM    238  C   ILE A  32      25.773  18.094  89.717  1.00113.53           C
ATOM    239  O   ILE A  32      26.392  18.014  88.657  1.00113.53           O
ATOM    240  N   THR A  33      25.478  19.281  90.282  1.00 38.61           N
ATOM    241  CA  THR A  33      25.828  20.519  89.644  1.00 38.61           C
ATOM    242  CB  THR A  33      25.369  21.725  90.409  1.00 38.61           C
ATOM    243  OG1 THR A  33      23.960  21.692  90.577  1.00 38.61           O
ATOM    244  CG2 THR A  33      25.787  22.985  89.630  1.00 38.61           C
ATOM    245  C   THR A  33      27.319  20.618  89.536  1.00 38.61           C
ATOM    246  O   THR A  33      27.840  21.071  88.517  1.00 38.61           O
ATOM    247  N   GLY A  34      28.043  20.214  90.600  1.00 29.07           N
ATOM    248  CA  GLY A  34      29.478  20.323  90.620  1.00 29.07           C
ATOM    249  C   GLY A  34      30.096  19.446  89.574  1.00 29.07           C
ATOM    250  O   GLY A  34      31.011  19.865  88.867  1.00 29.07           O
ATOM    251  N   ALA A  35      29.620  18.191  89.468  1.00 49.88           N
ATOM    252  CA  ALA A  35      30.160  17.248  88.531  1.00 49.88           C
ATOM    253  CB  ALA A  35      29.559  15.841  88.688  1.00 49.88           C
ATOM    254  C   ALA A  35      29.890  17.702  87.137  1.00 49.88           C
ATOM    255  O   ALA A  35      30.769  17.605  86.292  1.00 49.88           O
ATOM    256  N   LYS A  36      28.681  18.229  86.869  1.00116.03           N
ATOM    257  CA  LYS A  36      28.257  18.654  85.562  1.00116.03           C
ATOM    258  CB  LYS A  36      26.853  19.272  85.609  1.00116.03           C
ATOM    259  CG  LYS A  36      26.160  19.411  84.257  1.00116.03           C
ATOM    260  CD  LYS A  36      24.674  19.742  84.402  1.00116.03           C
ATOM    261  CE  LYS A  36      23.972  18.918  85.486  1.00116.03           C
ATOM    262  NZ  LYS A  36      22.574  19.374  85.651  1.00116.03           N
ATOM    263  C   LYS A  36      29.197  19.715  85.122  1.00116.03           C
ATOM    264  O   LYS A  36      29.612  19.751  83.965  1.00116.03           O
ATOM    265  N   GLU A  37      29.587  20.585  86.067  1.00103.44           N
ATOM    266  CA  GLU A  37      30.505  21.633  85.761  1.00103.44           C
ATOM    267  CB  GLU A  37      30.934  22.397  87.025  1.00103.44           C
ATOM    268  CG  GLU A  37      31.895  23.556  86.771  1.00103.44           C
ATOM    269  CD  GLU A  37      32.207  24.190  88.119  1.00103.44           C
ATOM    270  OE1 GLU A  37      31.414  25.066  88.556  1.00103.44           O
ATOM    271  OE2 GLU A  37      33.234  23.801  88.738  1.00103.44           O
ATOM    272  C   GLU A  37      31.727  20.949  85.200  1.00103.44           C
ATOM    273  O   GLU A  37      32.354  21.453  84.272  1.00103.44           O
ATOM    274  N   GLY A  38      32.114  19.794  85.788  1.00 62.67           N
ATOM    275  CA  GLY A  38      33.212  18.961  85.343  1.00 62.67           C
ATOM    276  C   GLY A  38      32.927  18.212  84.050  1.00 62.67           C
ATOM    277  O   GLY A  38      33.801  18.128  83.188  1.00 62.67           O
ATOM    278  N   GLY A  39      31.707  17.637  83.889  1.00115.92           N
ATOM    279  CA  GLY A  39      31.274  16.841  82.762  1.00115.92           C
ATOM    280  C   GLY A  39      30.877  15.421  83.174  1.00115.92           C
ATOM    281  O   GLY A  39      31.676  14.679  83.744  1.00115.92           O
ATOM    282  N   LYS A  40      29.608  15.033  82.845  1.00199.51           N
ATOM    283  CA  LYS A  40      28.888  13.762  82.913  1.00199.51           C
ATOM    284  CB  LYS A  40      29.563  12.627  82.128  1.00199.51           C
ATOM    285  CG  LYS A  40      28.719  11.351  82.119  1.00199.51           C
ATOM    286  CD  LYS A  40      29.183  10.288  81.120  1.00199.51           C
ATOM    287  CE  LYS A  40      28.916  10.654  79.659  1.00199.51           C
ATOM    288  NZ  LYS A  40      30.048  11.441  79.118  1.00199.51           N
ATOM    289  C   LYS A  40      28.512  13.201  84.270  1.00199.51           C
ATOM    290  O   LYS A  40      29.368  12.926  85.110  1.00199.51           O
ATOM    291  N   VAL A  41      27.181  12.973  84.465  1.00 77.78           N
ATOM    292  CA  VAL A  41      26.586  12.302  85.601  1.00 77.78           C
ATOM    293  CB  VAL A  41      25.820  13.212  86.518  1.00 77.78           C
ATOM    294  CG1 VAL A  41      25.182  12.350  87.623  1.00 77.78           C
ATOM    295  CG2 VAL A  41      26.772  14.298  87.049  1.00 77.78           C
ATOM    296  C   VAL A  41      25.588  11.334  85.020  1.00 77.78           C
ATOM    297  O   VAL A  41      24.810  11.703  84.139  1.00 77.78           O
ATOM    298  N   GLN A  42      25.576  10.064  85.487  1.00 65.81           N
ATOM    299  CA  GLN A  42      24.663   9.115  84.909  1.00 65.81           C
ATOM    300  CB  GLN A  42      25.354   7.998  84.113  1.00 65.81           C
ATOM    301  CG  GLN A  42      26.125   8.462  82.882  1.00 65.81           C
ATOM    302  CD  GLN A  42      26.781   7.232  82.267  1.00 65.81           C
ATOM    303  OE1 GLN A  42      27.384   7.305  81.197  1.00 65.81           O
ATOM    304  NE2 GLN A  42      26.675   6.070  82.966  1.00 65.81           N
ATOM    305  C   GLN A  42      23.946   8.384  85.999  1.00 65.81           C
ATOM    306  O   GLN A  42      24.555   7.908  86.954  1.00 65.81           O
ATOM    307  N   LEU A  43      22.609   8.285  85.874  1.00142.88           N
ATOM    308  CA  LEU A  43      21.821   7.475  86.759  1.00142.88           C
ATOM    309  CB  LEU A  43      20.856   8.289  87.638  1.00142.88           C
ATOM    310  CG  LEU A  43      21.567   9.154  88.701  1.00142.88           C
ATOM    311  CD1 LEU A  43      22.321   8.283  89.715  1.00142.88           C
ATOM    312  CD2 LEU A  43      22.469  10.226  88.074  1.00142.88           C
ATOM    313  C   LEU A  43      21.040   6.614  85.831  1.00142.88           C
ATOM    314  O   LEU A  43      20.256   7.136  85.042  1.00142.88           O
ATOM    315  N   VAL A  44      21.192   5.277  85.940  1.00228.71           N
ATOM    316  CA  VAL A  44      20.744   4.442  84.863  1.00228.71           C
ATOM    317  CB  VAL A  44      20.974   2.979  85.119  1.00228.71           C
ATOM    318  CG1 VAL A  44      20.261   2.559  86.411  0.00228.71           C
ATOM    319  CG2 VAL A  44      20.511   2.200  83.878  0.00228.71           C
ATOM    320  C   VAL A  44      19.322   4.649  84.440  1.00228.71           C
ATOM    321  O   VAL A  44      19.099   5.367  83.482  1.00228.71           O
ATOM    322  N   GLY A  45      18.304   4.174  85.162  1.00130.02           N
ATOM    323  CA  GLY A  45      16.972   4.263  84.618  1.00130.02           C
ATOM    324  C   GLY A  45      16.501   5.681  84.514  1.00130.02           C
ATOM    325  O   GLY A  45      15.749   6.033  83.606  1.00130.02           O
ATOM    326  N   PHE A  46      16.890   6.522  85.483  1.00 70.61           N
ATOM    327  CA  PHE A  46      16.385   7.863  85.575  1.00 70.61           C
ATOM    328  CB  PHE A  46      16.904   8.577  86.834  1.00 70.61           C
ATOM    329  CG  PHE A  46      16.156   9.855  86.973  1.00 70.61           C
ATOM    330  CD1 PHE A  46      14.902   9.860  87.539  1.00 70.61           C
ATOM    331  CD2 PHE A  46      16.703  11.041  86.547  1.00 70.61           C
ATOM    332  CE1 PHE A  46      14.200  11.033  87.675  1.00 70.61           C
ATOM    333  CE2 PHE A  46      16.005  12.217  86.681  1.00 70.61           C
ATOM    334  CZ  PHE A  46      14.752  12.215  87.244  1.00 70.61           C
ATOM    335  C   PHE A  46      16.808   8.666  84.395  1.00 70.61           C
ATOM    336  O   PHE A  46      15.997   9.323  83.743  1.00 70.61           O
ATOM    337  N   GLY A  47      18.110   8.623  84.086  1.00 32.32           N
ATOM    338  CA  GLY A  47      18.617   9.370  82.983  1.00 32.32           C
ATOM    339  C   GLY A  47      19.942   8.758  82.680  1.00 32.32           C
ATOM    340  O   GLY A  47      20.907   8.973  83.409  1.00 32.32           O
ATOM    341  P    DG A  48      20.605  10.308  91.857  1.00 44.42           P
ATOM    342  OP1  DG A  48      21.453  10.623  93.027  1.00 44.42           O
ATOM    343  OP2  DG A  48      20.823  11.013  90.575  1.00 44.42           O
ATOM    344  O5'  DG A  48      20.432   8.729  91.656  1.00 44.42           O
ATOM    345  C5'  DG A  48      19.509   8.223  90.688  1.00 44.42           C
ATOM    346  C4'  DG A  48      18.502   7.310  91.359  1.00 44.42           C
ATOM    347  O4'  DG A  48      17.679   6.680  90.354  1.00 44.42           O
ATOM    348  C1'  DG A  48      17.241   5.421  90.849  1.00 44.42           C
ATOM    349  N9   DG A  48      17.315   4.458  89.730  1.00 44.42           N
ATOM    350  C4   DG A  48      16.469   3.356  89.517  1.00 44.42           C
ATOM    351  N3   DG A  48      15.410   3.004  90.259  1.00 44.42           N
ATOM    352  C2   DG A  48      14.812   1.893  89.819  1.00 44.42           C
ATOM    353  N1   DG A  48      15.305   1.243  88.687  1.00 44.42           N
ATOM    354  N2   DG A  48      13.727   1.278  90.366  1.00 44.42           N
ATOM    355  C6   DG A  48      16.408   1.602  87.901  1.00 44.42           C
ATOM    356  O6   DG A  48      16.804   0.973  86.915  1.00 44.42           O
ATOM    357  C5   DG A  48      16.985   2.736  88.395  1.00 44.42           C
ATOM    358  N7   DG A  48      18.079   3.391  87.917  1.00 44.42           N
ATOM    359  C8   DG A  48      18.242   4.394  88.737  1.00 44.42           C
ATOM    360  C2'  DG A  48      18.179   5.058  92.011  1.00 44.42           C
ATOM    361  C3'  DG A  48      19.235   6.160  91.990  1.00 44.42           C
ATOM    362  O3'  DG A  48      19.636   6.499  93.318  1.00 44.42           O
ATOM    363  N   SER A  49      20.447  11.510  82.953  1.00 76.30           N
ATOM    364  CA  SER A  49      21.808  11.708  82.574  1.00 76.30           C
ATOM    365  CB  SER A  49      22.167  11.102  81.205  1.00 76.30           C
ATOM    366  OG  SER A  49      23.533  11.347  80.910  1.00 76.30           O
ATOM    367  C   SER A  49      21.953  13.177  82.469  1.00 76.30           C
ATOM    368  O   SER A  49      21.221  13.826  81.724  1.00 76.30           O
ATOM    369  N   PHE A  50      22.884  13.736  83.254  1.00 63.95           N
ATOM    370  CA  PHE A  50      23.092  15.146  83.239  1.00 63.95           C
ATOM    371  CB  PHE A  50      23.172  15.767  84.643  1.00 63.95           C
ATOM    372  CG  PHE A  50      21.876  15.534  85.341  1.00 63.95           C
ATOM    373  CD1 PHE A  50      21.647  14.353  86.013  1.00 63.95           C
ATOM    374  CD2 PHE A  50      20.895  16.498  85.329  1.00 63.95           C
ATOM    375  CE1 PHE A  50      20.454  14.138  86.662  1.00 63.95           C
ATOM    376  CE2 PHE A  50      19.701  16.289  85.975  1.00 63.95           C
ATOM    377  CZ  PHE A  50      19.480  15.108  86.643  1.00 63.95           C
ATOM    378  C   PHE A  50      24.434  15.341  82.626  1.00 63.95           C
ATOM    379  O   PHE A  50      25.387  14.638  82.957  1.00 63.95           O
ATOM    380  N   GLU A  51      24.539  16.309  81.705  1.00112.34           N
ATOM    381  CA  GLU A  51      25.786  16.504  81.039  1.00112.34           C
ATOM    382  CB  GLU A  51      25.855  15.723  79.711  1.00112.34           C
ATOM    383  CG  GLU A  51      27.157  15.898  78.928  1.00112.34           C
ATOM    384  CD  GLU A  51      27.055  15.081  77.645  1.00112.34           C
ATOM    385  OE1 GLU A  51      26.017  14.394  77.460  1.00112.34           O
ATOM    386  OE2 GLU A  51      28.009  15.147  76.824  1.00112.34           O
ATOM    387  C   GLU A  51      25.874  17.944  80.675  1.00112.34           C
ATOM    388  O   GLU A  51      24.885  18.674  80.703  1.00112.34           O
ATOM    389  N   VAL A  52      27.093  18.400  80.349  1.00 67.33           N
ATOM    390  CA  VAL A  52      27.208  19.734  79.860  1.00 67.33           C
ATOM    391  CB  VAL A  52      28.423  20.477  80.321  1.00 67.33           C
ATOM    392  CG1 VAL A  52      28.548  21.768  79.496  1.00 67.33           C
ATOM    393  CG2 VAL A  52      28.255  20.754  81.821  1.00 67.33           C
ATOM    394  C   VAL A  52      27.275  19.621  78.375  1.00 67.33           C
ATOM    395  O   VAL A  52      27.871  18.683  77.845  1.00 67.33           O
ATOM    396  N   ARG A  53      26.618  20.566  77.671  1.00125.05           N
ATOM    397  CA  ARG A  53      26.615  20.594  76.236  1.00125.05           C
ATOM    398  CB  ARG A  53      25.258  20.989  75.642  1.00125.05           C
ATOM    399  CG  ARG A  53      24.195  19.920  75.925  1.00125.05           C
ATOM    400  CD  ARG A  53      24.154  18.795  74.885  1.00125.05           C
ATOM    401  NE  ARG A  53      23.162  17.782  75.341  1.00125.05           N
ATOM    402  CZ  ARG A  53      23.591  16.687  76.030  1.00125.05           C
ATOM    403  NH1 ARG A  53      24.919  16.529  76.292  1.00125.05           N
ATOM    404  NH2 ARG A  53      22.702  15.740  76.447  1.00125.05           N
ATOM    405  C   ARG A  53      27.657  21.589  75.843  1.00125.05           C
ATOM    406  O   ARG A  53      27.809  22.629  76.481  1.00125.05           O
ATOM    407  N   GLU A  54      28.393  21.260  74.767  1.00274.12           N
ATOM    408  CA  GLU A  54      29.618  21.910  74.413  1.00274.12           C
ATOM    409  CB  GLU A  54      30.432  21.110  73.389  1.00274.12           C
ATOM    410  CG  GLU A  54      31.894  21.541  73.408  1.00274.12           C
ATOM    411  CD  GLU A  54      32.368  21.338  74.842  1.00274.12           C
ATOM    412  OE1 GLU A  54      32.499  20.159  75.262  1.00274.12           O
ATOM    413  OE2 GLU A  54      32.585  22.362  75.543  1.00274.12           O
ATOM    414  C   GLU A  54      29.606  23.334  73.956  1.00274.12           C
ATOM    415  O   GLU A  54      30.389  24.082  74.518  1.00274.12           O
ATOM    416  N   ARG A  55      28.737  23.769  73.012  1.00233.18           N
ATOM    417  CA  ARG A  55      28.805  25.054  72.337  1.00233.18           C
ATOM    418  CB  ARG A  55      27.958  26.156  72.995  1.00233.18           C
ATOM    419  CG  ARG A  55      26.468  26.065  72.658  1.00233.18           C
ATOM    420  CD  ARG A  55      25.852  24.687  72.897  1.00233.18           C
ATOM    421  NE  ARG A  55      26.277  23.808  71.772  1.00233.18           N
ATOM    422  CZ  ARG A  55      25.954  22.483  71.814  1.00233.18           C
ATOM    423  NH1 ARG A  55      25.257  22.000  72.882  1.00233.18           N
ATOM    424  NH2 ARG A  55      26.315  21.650  70.796  1.00233.18           N
ATOM    425  C   ARG A  55      30.232  25.522  72.166  1.00233.18           C
ATOM    426  O   ARG A  55      30.845  26.106  73.060  1.00233.18           O
ATOM    427  N   SER A  56      30.785  25.310  70.949  1.00 41.34           N
ATOM    428  CA  SER A  56      32.152  25.653  70.665  1.00 41.34           C
ATOM    429  CB  SER A  56      32.762  24.837  69.513  1.00 41.34           C
ATOM    430  OG  SER A  56      32.079  25.123  68.303  1.00 41.34           O
ATOM    431  C   SER A  56      32.237  27.096  70.296  1.00 41.34           C
ATOM    432  O   SER A  56      31.233  27.740  69.994  1.00 41.34           O
ATOM    433  N   ALA A  57      33.468  27.644  70.327  1.00 37.30           N
ATOM    434  CA  ALA A  57      33.664  29.009  69.960  1.00 37.30           C
ATOM    435  CB  ALA A  57      35.069  29.546  70.285  1.00 37.30           C
ATOM    436  C   ALA A  57      33.491  29.068  68.484  1.00 37.30           C
ATOM    437  O   ALA A  57      33.678  28.066  67.793  1.00 37.30           O
ATOM    438  N   ARG A  58      33.086  30.245  67.973  1.00176.38           N
ATOM    439  CA  ARG A  58      32.899  30.399  66.565  1.00176.38           C
ATOM    440  CB  ARG A  58      31.428  30.581  66.170  1.00176.38           C
ATOM    441  CG  ARG A  58      30.589  29.313  66.318  1.00176.38           C
ATOM    442  CD  ARG A  58      29.087  29.576  66.234  1.00176.38           C
ATOM    443  NE  ARG A  58      28.878  30.572  65.146  1.00176.38           N
ATOM    444  CZ  ARG A  58      27.940  31.550  65.296  1.00176.38           C
ATOM    445  NH1 ARG A  58      27.179  31.587  66.429  1.00176.38           N
ATOM    446  NH2 ARG A  58      27.772  32.491  64.322  1.00176.38           N
ATOM    447  C   ARG A  58      33.605  31.648  66.162  1.00176.38           C
ATOM    448  O   ARG A  58      33.651  32.620  66.911  1.00176.38           O
ATOM    449  N   LYS A  59      34.188  31.641  64.953  1.00 98.20           N
ATOM    450  CA  LYS A  59      34.873  32.794  64.467  1.00 98.20           C
ATOM    451  CB  LYS A  59      35.785  32.505  63.263  1.00 98.20           C
ATOM    452  CG  LYS A  59      36.879  31.471  63.529  0.00 98.20           C
ATOM    453  CD  LYS A  59      37.892  31.893  64.591  0.00 98.20           C
ATOM    454  CE  LYS A  59      38.909  30.801  64.924  1.00 98.20           C
ATOM    455  NZ  LYS A  59      39.927  31.330  65.857  1.00 98.20           N
ATOM    456  C   LYS A  59      33.828  33.724  63.967  1.00 98.20           C
ATOM    457  O   LYS A  59      32.782  33.305  63.472  1.00 98.20           O
ATOM    458  N   GLY A  60      34.092  35.031  64.105  1.00 52.06           N
ATOM    459  CA  GLY A  60      33.195  36.013  63.592  1.00 52.06           C
ATOM    460  C   GLY A  60      34.081  37.082  63.058  1.00 52.06           C
ATOM    461  O   GLY A  60      35.260  37.143  63.402  1.00 52.06           O
ATOM    462  N   ARG A  61      33.545  37.940  62.175  1.00118.07           N
ATOM    463  CA  ARG A  61      34.345  39.007  61.665  1.00118.07           C
ATOM    464  CB  ARG A  61      34.966  38.668  60.298  1.00118.07           C
ATOM    465  CG  ARG A  61      36.088  39.605  59.845  1.00118.07           C
ATOM    466  CD  ARG A  61      36.708  39.182  58.511  1.00118.07           C
ATOM    467  NE  ARG A  61      37.828  40.115  58.215  1.00118.07           N
ATOM    468  CZ  ARG A  61      39.001  39.632  57.710  1.00118.07           C
ATOM    469  NH1 ARG A  61      39.154  38.294  57.487  1.00118.07           N
ATOM    470  NH2 ARG A  61      40.025  40.491  57.433  1.00118.07           N
ATOM    471  C   ARG A  61      33.395  40.137  61.494  1.00118.07           C
ATOM    472  O   ARG A  61      32.257  39.926  61.080  1.00118.07           O
ATOM    473  N   ASN A  62      33.802  41.375  61.829  1.00111.20           N
ATOM    474  CA  ASN A  62      32.812  42.384  61.612  1.00111.20           C
ATOM    475  CB  ASN A  62      32.628  43.409  62.749  1.00111.20           C
ATOM    476  CG  ASN A  62      33.865  44.271  62.858  1.00111.20           C
ATOM    477  OD1 ASN A  62      33.922  45.360  62.287  1.00111.20           O
ATOM    478  ND2 ASN A  62      34.873  43.774  63.622  1.00111.20           N
ATOM    479  C   ASN A  62      33.175  43.095  60.350  1.00111.20           C
ATOM    480  O   ASN A  62      34.285  43.589  60.176  1.00111.20           O
ATOM    481  N   PRO A  63      32.231  43.130  59.458  1.00 71.71           N
ATOM    482  CA  PRO A  63      32.406  43.663  58.137  1.00 71.71           C
ATOM    483  CD  PRO A  63      30.832  42.970  59.813  1.00 71.71           C
ATOM    484  CB  PRO A  63      31.042  43.514  57.463  1.00 71.71           C
ATOM    485  CG  PRO A  63      30.056  43.593  58.642  1.00 71.71           C
ATOM    486  C   PRO A  63      32.876  45.086  58.110  1.00 71.71           C
ATOM    487  O   PRO A  63      33.522  45.463  57.133  1.00 71.71           O
ATOM    488  N   GLN A  64      32.529  45.916  59.113  1.00 53.88           N
ATOM    489  CA  GLN A  64      32.937  47.291  59.023  1.00 53.88           C
ATOM    490  CB  GLN A  64      32.416  48.136  60.199  1.00 53.88           C
ATOM    491  CG  GLN A  64      30.894  48.191  60.328  1.00 53.88           C
ATOM    492  CD  GLN A  64      30.582  48.954  61.609  1.00 53.88           C
ATOM    493  OE1 GLN A  64      31.477  49.506  62.249  1.00 53.88           O
ATOM    494  NE2 GLN A  64      29.279  48.989  61.999  1.00 53.88           N
ATOM    495  C   GLN A  64      34.431  47.394  59.096  1.00 53.88           C
ATOM    496  O   GLN A  64      35.076  47.880  58.166  1.00 53.88           O
ATOM    497  N   THR A  65      35.007  46.922  60.224  1.00 58.52           N
ATOM    498  CA  THR A  65      36.421  46.992  60.475  1.00 58.52           C
ATOM    499  CB  THR A  65      36.775  46.862  61.927  1.00 58.52           C
ATOM    500  OG1 THR A  65      36.489  45.555  62.398  1.00 58.52           O
ATOM    501  CG2 THR A  65      35.961  47.898  62.720  1.00 58.52           C
ATOM    502  C   THR A  65      37.164  45.933  59.725  1.00 58.52           C
ATOM    503  O   THR A  65      38.268  46.157  59.234  1.00 58.52           O
ATOM    504  N   GLY A  66      36.568  44.734  59.619  1.00 19.78           N
ATOM    505  CA  GLY A  66      37.243  43.638  58.991  1.00 19.78           C
ATOM    506  C   GLY A  66      38.000  42.934  60.071  1.00 19.78           C
ATOM    507  O   GLY A  66      38.781  42.022  59.810  1.00 19.78           O
ATOM    508  N   GLU A  67      37.783  43.362  61.330  1.00 44.93           N
ATOM    509  CA  GLU A  67      38.448  42.775  62.457  1.00 44.93           C
ATOM    510  CB  GLU A  67      38.202  43.548  63.762  1.00 44.93           C
ATOM    511  CG  GLU A  67      38.949  42.993  64.978  1.00 44.93           C
ATOM    512  CD  GLU A  67      38.512  43.821  66.176  1.00 44.93           C
ATOM    513  OE1 GLU A  67      38.722  45.063  66.140  1.00 44.93           O
ATOM    514  OE2 GLU A  67      37.950  43.227  67.134  1.00 44.93           O
ATOM    515  C   GLU A  67      37.914  41.397  62.667  1.00 44.93           C
ATOM    516  O   GLU A  67      36.706  41.171  62.677  1.00 44.93           O
ATOM    517  N   GLU A  68      38.830  40.429  62.838  1.00 50.48           N
ATOM    518  CA  GLU A  68      38.441  39.080  63.102  1.00 50.48           C
ATOM    519  CB  GLU A  68      39.587  38.102  62.802  1.00 50.48           C
ATOM    520  CG  GLU A  68      39.255  36.626  62.999  1.00 50.48           C
ATOM    521  CD  GLU A  68      40.465  35.841  62.517  1.00 50.48           C
ATOM    522  OE1 GLU A  68      41.282  36.431  61.760  1.00 50.48           O
ATOM    523  OE2 GLU A  68      40.589  34.646  62.894  1.00 50.48           O
ATOM    524  C   GLU A  68      38.121  39.029  64.559  1.00 50.48           C
ATOM    525  O   GLU A  68      38.817  39.643  65.364  1.00 50.48           O
ATOM    526  N   ILE A  69      37.037  38.328  64.943  1.00147.14           N
ATOM    527  CA  ILE A  69      36.739  38.233  66.340  1.00147.14           C
ATOM    528  CB  ILE A  69      35.729  39.228  66.844  1.00147.14           C
ATOM    529  CG1 ILE A  69      34.377  39.090  66.126  1.00147.14           C
ATOM    530  CG2 ILE A  69      36.355  40.627  66.704  1.00147.14           C
ATOM    531  CD1 ILE A  69      34.420  39.525  64.662  1.00147.14           C
ATOM    532  C   ILE A  69      36.272  36.845  66.636  1.00147.14           C
ATOM    533  O   ILE A  69      35.821  36.122  65.749  1.00147.14           O
ATOM    534  N   GLU A  70      36.400  36.421  67.908  1.00 45.80           N
ATOM    535  CA  GLU A  70      36.014  35.087  68.254  1.00 45.80           C
ATOM    536  CB  GLU A  70      37.131  34.312  68.980  1.00 45.80           C
ATOM    537  CG  GLU A  70      36.786  32.858  69.317  1.00 45.80           C
ATOM    538  CD  GLU A  70      38.073  32.181  69.773  1.00 45.80           C
ATOM    539  OE1 GLU A  70      39.047  32.188  68.975  1.00 45.80           O
ATOM    540  OE2 GLU A  70      38.106  31.655  70.918  1.00 45.80           O
ATOM    541  C   GLU A  70      34.830  35.163  69.160  1.00 45.80           C
ATOM    542  O   GLU A  70      34.759  36.004  70.055  1.00 45.80           O
ATOM    543  N   ILE A  71      33.853  34.269  68.928  1.00 66.68           N
ATOM    544  CA  ILE A  71      32.674  34.198  69.737  1.00 66.68           C
ATOM    545  CB  ILE A  71      31.438  33.869  68.946  1.00 66.68           C
ATOM    546  CG1 ILE A  71      31.155  34.965  67.907  1.00 66.68           C
ATOM    547  CG2 ILE A  71      30.279  33.647  69.930  1.00 66.68           C
ATOM    548  CD1 ILE A  71      30.104  34.549  66.879  1.00 66.68           C
ATOM    549  C   ILE A  71      32.937  33.075  70.682  1.00 66.68           C
ATOM    550  O   ILE A  71      33.116  31.920  70.296  1.00 66.68           O
ATOM    551  N   PRO A  72      32.966  33.444  71.930  1.00 76.87           N
ATOM    552  CA  PRO A  72      33.332  32.570  73.006  1.00 76.87           C
ATOM    553  CD  PRO A  72      32.207  34.595  72.394  1.00 76.87           C
ATOM    554  CB  PRO A  72      33.157  33.405  74.275  1.00 76.87           C
ATOM    555  CG  PRO A  72      32.010  34.363  73.902  1.00 76.87           C
ATOM    556  C   PRO A  72      32.495  31.338  73.073  1.00 76.87           C
ATOM    557  O   PRO A  72      31.305  31.373  72.758  1.00 76.87           O
ATOM    558  N   ALA A  73      33.125  30.224  73.480  1.00 42.52           N
ATOM    559  CA  ALA A  73      32.396  29.004  73.621  1.00 42.52           C
ATOM    560  CB  ALA A  73      33.294  27.764  73.767  1.00 42.52           C
ATOM    561  C   ALA A  73      31.585  29.114  74.870  1.00 42.52           C
ATOM    562  O   ALA A  73      32.011  29.738  75.840  1.00 42.52           O
ATOM    563  N   THR A  74      30.377  28.514  74.858  1.00 72.12           N
ATOM    564  CA  THR A  74      29.498  28.490  75.993  1.00 72.12           C
ATOM    565  CB  THR A  74      28.204  29.211  75.741  1.00 72.12           C
ATOM    566  OG1 THR A  74      28.461  30.573  75.458  1.00 72.12           O
ATOM    567  CG2 THR A  74      27.286  29.105  76.964  1.00 72.12           C
ATOM    568  C   THR A  74      29.147  27.059  76.266  1.00 72.12           C
ATOM    569  O   THR A  74      29.271  26.200  75.393  1.00 72.12           O
ATOM    570  N   LYS A  75      28.741  26.753  77.516  1.00112.78           N
ATOM    571  CA  LYS A  75      28.304  25.417  77.810  1.00112.78           C
ATOM    572  CB  LYS A  75      29.205  24.593  78.758  1.00112.78           C
ATOM    573  CG  LYS A  75      30.517  24.049  78.179  1.00112.78           C
ATOM    574  CD  LYS A  75      31.667  25.055  78.134  1.00112.78           C
ATOM    575  CE  LYS A  75      33.006  24.416  77.759  1.00112.78           C
ATOM    576  NZ  LYS A  75      34.112  25.366  78.012  1.00112.78           N
ATOM    577  C   LYS A  75      26.999  25.548  78.522  1.00112.78           C
ATOM    578  O   LYS A  75      26.752  26.546  79.195  1.00112.78           O
ATOM    579  N   ASN A  76      26.115  24.541  78.374  1.00108.18           N
ATOM    580  CA  ASN A  76      24.849  24.566  79.046  1.00108.18           C
ATOM    581  CB  ASN A  76      23.680  24.920  78.111  1.00108.18           C
ATOM    582  CG  ASN A  76      23.643  23.894  76.985  1.00108.18           C
ATOM    583  OD1 ASN A  76      24.547  23.832  76.153  1.00108.18           O
ATOM    584  ND2 ASN A  76      22.570  23.059  76.957  1.00108.18           N
ATOM    585  C   ASN A  76      24.581  23.193  79.614  1.00108.18           C
ATOM    586  O   ASN A  76      25.061  22.199  79.071  1.00108.18           O
ATOM    587  N   PRO A  77      23.852  23.096  80.708  1.00 93.18           N
ATOM    588  CA  PRO A  77      23.502  21.823  81.305  1.00 93.18           C
ATOM    589  CD  PRO A  77      23.704  24.200  81.640  1.00 93.18           C
ATOM    590  CB  PRO A  77      23.079  22.135  82.742  1.00 93.18           C
ATOM    591  CG  PRO A  77      22.779  23.646  82.735  1.00 93.18           C
ATOM    592  C   PRO A  77      22.437  21.126  80.500  1.00 93.18           C
ATOM    593  O   PRO A  77      21.574  21.804  79.943  1.00 93.18           O
ATOM    594  N   ALA A  78      22.461  19.776  80.430  1.00 56.96           N
ATOM    595  CA  ALA A  78      21.470  19.074  79.651  1.00 56.96           C
ATOM    596  CB  ALA A  78      21.987  18.658  78.263  1.00 56.96           C
ATOM    597  C   ALA A  78      21.073  17.813  80.370  1.00 56.96           C
ATOM    598  O   ALA A  78      21.885  17.187  81.051  1.00 56.96           O
ATOM    599  N   PHE A  79      19.789  17.407  80.226  1.00 96.25           N
ATOM    600  CA  PHE A  79      19.277  16.225  80.870  1.00 96.25           C
ATOM    601  CB  PHE A  79      18.165  16.582  81.874  1.00 96.25           C
ATOM    602  CG  PHE A  79      17.549  15.358  82.454  1.00 96.25           C
ATOM    603  CD1 PHE A  79      18.171  14.650  83.456  1.00 96.25           C
ATOM    604  CD2 PHE A  79      16.320  14.933  82.006  1.00 96.25           C
ATOM    605  CE1 PHE A  79      17.578  13.527  83.986  1.00 96.25           C
ATOM    606  CE2 PHE A  79      15.723  13.812  82.533  1.00 96.25           C
ATOM    607  CZ  PHE A  79      16.354  13.104  83.526  1.00 96.25           C
ATOM    608  C   PHE A  79      18.704  15.322  79.821  1.00 96.25           C
ATOM    609  O   PHE A  79      18.028  15.775  78.900  1.00 96.25           O
ATOM    610  N   LYS A  80      19.000  14.008  79.902  1.00106.24           N
ATOM    611  CA  LYS A  80      18.380  13.098  78.979  1.00106.24           C
ATOM    612  CB  LYS A  80      19.340  12.393  77.999  1.00106.24           C
ATOM    613  CG  LYS A  80      20.222  11.311  78.619  1.00106.24           C
ATOM    614  CD  LYS A  80      20.827  10.373  77.572  1.00106.24           C
ATOM    615  CE  LYS A  80      21.619   9.211  78.173  1.00106.24           C
ATOM    616  NZ  LYS A  80      22.010   8.263  77.107  1.00106.24           N
ATOM    617  C   LYS A  80      17.720  12.054  79.817  1.00106.24           C
ATOM    618  O   LYS A  80      18.357  11.386  80.633  1.00106.24           O
ATOM    619  N   PRO A  81      16.435  11.916  79.630  1.00134.25           N
ATOM    620  CA  PRO A  81      15.699  10.976  80.434  1.00134.25           C
ATOM    621  CD  PRO A  81      15.618  13.063  79.263  1.00134.25           C
ATOM    622  CB  PRO A  81      14.226  11.339  80.263  1.00134.25           C
ATOM    623  CG  PRO A  81      14.260  12.846  79.955  1.00134.25           C
ATOM    624  C   PRO A  81      16.016   9.561  80.090  1.00134.25           C
ATOM    625  O   PRO A  81      16.289   9.271  78.928  1.00134.25           O
ATOM    626  N   GLY A  82      15.979   8.663  81.091  1.00 27.48           N
ATOM    627  CA  GLY A  82      16.276   7.279  80.861  1.00 27.48           C
ATOM    628  C   GLY A  82      15.030   6.623  80.365  1.00 27.48           C
ATOM    629  O   GLY A  82      13.952   7.212  80.387  1.00 27.48           O
ATOM    630  N   LYS A  83      15.160   5.353  79.940  1.00 45.32           N
ATOM    631  CA  LYS A  83      14.082   4.596  79.377  1.00 45.32           C
ATOM    632  CB  LYS A  83      14.520   3.186  78.945  1.00 45.32           C
ATOM    633  CG  LYS A  83      13.450   2.413  78.168  1.00 45.32           C
ATOM    634  CD  LYS A  83      13.996   1.158  77.481  1.00 45.32           C
ATOM    635  CE  LYS A  83      12.954   0.348  76.704  1.00 45.32           C
ATOM    636  NZ  LYS A  83      13.620  -0.743  75.952  1.00 45.32           N
ATOM    637  C   LYS A  83      12.988   4.428  80.383  1.00 45.32           C
ATOM    638  O   LYS A  83      11.811   4.550  80.050  1.00 45.32           O
ATOM    639  N   GLN A  84      13.345   4.150  81.649  1.00 86.38           N
ATOM    640  CA  GLN A  84      12.357   3.908  82.661  1.00 86.38           C
ATOM    641  CB  GLN A  84      13.001   3.622  84.029  1.00 86.38           C
ATOM    642  CG  GLN A  84      12.001   3.493  85.179  1.00 86.38           C
ATOM    643  CD  GLN A  84      11.384   2.106  85.146  1.00 86.38           C
ATOM    644  OE1 GLN A  84      11.613   1.329  84.220  1.00 86.38           O
ATOM    645  NE2 GLN A  84      10.578   1.783  86.193  1.00 86.38           N
ATOM    646  C   GLN A  84      11.526   5.135  82.825  1.00 86.38           C
ATOM    647  O   GLN A  84      10.301   5.073  82.915  1.00 86.38           O
ATOM    648  N   LEU A  85      12.187   6.299  82.852  1.00102.22           N
ATOM    649  CA  LEU A  85      11.510   7.537  83.080  1.00102.22           C
ATOM    650  CB  LEU A  85      12.543   8.680  83.177  1.00102.22           C
ATOM    651  CG  LEU A  85      12.029  10.013  83.746  1.00102.22           C
ATOM    652  CD1 LEU A  85      13.151  11.062  83.787  1.00102.22           C
ATOM    653  CD2 LEU A  85      10.788  10.515  83.007  1.00102.22           C
ATOM    654  C   LEU A  85      10.558   7.787  81.940  1.00102.22           C
ATOM    655  O   LEU A  85       9.411   8.179  82.152  1.00102.22           O
ATOM    656  N   LYS A  86      11.001   7.552  80.691  1.00 86.56           N
ATOM    657  CA  LYS A  86      10.183   7.882  79.556  1.00 86.56           C
ATOM    658  CB  LYS A  86      10.884   7.609  78.215  1.00 86.56           C
ATOM    659  CG  LYS A  86      12.119   8.473  77.953  1.00 86.56           C
ATOM    660  CD  LYS A  86      12.948   7.977  76.767  1.00 86.56           C
ATOM    661  CE  LYS A  86      14.187   8.824  76.479  1.00 86.56           C
ATOM    662  NZ  LYS A  86      14.941   8.241  75.346  1.00 86.56           N
ATOM    663  C   LYS A  86       8.903   7.092  79.525  1.00 86.56           C
ATOM    664  O   LYS A  86       7.833   7.691  79.431  1.00 86.56           O
ATOM    665  N   ASP A  87       8.996   5.744  79.630  1.00224.63           N
ATOM    666  CA  ASP A  87       7.912   4.791  79.492  1.00224.63           C
ATOM    667  CB  ASP A  87       6.470   5.340  79.490  1.00224.63           C
ATOM    668  CG  ASP A  87       6.108   5.784  80.900  1.00224.63           C
ATOM    669  OD1 ASP A  87       6.772   5.309  81.859  1.00224.63           O
ATOM    670  OD2 ASP A  87       5.161   6.605  81.037  1.00224.63           O
ATOM    671  C   ASP A  87       8.109   4.136  78.159  1.00224.63           C
ATOM    672  O   ASP A  87       9.036   4.491  77.435  1.00224.63           O
ATOM    673  N   ALA A  88       7.260   3.149  77.789  1.00103.15           N
ATOM    674  CA  ALA A  88       7.508   2.512  76.527  1.00103.15           C
ATOM    675  CB  ALA A  88       8.189   1.138  76.661  1.00103.15           C
ATOM    676  C   ALA A  88       6.231   2.302  75.784  1.00103.15           C
ATOM    677  O   ALA A  88       5.147   2.234  76.362  1.00103.15           O
ATOM    678  N   VAL A  89       6.364   2.224  74.446  1.00199.56           N
ATOM    679  CA  VAL A  89       5.286   1.964  73.543  1.00199.56           C
ATOM    680  CB  VAL A  89       4.759   3.213  72.890  1.00199.56           C
ATOM    681  CG1 VAL A  89       3.667   2.832  71.876  1.00199.56           C
ATOM    682  CG2 VAL A  89       4.276   4.177  73.990  1.00199.56           C
ATOM    683  C   VAL A  89       5.891   1.123  72.468  1.00199.56           C
ATOM    684  O   VAL A  89       7.111   1.105  72.310  1.00199.56           O
ATOM    685  N   ASN A  90       5.065   0.384  71.705  1.00 91.03           N
ATOM    686  CA  ASN A  90       5.658  -0.422  70.684  1.00 91.03           C
ATOM    687  CB  ASN A  90       4.778  -1.596  70.213  1.00 91.03           C
ATOM    688  CG  ASN A  90       3.539  -1.040  69.527  1.00 91.03           C
ATOM    689  OD1 ASN A  90       3.017   0.007  69.907  1.00 91.03           O
ATOM    690  ND2 ASN A  90       3.052  -1.765  68.484  1.00 91.03           N
ATOM    691  C   ASN A  90       5.919   0.476  69.486  1.00 91.03           C
ATOM    692  O   ASN A  90       6.584  -0.001  68.529  1.00 91.03           O
ATOM    693  OXT ASN A  90       5.460   1.649  69.512  1.00 91.03           O
TER     694      ASN A  90
ATOM    695  N   MET B  91      30.367  10.306  86.455  1.00 39.31           N
ATOM    696  CA  MET B  91      29.926   9.809  87.776  1.00 39.31           C
ATOM    697  CB  MET B  91      29.755  10.986  88.751  1.00 39.31           C
ATOM    698  CG  MET B  91      29.481  10.563  90.195  1.00 39.31           C
ATOM    699  SD  MET B  91      29.313  11.955  91.348  1.00 39.31           S
ATOM    700  CE  MET B  91      31.059  12.447  91.246  1.00 39.31           C
ATOM    701  C   MET B  91      28.629   9.082  87.641  1.00 39.31           C
ATOM    702  O   MET B  91      27.642   9.629  87.148  1.00 39.31           O
ATOM    703  N   ASN B  92      28.626   7.797  88.043  1.00 54.27           N
ATOM    704  CA  ASN B  92      27.440   6.999  87.971  1.00 54.27           C
ATOM    705  CB  ASN B  92      27.681   5.547  87.505  1.00 54.27           C
ATOM    706  CG  ASN B  92      28.576   4.804  88.485  1.00 54.27           C
ATOM    707  OD1 ASN B  92      28.908   5.308  89.556  1.00 54.27           O
ATOM    708  ND2 ASN B  92      28.985   3.565  88.099  1.00 54.27           N
ATOM    709  C   ASN B  92      26.764   7.013  89.307  1.00 54.27           C
ATOM    710  O   ASN B  92      27.194   7.702  90.231  1.00 54.27           O
ATOM    711  N   LYS B  93      25.666   6.244  89.432  1.00120.67           N
ATOM    712  CA  LYS B  93      24.865   6.227  90.624  1.00120.67           C
ATOM    713  CB  LYS B  93      23.669   5.262  90.483  0.00120.67           C
ATOM    714  CG  LYS B  93      22.694   5.215  91.665  0.00120.67           C
ATOM    715  CD  LYS B  93      23.258   4.581  92.938  0.00120.67           C
ATOM    716  CE  LYS B  93      22.186   4.277  93.991  0.00120.67           C
ATOM    717  NZ  LYS B  93      21.522   2.987  93.696  0.00120.67           N
ATOM    718  C   LYS B  93      25.694   5.815  91.807  1.00120.67           C
ATOM    719  O   LYS B  93      25.630   6.444  92.863  1.00120.67           O
ATOM    720  N   THR B  94      26.524   4.768  91.661  1.00106.66           N
ATOM    721  CA  THR B  94      27.303   4.280  92.769  1.00106.66           C
ATOM    722  CB  THR B  94      28.116   3.067  92.432  1.00106.66           C
ATOM    723  OG1 THR B  94      29.060   3.373  91.416  1.00106.66           O
ATOM    724  CG2 THR B  94      27.159   1.962  91.961  1.00106.66           C
ATOM    725  C   THR B  94      28.267   5.335  93.214  1.00106.66           C
ATOM    726  O   THR B  94      28.538   5.476  94.404  1.00106.66           O
ATOM    727  N   ASP B  95      28.850   6.076  92.258  1.00 42.61           N
ATOM    728  CA  ASP B  95      29.818   7.088  92.573  1.00 42.61           C
ATOM    729  CB  ASP B  95      30.491   7.667  91.317  1.00 42.61           C
ATOM    730  CG  ASP B  95      31.332   6.572  90.673  1.00 42.61           C
ATOM    731  OD1 ASP B  95      31.761   5.634  91.398  1.00 42.61           O
ATOM    732  OD2 ASP B  95      31.558   6.664  89.438  1.00 42.61           O
ATOM    733  C   ASP B  95      29.167   8.229  93.293  1.00 42.61           C
ATOM    734  O   ASP B  95      29.757   8.810  94.202  1.00 42.61           O
ATOM    735  N   LEU B  96      27.939   8.598  92.883  1.00118.15           N
ATOM    736  CA  LEU B  96      27.232   9.710  93.456  1.00118.15           C
ATOM    737  CB  LEU B  96      25.978  10.049  92.618  1.00118.15           C
ATOM    738  CG  LEU B  96      25.147  11.261  93.076  1.00118.15           C
ATOM    739  CD1 LEU B  96      24.114  11.636  92.012  1.00118.15           C
ATOM    740  CD2 LEU B  96      24.448  11.014  94.416  1.00118.15           C
ATOM    741  C   LEU B  96      26.877   9.410  94.888  1.00118.15           C
ATOM    742  O   LEU B  96      26.979  10.281  95.753  1.00118.15           O
ATOM    743  N   ILE B  97      26.468   8.159  95.183  1.00 98.65           N
ATOM    744  CA  ILE B  97      26.087   7.801  96.522  1.00 98.65           C
ATOM    745  CB  ILE B  97      25.549   6.405  96.669  1.00 98.65           C
ATOM    746  CG1 ILE B  97      26.615   5.355  96.329  1.00 98.65           C
ATOM    747  CG2 ILE B  97      24.257   6.306  95.844  1.00 98.65           C
ATOM    748  CD1 ILE B  97      26.231   3.927  96.716  1.00 98.65           C
ATOM    749  C   ILE B  97      27.274   7.918  97.427  1.00 98.65           C
ATOM    750  O   ILE B  97      27.157   8.376  98.562  1.00 98.65           O
ATOM    751  N   ASN B  98      28.458   7.496  96.949  1.00 36.28           N
ATOM    752  CA  ASN B  98      29.631   7.533  97.773  1.00 36.28           C
ATOM    753  CB  ASN B  98      30.885   7.032  97.035  1.00 36.28           C
ATOM    754  CG  ASN B  98      30.759   5.532  96.810  1.00 36.28           C
ATOM    755  OD1 ASN B  98      29.938   4.867  97.438  1.00 36.28           O
ATOM    756  ND2 ASN B  98      31.604   4.982  95.897  1.00 36.28           N
ATOM    757  C   ASN B  98      29.898   8.954  98.165  1.00 36.28           C
ATOM    758  O   ASN B  98      30.205   9.239  99.321  1.00 36.28           O
ATOM    759  N   ALA B  99      29.783   9.885  97.201  1.00 39.59           N
ATOM    760  CA  ALA B  99      30.072  11.272  97.433  1.00 39.59           C
ATOM    761  CB  ALA B  99      29.944  12.113  96.152  1.00 39.59           C
ATOM    762  C   ALA B  99      29.121  11.855  98.442  1.00 39.59           C
ATOM    763  O   ALA B  99      29.528  12.640  99.295  1.00 39.59           O
ATOM    764  N   VAL B 100      27.820  11.519  98.338  1.00132.39           N
ATOM    765  CA  VAL B 100      26.779  12.028  99.197  1.00132.39           C
ATOM    766  CB  VAL B 100      25.395  11.853  98.635  1.00132.39           C
ATOM    767  CG1 VAL B 100      25.187  12.915  97.550  1.00132.39           C
ATOM    768  CG2 VAL B 100      25.268  10.442  98.045  1.00132.39           C
ATOM    769  C   VAL B 100      26.836  11.486 100.592  1.00132.39           C
ATOM    770  O   VAL B 100      26.425  12.157 101.538  1.00132.39           O
ATOM    771  N   ALA B 101      27.294  10.236 100.763  1.00 43.34           N
ATOM    772  CA  ALA B 101      27.385   9.683 102.080  1.00 43.34           C
ATOM    773  CB  ALA B 101      27.900   8.232 102.072  1.00 43.34           C
ATOM    774  C   ALA B 101      28.360  10.526 102.845  1.00 43.34           C
ATOM    775  O   ALA B 101      28.189  10.770 104.038  1.00 43.34           O
ATOM    776  N   GLU B 102      29.425  10.984 102.166  1.00117.00           N
ATOM    777  CA  GLU B 102      30.473  11.727 102.803  1.00117.00           C
ATOM    778  CB  GLU B 102      31.636  11.989 101.839  1.00117.00           C
ATOM    779  CG  GLU B 102      32.936  12.324 102.559  1.00117.00           C
ATOM    780  CD  GLU B 102      33.441  11.009 103.125  0.00117.00           C
ATOM    781  OE1 GLU B 102      32.694  10.000 103.013  0.00117.00           O
ATOM    782  OE2 GLU B 102      34.577  10.990 103.671  0.00117.00           O
ATOM    783  C   GLU B 102      30.019  13.073 103.314  1.00117.00           C
ATOM    784  O   GLU B 102      30.233  13.401 104.479  1.00117.00           O
ATOM    785  N   GLN B 103      29.365  13.885 102.458  1.00 53.51           N
ATOM    786  CA  GLN B 103      29.016  15.237 102.815  1.00 53.51           C
ATOM    787  CB  GLN B 103      28.533  16.059 101.607  1.00 53.51           C
ATOM    788  CG  GLN B 103      29.638  16.231 100.559  1.00 53.51           C
ATOM    789  CD  GLN B 103      29.101  17.049  99.392  1.00 53.51           C
ATOM    790  OE1 GLN B 103      29.138  18.279  99.407  1.00 53.51           O
ATOM    791  NE2 GLN B 103      28.591  16.347  98.347  1.00 53.51           N
ATOM    792  C   GLN B 103      27.970  15.276 103.895  1.00 53.51           C
ATOM    793  O   GLN B 103      28.014  16.120 104.789  1.00 53.51           O
ATOM    794  N   ALA B 104      26.976  14.379 103.796  1.00 60.89           N
ATOM    795  CA  ALA B 104      25.862  14.214 104.693  1.00 60.89           C
ATOM    796  CB  ALA B 104      24.780  13.291 104.102  1.00 60.89           C
ATOM    797  C   ALA B 104      26.294  13.652 106.019  1.00 60.89           C
ATOM    798  O   ALA B 104      25.646  13.900 107.035  1.00 60.89           O
ATOM    799  N   GLU B 105      27.398  12.872 106.021  1.00131.27           N
ATOM    800  CA  GLU B 105      27.921  12.107 107.126  1.00131.27           C
ATOM    801  CB  GLU B 105      28.429  12.918 108.343  1.00131.27           C
ATOM    802  CG  GLU B 105      27.377  13.693 109.135  1.00131.27           C
ATOM    803  CD  GLU B 105      28.059  14.221 110.386  1.00131.27           C
ATOM    804  OE1 GLU B 105      29.186  13.744 110.686  1.00131.27           O
ATOM    805  OE2 GLU B 105      27.465  15.104 111.059  1.00131.27           O
ATOM    806  C   GLU B 105      26.955  11.048 107.573  1.00131.27           C
ATOM    807  O   GLU B 105      26.553  10.990 108.735  1.00131.27           O
ATOM    808  N   LEU B 106      26.544  10.198 106.603  1.00114.63           N
ATOM    809  CA  LEU B 106      25.724   9.033 106.805  1.00114.63           C
ATOM    810  CB  LEU B 106      24.424   9.024 105.992  1.00114.63           C
ATOM    811  CG  LEU B 106      23.403  10.085 106.425  1.00114.63           C
ATOM    812  CD1 LEU B 106      23.986  11.499 106.306  1.00114.63           C
ATOM    813  CD2 LEU B 106      22.103   9.924 105.624  1.00114.63           C
ATOM    814  C   LEU B 106      26.504   7.862 106.287  1.00114.63           C
ATOM    815  O   LEU B 106      27.691   7.974 105.981  1.00114.63           O
ATOM    816  N   SER B 107      25.842   6.684 106.239  1.00 45.33           N
ATOM    817  CA  SER B 107      26.390   5.475 105.686  1.00 45.33           C
ATOM    818  CB  SER B 107      25.753   4.204 106.273  1.00 45.33           C
ATOM    819  OG  SER B 107      26.297   3.054 105.643  1.00 45.33           O
ATOM    820  C   SER B 107      26.095   5.477 104.213  1.00 45.33           C
ATOM    821  O   SER B 107      25.344   6.318 103.719  1.00 45.33           O
ATOM    822  N   LYS B 108      26.727   4.542 103.472  1.00110.91           N
ATOM    823  CA  LYS B 108      26.518   4.368 102.059  1.00110.91           C
ATOM    824  CB  LYS B 108      27.435   3.303 101.434  1.00110.91           C
ATOM    825  CG  LYS B 108      27.171   3.103  99.939  1.00110.91           C
ATOM    826  CD  LYS B 108      28.069   2.059  99.271  0.00110.91           C
ATOM    827  CE  LYS B 108      29.454   2.577  98.879  0.00110.91           C
ATOM    828  NZ  LYS B 108      30.135   1.575  98.029  0.00110.91           N
ATOM    829  C   LYS B 108      25.121   3.879 101.848  1.00110.91           C
ATOM    830  O   LYS B 108      24.457   4.248 100.880  1.00110.91           O
ATOM    831  N   LYS B 109      24.651   3.019 102.771  1.00149.89           N
ATOM    832  CA  LYS B 109      23.362   2.398 102.681  1.00149.89           C
ATOM    833  CB  LYS B 109      23.061   1.480 103.880  1.00149.89           C
ATOM    834  CG  LYS B 109      23.804   0.145 103.880  1.00149.89           C
ATOM    835  CD  LYS B 109      23.398  -0.769 102.725  1.00149.89           C
ATOM    836  CE  LYS B 109      24.033  -2.157 102.800  1.00149.89           C
ATOM    837  NZ  LYS B 109      25.503  -2.034 102.700  1.00149.89           N
ATOM    838  C   LYS B 109      22.293   3.444 102.692  1.00149.89           C
ATOM    839  O   LYS B 109      21.293   3.311 101.988  1.00149.89           O
ATOM    840  N   ASP B 110      22.443   4.475 103.547  1.00 48.72           N
ATOM    841  CA  ASP B 110      21.448   5.504 103.652  1.00 48.72           C
ATOM    842  CB  ASP B 110      21.638   6.403 104.886  1.00 48.72           C
ATOM    843  CG  ASP B 110      21.268   5.591 106.121  1.00 48.72           C
ATOM    844  OD1 ASP B 110      20.971   4.376 105.970  1.00 48.72           O
ATOM    845  OD2 ASP B 110      21.263   6.180 107.235  1.00 48.72           O
ATOM    846  C   ASP B 110      21.439   6.388 102.445  1.00 48.72           C
ATOM    847  O   ASP B 110      20.377   6.762 101.948  1.00 48.72           O
ATOM    848  N   ALA B 111      22.628   6.755 101.933  1.00 38.29           N
ATOM    849  CA  ALA B 111      22.656   7.653 100.818  1.00 38.29           C
ATOM    850  CB  ALA B 111      24.085   7.980 100.346  1.00 38.29           C
ATOM    851  C   ALA B 111      21.943   6.994  99.680  1.00 38.29           C
ATOM    852  O   ALA B 111      21.088   7.603  99.039  1.00 38.29           O
ATOM    853  N   SER B 112      22.248   5.704  99.441  1.00 34.67           N
ATOM    854  CA  SER B 112      21.703   4.977  98.328  1.00 34.67           C
ATOM    855  CB  SER B 112      22.271   3.550  98.229  1.00 34.67           C
ATOM    856  OG  SER B 112      21.705   2.873  97.117  1.00 34.67           O
ATOM    857  C   SER B 112      20.211   4.865  98.445  1.00 34.67           C
ATOM    858  O   SER B 112      19.486   5.119  97.485  1.00 34.67           O
ATOM    859  N   LYS B 113      19.714   4.486  99.635  1.00 39.20           N
ATOM    860  CA  LYS B 113      18.308   4.281  99.831  1.00 39.20           C
ATOM    861  CB  LYS B 113      17.999   3.729 101.234  1.00 39.20           C
ATOM    862  CG  LYS B 113      18.590   2.331 101.448  1.00 39.20           C
ATOM    863  CD  LYS B 113      18.681   1.889 102.911  1.00 39.20           C
ATOM    864  CE  LYS B 113      19.304   0.500 103.084  1.00 39.20           C
ATOM    865  NZ  LYS B 113      19.478   0.183 104.521  1.00 39.20           N
ATOM    866  C   LYS B 113      17.584   5.581  99.644  1.00 39.20           C
ATOM    867  O   LYS B 113      16.485   5.614  99.092  1.00 39.20           O
ATOM    868  N   ALA B 114      18.162   6.688 100.147  1.00 39.58           N
ATOM    869  CA  ALA B 114      17.553   7.977  99.984  1.00 39.58           C
ATOM    870  CB  ALA B 114      18.288   9.086 100.755  1.00 39.58           C
ATOM    871  C   ALA B 114      17.545   8.372  98.535  1.00 39.58           C
ATOM    872  O   ALA B 114      16.529   8.835  98.020  1.00 39.58           O
ATOM    873  N   VAL B 115      18.681   8.189  97.828  1.00103.76           N
ATOM    874  CA  VAL B 115      18.766   8.621  96.456  1.00103.76           C
ATOM    875  CB  VAL B 115      20.151   8.502  95.881  1.00103.76           C
ATOM    876  CG1 VAL B 115      21.088   9.405  96.702  1.00103.76           C
ATOM    877  CG2 VAL B 115      20.571   7.025  95.839  1.00103.76           C
ATOM    878  C   VAL B 115      17.807   7.839  95.608  1.00103.76           C
ATOM    879  O   VAL B 115      17.065   8.411  94.813  1.00103.76           O
ATOM    880  N   ASP B 116      17.761   6.506  95.781  1.00 82.40           N
ATOM    881  CA  ASP B 116      16.896   5.689  94.984  1.00 82.40           C
ATOM    882  CB  ASP B 116      16.962   4.201  95.369  1.00 82.40           C
ATOM    883  CG  ASP B 116      16.191   3.408  94.328  1.00 82.40           C
ATOM    884  OD1 ASP B 116      15.717   4.036  93.344  1.00 82.40           O
ATOM    885  OD2 ASP B 116      16.069   2.167  94.500  1.00 82.40           O
ATOM    886  C   ASP B 116      15.485   6.136  95.197  1.00 82.40           C
ATOM    887  O   ASP B 116      14.715   6.279  94.249  1.00 82.40           O
ATOM    888  N   ALA B 117      15.111   6.392  96.458  1.00 36.05           N
ATOM    889  CA  ALA B 117      13.756   6.761  96.754  1.00 36.05           C
ATOM    890  CB  ALA B 117      13.510   6.973  98.259  1.00 36.05           C
ATOM    891  C   ALA B 117      13.436   8.049  96.061  1.00 36.05           C
ATOM    892  O   ALA B 117      12.375   8.188  95.454  1.00 36.05           O
ATOM    893  N   VAL B 118      14.356   9.029  96.107  1.00114.24           N
ATOM    894  CA  VAL B 118      14.050  10.309  95.535  1.00114.24           C
ATOM    895  CB  VAL B 118      15.050  11.395  95.838  1.00114.24           C
ATOM    896  CG1 VAL B 118      16.433  11.025  95.293  1.00114.24           C
ATOM    897  CG2 VAL B 118      14.514  12.697  95.223  1.00114.24           C
ATOM    898  C   VAL B 118      13.841  10.232  94.046  1.00114.24           C
ATOM    899  O   VAL B 118      12.951  10.904  93.527  1.00114.24           O
ATOM    900  N   PHE B 119      14.654   9.447  93.305  1.00 85.55           N
ATOM    901  CA  PHE B 119      14.499   9.395  91.877  1.00 85.55           C
ATOM    902  CB  PHE B 119      15.752   8.869  91.162  1.00 85.55           C
ATOM    903  CG  PHE B 119      16.647  10.055  91.313  1.00 85.55           C
ATOM    904  CD1 PHE B 119      17.211  10.345  92.533  1.00 85.55           C
ATOM    905  CD2 PHE B 119      16.909  10.894  90.254  1.00 85.55           C
ATOM    906  CE1 PHE B 119      18.021  11.441  92.703  1.00 85.55           C
ATOM    907  CE2 PHE B 119      17.722  11.993  90.415  1.00 85.55           C
ATOM    908  CZ  PHE B 119      18.280  12.268  91.640  1.00 85.55           C
ATOM    909  C   PHE B 119      13.231   8.695  91.494  1.00 85.55           C
ATOM    910  O   PHE B 119      12.544   9.101  90.557  1.00 85.55           O
ATOM    911  N   GLU B 120      12.873   7.629  92.225  1.00112.83           N
ATOM    912  CA  GLU B 120      11.660   6.907  91.958  1.00112.83           C
ATOM    913  CB  GLU B 120      11.487   5.722  92.926  1.00112.83           C
ATOM    914  CG  GLU B 120      10.231   4.893  92.676  1.00112.83           C
ATOM    915  CD  GLU B 120      10.534   3.892  91.571  1.00112.83           C
ATOM    916  OE1 GLU B 120      11.728   3.770  91.187  1.00112.83           O
ATOM    917  OE2 GLU B 120       9.571   3.231  91.101  1.00112.83           O
ATOM    918  C   GLU B 120      10.498   7.836  92.164  1.00112.83           C
ATOM    919  O   GLU B 120       9.550   7.843  91.379  1.00112.83           O
ATOM    920  N   SER B 121      10.557   8.655  93.233  1.00 89.19           N
ATOM    921  CA  SER B 121       9.512   9.578  93.590  1.00 89.19           C
ATOM    922  CB  SER B 121       9.849  10.353  94.880  1.00 89.19           C
ATOM    923  OG  SER B 121       8.813  11.271  95.191  1.00 89.19           O
ATOM    924  C   SER B 121       9.345  10.595  92.505  1.00 89.19           C
ATOM    925  O   SER B 121       8.224  10.917  92.118  1.00 89.19           O
ATOM    926  N   ILE B 122      10.463  11.131  91.983  1.00 67.47           N
ATOM    927  CA  ILE B 122      10.392  12.149  90.970  1.00 67.47           C
ATOM    928  CB  ILE B 122      11.732  12.716  90.610  1.00 67.47           C
ATOM    929  CG1 ILE B 122      12.347  13.408  91.838  1.00 67.47           C
ATOM    930  CG2 ILE B 122      11.546  13.659  89.411  1.00 67.47           C
ATOM    931  CD1 ILE B 122      13.823  13.762  91.673  1.00 67.47           C
ATOM    932  C   ILE B 122       9.754  11.582  89.736  1.00 67.47           C
ATOM    933  O   ILE B 122       8.940  12.249  89.101  1.00 67.47           O
ATOM    934  N   THR B 123      10.102  10.338  89.352  1.00 38.47           N
ATOM    935  CA  THR B 123       9.546   9.757  88.161  1.00 38.47           C
ATOM    936  CB  THR B 123      10.093   8.387  87.879  1.00 38.47           C
ATOM    937  OG1 THR B 123      11.503   8.446  87.725  1.00 38.47           O
ATOM    938  CG2 THR B 123       9.440   7.851  86.594  1.00 38.47           C
ATOM    939  C   THR B 123       8.063   9.616  88.320  1.00 38.47           C
ATOM    940  O   THR B 123       7.300   9.895  87.396  1.00 38.47           O
ATOM    941  N   GLY B 124       7.612   9.157  89.501  1.00 27.40           N
ATOM    942  CA  GLY B 124       6.205   8.965  89.719  1.00 27.40           C
ATOM    943  C   GLY B 124       5.504  10.287  89.672  1.00 27.40           C
ATOM    944  O   GLY B 124       4.439  10.416  89.070  1.00 27.40           O
ATOM    945  N   ALA B 125       6.097  11.303  90.322  1.00 49.53           N
ATOM    946  CA  ALA B 125       5.526  12.616  90.424  1.00 49.53           C
ATOM    947  CB  ALA B 125       6.334  13.548  91.342  1.00 49.53           C
ATOM    948  C   ALA B 125       5.444  13.272  89.082  1.00 49.53           C
ATOM    949  O   ALA B 125       4.487  13.995  88.814  1.00 49.53           O
ATOM    950  N   LYS B 126       6.456  13.073  88.214  1.00116.67           N
ATOM    951  CA  LYS B 126       6.448  13.715  86.928  1.00116.67           C
ATOM    952  CB  LYS B 126       7.656  13.402  86.031  1.00116.67           C
ATOM    953  CG  LYS B 126       7.707  11.935  85.623  1.00116.67           C
ATOM    954  CD  LYS B 126       8.420  11.671  84.302  1.00116.67           C
ATOM    955  CE  LYS B 126       7.462  11.642  83.109  1.00116.67           C
ATOM    956  NZ  LYS B 126       8.143  11.085  81.919  1.00116.67           N
ATOM    957  C   LYS B 126       5.269  13.208  86.187  1.00116.67           C
ATOM    958  O   LYS B 126       4.607  13.960  85.474  1.00116.67           O
ATOM    959  N   GLU B 127       4.981  11.904  86.346  1.00105.16           N
ATOM    960  CA  GLU B 127       3.836  11.365  85.687  1.00105.16           C
ATOM    961  CB  GLU B 127       3.542   9.899  86.049  1.00105.16           C
ATOM    962  CG  GLU B 127       2.288   9.347  85.364  1.00105.16           C
ATOM    963  CD  GLU B 127       2.101   7.903  85.805  1.00105.16           C
ATOM    964  OE1 GLU B 127       2.869   7.033  85.317  1.00105.16           O
ATOM    965  OE2 GLU B 127       1.186   7.651  86.634  1.00105.16           O
ATOM    966  C   GLU B 127       2.682  12.183  86.195  1.00105.16           C
ATOM    967  O   GLU B 127       1.736  12.476  85.467  1.00105.16           O
ATOM    968  N   GLY B 128       2.768  12.568  87.483  1.00 53.60           N
ATOM    969  CA  GLY B 128       1.844  13.397  88.219  1.00 53.60           C
ATOM    970  C   GLY B 128       1.778  14.820  87.702  1.00 53.60           C
ATOM    971  O   GLY B 128       0.692  15.399  87.693  1.00 53.60           O
ATOM    972  N   GLY B 129       2.901  15.449  87.264  1.00 88.01           N
ATOM    973  CA  GLY B 129       2.734  16.806  86.787  1.00 88.01           C
ATOM    974  C   GLY B 129       3.841  17.811  87.129  1.00 88.01           C
ATOM    975  O   GLY B 129       4.047  18.704  86.310  1.00 88.01           O
ATOM    976  N   LYS B 130       4.558  17.807  88.290  1.00157.91           N
ATOM    977  CA  LYS B 130       5.639  18.787  88.360  1.00157.91           C
ATOM    978  CB  LYS B 130       5.150  20.245  88.293  1.00157.91           C
ATOM    979  CG  LYS B 130       4.326  20.672  89.506  1.00157.91           C
ATOM    980  CD  LYS B 130       4.101  22.181  89.579  1.00157.91           C
ATOM    981  CE  LYS B 130       2.973  22.672  88.672  1.00157.91           C
ATOM    982  NZ  LYS B 130       2.763  24.120  88.880  1.00157.91           N
ATOM    983  C   LYS B 130       6.467  18.650  89.617  1.00157.91           C
ATOM    984  O   LYS B 130       5.921  18.551  90.716  1.00157.91           O
ATOM    985  N   VAL B 131       7.824  18.665  89.490  1.00 82.28           N
ATOM    986  CA  VAL B 131       8.684  18.572  90.648  1.00 82.28           C
ATOM    987  CB  VAL B 131       9.423  17.263  90.726  1.00 82.28           C
ATOM    988  CG1 VAL B 131      10.362  17.296  91.945  1.00 82.28           C
ATOM    989  CG2 VAL B 131       8.405  16.109  90.751  1.00 82.28           C
ATOM    990  C   VAL B 131       9.731  19.637  90.547  1.00 82.28           C
ATOM    991  O   VAL B 131      10.630  19.533  89.715  1.00 82.28           O
ATOM    992  N   GLN B 132       9.690  20.658  91.430  1.00 93.59           N
ATOM    993  CA  GLN B 132      10.666  21.703  91.315  1.00 93.59           C
ATOM    994  CB  GLN B 132      10.052  23.102  91.130  1.00 93.59           C
ATOM    995  CG  GLN B 132      11.093  24.191  90.874  1.00 93.59           C
ATOM    996  CD  GLN B 132      10.348  25.470  90.526  1.00 93.59           C
ATOM    997  OE1 GLN B 132       9.119  25.498  90.499  1.00 93.59           O
ATOM    998  NE2 GLN B 132      11.110  26.560  90.242  1.00 93.59           N
ATOM    999  C   GLN B 132      11.503  21.723  92.549  1.00 93.59           C
ATOM   1000  O   GLN B 132      10.992  21.732  93.668  1.00 93.59           O
ATOM   1001  N   LEU B 133      12.838  21.717  92.365  1.00115.98           N
ATOM   1002  CA  LEU B 133      13.698  21.779  93.506  1.00115.98           C
ATOM   1003  CB  LEU B 133      14.603  20.545  93.673  1.00115.98           C
ATOM   1004  CG  LEU B 133      13.806  19.264  94.012  1.00115.98           C
ATOM   1005  CD1 LEU B 133      12.903  18.815  92.850  1.00115.98           C
ATOM   1006  CD2 LEU B 133      14.732  18.145  94.504  1.00115.98           C
ATOM   1007  C   LEU B 133      14.526  23.004  93.366  1.00115.98           C
ATOM   1008  O   LEU B 133      15.291  23.158  92.414  1.00115.98           O
ATOM   1009  N   VAL B 134      14.396  23.917  94.344  1.00 43.15           N
ATOM   1010  CA  VAL B 134      15.099  25.150  94.215  1.00 43.15           C
ATOM   1011  CB  VAL B 134      14.730  26.192  95.231  1.00 43.15           C
ATOM   1012  CG1 VAL B 134      15.585  27.445  94.971  1.00 43.15           C
ATOM   1013  CG2 VAL B 134      13.216  26.447  95.133  1.00 43.15           C
ATOM   1014  C   VAL B 134      16.556  24.876  94.319  1.00 43.15           C
ATOM   1015  O   VAL B 134      17.008  24.052  95.114  1.00 43.15           O
ATOM   1016  N   GLY B 135      17.324  25.555  93.451  1.00 53.51           N
ATOM   1017  CA  GLY B 135      18.747  25.461  93.452  1.00 53.51           C
ATOM   1018  C   GLY B 135      19.171  24.454  92.429  1.00 53.51           C
ATOM   1019  O   GLY B 135      20.318  24.477  91.988  1.00 53.51           O
ATOM   1020  N   PHE B 136      18.340  23.430  92.145  1.00111.31           N
ATOM   1021  CA  PHE B 136      18.703  22.538  91.075  1.00111.31           C
ATOM   1022  CB  PHE B 136      18.296  21.076  91.343  1.00111.31           C
ATOM   1023  CG  PHE B 136      18.995  20.233  90.328  1.00111.31           C
ATOM   1024  CD1 PHE B 136      20.357  20.042  90.407  1.00111.31           C
ATOM   1025  CD2 PHE B 136      18.301  19.619  89.312  1.00111.31           C
ATOM   1026  CE1 PHE B 136      21.018  19.267  89.484  1.00111.31           C
ATOM   1027  CE2 PHE B 136      18.956  18.842  88.387  1.00111.31           C
ATOM   1028  CZ  PHE B 136      20.317  18.665  88.468  1.00111.31           C
ATOM   1029  C   PHE B 136      18.108  22.964  89.769  1.00111.31           C
ATOM   1030  O   PHE B 136      18.769  23.053  88.734  1.00111.31           O
ATOM   1031  N   GLY B 137      16.798  23.268  89.817  1.00 45.48           N
ATOM   1032  CA  GLY B 137      16.067  23.599  88.635  1.00 45.48           C
ATOM   1033  C   GLY B 137      14.649  23.795  89.059  1.00 45.48           C
ATOM   1034  O   GLY B 137      14.042  22.924  89.681  1.00 45.48           O
ATOM   1035  P    DG B 138      15.067  19.390  90.935  1.00108.67           P
ATOM   1036  OP1  DG B 138      16.364  18.827  91.370  1.00108.67           O
ATOM   1037  OP2  DG B 138      14.047  18.513  90.318  1.00108.67           O
ATOM   1038  O5'  DG B 138      15.255  20.744  90.109  1.00108.67           O
ATOM   1039  C5'  DG B 138      15.629  20.696  88.731  1.00108.67           C
ATOM   1040  C4'  DG B 138      14.400  20.898  87.872  1.00108.67           C
ATOM   1041  O4'  DG B 138      14.610  22.004  86.957  1.00108.67           O
ATOM   1042  C1'  DG B 138      13.879  21.694  85.797  1.00108.67           C
ATOM   1043  N9   DG B 138      12.996  22.766  85.129  1.00108.67           N
ATOM   1044  C4   DG B 138      12.112  22.650  84.013  1.00108.67           C
ATOM   1045  N3   DG B 138      11.865  21.536  83.313  1.00108.67           N
ATOM   1046  C2   DG B 138      10.951  21.721  82.359  1.00108.67           C
ATOM   1047  N1   DG B 138      10.390  22.977  82.154  1.00108.67           N
ATOM   1048  N2   DG B 138      10.455  20.787  81.508  1.00108.67           N
ATOM   1049  C6   DG B 138      10.649  24.154  82.865  1.00108.67           C
ATOM   1050  O6   DG B 138      10.143  25.254  82.617  1.00108.67           O
ATOM   1051  C5   DG B 138      11.554  23.909  83.853  1.00108.67           C
ATOM   1052  N7   DG B 138      12.043  24.798  84.749  1.00108.67           N
ATOM   1053  C8   DG B 138      12.876  24.099  85.467  1.00108.67           C
ATOM   1054  C2'  DG B 138      13.990  20.189  85.539  1.00108.67           C
ATOM   1055  C3'  DG B 138      14.235  19.685  86.989  1.00108.67           C
ATOM   1056  O3'  DG B 138      15.388  18.865  87.130  1.00108.67           O
ATOM   1057  N   SER B 139      12.244  22.697  87.763  1.00129.14           N
ATOM   1058  CA  SER B 139      11.516  21.509  88.048  1.00129.14           C
ATOM   1059  CB  SER B 139      10.064  21.869  88.424  1.00129.14           C
ATOM   1060  OG  SER B 139       9.413  22.467  87.311  1.00129.14           O
ATOM   1061  C   SER B 139      11.424  20.497  86.927  1.00129.14           C
ATOM   1062  O   SER B 139      11.332  20.795  85.744  1.00129.14           O
ATOM   1063  N   PHE B 140      11.472  19.199  87.261  1.00170.33           N
ATOM   1064  CA  PHE B 140      11.271  18.229  86.226  1.00170.33           C
ATOM   1065  CB  PHE B 140      11.522  16.764  86.640  1.00170.33           C
ATOM   1066  CG  PHE B 140      12.970  16.556  86.922  1.00170.33           C
ATOM   1067  CD1 PHE B 140      13.828  16.165  85.920  1.00170.33           C
ATOM   1068  CD2 PHE B 140      13.467  16.745  88.191  1.00170.33           C
ATOM   1069  CE1 PHE B 140      15.164  15.970  86.181  1.00170.33           C
ATOM   1070  CE2 PHE B 140      14.800  16.548  88.459  1.00170.33           C
ATOM   1071  CZ  PHE B 140      15.653  16.162  87.451  1.00170.33           C
ATOM   1072  C   PHE B 140       9.816  18.324  85.923  1.00170.33           C
ATOM   1073  O   PHE B 140       9.010  18.513  86.833  1.00170.33           O
ATOM   1074  N   GLU B 141       9.435  18.220  84.636  1.00126.30           N
ATOM   1075  CA  GLU B 141       8.051  18.381  84.294  1.00126.30           C
ATOM   1076  CB  GLU B 141       7.730  19.825  83.872  1.00126.30           C
ATOM   1077  CG  GLU B 141       6.285  20.068  83.436  1.00126.30           C
ATOM   1078  CD  GLU B 141       6.144  21.556  83.138  1.00126.30           C
ATOM   1079  OE1 GLU B 141       6.667  22.003  82.082  1.00126.30           O
ATOM   1080  OE2 GLU B 141       5.519  22.262  83.975  1.00126.30           O
ATOM   1081  C   GLU B 141       7.719  17.503  83.130  1.00126.30           C
ATOM   1082  O   GLU B 141       8.601  17.019  82.422  1.00126.30           O
ATOM   1083  N   VAL B 142       6.405  17.275  82.921  1.00102.85           N
ATOM   1084  CA  VAL B 142       5.924  16.482  81.827  1.00102.85           C
ATOM   1085  CB  VAL B 142       4.683  15.703  82.155  1.00102.85           C
ATOM   1086  CG1 VAL B 142       3.567  16.690  82.545  1.00102.85           C
ATOM   1087  CG2 VAL B 142       4.331  14.826  80.942  1.00102.85           C
ATOM   1088  C   VAL B 142       5.560  17.433  80.733  1.00102.85           C
ATOM   1089  O   VAL B 142       4.960  18.477  80.981  1.00102.85           O
ATOM   1090  N   ARG B 143       5.935  17.100  79.482  1.00200.97           N
ATOM   1091  CA  ARG B 143       5.638  17.988  78.401  1.00200.97           C
ATOM   1092  CB  ARG B 143       6.912  18.420  77.659  1.00200.97           C
ATOM   1093  CG  ARG B 143       6.771  19.723  76.881  1.00200.97           C
ATOM   1094  CD  ARG B 143       6.702  20.963  77.773  1.00200.97           C
ATOM   1095  NE  ARG B 143       7.977  21.042  78.541  1.00200.97           N
ATOM   1096  CZ  ARG B 143       9.080  21.589  77.954  1.00200.97           C
ATOM   1097  NH1 ARG B 143       9.020  22.006  76.655  1.00200.97           N
ATOM   1098  NH2 ARG B 143      10.241  21.720  78.659  1.00200.97           N
ATOM   1099  C   ARG B 143       4.766  17.242  77.439  1.00200.97           C
ATOM   1100  O   ARG B 143       5.069  16.109  77.068  1.00200.97           O
ATOM   1101  N   GLU B 144       3.639  17.858  77.022  1.00 83.98           N
ATOM   1102  CA  GLU B 144       2.761  17.206  76.096  1.00 83.98           C
ATOM   1103  CB  GLU B 144       1.343  17.799  76.061  1.00 83.98           C
ATOM   1104  CG  GLU B 144       0.613  17.691  77.404  1.00 83.98           C
ATOM   1105  CD  GLU B 144       0.539  16.223  77.805  1.00 83.98           C
ATOM   1106  OE1 GLU B 144       0.729  15.348  76.918  1.00 83.98           O
ATOM   1107  OE2 GLU B 144       0.292  15.957  79.012  1.00 83.98           O
ATOM   1108  C   GLU B 144       3.368  17.384  74.752  1.00 83.98           C
ATOM   1109  O   GLU B 144       3.963  18.422  74.465  1.00 83.98           O
ATOM   1110  N   ARG B 145       3.242  16.362  73.888  1.00113.19           N
ATOM   1111  CA  ARG B 145       3.843  16.475  72.597  1.00113.19           C
ATOM   1112  CB  ARG B 145       5.024  15.503  72.417  1.00113.19           C
ATOM   1113  CG  ARG B 145       5.981  15.856  71.275  1.00113.19           C
ATOM   1114  CD  ARG B 145       7.033  16.905  71.653  1.00113.19           C
ATOM   1115  NE  ARG B 145       6.324  18.149  72.069  1.00113.19           N
ATOM   1116  CZ  ARG B 145       6.836  18.919  73.075  1.00113.19           C
ATOM   1117  NH1 ARG B 145       7.981  18.536  73.714  1.00113.19           N
ATOM   1118  NH2 ARG B 145       6.201  20.067  73.450  1.00113.19           N
ATOM   1119  C   ARG B 145       2.805  16.089  71.595  1.00113.19           C
ATOM   1120  O   ARG B 145       2.072  15.118  71.784  1.00113.19           O
ATOM   1121  N   SER B 146       2.706  16.861  70.497  1.00 64.70           N
ATOM   1122  CA  SER B 146       1.754  16.537  69.479  1.00 64.70           C
ATOM   1123  CB  SER B 146       1.370  17.734  68.596  1.00 64.70           C
ATOM   1124  OG  SER B 146       0.434  17.325  67.610  1.00 64.70           O
ATOM   1125  C   SER B 146       2.398  15.519  68.596  1.00 64.70           C
ATOM   1126  O   SER B 146       3.586  15.232  68.729  1.00 64.70           O
ATOM   1127  N   ALA B 147       1.616  14.932  67.673  1.00 29.79           N
ATOM   1128  CA  ALA B 147       2.175  13.968  66.774  1.00 29.79           C
ATOM   1129  CB  ALA B 147       1.149  13.364  65.801  1.00 29.79           C
ATOM   1130  C   ALA B 147       3.205  14.684  65.960  1.00 29.79           C
ATOM   1131  O   ALA B 147       3.084  15.881  65.705  1.00 29.79           O
ATOM   1132  N   ARG B 148       4.270  13.967  65.548  1.00109.30           N
ATOM   1133  CA  ARG B 148       5.311  14.608  64.798  1.00109.30           C
ATOM   1134  CB  ARG B 148       6.412  15.190  65.700  1.00109.30           C
ATOM   1135  CG  ARG B 148       7.022  14.150  66.637  1.00109.30           C
ATOM   1136  CD  ARG B 148       8.151  14.705  67.503  1.00109.30           C
ATOM   1137  NE  ARG B 148       9.305  14.952  66.596  1.00109.30           N
ATOM   1138  CZ  ARG B 148      10.508  15.351  67.102  1.00109.30           C
ATOM   1139  NH1 ARG B 148      10.631  15.589  68.439  1.00109.30           N
ATOM   1140  NH2 ARG B 148      11.583  15.501  66.273  1.00109.30           N
ATOM   1141  C   ARG B 148       5.919  13.618  63.856  1.00109.30           C
ATOM   1142  O   ARG B 148       5.609  12.429  63.893  1.00109.30           O
ATOM   1143  N   LYS B 149       6.798  14.108  62.959  1.00 79.80           N
ATOM   1144  CA  LYS B 149       7.407  13.263  61.973  1.00 79.80           C
ATOM   1145  CB  LYS B 149       7.733  14.000  60.662  1.00 79.80           C
ATOM   1146  CG  LYS B 149       8.808  15.073  60.843  0.00 79.80           C
ATOM   1147  CD  LYS B 149       9.338  15.684  59.544  0.00 79.80           C
ATOM   1148  CE  LYS B 149      10.494  16.659  59.778  1.00 79.80           C
ATOM   1149  NZ  LYS B 149      10.951  17.231  58.492  1.00 79.80           N
ATOM   1150  C   LYS B 149       8.700  12.741  62.516  1.00 79.80           C
ATOM   1151  O   LYS B 149       9.362  13.381  63.332  1.00 79.80           O
ATOM   1152  N   GLY B 150       9.081  11.534  62.061  1.00 19.89           N
ATOM   1153  CA  GLY B 150      10.310  10.924  62.469  1.00 19.89           C
ATOM   1154  C   GLY B 150      10.711  10.032  61.346  1.00 19.89           C
ATOM   1155  O   GLY B 150       9.977   9.888  60.371  1.00 19.89           O
ATOM   1156  N   ARG B 151      11.898   9.413  61.451  1.00 41.94           N
ATOM   1157  CA  ARG B 151      12.338   8.559  60.390  1.00 41.94           C
ATOM   1158  CB  ARG B 151      13.532   9.150  59.612  1.00 41.94           C
ATOM   1159  CG  ARG B 151      13.926   8.376  58.348  1.00 41.94           C
ATOM   1160  CD  ARG B 151      15.116   9.000  57.611  1.00 41.94           C
ATOM   1161  NE  ARG B 151      14.658  10.292  57.021  1.00 41.94           N
ATOM   1162  CZ  ARG B 151      14.575  10.435  55.666  1.00 41.94           C
ATOM   1163  NH1 ARG B 151      14.963   9.416  54.846  1.00 41.94           N
ATOM   1164  NH2 ARG B 151      14.115  11.601  55.127  1.00 41.94           N
ATOM   1165  C   ARG B 151      12.761   7.266  61.014  1.00 41.94           C
ATOM   1166  O   ARG B 151      13.187   7.229  62.168  1.00 41.94           O
ATOM   1167  N   ASN B 152      12.625   6.156  60.263  1.00 57.56           N
ATOM   1168  CA  ASN B 152      13.011   4.880  60.787  1.00 57.56           C
ATOM   1169  CB  ASN B 152      12.147   3.725  60.251  1.00 57.56           C
ATOM   1170  CG  ASN B 152      12.403   2.491  61.103  1.00 57.56           C
ATOM   1171  OD1 ASN B 152      11.666   2.214  62.048  1.00 57.56           O
ATOM   1172  ND2 ASN B 152      13.479   1.730  60.769  1.00 57.56           N
ATOM   1173  C   ASN B 152      14.414   4.661  60.329  1.00 57.56           C
ATOM   1174  O   ASN B 152      14.701   4.745  59.138  1.00 57.56           O
ATOM   1175  N   PRO B 153      15.324   4.424  61.224  1.00 79.56           N
ATOM   1176  CA  PRO B 153      16.687   4.233  60.826  1.00 79.56           C
ATOM   1177  CD  PRO B 153      15.206   4.848  62.604  1.00 79.56           C
ATOM   1178  CB  PRO B 153      17.519   4.316  62.107  1.00 79.56           C
ATOM   1179  CG  PRO B 153      16.485   4.291  63.250  1.00 79.56           C
ATOM   1180  C   PRO B 153      16.902   3.000  60.015  1.00 79.56           C
ATOM   1181  O   PRO B 153      17.759   3.017  59.131  1.00 79.56           O
ATOM   1182  N   GLN B 154      16.182   1.905  60.322  1.00 90.84           N
ATOM   1183  CA  GLN B 154      16.390   0.703  59.573  1.00 90.84           C
ATOM   1184  CB  GLN B 154      15.716  -0.510  60.238  1.00 90.84           C
ATOM   1185  CG  GLN B 154      16.349  -0.900  61.578  1.00 90.84           C
ATOM   1186  CD  GLN B 154      16.063   0.207  62.583  1.00 90.84           C
ATOM   1187  OE1 GLN B 154      16.937   1.013  62.897  1.00 90.84           O
ATOM   1188  NE2 GLN B 154      14.806   0.254  63.099  1.00 90.84           N
ATOM   1189  C   GLN B 154      15.836   0.836  58.185  1.00 90.84           C
ATOM   1190  O   GLN B 154      16.544   0.617  57.203  1.00 90.84           O
ATOM   1191  N   THR B 155      14.540   1.203  58.083  1.00 48.76           N
ATOM   1192  CA  THR B 155      13.844   1.312  56.829  1.00 48.76           C
ATOM   1193  CB  THR B 155      12.355   1.334  57.001  1.00 48.76           C
ATOM   1194  OG1 THR B 155      11.963   2.462  57.767  1.00 48.76           O
ATOM   1195  CG2 THR B 155      11.932   0.033  57.707  1.00 48.76           C
ATOM   1196  C   THR B 155      14.237   2.544  56.076  1.00 48.76           C
ATOM   1197  O   THR B 155      14.450   2.505  54.866  1.00 48.76           O
ATOM   1198  N   GLY B 156      14.350   3.681  56.782  1.00 19.64           N
ATOM   1199  CA  GLY B 156      14.661   4.921  56.133  1.00 19.64           C
ATOM   1200  C   GLY B 156      13.372   5.598  55.764  1.00 19.64           C
ATOM   1201  O   GLY B 156      13.377   6.679  55.176  1.00 19.64           O
ATOM   1202  N   GLU B 157      12.225   4.972  56.098  1.00 36.63           N
ATOM   1203  CA  GLU B 157      10.946   5.540  55.773  1.00 36.63           C
ATOM   1204  CB  GLU B 157       9.811   4.502  55.734  1.00 36.63           C
ATOM   1205  CG  GLU B 157       8.475   5.085  55.267  0.00 36.63           C
ATOM   1206  CD  GLU B 157       7.436   3.972  55.260  0.00 36.63           C
ATOM   1207  OE1 GLU B 157       7.612   2.989  56.028  0.00 36.63           O
ATOM   1208  OE2 GLU B 157       6.448   4.097  54.488  0.00 36.63           O
ATOM   1209  C   GLU B 157      10.570   6.561  56.802  1.00 36.63           C
ATOM   1210  O   GLU B 157      10.961   6.472  57.965  1.00 36.63           O
ATOM   1211  N   GLU B 158       9.797   7.582  56.384  1.00 36.42           N
ATOM   1212  CA  GLU B 158       9.338   8.568  57.318  1.00 36.42           C
ATOM   1213  CB  GLU B 158       8.811   9.847  56.647  1.00 36.42           C
ATOM   1214  CG  GLU B 158       9.890  10.634  55.903  1.00 36.42           C
ATOM   1215  CD  GLU B 158       9.229  11.834  55.240  1.00 36.42           C
ATOM   1216  OE1 GLU B 158       8.129  11.655  54.654  1.00 36.42           O
ATOM   1217  OE2 GLU B 158       9.819  12.945  55.303  1.00 36.42           O
ATOM   1218  C   GLU B 158       8.206   7.940  58.069  1.00 36.42           C
ATOM   1219  O   GLU B 158       7.480   7.109  57.528  1.00 36.42           O
ATOM   1220  N   ILE B 159       8.037   8.302  59.355  1.00 81.83           N
ATOM   1221  CA  ILE B 159       6.974   7.724  60.127  1.00 81.83           C
ATOM   1222  CB  ILE B 159       7.450   6.687  61.105  1.00 81.83           C
ATOM   1223  CG1 ILE B 159       6.264   5.932  61.731  1.00 81.83           C
ATOM   1224  CG2 ILE B 159       8.358   7.384  62.131  1.00 81.83           C
ATOM   1225  CD1 ILE B 159       6.679   4.660  62.470  1.00 81.83           C
ATOM   1226  C   ILE B 159       6.325   8.812  60.914  1.00 81.83           C
ATOM   1227  O   ILE B 159       6.908   9.876  61.118  1.00 81.83           O
ATOM   1228  N   GLU B 160       5.069   8.581  61.348  1.00 44.17           N
ATOM   1229  CA  GLU B 160       4.425   9.552  62.178  1.00 44.17           C
ATOM   1230  CB  GLU B 160       2.925   9.763  61.898  1.00 44.17           C
ATOM   1231  CG  GLU B 160       2.337  10.915  62.722  1.00 44.17           C
ATOM   1232  CD  GLU B 160       0.855  11.066  62.409  1.00 44.17           C
ATOM   1233  OE1 GLU B 160       0.076  10.146  62.775  1.00 44.17           O
ATOM   1234  OE2 GLU B 160       0.478  12.109  61.811  1.00 44.17           O
ATOM   1235  C   GLU B 160       4.545   9.060  63.581  1.00 44.17           C
ATOM   1236  O   GLU B 160       4.315   7.889  63.882  1.00 44.17           O
ATOM   1237  N   ILE B 161       4.921   9.974  64.485  1.00 54.62           N
ATOM   1238  CA  ILE B 161       5.096   9.636  65.861  1.00 54.62           C
ATOM   1239  CB  ILE B 161       6.239  10.374  66.502  1.00 54.62           C
ATOM   1240  CG1 ILE B 161       7.561  10.031  65.800  1.00 54.62           C
ATOM   1241  CG2 ILE B 161       6.245  10.047  68.004  1.00 54.62           C
ATOM   1242  CD1 ILE B 161       8.711  10.973  66.156  1.00 54.62           C
ATOM   1243  C   ILE B 161       3.850  10.090  66.544  1.00 54.62           C
ATOM   1244  O   ILE B 161       3.394  11.217  66.352  1.00 54.62           O
ATOM   1245  N   PRO B 162       3.282   9.217  67.324  1.00 67.79           N
ATOM   1246  CA  PRO B 162       2.048   9.532  67.988  1.00 67.79           C
ATOM   1247  CD  PRO B 162       3.391   7.797  67.026  1.00 67.79           C
ATOM   1248  CB  PRO B 162       1.489   8.199  68.481  1.00 67.79           C
ATOM   1249  CG  PRO B 162       2.063   7.176  67.485  1.00 67.79           C
ATOM   1250  C   PRO B 162       2.244  10.532  69.080  1.00 67.79           C
ATOM   1251  O   PRO B 162       3.377  10.727  69.517  1.00 67.79           O
ATOM   1252  N   ALA B 163       1.151  11.187  69.519  1.00 38.21           N
ATOM   1253  CA  ALA B 163       1.244  12.151  70.574  1.00 38.21           C
ATOM   1254  CB  ALA B 163      -0.098  12.827  70.913  1.00 38.21           C
ATOM   1255  C   ALA B 163       1.717  11.423  71.790  1.00 38.21           C
ATOM   1256  O   ALA B 163       1.456  10.233  71.961  1.00 38.21           O
ATOM   1257  N   THR B 164       2.472  12.123  72.657  1.00 77.84           N
ATOM   1258  CA  THR B 164       3.010  11.466  73.812  1.00 77.84           C
ATOM   1259  CB  THR B 164       4.357  10.858  73.495  1.00 77.84           C
ATOM   1260  OG1 THR B 164       4.237  10.031  72.352  1.00 77.84           O
ATOM   1261  CG2 THR B 164       4.865   9.978  74.645  1.00 77.84           C
ATOM   1262  C   THR B 164       3.222  12.528  74.850  1.00 77.84           C
ATOM   1263  O   THR B 164       2.900  13.694  74.632  1.00 77.84           O
ATOM   1264  N   LYS B 165       3.723  12.124  76.034  1.00117.01           N
ATOM   1265  CA  LYS B 165       4.130  13.024  77.073  1.00117.01           C
ATOM   1266  CB  LYS B 165       3.365  12.816  78.391  1.00117.01           C
ATOM   1267  CG  LYS B 165       1.865  13.095  78.277  1.00117.01           C
ATOM   1268  CD  LYS B 165       1.051  12.589  79.470  1.00117.01           C
ATOM   1269  CE  LYS B 165       0.858  11.071  79.490  1.00117.01           C
ATOM   1270  NZ  LYS B 165       0.003  10.647  78.360  1.00117.01           N
ATOM   1271  C   LYS B 165       5.565  12.660  77.324  1.00117.01           C
ATOM   1272  O   LYS B 165       5.900  11.478  77.315  1.00117.01           O
ATOM   1273  N   ASN B 166       6.463  13.651  77.520  1.00 98.12           N
ATOM   1274  CA  ASN B 166       7.843  13.323  77.762  1.00 98.12           C
ATOM   1275  CB  ASN B 166       8.769  13.587  76.564  1.00 98.12           C
ATOM   1276  CG  ASN B 166       8.710  15.067  76.226  1.00 98.12           C
ATOM   1277  OD1 ASN B 166       7.664  15.587  75.839  1.00 98.12           O
ATOM   1278  ND2 ASN B 166       9.867  15.767  76.365  1.00 98.12           N
ATOM   1279  C   ASN B 166       8.338  14.137  78.915  1.00 98.12           C
ATOM   1280  O   ASN B 166       7.816  15.209  79.214  1.00 98.12           O
ATOM   1281  N   PRO B 167       9.324  13.611  79.596  1.00 81.33           N
ATOM   1282  CA  PRO B 167       9.941  14.265  80.719  1.00 81.33           C
ATOM   1283  CD  PRO B 167       9.626  12.196  79.539  1.00 81.33           C
ATOM   1284  CB  PRO B 167      10.725  13.179  81.453  1.00 81.33           C
ATOM   1285  CG  PRO B 167      10.877  12.053  80.412  1.00 81.33           C
ATOM   1286  C   PRO B 167      10.824  15.374  80.243  1.00 81.33           C
ATOM   1287  O   PRO B 167      11.469  15.211  79.210  1.00 81.33           O
ATOM   1288  N   ALA B 168      10.898  16.490  80.994  1.00 61.69           N
ATOM   1289  CA  ALA B 168      11.730  17.582  80.594  1.00 61.69           C
ATOM   1290  CB  ALA B 168      10.969  18.665  79.804  1.00 61.69           C
ATOM   1291  C   ALA B 168      12.320  18.186  81.829  1.00 61.69           C
ATOM   1292  O   ALA B 168      11.732  18.181  82.910  1.00 61.69           O
ATOM   1293  N   PHE B 169      13.538  18.719  81.660  1.00141.05           N
ATOM   1294  CA  PHE B 169      14.370  19.265  82.684  1.00141.05           C
ATOM   1295  CB  PHE B 169      15.688  18.466  82.654  1.00141.05           C
ATOM   1296  CG  PHE B 169      16.736  19.024  83.537  1.00141.05           C
ATOM   1297  CD1 PHE B 169      16.787  18.623  84.837  1.00141.05           C
ATOM   1298  CD2 PHE B 169      17.687  19.905  83.074  1.00141.05           C
ATOM   1299  CE1 PHE B 169      17.741  19.104  85.694  1.00141.05           C
ATOM   1300  CE2 PHE B 169      18.651  20.394  83.924  1.00141.05           C
ATOM   1301  CZ  PHE B 169      18.677  19.997  85.239  1.00141.05           C
ATOM   1302  C   PHE B 169      14.722  20.666  82.264  1.00141.05           C
ATOM   1303  O   PHE B 169      15.066  20.908  81.115  1.00141.05           O
ATOM   1304  N   LYS B 170      14.593  21.651  83.165  1.00158.16           N
ATOM   1305  CA  LYS B 170      15.128  22.963  82.924  1.00158.16           C
ATOM   1306  CB  LYS B 170      14.181  24.125  82.570  1.00158.16           C
ATOM   1307  CG  LYS B 170      14.943  25.438  82.352  1.00158.16           C
ATOM   1308  CD  LYS B 170      14.128  26.548  81.680  1.00158.16           C
ATOM   1309  CE  LYS B 170      14.922  27.843  81.474  1.00158.16           C
ATOM   1310  NZ  LYS B 170      14.053  28.892  80.894  1.00158.16           N
ATOM   1311  C   LYS B 170      15.965  23.382  84.100  1.00158.16           C
ATOM   1312  O   LYS B 170      15.517  23.694  85.197  1.00158.16           O
ATOM   1313  N   PRO B 171      17.220  23.434  83.877  1.00124.54           N
ATOM   1314  CA  PRO B 171      18.146  23.743  84.931  1.00124.54           C
ATOM   1315  CD  PRO B 171      17.766  23.710  82.559  1.00124.54           C
ATOM   1316  CB  PRO B 171      19.508  23.795  84.248  1.00124.54           C
ATOM   1317  CG  PRO B 171      19.164  24.294  82.830  1.00124.54           C
ATOM   1318  C   PRO B 171      17.848  25.058  85.574  1.00124.54           C
ATOM   1319  O   PRO B 171      17.354  25.957  84.897  1.00124.54           O
ATOM   1320  N   GLY B 172      18.126  25.178  86.886  1.00 33.46           N
ATOM   1321  CA  GLY B 172      17.898  26.409  87.587  1.00 33.46           C
ATOM   1322  C   GLY B 172      19.005  27.350  87.219  1.00 33.46           C
ATOM   1323  O   GLY B 172      19.975  26.962  86.571  1.00 33.46           O
ATOM   1324  N   LYS B 173      18.882  28.622  87.653  1.00131.82           N
ATOM   1325  CA  LYS B 173      19.812  29.668  87.327  1.00131.82           C
ATOM   1326  CB  LYS B 173      19.428  31.029  87.939  1.00131.82           C
ATOM   1327  CG  LYS B 173      18.139  31.632  87.374  0.00131.82           C
ATOM   1328  CD  LYS B 173      18.184  31.838  85.862  0.00131.82           C
ATOM   1329  CE  LYS B 173      17.729  30.606  85.076  0.00131.82           C
ATOM   1330  NZ  LYS B 173      16.253  30.512  85.095  0.00131.82           N
ATOM   1331  C   LYS B 173      21.166  29.339  87.863  1.00131.82           C
ATOM   1332  O   LYS B 173      22.175  29.574  87.201  1.00131.82           O
ATOM   1333  N   GLN B 174      21.217  28.788  89.086  1.00 85.29           N
ATOM   1334  CA  GLN B 174      22.462  28.507  89.736  1.00 85.29           C
ATOM   1335  CB  GLN B 174      22.245  27.937  91.146  1.00 85.29           C
ATOM   1336  CG  GLN B 174      21.514  28.916  92.068  1.00 85.29           C
ATOM   1337  CD  GLN B 174      21.284  28.234  93.407  1.00 85.29           C
ATOM   1338  OE1 GLN B 174      20.150  27.923  93.773  1.00 85.29           O
ATOM   1339  NE2 GLN B 174      22.388  27.990  94.162  1.00 85.29           N
ATOM   1340  C   GLN B 174      23.217  27.495  88.937  1.00 85.29           C
ATOM   1341  O   GLN B 174      24.418  27.638  88.713  1.00 85.29           O
ATOM   1342  N   LEU B 175      22.517  26.450  88.465  1.00101.54           N
ATOM   1343  CA  LEU B 175      23.140  25.380  87.741  1.00101.54           C
ATOM   1344  CB  LEU B 175      22.124  24.271  87.396  1.00101.54           C
ATOM   1345  CG  LEU B 175      22.690  22.936  86.852  1.00101.54           C
ATOM   1346  CD1 LEU B 175      21.548  21.949  86.562  1.00101.54           C
ATOM   1347  CD2 LEU B 175      23.608  23.114  85.631  1.00101.54           C
ATOM   1348  C   LEU B 175      23.711  25.930  86.462  1.00101.54           C
ATOM   1349  O   LEU B 175      24.823  25.577  86.071  1.00101.54           O
ATOM   1350  N   LYS B 176      22.962  26.810  85.768  1.00 77.17           N
ATOM   1351  CA  LYS B 176      23.441  27.329  84.516  1.00 77.17           C
ATOM   1352  CB  LYS B 176      22.452  28.266  83.804  1.00 77.17           C
ATOM   1353  CG  LYS B 176      21.346  27.555  83.026  1.00 77.17           C
ATOM   1354  CD  LYS B 176      20.280  28.524  82.511  1.00 77.17           C
ATOM   1355  CE  LYS B 176      19.501  28.004  81.301  1.00 77.17           C
ATOM   1356  NZ  LYS B 176      18.505  26.993  81.717  1.00 77.17           N
ATOM   1357  C   LYS B 176      24.684  28.128  84.727  1.00 77.17           C
ATOM   1358  O   LYS B 176      25.663  27.981  83.996  1.00 77.17           O
ATOM   1359  N   ASP B 177      24.674  29.001  85.747  1.00 38.62           N
ATOM   1360  CA  ASP B 177      25.782  29.878  85.979  1.00 38.62           C
ATOM   1361  CB  ASP B 177      25.500  30.928  87.063  1.00 38.62           C
ATOM   1362  CG  ASP B 177      24.596  31.968  86.418  1.00 38.62           C
ATOM   1363  OD1 ASP B 177      24.533  31.989  85.160  1.00 38.62           O
ATOM   1364  OD2 ASP B 177      23.962  32.758  87.167  1.00 38.62           O
ATOM   1365  C   ASP B 177      26.991  29.089  86.356  1.00 38.62           C
ATOM   1366  O   ASP B 177      28.107  29.452  85.990  1.00 38.62           O
ATOM   1367  N   ALA B 178      26.815  27.990  87.111  1.00 26.44           N
ATOM   1368  CA  ALA B 178      27.965  27.227  87.499  1.00 26.44           C
ATOM   1369  CB  ALA B 178      27.613  26.030  88.399  1.00 26.44           C
ATOM   1370  C   ALA B 178      28.612  26.686  86.263  1.00 26.44           C
ATOM   1371  O   ALA B 178      29.831  26.744  86.113  1.00 26.44           O
ATOM   1372  N   VAL B 179      27.793  26.150  85.340  1.00 41.19           N
ATOM   1373  CA  VAL B 179      28.285  25.574  84.122  1.00 41.19           C
ATOM   1374  CB  VAL B 179      27.192  24.962  83.297  1.00 41.19           C
ATOM   1375  CG1 VAL B 179      27.782  24.524  81.947  1.00 41.19           C
ATOM   1376  CG2 VAL B 179      26.562  23.810  84.098  1.00 41.19           C
ATOM   1377  C   VAL B 179      28.903  26.650  83.295  1.00 41.19           C
ATOM   1378  O   VAL B 179      29.966  26.460  82.706  1.00 41.19           O
ATOM   1379  N   ASN B 180      28.231  27.813  83.215  1.00 71.21           N
ATOM   1380  CA  ASN B 180      28.748  28.896  82.430  1.00 71.21           C
ATOM   1381  CB  ASN B 180      28.618  28.665  80.908  1.00 71.21           C
ATOM   1382  CG  ASN B 180      29.229  29.853  80.177  1.00 71.21           C
ATOM   1383  OD1 ASN B 180      28.784  30.990  80.327  1.00 71.21           O
ATOM   1384  ND2 ASN B 180      30.282  29.584  79.360  1.00 71.21           N
ATOM   1385  C   ASN B 180      27.895  30.107  82.773  1.00 71.21           C
ATOM   1386  O   ASN B 180      28.437  31.050  83.405  1.00 71.21           O
ATOM   1387  OXT ASN B 180      26.690  30.105  82.407  1.00 71.21           O
TER    1388      ASN B 180
END
