# Supplementary material for: Comparison of histone-like HU protein DNA-binding properties and HU/IHF protein sequence alignment
Source: PLoS One. 2017 Nov 13;12(11):e0188037. doi: 10.1371/journal.pone.0188037 (PMC5683647; doi:10.1371/journal.pone.0188037)
Supplement: S3 File — (ZIP) [file pone.0188037.s003.zip › D4_6.pdb]

EXPDTA    THEORETICAL MODEL, MODELLER 9.17 2017/03/23 13:43:11
REMARK   6 MODELLER OBJECTIVE FUNCTION:       802.5989
REMARK   6 MODELLER BEST TEMPLATE % SEQ ID:  51.630
REMARK   6 SEQUENCE: D4_6
REMARK   6 DOPE score: -18208.67188
REMARK   6 GA341 score: 0.99581
REMARK   6 TEMPLATE: 1p71 1:A - 93:B MODELS 1:A - 184:B AT 51.6%
ATOM      1  N   MET A   1      10.648  20.210  89.146  1.00 70.08           N
ATOM      2  CA  MET A   1      11.366  19.696  90.336  1.00 70.08           C
ATOM      3  CB  MET A   1      11.469  18.165  90.252  1.00 70.08           C
ATOM      4  CG  MET A   1      11.962  17.486  91.528  1.00 70.08           C
ATOM      5  SD  MET A   1      12.068  15.677  91.388  1.00 70.08           S
ATOM      6  CE  MET A   1      12.147  15.381  93.175  1.00 70.08           C
ATOM      7  C   MET A   1      12.745  20.263  90.395  1.00 70.08           C
ATOM      8  O   MET A   1      13.547  20.081  89.479  1.00 70.08           O
ATOM      9  N   ASN A   2      13.041  21.008  91.474  1.00 58.85           N
ATOM     10  CA  ASN A   2      14.339  21.585  91.648  1.00 58.85           C
ATOM     11  CB  ASN A   2      14.318  22.999  92.256  1.00 58.85           C
ATOM     12  CG  ASN A   2      13.667  22.931  93.627  1.00 58.85           C
ATOM     13  OD1 ASN A   2      14.345  22.972  94.653  1.00 58.85           O
ATOM     14  ND2 ASN A   2      12.312  22.836  93.646  1.00 58.85           N
ATOM     15  C   ASN A   2      15.130  20.679  92.538  1.00 58.85           C
ATOM     16  O   ASN A   2      14.661  19.619  92.945  1.00 58.85           O
ATOM     17  N   LYS A   3      16.379  21.079  92.843  1.00 39.74           N
ATOM     18  CA  LYS A   3      17.242  20.271  93.651  1.00 39.74           C
ATOM     19  CB  LYS A   3      18.643  20.885  93.814  1.00 39.74           C
ATOM     20  CG  LYS A   3      19.668  19.912  94.395  0.00 39.74           C
ATOM     21  CD  LYS A   3      21.116  20.354  94.178  0.00 39.74           C
ATOM     22  CE  LYS A   3      22.141  19.374  94.748  0.00 39.74           C
ATOM     23  NZ  LYS A   3      23.504  19.760  94.320  0.00 39.74           N
ATOM     24  C   LYS A   3      16.621  20.093  95.007  1.00 39.74           C
ATOM     25  O   LYS A   3      16.649  18.999  95.568  1.00 39.74           O
ATOM     26  N   THR A   4      16.016  21.162  95.559  1.00 28.34           N
ATOM     27  CA  THR A   4      15.434  21.101  96.873  1.00 28.34           C
ATOM     28  CB  THR A   4      14.822  22.403  97.296  1.00 28.34           C
ATOM     29  OG1 THR A   4      15.801  23.429  97.288  1.00 28.34           O
ATOM     30  CG2 THR A   4      14.233  22.240  98.709  1.00 28.34           C
ATOM     31  C   THR A   4      14.339  20.080  96.885  1.00 28.34           C
ATOM     32  O   THR A   4      14.243  19.279  97.814  1.00 28.34           O
ATOM     33  N   GLU A   5      13.484  20.079  95.844  1.00 36.32           N
ATOM     34  CA  GLU A   5      12.369  19.177  95.784  1.00 36.32           C
ATOM     35  CB  GLU A   5      11.492  19.371  94.535  1.00 36.32           C
ATOM     36  CG  GLU A   5      10.670  20.658  94.523  1.00 36.32           C
ATOM     37  CD  GLU A   5       9.879  20.672  93.222  1.00 36.32           C
ATOM     38  OE1 GLU A   5       9.697  19.573  92.633  1.00 36.32           O
ATOM     39  OE2 GLU A   5       9.450  21.777  92.798  1.00 36.32           O
ATOM     40  C   GLU A   5      12.870  17.771  95.715  1.00 36.32           C
ATOM     41  O   GLU A   5      12.293  16.875  96.327  1.00 36.32           O
ATOM     42  N   LEU A   6      13.949  17.543  94.943  1.00 47.37           N
ATOM     43  CA  LEU A   6      14.493  16.226  94.763  1.00 47.37           C
ATOM     44  CB  LEU A   6      15.658  16.192  93.756  1.00 47.37           C
ATOM     45  CG  LEU A   6      16.318  14.806  93.600  1.00 47.37           C
ATOM     46  CD1 LEU A   6      15.320  13.744  93.110  1.00 47.37           C
ATOM     47  CD2 LEU A   6      17.571  14.896  92.713  1.00 47.37           C
ATOM     48  C   LEU A   6      15.010  15.713  96.067  1.00 47.37           C
ATOM     49  O   LEU A   6      14.819  14.545  96.401  1.00 47.37           O
ATOM     50  N   ILE A   7      15.678  16.580  96.845  1.00 31.60           N
ATOM     51  CA  ILE A   7      16.236  16.168  98.097  1.00 31.60           C
ATOM     52  CB  ILE A   7      16.947  17.282  98.801  1.00 31.60           C
ATOM     53  CG1 ILE A   7      18.114  17.793  97.941  1.00 31.60           C
ATOM     54  CG2 ILE A   7      17.375  16.764 100.183  1.00 31.60           C
ATOM     55  CD1 ILE A   7      18.685  19.128  98.417  1.00 31.60           C
ATOM     56  C   ILE A   7      15.113  15.717  98.980  1.00 31.60           C
ATOM     57  O   ILE A   7      15.215  14.690  99.649  1.00 31.60           O
ATOM     58  N   ASN A   8      13.998  16.468  98.976  1.00 36.37           N
ATOM     59  CA  ASN A   8      12.887  16.171  99.835  1.00 36.37           C
ATOM     60  CB  ASN A   8      11.718  17.150  99.642  1.00 36.37           C
ATOM     61  CG  ASN A   8      12.153  18.491 100.211  1.00 36.37           C
ATOM     62  OD1 ASN A   8      12.729  18.558 101.296  1.00 36.37           O
ATOM     63  ND2 ASN A   8      11.881  19.589  99.456  1.00 36.37           N
ATOM     64  C   ASN A   8      12.386  14.792  99.544  1.00 36.37           C
ATOM     65  O   ASN A   8      12.155  14.009 100.464  1.00 36.37           O
ATOM     66  N   ALA A   9      12.202  14.460  98.254  1.00 35.23           N
ATOM     67  CA  ALA A   9      11.706  13.173  97.857  1.00 35.23           C
ATOM     68  CB  ALA A   9      11.461  13.076  96.342  1.00 35.23           C
ATOM     69  C   ALA A   9      12.695  12.107  98.216  1.00 35.23           C
ATOM     70  O   ALA A   9      12.320  11.020  98.652  1.00 35.23           O
ATOM     71  N   VAL A  10      13.995  12.379  98.004  1.00111.40           N
ATOM     72  CA  VAL A  10      15.012  11.396  98.240  1.00111.40           C
ATOM     73  CB  VAL A  10      16.337  11.808  97.656  1.00111.40           C
ATOM     74  CG1 VAL A  10      17.022  12.828  98.570  1.00111.40           C
ATOM     75  CG2 VAL A  10      17.153  10.551  97.343  1.00111.40           C
ATOM     76  C   VAL A  10      15.142  11.113  99.711  1.00111.40           C
ATOM     77  O   VAL A  10      15.217   9.958 100.127  1.00111.40           O
ATOM     78  N   ALA A  11      15.117  12.165 100.552  1.00 38.63           N
ATOM     79  CA  ALA A  11      15.293  11.984 101.962  1.00 38.63           C
ATOM     80  CB  ALA A  11      15.169  13.298 102.752  1.00 38.63           C
ATOM     81  C   ALA A  11      14.213  11.064 102.435  1.00 38.63           C
ATOM     82  O   ALA A  11      14.455  10.207 103.284  1.00 38.63           O
ATOM     83  N   GLU A  12      12.982  11.228 101.921  1.00 93.04           N
ATOM     84  CA  GLU A  12      11.932  10.356 102.364  1.00 93.04           C
ATOM     85  CB  GLU A  12      10.514  10.797 101.948  1.00 93.04           C
ATOM     86  CG  GLU A  12      10.259  10.815 100.443  0.00 93.04           C
ATOM     87  CD  GLU A  12       8.763  10.994 100.221  0.00 93.04           C
ATOM     88  OE1 GLU A  12       8.000  10.880 101.217  0.00 93.04           O
ATOM     89  OE2 GLU A  12       8.362  11.241  99.052  0.00 93.04           O
ATOM     90  C   GLU A  12      12.148   8.952 101.866  1.00 93.04           C
ATOM     91  O   GLU A  12      11.952   7.994 102.611  1.00 93.04           O
ATOM     92  N   ALA A  13      12.542   8.788 100.586  1.00 45.19           N
ATOM     93  CA  ALA A  13      12.689   7.474 100.014  1.00 45.19           C
ATOM     94  CB  ALA A  13      12.971   7.517  98.503  1.00 45.19           C
ATOM     95  C   ALA A  13      13.808   6.706 100.660  1.00 45.19           C
ATOM     96  O   ALA A  13      13.669   5.519 100.943  1.00 45.19           O
ATOM     97  N   SER A  14      14.970   7.361 100.855  1.00 97.46           N
ATOM     98  CA  SER A  14      16.165   6.783 101.414  1.00 97.46           C
ATOM     99  CB  SER A  14      17.430   7.545 100.983  1.00 97.46           C
ATOM    100  OG  SER A  14      18.582   6.948 101.558  1.00 97.46           O
ATOM    101  C   SER A  14      16.143   6.780 102.916  1.00 97.46           C
ATOM    102  O   SER A  14      16.959   6.100 103.539  1.00 97.46           O
ATOM    103  N   GLU A  15      15.213   7.534 103.530  1.00 95.12           N
ATOM    104  CA  GLU A  15      15.135   7.686 104.959  1.00 95.12           C
ATOM    105  CB  GLU A  15      14.870   6.371 105.712  1.00 95.12           C
ATOM    106  CG  GLU A  15      14.569   6.588 107.198  1.00 95.12           C
ATOM    107  CD  GLU A  15      14.321   5.233 107.844  1.00 95.12           C
ATOM    108  OE1 GLU A  15      15.102   4.287 107.552  1.00 95.12           O
ATOM    109  OE2 GLU A  15      13.355   5.129 108.644  1.00 95.12           O
ATOM    110  C   GLU A  15      16.394   8.303 105.497  1.00 95.12           C
ATOM    111  O   GLU A  15      16.923   7.866 106.521  1.00 95.12           O
ATOM    112  N   LEU A  16      16.905   9.349 104.809  1.00136.28           N
ATOM    113  CA  LEU A  16      18.076  10.064 105.239  1.00136.28           C
ATOM    114  CB  LEU A  16      19.215   9.955 104.210  1.00136.28           C
ATOM    115  CG  LEU A  16      20.565  10.514 104.678  1.00136.28           C
ATOM    116  CD1 LEU A  16      21.053   9.796 105.947  1.00136.28           C
ATOM    117  CD2 LEU A  16      21.600  10.453 103.541  1.00136.28           C
ATOM    118  C   LEU A  16      17.676  11.507 105.400  1.00136.28           C
ATOM    119  O   LEU A  16      16.712  11.964 104.783  1.00136.28           O
ATOM    120  N   SER A  17      18.419  12.266 106.238  1.00 34.42           N
ATOM    121  CA  SER A  17      18.075  13.633 106.534  1.00 34.42           C
ATOM    122  CB  SER A  17      19.034  14.311 107.528  1.00 34.42           C
ATOM    123  OG  SER A  17      18.969  13.660 108.788  1.00 34.42           O
ATOM    124  C   SER A  17      18.101  14.429 105.269  1.00 34.42           C
ATOM    125  O   SER A  17      18.762  14.070 104.296  1.00 34.42           O
ATOM    126  N   LYS A  18      17.351  15.550 105.265  1.00 61.51           N
ATOM    127  CA  LYS A  18      17.257  16.408 104.121  1.00 61.51           C
ATOM    128  CB  LYS A  18      16.309  17.599 104.338  1.00 61.51           C
ATOM    129  CG  LYS A  18      14.844  17.180 104.489  1.00 61.51           C
ATOM    130  CD  LYS A  18      13.923  18.309 104.952  1.00 61.51           C
ATOM    131  CE  LYS A  18      13.522  19.264 103.827  0.00 61.51           C
ATOM    132  NZ  LYS A  18      12.574  20.277 104.337  0.00 61.51           N
ATOM    133  C   LYS A  18      18.625  16.939 103.839  1.00 61.51           C
ATOM    134  O   LYS A  18      19.004  17.123 102.684  1.00 61.51           O
ATOM    135  N   LYS A  19      19.398  17.228 104.901  1.00 82.99           N
ATOM    136  CA  LYS A  19      20.732  17.716 104.716  1.00 82.99           C
ATOM    137  CB  LYS A  19      21.414  18.081 106.047  1.00 82.99           C
ATOM    138  CG  LYS A  19      22.809  18.691 105.884  0.00 82.99           C
ATOM    139  CD  LYS A  19      23.372  19.287 107.176  0.00 82.99           C
ATOM    140  CE  LYS A  19      22.622  20.529 107.663  0.00 82.99           C
ATOM    141  NZ  LYS A  19      22.883  21.668 106.756  0.00 82.99           N
ATOM    142  C   LYS A  19      21.559  16.637 104.073  1.00 82.99           C
ATOM    143  O   LYS A  19      22.335  16.888 103.154  1.00 82.99           O
ATOM    144  N   ASP A  20      21.412  15.386 104.540  1.00 40.30           N
ATOM    145  CA  ASP A  20      22.234  14.319 104.048  1.00 40.30           C
ATOM    146  CB  ASP A  20      22.068  13.037 104.872  1.00 40.30           C
ATOM    147  CG  ASP A  20      22.654  13.299 106.251  1.00 40.30           C
ATOM    148  OD1 ASP A  20      23.286  14.375 106.427  1.00 40.30           O
ATOM    149  OD2 ASP A  20      22.475  12.432 107.148  1.00 40.30           O
ATOM    150  C   ASP A  20      21.924  14.031 102.614  1.00 40.30           C
ATOM    151  O   ASP A  20      22.820  13.761 101.814  1.00 40.30           O
ATOM    152  N   ALA A  21      20.635  14.073 102.245  1.00 33.00           N
ATOM    153  CA  ALA A  21      20.276  13.822 100.885  1.00 33.00           C
ATOM    154  CB  ALA A  21      18.762  13.944 100.666  1.00 33.00           C
ATOM    155  C   ALA A  21      20.938  14.879 100.062  1.00 33.00           C
ATOM    156  O   ALA A  21      21.539  14.593  99.026  1.00 33.00           O
ATOM    157  N   THR A  22      20.872  16.144 100.526  1.00100.64           N
ATOM    158  CA  THR A  22      21.448  17.197  99.745  1.00100.64           C
ATOM    159  CB  THR A  22      21.125  18.595 100.210  1.00100.64           C
ATOM    160  OG1 THR A  22      21.391  19.513  99.162  1.00100.64           O
ATOM    161  CG2 THR A  22      21.988  18.966 101.423  1.00100.64           C
ATOM    162  C   THR A  22      22.936  17.029  99.704  1.00100.64           C
ATOM    163  O   THR A  22      23.555  17.241  98.663  1.00100.64           O
ATOM    164  N   LYS A  23      23.554  16.636 100.836  1.00116.43           N
ATOM    165  CA  LYS A  23      24.983  16.498 100.861  1.00116.43           C
ATOM    166  CB  LYS A  23      25.528  16.103 102.243  1.00116.43           C
ATOM    167  CG  LYS A  23      27.050  15.954 102.265  1.00116.43           C
ATOM    168  CD  LYS A  23      27.649  15.946 103.672  1.00116.43           C
ATOM    169  CE  LYS A  23      28.316  17.270 104.052  1.00116.43           C
ATOM    170  NZ  LYS A  23      27.372  18.392 103.852  1.00116.43           N
ATOM    171  C   LYS A  23      25.417  15.436  99.893  1.00116.43           C
ATOM    172  O   LYS A  23      26.324  15.655  99.092  1.00116.43           O
ATOM    173  N   ALA A  24      24.775  14.258  99.939  1.00 34.16           N
ATOM    174  CA  ALA A  24      25.152  13.165  99.086  1.00 34.16           C
ATOM    175  CB  ALA A  24      24.367  11.880  99.389  1.00 34.16           C
ATOM    176  C   ALA A  24      24.891  13.517  97.655  1.00 34.16           C
ATOM    177  O   ALA A  24      25.689  13.201  96.776  1.00 34.16           O
ATOM    178  N   VAL A  25      23.746  14.166  97.380  1.00 38.23           N
ATOM    179  CA  VAL A  25      23.392  14.499  96.028  1.00 38.23           C
ATOM    180  CB  VAL A  25      22.028  15.116  95.910  1.00 38.23           C
ATOM    181  CG1 VAL A  25      21.824  15.574  94.456  1.00 38.23           C
ATOM    182  CG2 VAL A  25      20.983  14.090  96.383  1.00 38.23           C
ATOM    183  C   VAL A  25      24.373  15.477  95.453  1.00 38.23           C
ATOM    184  O   VAL A  25      24.807  15.328  94.314  1.00 38.23           O
ATOM    185  N   ASP A  26      24.762  16.508  96.224  1.00 67.24           N
ATOM    186  CA  ASP A  26      25.638  17.517  95.698  1.00 67.24           C
ATOM    187  CB  ASP A  26      25.930  18.638  96.711  1.00 67.24           C
ATOM    188  CG  ASP A  26      26.627  19.774  95.975  1.00 67.24           C
ATOM    189  OD1 ASP A  26      26.917  19.604  94.761  1.00 67.24           O
ATOM    190  OD2 ASP A  26      26.873  20.831  96.616  1.00 67.24           O
ATOM    191  C   ASP A  26      26.947  16.891  95.327  1.00 67.24           C
ATOM    192  O   ASP A  26      27.517  17.181  94.277  1.00 67.24           O
ATOM    193  N   SER A  27      27.457  15.994  96.185  1.00 68.35           N
ATOM    194  CA  SER A  27      28.728  15.377  95.942  1.00 68.35           C
ATOM    195  CB  SER A  27      29.175  14.465  97.098  1.00 68.35           C
ATOM    196  OG  SER A  27      30.435  13.884  96.800  1.00 68.35           O
ATOM    197  C   SER A  27      28.640  14.524  94.709  1.00 68.35           C
ATOM    198  O   SER A  27      29.607  14.429  93.956  1.00 68.35           O
ATOM    199  N   VAL A  28      27.483  13.873  94.474  1.00 93.16           N
ATOM    200  CA  VAL A  28      27.376  12.981  93.352  1.00 93.16           C
ATOM    201  CB  VAL A  28      26.117  12.148  93.343  1.00 93.16           C
ATOM    202  CG1 VAL A  28      24.906  12.987  92.910  1.00 93.16           C
ATOM    203  CG2 VAL A  28      26.358  10.930  92.443  1.00 93.16           C
ATOM    204  C   VAL A  28      27.469  13.742  92.060  1.00 93.16           C
ATOM    205  O   VAL A  28      28.167  13.321  91.138  1.00 93.16           O
ATOM    206  N   PHE A  29      26.759  14.885  91.959  1.00 62.14           N
ATOM    207  CA  PHE A  29      26.766  15.660  90.750  1.00 62.14           C
ATOM    208  CB  PHE A  29      25.664  16.729  90.692  1.00 62.14           C
ATOM    209  CG  PHE A  29      24.419  15.977  90.361  1.00 62.14           C
ATOM    210  CD1 PHE A  29      23.626  15.428  91.342  1.00 62.14           C
ATOM    211  CD2 PHE A  29      24.054  15.800  89.047  1.00 62.14           C
ATOM    212  CE1 PHE A  29      22.487  14.730  91.008  1.00 62.14           C
ATOM    213  CE2 PHE A  29      22.919  15.105  88.705  1.00 62.14           C
ATOM    214  CZ  PHE A  29      22.126  14.572  89.691  1.00 62.14           C
ATOM    215  C   PHE A  29      28.110  16.270  90.526  1.00 62.14           C
ATOM    216  O   PHE A  29      28.571  16.362  89.388  1.00 62.14           O
ATOM    217  N   ASP A  30      28.766  16.717  91.612  1.00 70.89           N
ATOM    218  CA  ASP A  30      30.067  17.311  91.502  1.00 70.89           C
ATOM    219  CB  ASP A  30      30.618  17.782  92.860  1.00 70.89           C
ATOM    220  CG  ASP A  30      31.923  18.532  92.615  1.00 70.89           C
ATOM    221  OD1 ASP A  30      32.297  18.709  91.424  1.00 70.89           O
ATOM    222  OD2 ASP A  30      32.563  18.939  93.620  1.00 70.89           O
ATOM    223  C   ASP A  30      31.015  16.278  90.970  1.00 70.89           C
ATOM    224  O   ASP A  30      31.858  16.573  90.124  1.00 70.89           O
ATOM    225  N   THR A  31      30.892  15.029  91.454  1.00 36.83           N
ATOM    226  CA  THR A  31      31.767  13.956  91.063  1.00 36.83           C
ATOM    227  CB  THR A  31      31.505  12.688  91.825  1.00 36.83           C
ATOM    228  OG1 THR A  31      31.689  12.903  93.216  1.00 36.83           O
ATOM    229  CG2 THR A  31      32.473  11.603  91.323  1.00 36.83           C
ATOM    230  C   THR A  31      31.592  13.645  89.606  1.00 36.83           C
ATOM    231  O   THR A  31      32.565  13.365  88.908  1.00 36.83           O
ATOM    232  N   ILE A  32      30.341  13.676  89.111  1.00 93.19           N
ATOM    233  CA  ILE A  32      30.054  13.360  87.738  1.00 93.19           C
ATOM    234  CB  ILE A  32      28.592  13.489  87.412  1.00 93.19           C
ATOM    235  CG1 ILE A  32      27.753  12.490  88.222  1.00 93.19           C
ATOM    236  CG2 ILE A  32      28.431  13.325  85.891  1.00 93.19           C
ATOM    237  CD1 ILE A  32      28.034  11.034  87.865  1.00 93.19           C
ATOM    238  C   ILE A  32      30.755  14.348  86.855  1.00 93.19           C
ATOM    239  O   ILE A  32      31.379  13.970  85.864  1.00 93.19           O
ATOM    240  N   LEU A  33      30.679  15.645  87.209  1.00 50.90           N
ATOM    241  CA  LEU A  33      31.249  16.693  86.412  1.00 50.90           C
ATOM    242  CB  LEU A  33      31.054  18.085  87.038  1.00 50.90           C
ATOM    243  CG  LEU A  33      29.588  18.460  87.324  1.00 50.90           C
ATOM    244  CD1 LEU A  33      29.484  19.896  87.858  1.00 50.90           C
ATOM    245  CD2 LEU A  33      28.680  18.212  86.113  1.00 50.90           C
ATOM    246  C   LEU A  33      32.728  16.476  86.334  1.00 50.90           C
ATOM    247  O   LEU A  33      33.335  16.683  85.284  1.00 50.90           O
ATOM    248  N   ASP A  34      33.340  16.077  87.468  1.00 42.22           N
ATOM    249  CA  ASP A  34      34.762  15.881  87.579  1.00 42.22           C
ATOM    250  CB  ASP A  34      35.187  15.508  89.011  1.00 42.22           C
ATOM    251  CG  ASP A  34      34.923  16.695  89.926  1.00 42.22           C
ATOM    252  OD1 ASP A  34      35.069  17.854  89.455  1.00 42.22           O
ATOM    253  OD2 ASP A  34      34.561  16.454  91.109  1.00 42.22           O
ATOM    254  C   ASP A  34      35.221  14.754  86.701  1.00 42.22           C
ATOM    255  O   ASP A  34      36.205  14.887  85.977  1.00 42.22           O
ATOM    256  N   ALA A  35      34.519  13.605  86.750  1.00 34.45           N
ATOM    257  CA  ALA A  35      34.918  12.446  86.000  1.00 34.45           C
ATOM    258  CB  ALA A  35      34.048  11.213  86.293  1.00 34.45           C
ATOM    259  C   ALA A  35      34.821  12.724  84.531  1.00 34.45           C
ATOM    260  O   ALA A  35      35.693  12.328  83.760  1.00 34.45           O
ATOM    261  N   LEU A  36      33.739  13.399  84.100  1.00139.55           N
ATOM    262  CA  LEU A  36      33.545  13.684  82.703  1.00139.55           C
ATOM    263  CB  LEU A  36      32.187  14.332  82.391  1.00139.55           C
ATOM    264  CG  LEU A  36      30.998  13.382  82.608  1.00139.55           C
ATOM    265  CD1 LEU A  36      29.669  14.057  82.235  1.00139.55           C
ATOM    266  CD2 LEU A  36      31.217  12.048  81.875  1.00139.55           C
ATOM    267  C   LEU A  36      34.605  14.625  82.219  1.00139.55           C
ATOM    268  O   LEU A  36      35.142  14.459  81.126  1.00139.55           O
ATOM    269  N   LYS A  37      34.941  15.634  83.040  1.00115.09           N
ATOM    270  CA  LYS A  37      35.872  16.671  82.671  1.00115.09           C
ATOM    271  CB  LYS A  37      36.036  17.715  83.788  1.00115.09           C
ATOM    272  CG  LYS A  37      36.990  18.862  83.455  1.00115.09           C
ATOM    273  CD  LYS A  37      36.906  20.007  84.466  1.00115.09           C
ATOM    274  CE  LYS A  37      37.264  19.581  85.892  1.00115.09           C
ATOM    275  NZ  LYS A  37      37.140  20.732  86.814  1.00115.09           N
ATOM    276  C   LYS A  37      37.215  16.060  82.405  1.00115.09           C
ATOM    277  O   LYS A  37      37.962  16.531  81.546  1.00115.09           O
ATOM    278  N   ASN A  38      37.555  15.023  83.193  1.00125.73           N
ATOM    279  CA  ASN A  38      38.769  14.258  83.122  1.00125.73           C
ATOM    280  CB  ASN A  38      38.918  13.299  84.320  1.00125.73           C
ATOM    281  CG  ASN A  38      40.359  12.813  84.403  1.00125.73           C
ATOM    282  OD1 ASN A  38      40.687  11.948  85.213  1.00125.73           O
ATOM    283  ND2 ASN A  38      41.248  13.395  83.555  1.00125.73           N
ATOM    284  C   ASN A  38      38.746  13.427  81.873  1.00125.73           C
ATOM    285  O   ASN A  38      39.796  13.061  81.349  1.00125.73           O
ATOM    286  N   GLY A  39      37.547  13.080  81.364  1.00 36.79           N
ATOM    287  CA  GLY A  39      37.487  12.265  80.183  1.00 36.79           C
ATOM    288  C   GLY A  39      37.033  10.882  80.537  1.00 36.79           C
ATOM    289  O   GLY A  39      37.091   9.978  79.704  1.00 36.79           O
ATOM    290  N   ASP A  40      36.602  10.665  81.795  1.00 47.93           N
ATOM    291  CA  ASP A  40      36.092   9.375  82.163  1.00 47.93           C
ATOM    292  CB  ASP A  40      36.161   9.099  83.674  1.00 47.93           C
ATOM    293  CG  ASP A  40      35.947   7.609  83.902  1.00 47.93           C
ATOM    294  OD1 ASP A  40      36.178   6.820  82.947  1.00 47.93           O
ATOM    295  OD2 ASP A  40      35.548   7.240  85.037  1.00 47.93           O
ATOM    296  C   ASP A  40      34.648   9.325  81.760  1.00 47.93           C
ATOM    297  O   ASP A  40      34.019  10.351  81.515  1.00 47.93           O
ATOM    298  N   LYS A  41      34.085   8.105  81.679  1.00 79.97           N
ATOM    299  CA  LYS A  41      32.708   7.926  81.320  1.00 79.97           C
ATOM    300  CB  LYS A  41      32.540   6.815  80.270  1.00 79.97           C
ATOM    301  CG  LYS A  41      31.105   6.548  79.820  1.00 79.97           C
ATOM    302  CD  LYS A  41      31.037   5.675  78.565  1.00 79.97           C
ATOM    303  CE  LYS A  41      29.613   5.303  78.153  1.00 79.97           C
ATOM    304  NZ  LYS A  41      28.994   4.481  79.215  1.00 79.97           N
ATOM    305  C   LYS A  41      31.996   7.501  82.563  1.00 79.97           C
ATOM    306  O   LYS A  41      32.456   6.611  83.275  1.00 79.97           O
ATOM    307  N   ILE A  42      30.846   8.137  82.869  1.00128.59           N
ATOM    308  CA  ILE A  42      30.126   7.754  84.049  1.00128.59           C
ATOM    309  CB  ILE A  42      29.609   8.919  84.849  1.00128.59           C
ATOM    310  CG1 ILE A  42      28.958   8.433  86.153  1.00128.59           C
ATOM    311  CG2 ILE A  42      28.681   9.754  83.959  1.00128.59           C
ATOM    312  CD1 ILE A  42      29.952   7.836  87.145  1.00128.59           C
ATOM    313  C   ILE A  42      28.962   6.926  83.608  1.00128.59           C
ATOM    314  O   ILE A  42      28.163   7.342  82.770  1.00128.59           O
ATOM    315  N   GLN A  43      28.850   5.696  84.147  1.00 86.38           N
ATOM    316  CA  GLN A  43      27.758   4.879  83.714  1.00 86.38           C
ATOM    317  CB  GLN A  43      28.163   3.554  83.050  1.00 86.38           C
ATOM    318  CG  GLN A  43      26.943   2.742  82.606  1.00 86.38           C
ATOM    319  CD  GLN A  43      27.419   1.446  81.970  1.00 86.38           C
ATOM    320  OE1 GLN A  43      27.869   0.533  82.661  1.00 86.38           O
ATOM    321  NE2 GLN A  43      27.314   1.356  80.617  1.00 86.38           N
ATOM    322  C   GLN A  43      26.911   4.509  84.888  1.00 86.38           C
ATOM    323  O   GLN A  43      27.411   4.132  85.946  1.00 86.38           O
ATOM    324  N   LEU A  44      25.583   4.632  84.708  1.00 67.25           N
ATOM    325  CA  LEU A  44      24.644   4.251  85.719  1.00 67.25           C
ATOM    326  CB  LEU A  44      23.878   5.457  86.286  1.00 67.25           C
ATOM    327  CG  LEU A  44      24.800   6.525  86.911  1.00 67.25           C
ATOM    328  CD1 LEU A  44      23.990   7.711  87.462  1.00 67.25           C
ATOM    329  CD2 LEU A  44      25.743   5.917  87.962  1.00 67.25           C
ATOM    330  C   LEU A  44      23.653   3.358  85.033  1.00 67.25           C
ATOM    331  O   LEU A  44      22.857   3.812  84.215  1.00 67.25           O
ATOM    332  N   ILE A  45      23.638   2.059  85.382  1.00112.15           N
ATOM    333  CA  ILE A  45      22.820   1.132  84.655  1.00112.15           C
ATOM    334  CB  ILE A  45      22.980  -0.284  85.126  1.00112.15           C
ATOM    335  CG1 ILE A  45      22.523  -0.418  86.589  0.00112.15           C
ATOM    336  CG2 ILE A  45      24.444  -0.693  84.895  0.00112.15           C
ATOM    337  CD1 ILE A  45      22.368  -1.867  87.048  1.00112.15           C
ATOM    338  C   ILE A  45      21.371   1.481  84.781  1.00112.15           C
ATOM    339  O   ILE A  45      20.842   1.652  85.877  1.00112.15           O
ATOM    340  N   GLY A  46      20.709   1.617  83.612  1.00 41.56           N
ATOM    341  CA  GLY A  46      19.297   1.838  83.506  1.00 41.56           C
ATOM    342  C   GLY A  46      19.023   3.300  83.345  1.00 41.56           C
ATOM    343  O   GLY A  46      18.151   3.690  82.567  1.00 41.56           O
ATOM    344  N   PHE A  47      19.723   4.141  84.134  1.00 61.00           N
ATOM    345  CA  PHE A  47      19.525   5.563  84.076  1.00 61.00           C
ATOM    346  CB  PHE A  47      20.110   6.276  85.308  1.00 61.00           C
ATOM    347  CG  PHE A  47      19.845   7.739  85.198  1.00 61.00           C
ATOM    348  CD1 PHE A  47      18.612   8.253  85.527  1.00 61.00           C
ATOM    349  CD2 PHE A  47      20.835   8.598  84.784  1.00 61.00           C
ATOM    350  CE1 PHE A  47      18.366   9.603  85.431  1.00 61.00           C
ATOM    351  CE2 PHE A  47      20.595   9.949  84.687  1.00 61.00           C
ATOM    352  CZ  PHE A  47      19.359  10.454  85.010  1.00 61.00           C
ATOM    353  C   PHE A  47      20.151   6.157  82.846  1.00 61.00           C
ATOM    354  O   PHE A  47      19.479   6.828  82.063  1.00 61.00           O
ATOM    355  N   GLY A  48      21.459   5.892  82.624  1.00 29.17           N
ATOM    356  CA  GLY A  48      22.110   6.470  81.478  1.00 29.17           C
ATOM    357  C   GLY A  48      23.562   6.712  81.775  1.00 29.17           C
ATOM    358  O   GLY A  48      24.059   6.388  82.854  1.00 29.17           O
ATOM    359  N   ASN A  49      24.284   7.302  80.795  1.00 50.39           N
ATOM    360  CA  ASN A  49      25.688   7.549  80.967  1.00 50.39           C
ATOM    361  CB  ASN A  49      26.582   6.604  80.145  1.00 50.39           C
ATOM    362  CG  ASN A  49      26.252   6.777  78.668  1.00 50.39           C
ATOM    363  OD1 ASN A  49      26.433   7.848  78.091  1.00 50.39           O
ATOM    364  ND2 ASN A  49      25.754   5.683  78.032  1.00 50.39           N
ATOM    365  C   ASN A  49      26.013   8.956  80.564  1.00 50.39           C
ATOM    366  O   ASN A  49      25.299   9.580  79.778  1.00 50.39           O
ATOM    367  N   PHE A  50      27.116   9.493  81.131  1.00 65.58           N
ATOM    368  CA  PHE A  50      27.574  10.817  80.819  1.00 65.58           C
ATOM    369  CB  PHE A  50      27.689  11.753  82.039  1.00 65.58           C
ATOM    370  CG  PHE A  50      26.359  11.956  82.687  1.00 65.58           C
ATOM    371  CD1 PHE A  50      25.862  11.026  83.574  1.00 65.58           C
ATOM    372  CD2 PHE A  50      25.620  13.089  82.434  1.00 65.58           C
ATOM    373  CE1 PHE A  50      24.639  11.210  84.178  1.00 65.58           C
ATOM    374  CE2 PHE A  50      24.397  13.279  83.034  1.00 65.58           C
ATOM    375  CZ  PHE A  50      23.907  12.343  83.914  1.00 65.58           C
ATOM    376  C   PHE A  50      28.980  10.675  80.310  1.00 65.58           C
ATOM    377  O   PHE A  50      29.760   9.885  80.844  1.00 65.58           O
ATOM    378  N   GLU A  51      29.337  11.442  79.256  1.00135.45           N
ATOM    379  CA  GLU A  51      30.666  11.375  78.704  1.00135.45           C
ATOM    380  CB  GLU A  51      30.810  10.443  77.492  1.00135.45           C
ATOM    381  CG  GLU A  51      30.545   8.969  77.739  1.00135.45           C
ATOM    382  CD  GLU A  51      30.847   8.252  76.433  1.00135.45           C
ATOM    383  OE1 GLU A  51      29.996   8.323  75.504  1.00135.45           O
ATOM    384  OE2 GLU A  51      31.940   7.639  76.343  1.00135.45           O
ATOM    385  C   GLU A  51      30.998  12.701  78.097  1.00135.45           C
ATOM    386  O   GLU A  51      30.148  13.574  77.958  1.00135.45           O
ATOM    387  N   VAL A  52      32.282  12.871  77.714  1.00108.54           N
ATOM    388  CA  VAL A  52      32.675  14.045  76.991  1.00108.54           C
ATOM    389  CB  VAL A  52      33.981  14.645  77.418  1.00108.54           C
ATOM    390  CG1 VAL A  52      33.816  15.186  78.844  1.00108.54           C
ATOM    391  CG2 VAL A  52      35.085  13.586  77.272  1.00108.54           C
ATOM    392  C   VAL A  52      32.801  13.631  75.558  1.00108.54           C
ATOM    393  O   VAL A  52      33.280  12.539  75.254  1.00108.54           O
ATOM    394  N   ARG A  53      32.331  14.490  74.629  1.00 91.96           N
ATOM    395  CA  ARG A  53      32.408  14.131  73.244  1.00 91.96           C
ATOM    396  CB  ARG A  53      31.034  13.751  72.660  1.00 91.96           C
ATOM    397  CG  ARG A  53      30.457  12.512  73.359  1.00 91.96           C
ATOM    398  CD  ARG A  53      29.078  12.058  72.875  1.00 91.96           C
ATOM    399  NE  ARG A  53      28.710  10.868  73.695  1.00 91.96           N
ATOM    400  CZ  ARG A  53      27.420  10.421  73.730  1.00 91.96           C
ATOM    401  NH1 ARG A  53      26.467  11.020  72.958  1.00 91.96           N
ATOM    402  NH2 ARG A  53      27.084   9.378  74.544  1.00 91.96           N
ATOM    403  C   ARG A  53      32.998  15.279  72.479  1.00 91.96           C
ATOM    404  O   ARG A  53      32.854  16.442  72.852  1.00 91.96           O
ATOM    405  N   GLU A  54      33.715  14.966  71.384  1.00123.06           N
ATOM    406  CA  GLU A  54      34.366  15.984  70.607  1.00123.06           C
ATOM    407  CB  GLU A  54      35.491  15.440  69.712  1.00123.06           C
ATOM    408  CG  GLU A  54      36.428  16.533  69.206  1.00123.06           C
ATOM    409  CD  GLU A  54      37.365  16.882  70.353  1.00123.06           C
ATOM    410  OE1 GLU A  54      38.228  16.025  70.682  1.00123.06           O
ATOM    411  OE2 GLU A  54      37.230  17.999  70.918  1.00123.06           O
ATOM    412  C   GLU A  54      33.366  16.656  69.710  1.00123.06           C
ATOM    413  O   GLU A  54      32.417  16.027  69.244  1.00123.06           O
ATOM    414  N   ARG A  55      33.558  17.968  69.439  1.00 83.80           N
ATOM    415  CA  ARG A  55      32.638  18.670  68.586  1.00 83.80           C
ATOM    416  CB  ARG A  55      31.684  19.616  69.340  1.00 83.80           C
ATOM    417  CG  ARG A  55      30.655  18.867  70.191  1.00 83.80           C
ATOM    418  CD  ARG A  55      29.452  18.348  69.399  1.00 83.80           C
ATOM    419  NE  ARG A  55      28.617  17.556  70.345  1.00 83.80           N
ATOM    420  CZ  ARG A  55      28.849  16.219  70.484  1.00 83.80           C
ATOM    421  NH1 ARG A  55      29.770  15.599  69.695  1.00 83.80           N
ATOM    422  NH2 ARG A  55      28.172  15.498  71.427  1.00 83.80           N
ATOM    423  C   ARG A  55      33.390  19.476  67.579  1.00 83.80           C
ATOM    424  O   ARG A  55      34.506  19.937  67.820  1.00 83.80           O
ATOM    425  N   SER A  56      32.755  19.660  66.404  1.00 38.68           N
ATOM    426  CA  SER A  56      33.332  20.358  65.292  1.00 38.68           C
ATOM    427  CB  SER A  56      32.639  20.057  63.951  1.00 38.68           C
ATOM    428  OG  SER A  56      31.305  20.543  63.971  1.00 38.68           O
ATOM    429  C   SER A  56      33.237  21.835  65.513  1.00 38.68           C
ATOM    430  O   SER A  56      32.596  22.314  66.445  1.00 38.68           O
ATOM    431  N   ALA A  57      33.900  22.592  64.620  1.00 45.74           N
ATOM    432  CA  ALA A  57      33.971  24.026  64.694  1.00 45.74           C
ATOM    433  CB  ALA A  57      34.941  24.642  63.669  1.00 45.74           C
ATOM    434  C   ALA A  57      32.617  24.606  64.425  1.00 45.74           C
ATOM    435  O   ALA A  57      31.803  24.002  63.730  1.00 45.74           O
ATOM    436  N   ARG A  58      32.338  25.796  65.007  1.00166.52           N
ATOM    437  CA  ARG A  58      31.078  26.463  64.810  1.00166.52           C
ATOM    438  CB  ARG A  58      30.039  26.148  65.896  1.00166.52           C
ATOM    439  CG  ARG A  58      29.775  24.662  66.106  1.00166.52           C
ATOM    440  CD  ARG A  58      28.797  24.385  67.249  1.00166.52           C
ATOM    441  NE  ARG A  58      29.297  25.129  68.439  1.00166.52           N
ATOM    442  CZ  ARG A  58      30.313  24.627  69.200  1.00166.52           C
ATOM    443  NH1 ARG A  58      30.896  23.437  68.873  1.00166.52           N
ATOM    444  NH2 ARG A  58      30.754  25.329  70.285  1.00166.52           N
ATOM    445  C   ARG A  58      31.318  27.932  64.972  1.00166.52           C
ATOM    446  O   ARG A  58      32.315  28.346  65.560  1.00166.52           O
ATOM    447  N   LYS A  59      30.411  28.776  64.448  1.00110.22           N
ATOM    448  CA  LYS A  59      30.544  30.191  64.654  1.00110.22           C
ATOM    449  CB  LYS A  59      29.802  31.037  63.607  1.00110.22           C
ATOM    450  CG  LYS A  59      29.984  32.544  63.790  0.00110.22           C
ATOM    451  CD  LYS A  59      29.404  33.363  62.635  0.00110.22           C
ATOM    452  CE  LYS A  59      30.167  33.203  61.320  1.00110.22           C
ATOM    453  NZ  LYS A  59      29.397  33.812  60.213  1.00110.22           N
ATOM    454  C   LYS A  59      29.919  30.478  65.980  1.00110.22           C
ATOM    455  O   LYS A  59      28.976  29.805  66.390  1.00110.22           O
ATOM    456  N   GLY A  60      30.437  31.488  66.701  1.00 50.45           N
ATOM    457  CA  GLY A  60      29.854  31.793  67.975  1.00 50.45           C
ATOM    458  C   GLY A  60      30.084  33.239  68.246  1.00 50.45           C
ATOM    459  O   GLY A  60      30.667  33.950  67.430  1.00 50.45           O
ATOM    460  N   ARG A  61      29.594  33.715  69.407  1.00127.04           N
ATOM    461  CA  ARG A  61      29.797  35.081  69.778  1.00127.04           C
ATOM    462  CB  ARG A  61      28.522  35.936  69.731  1.00127.04           C
ATOM    463  CG  ARG A  61      27.462  35.482  70.735  1.00127.04           C
ATOM    464  CD  ARG A  61      26.134  36.224  70.597  1.00127.04           C
ATOM    465  NE  ARG A  61      25.224  35.349  69.808  1.00127.04           N
ATOM    466  CZ  ARG A  61      25.248  35.382  68.444  1.00127.04           C
ATOM    467  NH1 ARG A  61      26.108  36.223  67.795  1.00127.04           N
ATOM    468  NH2 ARG A  61      24.416  34.574  67.728  1.00127.04           N
ATOM    469  C   ARG A  61      30.240  35.062  71.202  1.00127.04           C
ATOM    470  O   ARG A  61      29.873  34.174  71.970  1.00127.04           O
ATOM    471  N   ASN A  62      31.062  36.047  71.597  1.00 62.78           N
ATOM    472  CA  ASN A  62      31.504  36.073  72.956  1.00 62.78           C
ATOM    473  CB  ASN A  62      32.983  36.478  73.084  1.00 62.78           C
ATOM    474  CG  ASN A  62      33.440  36.304  74.523  1.00 62.78           C
ATOM    475  OD1 ASN A  62      33.644  37.278  75.246  1.00 62.78           O
ATOM    476  ND2 ASN A  62      33.598  35.026  74.956  1.00 62.78           N
ATOM    477  C   ASN A  62      30.656  37.082  73.656  1.00 62.78           C
ATOM    478  O   ASN A  62      30.514  38.210  73.194  1.00 62.78           O
ATOM    479  N   PRO A  63      30.035  36.699  74.734  1.00157.77           N
ATOM    480  CA  PRO A  63      29.207  37.638  75.434  1.00157.77           C
ATOM    481  CD  PRO A  63      29.556  35.334  74.884  1.00157.77           C
ATOM    482  CB  PRO A  63      28.385  36.814  76.421  1.00157.77           C
ATOM    483  CG  PRO A  63      28.277  35.442  75.732  1.00157.77           C
ATOM    484  C   PRO A  63      29.984  38.747  76.063  1.00157.77           C
ATOM    485  O   PRO A  63      29.439  39.840  76.210  1.00157.77           O
ATOM    486  N   GLN A  64      31.231  38.479  76.494  1.00 66.70           N
ATOM    487  CA  GLN A  64      31.992  39.509  77.137  1.00 66.70           C
ATOM    488  CB  GLN A  64      33.308  38.955  77.709  1.00 66.70           C
ATOM    489  CG  GLN A  64      33.114  37.866  78.768  1.00 66.70           C
ATOM    490  CD  GLN A  64      34.467  37.214  79.025  1.00 66.70           C
ATOM    491  OE1 GLN A  64      34.715  36.666  80.098  1.00 66.70           O
ATOM    492  NE2 GLN A  64      35.366  37.265  78.006  1.00 66.70           N
ATOM    493  C   GLN A  64      32.370  40.565  76.142  1.00 66.70           C
ATOM    494  O   GLN A  64      32.044  41.740  76.305  1.00 66.70           O
ATOM    495  N   THR A  65      33.075  40.142  75.073  1.00116.92           N
ATOM    496  CA  THR A  65      33.575  41.013  74.045  1.00116.92           C
ATOM    497  CB  THR A  65      34.642  40.356  73.225  1.00116.92           C
ATOM    498  OG1 THR A  65      35.178  41.277  72.293  1.00116.92           O
ATOM    499  CG2 THR A  65      34.039  39.157  72.486  1.00116.92           C
ATOM    500  C   THR A  65      32.484  41.465  73.125  1.00116.92           C
ATOM    501  O   THR A  65      32.426  42.628  72.732  1.00116.92           O
ATOM    502  N   GLY A  66      31.587  40.540  72.745  1.00 22.18           N
ATOM    503  CA  GLY A  66      30.518  40.842  71.837  1.00 22.18           C
ATOM    504  C   GLY A  66      30.984  40.547  70.445  1.00 22.18           C
ATOM    505  O   GLY A  66      30.214  40.639  69.490  1.00 22.18           O
ATOM    506  N   GLU A  67      32.268  40.174  70.291  1.00 68.79           N
ATOM    507  CA  GLU A  67      32.783  39.911  68.980  1.00 68.79           C
ATOM    508  CB  GLU A  67      34.321  39.907  68.907  1.00 68.79           C
ATOM    509  CG  GLU A  67      34.971  38.780  69.712  1.00 68.79           C
ATOM    510  CD  GLU A  67      36.481  38.889  69.555  1.00 68.79           C
ATOM    511  OE1 GLU A  67      36.925  39.427  68.504  1.00 68.79           O
ATOM    512  OE2 GLU A  67      37.211  38.443  70.479  1.00 68.79           O
ATOM    513  C   GLU A  67      32.330  38.559  68.533  1.00 68.79           C
ATOM    514  O   GLU A  67      32.239  37.624  69.328  1.00 68.79           O
ATOM    515  N   GLU A  68      32.015  38.425  67.227  1.00106.50           N
ATOM    516  CA  GLU A  68      31.658  37.136  66.712  1.00106.50           C
ATOM    517  CB  GLU A  68      30.877  37.191  65.387  1.00106.50           C
ATOM    518  CG  GLU A  68      29.468  37.775  65.531  1.00106.50           C
ATOM    519  CD  GLU A  68      29.573  39.289  65.663  1.00106.50           C
ATOM    520  OE1 GLU A  68      30.692  39.831  65.457  1.00106.50           O
ATOM    521  OE2 GLU A  68      28.531  39.924  65.973  1.00106.50           O
ATOM    522  C   GLU A  68      32.949  36.415  66.493  1.00106.50           C
ATOM    523  O   GLU A  68      33.963  37.039  66.184  1.00106.50           O
ATOM    524  N   ILE A  69      32.967  35.080  66.682  1.00146.84           N
ATOM    525  CA  ILE A  69      34.228  34.414  66.531  1.00146.84           C
ATOM    526  CB  ILE A  69      34.932  34.300  67.864  1.00146.84           C
ATOM    527  CG1 ILE A  69      36.470  34.257  67.747  1.00146.84           C
ATOM    528  CG2 ILE A  69      34.326  33.094  68.599  1.00146.84           C
ATOM    529  CD1 ILE A  69      37.068  33.025  67.080  1.00146.84           C
ATOM    530  C   ILE A  69      33.955  33.042  65.981  1.00146.84           C
ATOM    531  O   ILE A  69      32.843  32.529  66.096  1.00146.84           O
ATOM    532  N   GLU A  70      34.955  32.419  65.323  1.00 54.76           N
ATOM    533  CA  GLU A  70      34.781  31.078  64.847  1.00 54.76           C
ATOM    534  CB  GLU A  70      35.422  30.782  63.480  1.00 54.76           C
ATOM    535  CG  GLU A  70      35.200  29.332  63.033  1.00 54.76           C
ATOM    536  CD  GLU A  70      35.607  29.195  61.572  1.00 54.76           C
ATOM    537  OE1 GLU A  70      34.929  29.818  60.713  1.00 54.76           O
ATOM    538  OE2 GLU A  70      36.595  28.464  61.294  1.00 54.76           O
ATOM    539  C   GLU A  70      35.423  30.187  65.850  1.00 54.76           C
ATOM    540  O   GLU A  70      36.522  30.445  66.334  1.00 54.76           O
ATOM    541  N   ILE A  71      34.733  29.089  66.180  1.00 83.56           N
ATOM    542  CA  ILE A  71      35.206  28.219  67.205  1.00 83.56           C
ATOM    543  CB  ILE A  71      34.093  27.713  68.077  1.00 83.56           C
ATOM    544  CG1 ILE A  71      33.378  28.876  68.781  1.00 83.56           C
ATOM    545  CG2 ILE A  71      34.668  26.662  69.039  1.00 83.56           C
ATOM    546  CD1 ILE A  71      32.046  28.469  69.409  1.00 83.56           C
ATOM    547  C   ILE A  71      35.788  27.003  66.568  1.00 83.56           C
ATOM    548  O   ILE A  71      35.094  26.255  65.883  1.00 83.56           O
ATOM    549  N   PRO A  72      37.064  26.826  66.769  1.00182.19           N
ATOM    550  CA  PRO A  72      37.796  25.704  66.246  1.00182.19           C
ATOM    551  CD  PRO A  72      37.767  27.489  67.854  1.00182.19           C
ATOM    552  CB  PRO A  72      39.214  25.858  66.796  1.00182.19           C
ATOM    553  CG  PRO A  72      39.001  26.611  68.123  1.00182.19           C
ATOM    554  C   PRO A  72      37.230  24.346  66.545  1.00182.19           C
ATOM    555  O   PRO A  72      36.786  23.661  65.635  1.00182.19           O
ATOM    556  N   ALA A  73      37.202  23.911  67.806  1.00124.32           N
ATOM    557  CA  ALA A  73      36.683  22.602  68.066  1.00124.32           C
ATOM    558  CB  ALA A  73      37.524  21.465  67.461  1.00124.32           C
ATOM    559  C   ALA A  73      36.775  22.475  69.537  1.00124.32           C
ATOM    560  O   ALA A  73      37.622  23.112  70.160  1.00124.32           O
ATOM    561  N   SER A  74      35.907  21.655  70.146  1.00112.61           N
ATOM    562  CA  SER A  74      35.988  21.562  71.567  1.00112.61           C
ATOM    563  CB  SER A  74      35.327  22.738  72.306  1.00112.61           C
ATOM    564  OG  SER A  74      33.917  22.682  72.160  1.00112.61           O
ATOM    565  C   SER A  74      35.270  20.330  71.979  1.00112.61           C
ATOM    566  O   SER A  74      34.881  19.518  71.142  1.00112.61           O
ATOM    567  N   LYS A  75      35.107  20.164  73.306  1.00 57.40           N
ATOM    568  CA  LYS A  75      34.444  19.010  73.835  1.00 57.40           C
ATOM    569  CB  LYS A  75      35.339  18.179  74.764  1.00 57.40           C
ATOM    570  CG  LYS A  75      36.498  17.530  74.008  1.00 57.40           C
ATOM    571  CD  LYS A  75      37.621  17.020  74.908  1.00 57.40           C
ATOM    572  CE  LYS A  75      38.772  16.384  74.127  1.00 57.40           C
ATOM    573  NZ  LYS A  75      39.871  16.020  75.048  1.00 57.40           N
ATOM    574  C   LYS A  75      33.261  19.462  74.629  1.00 57.40           C
ATOM    575  O   LYS A  75      33.249  20.562  75.181  1.00 57.40           O
ATOM    576  N   VAL A  76      32.214  18.616  74.676  1.00 55.47           N
ATOM    577  CA  VAL A  76      31.036  18.940  75.431  1.00 55.47           C
ATOM    578  CB  VAL A  76      29.886  19.390  74.585  1.00 55.47           C
ATOM    579  CG1 VAL A  76      30.276  20.699  73.879  1.00 55.47           C
ATOM    580  CG2 VAL A  76      29.526  18.248  73.620  1.00 55.47           C
ATOM    581  C   VAL A  76      30.582  17.706  76.151  1.00 55.47           C
ATOM    582  O   VAL A  76      30.883  16.582  75.755  1.00 55.47           O
ATOM    583  N   PRO A  77      29.879  17.901  77.234  1.00 88.63           N
ATOM    584  CA  PRO A  77      29.337  16.797  77.981  1.00 88.63           C
ATOM    585  CD  PRO A  77      30.044  19.090  78.050  1.00 88.63           C
ATOM    586  CB  PRO A  77      29.018  17.344  79.376  1.00 88.63           C
ATOM    587  CG  PRO A  77      29.065  18.876  79.214  1.00 88.63           C
ATOM    588  C   PRO A  77      28.162  16.203  77.254  1.00 88.63           C
ATOM    589  O   PRO A  77      27.421  16.951  76.615  1.00 88.63           O
ATOM    590  N   ALA A  78      27.962  14.868  77.337  1.00 40.54           N
ATOM    591  CA  ALA A  78      26.867  14.248  76.644  1.00 40.54           C
ATOM    592  CB  ALA A  78      27.300  13.486  75.378  1.00 40.54           C
ATOM    593  C   ALA A  78      26.217  13.252  77.554  1.00 40.54           C
ATOM    594  O   ALA A  78      26.862  12.664  78.422  1.00 40.54           O
ATOM    595  N   PHE A  79      24.897  13.048  77.368  1.00 64.47           N
ATOM    596  CA  PHE A  79      24.149  12.135  78.184  1.00 64.47           C
ATOM    597  CB  PHE A  79      23.106  12.864  79.056  1.00 64.47           C
ATOM    598  CG  PHE A  79      22.277  11.882  79.814  1.00 64.47           C
ATOM    599  CD1 PHE A  79      22.766  11.245  80.932  1.00 64.47           C
ATOM    600  CD2 PHE A  79      20.986  11.622  79.416  1.00 64.47           C
ATOM    601  CE1 PHE A  79      21.987  10.347  81.625  1.00 64.47           C
ATOM    602  CE2 PHE A  79      20.202  10.727  80.104  1.00 64.47           C
ATOM    603  CZ  PHE A  79      20.702  10.088  81.213  1.00 64.47           C
ATOM    604  C   PHE A  79      23.427  11.204  77.264  1.00 64.47           C
ATOM    605  O   PHE A  79      22.868  11.628  76.256  1.00 64.47           O
ATOM    606  N   LYS A  80      23.458   9.892  77.573  1.00107.81           N
ATOM    607  CA  LYS A  80      22.721   8.935  76.795  1.00107.81           C
ATOM    608  CB  LYS A  80      23.612   7.903  76.077  1.00107.81           C
ATOM    609  CG  LYS A  80      22.839   6.940  75.172  1.00107.81           C
ATOM    610  CD  LYS A  80      23.723   6.195  74.167  1.00107.81           C
ATOM    611  CE  LYS A  80      24.661   5.166  74.803  1.00107.81           C
ATOM    612  NZ  LYS A  80      25.466   4.502  73.753  1.00107.81           N
ATOM    613  C   LYS A  80      21.849   8.204  77.766  1.00107.81           C
ATOM    614  O   LYS A  80      22.337   7.561  78.696  1.00107.81           O
ATOM    615  N   PRO A  81      20.563   8.299  77.571  1.00125.86           N
ATOM    616  CA  PRO A  81      19.653   7.675  78.496  1.00125.86           C
ATOM    617  CD  PRO A  81      20.001   9.519  77.011  1.00125.86           C
ATOM    618  CB  PRO A  81      18.289   8.308  78.241  1.00125.86           C
ATOM    619  CG  PRO A  81      18.641   9.707  77.703  1.00125.86           C
ATOM    620  C   PRO A  81      19.657   6.185  78.394  1.00125.86           C
ATOM    621  O   PRO A  81      19.812   5.659  77.294  1.00125.86           O
ATOM    622  N   GLY A  82      19.466   5.493  79.537  1.00 17.94           N
ATOM    623  CA  GLY A  82      19.461   4.059  79.570  1.00 17.94           C
ATOM    624  C   GLY A  82      18.109   3.586  79.144  1.00 17.94           C
ATOM    625  O   GLY A  82      17.181   4.377  78.985  1.00 17.94           O
ATOM    626  N   LYS A  83      17.966   2.256  78.982  1.00 54.13           N
ATOM    627  CA  LYS A  83      16.758   1.656  78.488  1.00 54.13           C
ATOM    628  CB  LYS A  83      16.876   0.131  78.298  1.00 54.13           C
ATOM    629  CG  LYS A  83      15.632  -0.503  77.670  1.00 54.13           C
ATOM    630  CD  LYS A  83      15.853  -1.933  77.170  1.00 54.13           C
ATOM    631  CE  LYS A  83      14.607  -2.560  76.541  1.00 54.13           C
ATOM    632  NZ  LYS A  83      14.269  -1.852  75.285  1.00 54.13           N
ATOM    633  C   LYS A  83      15.613   1.909  79.421  1.00 54.13           C
ATOM    634  O   LYS A  83      14.496   2.164  78.974  1.00 54.13           O
ATOM    635  N   ALA A  84      15.850   1.827  80.744  1.00 24.62           N
ATOM    636  CA  ALA A  84      14.787   2.006  81.694  1.00 24.62           C
ATOM    637  CB  ALA A  84      15.247   1.786  83.145  1.00 24.62           C
ATOM    638  C   ALA A  84      14.252   3.403  81.597  1.00 24.62           C
ATOM    639  O   ALA A  84      13.041   3.616  81.631  1.00 24.62           O
ATOM    640  N   LEU A  85      15.150   4.397  81.473  1.00 44.58           N
ATOM    641  CA  LEU A  85      14.736   5.771  81.406  1.00 44.58           C
ATOM    642  CB  LEU A  85      15.929   6.739  81.313  1.00 44.58           C
ATOM    643  CG  LEU A  85      15.541   8.229  81.205  1.00 44.58           C
ATOM    644  CD1 LEU A  85      14.899   8.758  82.495  1.00 44.58           C
ATOM    645  CD2 LEU A  85      16.736   9.082  80.754  1.00 44.58           C
ATOM    646  C   LEU A  85      13.903   5.976  80.173  1.00 44.58           C
ATOM    647  O   LEU A  85      12.840   6.592  80.230  1.00 44.58           O
ATOM    648  N   LYS A  86      14.353   5.442  79.023  1.00 99.35           N
ATOM    649  CA  LYS A  86      13.642   5.671  77.795  1.00 99.35           C
ATOM    650  CB  LYS A  86      14.327   5.061  76.557  1.00 99.35           C
ATOM    651  CG  LYS A  86      15.669   5.704  76.204  1.00 99.35           C
ATOM    652  CD  LYS A  86      16.342   5.070  74.983  1.00 99.35           C
ATOM    653  CE  LYS A  86      16.468   3.547  75.054  1.00 99.35           C
ATOM    654  NZ  LYS A  86      17.505   3.165  76.037  1.00 99.35           N
ATOM    655  C   LYS A  86      12.269   5.072  77.860  1.00 99.35           C
ATOM    656  O   LYS A  86      11.300   5.686  77.412  1.00 99.35           O
ATOM    657  N   ASP A  87      12.155   3.851  78.410  1.00 48.23           N
ATOM    658  CA  ASP A  87      10.906   3.139  78.451  1.00 48.23           C
ATOM    659  CB  ASP A  87      11.064   1.689  78.935  1.00 48.23           C
ATOM    660  CG  ASP A  87      11.660   0.892  77.783  1.00 48.23           C
ATOM    661  OD1 ASP A  87      11.064   0.930  76.675  1.00 48.23           O
ATOM    662  OD2 ASP A  87      12.721   0.244  77.991  1.00 48.23           O
ATOM    663  C   ASP A  87       9.917   3.819  79.340  1.00 48.23           C
ATOM    664  O   ASP A  87       8.727   3.854  79.029  1.00 48.23           O
ATOM    665  N   ALA A  88      10.368   4.359  80.485  1.00 22.58           N
ATOM    666  CA  ALA A  88       9.447   5.007  81.373  1.00 22.58           C
ATOM    667  CB  ALA A  88      10.119   5.532  82.651  1.00 22.58           C
ATOM    668  C   ALA A  88       8.881   6.182  80.647  1.00 22.58           C
ATOM    669  O   ALA A  88       7.692   6.482  80.743  1.00 22.58           O
ATOM    670  N   VAL A  89       9.749   6.886  79.900  1.00 49.41           N
ATOM    671  CA  VAL A  89       9.362   8.035  79.138  1.00 49.41           C
ATOM    672  CB  VAL A  89      10.530   8.687  78.464  1.00 49.41           C
ATOM    673  CG1 VAL A  89      10.028   9.890  77.648  1.00 49.41           C
ATOM    674  CG2 VAL A  89      11.560   9.052  79.547  1.00 49.41           C
ATOM    675  C   VAL A  89       8.381   7.612  78.076  1.00 49.41           C
ATOM    676  O   VAL A  89       7.430   8.342  77.802  1.00 49.41           O
ATOM    677  N   ALA A  90       8.597   6.450  77.409  1.00 72.79           N
ATOM    678  CA  ALA A  90       7.616   6.005  76.441  1.00 72.79           C
ATOM    679  CB  ALA A  90       7.869   6.539  75.021  1.00 72.79           C
ATOM    680  C   ALA A  90       7.591   4.482  76.343  1.00 72.79           C
ATOM    681  O   ALA A  90       8.646   3.852  76.304  1.00 72.79           O
ATOM    682  N   GLY A  91       6.382   3.847  76.259  1.00 88.58           N
ATOM    683  CA  GLY A  91       6.215   2.404  76.174  1.00 88.58           C
ATOM    684  C   GLY A  91       6.281   1.980  74.739  1.00 88.58           C
ATOM    685  O   GLY A  91       6.417   2.804  73.836  1.00 88.58           O
ATOM    686  N   LYS A  92       6.176   0.655  74.506  1.00 90.04           N
ATOM    687  CA  LYS A  92       6.230   0.114  73.180  1.00 90.04           C
ATOM    688  CB  LYS A  92       7.358  -0.917  73.006  1.00 90.04           C
ATOM    689  CG  LYS A  92       8.745  -0.303  73.217  1.00 90.04           C
ATOM    690  CD  LYS A  92       9.866  -1.331  73.378  1.00 90.04           C
ATOM    691  CE  LYS A  92      11.212  -0.709  73.761  1.00 90.04           C
ATOM    692  NZ  LYS A  92      11.647   0.246  72.718  1.00 90.04           N
ATOM    693  C   LYS A  92       4.906  -0.591  72.921  1.00 90.04           C
ATOM    694  O   LYS A  92       4.177  -0.158  71.989  1.00 90.04           O
ATOM    695  OXT LYS A  92       4.605  -1.573  73.651  1.00 90.04           O
TER     696      LYS A  92
ATOM    697  N   MET B  93      33.719   5.265  85.489  1.00101.56           N
ATOM    698  CA  MET B  93      32.950   5.358  86.754  1.00101.56           C
ATOM    699  CB  MET B  93      32.725   6.833  87.131  1.00101.56           C
ATOM    700  CG  MET B  93      33.905   7.526  87.811  1.00101.56           C
ATOM    701  SD  MET B  93      33.979   7.261  89.608  1.00101.56           S
ATOM    702  CE  MET B  93      32.579   8.358  89.978  1.00101.56           C
ATOM    703  C   MET B  93      31.598   4.734  86.659  1.00101.56           C
ATOM    704  O   MET B  93      30.727   5.220  85.939  1.00101.56           O
ATOM    705  N   ASN B  94      31.397   3.618  87.387  1.00 54.11           N
ATOM    706  CA  ASN B  94      30.125   2.964  87.412  1.00 54.11           C
ATOM    707  CB  ASN B  94      30.220   1.428  87.388  1.00 54.11           C
ATOM    708  CG  ASN B  94      31.004   0.952  88.598  1.00 54.11           C
ATOM    709  OD1 ASN B  94      31.445   1.746  89.427  1.00 54.11           O
ATOM    710  ND2 ASN B  94      31.205  -0.390  88.682  1.00 54.11           N
ATOM    711  C   ASN B  94      29.402   3.405  88.650  1.00 54.11           C
ATOM    712  O   ASN B  94      29.926   4.182  89.446  1.00 54.11           O
ATOM    713  N   LYS B  95      28.162   2.913  88.839  1.00 63.03           N
ATOM    714  CA  LYS B  95      27.359   3.328  89.955  1.00 63.03           C
ATOM    715  CB  LYS B  95      25.969   2.668  89.981  0.00 63.03           C
ATOM    716  CG  LYS B  95      25.067   3.234  91.082  0.00 63.03           C
ATOM    717  CD  LYS B  95      23.576   2.929  90.906  0.00 63.03           C
ATOM    718  CE  LYS B  95      23.103   1.668  91.633  0.00 63.03           C
ATOM    719  NZ  LYS B  95      21.636   1.514  91.487  0.00 63.03           N
ATOM    720  C   LYS B  95      28.050   2.990  91.245  1.00 63.03           C
ATOM    721  O   LYS B  95      28.095   3.811  92.161  1.00 63.03           O
ATOM    722  N   THR B  96      28.631   1.783  91.345  1.00 98.59           N
ATOM    723  CA  THR B  96      29.251   1.354  92.569  1.00 98.59           C
ATOM    724  CB  THR B  96      29.749  -0.061  92.499  1.00 98.59           C
ATOM    725  OG1 THR B  96      30.165  -0.503  93.781  1.00 98.59           O
ATOM    726  CG2 THR B  96      30.923  -0.133  91.517  1.00 98.59           C
ATOM    727  C   THR B  96      30.411   2.247  92.894  1.00 98.59           C
ATOM    728  O   THR B  96      30.655   2.561  94.058  1.00 98.59           O
ATOM    729  N   GLU B  97      31.184   2.655  91.873  1.00 47.15           N
ATOM    730  CA  GLU B  97      32.335   3.490  92.075  1.00 47.15           C
ATOM    731  CB  GLU B  97      33.213   3.592  90.817  1.00 47.15           C
ATOM    732  CG  GLU B  97      33.917   2.269  90.502  1.00 47.15           C
ATOM    733  CD  GLU B  97      34.614   2.388  89.157  1.00 47.15           C
ATOM    734  OE1 GLU B  97      34.441   3.445  88.492  1.00 47.15           O
ATOM    735  OE2 GLU B  97      35.325   1.422  88.775  1.00 47.15           O
ATOM    736  C   GLU B  97      31.925   4.869  92.492  1.00 47.15           C
ATOM    737  O   GLU B  97      32.604   5.500  93.300  1.00 47.15           O
ATOM    738  N   LEU B  98      30.818   5.385  91.927  1.00 49.50           N
ATOM    739  CA  LEU B  98      30.335   6.707  92.224  1.00 49.50           C
ATOM    740  CB  LEU B  98      29.136   7.071  91.329  1.00 49.50           C
ATOM    741  CG  LEU B  98      28.543   8.470  91.571  1.00 49.50           C
ATOM    742  CD1 LEU B  98      29.564   9.572  91.251  1.00 49.50           C
ATOM    743  CD2 LEU B  98      27.220   8.644  90.803  1.00 49.50           C
ATOM    744  C   LEU B  98      29.910   6.776  93.666  1.00 49.50           C
ATOM    745  O   LEU B  98      30.191   7.754  94.360  1.00 49.50           O
ATOM    746  N   ILE B  99      29.227   5.728  94.160  1.00 93.98           N
ATOM    747  CA  ILE B  99      28.731   5.728  95.512  1.00 93.98           C
ATOM    748  CB  ILE B  99      27.881   4.540  95.863  1.00 93.98           C
ATOM    749  CG1 ILE B  99      28.691   3.238  95.838  1.00 93.98           C
ATOM    750  CG2 ILE B  99      26.673   4.533  94.913  1.00 93.98           C
ATOM    751  CD1 ILE B  99      27.961   2.058  96.476  1.00 93.98           C
ATOM    752  C   ILE B  99      29.881   5.767  96.472  1.00 93.98           C
ATOM    753  O   ILE B  99      29.817   6.454  97.490  1.00 93.98           O
ATOM    754  N   ASN B 100      30.963   5.017  96.191  1.00 51.06           N
ATOM    755  CA  ASN B 100      32.068   5.013  97.106  1.00 51.06           C
ATOM    756  CB  ASN B 100      33.192   4.036  96.726  1.00 51.06           C
ATOM    757  CG  ASN B 100      32.736   2.643  97.139  1.00 51.06           C
ATOM    758  OD1 ASN B 100      33.461   1.664  96.978  1.00 51.06           O
ATOM    759  ND2 ASN B 100      31.498   2.550  97.695  1.00 51.06           N
ATOM    760  C   ASN B 100      32.649   6.392  97.195  1.00 51.06           C
ATOM    761  O   ASN B 100      33.004   6.845  98.281  1.00 51.06           O
ATOM    762  N   ALA B 101      32.761   7.097  96.055  1.00 32.53           N
ATOM    763  CA  ALA B 101      33.347   8.410  96.035  1.00 32.53           C
ATOM    764  CB  ALA B 101      33.466   8.988  94.614  1.00 32.53           C
ATOM    765  C   ALA B 101      32.516   9.371  96.841  1.00 32.53           C
ATOM    766  O   ALA B 101      33.057  10.235  97.529  1.00 32.53           O
ATOM    767  N   VAL B 102      31.176   9.269  96.732  1.00 53.45           N
ATOM    768  CA  VAL B 102      30.219  10.135  97.379  1.00 53.45           C
ATOM    769  CB  VAL B 102      28.830   9.970  96.832  1.00 53.45           C
ATOM    770  CG1 VAL B 102      27.873  10.865  97.640  1.00 53.45           C
ATOM    771  CG2 VAL B 102      28.858  10.291  95.327  1.00 53.45           C
ATOM    772  C   VAL B 102      30.153   9.913  98.861  1.00 53.45           C
ATOM    773  O   VAL B 102      29.881  10.844  99.619  1.00 53.45           O
ATOM    774  N   ALA B 103      30.337   8.663  99.318  1.00 36.25           N
ATOM    775  CA  ALA B 103      30.277   8.396 100.726  1.00 36.25           C
ATOM    776  CB  ALA B 103      30.483   6.910 101.066  1.00 36.25           C
ATOM    777  C   ALA B 103      31.378   9.171 101.385  1.00 36.25           C
ATOM    778  O   ALA B 103      31.206   9.689 102.488  1.00 36.25           O
ATOM    779  N   GLU B 104      32.550   9.248 100.727  1.00 87.91           N
ATOM    780  CA  GLU B 104      33.690   9.914 101.296  1.00 87.91           C
ATOM    781  CB  GLU B 104      34.966   9.733 100.458  1.00 87.91           C
ATOM    782  CG  GLU B 104      35.574   8.341 100.601  1.00 87.91           C
ATOM    783  CD  GLU B 104      35.995   8.202 102.056  0.00 87.91           C
ATOM    784  OE1 GLU B 104      35.085   8.064 102.920  0.00 87.91           O
ATOM    785  OE2 GLU B 104      37.223   8.241 102.325  0.00 87.91           O
ATOM    786  C   GLU B 104      33.485  11.393 101.453  1.00 87.91           C
ATOM    787  O   GLU B 104      33.729  11.941 102.527  1.00 87.91           O
ATOM    788  N   ALA B 105      33.022  12.080 100.393  1.00 39.78           N
ATOM    789  CA  ALA B 105      32.907  13.514 100.422  1.00 39.78           C
ATOM    790  CB  ALA B 105      32.454  14.100  99.074  1.00 39.78           C
ATOM    791  C   ALA B 105      31.905  13.954 101.448  1.00 39.78           C
ATOM    792  O   ALA B 105      32.136  14.926 102.166  1.00 39.78           O
ATOM    793  N   SER B 106      30.750  13.265 101.513  1.00 54.16           N
ATOM    794  CA  SER B 106      29.657  13.599 102.389  1.00 54.16           C
ATOM    795  CB  SER B 106      28.331  12.952 101.952  1.00 54.16           C
ATOM    796  OG  SER B 106      28.412  11.540 102.079  1.00 54.16           O
ATOM    797  C   SER B 106      29.915  13.159 103.799  1.00 54.16           C
ATOM    798  O   SER B 106      29.277  13.660 104.725  1.00 54.16           O
ATOM    799  N   GLU B 107      30.881  12.240 104.004  1.00 71.29           N
ATOM    800  CA  GLU B 107      31.160  11.695 105.306  1.00 71.29           C
ATOM    801  CB  GLU B 107      31.498  12.780 106.346  1.00 71.29           C
ATOM    802  CG  GLU B 107      32.783  13.546 106.017  1.00 71.29           C
ATOM    803  CD  GLU B 107      32.965  14.660 107.039  1.00 71.29           C
ATOM    804  OE1 GLU B 107      33.315  14.350 108.207  1.00 71.29           O
ATOM    805  OE2 GLU B 107      32.754  15.843 106.656  1.00 71.29           O
ATOM    806  C   GLU B 107      30.003  10.881 105.824  1.00 71.29           C
ATOM    807  O   GLU B 107      29.574  11.057 106.964  1.00 71.29           O
ATOM    808  N   LEU B 108      29.460   9.971 104.981  1.00 75.47           N
ATOM    809  CA  LEU B 108      28.422   9.060 105.392  1.00 75.47           C
ATOM    810  CB  LEU B 108      27.086   9.245 104.653  1.00 75.47           C
ATOM    811  CG  LEU B 108      26.390  10.571 105.011  1.00 75.47           C
ATOM    812  CD1 LEU B 108      25.024  10.697 104.318  1.00 75.47           C
ATOM    813  CD2 LEU B 108      26.306  10.756 106.536  1.00 75.47           C
ATOM    814  C   LEU B 108      28.907   7.664 105.127  1.00 75.47           C
ATOM    815  O   LEU B 108      30.087   7.452 104.842  1.00 75.47           O
ATOM    816  N   SER B 109      28.010   6.665 105.294  1.00 86.95           N
ATOM    817  CA  SER B 109      28.331   5.294 104.999  1.00 86.95           C
ATOM    818  CB  SER B 109      27.463   4.275 105.754  1.00 86.95           C
ATOM    819  OG  SER B 109      26.128   4.330 105.272  1.00 86.95           O
ATOM    820  C   SER B 109      28.077   5.080 103.535  1.00 86.95           C
ATOM    821  O   SER B 109      27.509   5.932 102.854  1.00 86.95           O
ATOM    822  N   LYS B 110      28.548   3.931 103.006  1.00 49.93           N
ATOM    823  CA  LYS B 110      28.356   3.561 101.631  1.00 49.93           C
ATOM    824  CB  LYS B 110      29.236   2.369 101.222  1.00 49.93           C
ATOM    825  CG  LYS B 110      30.714   2.770 101.194  1.00 49.93           C
ATOM    826  CD  LYS B 110      31.713   1.612 101.172  0.00 49.93           C
ATOM    827  CE  LYS B 110      33.167   2.093 101.145  0.00 49.93           C
ATOM    828  NZ  LYS B 110      34.093   0.939 101.162  0.00 49.93           N
ATOM    829  C   LYS B 110      26.908   3.246 101.407  1.00 49.93           C
ATOM    830  O   LYS B 110      26.357   3.505 100.337  1.00 49.93           O
ATOM    831  N   LYS B 111      26.255   2.674 102.434  1.00109.03           N
ATOM    832  CA  LYS B 111      24.878   2.274 102.380  1.00109.03           C
ATOM    833  CB  LYS B 111      24.423   1.658 103.716  1.00109.03           C
ATOM    834  CG  LYS B 111      23.055   0.971 103.694  1.00109.03           C
ATOM    835  CD  LYS B 111      23.060  -0.406 103.026  1.00109.03           C
ATOM    836  CE  LYS B 111      21.759  -1.182 103.243  1.00109.03           C
ATOM    837  NZ  LYS B 111      21.468  -1.281 104.691  1.00109.03           N
ATOM    838  C   LYS B 111      24.026   3.488 102.148  1.00109.03           C
ATOM    839  O   LYS B 111      23.021   3.423 101.445  1.00109.03           O
ATOM    840  N   ASP B 112      24.376   4.618 102.791  1.00 51.26           N
ATOM    841  CA  ASP B 112      23.621   5.836 102.677  1.00 51.26           C
ATOM    842  CB  ASP B 112      24.073   6.888 103.706  1.00 51.26           C
ATOM    843  CG  ASP B 112      23.703   6.374 105.091  1.00 51.26           C
ATOM    844  OD1 ASP B 112      22.610   5.761 105.220  1.00 51.26           O
ATOM    845  OD2 ASP B 112      24.506   6.590 106.038  1.00 51.26           O
ATOM    846  C   ASP B 112      23.780   6.449 101.319  1.00 51.26           C
ATOM    847  O   ASP B 112      22.814   6.915 100.715  1.00 51.26           O
ATOM    848  N   ALA B 113      25.020   6.466 100.799  1.00 36.96           N
ATOM    849  CA  ALA B 113      25.252   7.097  99.536  1.00 36.96           C
ATOM    850  CB  ALA B 113      26.723   7.018  99.097  1.00 36.96           C
ATOM    851  C   ALA B 113      24.435   6.381  98.509  1.00 36.96           C
ATOM    852  O   ALA B 113      23.737   7.011  97.715  1.00 36.96           O
ATOM    853  N   THR B 114      24.470   5.033  98.542  1.00100.25           N
ATOM    854  CA  THR B 114      23.799   4.223  97.563  1.00100.25           C
ATOM    855  CB  THR B 114      24.084   2.750  97.711  1.00100.25           C
ATOM    856  OG1 THR B 114      23.546   2.040  96.606  1.00100.25           O
ATOM    857  CG2 THR B 114      23.475   2.224  99.021  1.00100.25           C
ATOM    858  C   THR B 114      22.314   4.424  97.620  1.00100.25           C
ATOM    859  O   THR B 114      21.676   4.583  96.580  1.00100.25           O
ATOM    860  N   LYS B 115      21.716   4.425  98.829  1.00113.03           N
ATOM    861  CA  LYS B 115      20.291   4.591  98.949  1.00113.03           C
ATOM    862  CB  LYS B 115      19.762   4.520 100.394  1.00113.03           C
ATOM    863  CG  LYS B 115      19.418   3.118 100.894  1.00113.03           C
ATOM    864  CD  LYS B 115      20.611   2.180 101.037  1.00113.03           C
ATOM    865  CE  LYS B 115      20.254   0.881 101.758  1.00113.03           C
ATOM    866  NZ  LYS B 115      19.018   0.308 101.180  1.00113.03           N
ATOM    867  C   LYS B 115      19.898   5.943  98.449  1.00113.03           C
ATOM    868  O   LYS B 115      18.860   6.097  97.807  1.00113.03           O
ATOM    869  N   ALA B 116      20.692   6.975  98.778  1.00 36.08           N
ATOM    870  CA  ALA B 116      20.358   8.299  98.343  1.00 36.08           C
ATOM    871  CB  ALA B 116      21.286   9.375  98.931  1.00 36.08           C
ATOM    872  C   ALA B 116      20.453   8.384  96.849  1.00 36.08           C
ATOM    873  O   ALA B 116      19.565   8.931  96.197  1.00 36.08           O
ATOM    874  N   VAL B 117      21.531   7.825  96.264  1.00 36.11           N
ATOM    875  CA  VAL B 117      21.740   7.921  94.845  1.00 36.11           C
ATOM    876  CB  VAL B 117      23.018   7.267  94.408  1.00 36.11           C
ATOM    877  CG1 VAL B 117      23.107   7.340  92.874  1.00 36.11           C
ATOM    878  CG2 VAL B 117      24.188   7.945  95.141  1.00 36.11           C
ATOM    879  C   VAL B 117      20.630   7.231  94.119  1.00 36.11           C
ATOM    880  O   VAL B 117      20.035   7.791  93.199  1.00 36.11           O
ATOM    881  N   ASP B 118      20.298   5.997  94.540  1.00 32.76           N
ATOM    882  CA  ASP B 118      19.302   5.238  93.843  1.00 32.76           C
ATOM    883  CB  ASP B 118      19.097   3.829  94.426  1.00 32.76           C
ATOM    884  CG  ASP B 118      20.306   2.992  94.034  1.00 32.76           C
ATOM    885  OD1 ASP B 118      21.156   3.512  93.263  1.00 32.76           O
ATOM    886  OD2 ASP B 118      20.397   1.824  94.497  1.00 32.76           O
ATOM    887  C   ASP B 118      17.995   5.962  93.896  1.00 32.76           C
ATOM    888  O   ASP B 118      17.285   6.047  92.894  1.00 32.76           O
ATOM    889  N   SER B 119      17.647   6.529  95.065  1.00 64.63           N
ATOM    890  CA  SER B 119      16.386   7.199  95.190  1.00 64.63           C
ATOM    891  CB  SER B 119      16.145   7.757  96.604  1.00 64.63           C
ATOM    892  OG  SER B 119      14.882   8.403  96.663  1.00 64.63           O
ATOM    893  C   SER B 119      16.345   8.356  94.244  1.00 64.63           C
ATOM    894  O   SER B 119      15.340   8.589  93.574  1.00 64.63           O
ATOM    895  N   VAL B 120      17.459   9.105  94.148  1.00 37.32           N
ATOM    896  CA  VAL B 120      17.503  10.290  93.337  1.00 37.32           C
ATOM    897  CB  VAL B 120      18.814  11.009  93.450  1.00 37.32           C
ATOM    898  CG1 VAL B 120      18.796  12.219  92.498  1.00 37.32           C
ATOM    899  CG2 VAL B 120      19.038  11.383  94.924  1.00 37.32           C
ATOM    900  C   VAL B 120      17.279   9.964  91.886  1.00 37.32           C
ATOM    901  O   VAL B 120      16.549  10.678  91.200  1.00 37.32           O
ATOM    902  N   PHE B 121      17.915   8.893  91.369  1.00 49.96           N
ATOM    903  CA  PHE B 121      17.777   8.558  89.975  1.00 49.96           C
ATOM    904  CB  PHE B 121      18.774   7.494  89.495  1.00 49.96           C
ATOM    905  CG  PHE B 121      20.072   8.215  89.394  1.00 49.96           C
ATOM    906  CD1 PHE B 121      20.887   8.364  90.491  1.00 49.96           C
ATOM    907  CD2 PHE B 121      20.462   8.759  88.192  1.00 49.96           C
ATOM    908  CE1 PHE B 121      22.080   9.041  90.385  1.00 49.96           C
ATOM    909  CE2 PHE B 121      21.653   9.436  88.080  1.00 49.96           C
ATOM    910  CZ  PHE B 121      22.466   9.575  89.179  1.00 49.96           C
ATOM    911  C   PHE B 121      16.383   8.120  89.661  1.00 49.96           C
ATOM    912  O   PHE B 121      15.839   8.482  88.618  1.00 49.96           O
ATOM    913  N   ASP B 122      15.768   7.317  90.547  1.00 30.61           N
ATOM    914  CA  ASP B 122      14.433   6.857  90.300  1.00 30.61           C
ATOM    915  CB  ASP B 122      13.908   5.894  91.378  1.00 30.61           C
ATOM    916  CG  ASP B 122      14.636   4.568  91.218  1.00 30.61           C
ATOM    917  OD1 ASP B 122      15.779   4.577  90.690  1.00 30.61           O
ATOM    918  OD2 ASP B 122      14.047   3.526  91.609  1.00 30.61           O
ATOM    919  C   ASP B 122      13.512   8.037  90.273  1.00 30.61           C
ATOM    920  O   ASP B 122      12.606   8.103  89.444  1.00 30.61           O
ATOM    921  N   THR B 123      13.725   9.007  91.183  1.00 32.39           N
ATOM    922  CA  THR B 123      12.869  10.159  91.272  1.00 32.39           C
ATOM    923  CB  THR B 123      13.240  11.071  92.406  1.00 32.39           C
ATOM    924  OG1 THR B 123      13.168  10.375  93.641  1.00 32.39           O
ATOM    925  CG2 THR B 123      12.266  12.261  92.413  1.00 32.39           C
ATOM    926  C   THR B 123      12.955  10.959  90.006  1.00 32.39           C
ATOM    927  O   THR B 123      11.939  11.412  89.484  1.00 32.39           O
ATOM    928  N   ILE B 124      14.176  11.150  89.472  1.00 41.48           N
ATOM    929  CA  ILE B 124      14.350  11.931  88.278  1.00 41.48           C
ATOM    930  CB  ILE B 124      15.791  12.056  87.868  1.00 41.48           C
ATOM    931  CG1 ILE B 124      16.580  12.848  88.925  1.00 41.48           C
ATOM    932  CG2 ILE B 124      15.845  12.672  86.459  1.00 41.48           C
ATOM    933  CD1 ILE B 124      18.095  12.783  88.741  1.00 41.48           C
ATOM    934  C   ILE B 124      13.613  11.271  87.147  1.00 41.48           C
ATOM    935  O   ILE B 124      12.928  11.940  86.375  1.00 41.48           O
ATOM    936  N   LEU B 125      13.726   9.934  87.032  1.00128.97           N
ATOM    937  CA  LEU B 125      13.105   9.195  85.964  1.00128.97           C
ATOM    938  CB  LEU B 125      13.408   7.680  86.070  1.00128.97           C
ATOM    939  CG  LEU B 125      12.625   6.736  85.124  1.00128.97           C
ATOM    940  CD1 LEU B 125      11.176   6.507  85.593  1.00128.97           C
ATOM    941  CD2 LEU B 125      12.692   7.209  83.668  1.00128.97           C
ATOM    942  C   LEU B 125      11.624   9.378  86.027  1.00128.97           C
ATOM    943  O   LEU B 125      10.980   9.598  85.000  1.00128.97           O
ATOM    944  N   ASP B 126      11.045   9.274  87.238  1.00 35.04           N
ATOM    945  CA  ASP B 126       9.624   9.398  87.390  1.00 35.04           C
ATOM    946  CB  ASP B 126       9.128   9.049  88.804  1.00 35.04           C
ATOM    947  CG  ASP B 126       9.168   7.533  88.954  1.00 35.04           C
ATOM    948  OD1 ASP B 126       9.013   6.832  87.919  1.00 35.04           O
ATOM    949  OD2 ASP B 126       9.346   7.057  90.107  1.00 35.04           O
ATOM    950  C   ASP B 126       9.193  10.795  87.079  1.00 35.04           C
ATOM    951  O   ASP B 126       8.181  11.000  86.412  1.00 35.04           O
ATOM    952  N   ALA B 127       9.954  11.802  87.546  1.00 31.25           N
ATOM    953  CA  ALA B 127       9.559  13.164  87.326  1.00 31.25           C
ATOM    954  CB  ALA B 127      10.535  14.172  87.957  1.00 31.25           C
ATOM    955  C   ALA B 127       9.535  13.432  85.854  1.00 31.25           C
ATOM    956  O   ALA B 127       8.591  14.023  85.333  1.00 31.25           O
ATOM    957  N   LEU B 128      10.579  12.976  85.142  1.00 97.61           N
ATOM    958  CA  LEU B 128      10.718  13.185  83.728  1.00 97.61           C
ATOM    959  CB  LEU B 128      12.088  12.645  83.253  1.00 97.61           C
ATOM    960  CG  LEU B 128      12.395  12.655  81.742  1.00 97.61           C
ATOM    961  CD1 LEU B 128      13.885  12.360  81.503  1.00 97.61           C
ATOM    962  CD2 LEU B 128      11.540  11.634  80.974  1.00 97.61           C
ATOM    963  C   LEU B 128       9.600  12.496  83.005  1.00 97.61           C
ATOM    964  O   LEU B 128       8.959  13.081  82.135  1.00 97.61           O
ATOM    965  N   LYS B 129       9.298  11.244  83.380  1.00117.97           N
ATOM    966  CA  LYS B 129       8.294  10.497  82.678  1.00117.97           C
ATOM    967  CB  LYS B 129       8.096   9.071  83.217  1.00117.97           C
ATOM    968  CG  LYS B 129       7.511   9.030  84.629  1.00117.97           C
ATOM    969  CD  LYS B 129       6.898   7.679  84.997  1.00117.97           C
ATOM    970  CE  LYS B 129       5.522   7.459  84.364  1.00117.97           C
ATOM    971  NZ  LYS B 129       4.996   6.126  84.732  1.00117.97           N
ATOM    972  C   LYS B 129       6.982  11.198  82.820  1.00117.97           C
ATOM    973  O   LYS B 129       6.137  11.144  81.926  1.00117.97           O
ATOM    974  N   ASN B 130       6.789  11.845  83.982  1.00112.80           N
ATOM    975  CA  ASN B 130       5.616  12.574  84.373  1.00112.80           C
ATOM    976  CB  ASN B 130       5.716  13.054  85.833  1.00112.80           C
ATOM    977  CG  ASN B 130       4.351  13.528  86.309  1.00112.80           C
ATOM    978  OD1 ASN B 130       3.388  13.582  85.546  1.00112.80           O
ATOM    979  ND2 ASN B 130       4.264  13.889  87.616  1.00112.80           N
ATOM    980  C   ASN B 130       5.464  13.781  83.496  1.00112.80           C
ATOM    981  O   ASN B 130       4.357  14.285  83.315  1.00112.80           O
ATOM    982  N   GLY B 131       6.574  14.298  82.932  1.00 31.88           N
ATOM    983  CA  GLY B 131       6.487  15.470  82.106  1.00 31.88           C
ATOM    984  C   GLY B 131       7.025  16.638  82.870  1.00 31.88           C
ATOM    985  O   GLY B 131       6.904  17.782  82.434  1.00 31.88           O
ATOM    986  N   ASP B 132       7.617  16.371  84.049  1.00 54.80           N
ATOM    987  CA  ASP B 132       8.192  17.407  84.856  1.00 54.80           C
ATOM    988  CB  ASP B 132       8.224  17.039  86.351  1.00 54.80           C
ATOM    989  CG  ASP B 132       8.538  18.280  87.177  1.00 54.80           C
ATOM    990  OD1 ASP B 132       8.560  19.398  86.598  1.00 54.80           O
ATOM    991  OD2 ASP B 132       8.751  18.122  88.409  1.00 54.80           O
ATOM    992  C   ASP B 132       9.609  17.603  84.407  1.00 54.80           C
ATOM    993  O   ASP B 132      10.234  16.687  83.875  1.00 54.80           O
ATOM    994  N   LYS B 133      10.146  18.826  84.593  1.00 75.91           N
ATOM    995  CA  LYS B 133      11.515  19.079  84.252  1.00 75.91           C
ATOM    996  CB  LYS B 133      11.728  20.418  83.528  1.00 75.91           C
ATOM    997  CG  LYS B 133      13.183  20.661  83.125  1.00 75.91           C
ATOM    998  CD  LYS B 133      13.361  21.783  82.100  1.00 75.91           C
ATOM    999  CE  LYS B 133      12.961  23.161  82.626  1.00 75.91           C
ATOM   1000  NZ  LYS B 133      13.194  24.192  81.589  1.00 75.91           N
ATOM   1001  C   LYS B 133      12.279  19.121  85.538  1.00 75.91           C
ATOM   1002  O   LYS B 133      11.836  19.726  86.514  1.00 75.91           O
ATOM   1003  N   ILE B 134      13.452  18.457  85.576  1.00145.02           N
ATOM   1004  CA  ILE B 134      14.234  18.461  86.777  1.00145.02           C
ATOM   1005  CB  ILE B 134      14.720  17.090  87.185  1.00145.02           C
ATOM   1006  CG1 ILE B 134      15.285  17.093  88.619  1.00145.02           C
ATOM   1007  CG2 ILE B 134      15.689  16.554  86.117  1.00145.02           C
ATOM   1008  CD1 ILE B 134      16.557  17.918  88.810  1.00145.02           C
ATOM   1009  C   ILE B 134      15.397  19.381  86.544  1.00145.02           C
ATOM   1010  O   ILE B 134      16.179  19.199  85.611  1.00145.02           O
ATOM   1011  N   GLN B 135      15.517  20.421  87.392  1.00 80.92           N
ATOM   1012  CA  GLN B 135      16.564  21.389  87.221  1.00 80.92           C
ATOM   1013  CB  GLN B 135      16.020  22.821  87.084  1.00 80.92           C
ATOM   1014  CG  GLN B 135      17.097  23.890  86.893  1.00 80.92           C
ATOM   1015  CD  GLN B 135      16.384  25.228  86.778  1.00 80.92           C
ATOM   1016  OE1 GLN B 135      15.238  25.370  87.197  1.00 80.92           O
ATOM   1017  NE2 GLN B 135      17.079  26.238  86.185  1.00 80.92           N
ATOM   1018  C   GLN B 135      17.435  21.353  88.434  1.00 80.92           C
ATOM   1019  O   GLN B 135      16.971  21.555  89.556  1.00 80.92           O
ATOM   1020  N   LEU B 136      18.742  21.097  88.232  1.00 69.73           N
ATOM   1021  CA  LEU B 136      19.680  21.012  89.313  1.00 69.73           C
ATOM   1022  CB  LEU B 136      20.438  19.671  89.313  1.00 69.73           C
ATOM   1023  CG  LEU B 136      19.519  18.445  89.495  1.00 69.73           C
ATOM   1024  CD1 LEU B 136      20.318  17.132  89.470  1.00 69.73           C
ATOM   1025  CD2 LEU B 136      18.662  18.573  90.766  1.00 69.73           C
ATOM   1026  C   LEU B 136      20.691  22.103  89.135  1.00 69.73           C
ATOM   1027  O   LEU B 136      21.484  22.091  88.192  1.00 69.73           O
ATOM   1028  N   ILE B 137      20.720  23.064  90.078  1.00113.23           N
ATOM   1029  CA  ILE B 137      21.626  24.162  89.925  1.00113.23           C
ATOM   1030  CB  ILE B 137      21.470  25.224  90.974  1.00113.23           C
ATOM   1031  CG1 ILE B 137      21.801  24.657  92.364  1.00113.23           C
ATOM   1032  CG2 ILE B 137      20.047  25.797  90.862  1.00113.23           C
ATOM   1033  CD1 ILE B 137      21.947  25.732  93.440  1.00113.23           C
ATOM   1034  C   ILE B 137      23.018  23.631  90.016  1.00113.23           C
ATOM   1035  O   ILE B 137      23.349  22.848  90.903  1.00113.23           O
ATOM   1036  N   GLY B 138      23.855  24.022  89.039  1.00 67.54           N
ATOM   1037  CA  GLY B 138      25.240  23.659  89.013  1.00 67.54           C
ATOM   1038  C   GLY B 138      25.441  22.404  88.213  1.00 67.54           C
ATOM   1039  O   GLY B 138      26.569  22.106  87.825  1.00 67.54           O
ATOM   1040  N   PHE B 139      24.430  21.518  88.113  1.00142.37           N
ATOM   1041  CA  PHE B 139      24.603  20.376  87.237  1.00142.37           C
ATOM   1042  CB  PHE B 139      24.035  19.103  87.881  1.00142.37           C
ATOM   1043  CG  PHE B 139      24.387  17.926  87.043  1.00142.37           C
ATOM   1044  CD1 PHE B 139      25.661  17.404  87.067  1.00142.37           C
ATOM   1045  CD2 PHE B 139      23.436  17.325  86.254  1.00142.37           C
ATOM   1046  CE1 PHE B 139      25.985  16.304  86.307  1.00142.37           C
ATOM   1047  CE2 PHE B 139      23.753  16.225  85.493  1.00142.37           C
ATOM   1048  CZ  PHE B 139      25.031  15.720  85.509  1.00142.37           C
ATOM   1049  C   PHE B 139      24.015  20.498  85.847  1.00142.37           C
ATOM   1050  O   PHE B 139      24.710  20.309  84.853  1.00142.37           O
ATOM   1051  N   GLY B 140      22.706  20.853  85.742  1.00 47.35           N
ATOM   1052  CA  GLY B 140      22.041  20.816  84.452  1.00 47.35           C
ATOM   1053  C   GLY B 140      20.600  20.406  84.668  1.00 47.35           C
ATOM   1054  O   GLY B 140      20.128  20.388  85.803  1.00 47.35           O
ATOM   1055  N   ASN B 141      19.855  20.057  83.584  1.00101.02           N
ATOM   1056  CA  ASN B 141      18.449  19.752  83.729  1.00101.02           C
ATOM   1057  CB  ASN B 141      17.556  20.901  83.230  1.00101.02           C
ATOM   1058  CG  ASN B 141      17.937  22.153  84.007  1.00101.02           C
ATOM   1059  OD1 ASN B 141      18.268  22.087  85.187  1.00101.02           O
ATOM   1060  ND2 ASN B 141      17.908  23.326  83.317  1.00101.02           N
ATOM   1061  C   ASN B 141      18.073  18.539  82.909  1.00101.02           C
ATOM   1062  O   ASN B 141      18.750  18.195  81.941  1.00101.02           O
ATOM   1063  N   PHE B 142      16.964  17.852  83.296  1.00 65.20           N
ATOM   1064  CA  PHE B 142      16.454  16.704  82.581  1.00 65.20           C
ATOM   1065  CB  PHE B 142      16.423  15.404  83.411  1.00 65.20           C
ATOM   1066  CG  PHE B 142      17.823  14.961  83.682  1.00 65.20           C
ATOM   1067  CD1 PHE B 142      18.507  15.421  84.784  1.00 65.20           C
ATOM   1068  CD2 PHE B 142      18.453  14.081  82.831  1.00 65.20           C
ATOM   1069  CE1 PHE B 142      19.796  15.007  85.035  1.00 65.20           C
ATOM   1070  CE2 PHE B 142      19.740  13.663  83.076  1.00 65.20           C
ATOM   1071  CZ  PHE B 142      20.417  14.131  84.176  1.00 65.20           C
ATOM   1072  C   PHE B 142      15.027  16.992  82.196  1.00 65.20           C
ATOM   1073  O   PHE B 142      14.253  17.522  82.994  1.00 65.20           O
ATOM   1074  N   GLU B 143      14.635  16.621  80.957  1.00116.94           N
ATOM   1075  CA  GLU B 143      13.315  16.951  80.486  1.00116.94           C
ATOM   1076  CB  GLU B 143      13.334  18.340  79.821  1.00116.94           C
ATOM   1077  CG  GLU B 143      12.001  18.877  79.311  1.00116.94           C
ATOM   1078  CD  GLU B 143      12.287  20.247  78.703  1.00116.94           C
ATOM   1079  OE1 GLU B 143      13.479  20.509  78.374  1.00116.94           O
ATOM   1080  OE2 GLU B 143      11.327  21.044  78.558  1.00116.94           O
ATOM   1081  C   GLU B 143      12.896  15.954  79.439  1.00116.94           C
ATOM   1082  O   GLU B 143      13.725  15.232  78.887  1.00116.94           O
ATOM   1083  N   VAL B 144      11.573  15.883  79.153  1.00 99.81           N
ATOM   1084  CA  VAL B 144      11.070  15.016  78.118  1.00 99.81           C
ATOM   1085  CB  VAL B 144       9.701  14.461  78.369  1.00 99.81           C
ATOM   1086  CG1 VAL B 144       9.771  13.512  79.563  1.00 99.81           C
ATOM   1087  CG2 VAL B 144       8.723  15.632  78.567  1.00 99.81           C
ATOM   1088  C   VAL B 144      10.929  15.836  76.877  1.00 99.81           C
ATOM   1089  O   VAL B 144      10.476  16.978  76.929  1.00 99.81           O
ATOM   1090  N   ARG B 145      11.324  15.269  75.719  1.00 57.25           N
ATOM   1091  CA  ARG B 145      11.210  16.001  74.489  1.00 57.25           C
ATOM   1092  CB  ARG B 145      12.574  16.327  73.856  1.00 57.25           C
ATOM   1093  CG  ARG B 145      13.374  17.352  74.663  1.00 57.25           C
ATOM   1094  CD  ARG B 145      14.805  17.558  74.166  1.00 57.25           C
ATOM   1095  NE  ARG B 145      15.434  18.586  75.042  1.00 57.25           N
ATOM   1096  CZ  ARG B 145      15.370  19.903  74.689  1.00 57.25           C
ATOM   1097  NH1 ARG B 145      14.748  20.262  73.528  1.00 57.25           N
ATOM   1098  NH2 ARG B 145      15.926  20.857  75.490  1.00 57.25           N
ATOM   1099  C   ARG B 145      10.426  15.186  73.506  1.00 57.25           C
ATOM   1100  O   ARG B 145      10.509  13.959  73.481  1.00 57.25           O
ATOM   1101  N   GLU B 146       9.606  15.870  72.681  1.00 84.95           N
ATOM   1102  CA  GLU B 146       8.826  15.205  71.676  1.00 84.95           C
ATOM   1103  CB  GLU B 146       7.613  16.023  71.201  1.00 84.95           C
ATOM   1104  CG  GLU B 146       6.529  16.189  72.269  1.00 84.95           C
ATOM   1105  CD  GLU B 146       5.723  14.899  72.323  1.00 84.95           C
ATOM   1106  OE1 GLU B 146       6.197  13.930  72.973  1.00 84.95           O
ATOM   1107  OE2 GLU B 146       4.624  14.863  71.709  1.00 84.95           O
ATOM   1108  C   GLU B 146       9.703  14.974  70.483  1.00 84.95           C
ATOM   1109  O   GLU B 146      10.559  15.796  70.157  1.00 84.95           O
ATOM   1110  N   ARG B 147       9.502  13.833  69.792  1.00196.59           N
ATOM   1111  CA  ARG B 147      10.300  13.526  68.641  1.00196.59           C
ATOM   1112  CB  ARG B 147      11.210  12.295  68.822  1.00196.59           C
ATOM   1113  CG  ARG B 147      12.309  12.449  69.877  1.00196.59           C
ATOM   1114  CD  ARG B 147      13.722  12.589  69.305  1.00196.59           C
ATOM   1115  NE  ARG B 147      13.960  14.031  69.017  1.00196.59           N
ATOM   1116  CZ  ARG B 147      14.463  14.853  69.982  1.00196.59           C
ATOM   1117  NH1 ARG B 147      14.734  14.360  71.228  1.00196.59           N
ATOM   1118  NH2 ARG B 147      14.701  16.167  69.705  1.00196.59           N
ATOM   1119  C   ARG B 147       9.367  13.178  67.528  1.00196.59           C
ATOM   1120  O   ARG B 147       8.293  12.625  67.752  1.00196.59           O
ATOM   1121  N   SER B 148       9.769  13.515  66.288  1.00 64.57           N
ATOM   1122  CA  SER B 148       8.980  13.194  65.138  1.00 64.57           C
ATOM   1123  CB  SER B 148       9.298  14.063  63.909  1.00 64.57           C
ATOM   1124  OG  SER B 148       8.475  13.681  62.816  1.00 64.57           O
ATOM   1125  C   SER B 148       9.290  11.776  64.778  1.00 64.57           C
ATOM   1126  O   SER B 148      10.218  11.180  65.316  1.00 64.57           O
ATOM   1127  N   ALA B 149       8.503  11.195  63.850  1.00 32.59           N
ATOM   1128  CA  ALA B 149       8.723   9.829  63.460  1.00 32.59           C
ATOM   1129  CB  ALA B 149       7.626   9.257  62.543  1.00 32.59           C
ATOM   1130  C   ALA B 149      10.032   9.739  62.737  1.00 32.59           C
ATOM   1131  O   ALA B 149      10.464  10.696  62.095  1.00 32.59           O
ATOM   1132  N   ARG B 150      10.709   8.573  62.851  1.00187.34           N
ATOM   1133  CA  ARG B 150      11.991   8.379  62.227  1.00187.34           C
ATOM   1134  CB  ARG B 150      13.183   8.599  63.174  1.00187.34           C
ATOM   1135  CG  ARG B 150      13.252  10.007  63.761  1.00187.34           C
ATOM   1136  CD  ARG B 150      14.552  10.303  64.509  1.00187.34           C
ATOM   1137  NE  ARG B 150      14.640   9.353  65.655  1.00187.34           N
ATOM   1138  CZ  ARG B 150      15.861   9.006  66.148  1.00187.34           C
ATOM   1139  NH1 ARG B 150      16.993   9.533  65.600  1.00187.34           N
ATOM   1140  NH2 ARG B 150      15.952   8.125  67.191  1.00187.34           N
ATOM   1141  C   ARG B 150      12.083   6.956  61.770  1.00187.34           C
ATOM   1142  O   ARG B 150      11.139   6.179  61.908  1.00187.34           O
ATOM   1143  N   LYS B 151      13.242   6.586  61.187  1.00133.47           N
ATOM   1144  CA  LYS B 151      13.430   5.250  60.701  1.00133.47           C
ATOM   1145  CB  LYS B 151      14.184   5.181  59.357  1.00133.47           C
ATOM   1146  CG  LYS B 151      15.651   5.624  59.409  0.00133.47           C
ATOM   1147  CD  LYS B 151      16.605   4.585  60.009  0.00133.47           C
ATOM   1148  CE  LYS B 151      18.066   5.040  60.056  1.00133.47           C
ATOM   1149  NZ  LYS B 151      18.253   6.031  61.139  1.00133.47           N
ATOM   1150  C   LYS B 151      14.211   4.474  61.715  1.00133.47           C
ATOM   1151  O   LYS B 151      15.000   5.029  62.480  1.00133.47           O
ATOM   1152  N   GLY B 152      13.986   3.146  61.734  1.00 20.88           N
ATOM   1153  CA  GLY B 152      14.658   2.243  62.626  1.00 20.88           C
ATOM   1154  C   GLY B 152      14.585   0.897  61.982  1.00 20.88           C
ATOM   1155  O   GLY B 152      14.048   0.761  60.884  1.00 20.88           O
ATOM   1156  N   ARG B 153      15.140  -0.140  62.640  1.00 69.96           N
ATOM   1157  CA  ARG B 153      15.098  -1.444  62.044  1.00 69.96           C
ATOM   1158  CB  ARG B 153      16.430  -1.821  61.376  1.00 69.96           C
ATOM   1159  CG  ARG B 153      16.352  -3.039  60.456  1.00 69.96           C
ATOM   1160  CD  ARG B 153      17.533  -3.105  59.487  1.00 69.96           C
ATOM   1161  NE  ARG B 153      17.509  -1.831  58.712  1.00 69.96           N
ATOM   1162  CZ  ARG B 153      18.452  -1.575  57.759  1.00 69.96           C
ATOM   1163  NH1 ARG B 153      19.418  -2.501  57.487  1.00 69.96           N
ATOM   1164  NH2 ARG B 153      18.429  -0.394  57.079  1.00 69.96           N
ATOM   1165  C   ARG B 153      14.808  -2.436  63.124  1.00 69.96           C
ATOM   1166  O   ARG B 153      15.184  -2.238  64.278  1.00 69.96           O
ATOM   1167  N   ASN B 154      14.111  -3.539  62.786  1.00 93.25           N
ATOM   1168  CA  ASN B 154      13.845  -4.485  63.827  1.00 93.25           C
ATOM   1169  CB  ASN B 154      12.408  -5.030  63.870  1.00 93.25           C
ATOM   1170  CG  ASN B 154      12.192  -5.867  62.632  1.00 93.25           C
ATOM   1171  OD1 ASN B 154      12.333  -5.382  61.511  1.00 93.25           O
ATOM   1172  ND2 ASN B 154      11.855  -7.165  62.854  1.00 93.25           N
ATOM   1173  C   ASN B 154      14.778  -5.631  63.641  1.00 93.25           C
ATOM   1174  O   ASN B 154      14.987  -6.137  62.541  1.00 93.25           O
ATOM   1175  N   PRO B 155      15.369  -6.019  64.726  1.00 76.86           N
ATOM   1176  CA  PRO B 155      16.341  -7.068  64.738  1.00 76.86           C
ATOM   1177  CD  PRO B 155      15.349  -5.251  65.957  1.00 76.86           C
ATOM   1178  CB  PRO B 155      16.961  -7.044  66.139  1.00 76.86           C
ATOM   1179  CG  PRO B 155      15.994  -6.192  66.985  1.00 76.86           C
ATOM   1180  C   PRO B 155      15.810  -8.405  64.330  1.00 76.86           C
ATOM   1181  O   PRO B 155      16.590  -9.200  63.807  1.00 76.86           O
ATOM   1182  N   GLN B 156      14.526  -8.718  64.586  1.00 56.50           N
ATOM   1183  CA  GLN B 156      14.124 -10.039  64.201  1.00 56.50           C
ATOM   1184  CB  GLN B 156      12.726 -10.428  64.712  1.00 56.50           C
ATOM   1185  CG  GLN B 156      12.650 -10.613  66.229  1.00 56.50           C
ATOM   1186  CD  GLN B 156      11.259 -11.133  66.566  1.00 56.50           C
ATOM   1187  OE1 GLN B 156      10.311 -10.939  65.807  1.00 56.50           O
ATOM   1188  NE2 GLN B 156      11.133 -11.825  67.730  1.00 56.50           N
ATOM   1189  C   GLN B 156      14.099 -10.185  62.709  1.00 56.50           C
ATOM   1190  O   GLN B 156      14.795 -11.036  62.155  1.00 56.50           O
ATOM   1191  N   THR B 157      13.290  -9.352  62.020  1.00 61.90           N
ATOM   1192  CA  THR B 157      13.169  -9.462  60.592  1.00 61.90           C
ATOM   1193  CB  THR B 157      11.880  -8.926  60.039  1.00 61.90           C
ATOM   1194  OG1 THR B 157      11.811  -7.519  60.179  1.00 61.90           O
ATOM   1195  CG2 THR B 157      10.722  -9.589  60.804  1.00 61.90           C
ATOM   1196  C   THR B 157      14.313  -8.801  59.890  1.00 61.90           C
ATOM   1197  O   THR B 157      14.793  -9.287  58.868  1.00 61.90           O
ATOM   1198  N   GLY B 158      14.789  -7.662  60.422  1.00 20.85           N
ATOM   1199  CA  GLY B 158      15.846  -6.948  59.767  1.00 20.85           C
ATOM   1200  C   GLY B 158      15.228  -5.953  58.834  1.00 20.85           C
ATOM   1201  O   GLY B 158      15.927  -5.292  58.068  1.00 20.85           O
ATOM   1202  N   GLU B 159      13.886  -5.833  58.866  1.00 96.28           N
ATOM   1203  CA  GLU B 159      13.204  -4.893  58.022  1.00 96.28           C
ATOM   1204  CB  GLU B 159      11.693  -5.151  57.885  1.00 96.28           C
ATOM   1205  CG  GLU B 159      11.317  -6.240  56.882  0.00 96.28           C
ATOM   1206  CD  GLU B 159      11.017  -5.569  55.548  0.00 96.28           C
ATOM   1207  OE1 GLU B 159      11.897  -4.821  55.044  0.00 96.28           O
ATOM   1208  OE2 GLU B 159       9.897  -5.794  55.015  0.00 96.28           O
ATOM   1209  C   GLU B 159      13.330  -3.524  58.604  1.00 96.28           C
ATOM   1210  O   GLU B 159      13.447  -3.352  59.816  1.00 96.28           O
ATOM   1211  N   GLU B 160      13.329  -2.504  57.724  1.00 43.59           N
ATOM   1212  CA  GLU B 160      13.339  -1.158  58.209  1.00 43.59           C
ATOM   1213  CB  GLU B 160      13.649  -0.089  57.147  1.00 43.59           C
ATOM   1214  CG  GLU B 160      15.071  -0.135  56.588  1.00 43.59           C
ATOM   1215  CD  GLU B 160      15.194   0.996  55.574  1.00 43.59           C
ATOM   1216  OE1 GLU B 160      15.262   2.177  56.011  1.00 43.59           O
ATOM   1217  OE2 GLU B 160      15.218   0.698  54.351  1.00 43.59           O
ATOM   1218  C   GLU B 160      11.948  -0.896  58.676  1.00 43.59           C
ATOM   1219  O   GLU B 160      10.991  -1.453  58.140  1.00 43.59           O
ATOM   1220  N   ILE B 161      11.802  -0.058  59.718  1.00 87.06           N
ATOM   1221  CA  ILE B 161      10.492   0.243  60.214  1.00 87.06           C
ATOM   1222  CB  ILE B 161      10.182  -0.454  61.509  1.00 87.06           C
ATOM   1223  CG1 ILE B 161      10.257  -1.980  61.327  1.00 87.06           C
ATOM   1224  CG2 ILE B 161       8.809   0.035  62.001  1.00 87.06           C
ATOM   1225  CD1 ILE B 161       9.265  -2.526  60.302  1.00 87.06           C
ATOM   1226  C   ILE B 161      10.447   1.711  60.476  1.00 87.06           C
ATOM   1227  O   ILE B 161      11.478   2.338  60.720  1.00 87.06           O
ATOM   1228  N   GLU B 162       9.247   2.317  60.391  1.00 48.92           N
ATOM   1229  CA  GLU B 162       9.167   3.706  60.719  1.00 48.92           C
ATOM   1230  CB  GLU B 162       8.199   4.544  59.867  1.00 48.92           C
ATOM   1231  CG  GLU B 162       8.195   6.020  60.283  1.00 48.92           C
ATOM   1232  CD  GLU B 162       7.194   6.773  59.418  1.00 48.92           C
ATOM   1233  OE1 GLU B 162       6.046   6.272  59.285  1.00 48.92           O
ATOM   1234  OE2 GLU B 162       7.558   7.853  58.882  1.00 48.92           O
ATOM   1235  C   GLU B 162       8.666   3.766  62.114  1.00 48.92           C
ATOM   1236  O   GLU B 162       7.706   3.091  62.486  1.00 48.92           O
ATOM   1237  N   ILE B 163       9.324   4.591  62.931  1.00117.26           N
ATOM   1238  CA  ILE B 163       8.924   4.690  64.291  1.00117.26           C
ATOM   1239  CB  ILE B 163      10.079   4.827  65.239  1.00117.26           C
ATOM   1240  CG1 ILE B 163      10.894   6.087  64.912  1.00117.26           C
ATOM   1241  CG2 ILE B 163      10.897   3.531  65.201  1.00117.26           C
ATOM   1242  CD1 ILE B 163      11.946   6.418  65.968  1.00117.26           C
ATOM   1243  C   ILE B 163       8.101   5.925  64.407  1.00117.26           C
ATOM   1244  O   ILE B 163       8.451   6.990  63.906  1.00117.26           O
ATOM   1245  N   PRO B 164       6.983   5.757  65.051  1.00 67.70           N
ATOM   1246  CA  PRO B 164       6.085   6.858  65.232  1.00 67.70           C
ATOM   1247  CD  PRO B 164       6.275   4.491  64.959  1.00 67.70           C
ATOM   1248  CB  PRO B 164       4.756   6.246  65.669  1.00 67.70           C
ATOM   1249  CG  PRO B 164       4.781   4.847  65.031  1.00 67.70           C
ATOM   1250  C   PRO B 164       6.663   7.826  66.207  1.00 67.70           C
ATOM   1251  O   PRO B 164       7.619   7.482  66.899  1.00 67.70           O
ATOM   1252  N   ALA B 165       6.106   9.050  66.261  1.00 39.68           N
ATOM   1253  CA  ALA B 165       6.624  10.057  67.138  1.00 39.68           C
ATOM   1254  CB  ALA B 165       5.877  11.399  67.046  1.00 39.68           C
ATOM   1255  C   ALA B 165       6.502   9.550  68.540  1.00 39.68           C
ATOM   1256  O   ALA B 165       5.591   8.782  68.850  1.00 39.68           O
ATOM   1257  N   SER B 166       7.446   9.954  69.418  1.00 54.66           N
ATOM   1258  CA  SER B 166       7.467   9.496  70.777  1.00 54.66           C
ATOM   1259  CB  SER B 166       8.266   8.184  70.935  1.00 54.66           C
ATOM   1260  OG  SER B 166       8.205   7.696  72.268  1.00 54.66           O
ATOM   1261  C   SER B 166       8.139  10.556  71.599  1.00 54.66           C
ATOM   1262  O   SER B 166       8.410  11.648  71.099  1.00 54.66           O
ATOM   1263  N   LYS B 167       8.387  10.267  72.895  1.00 62.38           N
ATOM   1264  CA  LYS B 167       9.021  11.194  73.794  1.00 62.38           C
ATOM   1265  CB  LYS B 167       8.211  11.420  75.082  1.00 62.38           C
ATOM   1266  CG  LYS B 167       6.818  11.982  74.796  1.00 62.38           C
ATOM   1267  CD  LYS B 167       5.844  11.917  75.975  1.00 62.38           C
ATOM   1268  CE  LYS B 167       4.455  12.466  75.640  1.00 62.38           C
ATOM   1269  NZ  LYS B 167       3.579  12.394  76.831  1.00 62.38           N
ATOM   1270  C   LYS B 167      10.350  10.617  74.185  1.00 62.38           C
ATOM   1271  O   LYS B 167      10.520   9.400  74.250  1.00 62.38           O
ATOM   1272  N   VAL B 168      11.343  11.487  74.452  1.00123.14           N
ATOM   1273  CA  VAL B 168      12.662  11.028  74.788  1.00123.14           C
ATOM   1274  CB  VAL B 168      13.587  11.190  73.618  1.00123.14           C
ATOM   1275  CG1 VAL B 168      13.588  12.677  73.240  1.00123.14           C
ATOM   1276  CG2 VAL B 168      14.977  10.637  73.959  1.00123.14           C
ATOM   1277  C   VAL B 168      13.177  11.878  75.911  1.00123.14           C
ATOM   1278  O   VAL B 168      12.806  13.043  76.034  1.00123.14           O
ATOM   1279  N   PRO B 169      13.997  11.315  76.764  1.00 81.56           N
ATOM   1280  CA  PRO B 169      14.593  12.072  77.831  1.00 81.56           C
ATOM   1281  CD  PRO B 169      13.977   9.890  77.042  1.00 81.56           C
ATOM   1282  CB  PRO B 169      15.046  11.051  78.877  1.00 81.56           C
ATOM   1283  CG  PRO B 169      15.051   9.706  78.126  1.00 81.56           C
ATOM   1284  C   PRO B 169      15.713  12.892  77.274  1.00 81.56           C
ATOM   1285  O   PRO B 169      16.387  12.420  76.358  1.00 81.56           O
ATOM   1286  N   ALA B 170      15.947  14.106  77.813  1.00 39.53           N
ATOM   1287  CA  ALA B 170      17.005  14.925  77.298  1.00 39.53           C
ATOM   1288  CB  ALA B 170      16.512  16.076  76.401  1.00 39.53           C
ATOM   1289  C   ALA B 170      17.702  15.550  78.460  1.00 39.53           C
ATOM   1290  O   ALA B 170      17.096  15.816  79.498  1.00 39.53           O
ATOM   1291  N   PHE B 171      19.015  15.795  78.295  1.00 73.32           N
ATOM   1292  CA  PHE B 171      19.828  16.368  79.321  1.00 73.32           C
ATOM   1293  CB  PHE B 171      20.978  15.413  79.698  1.00 73.32           C
ATOM   1294  CG  PHE B 171      21.925  16.046  80.655  1.00 73.32           C
ATOM   1295  CD1 PHE B 171      21.570  16.277  81.964  1.00 73.32           C
ATOM   1296  CD2 PHE B 171      23.197  16.368  80.241  1.00 73.32           C
ATOM   1297  CE1 PHE B 171      22.465  16.854  82.834  1.00 73.32           C
ATOM   1298  CE2 PHE B 171      24.096  16.943  81.107  1.00 73.32           C
ATOM   1299  CZ  PHE B 171      23.730  17.185  82.409  1.00 73.32           C
ATOM   1300  C   PHE B 171      20.408  17.642  78.785  1.00 73.32           C
ATOM   1301  O   PHE B 171      20.885  17.686  77.651  1.00 73.32           O
ATOM   1302  N   LYS B 172      20.343  18.717  79.600  1.00170.10           N
ATOM   1303  CA  LYS B 172      20.893  20.012  79.297  1.00170.10           C
ATOM   1304  CB  LYS B 172      19.920  21.159  79.624  1.00170.10           C
ATOM   1305  CG  LYS B 172      20.433  22.562  79.291  1.00170.10           C
ATOM   1306  CD  LYS B 172      20.329  22.932  77.811  1.00170.10           C
ATOM   1307  CE  LYS B 172      18.983  23.560  77.441  1.00170.10           C
ATOM   1308  NZ  LYS B 172      19.039  24.114  76.070  1.00170.10           N
ATOM   1309  C   LYS B 172      22.023  20.156  80.259  1.00170.10           C
ATOM   1310  O   LYS B 172      21.857  20.012  81.470  1.00170.10           O
ATOM   1311  N   PRO B 173      23.160  20.453  79.712  1.00291.18           N
ATOM   1312  CA  PRO B 173      24.370  20.450  80.477  1.00291.18           C
ATOM   1313  CD  PRO B 173      23.396  20.095  78.322  1.00291.18           C
ATOM   1314  CB  PRO B 173      25.505  20.477  79.452  1.00291.18           C
ATOM   1315  CG  PRO B 173      24.898  19.790  78.218  1.00291.18           C
ATOM   1316  C   PRO B 173      24.656  21.320  81.639  1.00291.18           C
ATOM   1317  O   PRO B 173      25.348  20.779  82.474  1.00291.18           O
ATOM   1318  N   GLY B 174      24.225  22.592  81.753  1.00114.09           N
ATOM   1319  CA  GLY B 174      24.609  23.413  82.877  1.00114.09           C
ATOM   1320  C   GLY B 174      25.880  24.110  82.484  1.00114.09           C
ATOM   1321  O   GLY B 174      26.797  23.488  81.956  1.00114.09           O
ATOM   1322  N   LYS B 175      25.979  25.423  82.778  1.00126.12           N
ATOM   1323  CA  LYS B 175      27.102  26.228  82.377  1.00126.12           C
ATOM   1324  CB  LYS B 175      26.938  27.719  82.718  1.00126.12           C
ATOM   1325  CG  LYS B 175      28.062  28.579  82.140  0.00126.12           C
ATOM   1326  CD  LYS B 175      27.795  30.084  82.202  0.00126.12           C
ATOM   1327  CE  LYS B 175      28.567  30.797  83.314  0.00126.12           C
ATOM   1328  NZ  LYS B 175      28.066  30.368  84.639  0.00126.12           N
ATOM   1329  C   LYS B 175      28.368  25.772  83.040  1.00126.12           C
ATOM   1330  O   LYS B 175      29.414  25.707  82.398  1.00126.12           O
ATOM   1331  N   ALA B 176      28.311  25.451  84.345  1.00 30.72           N
ATOM   1332  CA  ALA B 176      29.496  25.080  85.067  1.00 30.72           C
ATOM   1333  CB  ALA B 176      29.220  24.792  86.553  1.00 30.72           C
ATOM   1334  C   ALA B 176      30.068  23.837  84.470  1.00 30.72           C
ATOM   1335  O   ALA B 176      31.272  23.732  84.248  1.00 30.72           O
ATOM   1336  N   LEU B 177      29.194  22.866  84.172  1.00 54.28           N
ATOM   1337  CA  LEU B 177      29.574  21.599  83.611  1.00 54.28           C
ATOM   1338  CB  LEU B 177      28.383  20.646  83.403  1.00 54.28           C
ATOM   1339  CG  LEU B 177      28.764  19.346  82.667  1.00 54.28           C
ATOM   1340  CD1 LEU B 177      29.828  18.545  83.432  1.00 54.28           C
ATOM   1341  CD2 LEU B 177      27.517  18.509  82.341  1.00 54.28           C
ATOM   1342  C   LEU B 177      30.201  21.811  82.270  1.00 54.28           C
ATOM   1343  O   LEU B 177      31.195  21.169  81.940  1.00 54.28           O
ATOM   1344  N   LYS B 178      29.628  22.711  81.451  1.00 39.54           N
ATOM   1345  CA  LYS B 178      30.153  22.940  80.138  1.00 39.54           C
ATOM   1346  CB  LYS B 178      29.300  23.911  79.305  1.00 39.54           C
ATOM   1347  CG  LYS B 178      27.946  23.345  78.875  1.00 39.54           C
ATOM   1348  CD  LYS B 178      27.010  24.411  78.298  1.00 39.54           C
ATOM   1349  CE  LYS B 178      25.669  23.864  77.806  1.00 39.54           C
ATOM   1350  NZ  LYS B 178      24.842  24.969  77.270  1.00 39.54           N
ATOM   1351  C   LYS B 178      31.519  23.537  80.254  1.00 39.54           C
ATOM   1352  O   LYS B 178      32.429  23.171  79.512  1.00 39.54           O
ATOM   1353  N   ASP B 179      31.685  24.475  81.202  1.00 78.85           N
ATOM   1354  CA  ASP B 179      32.911  25.192  81.396  1.00 78.85           C
ATOM   1355  CB  ASP B 179      32.795  26.280  82.478  1.00 78.85           C
ATOM   1356  CG  ASP B 179      34.044  27.151  82.414  1.00 78.85           C
ATOM   1357  OD1 ASP B 179      34.870  26.944  81.485  1.00 78.85           O
ATOM   1358  OD2 ASP B 179      34.188  28.039  83.296  1.00 78.85           O
ATOM   1359  C   ASP B 179      33.997  24.258  81.831  1.00 78.85           C
ATOM   1360  O   ASP B 179      35.146  24.423  81.439  1.00 78.85           O
ATOM   1361  N   ALA B 180      33.679  23.273  82.688  1.00 39.36           N
ATOM   1362  CA  ALA B 180      34.680  22.369  83.179  1.00 39.36           C
ATOM   1363  CB  ALA B 180      34.128  21.398  84.237  1.00 39.36           C
ATOM   1364  C   ALA B 180      35.239  21.537  82.059  1.00 39.36           C
ATOM   1365  O   ALA B 180      36.449  21.331  81.970  1.00 39.36           O
ATOM   1366  N   VAL B 181      34.361  21.022  81.179  1.00111.16           N
ATOM   1367  CA  VAL B 181      34.767  20.158  80.106  1.00111.16           C
ATOM   1368  CB  VAL B 181      33.611  19.492  79.399  1.00111.16           C
ATOM   1369  CG1 VAL B 181      32.932  20.480  78.437  1.00111.16           C
ATOM   1370  CG2 VAL B 181      34.126  18.216  78.719  1.00111.16           C
ATOM   1371  C   VAL B 181      35.562  20.946  79.115  1.00111.16           C
ATOM   1372  O   VAL B 181      36.535  20.457  78.543  1.00111.16           O
ATOM   1373  N   ALA B 182      35.125  22.195  78.869  1.00 74.99           N
ATOM   1374  CA  ALA B 182      35.764  23.110  77.976  1.00 74.99           C
ATOM   1375  CB  ALA B 182      34.785  24.028  77.225  1.00 74.99           C
ATOM   1376  C   ALA B 182      36.641  23.961  78.819  1.00 74.99           C
ATOM   1377  O   ALA B 182      36.983  23.587  79.934  1.00 74.99           O
ATOM   1378  N   GLY B 183      37.097  25.099  78.284  1.00 74.78           N
ATOM   1379  CA  GLY B 183      37.910  25.998  79.050  1.00 74.78           C
ATOM   1380  C   GLY B 183      38.139  27.198  78.177  1.00 74.78           C
ATOM   1381  O   GLY B 183      37.530  27.309  77.115  1.00 74.78           O
ATOM   1382  N   LYS B 184      39.033  28.113  78.614  1.00120.03           N
ATOM   1383  CA  LYS B 184      39.389  29.332  77.930  1.00120.03           C
ATOM   1384  CB  LYS B 184      40.518  29.144  76.904  1.00120.03           C
ATOM   1385  CG  LYS B 184      41.875  28.854  77.545  1.00120.03           C
ATOM   1386  CD  LYS B 184      42.394  29.999  78.418  1.00120.03           C
ATOM   1387  CE  LYS B 184      42.992  31.154  77.610  1.00120.03           C
ATOM   1388  NZ  LYS B 184      43.466  32.221  78.519  1.00120.03           N
ATOM   1389  C   LYS B 184      38.192  29.952  77.218  1.00120.03           C
ATOM   1390  O   LYS B 184      38.292  30.166  75.978  1.00120.03           O
ATOM   1391  OXT LYS B 184      37.170  30.226  77.899  1.00120.03           O
TER    1392      LYS B 184
END
