# Supplementary material for: Comparison of histone-like HU protein DNA-binding properties and HU/IHF protein sequence alignment
Source: PLoS One. 2017 Nov 13;12(11):e0188037. doi: 10.1371/journal.pone.0188037 (PMC5683647; doi:10.1371/journal.pone.0188037)
Supplement: S3 File — (ZIP) [file pone.0188037.s003.zip › D4_7.pdb]

EXPDTA    THEORETICAL MODEL, MODELLER 9.17 2017/03/23 13:44:05
REMARK   6 MODELLER OBJECTIVE FUNCTION:       877.6221
REMARK   6 MODELLER BEST TEMPLATE % SEQ ID:  56.593
REMARK   6 SEQUENCE: D4_7
REMARK   6 DOPE score: -17794.05273
REMARK   6 GA341 score: 1.00000
REMARK   6 TEMPLATE: 1p71 1:A - 91:B MODELS 1:A - 182:B AT 56.6%
ATOM      1  N   MET A   1      16.612  25.784  91.443  1.00 98.56           N
ATOM      2  CA  MET A   1      17.564  25.472  92.530  1.00 98.56           C
ATOM      3  CB  MET A   1      17.471  24.003  92.972  1.00 98.56           C
ATOM      4  CG  MET A   1      16.246  23.653  93.809  1.00 98.56           C
ATOM      5  SD  MET A   1      16.195  21.912  94.317  1.00 98.56           S
ATOM      6  CE  MET A   1      14.734  22.106  95.379  1.00 98.56           C
ATOM      7  C   MET A   1      18.986  25.694  92.142  1.00 98.56           C
ATOM      8  O   MET A   1      19.426  25.295  91.065  1.00 98.56           O
ATOM      9  N   ASN A   2      19.730  26.376  93.029  1.00 65.29           N
ATOM     10  CA  ASN A   2      21.134  26.596  92.864  1.00 65.29           C
ATOM     11  CB  ASN A   2      21.582  28.009  93.273  1.00 65.29           C
ATOM     12  CG  ASN A   2      21.096  28.270  94.690  1.00 65.29           C
ATOM     13  OD1 ASN A   2      21.801  28.012  95.664  1.00 65.29           O
ATOM     14  ND2 ASN A   2      19.849  28.800  94.808  1.00 65.29           N
ATOM     15  C   ASN A   2      21.837  25.576  93.704  1.00 65.29           C
ATOM     16  O   ASN A   2      21.196  24.741  94.342  1.00 65.29           O
ATOM     17  N   LYS A   3      23.186  25.600  93.709  1.00129.60           N
ATOM     18  CA  LYS A   3      23.900  24.613  94.468  1.00129.60           C
ATOM     19  CB  LYS A   3      25.430  24.650  94.275  1.00129.60           C
ATOM     20  CG  LYS A   3      26.157  25.833  94.911  0.00129.60           C
ATOM     21  CD  LYS A   3      27.679  25.653  94.939  0.00129.60           C
ATOM     22  CE  LYS A   3      28.157  24.491  95.816  0.00129.60           C
ATOM     23  NZ  LYS A   3      27.857  23.197  95.161  0.00129.60           N
ATOM     24  C   LYS A   3      23.581  24.765  95.926  1.00129.60           C
ATOM     25  O   LYS A   3      23.420  23.773  96.637  1.00129.60           O
ATOM     26  N   ALA A   4      23.453  26.013  96.412  1.00 33.46           N
ATOM     27  CA  ALA A   4      23.201  26.233  97.810  1.00 33.46           C
ATOM     28  CB  ALA A   4      23.099  27.726  98.169  1.00 33.46           C
ATOM     29  C   ALA A   4      21.902  25.596  98.209  1.00 33.46           C
ATOM     30  O   ALA A   4      21.819  24.961  99.258  1.00 33.46           O
ATOM     31  N   GLU A   5      20.848  25.747  97.385  1.00 37.38           N
ATOM     32  CA  GLU A   5      19.556  25.202  97.705  1.00 37.38           C
ATOM     33  CB  GLU A   5      18.465  25.605  96.695  1.00 37.38           C
ATOM     34  CG  GLU A   5      18.083  27.086  96.741  1.00 37.38           C
ATOM     35  CD  GLU A   5      17.004  27.324  95.692  1.00 37.38           C
ATOM     36  OE1 GLU A   5      16.542  26.322  95.083  1.00 37.38           O
ATOM     37  OE2 GLU A   5      16.627  28.508  95.483  1.00 37.38           O
ATOM     38  C   GLU A   5      19.625  23.707  97.695  1.00 37.38           C
ATOM     39  O   GLU A   5      18.966  23.030  98.481  1.00 37.38           O
ATOM     40  N   LEU A   6      20.400  23.146  96.758  1.00110.78           N
ATOM     41  CA  LEU A   6      20.520  21.729  96.608  1.00110.78           C
ATOM     42  CB  LEU A   6      21.247  21.426  95.289  1.00110.78           C
ATOM     43  CG  LEU A   6      21.467  19.956  94.929  1.00110.78           C
ATOM     44  CD1 LEU A   6      21.925  19.865  93.468  1.00110.78           C
ATOM     45  CD2 LEU A   6      22.455  19.281  95.892  1.00110.78           C
ATOM     46  C   LEU A   6      21.216  21.151  97.807  1.00110.78           C
ATOM     47  O   LEU A   6      20.819  20.102  98.315  1.00110.78           O
ATOM     48  N   ILE A   7      22.267  21.829  98.316  1.00 97.85           N
ATOM     49  CA  ILE A   7      22.950  21.312  99.465  1.00 97.85           C
ATOM     50  CB  ILE A   7      24.206  22.054  99.845  1.00 97.85           C
ATOM     51  CG1 ILE A   7      23.925  23.512 100.232  1.00 97.85           C
ATOM     52  CG2 ILE A   7      25.208  21.885  98.692  1.00 97.85           C
ATOM     53  CD1 ILE A   7      25.103  24.201 100.916  1.00 97.85           C
ATOM     54  C   ILE A   7      22.004  21.307 100.625  1.00 97.85           C
ATOM     55  O   ILE A   7      21.979  20.349 101.397  1.00 97.85           O
ATOM     56  N   THR A   8      21.176  22.364 100.770  1.00108.35           N
ATOM     57  CA  THR A   8      20.294  22.438 101.902  1.00108.35           C
ATOM     58  CB  THR A   8      19.493  23.709 101.979  1.00108.35           C
ATOM     59  OG1 THR A   8      18.582  23.802 100.898  1.00108.35           O
ATOM     60  CG2 THR A   8      20.471  24.897 101.954  1.00108.35           C
ATOM     61  C   THR A   8      19.351  21.271 101.884  1.00108.35           C
ATOM     62  O   THR A   8      19.095  20.668 102.925  1.00108.35           O
ATOM     63  N   SER A   9      18.805  20.918 100.705  1.00 75.35           N
ATOM     64  CA  SER A   9      17.889  19.814 100.610  1.00 75.35           C
ATOM     65  CB  SER A   9      17.263  19.682  99.212  1.00 75.35           C
ATOM     66  OG  SER A   9      16.465  20.824  98.935  1.00 75.35           O
ATOM     67  C   SER A   9      18.608  18.529 100.905  1.00 75.35           C
ATOM     68  O   SER A   9      18.063  17.651 101.573  1.00 75.35           O
ATOM     69  N   MET A  10      19.847  18.380 100.392  1.00118.24           N
ATOM     70  CA  MET A  10      20.619  17.177 100.564  1.00118.24           C
ATOM     71  CB  MET A  10      21.947  17.208  99.788  1.00118.24           C
ATOM     72  CG  MET A  10      22.762  15.925  99.957  1.00118.24           C
ATOM     73  SD  MET A  10      24.482  16.017  99.371  1.00118.24           S
ATOM     74  CE  MET A  10      24.084  16.095  97.602  1.00118.24           C
ATOM     75  C   MET A  10      20.980  16.975 102.004  1.00118.24           C
ATOM     76  O   MET A  10      20.832  15.879 102.544  1.00118.24           O
ATOM     77  N   ALA A  11      21.427  18.047 102.682  1.00 33.14           N
ATOM     78  CA  ALA A  11      21.871  17.927 104.040  1.00 33.14           C
ATOM     79  CB  ALA A  11      22.270  19.278 104.660  1.00 33.14           C
ATOM     80  C   ALA A  11      20.728  17.391 104.833  1.00 33.14           C
ATOM     81  O   ALA A  11      20.916  16.574 105.732  1.00 33.14           O
ATOM     82  N   GLU A  12      19.506  17.864 104.533  1.00 38.33           N
ATOM     83  CA  GLU A  12      18.344  17.411 105.240  1.00 38.33           C
ATOM     84  CB  GLU A  12      17.095  18.226 104.871  1.00 38.33           C
ATOM     85  CG  GLU A  12      17.190  19.690 105.302  0.00 38.33           C
ATOM     86  CD  GLU A  12      15.950  20.409 104.791  0.00 38.33           C
ATOM     87  OE1 GLU A  12      14.827  19.879 105.002  0.00 38.33           O
ATOM     88  OE2 GLU A  12      16.113  21.495 104.174  0.00 38.33           O
ATOM     89  C   GLU A  12      18.062  15.970 104.918  1.00 38.33           C
ATOM     90  O   GLU A  12      17.753  15.181 105.809  1.00 38.33           O
ATOM     91  N   LYS A  13      18.150  15.592 103.627  1.00143.00           N
ATOM     92  CA  LYS A  13      17.810  14.264 103.188  1.00143.00           C
ATOM     93  CB  LYS A  13      17.903  14.124 101.656  1.00143.00           C
ATOM     94  CG  LYS A  13      17.113  15.175 100.867  1.00143.00           C
ATOM     95  CD  LYS A  13      15.602  15.147 101.093  0.00143.00           C
ATOM     96  CE  LYS A  13      14.875  16.326 100.437  0.00143.00           C
ATOM     97  NZ  LYS A  13      15.194  16.387  98.993  0.00143.00           N
ATOM     98  C   LYS A  13      18.767  13.248 103.751  1.00143.00           C
ATOM     99  O   LYS A  13      18.354  12.199 104.240  1.00143.00           O
ATOM    100  N   SER A  14      20.080  13.522 103.633  1.00100.92           N
ATOM    101  CA  SER A  14      21.140  12.634 104.032  1.00100.92           C
ATOM    102  CB  SER A  14      22.448  12.903 103.271  1.00100.92           C
ATOM    103  OG  SER A  14      22.251  12.714 101.877  1.00100.92           O
ATOM    104  C   SER A  14      21.468  12.749 105.490  1.00100.92           C
ATOM    105  O   SER A  14      22.162  11.889 106.029  1.00100.92           O
ATOM    106  N   LYS A  15      20.985  13.808 106.165  1.00164.84           N
ATOM    107  CA  LYS A  15      21.318  14.074 107.540  1.00164.84           C
ATOM    108  CB  LYS A  15      20.894  12.969 108.520  1.00164.84           C
ATOM    109  CG  LYS A  15      19.393  12.993 108.813  1.00164.84           C
ATOM    110  CD  LYS A  15      18.913  14.318 109.414  1.00164.84           C
ATOM    111  CE  LYS A  15      19.477  14.604 110.808  1.00164.84           C
ATOM    112  NZ  LYS A  15      18.822  13.734 111.809  1.00164.84           N
ATOM    113  C   LYS A  15      22.790  14.338 107.711  1.00164.84           C
ATOM    114  O   LYS A  15      23.413  13.847 108.654  1.00164.84           O
ATOM    115  N   LEU A  16      23.385  15.128 106.787  1.00 91.74           N
ATOM    116  CA  LEU A  16      24.756  15.559 106.900  1.00 91.74           C
ATOM    117  CB  LEU A  16      25.653  15.175 105.708  1.00 91.74           C
ATOM    118  CG  LEU A  16      25.905  13.662 105.577  1.00 91.74           C
ATOM    119  CD1 LEU A  16      24.606  12.902 105.282  1.00 91.74           C
ATOM    120  CD2 LEU A  16      27.006  13.365 104.548  1.00 91.74           C
ATOM    121  C   LEU A  16      24.752  17.059 106.962  1.00 91.74           C
ATOM    122  O   LEU A  16      23.804  17.700 106.507  1.00 91.74           O
ATOM    123  N   THR A  17      25.837  17.652 107.512  1.00119.42           N
ATOM    124  CA  THR A  17      25.923  19.079 107.681  1.00119.42           C
ATOM    125  CB  THR A  17      27.198  19.555 108.317  1.00119.42           C
ATOM    126  OG1 THR A  17      28.314  19.184 107.522  1.00119.42           O
ATOM    127  CG2 THR A  17      27.326  18.948 109.717  1.00119.42           C
ATOM    128  C   THR A  17      25.862  19.731 106.342  1.00119.42           C
ATOM    129  O   THR A  17      26.155  19.118 105.317  1.00119.42           O
ATOM    130  N   LYS A  18      25.464  21.018 106.339  1.00100.28           N
ATOM    131  CA  LYS A  18      25.356  21.783 105.135  1.00100.28           C
ATOM    132  CB  LYS A  18      24.925  23.239 105.373  1.00100.28           C
ATOM    133  CG  LYS A  18      23.482  23.400 105.852  1.00100.28           C
ATOM    134  CD  LYS A  18      23.234  22.894 107.273  1.00100.28           C
ATOM    135  CE  LYS A  18      21.830  23.215 107.789  0.00100.28           C
ATOM    136  NZ  LYS A  18      21.697  24.672 108.013  0.00100.28           N
ATOM    137  C   LYS A  18      26.719  21.839 104.534  1.00100.28           C
ATOM    138  O   LYS A  18      26.872  21.822 103.313  1.00100.28           O
ATOM    139  N   LYS A  19      27.752  21.941 105.390  1.00102.20           N
ATOM    140  CA  LYS A  19      29.091  22.000 104.890  1.00102.20           C
ATOM    141  CB  LYS A  19      30.140  22.225 105.997  1.00102.20           C
ATOM    142  CG  LYS A  19      31.527  22.565 105.444  0.00102.20           C
ATOM    143  CD  LYS A  19      31.573  23.930 104.749  0.00102.20           C
ATOM    144  CE  LYS A  19      32.887  24.225 104.017  0.00102.20           C
ATOM    145  NZ  LYS A  19      33.981  24.449 104.989  0.00102.20           N
ATOM    146  C   LYS A  19      29.417  20.702 104.206  1.00102.20           C
ATOM    147  O   LYS A  19      29.966  20.700 103.107  1.00102.20           O
ATOM    148  N   ASP A  20      29.064  19.560 104.834  1.00 39.04           N
ATOM    149  CA  ASP A  20      29.400  18.253 104.334  1.00 39.04           C
ATOM    150  CB  ASP A  20      28.997  17.116 105.289  1.00 39.04           C
ATOM    151  CG  ASP A  20      29.943  17.120 106.482  1.00 39.04           C
ATOM    152  OD1 ASP A  20      30.915  17.922 106.471  1.00 39.04           O
ATOM    153  OD2 ASP A  20      29.706  16.314 107.420  1.00 39.04           O
ATOM    154  C   ASP A  20      28.717  17.986 103.033  1.00 39.04           C
ATOM    155  O   ASP A  20      29.317  17.424 102.116  1.00 39.04           O
ATOM    156  N   ALA A  21      27.433  18.362 102.918  1.00 27.36           N
ATOM    157  CA  ALA A  21      26.746  18.120 101.684  1.00 27.36           C
ATOM    158  CB  ALA A  21      25.288  18.608 101.701  1.00 27.36           C
ATOM    159  C   ALA A  21      27.475  18.897 100.635  1.00 27.36           C
ATOM    160  O   ALA A  21      27.734  18.407  99.537  1.00 27.36           O
ATOM    161  N   GLU A  22      27.856  20.139 100.981  1.00103.48           N
ATOM    162  CA  GLU A  22      28.542  21.008 100.070  1.00103.48           C
ATOM    163  CB  GLU A  22      28.865  22.370 100.710  1.00103.48           C
ATOM    164  CG  GLU A  22      29.592  23.358  99.794  1.00103.48           C
ATOM    165  CD  GLU A  22      28.546  24.059  98.938  1.00103.48           C
ATOM    166  OE1 GLU A  22      27.461  23.457  98.722  1.00103.48           O
ATOM    167  OE2 GLU A  22      28.818  25.205  98.491  1.00103.48           O
ATOM    168  C   GLU A  22      29.856  20.388  99.705  1.00103.48           C
ATOM    169  O   GLU A  22      30.239  20.364  98.536  1.00103.48           O
ATOM    170  N   LEU A  23      30.580  19.860 100.710  1.00 81.13           N
ATOM    171  CA  LEU A  23      31.889  19.324 100.480  1.00 81.13           C
ATOM    172  CB  LEU A  23      32.581  18.887 101.777  1.00 81.13           C
ATOM    173  CG  LEU A  23      33.989  18.316 101.543  1.00 81.13           C
ATOM    174  CD1 LEU A  23      34.933  19.383 100.963  1.00 81.13           C
ATOM    175  CD2 LEU A  23      34.538  17.685 102.828  1.00 81.13           C
ATOM    176  C   LEU A  23      31.803  18.128  99.581  1.00 81.13           C
ATOM    177  O   LEU A  23      32.538  18.026  98.601  1.00 81.13           O
ATOM    178  N   ALA A  24      30.886  17.194  99.890  1.00 34.60           N
ATOM    179  CA  ALA A  24      30.740  15.991  99.119  1.00 34.60           C
ATOM    180  CB  ALA A  24      29.728  15.012  99.739  1.00 34.60           C
ATOM    181  C   ALA A  24      30.264  16.317  97.735  1.00 34.60           C
ATOM    182  O   ALA A  24      30.718  15.722  96.760  1.00 34.60           O
ATOM    183  N   LEU A  25      29.320  17.270  97.613  1.00 65.03           N
ATOM    184  CA  LEU A  25      28.741  17.596  96.343  1.00 65.03           C
ATOM    185  CB  LEU A  25      27.649  18.675  96.483  1.00 65.03           C
ATOM    186  CG  LEU A  25      26.975  19.089  95.160  1.00 65.03           C
ATOM    187  CD1 LEU A  25      26.170  17.931  94.543  1.00 65.03           C
ATOM    188  CD2 LEU A  25      26.140  20.371  95.334  1.00 65.03           C
ATOM    189  C   LEU A  25      29.792  18.152  95.428  1.00 65.03           C
ATOM    190  O   LEU A  25      29.908  17.713  94.286  1.00 65.03           O
ATOM    191  N   LYS A  26      30.606  19.112  95.919  1.00129.53           N
ATOM    192  CA  LYS A  26      31.601  19.769  95.120  1.00129.53           C
ATOM    193  CB  LYS A  26      32.351  20.871  95.886  1.00129.53           C
ATOM    194  CG  LYS A  26      31.497  22.112  96.138  1.00129.53           C
ATOM    195  CD  LYS A  26      31.003  22.768  94.848  1.00129.53           C
ATOM    196  CE  LYS A  26      32.133  23.195  93.907  1.00129.53           C
ATOM    197  NZ  LYS A  26      31.569  23.632  92.609  1.00129.53           N
ATOM    198  C   LYS A  26      32.611  18.780  94.627  1.00129.53           C
ATOM    199  O   LYS A  26      33.033  18.819  93.474  1.00129.53           O
ATOM    200  N   ALA A  27      33.031  17.852  95.491  1.00 39.92           N
ATOM    201  CA  ALA A  27      34.011  16.868  95.121  1.00 39.92           C
ATOM    202  CB  ALA A  27      34.383  15.930  96.284  1.00 39.92           C
ATOM    203  C   ALA A  27      33.445  16.021  94.019  1.00 39.92           C
ATOM    204  O   ALA A  27      34.167  15.604  93.115  1.00 39.92           O
ATOM    205  N   LEU A  28      32.130  15.734  94.086  1.00106.29           N
ATOM    206  CA  LEU A  28      31.442  14.883  93.150  1.00106.29           C
ATOM    207  CB  LEU A  28      29.943  14.819  93.489  1.00106.29           C
ATOM    208  CG  LEU A  28      29.073  14.157  92.412  1.00106.29           C
ATOM    209  CD1 LEU A  28      29.335  12.653  92.351  1.00106.29           C
ATOM    210  CD2 LEU A  28      27.588  14.520  92.587  1.00106.29           C
ATOM    211  C   LEU A  28      31.512  15.473  91.776  1.00106.29           C
ATOM    212  O   LEU A  28      31.887  14.795  90.818  1.00106.29           O
ATOM    213  N   ILE A  29      31.147  16.767  91.659  1.00 51.33           N
ATOM    214  CA  ILE A  29      31.114  17.438  90.396  1.00 51.33           C
ATOM    215  CB  ILE A  29      30.511  18.809  90.478  1.00 51.33           C
ATOM    216  CG1 ILE A  29      29.027  18.704  90.864  1.00 51.33           C
ATOM    217  CG2 ILE A  29      30.760  19.524  89.139  1.00 51.33           C
ATOM    218  CD1 ILE A  29      28.380  20.045  91.202  1.00 51.33           C
ATOM    219  C   ILE A  29      32.501  17.582  89.855  1.00 51.33           C
ATOM    220  O   ILE A  29      32.739  17.389  88.664  1.00 51.33           O
ATOM    221  N   GLU A  30      33.466  17.940  90.716  1.00 49.41           N
ATOM    222  CA  GLU A  30      34.796  18.114  90.216  1.00 49.41           C
ATOM    223  CB  GLU A  30      35.794  18.662  91.256  1.00 49.41           C
ATOM    224  CG  GLU A  30      35.536  20.141  91.565  1.00 49.41           C
ATOM    225  CD  GLU A  30      36.679  20.703  92.397  1.00 49.41           C
ATOM    226  OE1 GLU A  30      36.748  20.378  93.612  1.00 49.41           O
ATOM    227  OE2 GLU A  30      37.493  21.477  91.827  1.00 49.41           O
ATOM    228  C   GLU A  30      35.294  16.811  89.676  1.00 49.41           C
ATOM    229  O   GLU A  30      35.985  16.779  88.659  1.00 49.41           O
ATOM    230  N   SER A  31      34.954  15.694  90.340  1.00 45.16           N
ATOM    231  CA  SER A  31      35.421  14.403  89.912  1.00 45.16           C
ATOM    232  CB  SER A  31      35.084  13.292  90.920  1.00 45.16           C
ATOM    233  OG  SER A  31      35.808  13.503  92.125  1.00 45.16           O
ATOM    234  C   SER A  31      34.830  14.036  88.579  1.00 45.16           C
ATOM    235  O   SER A  31      35.517  13.467  87.732  1.00 45.16           O
ATOM    236  N   VAL A  32      33.540  14.345  88.347  1.00 98.89           N
ATOM    237  CA  VAL A  32      32.939  13.964  87.101  1.00 98.89           C
ATOM    238  CB  VAL A  32      31.458  14.226  87.032  1.00 98.89           C
ATOM    239  CG1 VAL A  32      30.771  13.380  88.117  1.00 98.89           C
ATOM    240  CG2 VAL A  32      31.192  15.737  87.133  1.00 98.89           C
ATOM    241  C   VAL A  32      33.614  14.685  85.974  1.00 98.89           C
ATOM    242  O   VAL A  32      33.887  14.091  84.932  1.00 98.89           O
ATOM    243  N   GLU A  33      33.927  15.983  86.157  1.00 47.84           N
ATOM    244  CA  GLU A  33      34.546  16.750  85.113  1.00 47.84           C
ATOM    245  CB  GLU A  33      34.807  18.206  85.524  1.00 47.84           C
ATOM    246  CG  GLU A  33      33.537  19.027  85.740  1.00 47.84           C
ATOM    247  CD  GLU A  33      33.973  20.427  86.148  1.00 47.84           C
ATOM    248  OE1 GLU A  33      34.278  20.615  87.356  1.00 47.84           O
ATOM    249  OE2 GLU A  33      34.018  21.322  85.264  1.00 47.84           O
ATOM    250  C   GLU A  33      35.885  16.155  84.784  1.00 47.84           C
ATOM    251  O   GLU A  33      36.284  16.126  83.620  1.00 47.84           O
ATOM    252  N   GLU A  34      36.634  15.699  85.811  1.00 81.04           N
ATOM    253  CA  GLU A  34      37.945  15.148  85.592  1.00 81.04           C
ATOM    254  CB  GLU A  34      38.736  14.882  86.883  1.00 81.04           C
ATOM    255  CG  GLU A  34      39.255  16.159  87.548  1.00 81.04           C
ATOM    256  CD  GLU A  34      40.268  16.806  86.609  0.00 81.04           C
ATOM    257  OE1 GLU A  34      41.170  16.076  86.119  0.00 81.04           O
ATOM    258  OE2 GLU A  34      40.145  18.035  86.360  0.00 81.04           O
ATOM    259  C   GLU A  34      37.877  13.859  84.831  1.00 81.04           C
ATOM    260  O   GLU A  34      38.665  13.645  83.912  1.00 81.04           O
ATOM    261  N   ALA A  35      36.939  12.962  85.195  1.00 33.59           N
ATOM    262  CA  ALA A  35      36.840  11.688  84.540  1.00 33.59           C
ATOM    263  CB  ALA A  35      35.776  10.774  85.174  1.00 33.59           C
ATOM    264  C   ALA A  35      36.469  11.889  83.101  1.00 33.59           C
ATOM    265  O   ALA A  35      37.012  11.234  82.214  1.00 33.59           O
ATOM    266  N   LEU A  36      35.522  12.803  82.830  1.00 90.97           N
ATOM    267  CA  LEU A  36      35.075  13.052  81.487  1.00 90.97           C
ATOM    268  CB  LEU A  36      33.827  13.967  81.462  1.00 90.97           C
ATOM    269  CG  LEU A  36      33.270  14.328  80.072  1.00 90.97           C
ATOM    270  CD1 LEU A  36      31.846  14.894  80.182  1.00 90.97           C
ATOM    271  CD2 LEU A  36      34.184  15.333  79.356  1.00 90.97           C
ATOM    272  C   LEU A  36      36.198  13.639  80.682  1.00 90.97           C
ATOM    273  O   LEU A  36      36.414  13.257  79.535  1.00 90.97           O
ATOM    274  N   GLU A  37      36.981  14.550  81.281  1.00 91.60           N
ATOM    275  CA  GLU A  37      38.032  15.247  80.580  1.00 91.60           C
ATOM    276  CB  GLU A  37      38.781  16.250  81.475  1.00 91.60           C
ATOM    277  CG  GLU A  37      39.910  16.992  80.753  1.00 91.60           C
ATOM    278  CD  GLU A  37      40.553  17.950  81.748  1.00 91.60           C
ATOM    279  OE1 GLU A  37      39.831  18.405  82.674  1.00 91.60           O
ATOM    280  OE2 GLU A  37      41.770  18.241  81.597  1.00 91.60           O
ATOM    281  C   GLU A  37      39.056  14.277  80.079  1.00 91.60           C
ATOM    282  O   GLU A  37      39.642  14.485  79.015  1.00 91.60           O
ATOM    283  N   LYS A  38      39.340  13.232  80.878  1.00114.88           N
ATOM    284  CA  LYS A  38      40.286  12.213  80.524  1.00114.88           C
ATOM    285  CB  LYS A  38      40.731  11.310  81.683  1.00114.88           C
ATOM    286  CG  LYS A  38      39.839  10.094  81.918  1.00114.88           C
ATOM    287  CD  LYS A  38      40.551   9.029  82.752  1.00114.88           C
ATOM    288  CE  LYS A  38      39.860   7.668  82.754  1.00114.88           C
ATOM    289  NZ  LYS A  38      40.772   6.654  83.326  1.00114.88           N
ATOM    290  C   LYS A  38      39.706  11.332  79.457  1.00114.88           C
ATOM    291  O   LYS A  38      40.445  10.667  78.736  1.00114.88           O
ATOM    292  N   GLY A  39      38.364  11.259  79.340  1.00 36.32           N
ATOM    293  CA  GLY A  39      37.810  10.401  78.326  1.00 36.32           C
ATOM    294  C   GLY A  39      37.138   9.216  78.949  1.00 36.32           C
ATOM    295  O   GLY A  39      36.788   8.262  78.255  1.00 36.32           O
ATOM    296  N   GLU A  40      36.975   9.235  80.283  1.00 79.27           N
ATOM    297  CA  GLU A  40      36.288   8.186  80.977  1.00 79.27           C
ATOM    298  CB  GLU A  40      36.754   8.090  82.439  1.00 79.27           C
ATOM    299  CG  GLU A  40      36.337   6.824  83.182  1.00 79.27           C
ATOM    300  CD  GLU A  40      36.984   6.898  84.559  1.00 79.27           C
ATOM    301  OE1 GLU A  40      37.447   8.012  84.924  1.00 79.27           O
ATOM    302  OE2 GLU A  40      37.029   5.852  85.259  1.00 79.27           O
ATOM    303  C   GLU A  40      34.822   8.515  80.946  1.00 79.27           C
ATOM    304  O   GLU A  40      34.442   9.676  80.799  1.00 79.27           O
ATOM    305  N   LYS A  41      33.950   7.490  81.049  1.00 77.59           N
ATOM    306  CA  LYS A  41      32.542   7.766  81.051  1.00 77.59           C
ATOM    307  CB  LYS A  41      31.725   6.857  80.122  1.00 77.59           C
ATOM    308  CG  LYS A  41      30.250   7.251  80.059  1.00 77.59           C
ATOM    309  CD  LYS A  41      29.514   6.665  78.854  1.00 77.59           C
ATOM    310  CE  LYS A  41      29.215   5.175  78.990  1.00 77.59           C
ATOM    311  NZ  LYS A  41      28.525   4.691  77.776  1.00 77.59           N
ATOM    312  C   LYS A  41      32.042   7.575  82.445  1.00 77.59           C
ATOM    313  O   LYS A  41      32.373   6.593  83.108  1.00 77.59           O
ATOM    314  N   VAL A  42      31.226   8.534  82.929  1.00 42.94           N
ATOM    315  CA  VAL A  42      30.708   8.434  84.264  1.00 42.94           C
ATOM    316  CB  VAL A  42      30.681   9.747  84.991  1.00 42.94           C
ATOM    317  CG1 VAL A  42      30.025   9.542  86.366  1.00 42.94           C
ATOM    318  CG2 VAL A  42      32.119  10.290  85.067  1.00 42.94           C
ATOM    319  C   VAL A  42      29.301   7.943  84.161  1.00 42.94           C
ATOM    320  O   VAL A  42      28.473   8.537  83.470  1.00 42.94           O
ATOM    321  N   GLN A  43      28.990   6.828  84.849  1.00 89.64           N
ATOM    322  CA  GLN A  43      27.668   6.296  84.724  1.00 89.64           C
ATOM    323  CB  GLN A  43      27.621   4.899  84.080  1.00 89.64           C
ATOM    324  CG  GLN A  43      26.197   4.351  83.952  1.00 89.64           C
ATOM    325  CD  GLN A  43      26.268   2.984  83.289  1.00 89.64           C
ATOM    326  OE1 GLN A  43      27.116   2.741  82.433  1.00 89.64           O
ATOM    327  NE2 GLN A  43      25.359   2.058  83.699  1.00 89.64           N
ATOM    328  C   GLN A  43      27.028   6.191  86.068  1.00 89.64           C
ATOM    329  O   GLN A  43      27.611   5.664  87.015  1.00 89.64           O
ATOM    330  N   LEU A  44      25.792   6.720  86.182  1.00112.59           N
ATOM    331  CA  LEU A  44      25.070   6.599  87.413  1.00112.59           C
ATOM    332  CB  LEU A  44      24.832   7.942  88.114  1.00112.59           C
ATOM    333  CG  LEU A  44      26.143   8.721  88.318  1.00112.59           C
ATOM    334  CD1 LEU A  44      26.619   9.369  87.008  1.00112.59           C
ATOM    335  CD2 LEU A  44      26.046   9.705  89.486  1.00112.59           C
ATOM    336  C   LEU A  44      23.747   6.006  87.058  1.00112.59           C
ATOM    337  O   LEU A  44      22.918   6.652  86.422  1.00112.59           O
ATOM    338  N   VAL A  45      23.496   4.763  87.507  1.00 47.08           N
ATOM    339  CA  VAL A  45      22.319   4.073  87.071  1.00 47.08           C
ATOM    340  CB  VAL A  45      22.237   2.668  87.593  1.00 47.08           C
ATOM    341  CG1 VAL A  45      20.880   2.074  87.186  0.00 47.08           C
ATOM    342  CG2 VAL A  45      23.440   1.876  87.056  0.00 47.08           C
ATOM    343  C   VAL A  45      21.087   4.804  87.495  1.00 47.08           C
ATOM    344  O   VAL A  45      20.917   5.170  88.657  1.00 47.08           O
ATOM    345  N   GLY A  46      20.202   5.050  86.508  1.00 44.51           N
ATOM    346  CA  GLY A  46      18.913   5.649  86.700  1.00 44.51           C
ATOM    347  C   GLY A  46      18.988   7.121  86.425  1.00 44.51           C
ATOM    348  O   GLY A  46      18.076   7.687  85.821  1.00 44.51           O
ATOM    349  N   PHE A  47      20.052   7.782  86.926  1.00 71.20           N
ATOM    350  CA  PHE A  47      20.241   9.198  86.744  1.00 71.20           C
ATOM    351  CB  PHE A  47      21.320   9.729  87.712  1.00 71.20           C
ATOM    352  CG  PHE A  47      21.526  11.197  87.540  1.00 71.20           C
ATOM    353  CD1 PHE A  47      20.705  12.107  88.166  1.00 71.20           C
ATOM    354  CD2 PHE A  47      22.563  11.670  86.769  1.00 71.20           C
ATOM    355  CE1 PHE A  47      20.907  13.460  88.014  1.00 71.20           C
ATOM    356  CE2 PHE A  47      22.770  13.022  86.612  1.00 71.20           C
ATOM    357  CZ  PHE A  47      21.940  13.923  87.234  1.00 71.20           C
ATOM    358  C   PHE A  47      20.673   9.516  85.341  1.00 71.20           C
ATOM    359  O   PHE A  47      20.014  10.279  84.635  1.00 71.20           O
ATOM    360  N   GLY A  48      21.782   8.895  84.878  1.00 31.29           N
ATOM    361  CA  GLY A  48      22.265   9.192  83.553  1.00 31.29           C
ATOM    362  C   GLY A  48      23.760   9.029  83.490  1.00 31.29           C
ATOM    363  O   GLY A  48      24.411   8.663  84.469  1.00 31.29           O
ATOM    364  N   THR A  49      24.344   9.317  82.302  1.00102.56           N
ATOM    365  CA  THR A  49      25.757   9.156  82.091  1.00102.56           C
ATOM    366  CB  THR A  49      26.083   8.038  81.140  1.00102.56           C
ATOM    367  OG1 THR A  49      27.486   7.831  81.078  1.00102.56           O
ATOM    368  CG2 THR A  49      25.528   8.389  79.749  1.00102.56           C
ATOM    369  C   THR A  49      26.322  10.414  81.500  1.00102.56           C
ATOM    370  O   THR A  49      25.621  11.183  80.841  1.00102.56           O
ATOM    371  N   PHE A  50      27.630  10.650  81.750  1.00 61.13           N
ATOM    372  CA  PHE A  50      28.348  11.783  81.230  1.00 61.13           C
ATOM    373  CB  PHE A  50      28.979  12.684  82.312  1.00 61.13           C
ATOM    374  CG  PHE A  50      27.911  13.362  83.102  1.00 61.13           C
ATOM    375  CD1 PHE A  50      27.322  12.739  84.179  1.00 61.13           C
ATOM    376  CD2 PHE A  50      27.509  14.634  82.768  1.00 61.13           C
ATOM    377  CE1 PHE A  50      26.341  13.371  84.907  1.00 61.13           C
ATOM    378  CE2 PHE A  50      26.529  15.271  83.492  1.00 61.13           C
ATOM    379  CZ  PHE A  50      25.941  14.641  84.563  1.00 61.13           C
ATOM    380  C   PHE A  50      29.495  11.230  80.436  1.00 61.13           C
ATOM    381  O   PHE A  50      30.122  10.250  80.837  1.00 61.13           O
ATOM    382  N   GLU A  51      29.809  11.865  79.288  1.00136.93           N
ATOM    383  CA  GLU A  51      30.824  11.339  78.419  1.00136.93           C
ATOM    384  CB  GLU A  51      30.195  10.284  77.490  1.00136.93           C
ATOM    385  CG  GLU A  51      31.085   9.690  76.406  1.00136.93           C
ATOM    386  CD  GLU A  51      30.228   8.684  75.648  1.00136.93           C
ATOM    387  OE1 GLU A  51      29.467   9.115  74.741  1.00136.93           O
ATOM    388  OE2 GLU A  51      30.312   7.472  75.982  1.00136.93           O
ATOM    389  C   GLU A  51      31.359  12.448  77.559  1.00136.93           C
ATOM    390  O   GLU A  51      30.761  13.518  77.461  1.00136.93           O
ATOM    391  N   THR A  52      32.529  12.214  76.924  1.00123.97           N
ATOM    392  CA  THR A  52      33.069  13.160  75.984  1.00123.97           C
ATOM    393  CB  THR A  52      34.559  13.179  75.854  1.00123.97           C
ATOM    394  OG1 THR A  52      35.039  11.886  75.519  1.00123.97           O
ATOM    395  CG2 THR A  52      35.184  13.678  77.145  1.00123.97           C
ATOM    396  C   THR A  52      32.643  12.692  74.635  1.00123.97           C
ATOM    397  O   THR A  52      32.671  11.494  74.357  1.00123.97           O
ATOM    398  N   ARG A  53      32.235  13.628  73.758  1.00130.82           N
ATOM    399  CA  ARG A  53      31.833  13.224  72.445  1.00130.82           C
ATOM    400  CB  ARG A  53      30.381  13.600  72.111  1.00130.82           C
ATOM    401  CG  ARG A  53      29.376  13.009  73.101  1.00130.82           C
ATOM    402  CD  ARG A  53      27.926  13.116  72.632  1.00130.82           C
ATOM    403  NE  ARG A  53      27.532  11.781  72.107  1.00130.82           N
ATOM    404  CZ  ARG A  53      26.722  10.977  72.853  1.00130.82           C
ATOM    405  NH1 ARG A  53      26.195  11.438  74.024  1.00130.82           N
ATOM    406  NH2 ARG A  53      26.428   9.715  72.424  1.00130.82           N
ATOM    407  C   ARG A  53      32.724  13.917  71.464  1.00130.82           C
ATOM    408  O   ARG A  53      33.071  15.085  71.634  1.00130.82           O
ATOM    409  N   GLU A  54      33.133  13.191  70.406  1.00 74.45           N
ATOM    410  CA  GLU A  54      34.018  13.740  69.420  1.00 74.45           C
ATOM    411  CB  GLU A  54      34.740  12.665  68.586  1.00 74.45           C
ATOM    412  CG  GLU A  54      35.693  11.792  69.405  1.00 74.45           C
ATOM    413  CD  GLU A  54      36.833  12.672  69.895  1.00 74.45           C
ATOM    414  OE1 GLU A  54      37.471  13.346  69.042  1.00 74.45           O
ATOM    415  OE2 GLU A  54      37.073  12.688  71.131  1.00 74.45           O
ATOM    416  C   GLU A  54      33.229  14.576  68.467  1.00 74.45           C
ATOM    417  O   GLU A  54      32.064  14.294  68.189  1.00 74.45           O
ATOM    418  N   ARG A  55      33.862  15.652  67.959  1.00 96.79           N
ATOM    419  CA  ARG A  55      33.259  16.494  66.967  1.00 96.79           C
ATOM    420  CB  ARG A  55      33.033  17.940  67.444  1.00 96.79           C
ATOM    421  CG  ARG A  55      32.035  18.017  68.599  1.00 96.79           C
ATOM    422  CD  ARG A  55      30.578  17.926  68.150  1.00 96.79           C
ATOM    423  NE  ARG A  55      29.780  17.602  69.363  1.00 96.79           N
ATOM    424  CZ  ARG A  55      28.888  16.571  69.319  1.00 96.79           C
ATOM    425  NH1 ARG A  55      28.612  15.950  68.135  1.00 96.79           N
ATOM    426  NH2 ARG A  55      28.287  16.145  70.466  1.00 96.79           N
ATOM    427  C   ARG A  55      34.233  16.549  65.832  1.00 96.79           C
ATOM    428  O   ARG A  55      35.410  16.844  66.032  1.00 96.79           O
ATOM    429  N   ALA A  56      33.760  16.255  64.604  1.00 25.22           N
ATOM    430  CA  ALA A  56      34.621  16.236  63.453  1.00 25.22           C
ATOM    431  CB  ALA A  56      34.021  15.485  62.251  1.00 25.22           C
ATOM    432  C   ALA A  56      34.887  17.638  63.015  1.00 25.22           C
ATOM    433  O   ALA A  56      34.114  18.550  63.304  1.00 25.22           O
ATOM    434  N   ALA A  57      36.021  17.842  62.314  1.00 26.00           N
ATOM    435  CA  ALA A  57      36.360  19.143  61.817  1.00 26.00           C
ATOM    436  CB  ALA A  57      37.788  19.235  61.252  1.00 26.00           C
ATOM    437  C   ALA A  57      35.410  19.451  60.708  1.00 26.00           C
ATOM    438  O   ALA A  57      34.936  18.546  60.022  1.00 26.00           O
ATOM    439  N   ARG A  58      35.091  20.747  60.522  1.00178.92           N
ATOM    440  CA  ARG A  58      34.165  21.125  59.495  1.00178.92           C
ATOM    441  CB  ARG A  58      32.775  21.505  60.032  1.00178.92           C
ATOM    442  CG  ARG A  58      32.084  20.400  60.828  1.00178.92           C
ATOM    443  CD  ARG A  58      30.658  20.752  61.262  1.00178.92           C
ATOM    444  NE  ARG A  58      30.724  21.987  62.095  1.00178.92           N
ATOM    445  CZ  ARG A  58      29.577  22.661  62.404  1.00178.92           C
ATOM    446  NH1 ARG A  58      28.370  22.183  61.984  1.00178.92           N
ATOM    447  NH2 ARG A  58      29.630  23.812  63.136  1.00178.92           N
ATOM    448  C   ARG A  58      34.691  22.366  58.857  1.00178.92           C
ATOM    449  O   ARG A  58      35.621  22.993  59.356  1.00178.92           O
ATOM    450  N   GLU A  59      34.119  22.752  57.702  1.00 59.06           N
ATOM    451  CA  GLU A  59      34.547  23.975  57.092  1.00 59.06           C
ATOM    452  CB  GLU A  59      34.606  23.915  55.556  1.00 59.06           C
ATOM    453  CG  GLU A  59      35.705  23.013  54.993  0.00 59.06           C
ATOM    454  CD  GLU A  59      35.582  23.058  53.476  0.00 59.06           C
ATOM    455  OE1 GLU A  59      35.658  24.179  52.903  0.00 59.06           O
ATOM    456  OE2 GLU A  59      35.401  21.970  52.868  0.00 59.06           O
ATOM    457  C   GLU A  59      33.506  24.993  57.426  1.00 59.06           C
ATOM    458  O   GLU A  59      32.312  24.709  57.346  1.00 59.06           O
ATOM    459  N   GLY A  60      33.936  26.191  57.868  1.00 34.98           N
ATOM    460  CA  GLY A  60      33.006  27.251  58.126  1.00 34.98           C
ATOM    461  C   GLY A  60      33.298  28.317  57.124  1.00 34.98           C
ATOM    462  O   GLY A  60      34.116  28.124  56.226  1.00 34.98           O
ATOM    463  N   ARG A  61      32.624  29.475  57.246  1.00133.71           N
ATOM    464  CA  ARG A  61      32.921  30.551  56.352  1.00133.71           C
ATOM    465  CB  ARG A  61      32.065  30.538  55.073  1.00133.71           C
ATOM    466  CG  ARG A  61      32.752  31.206  53.881  1.00133.71           C
ATOM    467  CD  ARG A  61      34.058  30.487  53.535  1.00133.71           C
ATOM    468  NE  ARG A  61      34.508  30.901  52.179  1.00133.71           N
ATOM    469  CZ  ARG A  61      34.547  29.963  51.188  1.00133.71           C
ATOM    470  NH1 ARG A  61      34.145  28.684  51.448  1.00133.71           N
ATOM    471  NH2 ARG A  61      35.007  30.291  49.947  1.00133.71           N
ATOM    472  C   ARG A  61      32.603  31.796  57.111  1.00133.71           C
ATOM    473  O   ARG A  61      31.661  31.822  57.902  1.00133.71           O
ATOM    474  N   ASN A  62      33.391  32.866  56.911  1.00 52.91           N
ATOM    475  CA  ASN A  62      33.088  34.073  57.621  1.00 52.91           C
ATOM    476  CB  ASN A  62      34.343  34.879  58.014  1.00 52.91           C
ATOM    477  CG  ASN A  62      33.931  35.973  58.991  1.00 52.91           C
ATOM    478  OD1 ASN A  62      33.154  36.864  58.655  1.00 52.91           O
ATOM    479  ND2 ASN A  62      34.458  35.902  60.243  1.00 52.91           N
ATOM    480  C   ASN A  62      32.262  34.902  56.688  1.00 52.91           C
ATOM    481  O   ASN A  62      32.714  35.250  55.604  1.00 52.91           O
ATOM    482  N   PRO A  63      31.050  35.212  57.044  1.00 80.03           N
ATOM    483  CA  PRO A  63      30.168  35.941  56.172  1.00 80.03           C
ATOM    484  CD  PRO A  63      30.634  35.282  58.434  1.00 80.03           C
ATOM    485  CB  PRO A  63      28.889  36.140  56.984  1.00 80.03           C
ATOM    486  CG  PRO A  63      29.402  36.204  58.436  1.00 80.03           C
ATOM    487  C   PRO A  63      30.720  37.256  55.692  1.00 80.03           C
ATOM    488  O   PRO A  63      30.499  37.601  54.531  1.00 80.03           O
ATOM    489  N   ARG A  64      31.376  38.040  56.570  1.00 86.25           N
ATOM    490  CA  ARG A  64      31.861  39.334  56.169  1.00 86.25           C
ATOM    491  CB  ARG A  64      32.392  40.145  57.360  1.00 86.25           C
ATOM    492  CG  ARG A  64      31.377  40.297  58.491  1.00 86.25           C
ATOM    493  CD  ARG A  64      31.949  41.016  59.711  1.00 86.25           C
ATOM    494  NE  ARG A  64      31.049  40.742  60.866  1.00 86.25           N
ATOM    495  CZ  ARG A  64      31.489  40.992  62.133  1.00 86.25           C
ATOM    496  NH1 ARG A  64      32.715  41.561  62.329  1.00 86.25           N
ATOM    497  NH2 ARG A  64      30.709  40.668  63.205  1.00 86.25           N
ATOM    498  C   ARG A  64      33.000  39.210  55.204  1.00 86.25           C
ATOM    499  O   ARG A  64      32.974  39.780  54.114  1.00 86.25           O
ATOM    500  N   THR A  65      34.031  38.442  55.612  1.00 54.73           N
ATOM    501  CA  THR A  65      35.265  38.264  54.896  1.00 54.73           C
ATOM    502  CB  THR A  65      36.337  37.659  55.752  1.00 54.73           C
ATOM    503  OG1 THR A  65      35.967  36.347  56.146  1.00 54.73           O
ATOM    504  CG2 THR A  65      36.527  38.550  56.993  1.00 54.73           C
ATOM    505  C   THR A  65      35.084  37.389  53.696  1.00 54.73           C
ATOM    506  O   THR A  65      35.719  37.599  52.666  1.00 54.73           O
ATOM    507  N   LYS A  66      34.192  36.389  53.799  1.00 92.67           N
ATOM    508  CA  LYS A  66      33.983  35.404  52.777  1.00 92.67           C
ATOM    509  CB  LYS A  66      33.845  36.030  51.383  1.00 92.67           C
ATOM    510  CG  LYS A  66      33.513  35.036  50.268  1.00 92.67           C
ATOM    511  CD  LYS A  66      33.048  35.736  48.992  1.00 92.67           C
ATOM    512  CE  LYS A  66      33.908  36.948  48.627  1.00 92.67           C
ATOM    513  NZ  LYS A  66      33.339  37.635  47.448  1.00 92.67           N
ATOM    514  C   LYS A  66      35.167  34.489  52.776  1.00 92.67           C
ATOM    515  O   LYS A  66      35.371  33.705  51.853  1.00 92.67           O
ATOM    516  N   GLU A  67      35.956  34.538  53.862  1.00 38.03           N
ATOM    517  CA  GLU A  67      37.119  33.715  53.998  1.00 38.03           C
ATOM    518  CB  GLU A  67      38.042  34.209  55.121  1.00 38.03           C
ATOM    519  CG  GLU A  67      39.342  33.424  55.267  1.00 38.03           C
ATOM    520  CD  GLU A  67      40.116  34.057  56.415  1.00 38.03           C
ATOM    521  OE1 GLU A  67      39.943  35.285  56.638  1.00 38.03           O
ATOM    522  OE2 GLU A  67      40.888  33.324  57.086  1.00 38.03           O
ATOM    523  C   GLU A  67      36.675  32.331  54.347  1.00 38.03           C
ATOM    524  O   GLU A  67      35.664  32.146  55.023  1.00 38.03           O
ATOM    525  N   VAL A  68      37.423  31.317  53.868  1.00 36.31           N
ATOM    526  CA  VAL A  68      37.120  29.960  54.210  1.00 36.31           C
ATOM    527  CB  VAL A  68      37.807  28.951  53.337  1.00 36.31           C
ATOM    528  CG1 VAL A  68      37.506  27.547  53.883  1.00 36.31           C
ATOM    529  CG2 VAL A  68      37.354  29.165  51.882  1.00 36.31           C
ATOM    530  C   VAL A  68      37.652  29.770  55.589  1.00 36.31           C
ATOM    531  O   VAL A  68      38.706  30.307  55.929  1.00 36.31           O
ATOM    532  N   ILE A  69      36.928  29.009  56.429  1.00 86.60           N
ATOM    533  CA  ILE A  69      37.376  28.840  57.777  1.00 86.60           C
ATOM    534  CB  ILE A  69      36.451  29.460  58.782  1.00 86.60           C
ATOM    535  CG1 ILE A  69      36.273  30.959  58.494  1.00 86.60           C
ATOM    536  CG2 ILE A  69      37.016  29.172  60.182  1.00 86.60           C
ATOM    537  CD1 ILE A  69      37.579  31.749  58.537  1.00 86.60           C
ATOM    538  C   ILE A  69      37.410  27.377  58.061  1.00 86.60           C
ATOM    539  O   ILE A  69      36.624  26.607  57.511  1.00 86.60           O
ATOM    540  N   ASN A  70      38.348  26.958  58.930  1.00 44.08           N
ATOM    541  CA  ASN A  70      38.463  25.571  59.251  1.00 44.08           C
ATOM    542  CB  ASN A  70      39.917  25.081  59.180  1.00 44.08           C
ATOM    543  CG  ASN A  70      40.428  25.359  57.772  1.00 44.08           C
ATOM    544  OD1 ASN A  70      39.851  24.909  56.784  1.00 44.08           O
ATOM    545  ND2 ASN A  70      41.535  26.145  57.678  1.00 44.08           N
ATOM    546  C   ASN A  70      38.023  25.426  60.665  1.00 44.08           C
ATOM    547  O   ASN A  70      38.552  26.070  61.568  1.00 44.08           O
ATOM    548  N   ILE A  71      37.023  24.565  60.892  1.00 60.43           N
ATOM    549  CA  ILE A  71      36.557  24.330  62.221  1.00 60.43           C
ATOM    550  CB  ILE A  71      35.077  24.048  62.266  1.00 60.43           C
ATOM    551  CG1 ILE A  71      34.267  25.243  61.730  1.00 60.43           C
ATOM    552  CG2 ILE A  71      34.712  23.644  63.703  1.00 60.43           C
ATOM    553  CD1 ILE A  71      32.804  24.906  61.436  1.00 60.43           C
ATOM    554  C   ILE A  71      37.251  23.071  62.637  1.00 60.43           C
ATOM    555  O   ILE A  71      36.926  21.987  62.156  1.00 60.43           O
ATOM    556  N   PRO A  72      38.216  23.186  63.506  1.00 66.42           N
ATOM    557  CA  PRO A  72      38.998  22.074  63.978  1.00 66.42           C
ATOM    558  CD  PRO A  72      38.514  24.426  64.204  1.00 66.42           C
ATOM    559  CB  PRO A  72      40.080  22.694  64.865  1.00 66.42           C
ATOM    560  CG  PRO A  72      39.435  24.003  65.361  1.00 66.42           C
ATOM    561  C   PRO A  72      38.133  21.127  64.748  1.00 66.42           C
ATOM    562  O   PRO A  72      37.100  21.548  65.266  1.00 66.42           O
ATOM    563  N   ALA A  73      38.531  19.841  64.825  1.00 32.83           N
ATOM    564  CA  ALA A  73      37.757  18.885  65.560  1.00 32.83           C
ATOM    565  CB  ALA A  73      38.290  17.444  65.462  1.00 32.83           C
ATOM    566  C   ALA A  73      37.818  19.293  66.996  1.00 32.83           C
ATOM    567  O   ALA A  73      38.834  19.815  67.453  1.00 32.83           O
ATOM    568  N   THR A  74      36.708  19.075  67.734  1.00 64.23           N
ATOM    569  CA  THR A  74      36.599  19.454  69.111  1.00 64.23           C
ATOM    570  CB  THR A  74      35.727  20.671  69.285  1.00 64.23           C
ATOM    571  OG1 THR A  74      36.257  21.750  68.536  1.00 64.23           O
ATOM    572  CG2 THR A  74      35.662  21.088  70.759  1.00 64.23           C
ATOM    573  C   THR A  74      35.936  18.318  69.830  1.00 64.23           C
ATOM    574  O   THR A  74      35.392  17.409  69.204  1.00 64.23           O
ATOM    575  N   THR A  75      36.012  18.330  71.176  1.00113.08           N
ATOM    576  CA  THR A  75      35.352  17.353  71.989  1.00113.08           C
ATOM    577  CB  THR A  75      36.309  16.542  72.815  1.00113.08           C
ATOM    578  OG1 THR A  75      35.609  15.570  73.579  1.00113.08           O
ATOM    579  CG2 THR A  75      37.103  17.490  73.725  1.00113.08           C
ATOM    580  C   THR A  75      34.462  18.123  72.914  1.00113.08           C
ATOM    581  O   THR A  75      34.792  19.239  73.316  1.00113.08           O
ATOM    582  N   VAL A  76      33.284  17.562  73.252  1.00 47.61           N
ATOM    583  CA  VAL A  76      32.385  18.251  74.134  1.00 47.61           C
ATOM    584  CB  VAL A  76      31.242  18.910  73.415  1.00 47.61           C
ATOM    585  CG1 VAL A  76      31.807  20.019  72.506  1.00 47.61           C
ATOM    586  CG2 VAL A  76      30.452  17.832  72.653  1.00 47.61           C
ATOM    587  C   VAL A  76      31.813  17.260  75.111  1.00 47.61           C
ATOM    588  O   VAL A  76      31.755  16.061  74.839  1.00 47.61           O
ATOM    589  N   PRO A  77      31.417  17.735  76.270  1.00 80.29           N
ATOM    590  CA  PRO A  77      30.808  16.901  77.273  1.00 80.29           C
ATOM    591  CD  PRO A  77      31.916  18.983  76.813  1.00 80.29           C
ATOM    592  CB  PRO A  77      30.875  17.697  78.579  1.00 80.29           C
ATOM    593  CG  PRO A  77      31.144  19.147  78.130  1.00 80.29           C
ATOM    594  C   PRO A  77      29.407  16.564  76.859  1.00 80.29           C
ATOM    595  O   PRO A  77      28.765  17.396  76.219  1.00 80.29           O
ATOM    596  N   VAL A  78      28.907  15.357  77.207  1.00 94.33           N
ATOM    597  CA  VAL A  78      27.559  15.006  76.842  1.00 94.33           C
ATOM    598  CB  VAL A  78      27.452  14.101  75.644  1.00 94.33           C
ATOM    599  CG1 VAL A  78      28.058  12.731  76.000  1.00 94.33           C
ATOM    600  CG2 VAL A  78      25.975  14.037  75.218  1.00 94.33           C
ATOM    601  C   VAL A  78      26.916  14.280  77.985  1.00 94.33           C
ATOM    602  O   VAL A  78      27.571  13.560  78.740  1.00 94.33           O
ATOM    603  N   PHE A  79      25.587  14.460  78.129  1.00 67.50           N
ATOM    604  CA  PHE A  79      24.828  13.837  79.180  1.00 67.50           C
ATOM    605  CB  PHE A  79      24.205  14.896  80.119  1.00 67.50           C
ATOM    606  CG  PHE A  79      23.303  14.283  81.141  1.00 67.50           C
ATOM    607  CD1 PHE A  79      23.812  13.632  82.242  1.00 67.50           C
ATOM    608  CD2 PHE A  79      21.935  14.394  81.017  1.00 67.50           C
ATOM    609  CE1 PHE A  79      22.973  13.084  83.183  1.00 67.50           C
ATOM    610  CE2 PHE A  79      21.091  13.846  81.955  1.00 67.50           C
ATOM    611  CZ  PHE A  79      21.610  13.187  83.044  1.00 67.50           C
ATOM    612  C   PHE A  79      23.713  13.062  78.554  1.00 67.50           C
ATOM    613  O   PHE A  79      23.046  13.544  77.641  1.00 67.50           O
ATOM    614  N   LYS A  80      23.503  11.804  79.001  1.00 84.50           N
ATOM    615  CA  LYS A  80      22.357  11.074  78.540  1.00 84.50           C
ATOM    616  CB  LYS A  80      22.646   9.859  77.639  1.00 84.50           C
ATOM    617  CG  LYS A  80      22.997  10.268  76.206  1.00 84.50           C
ATOM    618  CD  LYS A  80      23.296   9.092  75.276  1.00 84.50           C
ATOM    619  CE  LYS A  80      24.721   8.545  75.367  1.00 84.50           C
ATOM    620  NZ  LYS A  80      24.842   7.351  74.500  1.00 84.50           N
ATOM    621  C   LYS A  80      21.617  10.630  79.759  1.00 84.50           C
ATOM    622  O   LYS A  80      22.160   9.940  80.620  1.00 84.50           O
ATOM    623  N   ALA A  81      20.337  11.033  79.853  1.00 36.44           N
ATOM    624  CA  ALA A  81      19.548  10.766  81.024  1.00 36.44           C
ATOM    625  CB  ALA A  81      18.232  11.562  81.076  1.00 36.44           C
ATOM    626  C   ALA A  81      19.193   9.318  81.084  1.00 36.44           C
ATOM    627  O   ALA A  81      18.988   8.669  80.060  1.00 36.44           O
ATOM    628  N   GLY A  82      19.107   8.788  82.321  1.00 19.24           N
ATOM    629  CA  GLY A  82      18.765   7.413  82.544  1.00 19.24           C
ATOM    630  C   GLY A  82      17.278   7.302  82.456  1.00 19.24           C
ATOM    631  O   GLY A  82      16.579   8.310  82.382  1.00 19.24           O
ATOM    632  N   LYS A  83      16.759   6.059  82.490  1.00 41.76           N
ATOM    633  CA  LYS A  83      15.350   5.836  82.323  1.00 41.76           C
ATOM    634  CB  LYS A  83      14.934   4.360  82.238  1.00 41.76           C
ATOM    635  CG  LYS A  83      13.420   4.220  82.047  1.00 41.76           C
ATOM    636  CD  LYS A  83      12.948   2.831  81.610  1.00 41.76           C
ATOM    637  CE  LYS A  83      11.428   2.739  81.435  1.00 41.76           C
ATOM    638  NZ  LYS A  83      11.045   1.382  80.984  1.00 41.76           N
ATOM    639  C   LYS A  83      14.556   6.436  83.440  1.00 41.76           C
ATOM    640  O   LYS A  83      13.477   6.976  83.203  1.00 41.76           O
ATOM    641  N   GLU A  84      15.040   6.343  84.692  1.00 94.68           N
ATOM    642  CA  GLU A  84      14.273   6.869  85.790  1.00 94.68           C
ATOM    643  CB  GLU A  84      14.904   6.579  87.164  1.00 94.68           C
ATOM    644  CG  GLU A  84      14.728   5.137  87.650  1.00 94.68           C
ATOM    645  CD  GLU A  84      15.552   4.213  86.767  1.00 94.68           C
ATOM    646  OE1 GLU A  84      15.071   3.888  85.650  1.00 94.68           O
ATOM    647  OE2 GLU A  84      16.669   3.817  87.199  1.00 94.68           O
ATOM    648  C   GLU A  84      14.149   8.361  85.656  1.00 94.68           C
ATOM    649  O   GLU A  84      13.095   8.938  85.923  1.00 94.68           O
ATOM    650  N   PHE A  85      15.232   9.036  85.244  1.00114.19           N
ATOM    651  CA  PHE A  85      15.196  10.467  85.137  1.00114.19           C
ATOM    652  CB  PHE A  85      16.538  11.016  84.626  1.00114.19           C
ATOM    653  CG  PHE A  85      16.673  12.458  84.974  1.00114.19           C
ATOM    654  CD1 PHE A  85      15.772  13.399  84.534  1.00114.19           C
ATOM    655  CD2 PHE A  85      17.755  12.870  85.716  1.00114.19           C
ATOM    656  CE1 PHE A  85      15.934  14.725  84.867  1.00114.19           C
ATOM    657  CE2 PHE A  85      17.923  14.192  86.048  1.00114.19           C
ATOM    658  CZ  PHE A  85      17.007  15.126  85.627  1.00114.19           C
ATOM    659  C   PHE A  85      14.180  10.812  84.087  1.00114.19           C
ATOM    660  O   PHE A  85      13.323  11.676  84.269  1.00114.19           O
ATOM    661  N   LYS A  86      14.258  10.112  82.944  1.00144.27           N
ATOM    662  CA  LYS A  86      13.421  10.378  81.815  1.00144.27           C
ATOM    663  CB  LYS A  86      13.825   9.551  80.585  1.00144.27           C
ATOM    664  CG  LYS A  86      13.197  10.041  79.279  1.00144.27           C
ATOM    665  CD  LYS A  86      13.882   9.483  78.029  1.00144.27           C
ATOM    666  CE  LYS A  86      13.762   7.963  77.889  1.00144.27           C
ATOM    667  NZ  LYS A  86      12.411   7.603  77.402  1.00144.27           N
ATOM    668  C   LYS A  86      11.993  10.090  82.136  1.00144.27           C
ATOM    669  O   LYS A  86      11.105  10.832  81.718  1.00144.27           O
ATOM    670  N   ASP A  87      11.716   9.014  82.897  1.00188.47           N
ATOM    671  CA  ASP A  87      10.334   8.700  83.087  1.00188.47           C
ATOM    672  CB  ASP A  87      10.018   7.187  83.124  1.00188.47           C
ATOM    673  CG  ASP A  87      10.675   6.532  84.336  1.00188.47           C
ATOM    674  OD1 ASP A  87      11.605   7.152  84.914  1.00188.47           O
ATOM    675  OD2 ASP A  87      10.257   5.398  84.697  1.00188.47           O
ATOM    676  C   ASP A  87       9.826   9.300  84.343  1.00188.47           C
ATOM    677  O   ASP A  87       9.097   8.655  85.088  1.00188.47           O
ATOM    678  N   LYS A  88      10.130  10.574  84.625  1.00258.11           N
ATOM    679  CA  LYS A  88       9.472  11.062  85.792  1.00258.11           C
ATOM    680  CB  LYS A  88      10.154  12.283  86.429  1.00258.11           C
ATOM    681  CG  LYS A  88       9.791  12.456  87.901  1.00258.11           C
ATOM    682  CD  LYS A  88       8.289  12.510  88.177  1.00258.11           C
ATOM    683  CE  LYS A  88       7.966  12.567  89.669  1.00258.11           C
ATOM    684  NZ  LYS A  88       6.510  12.737  89.864  1.00258.11           N
ATOM    685  C   LYS A  88       8.099  11.498  85.315  1.00258.11           C
ATOM    686  O   LYS A  88       7.772  12.675  85.494  1.00258.11           O
ATOM    687  N   VAL A  89       7.327  10.544  84.673  1.00188.19           N
ATOM    688  CA  VAL A  89       5.960  10.536  84.158  1.00188.19           C
ATOM    689  CB  VAL A  89       5.701  11.538  83.065  1.00188.19           C
ATOM    690  CG1 VAL A  89       5.788  12.961  83.634  1.00188.19           C
ATOM    691  CG2 VAL A  89       6.691  11.267  81.920  1.00188.19           C
ATOM    692  C   VAL A  89       5.731   9.191  83.523  1.00188.19           C
ATOM    693  O   VAL A  89       6.681   8.551  83.077  1.00188.19           O
ATOM    694  N   ASN A  90       4.461   8.732  83.431  1.00245.41           N
ATOM    695  CA  ASN A  90       4.227   7.430  82.862  1.00245.41           C
ATOM    696  CB  ASN A  90       4.032   6.341  83.938  1.00245.41           C
ATOM    697  CG  ASN A  90       3.892   4.981  83.267  1.00245.41           C
ATOM    698  OD1 ASN A  90       2.942   4.245  83.528  1.00245.41           O
ATOM    699  ND2 ASN A  90       4.863   4.634  82.380  1.00245.41           N
ATOM    700  C   ASN A  90       2.986   7.465  82.028  1.00245.41           C
ATOM    701  O   ASN A  90       2.148   8.354  82.170  1.00245.41           O
ATOM    702  N   LYS A  91       2.858   6.483  81.110  1.00130.82           N
ATOM    703  CA  LYS A  91       1.700   6.380  80.274  1.00130.82           C
ATOM    704  CB  LYS A  91       1.861   5.345  79.148  1.00130.82           C
ATOM    705  CG  LYS A  91       2.223   3.945  79.648  1.00130.82           C
ATOM    706  CD  LYS A  91       2.026   2.846  78.601  1.00130.82           C
ATOM    707  CE  LYS A  91       0.562   2.441  78.422  1.00130.82           C
ATOM    708  NZ  LYS A  91       0.060   1.813  79.665  1.00130.82           N
ATOM    709  C   LYS A  91       0.537   5.950  81.158  1.00130.82           C
ATOM    710  O   LYS A  91       0.205   6.721  82.098  1.00130.82           O
ATOM    711  OXT LYS A  91      -0.038   4.857  80.909  1.00130.82           O
TER     712      LYS A  91
ATOM    713  N   MET B  92      33.713   5.232  85.090  1.00 32.42           N
ATOM    714  CA  MET B  92      33.430   5.335  86.541  1.00 32.42           C
ATOM    715  CB  MET B  92      33.914   6.688  87.093  1.00 32.42           C
ATOM    716  CG  MET B  92      33.692   6.833  88.598  1.00 32.42           C
ATOM    717  SD  MET B  92      34.288   8.398  89.299  1.00 32.42           S
ATOM    718  CE  MET B  92      36.042   7.929  89.242  1.00 32.42           C
ATOM    719  C   MET B  92      31.971   5.206  86.830  1.00 32.42           C
ATOM    720  O   MET B  92      31.150   5.924  86.262  1.00 32.42           O
ATOM    721  N   ASN B  93      31.611   4.252  87.712  1.00 56.98           N
ATOM    722  CA  ASN B  93      30.240   4.047  88.082  1.00 56.98           C
ATOM    723  CB  ASN B  93      29.822   2.563  88.159  1.00 56.98           C
ATOM    724  CG  ASN B  93      30.643   1.822  89.204  1.00 56.98           C
ATOM    725  OD1 ASN B  93      31.337   2.425  90.020  1.00 56.98           O
ATOM    726  ND2 ASN B  93      30.565   0.463  89.169  1.00 56.98           N
ATOM    727  C   ASN B  93      29.970   4.731  89.388  1.00 56.98           C
ATOM    728  O   ASN B  93      30.858   5.332  89.991  1.00 56.98           O
ATOM    729  N   LYS B  94      28.709   4.651  89.857  1.00122.57           N
ATOM    730  CA  LYS B  94      28.270   5.347  91.035  1.00122.57           C
ATOM    731  CB  LYS B  94      26.763   5.131  91.283  0.00122.57           C
ATOM    732  CG  LYS B  94      26.111   6.189  92.172  0.00122.57           C
ATOM    733  CD  LYS B  94      26.477   6.106  93.649  0.00122.57           C
ATOM    734  CE  LYS B  94      25.334   5.538  94.488  0.00122.57           C
ATOM    735  NZ  LYS B  94      25.753   5.449  95.899  0.00122.57           N
ATOM    736  C   LYS B  94      29.075   4.911  92.227  1.00122.57           C
ATOM    737  O   LYS B  94      29.500   5.747  93.024  1.00122.57           O
ATOM    738  N   ALA B  95      29.334   3.595  92.368  1.00 30.10           N
ATOM    739  CA  ALA B  95      30.068   3.090  93.497  1.00 30.10           C
ATOM    740  CB  ALA B  95      30.198   1.558  93.495  1.00 30.10           C
ATOM    741  C   ALA B  95      31.458   3.658  93.475  1.00 30.10           C
ATOM    742  O   ALA B  95      32.023   3.969  94.520  1.00 30.10           O
ATOM    743  N   GLU B  96      32.060   3.772  92.275  1.00 43.90           N
ATOM    744  CA  GLU B  96      33.402   4.268  92.114  1.00 43.90           C
ATOM    745  CB  GLU B  96      33.915   4.123  90.672  1.00 43.90           C
ATOM    746  CG  GLU B  96      34.059   2.670  90.219  1.00 43.90           C
ATOM    747  CD  GLU B  96      34.567   2.696  88.789  1.00 43.90           C
ATOM    748  OE1 GLU B  96      35.166   3.734  88.404  1.00 43.90           O
ATOM    749  OE2 GLU B  96      34.361   1.687  88.064  1.00 43.90           O
ATOM    750  C   GLU B  96      33.465   5.726  92.447  1.00 43.90           C
ATOM    751  O   GLU B  96      34.447   6.194  93.019  1.00 43.90           O
ATOM    752  N   LEU B  97      32.429   6.484  92.052  1.00 59.63           N
ATOM    753  CA  LEU B  97      32.349   7.904  92.252  1.00 59.63           C
ATOM    754  CB  LEU B  97      31.087   8.418  91.538  1.00 59.63           C
ATOM    755  CG  LEU B  97      30.765   9.915  91.593  1.00 59.63           C
ATOM    756  CD1 LEU B  97      31.909  10.778  91.038  1.00 59.63           C
ATOM    757  CD2 LEU B  97      29.452  10.147  90.826  1.00 59.63           C
ATOM    758  C   LEU B  97      32.288   8.200  93.723  1.00 59.63           C
ATOM    759  O   LEU B  97      32.962   9.105  94.216  1.00 59.63           O
ATOM    760  N   ILE B  98      31.488   7.417  94.467  1.00131.59           N
ATOM    761  CA  ILE B  98      31.321   7.620  95.878  1.00131.59           C
ATOM    762  CB  ILE B  98      30.226   6.770  96.485  1.00131.59           C
ATOM    763  CG1 ILE B  98      30.497   5.260  96.383  1.00131.59           C
ATOM    764  CG2 ILE B  98      28.911   7.199  95.813  1.00131.59           C
ATOM    765  CD1 ILE B  98      31.506   4.715  97.394  1.00131.59           C
ATOM    766  C   ILE B  98      32.625   7.386  96.579  1.00131.59           C
ATOM    767  O   ILE B  98      32.965   8.107  97.516  1.00131.59           O
ATOM    768  N   THR B  99      33.401   6.376  96.146  1.00 29.31           N
ATOM    769  CA  THR B  99      34.642   6.075  96.801  1.00 29.31           C
ATOM    770  CB  THR B  99      35.314   4.856  96.239  1.00 29.31           C
ATOM    771  OG1 THR B  99      34.449   3.734  96.334  1.00 29.31           O
ATOM    772  CG2 THR B  99      36.594   4.584  97.047  1.00 29.31           C
ATOM    773  C   THR B  99      35.574   7.237  96.647  1.00 29.31           C
ATOM    774  O   THR B  99      36.261   7.612  97.595  1.00 29.31           O
ATOM    775  N   SER B 100      35.619   7.842  95.445  1.00 33.84           N
ATOM    776  CA  SER B 100      36.530   8.921  95.181  1.00 33.84           C
ATOM    777  CB  SER B 100      36.530   9.357  93.707  1.00 33.84           C
ATOM    778  OG  SER B 100      35.270   9.914  93.359  1.00 33.84           O
ATOM    779  C   SER B 100      36.174  10.128  96.001  1.00 33.84           C
ATOM    780  O   SER B 100      37.053  10.867  96.444  1.00 33.84           O
ATOM    781  N   MET B 101      34.862  10.377  96.168  1.00 59.08           N
ATOM    782  CA  MET B 101      34.293  11.504  96.863  1.00 59.08           C
ATOM    783  CB  MET B 101      32.781  11.585  96.648  1.00 59.08           C
ATOM    784  CG  MET B 101      32.386  11.783  95.189  1.00 59.08           C
ATOM    785  SD  MET B 101      30.614  11.527  94.902  1.00 59.08           S
ATOM    786  CE  MET B 101      30.081  12.938  95.914  1.00 59.08           C
ATOM    787  C   MET B 101      34.505  11.429  98.342  1.00 59.08           C
ATOM    788  O   MET B 101      34.661  12.450  99.011  1.00 59.08           O
ATOM    789  N   ALA B 102      34.451  10.211  98.906  1.00 33.82           N
ATOM    790  CA  ALA B 102      34.625  10.050 100.319  1.00 33.82           C
ATOM    791  CB  ALA B 102      34.496   8.583 100.767  1.00 33.82           C
ATOM    792  C   ALA B 102      36.005  10.509 100.665  1.00 33.82           C
ATOM    793  O   ALA B 102      36.226  11.121 101.709  1.00 33.82           O
ATOM    794  N   GLU B 103      36.974  10.199  99.787  1.00 87.04           N
ATOM    795  CA  GLU B 103      38.355  10.500 100.039  1.00 87.04           C
ATOM    796  CB  GLU B 103      39.277   9.882  98.973  1.00 87.04           C
ATOM    797  CG  GLU B 103      39.097   8.368  98.794  1.00 87.04           C
ATOM    798  CD  GLU B 103      39.459   7.624 100.078  0.00 87.04           C
ATOM    799  OE1 GLU B 103      39.318   8.209 101.185  0.00 87.04           O
ATOM    800  OE2 GLU B 103      39.878   6.441  99.964  0.00 87.04           O
ATOM    801  C   GLU B 103      38.617  11.981 100.050  1.00 87.04           C
ATOM    802  O   GLU B 103      39.262  12.492 100.964  1.00 87.04           O
ATOM    803  N   LYS B 104      38.109  12.711  99.038  1.00137.79           N
ATOM    804  CA  LYS B 104      38.384  14.117  98.875  1.00137.79           C
ATOM    805  CB  LYS B 104      37.712  14.703  97.618  1.00137.79           C
ATOM    806  CG  LYS B 104      38.056  13.999  96.302  1.00137.79           C
ATOM    807  CD  LYS B 104      39.536  14.023  95.926  1.00137.79           C
ATOM    808  CE  LYS B 104      39.790  13.541  94.496  1.00137.79           C
ATOM    809  NZ  LYS B 104      39.150  12.224  94.287  1.00137.79           N
ATOM    810  C   LYS B 104      37.823  14.898 100.031  1.00137.79           C
ATOM    811  O   LYS B 104      38.477  15.788 100.571  1.00137.79           O
ATOM    812  N   SER B 105      36.564  14.598 100.405  1.00 97.83           N
ATOM    813  CA  SER B 105      35.832  15.286 101.435  1.00 97.83           C
ATOM    814  CB  SER B 105      34.313  15.070 101.317  1.00 97.83           C
ATOM    815  OG  SER B 105      33.839  15.609 100.092  1.00 97.83           O
ATOM    816  C   SER B 105      36.245  14.856 102.815  1.00 97.83           C
ATOM    817  O   SER B 105      35.973  15.560 103.788  1.00 97.83           O
ATOM    818  N   LYS B 106      36.940  13.710 102.944  1.00114.57           N
ATOM    819  CA  LYS B 106      37.309  13.200 104.239  1.00114.57           C
ATOM    820  CB  LYS B 106      38.112  14.201 105.092  1.00114.57           C
ATOM    821  CG  LYS B 106      39.563  14.383 104.638  1.00114.57           C
ATOM    822  CD  LYS B 106      40.412  13.117 104.771  1.00114.57           C
ATOM    823  CE  LYS B 106      41.857  13.296 104.302  1.00114.57           C
ATOM    824  NZ  LYS B 106      42.609  12.033 104.475  1.00114.57           N
ATOM    825  C   LYS B 106      36.108  12.787 105.047  1.00114.57           C
ATOM    826  O   LYS B 106      36.000  13.130 106.225  1.00114.57           O
ATOM    827  N   LEU B 107      35.165  12.044 104.427  1.00108.86           N
ATOM    828  CA  LEU B 107      34.041  11.491 105.139  1.00108.86           C
ATOM    829  CB  LEU B 107      32.656  11.957 104.644  1.00108.86           C
ATOM    830  CG  LEU B 107      32.338  13.434 104.945  1.00108.86           C
ATOM    831  CD1 LEU B 107      33.271  14.377 104.171  1.00108.86           C
ATOM    832  CD2 LEU B 107      30.847  13.741 104.718  1.00108.86           C
ATOM    833  C   LEU B 107      34.090   9.998 104.974  1.00108.86           C
ATOM    834  O   LEU B 107      35.094   9.448 104.523  1.00108.86           O
ATOM    835  N   THR B 108      33.014   9.304 105.412  1.00113.43           N
ATOM    836  CA  THR B 108      32.877   7.882 105.247  1.00113.43           C
ATOM    837  CB  THR B 108      31.968   7.246 106.262  1.00113.43           C
ATOM    838  OG1 THR B 108      31.884   5.846 106.035  1.00113.43           O
ATOM    839  CG2 THR B 108      30.576   7.891 106.162  1.00113.43           C
ATOM    840  C   THR B 108      32.279   7.635 103.892  1.00113.43           C
ATOM    841  O   THR B 108      31.810   8.557 103.226  1.00113.43           O
ATOM    842  N   LYS B 109      32.324   6.366 103.439  1.00134.99           N
ATOM    843  CA  LYS B 109      31.763   5.957 102.182  1.00134.99           C
ATOM    844  CB  LYS B 109      32.129   4.503 101.827  1.00134.99           C
ATOM    845  CG  LYS B 109      31.954   3.520 102.989  1.00134.99           C
ATOM    846  CD  LYS B 109      31.987   2.049 102.566  0.00134.99           C
ATOM    847  CE  LYS B 109      32.828   1.775 101.318  0.00134.99           C
ATOM    848  NZ  LYS B 109      32.053   2.109 100.103  0.00134.99           N
ATOM    849  C   LYS B 109      30.270   6.075 102.247  1.00134.99           C
ATOM    850  O   LYS B 109      29.622   6.441 101.268  1.00134.99           O
ATOM    851  N   LYS B 110      29.686   5.758 103.417  1.00128.96           N
ATOM    852  CA  LYS B 110      28.260   5.776 103.577  1.00128.96           C
ATOM    853  CB  LYS B 110      27.784   5.191 104.921  1.00128.96           C
ATOM    854  CG  LYS B 110      28.132   6.020 106.156  1.00128.96           C
ATOM    855  CD  LYS B 110      27.425   5.525 107.421  1.00128.96           C
ATOM    856  CE  LYS B 110      28.284   4.582 108.267  1.00128.96           C
ATOM    857  NZ  LYS B 110      28.678   3.397 107.471  1.00128.96           N
ATOM    858  C   LYS B 110      27.732   7.175 103.435  1.00128.96           C
ATOM    859  O   LYS B 110      26.611   7.360 102.966  1.00128.96           O
ATOM    860  N   ASP B 111      28.492   8.190 103.900  1.00 47.28           N
ATOM    861  CA  ASP B 111      28.082   9.570 103.814  1.00 47.28           C
ATOM    862  CB  ASP B 111      28.954  10.497 104.676  1.00 47.28           C
ATOM    863  CG  ASP B 111      28.628  10.202 106.133  1.00 47.28           C
ATOM    864  OD1 ASP B 111      27.466   9.798 106.403  1.00 47.28           O
ATOM    865  OD2 ASP B 111      29.534  10.372 106.992  1.00 47.28           O
ATOM    866  C   ASP B 111      28.145  10.073 102.404  1.00 47.28           C
ATOM    867  O   ASP B 111      27.258  10.798 101.952  1.00 47.28           O
ATOM    868  N   ALA B 112      29.210   9.711 101.663  1.00 36.21           N
ATOM    869  CA  ALA B 112      29.332  10.195 100.321  1.00 36.21           C
ATOM    870  CB  ALA B 112      30.601   9.690  99.616  1.00 36.21           C
ATOM    871  C   ALA B 112      28.151   9.683  99.561  1.00 36.21           C
ATOM    872  O   ALA B 112      27.488  10.434  98.847  1.00 36.21           O
ATOM    873  N   GLU B 113      27.836   8.390  99.757  1.00 80.17           N
ATOM    874  CA  GLU B 113      26.780   7.709  99.064  1.00 80.17           C
ATOM    875  CB  GLU B 113      26.692   6.233  99.490  1.00 80.17           C
ATOM    876  CG  GLU B 113      25.587   5.439  98.797  1.00 80.17           C
ATOM    877  CD  GLU B 113      25.675   3.991  99.259  1.00 80.17           C
ATOM    878  OE1 GLU B 113      26.278   3.740 100.337  1.00 80.17           O
ATOM    879  OE2 GLU B 113      25.139   3.113  98.532  1.00 80.17           O
ATOM    880  C   GLU B 113      25.456   8.337  99.377  1.00 80.17           C
ATOM    881  O   GLU B 113      24.668   8.610  98.474  1.00 80.17           O
ATOM    882  N   LEU B 114      25.174   8.592 100.667  1.00 97.85           N
ATOM    883  CA  LEU B 114      23.903   9.139 101.050  1.00 97.85           C
ATOM    884  CB  LEU B 114      23.712   9.199 102.575  1.00 97.85           C
ATOM    885  CG  LEU B 114      23.629   7.805 103.223  1.00 97.85           C
ATOM    886  CD1 LEU B 114      23.331   7.899 104.729  1.00 97.85           C
ATOM    887  CD2 LEU B 114      22.630   6.907 102.475  1.00 97.85           C
ATOM    888  C   LEU B 114      23.761  10.524 100.496  1.00 97.85           C
ATOM    889  O   LEU B 114      22.677  10.925 100.076  1.00 97.85           O
ATOM    890  N   ALA B 115      24.849  11.314 100.525  1.00 34.23           N
ATOM    891  CA  ALA B 115      24.795  12.651 100.005  1.00 34.23           C
ATOM    892  CB  ALA B 115      26.091  13.441 100.255  1.00 34.23           C
ATOM    893  C   ALA B 115      24.577  12.617  98.521  1.00 34.23           C
ATOM    894  O   ALA B 115      23.758  13.366  97.989  1.00 34.23           O
ATOM    895  N   LEU B 116      25.306  11.737  97.807  1.00 50.21           N
ATOM    896  CA  LEU B 116      25.202  11.692  96.374  1.00 50.21           C
ATOM    897  CB  LEU B 116      26.192  10.702  95.734  1.00 50.21           C
ATOM    898  CG  LEU B 116      26.079  10.651  94.203  1.00 50.21           C
ATOM    899  CD1 LEU B 116      26.374  12.027  93.595  1.00 50.21           C
ATOM    900  CD2 LEU B 116      26.967   9.557  93.598  1.00 50.21           C
ATOM    901  C   LEU B 116      23.821  11.282  95.978  1.00 50.21           C
ATOM    902  O   LEU B 116      23.209  11.903  95.111  1.00 50.21           O
ATOM    903  N   LYS B 117      23.278  10.238  96.635  1.00140.83           N
ATOM    904  CA  LYS B 117      21.993   9.717  96.278  1.00140.83           C
ATOM    905  CB  LYS B 117      21.608   8.483  97.111  1.00140.83           C
ATOM    906  CG  LYS B 117      20.389   7.742  96.566  1.00140.83           C
ATOM    907  CD  LYS B 117      20.633   7.164  95.171  1.00140.83           C
ATOM    908  CE  LYS B 117      22.046   6.606  94.980  1.00140.83           C
ATOM    909  NZ  LYS B 117      22.278   6.280  93.556  1.00140.83           N
ATOM    910  C   LYS B 117      20.951  10.774  96.485  1.00140.83           C
ATOM    911  O   LYS B 117      20.067  10.951  95.648  1.00140.83           O
ATOM    912  N   ALA B 118      21.039  11.522  97.601  1.00 25.40           N
ATOM    913  CA  ALA B 118      20.061  12.533  97.893  1.00 25.40           C
ATOM    914  CB  ALA B 118      20.318  13.243  99.233  1.00 25.40           C
ATOM    915  C   ALA B 118      20.110  13.576  96.821  1.00 25.40           C
ATOM    916  O   ALA B 118      19.078  14.048  96.347  1.00 25.40           O
ATOM    917  N   LEU B 119      21.331  13.939  96.392  1.00109.20           N
ATOM    918  CA  LEU B 119      21.580  14.948  95.398  1.00109.20           C
ATOM    919  CB  LEU B 119      23.084  14.984  95.060  1.00109.20           C
ATOM    920  CG  LEU B 119      23.457  15.747  93.774  1.00109.20           C
ATOM    921  CD1 LEU B 119      23.162  17.237  93.899  1.00109.20           C
ATOM    922  CD2 LEU B 119      24.905  15.470  93.346  1.00109.20           C
ATOM    923  C   LEU B 119      20.899  14.603  94.108  1.00109.20           C
ATOM    924  O   LEU B 119      20.243  15.453  93.505  1.00109.20           O
ATOM    925  N   ILE B 120      21.059  13.347  93.647  1.00 96.22           N
ATOM    926  CA  ILE B 120      20.530  12.923  92.375  1.00 96.22           C
ATOM    927  CB  ILE B 120      20.976  11.545  91.978  1.00 96.22           C
ATOM    928  CG1 ILE B 120      20.439  10.494  92.962  1.00 96.22           C
ATOM    929  CG2 ILE B 120      22.510  11.556  91.857  1.00 96.22           C
ATOM    930  CD1 ILE B 120      20.583   9.058  92.465  1.00 96.22           C
ATOM    931  C   ILE B 120      19.032  12.912  92.412  1.00 96.22           C
ATOM    932  O   ILE B 120      18.376  13.319  91.454  1.00 96.22           O
ATOM    933  N   GLU B 121      18.445  12.418  93.517  1.00 41.84           N
ATOM    934  CA  GLU B 121      17.015  12.339  93.602  1.00 41.84           C
ATOM    935  CB  GLU B 121      16.512  11.745  94.926  1.00 41.84           C
ATOM    936  CG  GLU B 121      16.937  10.303  95.193  1.00 41.84           C
ATOM    937  CD  GLU B 121      16.339   9.920  96.539  1.00 41.84           C
ATOM    938  OE1 GLU B 121      15.090   9.762  96.592  1.00 41.84           O
ATOM    939  OE2 GLU B 121      17.110   9.791  97.527  1.00 41.84           O
ATOM    940  C   GLU B 121      16.461  13.725  93.571  1.00 41.84           C
ATOM    941  O   GLU B 121      15.448  13.986  92.926  1.00 41.84           O
ATOM    942  N   SER B 122      17.120  14.653  94.287  1.00 79.32           N
ATOM    943  CA  SER B 122      16.630  15.995  94.396  1.00 79.32           C
ATOM    944  CB  SER B 122      17.483  16.831  95.369  1.00 79.32           C
ATOM    945  OG  SER B 122      16.827  18.052  95.677  1.00 79.32           O
ATOM    946  C   SER B 122      16.643  16.650  93.046  1.00 79.32           C
ATOM    947  O   SER B 122      15.687  17.327  92.670  1.00 79.32           O
ATOM    948  N   VAL B 123      17.728  16.466  92.269  1.00 93.44           N
ATOM    949  CA  VAL B 123      17.797  17.087  90.976  1.00 93.44           C
ATOM    950  CB  VAL B 123      19.122  16.888  90.286  1.00 93.44           C
ATOM    951  CG1 VAL B 123      19.308  15.402  89.938  1.00 93.44           C
ATOM    952  CG2 VAL B 123      19.181  17.815  89.060  1.00 93.44           C
ATOM    953  C   VAL B 123      16.708  16.541  90.101  1.00 93.44           C
ATOM    954  O   VAL B 123      16.018  17.294  89.420  1.00 93.44           O
ATOM    955  N   GLU B 124      16.490  15.213  90.114  1.00 90.70           N
ATOM    956  CA  GLU B 124      15.501  14.650  89.243  1.00 90.70           C
ATOM    957  CB  GLU B 124      15.459  13.107  89.277  1.00 90.70           C
ATOM    958  CG  GLU B 124      15.151  12.495  90.644  1.00 90.70           C
ATOM    959  CD  GLU B 124      15.299  10.980  90.530  1.00 90.70           C
ATOM    960  OE1 GLU B 124      14.686  10.395  89.598  1.00 90.70           O
ATOM    961  OE2 GLU B 124      16.033  10.390  91.367  1.00 90.70           O
ATOM    962  C   GLU B 124      14.153  15.195  89.605  1.00 90.70           C
ATOM    963  O   GLU B 124      13.361  15.520  88.724  1.00 90.70           O
ATOM    964  N   GLU B 125      13.861  15.326  90.913  1.00 71.88           N
ATOM    965  CA  GLU B 125      12.586  15.811  91.360  1.00 71.88           C
ATOM    966  CB  GLU B 125      12.457  15.780  92.892  1.00 71.88           C
ATOM    967  CG  GLU B 125      12.393  14.367  93.475  1.00 71.88           C
ATOM    968  CD  GLU B 125      10.976  13.850  93.281  1.00 71.88           C
ATOM    969  OE1 GLU B 125      10.091  14.275  94.070  1.00 71.88           O
ATOM    970  OE2 GLU B 125      10.753  13.030  92.351  1.00 71.88           O
ATOM    971  C   GLU B 125      12.399  17.231  90.926  1.00 71.88           C
ATOM    972  O   GLU B 125      11.334  17.599  90.432  1.00 71.88           O
ATOM    973  N   ALA B 126      13.443  18.064  91.096  1.00 31.73           N
ATOM    974  CA  ALA B 126      13.356  19.461  90.777  1.00 31.73           C
ATOM    975  CB  ALA B 126      14.658  20.221  91.089  1.00 31.73           C
ATOM    976  C   ALA B 126      13.091  19.611  89.310  1.00 31.73           C
ATOM    977  O   ALA B 126      12.241  20.399  88.899  1.00 31.73           O
ATOM    978  N   LEU B 127      13.812  18.836  88.482  1.00153.81           N
ATOM    979  CA  LEU B 127      13.668  18.898  87.055  1.00153.81           C
ATOM    980  CB  LEU B 127      14.648  17.955  86.332  1.00153.81           C
ATOM    981  CG  LEU B 127      16.074  18.510  86.176  1.00153.81           C
ATOM    982  CD1 LEU B 127      16.109  19.541  85.049  1.00153.81           C
ATOM    983  CD2 LEU B 127      16.614  19.116  87.478  1.00153.81           C
ATOM    984  C   LEU B 127      12.282  18.484  86.659  1.00153.81           C
ATOM    985  O   LEU B 127      11.646  19.156  85.847  1.00153.81           O
ATOM    986  N   GLU B 128      11.756  17.384  87.238  1.00135.41           N
ATOM    987  CA  GLU B 128      10.457  16.922  86.840  1.00135.41           C
ATOM    988  CB  GLU B 128       9.986  15.620  87.512  1.00135.41           C
ATOM    989  CG  GLU B 128       8.566  15.258  87.071  1.00135.41           C
ATOM    990  CD  GLU B 128       8.565  15.295  85.547  1.00135.41           C
ATOM    991  OE1 GLU B 128       9.610  14.926  84.949  1.00135.41           O
ATOM    992  OE2 GLU B 128       7.527  15.695  84.957  1.00135.41           O
ATOM    993  C   GLU B 128       9.436  17.969  87.150  1.00135.41           C
ATOM    994  O   GLU B 128       8.442  18.101  86.437  1.00135.41           O
ATOM    995  N   LYS B 129       9.638  18.720  88.244  1.00133.50           N
ATOM    996  CA  LYS B 129       8.713  19.745  88.636  1.00133.50           C
ATOM    997  CB  LYS B 129       8.991  20.374  90.009  1.00133.50           C
ATOM    998  CG  LYS B 129       9.932  21.576  89.957  1.00133.50           C
ATOM    999  CD  LYS B 129       9.897  22.398  91.245  1.00133.50           C
ATOM   1000  CE  LYS B 129      10.360  23.842  91.054  1.00133.50           C
ATOM   1001  NZ  LYS B 129       9.319  24.609  90.335  1.00133.50           N
ATOM   1002  C   LYS B 129       8.739  20.857  87.629  1.00133.50           C
ATOM   1003  O   LYS B 129       7.767  21.598  87.505  1.00133.50           O
ATOM   1004  N   GLY B 130       9.854  21.029  86.888  1.00 34.87           N
ATOM   1005  CA  GLY B 130       9.914  22.120  85.952  1.00 34.87           C
ATOM   1006  C   GLY B 130      10.883  23.143  86.452  1.00 34.87           C
ATOM   1007  O   GLY B 130      10.951  24.253  85.926  1.00 34.87           O
ATOM   1008  N   GLU B 131      11.655  22.789  87.496  1.00 75.91           N
ATOM   1009  CA  GLU B 131      12.630  23.681  88.053  1.00 75.91           C
ATOM   1010  CB  GLU B 131      12.854  23.439  89.555  1.00 75.91           C
ATOM   1011  CG  GLU B 131      13.626  24.541  90.281  1.00 75.91           C
ATOM   1012  CD  GLU B 131      13.723  24.118  91.740  1.00 75.91           C
ATOM   1013  OE1 GLU B 131      13.336  22.958  92.041  1.00 75.91           O
ATOM   1014  OE2 GLU B 131      14.176  24.948  92.571  1.00 75.91           O
ATOM   1015  C   GLU B 131      13.933  23.456  87.343  1.00 75.91           C
ATOM   1016  O   GLU B 131      14.198  22.374  86.819  1.00 75.91           O
ATOM   1017  N   LYS B 132      14.768  24.513  87.287  1.00 99.82           N
ATOM   1018  CA  LYS B 132      16.064  24.467  86.665  1.00 99.82           C
ATOM   1019  CB  LYS B 132      16.410  25.787  85.949  1.00 99.82           C
ATOM   1020  CG  LYS B 132      17.835  25.854  85.397  1.00 99.82           C
ATOM   1021  CD  LYS B 132      18.131  27.151  84.640  1.00 99.82           C
ATOM   1022  CE  LYS B 132      17.662  27.140  83.186  1.00 99.82           C
ATOM   1023  NZ  LYS B 132      18.513  26.224  82.397  1.00 99.82           N
ATOM   1024  C   LYS B 132      17.073  24.312  87.760  1.00 99.82           C
ATOM   1025  O   LYS B 132      17.044  25.049  88.743  1.00 99.82           O
ATOM   1026  N   VAL B 133      18.000  23.339  87.624  1.00 48.94           N
ATOM   1027  CA  VAL B 133      19.023  23.181  88.622  1.00 48.94           C
ATOM   1028  CB  VAL B 133      19.263  21.749  89.014  1.00 48.94           C
ATOM   1029  CG1 VAL B 133      20.380  21.707  90.073  1.00 48.94           C
ATOM   1030  CG2 VAL B 133      17.937  21.143  89.509  1.00 48.94           C
ATOM   1031  C   VAL B 133      20.300  23.722  88.048  1.00 48.94           C
ATOM   1032  O   VAL B 133      20.774  23.257  87.012  1.00 48.94           O
ATOM   1033  N   GLN B 134      20.897  24.730  88.717  1.00 57.89           N
ATOM   1034  CA  GLN B 134      22.097  25.357  88.220  1.00 57.89           C
ATOM   1035  CB  GLN B 134      21.960  26.888  88.105  1.00 57.89           C
ATOM   1036  CG  GLN B 134      20.819  27.343  87.195  1.00 57.89           C
ATOM   1037  CD  GLN B 134      20.733  28.863  87.280  1.00 57.89           C
ATOM   1038  OE1 GLN B 134      19.662  29.448  87.125  1.00 57.89           O
ATOM   1039  NE2 GLN B 134      21.892  29.525  87.538  1.00 57.89           N
ATOM   1040  C   GLN B 134      23.197  25.121  89.214  1.00 57.89           C
ATOM   1041  O   GLN B 134      23.082  25.504  90.377  1.00 57.89           O
ATOM   1042  N   LEU B 135      24.311  24.501  88.774  1.00 84.63           N
ATOM   1043  CA  LEU B 135      25.413  24.219  89.654  1.00 84.63           C
ATOM   1044  CB  LEU B 135      25.792  22.730  89.652  1.00 84.63           C
ATOM   1045  CG  LEU B 135      24.640  21.808  90.100  1.00 84.63           C
ATOM   1046  CD1 LEU B 135      25.065  20.332  90.080  1.00 84.63           C
ATOM   1047  CD2 LEU B 135      24.067  22.238  91.459  1.00 84.63           C
ATOM   1048  C   LEU B 135      26.595  24.987  89.152  1.00 84.63           C
ATOM   1049  O   LEU B 135      26.996  24.821  88.001  1.00 84.63           O
ATOM   1050  N   VAL B 136      27.232  25.782  90.042  1.00191.65           N
ATOM   1051  CA  VAL B 136      28.227  26.734  89.629  1.00191.65           C
ATOM   1052  CB  VAL B 136      28.943  27.337  90.804  1.00191.65           C
ATOM   1053  CG1 VAL B 136      29.994  28.337  90.292  1.00191.65           C
ATOM   1054  CG2 VAL B 136      27.900  27.944  91.758  1.00191.65           C
ATOM   1055  C   VAL B 136      29.270  26.104  88.759  1.00191.65           C
ATOM   1056  O   VAL B 136      29.167  26.182  87.562  1.00191.65           O
ATOM   1057  N   GLY B 137      30.234  25.342  89.244  1.00179.96           N
ATOM   1058  CA  GLY B 137      31.282  24.877  88.372  1.00179.96           C
ATOM   1059  C   GLY B 137      30.848  23.837  87.370  1.00179.96           C
ATOM   1060  O   GLY B 137      31.658  23.456  86.537  1.00179.96           O
ATOM   1061  N   PHE B 138      29.720  23.135  87.578  1.00150.80           N
ATOM   1062  CA  PHE B 138      29.352  22.048  86.693  1.00150.80           C
ATOM   1063  CB  PHE B 138      28.633  20.964  87.515  1.00150.80           C
ATOM   1064  CG  PHE B 138      28.491  19.702  86.738  1.00150.80           C
ATOM   1065  CD1 PHE B 138      29.578  18.886  86.518  1.00150.80           C
ATOM   1066  CD2 PHE B 138      27.264  19.311  86.260  1.00150.80           C
ATOM   1067  CE1 PHE B 138      29.452  17.712  85.813  1.00150.80           C
ATOM   1068  CE2 PHE B 138      27.132  18.138  85.555  1.00150.80           C
ATOM   1069  CZ  PHE B 138      28.225  17.335  85.327  1.00150.80           C
ATOM   1070  C   PHE B 138      28.530  22.333  85.442  1.00150.80           C
ATOM   1071  O   PHE B 138      28.944  21.996  84.332  1.00150.80           O
ATOM   1072  N   GLY B 139      27.343  22.978  85.584  1.00 39.36           N
ATOM   1073  CA  GLY B 139      26.423  23.141  84.475  1.00 39.36           C
ATOM   1074  C   GLY B 139      25.010  23.157  85.025  1.00 39.36           C
ATOM   1075  O   GLY B 139      24.827  23.322  86.229  1.00 39.36           O
ATOM   1076  N   THR B 140      23.966  22.991  84.162  1.00114.77           N
ATOM   1077  CA  THR B 140      22.606  23.057  84.653  1.00114.77           C
ATOM   1078  CB  THR B 140      21.920  24.347  84.310  1.00114.77           C
ATOM   1079  OG1 THR B 140      21.810  24.481  82.901  1.00114.77           O
ATOM   1080  CG2 THR B 140      22.743  25.512  84.887  1.00114.77           C
ATOM   1081  C   THR B 140      21.762  21.953  84.067  1.00114.77           C
ATOM   1082  O   THR B 140      22.113  21.370  83.042  1.00114.77           O
ATOM   1083  N   PHE B 141      20.616  21.641  84.732  1.00 61.34           N
ATOM   1084  CA  PHE B 141      19.686  20.630  84.292  1.00 61.34           C
ATOM   1085  CB  PHE B 141      19.518  19.467  85.289  1.00 61.34           C
ATOM   1086  CG  PHE B 141      20.796  18.702  85.371  1.00 61.34           C
ATOM   1087  CD1 PHE B 141      21.811  19.119  86.203  1.00 61.34           C
ATOM   1088  CD2 PHE B 141      20.971  17.559  84.626  1.00 61.34           C
ATOM   1089  CE1 PHE B 141      22.987  18.412  86.277  1.00 61.34           C
ATOM   1090  CE2 PHE B 141      22.147  16.848  84.697  1.00 61.34           C
ATOM   1091  CZ  PHE B 141      23.158  17.276  85.523  1.00 61.34           C
ATOM   1092  C   PHE B 141      18.325  21.265  84.171  1.00 61.34           C
ATOM   1093  O   PHE B 141      17.890  21.996  85.062  1.00 61.34           O
ATOM   1094  N   GLU B 142      17.600  20.986  83.062  1.00 51.99           N
ATOM   1095  CA  GLU B 142      16.278  21.537  82.898  1.00 51.99           C
ATOM   1096  CB  GLU B 142      16.236  22.895  82.176  1.00 51.99           C
ATOM   1097  CG  GLU B 142      16.686  22.829  80.714  1.00 51.99           C
ATOM   1098  CD  GLU B 142      16.559  24.230  80.126  1.00 51.99           C
ATOM   1099  OE1 GLU B 142      16.059  25.133  80.849  1.00 51.99           O
ATOM   1100  OE2 GLU B 142      16.960  24.418  78.947  1.00 51.99           O
ATOM   1101  C   GLU B 142      15.458  20.595  82.065  1.00 51.99           C
ATOM   1102  O   GLU B 142      15.978  19.657  81.463  1.00 51.99           O
ATOM   1103  N   THR B 143      14.128  20.827  82.023  1.00115.53           N
ATOM   1104  CA  THR B 143      13.269  19.997  81.227  1.00115.53           C
ATOM   1105  CB  THR B 143      11.959  19.666  81.875  1.00115.53           C
ATOM   1106  OG1 THR B 143      11.214  20.848  82.126  1.00115.53           O
ATOM   1107  CG2 THR B 143      12.246  18.918  83.184  1.00115.53           C
ATOM   1108  C   THR B 143      12.959  20.716  79.950  1.00115.53           C
ATOM   1109  O   THR B 143      12.785  21.933  79.940  1.00115.53           O
ATOM   1110  N   ARG B 144      12.908  19.969  78.824  1.00 86.45           N
ATOM   1111  CA  ARG B 144      12.607  20.571  77.550  1.00 86.45           C
ATOM   1112  CB  ARG B 144      13.762  20.502  76.536  1.00 86.45           C
ATOM   1113  CG  ARG B 144      14.899  21.460  76.887  1.00 86.45           C
ATOM   1114  CD  ARG B 144      16.012  21.549  75.842  1.00 86.45           C
ATOM   1115  NE  ARG B 144      16.896  22.669  76.270  1.00 86.45           N
ATOM   1116  CZ  ARG B 144      18.190  22.740  75.844  1.00 86.45           C
ATOM   1117  NH1 ARG B 144      18.702  21.759  75.047  1.00 86.45           N
ATOM   1118  NH2 ARG B 144      18.974  23.793  76.221  1.00 86.45           N
ATOM   1119  C   ARG B 144      11.431  19.872  76.934  1.00 86.45           C
ATOM   1120  O   ARG B 144      11.201  18.684  77.149  1.00 86.45           O
ATOM   1121  N   GLU B 145      10.632  20.621  76.148  1.00 98.44           N
ATOM   1122  CA  GLU B 145       9.460  20.056  75.542  1.00 98.44           C
ATOM   1123  CB  GLU B 145       8.375  21.096  75.246  1.00 98.44           C
ATOM   1124  CG  GLU B 145       8.811  22.169  74.253  1.00 98.44           C
ATOM   1125  CD  GLU B 145       7.668  23.164  74.177  1.00 98.44           C
ATOM   1126  OE1 GLU B 145       6.749  23.046  75.029  1.00 98.44           O
ATOM   1127  OE2 GLU B 145       7.690  24.050  73.281  1.00 98.44           O
ATOM   1128  C   GLU B 145       9.813  19.382  74.251  1.00 98.44           C
ATOM   1129  O   GLU B 145      10.690  19.833  73.515  1.00 98.44           O
ATOM   1130  N   ARG B 146       9.110  18.267  73.950  1.00193.92           N
ATOM   1131  CA  ARG B 146       9.320  17.537  72.731  1.00193.92           C
ATOM   1132  CB  ARG B 146       9.774  16.080  72.935  1.00193.92           C
ATOM   1133  CG  ARG B 146      11.187  15.923  73.493  1.00193.92           C
ATOM   1134  CD  ARG B 146      12.271  15.798  72.421  1.00193.92           C
ATOM   1135  NE  ARG B 146      12.484  17.152  71.836  1.00193.92           N
ATOM   1136  CZ  ARG B 146      13.353  18.025  72.425  1.00193.92           C
ATOM   1137  NH1 ARG B 146      14.003  17.681  73.574  1.00193.92           N
ATOM   1138  NH2 ARG B 146      13.578  19.246  71.856  1.00193.92           N
ATOM   1139  C   ARG B 146       8.003  17.450  72.034  1.00193.92           C
ATOM   1140  O   ARG B 146       6.957  17.284  72.661  1.00193.92           O
ATOM   1141  N   ALA B 147       8.036  17.569  70.695  1.00 32.64           N
ATOM   1142  CA  ALA B 147       6.849  17.492  69.899  1.00 32.64           C
ATOM   1143  CB  ALA B 147       7.004  18.110  68.499  1.00 32.64           C
ATOM   1144  C   ALA B 147       6.508  16.050  69.717  1.00 32.64           C
ATOM   1145  O   ALA B 147       7.330  15.166  69.953  1.00 32.64           O
ATOM   1146  N   ALA B 148       5.257  15.782  69.297  1.00 31.46           N
ATOM   1147  CA  ALA B 148       4.830  14.436  69.071  1.00 31.46           C
ATOM   1148  CB  ALA B 148       3.361  14.318  68.628  1.00 31.46           C
ATOM   1149  C   ALA B 148       5.691  13.884  67.981  1.00 31.46           C
ATOM   1150  O   ALA B 148       6.199  14.627  67.141  1.00 31.46           O
ATOM   1151  N   ARG B 149       5.907  12.554  67.996  1.00100.76           N
ATOM   1152  CA  ARG B 149       6.761  11.951  67.019  1.00100.76           C
ATOM   1153  CB  ARG B 149       8.165  11.641  67.565  1.00100.76           C
ATOM   1154  CG  ARG B 149       8.159  10.713  68.778  1.00100.76           C
ATOM   1155  CD  ARG B 149       9.543  10.497  69.393  1.00100.76           C
ATOM   1156  NE  ARG B 149       9.757  11.559  70.412  1.00100.76           N
ATOM   1157  CZ  ARG B 149      11.024  11.885  70.790  1.00100.76           C
ATOM   1158  NH1 ARG B 149      12.092  11.283  70.189  1.00100.76           N
ATOM   1159  NH2 ARG B 149      11.221  12.818  71.766  1.00100.76           N
ATOM   1160  C   ARG B 149       6.141  10.676  66.556  1.00100.76           C
ATOM   1161  O   ARG B 149       5.198  10.163  67.157  1.00100.76           O
ATOM   1162  N   GLU B 150       6.669  10.145  65.437  1.00116.44           N
ATOM   1163  CA  GLU B 150       6.145   8.950  64.850  1.00116.44           C
ATOM   1164  CB  GLU B 150       6.307   8.914  63.320  1.00116.44           C
ATOM   1165  CG  GLU B 150       5.528  10.013  62.596  0.00116.44           C
ATOM   1166  CD  GLU B 150       4.053   9.645  62.619  0.00116.44           C
ATOM   1167  OE1 GLU B 150       3.684   8.682  61.897  0.00116.44           O
ATOM   1168  OE2 GLU B 150       3.279  10.309  63.358  0.00116.44           O
ATOM   1169  C   GLU B 150       6.901   7.787  65.400  1.00116.44           C
ATOM   1170  O   GLU B 150       8.081   7.886  65.736  1.00116.44           O
ATOM   1171  N   GLY B 151       6.202   6.644  65.510  1.00 22.01           N
ATOM   1172  CA  GLY B 151       6.787   5.428  65.987  1.00 22.01           C
ATOM   1173  C   GLY B 151       6.023   4.336  65.322  1.00 22.01           C
ATOM   1174  O   GLY B 151       5.046   4.598  64.622  1.00 22.01           O
ATOM   1175  N   ARG B 152       6.455   3.074  65.509  1.00122.03           N
ATOM   1176  CA  ARG B 152       5.742   2.006  64.877  1.00122.03           C
ATOM   1177  CB  ARG B 152       6.463   1.382  63.674  1.00122.03           C
ATOM   1178  CG  ARG B 152       6.430   2.253  62.423  1.00122.03           C
ATOM   1179  CD  ARG B 152       6.936   1.545  61.166  1.00122.03           C
ATOM   1180  NE  ARG B 152       6.828   2.514  60.040  1.00122.03           N
ATOM   1181  CZ  ARG B 152       6.147   2.174  58.907  1.00122.03           C
ATOM   1182  NH1 ARG B 152       5.593   0.933  58.779  1.00122.03           N
ATOM   1183  NH2 ARG B 152       6.007   3.085  57.900  1.00122.03           N
ATOM   1184  C   ARG B 152       5.527   0.903  65.858  1.00122.03           C
ATOM   1185  O   ARG B 152       6.227   0.783  66.862  1.00122.03           O
ATOM   1186  N   ASN B 153       4.513   0.069  65.570  1.00 74.31           N
ATOM   1187  CA  ASN B 153       4.207  -1.067  66.385  1.00 74.31           C
ATOM   1188  CB  ASN B 153       2.707  -1.424  66.341  1.00 74.31           C
ATOM   1189  CG  ASN B 153       2.377  -2.500  67.367  1.00 74.31           C
ATOM   1190  OD1 ASN B 153       1.577  -2.280  68.275  1.00 74.31           O
ATOM   1191  ND2 ASN B 153       2.989  -3.705  67.219  1.00 74.31           N
ATOM   1192  C   ASN B 153       4.956  -2.208  65.771  1.00 74.31           C
ATOM   1193  O   ASN B 153       4.790  -2.503  64.592  1.00 74.31           O
ATOM   1194  N   PRO B 154       5.816  -2.841  66.514  1.00 77.78           N
ATOM   1195  CA  PRO B 154       6.598  -3.928  65.996  1.00 77.78           C
ATOM   1196  CD  PRO B 154       5.733  -2.859  67.964  1.00 77.78           C
ATOM   1197  CB  PRO B 154       7.401  -4.442  67.188  1.00 77.78           C
ATOM   1198  CG  PRO B 154       6.479  -4.137  68.384  1.00 77.78           C
ATOM   1199  C   PRO B 154       5.774  -5.025  65.380  1.00 77.78           C
ATOM   1200  O   PRO B 154       6.122  -5.488  64.295  1.00 77.78           O
ATOM   1201  N   ARG B 155       4.719  -5.502  66.071  1.00107.58           N
ATOM   1202  CA  ARG B 155       3.922  -6.581  65.551  1.00107.58           C
ATOM   1203  CB  ARG B 155       2.986  -7.187  66.606  1.00107.58           C
ATOM   1204  CG  ARG B 155       3.711  -8.101  67.591  1.00107.58           C
ATOM   1205  CD  ARG B 155       2.782  -8.744  68.620  1.00107.58           C
ATOM   1206  NE  ARG B 155       1.435  -8.851  67.993  1.00107.58           N
ATOM   1207  CZ  ARG B 155       0.488  -7.910  68.275  1.00107.58           C
ATOM   1208  NH1 ARG B 155       0.753  -6.926  69.184  1.00107.58           N
ATOM   1209  NH2 ARG B 155      -0.726  -7.956  67.652  1.00107.58           N
ATOM   1210  C   ARG B 155       3.068  -6.172  64.390  1.00107.58           C
ATOM   1211  O   ARG B 155       3.048  -6.839  63.356  1.00107.58           O
ATOM   1212  N   THR B 156       2.324  -5.062  64.560  1.00114.37           N
ATOM   1213  CA  THR B 156       1.378  -4.561  63.601  1.00114.37           C
ATOM   1214  CB  THR B 156       0.569  -3.436  64.159  1.00114.37           C
ATOM   1215  OG1 THR B 156      -0.098  -3.847  65.341  1.00114.37           O
ATOM   1216  CG2 THR B 156      -0.450  -3.002  63.099  1.00114.37           C
ATOM   1217  C   THR B 156       2.091  -4.001  62.415  1.00114.37           C
ATOM   1218  O   THR B 156       1.670  -4.171  61.272  1.00114.37           O
ATOM   1219  N   LYS B 157       3.212  -3.317  62.689  1.00 95.63           N
ATOM   1220  CA  LYS B 157       4.001  -2.620  61.720  1.00 95.63           C
ATOM   1221  CB  LYS B 157       4.350  -3.509  60.512  1.00 95.63           C
ATOM   1222  CG  LYS B 157       5.297  -4.648  60.910  1.00 95.63           C
ATOM   1223  CD  LYS B 157       5.435  -5.773  59.883  1.00 95.63           C
ATOM   1224  CE  LYS B 157       6.503  -6.801  60.268  1.00 95.63           C
ATOM   1225  NZ  LYS B 157       6.483  -7.935  59.319  1.00 95.63           N
ATOM   1226  C   LYS B 157       3.252  -1.396  61.283  1.00 95.63           C
ATOM   1227  O   LYS B 157       3.630  -0.730  60.321  1.00 95.63           O
ATOM   1228  N   GLU B 158       2.179  -1.034  62.018  1.00 77.70           N
ATOM   1229  CA  GLU B 158       1.462   0.161  61.683  1.00 77.70           C
ATOM   1230  CB  GLU B 158      -0.038   0.118  62.031  1.00 77.70           C
ATOM   1231  CG  GLU B 158      -0.352  -0.026  63.521  0.00 77.70           C
ATOM   1232  CD  GLU B 158      -1.867  -0.110  63.650  0.00 77.70           C
ATOM   1233  OE1 GLU B 158      -2.476  -0.896  62.876  0.00 77.70           O
ATOM   1234  OE2 GLU B 158      -2.434   0.607  64.518  0.00 77.70           O
ATOM   1235  C   GLU B 158       2.103   1.307  62.403  1.00 77.70           C
ATOM   1236  O   GLU B 158       2.754   1.129  63.432  1.00 77.70           O
ATOM   1237  N   VAL B 159       1.943   2.528  61.855  1.00 88.92           N
ATOM   1238  CA  VAL B 159       2.541   3.689  62.446  1.00 88.92           C
ATOM   1239  CB  VAL B 159       2.660   4.843  61.494  1.00 88.92           C
ATOM   1240  CG1 VAL B 159       1.247   5.275  61.073  1.00 88.92           C
ATOM   1241  CG2 VAL B 159       3.481   5.953  62.168  1.00 88.92           C
ATOM   1242  C   VAL B 159       1.708   4.115  63.615  1.00 88.92           C
ATOM   1243  O   VAL B 159       0.496   3.907  63.640  1.00 88.92           O
ATOM   1244  N   ILE B 160       2.367   4.692  64.641  1.00 41.07           N
ATOM   1245  CA  ILE B 160       1.692   5.147  65.822  1.00 41.07           C
ATOM   1246  CB  ILE B 160       1.899   4.232  66.995  1.00 41.07           C
ATOM   1247  CG1 ILE B 160       1.339   2.839  66.656  1.00 41.07           C
ATOM   1248  CG2 ILE B 160       1.245   4.854  68.240  1.00 41.07           C
ATOM   1249  CD1 ILE B 160       1.709   1.759  67.671  1.00 41.07           C
ATOM   1250  C   ILE B 160       2.231   6.506  66.152  1.00 41.07           C
ATOM   1251  O   ILE B 160       3.333   6.867  65.744  1.00 41.07           O
ATOM   1252  N   ASN B 161       1.432   7.313  66.875  1.00 78.41           N
ATOM   1253  CA  ASN B 161       1.848   8.635  67.239  1.00 78.41           C
ATOM   1254  CB  ASN B 161       0.714   9.670  67.149  1.00 78.41           C
ATOM   1255  CG  ASN B 161       1.249  11.003  67.653  1.00 78.41           C
ATOM   1256  OD1 ASN B 161       1.169  11.304  68.843  1.00 78.41           O
ATOM   1257  ND2 ASN B 161       1.821  11.818  66.727  1.00 78.41           N
ATOM   1258  C   ASN B 161       2.307   8.610  68.654  1.00 78.41           C
ATOM   1259  O   ASN B 161       1.643   8.071  69.538  1.00 78.41           O
ATOM   1260  N   ILE B 162       3.484   9.208  68.897  1.00 58.13           N
ATOM   1261  CA  ILE B 162       4.015   9.280  70.222  1.00 58.13           C
ATOM   1262  CB  ILE B 162       5.517   9.207  70.264  1.00 58.13           C
ATOM   1263  CG1 ILE B 162       6.031   7.889  69.663  1.00 58.13           C
ATOM   1264  CG2 ILE B 162       5.964   9.425  71.718  1.00 58.13           C
ATOM   1265  CD1 ILE B 162       7.542   7.887  69.425  1.00 58.13           C
ATOM   1266  C   ILE B 162       3.640  10.647  70.696  1.00 58.13           C
ATOM   1267  O   ILE B 162       3.865  11.642  70.008  1.00 58.13           O
ATOM   1268  N   PRO B 163       3.052  10.703  71.856  1.00 72.72           N
ATOM   1269  CA  PRO B 163       2.597  11.965  72.366  1.00 72.72           C
ATOM   1270  CD  PRO B 163       2.201   9.608  72.291  1.00 72.72           C
ATOM   1271  CB  PRO B 163       1.652  11.632  73.518  1.00 72.72           C
ATOM   1272  CG  PRO B 163       1.083  10.258  73.122  1.00 72.72           C
ATOM   1273  C   PRO B 163       3.713  12.878  72.740  1.00 72.72           C
ATOM   1274  O   PRO B 163       4.843  12.425  72.912  1.00 72.72           O
ATOM   1275  N   ALA B 164       3.411  14.183  72.849  1.00 37.60           N
ATOM   1276  CA  ALA B 164       4.415  15.137  73.195  1.00 37.60           C
ATOM   1277  CB  ALA B 164       3.897  16.584  73.239  1.00 37.60           C
ATOM   1278  C   ALA B 164       4.897  14.781  74.563  1.00 37.60           C
ATOM   1279  O   ALA B 164       4.147  14.263  75.391  1.00 37.60           O
ATOM   1280  N   THR B 165       6.192  15.033  74.823  1.00139.69           N
ATOM   1281  CA  THR B 165       6.739  14.700  76.096  1.00139.69           C
ATOM   1282  CB  THR B 165       7.635  13.498  76.088  1.00139.69           C
ATOM   1283  OG1 THR B 165       8.761  13.742  75.258  1.00139.69           O
ATOM   1284  CG2 THR B 165       6.854  12.284  75.578  1.00139.69           C
ATOM   1285  C   THR B 165       7.640  15.803  76.516  1.00139.69           C
ATOM   1286  O   THR B 165       7.699  16.859  75.892  1.00139.69           O
ATOM   1287  N   THR B 166       8.335  15.578  77.643  1.00 60.15           N
ATOM   1288  CA  THR B 166       9.333  16.492  78.109  1.00 60.15           C
ATOM   1289  CB  THR B 166       8.984  17.163  79.407  1.00 60.15           C
ATOM   1290  OG1 THR B 166       7.773  17.892  79.276  1.00 60.15           O
ATOM   1291  CG2 THR B 166      10.132  18.106  79.802  1.00 60.15           C
ATOM   1292  C   THR B 166      10.532  15.632  78.356  1.00 60.15           C
ATOM   1293  O   THR B 166      10.394  14.453  78.680  1.00 60.15           O
ATOM   1294  N   VAL B 167      11.746  16.190  78.177  1.00109.40           N
ATOM   1295  CA  VAL B 167      12.936  15.418  78.401  1.00109.40           C
ATOM   1296  CB  VAL B 167      13.627  15.001  77.137  1.00109.40           C
ATOM   1297  CG1 VAL B 167      12.689  14.052  76.369  1.00109.40           C
ATOM   1298  CG2 VAL B 167      14.033  16.259  76.350  1.00109.40           C
ATOM   1299  C   VAL B 167      13.905  16.249  79.193  1.00109.40           C
ATOM   1300  O   VAL B 167      13.890  17.477  79.126  1.00109.40           O
ATOM   1301  N   PRO B 168      14.732  15.599  79.978  1.00 84.16           N
ATOM   1302  CA  PRO B 168      15.740  16.299  80.733  1.00 84.16           C
ATOM   1303  CD  PRO B 168      14.380  14.329  80.586  1.00 84.16           C
ATOM   1304  CB  PRO B 168      16.160  15.354  81.864  1.00 84.16           C
ATOM   1305  CG  PRO B 168      15.604  13.978  81.448  1.00 84.16           C
ATOM   1306  C   PRO B 168      16.869  16.721  79.843  1.00 84.16           C
ATOM   1307  O   PRO B 168      17.190  15.996  78.902  1.00 84.16           O
ATOM   1308  N   VAL B 169      17.493  17.883  80.125  1.00 34.10           N
ATOM   1309  CA  VAL B 169      18.580  18.338  79.308  1.00 34.10           C
ATOM   1310  CB  VAL B 169      18.203  19.467  78.392  1.00 34.10           C
ATOM   1311  CG1 VAL B 169      19.458  19.905  77.621  1.00 34.10           C
ATOM   1312  CG2 VAL B 169      17.044  19.011  77.489  1.00 34.10           C
ATOM   1313  C   VAL B 169      19.646  18.855  80.220  1.00 34.10           C
ATOM   1314  O   VAL B 169      19.360  19.387  81.292  1.00 34.10           O
ATOM   1315  N   PHE B 170      20.915  18.695  79.801  1.00 68.32           N
ATOM   1316  CA  PHE B 170      22.041  19.129  80.573  1.00 68.32           C
ATOM   1317  CB  PHE B 170      22.948  17.936  80.937  1.00 68.32           C
ATOM   1318  CG  PHE B 170      24.218  18.381  81.575  1.00 68.32           C
ATOM   1319  CD1 PHE B 170      24.240  18.886  82.854  1.00 68.32           C
ATOM   1320  CD2 PHE B 170      25.404  18.247  80.889  1.00 68.32           C
ATOM   1321  CE1 PHE B 170      25.429  19.276  83.423  1.00 68.32           C
ATOM   1322  CE2 PHE B 170      26.597  18.634  81.452  1.00 68.32           C
ATOM   1323  CZ  PHE B 170      26.608  19.153  82.723  1.00 68.32           C
ATOM   1324  C   PHE B 170      22.809  20.103  79.738  1.00 68.32           C
ATOM   1325  O   PHE B 170      22.996  19.893  78.541  1.00 68.32           O
ATOM   1326  N   LYS B 171      23.231  21.229  80.349  1.00 98.75           N
ATOM   1327  CA  LYS B 171      24.040  22.202  79.673  1.00 98.75           C
ATOM   1328  CB  LYS B 171      23.411  23.605  79.650  1.00 98.75           C
ATOM   1329  CG  LYS B 171      24.252  24.657  78.923  1.00 98.75           C
ATOM   1330  CD  LYS B 171      23.481  25.946  78.628  1.00 98.75           C
ATOM   1331  CE  LYS B 171      24.308  27.017  77.911  1.00 98.75           C
ATOM   1332  NZ  LYS B 171      24.447  26.682  76.476  1.00 98.75           N
ATOM   1333  C   LYS B 171      25.297  22.287  80.475  1.00 98.75           C
ATOM   1334  O   LYS B 171      25.272  22.664  81.647  1.00 98.75           O
ATOM   1335  N   ALA B 172      26.439  21.925  79.860  1.00 35.21           N
ATOM   1336  CA  ALA B 172      27.683  21.923  80.578  1.00 35.21           C
ATOM   1337  CB  ALA B 172      28.819  21.195  79.837  1.00 35.21           C
ATOM   1338  C   ALA B 172      28.127  23.332  80.789  1.00 35.21           C
ATOM   1339  O   ALA B 172      27.921  24.201  79.946  1.00 35.21           O
ATOM   1340  N   GLY B 173      28.773  23.589  81.938  1.00 26.57           N
ATOM   1341  CA  GLY B 173      29.246  24.907  82.252  1.00 26.57           C
ATOM   1342  C   GLY B 173      30.513  25.132  81.488  1.00 26.57           C
ATOM   1343  O   GLY B 173      31.083  24.205  80.919  1.00 26.57           O
ATOM   1344  N   LYS B 174      30.998  26.389  81.499  1.00 50.87           N
ATOM   1345  CA  LYS B 174      32.150  26.825  80.767  1.00 50.87           C
ATOM   1346  CB  LYS B 174      32.450  28.312  81.010  1.00 50.87           C
ATOM   1347  CG  LYS B 174      31.293  29.253  80.669  0.00 50.87           C
ATOM   1348  CD  LYS B 174      31.457  30.638  81.298  0.00 50.87           C
ATOM   1349  CE  LYS B 174      30.254  31.564  81.100  0.00 50.87           C
ATOM   1350  NZ  LYS B 174      30.408  32.782  81.932  0.00 50.87           N
ATOM   1351  C   LYS B 174      33.367  26.071  81.214  1.00 50.87           C
ATOM   1352  O   LYS B 174      34.170  25.648  80.387  1.00 50.87           O
ATOM   1353  N   GLU B 175      33.547  25.882  82.534  1.00 73.16           N
ATOM   1354  CA  GLU B 175      34.738  25.231  82.997  1.00 73.16           C
ATOM   1355  CB  GLU B 175      34.920  25.225  84.525  1.00 73.16           C
ATOM   1356  CG  GLU B 175      33.911  24.372  85.285  1.00 73.16           C
ATOM   1357  CD  GLU B 175      34.269  24.457  86.764  1.00 73.16           C
ATOM   1358  OE1 GLU B 175      33.965  25.508  87.390  1.00 73.16           O
ATOM   1359  OE2 GLU B 175      34.861  23.473  87.283  1.00 73.16           O
ATOM   1360  C   GLU B 175      34.753  23.814  82.519  1.00 73.16           C
ATOM   1361  O   GLU B 175      35.797  23.301  82.127  1.00 73.16           O
ATOM   1362  N   PHE B 176      33.584  23.149  82.529  1.00116.25           N
ATOM   1363  CA  PHE B 176      33.472  21.775  82.134  1.00116.25           C
ATOM   1364  CB  PHE B 176      32.016  21.281  82.191  1.00116.25           C
ATOM   1365  CG  PHE B 176      32.005  19.792  82.188  1.00116.25           C
ATOM   1366  CD1 PHE B 176      32.597  19.064  81.182  1.00116.25           C
ATOM   1367  CD2 PHE B 176      31.345  19.122  83.190  1.00116.25           C
ATOM   1368  CE1 PHE B 176      32.559  17.688  81.203  1.00116.25           C
ATOM   1369  CE2 PHE B 176      31.304  17.749  83.211  1.00116.25           C
ATOM   1370  CZ  PHE B 176      31.915  17.026  82.219  1.00116.25           C
ATOM   1371  C   PHE B 176      33.871  21.685  80.692  1.00116.25           C
ATOM   1372  O   PHE B 176      34.621  20.794  80.297  1.00116.25           O
ATOM   1373  N   LYS B 177      33.357  22.610  79.860  1.00 67.37           N
ATOM   1374  CA  LYS B 177      33.653  22.588  78.459  1.00 67.37           C
ATOM   1375  CB  LYS B 177      32.828  23.596  77.640  1.00 67.37           C
ATOM   1376  CG  LYS B 177      31.382  23.130  77.460  1.00 67.37           C
ATOM   1377  CD  LYS B 177      30.446  24.170  76.845  1.00 67.37           C
ATOM   1378  CE  LYS B 177      29.674  24.994  77.877  1.00 67.37           C
ATOM   1379  NZ  LYS B 177      28.751  25.919  77.185  1.00 67.37           N
ATOM   1380  C   LYS B 177      35.107  22.854  78.241  1.00 67.37           C
ATOM   1381  O   LYS B 177      35.732  22.241  77.377  1.00 67.37           O
ATOM   1382  N   ASP B 178      35.679  23.778  79.033  1.00 83.10           N
ATOM   1383  CA  ASP B 178      37.052  24.176  78.905  1.00 83.10           C
ATOM   1384  CB  ASP B 178      37.429  25.314  79.869  1.00 83.10           C
ATOM   1385  CG  ASP B 178      38.837  25.793  79.530  1.00 83.10           C
ATOM   1386  OD1 ASP B 178      39.373  25.387  78.465  1.00 83.10           O
ATOM   1387  OD2 ASP B 178      39.397  26.581  80.336  1.00 83.10           O
ATOM   1388  C   ASP B 178      37.955  23.025  79.218  1.00 83.10           C
ATOM   1389  O   ASP B 178      39.005  22.880  78.600  1.00 83.10           O
ATOM   1390  N   LYS B 179      37.611  22.194  80.217  1.00 71.20           N
ATOM   1391  CA  LYS B 179      38.465  21.090  80.555  1.00 71.20           C
ATOM   1392  CB  LYS B 179      38.029  20.342  81.824  1.00 71.20           C
ATOM   1393  CG  LYS B 179      38.312  21.097  83.121  1.00 71.20           C
ATOM   1394  CD  LYS B 179      37.684  20.438  84.348  1.00 71.20           C
ATOM   1395  CE  LYS B 179      38.212  20.986  85.675  1.00 71.20           C
ATOM   1396  NZ  LYS B 179      39.646  20.651  85.824  1.00 71.20           N
ATOM   1397  C   LYS B 179      38.487  20.084  79.445  1.00 71.20           C
ATOM   1398  O   LYS B 179      39.539  19.550  79.098  1.00 71.20           O
ATOM   1399  N   VAL B 180      37.306  19.786  78.872  1.00 42.49           N
ATOM   1400  CA  VAL B 180      37.190  18.791  77.844  1.00 42.49           C
ATOM   1401  CB  VAL B 180      35.765  18.525  77.463  1.00 42.49           C
ATOM   1402  CG1 VAL B 180      35.744  17.471  76.343  1.00 42.49           C
ATOM   1403  CG2 VAL B 180      35.004  18.092  78.727  1.00 42.49           C
ATOM   1404  C   VAL B 180      37.926  19.251  76.630  1.00 42.49           C
ATOM   1405  O   VAL B 180      38.604  18.468  75.966  1.00 42.49           O
ATOM   1406  N   ASN B 181      37.792  20.545  76.295  1.00113.94           N
ATOM   1407  CA  ASN B 181      38.500  21.090  75.178  1.00113.94           C
ATOM   1408  CB  ASN B 181      37.710  22.142  74.381  1.00113.94           C
ATOM   1409  CG  ASN B 181      38.423  22.363  73.053  1.00113.94           C
ATOM   1410  OD1 ASN B 181      38.060  23.252  72.284  1.00113.94           O
ATOM   1411  ND2 ASN B 181      39.463  21.532  72.771  1.00113.94           N
ATOM   1412  C   ASN B 181      39.680  21.744  75.798  1.00113.94           C
ATOM   1413  O   ASN B 181      40.076  21.375  76.895  1.00113.94           O
ATOM   1414  N   LYS B 182      40.336  22.681  75.108  1.00 98.40           N
ATOM   1415  CA  LYS B 182      41.444  23.341  75.729  1.00 98.40           C
ATOM   1416  CB  LYS B 182      42.797  23.024  75.066  1.00 98.40           C
ATOM   1417  CG  LYS B 182      43.989  23.728  75.722  1.00 98.40           C
ATOM   1418  CD  LYS B 182      45.347  23.204  75.243  1.00 98.40           C
ATOM   1419  CE  LYS B 182      46.543  23.927  75.866  1.00 98.40           C
ATOM   1420  NZ  LYS B 182      46.760  23.453  77.251  1.00 98.40           N
ATOM   1421  C   LYS B 182      41.212  24.833  75.538  1.00 98.40           C
ATOM   1422  O   LYS B 182      40.368  25.191  74.673  1.00 98.40           O
ATOM   1423  OXT LYS B 182      41.881  25.634  76.243  1.00 98.40           O
TER    1424      LYS B 182
END
