# Supplementary material for: Comparison of histone-like HU protein DNA-binding properties and HU/IHF protein sequence alignment
Source: PLoS One. 2017 Nov 13;12(11):e0188037. doi: 10.1371/journal.pone.0188037 (PMC5683647; doi:10.1371/journal.pone.0188037)
Supplement: S3 File — (ZIP) [file pone.0188037.s003.zip › D4_8.pdb]

EXPDTA    THEORETICAL MODEL, MODELLER 9.17 2017/03/23 13:44:20
REMARK   6 MODELLER OBJECTIVE FUNCTION:       663.3941
REMARK   6 MODELLER BEST TEMPLATE % SEQ ID:  50.556
REMARK   6 SEQUENCE: D4_8
REMARK   6 DOPE score: -17073.51953
REMARK   6 GA341 score: 0.98862
REMARK   6 TEMPLATE: 1p71 1:A - 90:B MODELS 1:A - 180:B AT 50.6%
ATOM      1  N   MET A   1      10.221  26.614  87.077  1.00 98.95           N
ATOM      2  CA  MET A   1      10.508  26.393  88.512  1.00 98.95           C
ATOM      3  CB  MET A   1      10.129  24.971  88.958  1.00 98.95           C
ATOM      4  CG  MET A   1       8.629  24.699  89.042  1.00 98.95           C
ATOM      5  SD  MET A   1       8.233  23.047  89.689  1.00 98.95           S
ATOM      6  CE  MET A   1       6.432  23.268  89.614  1.00 98.95           C
ATOM      7  C   MET A   1      11.952  26.562  88.839  1.00 98.95           C
ATOM      8  O   MET A   1      12.828  26.080  88.122  1.00 98.95           O
ATOM      9  N   ASN A   2      12.224  27.289  89.938  1.00 45.26           N
ATOM     10  CA  ASN A   2      13.566  27.457  90.402  1.00 45.26           C
ATOM     11  CB  ASN A   2      13.919  28.890  90.846  1.00 45.26           C
ATOM     12  CG  ASN A   2      13.076  29.276  92.051  1.00 45.26           C
ATOM     13  OD1 ASN A   2      12.037  28.677  92.323  1.00 45.26           O
ATOM     14  ND2 ASN A   2      13.540  30.319  92.790  1.00 45.26           N
ATOM     15  C   ASN A   2      13.748  26.526  91.560  1.00 45.26           C
ATOM     16  O   ASN A   2      12.868  25.726  91.872  1.00 45.26           O
ATOM     17  N   LYS A   3      14.922  26.596  92.215  1.00 75.06           N
ATOM     18  CA  LYS A   3      15.225  25.730  93.319  1.00 75.06           C
ATOM     19  CB  LYS A   3      16.625  25.987  93.904  1.00 75.06           C
ATOM     20  CG  LYS A   3      16.978  25.078  95.084  0.00 75.06           C
ATOM     21  CD  LYS A   3      18.452  25.146  95.492  0.00 75.06           C
ATOM     22  CE  LYS A   3      19.318  24.048  94.871  0.00 75.06           C
ATOM     23  NZ  LYS A   3      19.059  22.757  95.546  0.00 75.06           N
ATOM     24  C   LYS A   3      14.234  25.950  94.420  1.00 75.06           C
ATOM     25  O   LYS A   3      13.743  24.993  95.018  1.00 75.06           O
ATOM     26  N   THR A   4      13.893  27.220  94.712  1.00 98.45           N
ATOM     27  CA  THR A   4      13.010  27.503  95.810  1.00 98.45           C
ATOM     28  CB  THR A   4      12.764  28.969  96.012  1.00 98.45           C
ATOM     29  OG1 THR A   4      12.064  29.510  94.903  1.00 98.45           O
ATOM     30  CG2 THR A   4      14.120  29.678  96.179  1.00 98.45           C
ATOM     31  C   THR A   4      11.678  26.869  95.554  1.00 98.45           C
ATOM     32  O   THR A   4      11.090  26.269  96.452  1.00 98.45           O
ATOM     33  N   ASP A   5      11.169  26.985  94.314  1.00 26.20           N
ATOM     34  CA  ASP A   5       9.872  26.467  93.978  1.00 26.20           C
ATOM     35  CB  ASP A   5       9.458  26.778  92.531  1.00 26.20           C
ATOM     36  CG  ASP A   5       9.181  28.270  92.425  1.00 26.20           C
ATOM     37  OD1 ASP A   5       9.116  28.939  93.491  1.00 26.20           O
ATOM     38  OD2 ASP A   5       9.027  28.761  91.275  1.00 26.20           O
ATOM     39  C   ASP A   5       9.872  24.977  94.121  1.00 26.20           C
ATOM     40  O   ASP A   5       8.890  24.391  94.574  1.00 26.20           O
ATOM     41  N   LEU A   6      10.977  24.324  93.716  1.00 46.21           N
ATOM     42  CA  LEU A   6      11.089  22.893  93.777  1.00 46.21           C
ATOM     43  CB  LEU A   6      12.407  22.391  93.163  1.00 46.21           C
ATOM     44  CG  LEU A   6      12.575  20.861  93.208  1.00 46.21           C
ATOM     45  CD1 LEU A   6      11.453  20.147  92.439  1.00 46.21           C
ATOM     46  CD2 LEU A   6      13.978  20.446  92.739  1.00 46.21           C
ATOM     47  C   LEU A   6      11.052  22.447  95.207  1.00 46.21           C
ATOM     48  O   LEU A   6      10.405  21.454  95.537  1.00 46.21           O
ATOM     49  N   ILE A   7      11.744  23.181  96.099  1.00 31.75           N
ATOM     50  CA  ILE A   7      11.785  22.818  97.485  1.00 31.75           C
ATOM     51  CB  ILE A   7      12.614  23.760  98.309  1.00 31.75           C
ATOM     52  CG1 ILE A   7      14.079  23.747  97.838  1.00 31.75           C
ATOM     53  CG2 ILE A   7      12.438  23.373  99.787  1.00 31.75           C
ATOM     54  CD1 ILE A   7      14.920  24.879  98.429  1.00 31.75           C
ATOM     55  C   ILE A   7      10.388  22.870  98.020  1.00 31.75           C
ATOM     56  O   ILE A   7       9.961  21.978  98.752  1.00 31.75           O
ATOM     57  N   ASN A   8       9.629  23.916  97.645  1.00 33.31           N
ATOM     58  CA  ASN A   8       8.301  24.094  98.158  1.00 33.31           C
ATOM     59  CB  ASN A   8       7.602  25.336  97.578  1.00 33.31           C
ATOM     60  CG  ASN A   8       8.310  26.573  98.115  1.00 33.31           C
ATOM     61  OD1 ASN A   8       8.933  26.537  99.174  1.00 33.31           O
ATOM     62  ND2 ASN A   8       8.208  27.703  97.365  1.00 33.31           N
ATOM     63  C   ASN A   8       7.471  22.898  97.803  1.00 33.31           C
ATOM     64  O   ASN A   8       6.762  22.358  98.650  1.00 33.31           O
ATOM     65  N   ALA A   9       7.538  22.450  96.536  1.00 34.14           N
ATOM     66  CA  ALA A   9       6.761  21.327  96.090  1.00 34.14           C
ATOM     67  CB  ALA A   9       6.897  21.078  94.578  1.00 34.14           C
ATOM     68  C   ALA A   9       7.199  20.077  96.797  1.00 34.14           C
ATOM     69  O   ALA A   9       6.364  19.260  97.184  1.00 34.14           O
ATOM     70  N   VAL A  10       8.525  19.879  96.958  1.00119.19           N
ATOM     71  CA  VAL A  10       9.035  18.685  97.580  1.00119.19           C
ATOM     72  CB  VAL A  10      10.518  18.482  97.415  1.00119.19           C
ATOM     73  CG1 VAL A  10      10.778  18.097  95.957  1.00119.19           C
ATOM     74  CG2 VAL A  10      11.267  19.761  97.807  1.00119.19           C
ATOM     75  C   VAL A  10       8.684  18.623  99.032  1.00119.19           C
ATOM     76  O   VAL A  10       8.261  17.577  99.523  1.00119.19           O
ATOM     77  N   ALA A  11       8.803  19.751  99.752  1.00 39.49           N
ATOM     78  CA  ALA A  11       8.528  19.757 101.158  1.00 39.49           C
ATOM     79  CB  ALA A  11       8.638  21.161 101.779  1.00 39.49           C
ATOM     80  C   ALA A  11       7.117  19.292 101.327  1.00 39.49           C
ATOM     81  O   ALA A  11       6.806  18.562 102.267  1.00 39.49           O
ATOM     82  N   GLU A  12       6.219  19.720 100.422  1.00 36.50           N
ATOM     83  CA  GLU A  12       4.842  19.326 100.495  1.00 36.50           C
ATOM     84  CB  GLU A  12       3.974  20.038  99.446  1.00 36.50           C
ATOM     85  CG  GLU A  12       3.883  21.549  99.652  0.00 36.50           C
ATOM     86  CD  GLU A  12       3.003  22.114  98.546  0.00 36.50           C
ATOM     87  OE1 GLU A  12       2.576  21.320  97.666  0.00 36.50           O
ATOM     88  OE2 GLU A  12       2.745  23.347  98.568  0.00 36.50           O
ATOM     89  C   GLU A  12       4.689  17.851 100.240  1.00 36.50           C
ATOM     90  O   GLU A  12       3.996  17.161 100.987  1.00 36.50           O
ATOM     91  N   GLN A  13       5.331  17.328  99.173  1.00 90.17           N
ATOM     92  CA  GLN A  13       5.156  15.947  98.794  1.00 90.17           C
ATOM     93  CB  GLN A  13       5.806  15.613  97.438  1.00 90.17           C
ATOM     94  CG  GLN A  13       5.148  16.316  96.247  1.00 90.17           C
ATOM     95  CD  GLN A  13       3.748  15.742  96.076  0.00 90.17           C
ATOM     96  OE1 GLN A  13       2.933  15.782  96.996  1.00 90.17           O
ATOM     97  NE2 GLN A  13       3.460  15.186  94.869  1.00 90.17           N
ATOM     98  C   GLN A  13       5.753  15.012  99.809  1.00 90.17           C
ATOM     99  O   GLN A  13       5.158  13.995 100.158  1.00 90.17           O
ATOM    100  N   ALA A  14       6.984  15.320 100.247  1.00 71.16           N
ATOM    101  CA  ALA A  14       7.795  14.601 101.195  1.00 71.16           C
ATOM    102  CB  ALA A  14       9.264  15.061 101.170  1.00 71.16           C
ATOM    103  C   ALA A  14       7.298  14.741 102.601  1.00 71.16           C
ATOM    104  O   ALA A  14       7.539  13.863 103.427  1.00 71.16           O
ATOM    105  N   ASP A  15       6.624  15.866 102.917  1.00 58.84           N
ATOM    106  CA  ASP A  15       6.210  16.168 104.261  1.00 58.84           C
ATOM    107  CB  ASP A  15       5.448  15.011 104.931  1.00 58.84           C
ATOM    108  CG  ASP A  15       4.091  14.891 104.255  1.00 58.84           C
ATOM    109  OD1 ASP A  15       3.723  15.827 103.496  1.00 58.84           O
ATOM    110  OD2 ASP A  15       3.400  13.864 104.492  1.00 58.84           O
ATOM    111  C   ASP A  15       7.409  16.484 105.104  1.00 58.84           C
ATOM    112  O   ASP A  15       7.463  16.129 106.282  1.00 58.84           O
ATOM    113  N   LEU A  16       8.405  17.173 104.502  1.00 56.57           N
ATOM    114  CA  LEU A  16       9.590  17.618 105.188  1.00 56.57           C
ATOM    115  CB  LEU A  16      10.891  17.154 104.508  1.00 56.57           C
ATOM    116  CG  LEU A  16      11.056  15.624 104.451  1.00 56.57           C
ATOM    117  CD1 LEU A  16      12.374  15.232 103.763  1.00 56.57           C
ATOM    118  CD2 LEU A  16      10.894  14.988 105.841  1.00 56.57           C
ATOM    119  C   LEU A  16       9.598  19.120 105.151  1.00 56.57           C
ATOM    120  O   LEU A  16       9.003  19.732 104.263  1.00 56.57           O
ATOM    121  N   THR A  17      10.304  19.750 106.118  1.00110.53           N
ATOM    122  CA  THR A  17      10.335  21.180 106.225  1.00110.53           C
ATOM    123  CB  THR A  17      11.080  21.674 107.432  1.00110.53           C
ATOM    124  OG1 THR A  17      10.816  23.051 107.642  1.00110.53           O
ATOM    125  CG2 THR A  17      12.586  21.450 107.227  1.00110.53           C
ATOM    126  C   THR A  17      10.984  21.732 104.995  1.00110.53           C
ATOM    127  O   THR A  17      11.735  21.045 104.303  1.00110.53           O
ATOM    128  N   LYS A  18      10.683  23.010 104.691  1.00 71.18           N
ATOM    129  CA  LYS A  18      11.199  23.659 103.521  1.00 71.18           C
ATOM    130  CB  LYS A  18      10.724  25.114 103.375  1.00 71.18           C
ATOM    131  CG  LYS A  18      11.274  25.794 102.120  1.00 71.18           C
ATOM    132  CD  LYS A  18      10.594  27.123 101.784  1.00 71.18           C
ATOM    133  CE  LYS A  18      11.153  27.782 100.521  0.00 71.18           C
ATOM    134  NZ  LYS A  18      10.446  29.055 100.256  0.00 71.18           N
ATOM    135  C   LYS A  18      12.686  23.685 103.631  1.00 71.18           C
ATOM    136  O   LYS A  18      13.395  23.552 102.635  1.00 71.18           O
ATOM    137  N   LYS A  19      13.200  23.893 104.855  1.00 86.96           N
ATOM    138  CA  LYS A  19      14.618  23.931 105.029  1.00 86.96           C
ATOM    139  CB  LYS A  19      15.036  24.315 106.459  1.00 86.96           C
ATOM    140  CG  LYS A  19      16.537  24.581 106.593  0.00 86.96           C
ATOM    141  CD  LYS A  19      16.917  25.350 107.859  0.00 86.96           C
ATOM    142  CE  LYS A  19      16.589  26.843 107.783  0.00 86.96           C
ATOM    143  NZ  LYS A  19      17.376  27.485 106.705  0.00 86.96           N
ATOM    144  C   LYS A  19      15.192  22.581 104.713  1.00 86.96           C
ATOM    145  O   LYS A  19      16.201  22.486 104.017  1.00 86.96           O
ATOM    146  N   GLU A  20      14.560  21.495 105.204  1.00108.39           N
ATOM    147  CA  GLU A  20      15.107  20.180 105.010  1.00108.39           C
ATOM    148  CB  GLU A  20      14.492  19.097 105.917  1.00108.39           C
ATOM    149  CG  GLU A  20      12.983  18.890 105.820  1.00108.39           C
ATOM    150  CD  GLU A  20      12.656  17.856 106.888  1.00108.39           C
ATOM    151  OE1 GLU A  20      13.625  17.252 107.418  1.00108.39           O
ATOM    152  OE2 GLU A  20      11.452  17.657 107.198  1.00108.39           O
ATOM    153  C   GLU A  20      15.046  19.761 103.576  1.00108.39           C
ATOM    154  O   GLU A  20      15.956  19.094 103.084  1.00108.39           O
ATOM    155  N   ALA A  21      13.969  20.121 102.858  1.00 32.31           N
ATOM    156  CA  ALA A  21      13.930  19.763 101.472  1.00 32.31           C
ATOM    157  CB  ALA A  21      12.654  20.243 100.759  1.00 32.31           C
ATOM    158  C   ALA A  21      15.096  20.449 100.838  1.00 32.31           C
ATOM    159  O   ALA A  21      15.828  19.856 100.047  1.00 32.31           O
ATOM    160  N   GLY A  22      15.318  21.725 101.205  1.00 19.38           N
ATOM    161  CA  GLY A  22      16.397  22.479 100.636  1.00 19.38           C
ATOM    162  C   GLY A  22      17.703  21.846 101.012  1.00 19.38           C
ATOM    163  O   GLY A  22      18.610  21.745 100.188  1.00 19.38           O
ATOM    164  N   SER A  23      17.834  21.411 102.281  1.00 72.46           N
ATOM    165  CA  SER A  23      19.064  20.847 102.759  1.00 72.46           C
ATOM    166  CB  SER A  23      18.998  20.473 104.249  1.00 72.46           C
ATOM    167  OG  SER A  23      18.796  21.638 105.034  1.00 72.46           O
ATOM    168  C   SER A  23      19.371  19.593 102.000  1.00 72.46           C
ATOM    169  O   SER A  23      20.476  19.424 101.486  1.00 72.46           O
ATOM    170  N   ALA A  24      18.392  18.675 101.912  1.00 32.96           N
ATOM    171  CA  ALA A  24      18.592  17.417 101.249  1.00 32.96           C
ATOM    172  CB  ALA A  24      17.378  16.480 101.370  1.00 32.96           C
ATOM    173  C   ALA A  24      18.844  17.635  99.788  1.00 32.96           C
ATOM    174  O   ALA A  24      19.694  16.975  99.193  1.00 32.96           O
ATOM    175  N   VAL A  25      18.092  18.559  99.162  1.00 40.33           N
ATOM    176  CA  VAL A  25      18.234  18.804  97.752  1.00 40.33           C
ATOM    177  CB  VAL A  25      17.243  19.805  97.234  1.00 40.33           C
ATOM    178  CG1 VAL A  25      17.613  20.147  95.781  1.00 40.33           C
ATOM    179  CG2 VAL A  25      15.829  19.218  97.381  1.00 40.33           C
ATOM    180  C   VAL A  25      19.602  19.340  97.440  1.00 40.33           C
ATOM    181  O   VAL A  25      20.242  18.898  96.490  1.00 40.33           O
ATOM    182  N   ASP A  26      20.104  20.305  98.233  1.00 71.53           N
ATOM    183  CA  ASP A  26      21.373  20.905  97.924  1.00 71.53           C
ATOM    184  CB  ASP A  26      21.759  22.023  98.912  1.00 71.53           C
ATOM    185  CG  ASP A  26      22.954  22.802  98.367  1.00 71.53           C
ATOM    186  OD1 ASP A  26      23.855  22.182  97.741  1.00 71.53           O
ATOM    187  OD2 ASP A  26      22.975  24.046  98.569  1.00 71.53           O
ATOM    188  C   ASP A  26      22.435  19.852  97.980  1.00 71.53           C
ATOM    189  O   ASP A  26      23.305  19.785  97.114  1.00 71.53           O
ATOM    190  N   ALA A  27      22.378  18.986  99.003  1.00 34.70           N
ATOM    191  CA  ALA A  27      23.365  17.963  99.177  1.00 34.70           C
ATOM    192  CB  ALA A  27      23.144  17.127 100.450  1.00 34.70           C
ATOM    193  C   ALA A  27      23.330  17.019  98.013  1.00 34.70           C
ATOM    194  O   ALA A  27      24.375  16.541  97.577  1.00 34.70           O
ATOM    195  N   VAL A  28      22.127  16.696  97.493  1.00104.74           N
ATOM    196  CA  VAL A  28      22.046  15.730  96.430  1.00104.74           C
ATOM    197  CB  VAL A  28      20.647  15.302  96.069  1.00104.74           C
ATOM    198  CG1 VAL A  28      19.962  14.762  97.336  1.00104.74           C
ATOM    199  CG2 VAL A  28      19.903  16.437  95.353  1.00104.74           C
ATOM    200  C   VAL A  28      22.702  16.254  95.186  1.00104.74           C
ATOM    201  O   VAL A  28      23.427  15.522  94.514  1.00104.74           O
ATOM    202  N   PHE A  29      22.456  17.534  94.837  1.00 44.55           N
ATOM    203  CA  PHE A  29      23.025  18.115  93.652  1.00 44.55           C
ATOM    204  CB  PHE A  29      22.459  19.507  93.324  1.00 44.55           C
ATOM    205  CG  PHE A  29      21.064  19.280  92.854  1.00 44.55           C
ATOM    206  CD1 PHE A  29      20.025  19.198  93.750  1.00 44.55           C
ATOM    207  CD2 PHE A  29      20.800  19.134  91.511  1.00 44.55           C
ATOM    208  CE1 PHE A  29      18.738  18.984  93.313  1.00 44.55           C
ATOM    209  CE2 PHE A  29      19.518  18.918  91.069  1.00 44.55           C
ATOM    210  CZ  PHE A  29      18.483  18.842  91.970  1.00 44.55           C
ATOM    211  C   PHE A  29      24.507  18.229  93.808  1.00 44.55           C
ATOM    212  O   PHE A  29      25.258  17.998  92.862  1.00 44.55           O
ATOM    213  N   GLU A  30      24.966  18.607  95.015  1.00 35.72           N
ATOM    214  CA  GLU A  30      26.370  18.767  95.261  1.00 35.72           C
ATOM    215  CB  GLU A  30      26.663  19.186  96.712  1.00 35.72           C
ATOM    216  CG  GLU A  30      26.180  20.591  97.072  1.00 35.72           C
ATOM    217  CD  GLU A  30      26.417  20.787  98.563  1.00 35.72           C
ATOM    218  OE1 GLU A  30      25.591  20.273  99.365  1.00 35.72           O
ATOM    219  OE2 GLU A  30      27.428  21.448  98.921  1.00 35.72           O
ATOM    220  C   GLU A  30      27.038  17.441  95.064  1.00 35.72           C
ATOM    221  O   GLU A  30      28.109  17.361  94.465  1.00 35.72           O
ATOM    222  N   SER A  31      26.411  16.362  95.570  1.00 79.48           N
ATOM    223  CA  SER A  31      26.983  15.046  95.499  1.00 79.48           C
ATOM    224  CB  SER A  31      26.214  14.014  96.349  1.00 79.48           C
ATOM    225  OG  SER A  31      24.865  13.915  95.924  1.00 79.48           O
ATOM    226  C   SER A  31      27.052  14.565  94.078  1.00 79.48           C
ATOM    227  O   SER A  31      28.013  13.899  93.697  1.00 79.48           O
ATOM    228  N   ILE A  32      26.043  14.891  93.247  1.00 37.74           N
ATOM    229  CA  ILE A  32      26.038  14.443  91.881  1.00 37.74           C
ATOM    230  CB  ILE A  32      24.789  14.835  91.142  1.00 37.74           C
ATOM    231  CG1 ILE A  32      23.563  14.141  91.762  1.00 37.74           C
ATOM    232  CG2 ILE A  32      24.988  14.513  89.652  1.00 37.74           C
ATOM    233  CD1 ILE A  32      22.228  14.676  91.248  1.00 37.74           C
ATOM    234  C   ILE A  32      27.209  15.044  91.162  1.00 37.74           C
ATOM    235  O   ILE A  32      27.907  14.358  90.417  1.00 37.74           O
ATOM    236  N   GLN A  33      27.462  16.347  91.383  1.00 86.47           N
ATOM    237  CA  GLN A  33      28.533  17.039  90.723  1.00 86.47           C
ATOM    238  CB  GLN A  33      28.622  18.519  91.132  1.00 86.47           C
ATOM    239  CG  GLN A  33      29.757  19.276  90.438  1.00 86.47           C
ATOM    240  CD  GLN A  33      29.751  20.713  90.939  1.00 86.47           C
ATOM    241  OE1 GLN A  33      29.059  21.048  91.899  1.00 86.47           O
ATOM    242  NE2 GLN A  33      30.551  21.590  90.276  1.00 86.47           N
ATOM    243  C   GLN A  33      29.833  16.406  91.116  1.00 86.47           C
ATOM    244  O   GLN A  33      30.733  16.263  90.289  1.00 86.47           O
ATOM    245  N   ASN A  34      29.965  16.030  92.402  1.00 36.07           N
ATOM    246  CA  ASN A  34      31.178  15.463  92.926  1.00 36.07           C
ATOM    247  CB  ASN A  34      31.107  15.241  94.446  1.00 36.07           C
ATOM    248  CG  ASN A  34      30.996  16.602  95.117  1.00 36.07           C
ATOM    249  OD1 ASN A  34      31.293  17.632  94.513  1.00 36.07           O
ATOM    250  ND2 ASN A  34      30.562  16.611  96.405  1.00 36.07           N
ATOM    251  C   ASN A  34      31.461  14.128  92.298  1.00 36.07           C
ATOM    252  O   ASN A  34      32.591  13.852  91.899  1.00 36.07           O
ATOM    253  N   SER A  35      30.439  13.256  92.200  1.00 71.20           N
ATOM    254  CA  SER A  35      30.620  11.929  91.676  1.00 71.20           C
ATOM    255  CB  SER A  35      29.344  11.076  91.794  1.00 71.20           C
ATOM    256  OG  SER A  35      29.571   9.778  91.266  1.00 71.20           O
ATOM    257  C   SER A  35      30.991  12.000  90.226  1.00 71.20           C
ATOM    258  O   SER A  35      31.846  11.253  89.754  1.00 71.20           O
ATOM    259  N   LEU A  36      30.338  12.904  89.480  1.00 96.72           N
ATOM    260  CA  LEU A  36      30.566  13.085  88.076  1.00 96.72           C
ATOM    261  CB  LEU A  36      29.550  14.107  87.509  1.00 96.72           C
ATOM    262  CG  LEU A  36      29.712  14.568  86.045  1.00 96.72           C
ATOM    263  CD1 LEU A  36      28.454  15.322  85.584  1.00 96.72           C
ATOM    264  CD2 LEU A  36      30.948  15.463  85.864  1.00 96.72           C
ATOM    265  C   LEU A  36      31.973  13.559  87.853  1.00 96.72           C
ATOM    266  O   LEU A  36      32.682  13.036  86.995  1.00 96.72           O
ATOM    267  N   ALA A  37      32.432  14.535  88.658  1.00 41.10           N
ATOM    268  CA  ALA A  37      33.732  15.133  88.500  1.00 41.10           C
ATOM    269  CB  ALA A  37      34.004  16.246  89.525  1.00 41.10           C
ATOM    270  C   ALA A  37      34.792  14.090  88.677  1.00 41.10           C
ATOM    271  O   ALA A  37      35.838  14.143  88.030  1.00 41.10           O
ATOM    272  N   LYS A  38      34.557  13.154  89.614  1.00146.54           N
ATOM    273  CA  LYS A  38      35.426  12.057  89.937  1.00146.54           C
ATOM    274  CB  LYS A  38      34.962  11.277  91.179  1.00146.54           C
ATOM    275  CG  LYS A  38      34.944  12.105  92.468  1.00146.54           C
ATOM    276  CD  LYS A  38      36.308  12.669  92.876  1.00146.54           C
ATOM    277  CE  LYS A  38      36.464  14.169  92.612  1.00146.54           C
ATOM    278  NZ  LYS A  38      36.594  14.424  91.161  1.00146.54           N
ATOM    279  C   LYS A  38      35.456  11.089  88.791  1.00146.54           C
ATOM    280  O   LYS A  38      36.433  10.365  88.616  1.00146.54           O
ATOM    281  N   GLY A  39      34.378  11.023  87.983  1.00 35.15           N
ATOM    282  CA  GLY A  39      34.379  10.085  86.894  1.00 35.15           C
ATOM    283  C   GLY A  39      33.424   8.963  87.171  1.00 35.15           C
ATOM    284  O   GLY A  39      33.395   7.975  86.437  1.00 35.15           O
ATOM    285  N   GLU A  40      32.638   9.063  88.260  1.00107.64           N
ATOM    286  CA  GLU A  40      31.646   8.062  88.536  1.00107.64           C
ATOM    287  CB  GLU A  40      31.285   7.963  90.030  1.00107.64           C
ATOM    288  CG  GLU A  40      30.270   6.865  90.359  1.00107.64           C
ATOM    289  CD  GLU A  40      30.993   5.525  90.369  1.00107.64           C
ATOM    290  OE1 GLU A  40      32.231   5.518  90.133  1.00107.64           O
ATOM    291  OE2 GLU A  40      30.319   4.489  90.615  1.00107.64           O
ATOM    292  C   GLU A  40      30.402   8.429  87.782  1.00107.64           C
ATOM    293  O   GLU A  40      30.206   9.587  87.415  1.00107.64           O
ATOM    294  N   LYS A  41      29.529   7.440  87.497  1.00116.38           N
ATOM    295  CA  LYS A  41      28.314   7.777  86.812  1.00116.38           C
ATOM    296  CB  LYS A  41      27.981   6.862  85.621  1.00116.38           C
ATOM    297  CG  LYS A  41      27.488   5.470  86.006  1.00116.38           C
ATOM    298  CD  LYS A  41      27.034   4.651  84.796  1.00116.38           C
ATOM    299  CE  LYS A  41      26.008   5.364  83.914  1.00116.38           C
ATOM    300  NZ  LYS A  41      25.737   4.555  82.704  1.00116.38           N
ATOM    301  C   LYS A  41      27.203   7.687  87.810  1.00116.38           C
ATOM    302  O   LYS A  41      27.148   6.757  88.614  1.00116.38           O
ATOM    303  N   VAL A  42      26.293   8.681  87.794  1.00 43.88           N
ATOM    304  CA  VAL A  42      25.198   8.673  88.721  1.00 43.88           C
ATOM    305  CB  VAL A  42      24.841  10.036  89.245  1.00 43.88           C
ATOM    306  CG1 VAL A  42      23.597   9.919  90.144  1.00 43.88           C
ATOM    307  CG2 VAL A  42      26.070  10.610  89.971  1.00 43.88           C
ATOM    308  C   VAL A  42      24.012   8.125  87.995  1.00 43.88           C
ATOM    309  O   VAL A  42      23.652   8.599  86.919  1.00 43.88           O
ATOM    310  N   GLN A  43      23.377   7.093  88.584  1.00 81.03           N
ATOM    311  CA  GLN A  43      22.278   6.436  87.942  1.00 81.03           C
ATOM    312  CB  GLN A  43      22.529   4.928  87.762  1.00 81.03           C
ATOM    313  CG  GLN A  43      21.387   4.169  87.087  1.00 81.03           C
ATOM    314  CD  GLN A  43      21.804   2.708  87.005  1.00 81.03           C
ATOM    315  OE1 GLN A  43      22.936   2.353  87.330  1.00 81.03           O
ATOM    316  NE2 GLN A  43      20.864   1.832  86.560  1.00 81.03           N
ATOM    317  C   GLN A  43      21.055   6.569  88.795  1.00 81.03           C
ATOM    318  O   GLN A  43      21.072   6.270  89.988  1.00 81.03           O
ATOM    319  N   LEU A  44      19.949   7.041  88.188  1.00 68.15           N
ATOM    320  CA  LEU A  44      18.705   7.155  88.896  1.00 68.15           C
ATOM    321  CB  LEU A  44      18.287   8.618  89.102  1.00 68.15           C
ATOM    322  CG  LEU A  44      19.316   9.424  89.921  1.00 68.15           C
ATOM    323  CD1 LEU A  44      18.872  10.881  90.110  1.00 68.15           C
ATOM    324  CD2 LEU A  44      19.639   8.729  91.253  1.00 68.15           C
ATOM    325  C   LEU A  44      17.686   6.497  88.021  1.00 68.15           C
ATOM    326  O   LEU A  44      17.302   7.040  86.988  1.00 68.15           O
ATOM    327  N   ILE A  45      17.173   5.325  88.438  1.00112.48           N
ATOM    328  CA  ILE A  45      16.311   4.576  87.571  1.00112.48           C
ATOM    329  CB  ILE A  45      15.890   3.254  88.146  1.00112.48           C
ATOM    330  CG1 ILE A  45      15.064   3.464  89.427  0.00112.48           C
ATOM    331  CG2 ILE A  45      17.152   2.402  88.357  0.00112.48           C
ATOM    332  CD1 ILE A  45      14.359   2.198  89.912  1.00112.48           C
ATOM    333  C   ILE A  45      15.066   5.344  87.265  1.00112.48           C
ATOM    334  O   ILE A  45      14.367   5.820  88.158  1.00112.48           O
ATOM    335  N   GLY A  46      14.791   5.493  85.953  1.00 41.00           N
ATOM    336  CA  GLY A  46      13.600   6.105  85.443  1.00 41.00           C
ATOM    337  C   GLY A  46      13.875   7.540  85.117  1.00 41.00           C
ATOM    338  O   GLY A  46      13.411   8.045  84.095  1.00 41.00           O
ATOM    339  N   PHE A  47      14.587   8.249  86.016  1.00 66.97           N
ATOM    340  CA  PHE A  47      14.894   9.637  85.806  1.00 66.97           C
ATOM    341  CB  PHE A  47      15.369  10.317  87.103  1.00 66.97           C
ATOM    342  CG  PHE A  47      15.588  11.769  86.845  1.00 66.97           C
ATOM    343  CD1 PHE A  47      14.525  12.644  86.818  1.00 66.97           C
ATOM    344  CD2 PHE A  47      16.858  12.259  86.649  1.00 66.97           C
ATOM    345  CE1 PHE A  47      14.723  13.985  86.587  1.00 66.97           C
ATOM    346  CE2 PHE A  47      17.062  13.598  86.417  1.00 66.97           C
ATOM    347  CZ  PHE A  47      15.995  14.464  86.385  1.00 66.97           C
ATOM    348  C   PHE A  47      15.965   9.812  84.768  1.00 66.97           C
ATOM    349  O   PHE A  47      15.763  10.496  83.765  1.00 66.97           O
ATOM    350  N   GLY A  48      17.133   9.157  84.955  1.00 29.84           N
ATOM    351  CA  GLY A  48      18.193   9.341  83.999  1.00 29.84           C
ATOM    352  C   GLY A  48      19.528   9.157  84.664  1.00 29.84           C
ATOM    353  O   GLY A  48      19.615   8.843  85.851  1.00 29.84           O
ATOM    354  N   ASN A  49      20.618   9.364  83.888  1.00 97.34           N
ATOM    355  CA  ASN A  49      21.949   9.167  84.394  1.00 97.34           C
ATOM    356  CB  ASN A  49      22.666   7.968  83.745  1.00 97.34           C
ATOM    357  CG  ASN A  49      21.916   6.693  84.098  1.00 97.34           C
ATOM    358  OD1 ASN A  49      21.969   6.214  85.228  1.00 97.34           O
ATOM    359  ND2 ASN A  49      21.190   6.124  83.098  1.00 97.34           N
ATOM    360  C   ASN A  49      22.779  10.375  84.065  1.00 97.34           C
ATOM    361  O   ASN A  49      22.510  11.090  83.100  1.00 97.34           O
ATOM    362  N   PHE A  50      23.816  10.628  84.894  1.00 60.24           N
ATOM    363  CA  PHE A  50      24.731  11.717  84.697  1.00 60.24           C
ATOM    364  CB  PHE A  50      24.805  12.700  85.882  1.00 60.24           C
ATOM    365  CG  PHE A  50      23.507  13.413  86.052  1.00 60.24           C
ATOM    366  CD1 PHE A  50      22.482  12.842  86.773  1.00 60.24           C
ATOM    367  CD2 PHE A  50      23.320  14.662  85.505  1.00 60.24           C
ATOM    368  CE1 PHE A  50      21.287  13.504  86.936  1.00 60.24           C
ATOM    369  CE2 PHE A  50      22.127  15.328  85.665  1.00 60.24           C
ATOM    370  CZ  PHE A  50      21.107  14.748  86.381  1.00 60.24           C
ATOM    371  C   PHE A  50      26.098  11.108  84.617  1.00 60.24           C
ATOM    372  O   PHE A  50      26.413  10.183  85.366  1.00 60.24           O
ATOM    373  N   GLU A  51      26.952  11.617  83.705  1.00123.94           N
ATOM    374  CA  GLU A  51      28.263  11.046  83.575  1.00123.94           C
ATOM    375  CB  GLU A  51      28.234   9.773  82.709  1.00123.94           C
ATOM    376  CG  GLU A  51      29.568   9.043  82.586  1.00123.94           C
ATOM    377  CD  GLU A  51      29.325   7.760  81.802  1.00123.94           C
ATOM    378  OE1 GLU A  51      29.053   7.852  80.575  1.00123.94           O
ATOM    379  OE2 GLU A  51      29.402   6.669  82.426  1.00123.94           O
ATOM    380  C   GLU A  51      29.169  12.049  82.921  1.00123.94           C
ATOM    381  O   GLU A  51      28.715  13.068  82.404  1.00123.94           O
ATOM    382  N   VAL A  52      30.495  11.795  82.962  1.00 52.44           N
ATOM    383  CA  VAL A  52      31.438  12.658  82.303  1.00 52.44           C
ATOM    384  CB  VAL A  52      32.760  12.802  82.992  1.00 52.44           C
ATOM    385  CG1 VAL A  52      33.718  13.547  82.047  1.00 52.44           C
ATOM    386  CG2 VAL A  52      32.538  13.538  84.313  1.00 52.44           C
ATOM    387  C   VAL A  52      31.759  12.032  80.989  1.00 52.44           C
ATOM    388  O   VAL A  52      31.915  10.816  80.894  1.00 52.44           O
ATOM    389  N   ARG A  53      31.850  12.853  79.925  1.00113.21           N
ATOM    390  CA  ARG A  53      32.187  12.295  78.650  1.00113.21           C
ATOM    391  CB  ARG A  53      31.006  12.272  77.665  1.00113.21           C
ATOM    392  CG  ARG A  53      30.010  11.166  78.035  1.00113.21           C
ATOM    393  CD  ARG A  53      28.788  11.051  77.123  1.00113.21           C
ATOM    394  NE  ARG A  53      28.132   9.745  77.428  1.00113.21           N
ATOM    395  CZ  ARG A  53      27.242   9.620  78.457  1.00113.21           C
ATOM    396  NH1 ARG A  53      26.946  10.691  79.245  1.00113.21           N
ATOM    397  NH2 ARG A  53      26.649   8.416  78.705  1.00113.21           N
ATOM    398  C   ARG A  53      33.331  13.064  78.068  1.00113.21           C
ATOM    399  O   ARG A  53      33.462  14.271  78.264  1.00113.21           O
ATOM    400  N   GLU A  54      34.218  12.353  77.345  1.00 81.21           N
ATOM    401  CA  GLU A  54      35.390  12.961  76.781  1.00 81.21           C
ATOM    402  CB  GLU A  54      36.477  11.941  76.395  1.00 81.21           C
ATOM    403  CG  GLU A  54      37.115  11.233  77.593  1.00 81.21           C
ATOM    404  CD  GLU A  54      38.137  12.179  78.207  1.00 81.21           C
ATOM    405  OE1 GLU A  54      37.711  13.211  78.790  1.00 81.21           O
ATOM    406  OE2 GLU A  54      39.358  11.888  78.094  1.00 81.21           O
ATOM    407  C   GLU A  54      35.025  13.717  75.539  1.00 81.21           C
ATOM    408  O   GLU A  54      34.098  13.350  74.819  1.00 81.21           O
ATOM    409  N   ARG A  55      35.762  14.818  75.270  1.00 65.23           N
ATOM    410  CA  ARG A  55      35.543  15.611  74.093  1.00 65.23           C
ATOM    411  CB  ARG A  55      34.980  17.013  74.382  1.00 65.23           C
ATOM    412  CG  ARG A  55      33.526  17.010  74.865  1.00 65.23           C
ATOM    413  CD  ARG A  55      32.506  16.866  73.731  1.00 65.23           C
ATOM    414  NE  ARG A  55      31.142  16.891  74.334  1.00 65.23           N
ATOM    415  CZ  ARG A  55      30.537  15.735  74.738  1.00 65.23           C
ATOM    416  NH1 ARG A  55      31.186  14.540  74.615  1.00 65.23           N
ATOM    417  NH2 ARG A  55      29.280  15.770  75.269  1.00 65.23           N
ATOM    418  C   ARG A  55      36.864  15.789  73.413  1.00 65.23           C
ATOM    419  O   ARG A  55      37.896  15.965  74.061  1.00 65.23           O
ATOM    420  N   ALA A  56      36.850  15.741  72.068  1.00 30.82           N
ATOM    421  CA  ALA A  56      38.047  15.853  71.284  1.00 30.82           C
ATOM    422  CB  ALA A  56      37.891  15.319  69.849  1.00 30.82           C
ATOM    423  C   ALA A  56      38.464  17.286  71.186  1.00 30.82           C
ATOM    424  O   ALA A  56      37.670  18.205  71.385  1.00 30.82           O
ATOM    425  N   ALA A  57      39.762  17.500  70.890  1.00 32.00           N
ATOM    426  CA  ALA A  57      40.305  18.819  70.744  1.00 32.00           C
ATOM    427  CB  ALA A  57      41.844  18.842  70.695  1.00 32.00           C
ATOM    428  C   ALA A  57      39.812  19.389  69.455  1.00 32.00           C
ATOM    429  O   ALA A  57      39.559  18.656  68.499  1.00 32.00           O
ATOM    430  N   ARG A  58      39.631  20.727  69.413  1.00106.78           N
ATOM    431  CA  ARG A  58      39.213  21.361  68.196  1.00106.78           C
ATOM    432  CB  ARG A  58      37.689  21.483  68.040  1.00106.78           C
ATOM    433  CG  ARG A  58      37.043  22.412  69.069  1.00106.78           C
ATOM    434  CD  ARG A  58      36.605  21.746  70.371  1.00106.78           C
ATOM    435  NE  ARG A  58      36.013  22.826  71.207  1.00106.78           N
ATOM    436  CZ  ARG A  58      35.010  22.551  72.088  1.00106.78           C
ATOM    437  NH1 ARG A  58      34.553  21.273  72.232  1.00106.78           N
ATOM    438  NH2 ARG A  58      34.464  23.562  72.824  1.00106.78           N
ATOM    439  C   ARG A  58      39.733  22.767  68.226  1.00106.78           C
ATOM    440  O   ARG A  58      40.070  23.289  69.286  1.00106.78           O
ATOM    441  N   LYS A  59      39.831  23.422  67.050  1.00 68.00           N
ATOM    442  CA  LYS A  59      40.292  24.782  67.028  1.00 68.00           C
ATOM    443  CB  LYS A  59      40.920  25.220  65.692  1.00 68.00           C
ATOM    444  CG  LYS A  59      42.280  24.570  65.427  0.00 68.00           C
ATOM    445  CD  LYS A  59      42.841  24.837  64.027  0.00 68.00           C
ATOM    446  CE  LYS A  59      42.260  23.937  62.935  1.00 68.00           C
ATOM    447  NZ  LYS A  59      42.869  24.274  61.628  1.00 68.00           N
ATOM    448  C   LYS A  59      39.128  25.672  67.323  1.00 68.00           C
ATOM    449  O   LYS A  59      37.983  25.338  67.026  1.00 68.00           O
ATOM    450  N   GLY A  60      39.401  26.839  67.939  1.00 43.61           N
ATOM    451  CA  GLY A  60      38.346  27.747  68.282  1.00 43.61           C
ATOM    452  C   GLY A  60      38.905  29.131  68.236  1.00 43.61           C
ATOM    453  O   GLY A  60      40.054  29.331  67.846  1.00 43.61           O
ATOM    454  N   ARG A  61      38.076  30.125  68.622  1.00158.48           N
ATOM    455  CA  ARG A  61      38.470  31.506  68.637  1.00158.48           C
ATOM    456  CB  ARG A  61      37.657  32.400  67.685  1.00158.48           C
ATOM    457  CG  ARG A  61      38.091  32.359  66.224  1.00158.48           C
ATOM    458  CD  ARG A  61      38.936  33.571  65.830  1.00158.48           C
ATOM    459  NE  ARG A  61      39.205  33.486  64.369  1.00158.48           N
ATOM    460  CZ  ARG A  61      39.639  34.594  63.701  1.00158.48           C
ATOM    461  NH1 ARG A  61      39.848  35.759  64.381  1.00158.48           N
ATOM    462  NH2 ARG A  61      39.861  34.540  62.355  1.00158.48           N
ATOM    463  C   ARG A  61      38.185  32.056  69.998  1.00158.48           C
ATOM    464  O   ARG A  61      37.237  31.652  70.669  1.00158.48           O
ATOM    465  N   ASN A  62      39.014  33.019  70.439  1.00 58.39           N
ATOM    466  CA  ASN A  62      38.787  33.631  71.714  1.00 58.39           C
ATOM    467  CB  ASN A  62      40.103  33.915  72.464  1.00 58.39           C
ATOM    468  CG  ASN A  62      39.810  34.478  73.847  1.00 58.39           C
ATOM    469  OD1 ASN A  62      39.052  35.434  73.994  1.00 58.39           O
ATOM    470  ND2 ASN A  62      40.434  33.873  74.893  1.00 58.39           N
ATOM    471  C   ASN A  62      38.090  34.921  71.427  1.00 58.39           C
ATOM    472  O   ASN A  62      38.620  35.780  70.729  1.00 58.39           O
ATOM    473  N   PRO A  63      36.895  35.069  71.919  1.00 75.76           N
ATOM    474  CA  PRO A  63      36.106  36.236  71.639  1.00 75.76           C
ATOM    475  CD  PRO A  63      36.480  34.410  73.146  1.00 75.76           C
ATOM    476  CB  PRO A  63      34.843  36.071  72.480  1.00 75.76           C
ATOM    477  CG  PRO A  63      35.348  35.289  73.707  1.00 75.76           C
ATOM    478  C   PRO A  63      36.799  37.524  71.975  1.00 75.76           C
ATOM    479  O   PRO A  63      36.683  38.472  71.200  1.00 75.76           O
ATOM    480  N   GLN A  64      37.470  37.608  73.142  1.00 48.48           N
ATOM    481  CA  GLN A  64      38.068  38.858  73.518  1.00 48.48           C
ATOM    482  CB  GLN A  64      38.552  38.864  74.980  1.00 48.48           C
ATOM    483  CG  GLN A  64      37.424  38.712  76.005  1.00 48.48           C
ATOM    484  CD  GLN A  64      38.050  38.733  77.393  1.00 48.48           C
ATOM    485  OE1 GLN A  64      39.100  39.338  77.605  1.00 48.48           O
ATOM    486  NE2 GLN A  64      37.388  38.057  78.371  1.00 48.48           N
ATOM    487  C   GLN A  64      39.254  39.185  72.662  1.00 48.48           C
ATOM    488  O   GLN A  64      39.322  40.263  72.072  1.00 48.48           O
ATOM    489  N   THR A  65      40.217  38.245  72.575  1.00109.52           N
ATOM    490  CA  THR A  65      41.445  38.450  71.854  1.00109.52           C
ATOM    491  CB  THR A  65      42.480  37.416  72.182  1.00109.52           C
ATOM    492  OG1 THR A  65      43.704  37.728  71.539  1.00109.52           O
ATOM    493  CG2 THR A  65      41.983  36.047  71.709  1.00109.52           C
ATOM    494  C   THR A  65      41.223  38.433  70.373  1.00109.52           C
ATOM    495  O   THR A  65      41.798  39.233  69.638  1.00109.52           O
ATOM    496  N   GLY A  66      40.381  37.504  69.891  1.00 19.44           N
ATOM    497  CA  GLY A  66      40.121  37.361  68.489  1.00 19.44           C
ATOM    498  C   GLY A  66      41.132  36.406  67.938  1.00 19.44           C
ATOM    499  O   GLY A  66      41.119  36.086  66.750  1.00 19.44           O
ATOM    500  N   LYS A  67      42.033  35.911  68.805  1.00 98.28           N
ATOM    501  CA  LYS A  67      43.074  35.027  68.372  1.00 98.28           C
ATOM    502  CB  LYS A  67      44.229  34.916  69.383  1.00 98.28           C
ATOM    503  CG  LYS A  67      45.432  34.118  68.874  1.00 98.28           C
ATOM    504  CD  LYS A  67      46.214  34.839  67.775  1.00 98.28           C
ATOM    505  CE  LYS A  67      47.066  36.000  68.295  1.00 98.28           C
ATOM    506  NZ  LYS A  67      47.786  36.642  67.173  1.00 98.28           N
ATOM    507  C   LYS A  67      42.519  33.650  68.179  1.00 98.28           C
ATOM    508  O   LYS A  67      41.605  33.225  68.884  1.00 98.28           O
ATOM    509  N   GLU A  68      43.065  32.925  67.181  1.00 69.83           N
ATOM    510  CA  GLU A  68      42.682  31.565  66.928  1.00 69.83           C
ATOM    511  CB  GLU A  68      43.139  31.072  65.542  1.00 69.83           C
ATOM    512  CG  GLU A  68      42.880  29.591  65.256  1.00 69.83           C
ATOM    513  CD  GLU A  68      44.156  28.816  65.569  1.00 69.83           C
ATOM    514  OE1 GLU A  68      44.405  28.526  66.770  1.00 69.83           O
ATOM    515  OE2 GLU A  68      44.901  28.501  64.604  1.00 69.83           O
ATOM    516  C   GLU A  68      43.334  30.736  67.987  1.00 69.83           C
ATOM    517  O   GLU A  68      44.449  31.031  68.414  1.00 69.83           O
ATOM    518  N   ILE A  69      42.644  29.676  68.456  1.00 96.56           N
ATOM    519  CA  ILE A  69      43.196  28.891  69.523  1.00 96.56           C
ATOM    520  CB  ILE A  69      42.595  29.262  70.853  1.00 96.56           C
ATOM    521  CG1 ILE A  69      42.870  30.744  71.156  1.00 96.56           C
ATOM    522  CG2 ILE A  69      43.139  28.314  71.934  1.00 96.56           C
ATOM    523  CD1 ILE A  69      44.357  31.081  71.246  1.00 96.56           C
ATOM    524  C   ILE A  69      42.901  27.439  69.282  1.00 96.56           C
ATOM    525  O   ILE A  69      41.940  27.089  68.598  1.00 96.56           O
ATOM    526  N   ASP A  70      43.763  26.551  69.824  1.00 56.92           N
ATOM    527  CA  ASP A  70      43.534  25.137  69.763  1.00 56.92           C
ATOM    528  CB  ASP A  70      44.803  24.288  69.606  1.00 56.92           C
ATOM    529  CG  ASP A  70      45.261  24.378  68.166  1.00 56.92           C
ATOM    530  OD1 ASP A  70      44.381  24.494  67.273  1.00 56.92           O
ATOM    531  OD2 ASP A  70      46.499  24.329  67.934  1.00 56.92           O
ATOM    532  C   ASP A  70      42.970  24.754  71.081  1.00 56.92           C
ATOM    533  O   ASP A  70      43.525  25.076  72.131  1.00 56.92           O
ATOM    534  N   ILE A  71      41.839  24.037  71.064  1.00 60.96           N
ATOM    535  CA  ILE A  71      41.274  23.648  72.312  1.00 60.96           C
ATOM    536  CB  ILE A  71      39.773  23.732  72.348  1.00 60.96           C
ATOM    537  CG1 ILE A  71      39.312  25.183  72.132  1.00 60.96           C
ATOM    538  CG2 ILE A  71      39.292  23.132  73.679  1.00 60.96           C
ATOM    539  CD1 ILE A  71      37.812  25.311  71.871  1.00 60.96           C
ATOM    540  C   ILE A  71      41.652  22.223  72.501  1.00 60.96           C
ATOM    541  O   ILE A  71      41.417  21.377  71.642  1.00 60.96           O
ATOM    542  N   PRO A  72      42.275  21.958  73.612  1.00 71.74           N
ATOM    543  CA  PRO A  72      42.696  20.625  73.928  1.00 71.74           C
ATOM    544  CD  PRO A  72      43.051  22.961  74.319  1.00 71.74           C
ATOM    545  CB  PRO A  72      43.754  20.760  75.027  1.00 71.74           C
ATOM    546  CG  PRO A  72      43.607  22.206  75.535  1.00 71.74           C
ATOM    547  C   PRO A  72      41.501  19.824  74.326  1.00 71.74           C
ATOM    548  O   PRO A  72      40.458  20.407  74.616  1.00 71.74           O
ATOM    549  N   ALA A  73      41.628  18.486  74.332  1.00 29.57           N
ATOM    550  CA  ALA A  73      40.514  17.653  74.671  1.00 29.57           C
ATOM    551  CB  ALA A  73      40.820  16.148  74.574  1.00 29.57           C
ATOM    552  C   ALA A  73      40.120  17.952  76.084  1.00 29.57           C
ATOM    553  O   ALA A  73      40.956  18.319  76.909  1.00 29.57           O
ATOM    554  N   SER A  74      38.810  17.825  76.390  1.00 85.63           N
ATOM    555  CA  SER A  74      38.333  18.103  77.716  1.00 85.63           C
ATOM    556  CB  SER A  74      37.764  19.521  77.897  1.00 85.63           C
ATOM    557  OG  SER A  74      36.547  19.658  77.181  1.00 85.63           O
ATOM    558  C   SER A  74      37.220  17.151  78.014  1.00 85.63           C
ATOM    559  O   SER A  74      36.929  16.255  77.223  1.00 85.63           O
ATOM    560  N   LYS A  75      36.592  17.316  79.198  1.00 77.25           N
ATOM    561  CA  LYS A  75      35.518  16.463  79.629  1.00 77.25           C
ATOM    562  CB  LYS A  75      35.830  15.736  80.947  1.00 77.25           C
ATOM    563  CG  LYS A  75      37.104  14.895  80.873  1.00 77.25           C
ATOM    564  CD  LYS A  75      37.637  14.443  82.234  1.00 77.25           C
ATOM    565  CE  LYS A  75      39.027  13.803  82.160  1.00 77.25           C
ATOM    566  NZ  LYS A  75      38.968  12.533  81.401  1.00 77.25           N
ATOM    567  C   LYS A  75      34.333  17.336  79.911  1.00 77.25           C
ATOM    568  O   LYS A  75      34.488  18.492  80.302  1.00 77.25           O
ATOM    569  N   VAL A  76      33.110  16.800  79.706  1.00 42.36           N
ATOM    570  CA  VAL A  76      31.922  17.560  79.978  1.00 42.36           C
ATOM    571  CB  VAL A  76      31.262  18.095  78.742  1.00 42.36           C
ATOM    572  CG1 VAL A  76      32.222  19.086  78.063  1.00 42.36           C
ATOM    573  CG2 VAL A  76      30.860  16.907  77.850  1.00 42.36           C
ATOM    574  C   VAL A  76      30.928  16.655  80.646  1.00 42.36           C
ATOM    575  O   VAL A  76      30.959  15.438  80.467  1.00 42.36           O
ATOM    576  N   PRO A  77      30.054  17.223  81.440  1.00 79.44           N
ATOM    577  CA  PRO A  77      29.021  16.451  82.080  1.00 79.44           C
ATOM    578  CD  PRO A  77      30.349  18.449  82.157  1.00 79.44           C
ATOM    579  CB  PRO A  77      28.530  17.294  83.260  1.00 79.44           C
ATOM    580  CG  PRO A  77      29.081  18.706  82.985  1.00 79.44           C
ATOM    581  C   PRO A  77      27.959  16.103  81.078  1.00 79.44           C
ATOM    582  O   PRO A  77      27.728  16.891  80.161  1.00 79.44           O
ATOM    583  N   ALA A  78      27.297  14.934  81.225  1.00 35.81           N
ATOM    584  CA  ALA A  78      26.286  14.562  80.272  1.00 35.81           C
ATOM    585  CB  ALA A  78      26.778  13.550  79.225  1.00 35.81           C
ATOM    586  C   ALA A  78      25.139  13.927  81.000  1.00 35.81           C
ATOM    587  O   ALA A  78      25.320  13.269  82.024  1.00 35.81           O
ATOM    588  N   PHE A  79      23.914  14.118  80.466  1.00 59.37           N
ATOM    589  CA  PHE A  79      22.721  13.589  81.067  1.00 59.37           C
ATOM    590  CB  PHE A  79      21.777  14.717  81.533  1.00 59.37           C
ATOM    591  CG  PHE A  79      20.516  14.160  82.102  1.00 59.37           C
ATOM    592  CD1 PHE A  79      20.496  13.576  83.347  1.00 59.37           C
ATOM    593  CD2 PHE A  79      19.339  14.255  81.396  1.00 59.37           C
ATOM    594  CE1 PHE A  79      19.326  13.075  83.868  1.00 59.37           C
ATOM    595  CE2 PHE A  79      18.166  13.757  81.911  1.00 59.37           C
ATOM    596  CZ  PHE A  79      18.158  13.162  83.149  1.00 59.37           C
ATOM    597  C   PHE A  79      22.005  12.763  80.042  1.00 59.37           C
ATOM    598  O   PHE A  79      21.907  13.148  78.878  1.00 59.37           O
ATOM    599  N   LYS A  80      21.512  11.575  80.450  1.00141.77           N
ATOM    600  CA  LYS A  80      20.737  10.754  79.562  1.00141.77           C
ATOM    601  CB  LYS A  80      21.396   9.403  79.235  1.00141.77           C
ATOM    602  CG  LYS A  80      20.602   8.574  78.226  1.00141.77           C
ATOM    603  CD  LYS A  80      20.530   9.213  76.837  1.00141.77           C
ATOM    604  CE  LYS A  80      21.867   9.223  76.094  1.00141.77           C
ATOM    605  NZ  LYS A  80      21.702   9.854  74.766  1.00141.77           N
ATOM    606  C   LYS A  80      19.454  10.476  80.279  1.00141.77           C
ATOM    607  O   LYS A  80      19.452   9.875  81.352  1.00141.77           O
ATOM    608  N   ALA A  81      18.321  10.906  79.691  1.00 30.52           N
ATOM    609  CA  ALA A  81      17.050  10.767  80.344  1.00 30.52           C
ATOM    610  CB  ALA A  81      15.926  11.582  79.682  1.00 30.52           C
ATOM    611  C   ALA A  81      16.631   9.333  80.342  1.00 30.52           C
ATOM    612  O   ALA A  81      16.894   8.594  79.395  1.00 30.52           O
ATOM    613  N   GLY A  82      15.950   8.917  81.429  1.00 15.86           N
ATOM    614  CA  GLY A  82      15.478   7.570  81.565  1.00 15.86           C
ATOM    615  C   GLY A  82      14.195   7.461  80.807  1.00 15.86           C
ATOM    616  O   GLY A  82      13.647   8.458  80.343  1.00 15.86           O
ATOM    617  N   LYS A  83      13.671   6.226  80.693  1.00 88.79           N
ATOM    618  CA  LYS A  83      12.486   5.962  79.928  1.00 88.79           C
ATOM    619  CB  LYS A  83      12.138   4.467  79.860  1.00 88.79           C
ATOM    620  CG  LYS A  83      13.109   3.673  78.987  1.00 88.79           C
ATOM    621  CD  LYS A  83      12.973   2.158  79.137  1.00 88.79           C
ATOM    622  CE  LYS A  83      13.936   1.374  78.244  1.00 88.79           C
ATOM    623  NZ  LYS A  83      13.566   1.548  76.822  1.00 88.79           N
ATOM    624  C   LYS A  83      11.308   6.677  80.509  1.00 88.79           C
ATOM    625  O   LYS A  83      10.479   7.209  79.772  1.00 88.79           O
ATOM    626  N   ALA A  84      11.193   6.710  81.848  1.00 27.32           N
ATOM    627  CA  ALA A  84      10.052   7.333  82.455  1.00 27.32           C
ATOM    628  CB  ALA A  84      10.072   7.241  83.991  1.00 27.32           C
ATOM    629  C   ALA A  84      10.031   8.786  82.092  1.00 27.32           C
ATOM    630  O   ALA A  84       8.978   9.330  81.762  1.00 27.32           O
ATOM    631  N   LEU A  85      11.196   9.461  82.132  1.00142.84           N
ATOM    632  CA  LEU A  85      11.197  10.862  81.815  1.00142.84           C
ATOM    633  CB  LEU A  85      12.556  11.568  81.969  1.00142.84           C
ATOM    634  CG  LEU A  85      13.007  11.781  83.425  1.00142.84           C
ATOM    635  CD1 LEU A  85      14.210  12.733  83.492  1.00142.84           C
ATOM    636  CD2 LEU A  85      11.844  12.251  84.310  1.00142.84           C
ATOM    637  C   LEU A  85      10.782  11.054  80.387  1.00142.84           C
ATOM    638  O   LEU A  85      10.012  11.961  80.077  1.00142.84           O
ATOM    639  N   LYS A  86      11.277  10.198  79.475  1.00107.08           N
ATOM    640  CA  LYS A  86      10.983  10.332  78.072  1.00107.08           C
ATOM    641  CB  LYS A  86      11.682   9.269  77.211  1.00107.08           C
ATOM    642  CG  LYS A  86      13.202   9.424  77.145  1.00107.08           C
ATOM    643  CD  LYS A  86      13.898   8.192  76.566  1.00107.08           C
ATOM    644  CE  LYS A  86      13.346   7.765  75.205  1.00107.08           C
ATOM    645  NZ  LYS A  86      14.068   6.570  74.717  1.00107.08           N
ATOM    646  C   LYS A  86       9.503  10.181  77.835  1.00107.08           C
ATOM    647  O   LYS A  86       8.945  10.888  76.996  1.00107.08           O
ATOM    648  N   ASP A  87       8.853   9.254  78.574  1.00304.76           N
ATOM    649  CA  ASP A  87       7.442   8.924  78.568  1.00304.76           C
ATOM    650  CB  ASP A  87       6.584   9.753  79.557  1.00304.76           C
ATOM    651  CG  ASP A  87       6.670  11.259  79.317  1.00304.76           C
ATOM    652  OD1 ASP A  87       6.847  11.704  78.153  1.00304.76           O
ATOM    653  OD2 ASP A  87       6.561  11.997  80.333  1.00304.76           O
ATOM    654  C   ASP A  87       6.775   8.803  77.225  1.00304.76           C
ATOM    655  O   ASP A  87       6.088   9.720  76.778  1.00304.76           O
ATOM    656  N   ALA A  88       6.942   7.615  76.586  1.00118.04           N
ATOM    657  CA  ALA A  88       6.441   7.237  75.285  1.00118.04           C
ATOM    658  CB  ALA A  88       6.955   5.869  74.805  1.00118.04           C
ATOM    659  C   ALA A  88       4.947   7.180  75.263  1.00118.04           C
ATOM    660  O   ALA A  88       4.287   7.034  76.290  1.00118.04           O
ATOM    661  N   VAL A  89       4.393   7.332  74.040  1.00241.33           N
ATOM    662  CA  VAL A  89       2.987   7.286  73.772  1.00241.33           C
ATOM    663  CB  VAL A  89       2.405   8.621  73.408  1.00241.33           C
ATOM    664  CG1 VAL A  89       2.582   9.574  74.602  1.00241.33           C
ATOM    665  CG2 VAL A  89       3.075   9.112  72.112  1.00241.33           C
ATOM    666  C   VAL A  89       2.832   6.410  72.572  1.00241.33           C
ATOM    667  O   VAL A  89       3.812   6.065  71.913  1.00241.33           O
ATOM    668  N   LYS A  90       1.587   6.006  72.268  1.00 81.93           N
ATOM    669  CA  LYS A  90       1.366   5.157  71.137  1.00 81.93           C
ATOM    670  CB  LYS A  90      -0.114   4.787  70.938  1.00 81.93           C
ATOM    671  CG  LYS A  90      -0.348   3.775  69.814  1.00 81.93           C
ATOM    672  CD  LYS A  90       0.256   2.398  70.100  1.00 81.93           C
ATOM    673  CE  LYS A  90      -0.013   1.368  69.001  1.00 81.93           C
ATOM    674  NZ  LYS A  90       0.627   0.079  69.348  1.00 81.93           N
ATOM    675  C   LYS A  90       1.834   5.906  69.901  1.00 81.93           C
ATOM    676  O   LYS A  90       2.749   5.380  69.214  1.00 81.93           O
ATOM    677  OXT LYS A  90       1.286   7.007  69.625  1.00 81.93           O
TER     678      LYS A  90
ATOM    679  N   MET B  91      27.314   5.392  91.193  1.00105.03           N
ATOM    680  CA  MET B  91      26.380   5.923  92.217  1.00105.03           C
ATOM    681  CB  MET B  91      26.611   7.434  92.398  1.00105.03           C
ATOM    682  CG  MET B  91      25.702   8.099  93.435  1.00105.03           C
ATOM    683  SD  MET B  91      26.121   7.745  95.166  1.00105.03           S
ATOM    684  CE  MET B  91      27.649   8.725  95.173  1.00105.03           C
ATOM    685  C   MET B  91      24.956   5.727  91.809  1.00105.03           C
ATOM    686  O   MET B  91      24.479   6.334  90.852  1.00105.03           O
ATOM    687  N   ASN B  92      24.256   4.846  92.544  1.00119.04           N
ATOM    688  CA  ASN B  92      22.882   4.499  92.323  1.00119.04           C
ATOM    689  CB  ASN B  92      22.651   3.017  92.680  1.00119.04           C
ATOM    690  CG  ASN B  92      21.210   2.609  92.444  1.00119.04           C
ATOM    691  OD1 ASN B  92      20.367   2.738  93.330  1.00119.04           O
ATOM    692  ND2 ASN B  92      20.916   2.097  91.220  1.00119.04           N
ATOM    693  C   ASN B  92      22.033   5.371  93.208  1.00119.04           C
ATOM    694  O   ASN B  92      22.549   6.103  94.052  1.00119.04           O
ATOM    695  N   LYS B  93      20.694   5.318  93.029  1.00 42.03           N
ATOM    696  CA  LYS B  93      19.794   6.120  93.813  1.00 42.03           C
ATOM    697  CB  LYS B  93      18.309   5.881  93.493  0.00 42.03           C
ATOM    698  CG  LYS B  93      17.393   6.755  94.353  0.00 42.03           C
ATOM    699  CD  LYS B  93      15.932   6.782  93.905  0.00 42.03           C
ATOM    700  CE  LYS B  93      15.039   7.600  94.841  0.00 42.03           C
ATOM    701  NZ  LYS B  93      13.641   7.579  94.356  0.00 42.03           N
ATOM    702  C   LYS B  93      19.972   5.791  95.266  1.00 42.03           C
ATOM    703  O   LYS B  93      20.029   6.688  96.104  1.00 42.03           O
ATOM    704  N   THR B  94      20.082   4.494  95.601  1.00101.95           N
ATOM    705  CA  THR B  94      20.208   4.080  96.972  1.00101.95           C
ATOM    706  CB  THR B  94      20.236   2.587  97.131  1.00101.95           C
ATOM    707  OG1 THR B  94      20.198   2.238  98.507  1.00101.95           O
ATOM    708  CG2 THR B  94      21.515   2.040  96.475  1.00101.95           C
ATOM    709  C   THR B  94      21.488   4.618  97.532  1.00101.95           C
ATOM    710  O   THR B  94      21.578   4.950  98.712  1.00101.95           O
ATOM    711  N   ASP B  95      22.543   4.663  96.706  1.00 51.99           N
ATOM    712  CA  ASP B  95      23.825   5.146  97.133  1.00 51.99           C
ATOM    713  CB  ASP B  95      24.893   4.923  96.049  1.00 51.99           C
ATOM    714  CG  ASP B  95      25.056   3.424  95.845  1.00 51.99           C
ATOM    715  OD1 ASP B  95      25.052   2.685  96.866  1.00 51.99           O
ATOM    716  OD2 ASP B  95      25.193   2.998  94.667  1.00 51.99           O
ATOM    717  C   ASP B  95      23.764   6.623  97.390  1.00 51.99           C
ATOM    718  O   ASP B  95      24.372   7.121  98.335  1.00 51.99           O
ATOM    719  N   LEU B  96      23.047   7.365  96.523  1.00 49.51           N
ATOM    720  CA  LEU B  96      22.951   8.797  96.607  1.00 49.51           C
ATOM    721  CB  LEU B  96      22.202   9.380  95.395  1.00 49.51           C
ATOM    722  CG  LEU B  96      22.071  10.911  95.409  1.00 49.51           C
ATOM    723  CD1 LEU B  96      23.454  11.578  95.366  1.00 49.51           C
ATOM    724  CD2 LEU B  96      21.150  11.404  94.281  1.00 49.51           C
ATOM    725  C   LEU B  96      22.217   9.191  97.859  1.00 49.51           C
ATOM    726  O   LEU B  96      22.611  10.132  98.550  1.00 49.51           O
ATOM    727  N   ILE B  97      21.131   8.465  98.191  1.00 93.95           N
ATOM    728  CA  ILE B  97      20.325   8.775  99.342  1.00 93.95           C
ATOM    729  CB  ILE B  97      19.118   7.885  99.502  1.00 93.95           C
ATOM    730  CG1 ILE B  97      18.212   8.391 100.627  1.00 93.95           C
ATOM    731  CG2 ILE B  97      19.565   6.447  99.762  1.00 93.95           C
ATOM    732  CD1 ILE B  97      16.991   7.492 100.800  1.00 93.95           C
ATOM    733  C   ILE B  97      21.150   8.633 100.583  1.00 93.95           C
ATOM    734  O   ILE B  97      21.040   9.446 101.499  1.00 93.95           O
ATOM    735  N   ASN B  98      21.991   7.584 100.652  1.00 32.91           N
ATOM    736  CA  ASN B  98      22.782   7.354 101.827  1.00 32.91           C
ATOM    737  CB  ASN B  98      23.658   6.091 101.728  1.00 32.91           C
ATOM    738  CG  ASN B  98      22.754   4.865 101.780  1.00 32.91           C
ATOM    739  OD1 ASN B  98      21.584   4.954 102.147  1.00 32.91           O
ATOM    740  ND2 ASN B  98      23.313   3.683 101.409  1.00 32.91           N
ATOM    741  C   ASN B  98      23.705   8.518 102.028  1.00 32.91           C
ATOM    742  O   ASN B  98      23.871   8.998 103.147  1.00 32.91           O
ATOM    743  N   ALA B  99      24.328   9.006 100.940  1.00 33.73           N
ATOM    744  CA  ALA B  99      25.278  10.081 101.024  1.00 33.73           C
ATOM    745  CB  ALA B  99      25.937  10.397  99.669  1.00 33.73           C
ATOM    746  C   ALA B  99      24.614  11.343 101.496  1.00 33.73           C
ATOM    747  O   ALA B  99      25.197  12.099 102.270  1.00 33.73           O
ATOM    748  N   VAL B 100      23.392  11.615 100.997  1.00 53.10           N
ATOM    749  CA  VAL B 100      22.627  12.804 101.280  1.00 53.10           C
ATOM    750  CB  VAL B 100      21.449  12.958 100.364  1.00 53.10           C
ATOM    751  CG1 VAL B 100      20.644  14.193 100.800  1.00 53.10           C
ATOM    752  CG2 VAL B 100      21.969  13.038  98.919  1.00 53.10           C
ATOM    753  C   VAL B 100      22.108  12.831 102.684  1.00 53.10           C
ATOM    754  O   VAL B 100      21.965  13.898 103.280  1.00 53.10           O
ATOM    755  N   ALA B 101      21.749  11.662 103.238  1.00 35.21           N
ATOM    756  CA  ALA B 101      21.236  11.627 104.576  1.00 35.21           C
ATOM    757  CB  ALA B 101      20.864  10.208 105.035  1.00 35.21           C
ATOM    758  C   ALA B 101      22.313  12.126 105.488  1.00 35.21           C
ATOM    759  O   ALA B 101      22.042  12.814 106.471  1.00 35.21           O
ATOM    760  N   GLU B 102      23.573  11.761 105.186  1.00 88.01           N
ATOM    761  CA  GLU B 102      24.688  12.094 106.026  1.00 88.01           C
ATOM    762  CB  GLU B 102      25.987  11.419 105.557  1.00 88.01           C
ATOM    763  CG  GLU B 102      25.872   9.898 105.405  1.00 88.01           C
ATOM    764  CD  GLU B 102      25.308   9.295 106.685  0.00 88.01           C
ATOM    765  OE1 GLU B 102      25.243  10.013 107.718  0.00 88.01           O
ATOM    766  OE2 GLU B 102      24.930   8.094 106.640  0.00 88.01           O
ATOM    767  C   GLU B 102      24.960  13.575 106.063  1.00 88.01           C
ATOM    768  O   GLU B 102      25.104  14.153 107.139  1.00 88.01           O
ATOM    769  N   GLN B 103      25.026  14.233 104.888  1.00 90.96           N
ATOM    770  CA  GLN B 103      25.390  15.627 104.808  1.00 90.96           C
ATOM    771  CB  GLN B 103      25.468  16.127 103.354  1.00 90.96           C
ATOM    772  CG  GLN B 103      26.564  15.469 102.516  1.00 90.96           C
ATOM    773  CD  GLN B 103      27.896  16.072 102.936  1.00 90.96           C
ATOM    774  OE1 GLN B 103      28.912  15.889 102.268  1.00 90.96           O
ATOM    775  NE2 GLN B 103      27.893  16.823 104.071  1.00 90.96           N
ATOM    776  C   GLN B 103      24.358  16.483 105.483  1.00 90.96           C
ATOM    777  O   GLN B 103      24.687  17.420 106.208  1.00 90.96           O
ATOM    778  N   ALA B 104      23.076  16.190 105.209  1.00 60.20           N
ATOM    779  CA  ALA B 104      21.903  16.872 105.688  1.00 60.20           C
ATOM    780  CB  ALA B 104      20.625  16.422 104.958  1.00 60.20           C
ATOM    781  C   ALA B 104      21.692  16.653 107.155  1.00 60.20           C
ATOM    782  O   ALA B 104      21.129  17.514 107.832  1.00 60.20           O
ATOM    783  N   ASP B 105      22.142  15.496 107.683  1.00 66.29           N
ATOM    784  CA  ASP B 105      21.896  15.115 109.048  1.00 66.29           C
ATOM    785  CB  ASP B 105      22.269  16.213 110.060  1.00 66.29           C
ATOM    786  CG  ASP B 105      23.783  16.371 110.054  1.00 66.29           C
ATOM    787  OD1 ASP B 105      24.466  15.523 109.418  1.00 66.29           O
ATOM    788  OD2 ASP B 105      24.277  17.341 110.688  1.00 66.29           O
ATOM    789  C   ASP B 105      20.447  14.772 109.256  1.00 66.29           C
ATOM    790  O   ASP B 105      19.827  15.204 110.227  1.00 66.29           O
ATOM    791  N   LEU B 106      19.874  13.983 108.319  1.00107.37           N
ATOM    792  CA  LEU B 106      18.526  13.487 108.417  1.00107.37           C
ATOM    793  CB  LEU B 106      17.632  13.917 107.242  1.00107.37           C
ATOM    794  CG  LEU B 106      17.343  15.430 107.220  1.00107.37           C
ATOM    795  CD1 LEU B 106      16.470  15.843 108.415  1.00107.37           C
ATOM    796  CD2 LEU B 106      18.638  16.254 107.129  1.00107.37           C
ATOM    797  C   LEU B 106      18.598  11.985 108.411  1.00107.37           C
ATOM    798  O   LEU B 106      19.679  11.409 108.536  1.00107.37           O
ATOM    799  N   THR B 107      17.423  11.318 108.335  1.00115.74           N
ATOM    800  CA  THR B 107      17.329   9.885 108.234  1.00115.74           C
ATOM    801  CB  THR B 107      16.033   9.333 108.751  1.00115.74           C
ATOM    802  OG1 THR B 107      16.012   7.918 108.624  1.00115.74           O
ATOM    803  CG2 THR B 107      14.878   9.963 107.958  1.00115.74           C
ATOM    804  C   THR B 107      17.415   9.521 106.781  1.00115.74           C
ATOM    805  O   THR B 107      17.351  10.385 105.909  1.00115.74           O
ATOM    806  N   LYS B 108      17.600   8.214 106.491  1.00 45.50           N
ATOM    807  CA  LYS B 108      17.662   7.729 105.140  1.00 45.50           C
ATOM    808  CB  LYS B 108      18.055   6.244 105.027  1.00 45.50           C
ATOM    809  CG  LYS B 108      19.530   5.970 105.324  1.00 45.50           C
ATOM    810  CD  LYS B 108      19.877   4.479 105.355  0.00 45.50           C
ATOM    811  CE  LYS B 108      21.380   4.204 105.438  0.00 45.50           C
ATOM    812  NZ  LYS B 108      21.635   2.747 105.365  0.00 45.50           N
ATOM    813  C   LYS B 108      16.316   7.873 104.507  1.00 45.50           C
ATOM    814  O   LYS B 108      16.200   8.195 103.327  1.00 45.50           O
ATOM    815  N   LYS B 109      15.252   7.634 105.293  1.00112.34           N
ATOM    816  CA  LYS B 109      13.913   7.659 104.785  1.00112.34           C
ATOM    817  CB  LYS B 109      12.869   7.216 105.828  1.00112.34           C
ATOM    818  CG  LYS B 109      12.756   8.124 107.053  1.00112.34           C
ATOM    819  CD  LYS B 109      11.585   7.756 107.966  1.00112.34           C
ATOM    820  CE  LYS B 109      10.226   7.785 107.266  1.00112.34           C
ATOM    821  NZ  LYS B 109       9.165   7.370 108.210  1.00112.34           N
ATOM    822  C   LYS B 109      13.571   9.036 104.296  1.00112.34           C
ATOM    823  O   LYS B 109      12.817   9.175 103.335  1.00112.34           O
ATOM    824  N   GLU B 110      14.066  10.089 104.979  1.00 59.42           N
ATOM    825  CA  GLU B 110      13.792  11.451 104.600  1.00 59.42           C
ATOM    826  CB  GLU B 110      14.188  12.446 105.703  1.00 59.42           C
ATOM    827  CG  GLU B 110      13.324  12.295 106.957  1.00 59.42           C
ATOM    828  CD  GLU B 110      13.852  13.238 108.027  1.00 59.42           C
ATOM    829  OE1 GLU B 110      15.100  13.372 108.144  1.00 59.42           O
ATOM    830  OE2 GLU B 110      13.010  13.839 108.744  1.00 59.42           O
ATOM    831  C   GLU B 110      14.524  11.822 103.346  1.00 59.42           C
ATOM    832  O   GLU B 110      13.975  12.489 102.467  1.00 59.42           O
ATOM    833  N   ALA B 111      15.797  11.401 103.225  1.00 37.68           N
ATOM    834  CA  ALA B 111      16.556  11.758 102.064  1.00 37.68           C
ATOM    835  CB  ALA B 111      17.981  11.180 102.086  1.00 37.68           C
ATOM    836  C   ALA B 111      15.856  11.186 100.871  1.00 37.68           C
ATOM    837  O   ALA B 111      15.646  11.876  99.875  1.00 37.68           O
ATOM    838  N   GLY B 112      15.434   9.911 100.970  1.00 27.93           N
ATOM    839  CA  GLY B 112      14.812   9.226  99.870  1.00 27.93           C
ATOM    840  C   GLY B 112      13.509   9.860  99.497  1.00 27.93           C
ATOM    841  O   GLY B 112      13.214  10.022  98.315  1.00 27.93           O
ATOM    842  N   SER B 113      12.683  10.219 100.495  1.00 69.06           N
ATOM    843  CA  SER B 113      11.394  10.782 100.214  1.00 69.06           C
ATOM    844  CB  SER B 113      10.563  11.020 101.488  1.00 69.06           C
ATOM    845  OG  SER B 113       9.300  11.577 101.154  1.00 69.06           O
ATOM    846  C   SER B 113      11.581  12.108  99.547  1.00 69.06           C
ATOM    847  O   SER B 113      10.835  12.465  98.637  1.00 69.06           O
ATOM    848  N   ALA B 114      12.565  12.898 100.015  1.00 37.70           N
ATOM    849  CA  ALA B 114      12.820  14.180  99.421  1.00 37.70           C
ATOM    850  CB  ALA B 114      13.863  15.001 100.190  1.00 37.70           C
ATOM    851  C   ALA B 114      13.329  14.008  98.021  1.00 37.70           C
ATOM    852  O   ALA B 114      12.876  14.694  97.106  1.00 37.70           O
ATOM    853  N   VAL B 115      14.285  13.079  97.812  1.00 95.12           N
ATOM    854  CA  VAL B 115      14.871  12.919  96.509  1.00 95.12           C
ATOM    855  CB  VAL B 115      16.008  11.935  96.478  1.00 95.12           C
ATOM    856  CG1 VAL B 115      17.134  12.475  97.375  1.00 95.12           C
ATOM    857  CG2 VAL B 115      15.498  10.545  96.892  1.00 95.12           C
ATOM    858  C   VAL B 115      13.828  12.466  95.537  1.00 95.12           C
ATOM    859  O   VAL B 115      13.715  13.016  94.443  1.00 95.12           O
ATOM    860  N   ASP B 116      13.009  11.473  95.928  1.00 76.05           N
ATOM    861  CA  ASP B 116      12.031  10.926  95.034  1.00 76.05           C
ATOM    862  CB  ASP B 116      11.191   9.816  95.686  1.00 76.05           C
ATOM    863  CG  ASP B 116      10.367   9.141  94.600  1.00 76.05           C
ATOM    864  OD1 ASP B 116      10.908   8.942  93.480  1.00 76.05           O
ATOM    865  OD2 ASP B 116       9.187   8.800  94.885  1.00 76.05           O
ATOM    866  C   ASP B 116      11.086  12.011  94.629  1.00 76.05           C
ATOM    867  O   ASP B 116      10.738  12.137  93.456  1.00 76.05           O
ATOM    868  N   ALA B 117      10.656  12.841  95.597  1.00 26.29           N
ATOM    869  CA  ALA B 117       9.705  13.874  95.308  1.00 26.29           C
ATOM    870  CB  ALA B 117       9.312  14.684  96.556  1.00 26.29           C
ATOM    871  C   ALA B 117      10.301  14.831  94.323  1.00 26.29           C
ATOM    872  O   ALA B 117       9.641  15.243  93.370  1.00 26.29           O
ATOM    873  N   VAL B 118      11.582  15.193  94.516  1.00 36.95           N
ATOM    874  CA  VAL B 118      12.222  16.170  93.679  1.00 36.95           C
ATOM    875  CB  VAL B 118      13.627  16.469  94.112  1.00 36.95           C
ATOM    876  CG1 VAL B 118      14.258  17.439  93.098  1.00 36.95           C
ATOM    877  CG2 VAL B 118      13.590  17.010  95.552  1.00 36.95           C
ATOM    878  C   VAL B 118      12.286  15.704  92.252  1.00 36.95           C
ATOM    879  O   VAL B 118      12.037  16.486  91.335  1.00 36.95           O
ATOM    880  N   PHE B 119      12.642  14.424  92.021  1.00 48.13           N
ATOM    881  CA  PHE B 119      12.777  13.917  90.680  1.00 48.13           C
ATOM    882  CB  PHE B 119      13.424  12.524  90.614  1.00 48.13           C
ATOM    883  CG  PHE B 119      14.862  12.737  90.941  1.00 48.13           C
ATOM    884  CD1 PHE B 119      15.314  12.678  92.239  1.00 48.13           C
ATOM    885  CD2 PHE B 119      15.761  13.019  89.939  1.00 48.13           C
ATOM    886  CE1 PHE B 119      16.642  12.883  92.533  1.00 48.13           C
ATOM    887  CE2 PHE B 119      17.089  13.226  90.226  1.00 48.13           C
ATOM    888  CZ  PHE B 119      17.533  13.157  91.524  1.00 48.13           C
ATOM    889  C   PHE B 119      11.447  13.880  89.999  1.00 48.13           C
ATOM    890  O   PHE B 119      11.335  14.215  88.821  1.00 48.13           O
ATOM    891  N   GLU B 120      10.400  13.462  90.730  1.00 75.30           N
ATOM    892  CA  GLU B 120       9.080  13.368  90.181  1.00 75.30           C
ATOM    893  CB  GLU B 120       8.077  12.855  91.227  1.00 75.30           C
ATOM    894  CG  GLU B 120       6.647  12.708  90.712  1.00 75.30           C
ATOM    895  CD  GLU B 120       5.793  12.244  91.883  1.00 75.30           C
ATOM    896  OE1 GLU B 120       6.310  12.257  93.032  1.00 75.30           O
ATOM    897  OE2 GLU B 120       4.612  11.873  91.646  1.00 75.30           O
ATOM    898  C   GLU B 120       8.636  14.742  89.777  1.00 75.30           C
ATOM    899  O   GLU B 120       8.053  14.926  88.709  1.00 75.30           O
ATOM    900  N   SER B 121       8.915  15.747  90.629  1.00 35.13           N
ATOM    901  CA  SER B 121       8.497  17.099  90.384  1.00 35.13           C
ATOM    902  CB  SER B 121       8.854  18.050  91.543  1.00 35.13           C
ATOM    903  OG  SER B 121       8.168  17.663  92.726  1.00 35.13           O
ATOM    904  C   SER B 121       9.163  17.622  89.147  1.00 35.13           C
ATOM    905  O   SER B 121       8.524  18.266  88.318  1.00 35.13           O
ATOM    906  N   ILE B 122      10.470  17.348  88.982  1.00 94.63           N
ATOM    907  CA  ILE B 122      11.186  17.839  87.837  1.00 94.63           C
ATOM    908  CB  ILE B 122      12.631  17.424  87.830  1.00 94.63           C
ATOM    909  CG1 ILE B 122      13.394  18.041  89.013  1.00 94.63           C
ATOM    910  CG2 ILE B 122      13.219  17.805  86.460  1.00 94.63           C
ATOM    911  CD1 ILE B 122      13.490  19.561  88.944  1.00 94.63           C
ATOM    912  C   ILE B 122      10.576  17.256  86.597  1.00 94.63           C
ATOM    913  O   ILE B 122      10.337  17.965  85.622  1.00 94.63           O
ATOM    914  N   GLN B 123      10.284  15.943  86.604  1.00 80.38           N
ATOM    915  CA  GLN B 123       9.774  15.298  85.426  1.00 80.38           C
ATOM    916  CB  GLN B 123       9.516  13.795  85.627  1.00 80.38           C
ATOM    917  CG  GLN B 123       8.972  13.104  84.374  1.00 80.38           C
ATOM    918  CD  GLN B 123       8.704  11.642  84.703  1.00 80.38           C
ATOM    919  OE1 GLN B 123       9.595  10.910  85.132  1.00 80.38           O
ATOM    920  NE2 GLN B 123       7.433  11.204  84.497  1.00 80.38           N
ATOM    921  C   GLN B 123       8.459  15.902  85.049  1.00 80.38           C
ATOM    922  O   GLN B 123       8.195  16.146  83.872  1.00 80.38           O
ATOM    923  N   ASN B 124       7.589  16.147  86.047  1.00 31.90           N
ATOM    924  CA  ASN B 124       6.285  16.688  85.794  1.00 31.90           C
ATOM    925  CB  ASN B 124       5.407  16.731  87.055  1.00 31.90           C
ATOM    926  CG  ASN B 124       5.027  15.297  87.398  1.00 31.90           C
ATOM    927  OD1 ASN B 124       4.462  14.580  86.574  1.00 31.90           O
ATOM    928  ND2 ASN B 124       5.353  14.861  88.644  1.00 31.90           N
ATOM    929  C   ASN B 124       6.412  18.080  85.264  1.00 31.90           C
ATOM    930  O   ASN B 124       5.719  18.456  84.320  1.00 31.90           O
ATOM    931  N   SER B 125       7.314  18.883  85.858  1.00 71.18           N
ATOM    932  CA  SER B 125       7.475  20.251  85.455  1.00 71.18           C
ATOM    933  CB  SER B 125       8.563  20.973  86.266  1.00 71.18           C
ATOM    934  OG  SER B 125       8.219  20.981  87.643  1.00 71.18           O
ATOM    935  C   SER B 125       7.895  20.287  84.018  1.00 71.18           C
ATOM    936  O   SER B 125       7.335  21.036  83.218  1.00 71.18           O
ATOM    937  N   LEU B 126       8.898  19.469  83.646  1.00 89.87           N
ATOM    938  CA  LEU B 126       9.379  19.465  82.292  1.00 89.87           C
ATOM    939  CB  LEU B 126      10.635  18.599  82.080  1.00 89.87           C
ATOM    940  CG  LEU B 126      11.942  19.258  82.566  1.00 89.87           C
ATOM    941  CD1 LEU B 126      11.918  19.574  84.068  1.00 89.87           C
ATOM    942  CD2 LEU B 126      13.163  18.417  82.159  1.00 89.87           C
ATOM    943  C   LEU B 126       8.314  18.983  81.354  1.00 89.87           C
ATOM    944  O   LEU B 126       8.128  19.553  80.281  1.00 89.87           O
ATOM    945  N   ALA B 127       7.563  17.936  81.738  1.00 38.95           N
ATOM    946  CA  ALA B 127       6.551  17.398  80.875  1.00 38.95           C
ATOM    947  CB  ALA B 127       5.797  16.215  81.505  1.00 38.95           C
ATOM    948  C   ALA B 127       5.547  18.472  80.587  1.00 38.95           C
ATOM    949  O   ALA B 127       4.993  18.542  79.490  1.00 38.95           O
ATOM    950  N   LYS B 128       5.269  19.316  81.594  1.00 85.78           N
ATOM    951  CA  LYS B 128       4.334  20.403  81.508  1.00 85.78           C
ATOM    952  CB  LYS B 128       4.053  21.062  82.871  1.00 85.78           C
ATOM    953  CG  LYS B 128       2.812  21.957  82.858  1.00 85.78           C
ATOM    954  CD  LYS B 128       2.259  22.260  84.252  1.00 85.78           C
ATOM    955  CE  LYS B 128       0.910  22.981  84.231  1.00 85.78           C
ATOM    956  NZ  LYS B 128       0.324  22.995  85.590  1.00 85.78           N
ATOM    957  C   LYS B 128       4.847  21.447  80.560  1.00 85.78           C
ATOM    958  O   LYS B 128       4.063  22.194  79.979  1.00 85.78           O
ATOM    959  N   GLY B 129       6.180  21.545  80.376  1.00 34.25           N
ATOM    960  CA  GLY B 129       6.692  22.548  79.485  1.00 34.25           C
ATOM    961  C   GLY B 129       7.394  23.612  80.269  1.00 34.25           C
ATOM    962  O   GLY B 129       7.778  24.641  79.713  1.00 34.25           O
ATOM    963  N   GLU B 130       7.563  23.404  81.590  1.00 52.14           N
ATOM    964  CA  GLU B 130       8.273  24.367  82.382  1.00 52.14           C
ATOM    965  CB  GLU B 130       7.875  24.406  83.868  1.00 52.14           C
ATOM    966  CG  GLU B 130       6.522  25.054  84.142  1.00 52.14           C
ATOM    967  CD  GLU B 130       6.282  25.023  85.646  1.00 52.14           C
ATOM    968  OE1 GLU B 130       6.261  23.903  86.223  1.00 52.14           O
ATOM    969  OE2 GLU B 130       6.119  26.123  86.238  1.00 52.14           O
ATOM    970  C   GLU B 130       9.722  24.017  82.362  1.00 52.14           C
ATOM    971  O   GLU B 130      10.098  22.869  82.127  1.00 52.14           O
ATOM    972  N   LYS B 131      10.586  25.029  82.583  1.00112.98           N
ATOM    973  CA  LYS B 131      11.983  24.734  82.661  1.00112.98           C
ATOM    974  CB  LYS B 131      12.907  25.709  81.908  1.00112.98           C
ATOM    975  CG  LYS B 131      13.061  27.075  82.576  1.00112.98           C
ATOM    976  CD  LYS B 131      14.232  27.887  82.016  1.00112.98           C
ATOM    977  CE  LYS B 131      14.163  28.084  80.500  1.00112.98           C
ATOM    978  NZ  LYS B 131      15.324  28.873  80.033  1.00112.98           N
ATOM    979  C   LYS B 131      12.349  24.789  84.106  1.00112.98           C
ATOM    980  O   LYS B 131      11.908  25.674  84.839  1.00112.98           O
ATOM    981  N   VAL B 132      13.155  23.811  84.561  1.00 51.47           N
ATOM    982  CA  VAL B 132      13.560  23.791  85.934  1.00 51.47           C
ATOM    983  CB  VAL B 132      13.514  22.415  86.537  1.00 51.47           C
ATOM    984  CG1 VAL B 132      13.976  22.491  88.001  1.00 51.47           C
ATOM    985  CG2 VAL B 132      12.091  21.856  86.370  1.00 51.47           C
ATOM    986  C   VAL B 132      14.982  24.265  85.982  1.00 51.47           C
ATOM    987  O   VAL B 132      15.864  23.648  85.386  1.00 51.47           O
ATOM    988  N   GLN B 133      15.238  25.381  86.703  1.00 42.22           N
ATOM    989  CA  GLN B 133      16.572  25.913  86.791  1.00 42.22           C
ATOM    990  CB  GLN B 133      16.683  27.406  86.430  1.00 42.22           C
ATOM    991  CG  GLN B 133      16.348  27.730  84.972  1.00 42.22           C
ATOM    992  CD  GLN B 133      16.592  29.214  84.741  1.00 42.22           C
ATOM    993  OE1 GLN B 133      17.673  29.728  85.025  1.00 42.22           O
ATOM    994  NE2 GLN B 133      15.562  29.924  84.209  1.00 42.22           N
ATOM    995  C   GLN B 133      17.028  25.799  88.212  1.00 42.22           C
ATOM    996  O   GLN B 133      16.367  26.287  89.127  1.00 42.22           O
ATOM    997  N   LEU B 134      18.192  25.154  88.431  1.00 61.29           N
ATOM    998  CA  LEU B 134      18.696  24.977  89.761  1.00 61.29           C
ATOM    999  CB  LEU B 134      18.897  23.489  90.092  1.00 61.29           C
ATOM   1000  CG  LEU B 134      17.594  22.674  89.979  1.00 61.29           C
ATOM   1001  CD1 LEU B 134      17.819  21.195  90.310  1.00 61.29           C
ATOM   1002  CD2 LEU B 134      16.470  23.295  90.821  1.00 61.29           C
ATOM   1003  C   LEU B 134      20.029  25.648  89.833  1.00 61.29           C
ATOM   1004  O   LEU B 134      20.988  25.228  89.186  1.00 61.29           O
ATOM   1005  N   ILE B 135      20.133  26.699  90.666  1.00 54.67           N
ATOM   1006  CA  ILE B 135      21.356  27.437  90.746  1.00 54.67           C
ATOM   1007  CB  ILE B 135      21.288  28.585  91.710  1.00 54.67           C
ATOM   1008  CG1 ILE B 135      20.207  29.588  91.276  1.00 54.67           C
ATOM   1009  CG2 ILE B 135      22.694  29.195  91.823  1.00 54.67           C
ATOM   1010  CD1 ILE B 135      19.849  30.605  92.360  1.00 54.67           C
ATOM   1011  C   ILE B 135      22.422  26.515  91.232  1.00 54.67           C
ATOM   1012  O   ILE B 135      22.253  25.809  92.224  1.00 54.67           O
ATOM   1013  N   GLY B 136      23.545  26.478  90.492  1.00 67.92           N
ATOM   1014  CA  GLY B 136      24.688  25.715  90.886  1.00 67.92           C
ATOM   1015  C   GLY B 136      24.659  24.339  90.277  1.00 67.92           C
ATOM   1016  O   GLY B 136      25.670  23.642  90.322  1.00 67.92           O
ATOM   1017  N   PHE B 137      23.479  23.808  89.892  1.00122.87           N
ATOM   1018  CA  PHE B 137      23.471  22.534  89.212  1.00122.87           C
ATOM   1019  CB  PHE B 137      22.316  21.658  89.729  1.00122.87           C
ATOM   1020  CG  PHE B 137      22.458  20.277  89.191  1.00122.87           C
ATOM   1021  CD1 PHE B 137      23.382  19.410  89.730  1.00122.87           C
ATOM   1022  CD2 PHE B 137      21.654  19.838  88.166  1.00122.87           C
ATOM   1023  CE1 PHE B 137      23.516  18.131  89.246  1.00122.87           C
ATOM   1024  CE2 PHE B 137      21.783  18.560  87.679  1.00122.87           C
ATOM   1025  CZ  PHE B 137      22.714  17.703  88.215  1.00122.87           C
ATOM   1026  C   PHE B 137      23.372  22.600  87.701  1.00122.87           C
ATOM   1027  O   PHE B 137      24.210  22.063  86.976  1.00122.87           O
ATOM   1028  N   GLY B 138      22.337  23.319  87.190  1.00 38.79           N
ATOM   1029  CA  GLY B 138      22.024  23.329  85.777  1.00 38.79           C
ATOM   1030  C   GLY B 138      20.518  23.395  85.607  1.00 38.79           C
ATOM   1031  O   GLY B 138      19.793  23.623  86.574  1.00 38.79           O
ATOM   1032  N   ASN B 139      20.006  23.185  84.363  1.00 99.02           N
ATOM   1033  CA  ASN B 139      18.591  23.310  84.072  1.00 99.02           C
ATOM   1034  CB  ASN B 139      18.275  24.599  83.277  1.00 99.02           C
ATOM   1035  CG  ASN B 139      16.840  24.581  82.754  1.00 99.02           C
ATOM   1036  OD1 ASN B 139      16.528  23.880  81.793  1.00 99.02           O
ATOM   1037  ND2 ASN B 139      15.942  25.389  83.376  1.00 99.02           N
ATOM   1038  C   ASN B 139      18.080  22.145  83.255  1.00 99.02           C
ATOM   1039  O   ASN B 139      18.827  21.517  82.506  1.00 99.02           O
ATOM   1040  N   PHE B 140      16.763  21.832  83.402  1.00 57.78           N
ATOM   1041  CA  PHE B 140      16.091  20.789  82.662  1.00 57.78           C
ATOM   1042  CB  PHE B 140      15.404  19.737  83.556  1.00 57.78           C
ATOM   1043  CG  PHE B 140      16.425  18.991  84.349  1.00 57.78           C
ATOM   1044  CD1 PHE B 140      16.877  19.486  85.551  1.00 57.78           C
ATOM   1045  CD2 PHE B 140      16.923  17.789  83.897  1.00 57.78           C
ATOM   1046  CE1 PHE B 140      17.813  18.797  86.286  1.00 57.78           C
ATOM   1047  CE2 PHE B 140      17.860  17.096  84.627  1.00 57.78           C
ATOM   1048  CZ  PHE B 140      18.306  17.600  85.825  1.00 57.78           C
ATOM   1049  C   PHE B 140      14.982  21.424  81.866  1.00 57.78           C
ATOM   1050  O   PHE B 140      14.240  22.262  82.376  1.00 57.78           O
ATOM   1051  N   GLU B 141      14.823  21.016  80.587  1.00117.14           N
ATOM   1052  CA  GLU B 141      13.815  21.613  79.753  1.00117.14           C
ATOM   1053  CB  GLU B 141      14.345  22.865  79.032  1.00117.14           C
ATOM   1054  CG  GLU B 141      13.332  23.561  78.126  1.00117.14           C
ATOM   1055  CD  GLU B 141      14.030  24.765  77.507  1.00117.14           C
ATOM   1056  OE1 GLU B 141      14.933  24.562  76.652  1.00117.14           O
ATOM   1057  OE2 GLU B 141      13.672  25.910  77.894  1.00117.14           O
ATOM   1058  C   GLU B 141      13.394  20.626  78.702  1.00117.14           C
ATOM   1059  O   GLU B 141      14.061  19.619  78.474  1.00117.14           O
ATOM   1060  N   VAL B 142      12.249  20.895  78.037  1.00 98.47           N
ATOM   1061  CA  VAL B 142      11.782  20.030  76.989  1.00 98.47           C
ATOM   1062  CB  VAL B 142      10.300  19.801  77.009  1.00 98.47           C
ATOM   1063  CG1 VAL B 142       9.952  19.044  78.299  1.00 98.47           C
ATOM   1064  CG2 VAL B 142       9.587  21.157  76.870  1.00 98.47           C
ATOM   1065  C   VAL B 142      12.124  20.665  75.675  1.00 98.47           C
ATOM   1066  O   VAL B 142      12.026  21.881  75.520  1.00 98.47           O
ATOM   1067  N   ARG B 143      12.567  19.847  74.694  1.00 59.04           N
ATOM   1068  CA  ARG B 143      12.916  20.387  73.409  1.00 59.04           C
ATOM   1069  CB  ARG B 143      14.395  20.186  73.048  1.00 59.04           C
ATOM   1070  CG  ARG B 143      15.325  20.850  74.063  1.00 59.04           C
ATOM   1071  CD  ARG B 143      16.794  20.889  73.646  1.00 59.04           C
ATOM   1072  NE  ARG B 143      17.539  21.521  74.771  1.00 59.04           N
ATOM   1073  CZ  ARG B 143      17.595  22.879  74.884  1.00 59.04           C
ATOM   1074  NH1 ARG B 143      16.972  23.668  73.960  1.00 59.04           N
ATOM   1075  NH2 ARG B 143      18.260  23.448  75.931  1.00 59.04           N
ATOM   1076  C   ARG B 143      12.090  19.709  72.359  1.00 59.04           C
ATOM   1077  O   ARG B 143      11.825  18.510  72.435  1.00 59.04           O
ATOM   1078  N   GLU B 144      11.639  20.484  71.350  1.00 88.48           N
ATOM   1079  CA  GLU B 144      10.824  19.940  70.300  1.00 88.48           C
ATOM   1080  CB  GLU B 144       9.932  20.982  69.601  1.00 88.48           C
ATOM   1081  CG  GLU B 144       8.675  21.345  70.400  1.00 88.48           C
ATOM   1082  CD  GLU B 144       9.086  22.053  71.683  1.00 88.48           C
ATOM   1083  OE1 GLU B 144      10.122  22.769  71.660  1.00 88.48           O
ATOM   1084  OE2 GLU B 144       8.369  21.885  72.707  1.00 88.48           O
ATOM   1085  C   GLU B 144      11.688  19.285  69.273  1.00 88.48           C
ATOM   1086  O   GLU B 144      12.812  19.711  69.012  1.00 88.48           O
ATOM   1087  N   ARG B 145      11.158  18.203  68.667  1.00127.67           N
ATOM   1088  CA  ARG B 145      11.866  17.481  67.655  1.00127.67           C
ATOM   1089  CB  ARG B 145      12.257  16.061  68.103  1.00127.67           C
ATOM   1090  CG  ARG B 145      13.313  15.402  67.218  1.00127.67           C
ATOM   1091  CD  ARG B 145      14.695  16.045  67.357  1.00127.67           C
ATOM   1092  NE  ARG B 145      15.213  15.714  68.713  1.00127.67           N
ATOM   1093  CZ  ARG B 145      15.558  16.706  69.586  1.00127.67           C
ATOM   1094  NH1 ARG B 145      15.403  18.017  69.238  1.00127.67           N
ATOM   1095  NH2 ARG B 145      16.073  16.382  70.807  1.00127.67           N
ATOM   1096  C   ARG B 145      10.930  17.351  66.494  1.00127.67           C
ATOM   1097  O   ARG B 145       9.741  17.090  66.670  1.00127.67           O
ATOM   1098  N   ALA B 146      11.452  17.551  65.268  1.00 29.20           N
ATOM   1099  CA  ALA B 146      10.644  17.470  64.085  1.00 29.20           C
ATOM   1100  CB  ALA B 146      11.274  18.157  62.860  1.00 29.20           C
ATOM   1101  C   ALA B 146      10.449  16.030  63.737  1.00 29.20           C
ATOM   1102  O   ALA B 146      11.182  15.160  64.204  1.00 29.20           O
ATOM   1103  N   ALA B 147       9.424  15.744  62.909  1.00 26.88           N
ATOM   1104  CA  ALA B 147       9.178  14.396  62.493  1.00 26.88           C
ATOM   1105  CB  ALA B 147       7.903  14.230  61.648  1.00 26.88           C
ATOM   1106  C   ALA B 147      10.343  13.987  61.655  1.00 26.88           C
ATOM   1107  O   ALA B 147      10.963  14.817  60.993  1.00 26.88           O
ATOM   1108  N   ARG B 148      10.685  12.683  61.687  1.00181.57           N
ATOM   1109  CA  ARG B 148      11.818  12.223  60.942  1.00181.57           C
ATOM   1110  CB  ARG B 148      13.020  11.845  61.823  1.00181.57           C
ATOM   1111  CG  ARG B 148      13.588  13.001  62.641  1.00181.57           C
ATOM   1112  CD  ARG B 148      14.869  12.639  63.395  1.00181.57           C
ATOM   1113  NE  ARG B 148      14.528  11.599  64.407  1.00181.57           N
ATOM   1114  CZ  ARG B 148      15.468  10.677  64.771  1.00181.57           C
ATOM   1115  NH1 ARG B 148      16.697  10.692  64.178  1.00181.57           N
ATOM   1116  NH2 ARG B 148      15.184   9.745  65.727  1.00181.57           N
ATOM   1117  C   ARG B 148      11.432  10.963  60.248  1.00181.57           C
ATOM   1118  O   ARG B 148      10.424  10.336  60.566  1.00181.57           O
ATOM   1119  N   LYS B 149      12.238  10.574  59.246  1.00 75.05           N
ATOM   1120  CA  LYS B 149      12.002   9.341  58.566  1.00 75.05           C
ATOM   1121  CB  LYS B 149      12.192   9.445  57.043  1.00 75.05           C
ATOM   1122  CG  LYS B 149      13.554  10.001  56.624  0.00 75.05           C
ATOM   1123  CD  LYS B 149      13.787   9.957  55.113  0.00 75.05           C
ATOM   1124  CE  LYS B 149      15.061  10.675  54.662  1.00 75.05           C
ATOM   1125  NZ  LYS B 149      15.178  10.615  53.188  1.00 75.05           N
ATOM   1126  C   LYS B 149      12.993   8.380  59.125  1.00 75.05           C
ATOM   1127  O   LYS B 149      14.122   8.751  59.440  1.00 75.05           O
ATOM   1128  N   GLY B 150      12.574   7.114  59.295  1.00 17.90           N
ATOM   1129  CA  GLY B 150      13.450   6.132  59.856  1.00 17.90           C
ATOM   1130  C   GLY B 150      13.067   4.829  59.249  1.00 17.90           C
ATOM   1131  O   GLY B 150      12.168   4.769  58.413  1.00 17.90           O
ATOM   1132  N   ARG B 151      13.756   3.744  59.648  1.00 58.47           N
ATOM   1133  CA  ARG B 151      13.434   2.473  59.077  1.00 58.47           C
ATOM   1134  CB  ARG B 151      14.476   2.012  58.045  1.00 58.47           C
ATOM   1135  CG  ARG B 151      13.994   0.882  57.137  1.00 58.47           C
ATOM   1136  CD  ARG B 151      14.886   0.684  55.911  1.00 58.47           C
ATOM   1137  NE  ARG B 151      14.912   1.985  55.184  1.00 58.47           N
ATOM   1138  CZ  ARG B 151      15.047   2.019  53.826  1.00 58.47           C
ATOM   1139  NH1 ARG B 151      15.131   0.856  53.117  1.00 58.47           N
ATOM   1140  NH2 ARG B 151      15.090   3.219  53.177  1.00 58.47           N
ATOM   1141  C   ARG B 151      13.381   1.475  60.189  1.00 58.47           C
ATOM   1142  O   ARG B 151      14.049   1.626  61.211  1.00 58.47           O
ATOM   1143  N   ASN B 152      12.560   0.422  60.013  1.00 66.78           N
ATOM   1144  CA  ASN B 152      12.424  -0.588  61.023  1.00 66.78           C
ATOM   1145  CB  ASN B 152      11.015  -1.213  61.037  1.00 66.78           C
ATOM   1146  CG  ASN B 152      10.817  -1.994  62.327  1.00 66.78           C
ATOM   1147  OD1 ASN B 152       9.875  -1.745  63.078  1.00 66.78           O
ATOM   1148  ND2 ASN B 152      11.722  -2.971  62.595  1.00 66.78           N
ATOM   1149  C   ASN B 152      13.403  -1.663  60.673  1.00 66.78           C
ATOM   1150  O   ASN B 152      13.411  -2.160  59.550  1.00 66.78           O
ATOM   1151  N   PRO B 153      14.270  -2.017  61.576  1.00 79.26           N
ATOM   1152  CA  PRO B 153      15.244  -3.034  61.311  1.00 79.26           C
ATOM   1153  CD  PRO B 153      14.599  -1.213  62.737  1.00 79.26           C
ATOM   1154  CB  PRO B 153      16.238  -2.977  62.475  1.00 79.26           C
ATOM   1155  CG  PRO B 153      15.535  -2.122  63.549  1.00 79.26           C
ATOM   1156  C   PRO B 153      14.656  -4.389  61.066  1.00 79.26           C
ATOM   1157  O   PRO B 153      15.162  -5.105  60.203  1.00 79.26           O
ATOM   1158  N   GLN B 154      13.630  -4.792  61.840  1.00103.06           N
ATOM   1159  CA  GLN B 154      13.061  -6.092  61.627  1.00103.06           C
ATOM   1160  CB  GLN B 154      12.157  -6.557  62.782  1.00103.06           C
ATOM   1161  CG  GLN B 154      10.909  -5.694  62.978  1.00103.06           C
ATOM   1162  CD  GLN B 154      10.118  -6.271  64.144  1.00103.06           C
ATOM   1163  OE1 GLN B 154       9.135  -5.684  64.595  1.00103.06           O
ATOM   1164  NE2 GLN B 154      10.554  -7.459  64.642  1.00103.06           N
ATOM   1165  C   GLN B 154      12.238  -6.111  60.379  1.00103.06           C
ATOM   1166  O   GLN B 154      12.377  -7.006  59.544  1.00103.06           O
ATOM   1167  N   THR B 155      11.346  -5.109  60.245  1.00110.19           N
ATOM   1168  CA  THR B 155      10.417  -5.010  59.154  1.00110.19           C
ATOM   1169  CB  THR B 155       9.433  -3.899  59.358  1.00110.19           C
ATOM   1170  OG1 THR B 155       8.730  -4.071  60.577  1.00110.19           O
ATOM   1171  CG2 THR B 155       8.453  -3.903  58.180  1.00110.19           C
ATOM   1172  C   THR B 155      11.132  -4.684  57.883  1.00110.19           C
ATOM   1173  O   THR B 155      10.922  -5.319  56.852  1.00110.19           O
ATOM   1174  N   GLY B 156      12.014  -3.671  57.943  1.00 21.93           N
ATOM   1175  CA  GLY B 156      12.732  -3.215  56.791  1.00 21.93           C
ATOM   1176  C   GLY B 156      11.929  -2.133  56.136  1.00 21.93           C
ATOM   1177  O   GLY B 156      12.357  -1.550  55.140  1.00 21.93           O
ATOM   1178  N   LYS B 157      10.733  -1.831  56.676  1.00 63.02           N
ATOM   1179  CA  LYS B 157       9.912  -0.825  56.070  1.00 63.02           C
ATOM   1180  CB  LYS B 157       8.409  -1.018  56.330  1.00 63.02           C
ATOM   1181  CG  LYS B 157       7.537  -0.006  55.583  0.00 63.02           C
ATOM   1182  CD  LYS B 157       6.051  -0.366  55.573  0.00 63.02           C
ATOM   1183  CE  LYS B 157       5.373  -0.189  56.932  1.00 63.02           C
ATOM   1184  NZ  LYS B 157       3.942  -0.559  56.836  1.00 63.02           N
ATOM   1185  C   LYS B 157      10.292   0.519  56.601  1.00 63.02           C
ATOM   1186  O   LYS B 157      10.709   0.654  57.751  1.00 63.02           O
ATOM   1187  N   GLU B 158      10.161   1.561  55.753  1.00 70.42           N
ATOM   1188  CA  GLU B 158      10.471   2.885  56.204  1.00 70.42           C
ATOM   1189  CB  GLU B 158      10.633   3.921  55.077  1.00 70.42           C
ATOM   1190  CG  GLU B 158      11.049   5.300  55.596  1.00 70.42           C
ATOM   1191  CD  GLU B 158      11.190   6.244  54.410  1.00 70.42           C
ATOM   1192  OE1 GLU B 158      10.396   6.106  53.442  1.00 70.42           O
ATOM   1193  OE2 GLU B 158      12.100   7.114  54.456  1.00 70.42           O
ATOM   1194  C   GLU B 158       9.340   3.317  57.077  1.00 70.42           C
ATOM   1195  O   GLU B 158       8.202   2.893  56.887  1.00 70.42           O
ATOM   1196  N   ILE B 159       9.638   4.154  58.089  1.00118.22           N
ATOM   1197  CA  ILE B 159       8.613   4.591  58.987  1.00118.22           C
ATOM   1198  CB  ILE B 159       8.696   3.950  60.341  1.00118.22           C
ATOM   1199  CG1 ILE B 159       7.427   4.247  61.156  1.00118.22           C
ATOM   1200  CG2 ILE B 159       9.998   4.424  61.009  1.00118.22           C
ATOM   1201  CD1 ILE B 159       6.175   3.571  60.601  1.00118.22           C
ATOM   1202  C   ILE B 159       8.756   6.062  59.191  1.00118.22           C
ATOM   1203  O   ILE B 159       9.830   6.631  59.002  1.00118.22           O
ATOM   1204  N   ASP B 160       7.640   6.724  59.549  1.00 75.69           N
ATOM   1205  CA  ASP B 160       7.682   8.125  59.833  1.00 75.69           C
ATOM   1206  CB  ASP B 160       6.477   8.907  59.278  1.00 75.69           C
ATOM   1207  CG  ASP B 160       6.718  10.395  59.497  1.00 75.69           C
ATOM   1208  OD1 ASP B 160       7.751  10.742  60.130  1.00 75.69           O
ATOM   1209  OD2 ASP B 160       5.871  11.204  59.033  1.00 75.69           O
ATOM   1210  C   ASP B 160       7.643   8.243  61.315  1.00 75.69           C
ATOM   1211  O   ASP B 160       6.778   7.670  61.977  1.00 75.69           O
ATOM   1212  N   ILE B 161       8.605   8.988  61.880  1.00 52.07           N
ATOM   1213  CA  ILE B 161       8.622   9.185  63.293  1.00 52.07           C
ATOM   1214  CB  ILE B 161      10.009   9.309  63.860  1.00 52.07           C
ATOM   1215  CG1 ILE B 161      10.808   8.016  63.626  1.00 52.07           C
ATOM   1216  CG2 ILE B 161       9.890   9.700  65.342  1.00 52.07           C
ATOM   1217  CD1 ILE B 161      12.307   8.174  63.877  1.00 52.07           C
ATOM   1218  C   ILE B 161       7.951  10.504  63.492  1.00 52.07           C
ATOM   1219  O   ILE B 161       8.329  11.509  62.891  1.00 52.07           O
ATOM   1220  N   PRO B 162       6.936  10.504  64.305  1.00 63.89           N
ATOM   1221  CA  PRO B 162       6.198  11.715  64.527  1.00 63.89           C
ATOM   1222  CD  PRO B 162       6.080   9.331  64.397  1.00 63.89           C
ATOM   1223  CB  PRO B 162       4.890  11.293  65.190  1.00 63.89           C
ATOM   1224  CG  PRO B 162       4.663   9.867  64.660  1.00 63.89           C
ATOM   1225  C   PRO B 162       6.988  12.693  65.326  1.00 63.89           C
ATOM   1226  O   PRO B 162       7.952  12.298  65.979  1.00 63.89           O
ATOM   1227  N   ALA B 163       6.604  13.981  65.270  1.00 25.25           N
ATOM   1228  CA  ALA B 163       7.304  14.977  66.019  1.00 25.25           C
ATOM   1229  CB  ALA B 163       6.796  16.408  65.773  1.00 25.25           C
ATOM   1230  C   ALA B 163       7.100  14.657  67.461  1.00 25.25           C
ATOM   1231  O   ALA B 163       6.087  14.077  67.851  1.00 25.25           O
ATOM   1232  N   SER B 164       8.097  14.999  68.294  1.00 41.93           N
ATOM   1233  CA  SER B 164       7.967  14.709  69.685  1.00 41.93           C
ATOM   1234  CB  SER B 164       8.407  13.274  70.038  1.00 41.93           C
ATOM   1235  OG  SER B 164       8.263  13.027  71.429  1.00 41.93           O
ATOM   1236  C   SER B 164       8.854  15.667  70.412  1.00 41.93           C
ATOM   1237  O   SER B 164       9.508  16.507  69.799  1.00 41.93           O
ATOM   1238  N   LYS B 165       8.858  15.595  71.755  1.00 80.01           N
ATOM   1239  CA  LYS B 165       9.704  16.446  72.540  1.00 80.01           C
ATOM   1240  CB  LYS B 165       8.931  17.392  73.473  1.00 80.01           C
ATOM   1241  CG  LYS B 165       8.226  18.520  72.717  1.00 80.01           C
ATOM   1242  CD  LYS B 165       7.186  19.276  73.545  1.00 80.01           C
ATOM   1243  CE  LYS B 165       5.783  18.678  73.449  1.00 80.01           C
ATOM   1244  NZ  LYS B 165       4.843  19.462  74.282  1.00 80.01           N
ATOM   1245  C   LYS B 165      10.579  15.563  73.371  1.00 80.01           C
ATOM   1246  O   LYS B 165      10.226  14.422  73.663  1.00 80.01           O
ATOM   1247  N   VAL B 166      11.772  16.065  73.748  1.00105.01           N
ATOM   1248  CA  VAL B 166      12.675  15.277  74.535  1.00105.01           C
ATOM   1249  CB  VAL B 166      13.878  14.824  73.761  1.00105.01           C
ATOM   1250  CG1 VAL B 166      13.410  13.900  72.624  1.00105.01           C
ATOM   1251  CG2 VAL B 166      14.636  16.068  73.269  1.00105.01           C
ATOM   1252  C   VAL B 166      13.165  16.127  75.666  1.00105.01           C
ATOM   1253  O   VAL B 166      13.202  17.353  75.564  1.00105.01           O
ATOM   1254  N   PRO B 167      13.503  15.506  76.769  1.00 77.89           N
ATOM   1255  CA  PRO B 167      14.045  16.229  77.888  1.00 77.89           C
ATOM   1256  CD  PRO B 167      12.858  14.270  77.176  1.00 77.89           C
ATOM   1257  CB  PRO B 167      13.840  15.335  79.115  1.00 77.89           C
ATOM   1258  CG  PRO B 167      13.500  13.949  78.535  1.00 77.89           C
ATOM   1259  C   PRO B 167      15.475  16.575  77.615  1.00 77.89           C
ATOM   1260  O   PRO B 167      16.158  15.785  76.963  1.00 77.89           O
ATOM   1261  N   ALA B 168      15.954  17.736  78.107  1.00 37.11           N
ATOM   1262  CA  ALA B 168      17.316  18.121  77.864  1.00 37.11           C
ATOM   1263  CB  ALA B 168      17.460  19.201  76.776  1.00 37.11           C
ATOM   1264  C   ALA B 168      17.859  18.706  79.128  1.00 37.11           C
ATOM   1265  O   ALA B 168      17.134  19.327  79.904  1.00 37.11           O
ATOM   1266  N   PHE B 169      19.170  18.507  79.359  1.00 63.64           N
ATOM   1267  CA  PHE B 169      19.813  19.002  80.540  1.00 63.64           C
ATOM   1268  CB  PHE B 169      20.370  17.845  81.393  1.00 63.64           C
ATOM   1269  CG  PHE B 169      21.144  18.357  82.558  1.00 63.64           C
ATOM   1270  CD1 PHE B 169      20.511  18.946  83.626  1.00 63.64           C
ATOM   1271  CD2 PHE B 169      22.512  18.208  82.593  1.00 63.64           C
ATOM   1272  CE1 PHE B 169      21.237  19.404  84.701  1.00 63.64           C
ATOM   1273  CE2 PHE B 169      23.244  18.662  83.665  1.00 63.64           C
ATOM   1274  CZ  PHE B 169      22.604  19.265  84.720  1.00 63.64           C
ATOM   1275  C   PHE B 169      20.948  19.877  80.108  1.00 63.64           C
ATOM   1276  O   PHE B 169      21.688  19.538  79.187  1.00 63.64           O
ATOM   1277  N   LYS B 170      21.079  21.065  80.731  1.00 57.27           N
ATOM   1278  CA  LYS B 170      22.219  21.889  80.456  1.00 57.27           C
ATOM   1279  CB  LYS B 170      21.915  23.257  79.820  1.00 57.27           C
ATOM   1280  CG  LYS B 170      21.656  23.160  78.314  1.00 57.27           C
ATOM   1281  CD  LYS B 170      21.332  24.495  77.640  1.00 57.27           C
ATOM   1282  CE  LYS B 170      21.319  24.410  76.112  1.00 57.27           C
ATOM   1283  NZ  LYS B 170      21.196  25.765  75.528  1.00 57.27           N
ATOM   1284  C   LYS B 170      22.897  22.107  81.765  1.00 57.27           C
ATOM   1285  O   LYS B 170      22.307  22.629  82.709  1.00 57.27           O
ATOM   1286  N   ALA B 171      24.173  21.687  81.845  1.00 34.20           N
ATOM   1287  CA  ALA B 171      24.914  21.774  83.068  1.00 34.20           C
ATOM   1288  CB  ALA B 171      26.243  20.996  83.031  1.00 34.20           C
ATOM   1289  C   ALA B 171      25.250  23.204  83.329  1.00 34.20           C
ATOM   1290  O   ALA B 171      25.504  23.975  82.406  1.00 34.20           O
ATOM   1291  N   GLY B 172      25.269  23.583  84.621  1.00 17.05           N
ATOM   1292  CA  GLY B 172      25.589  24.928  84.996  1.00 17.05           C
ATOM   1293  C   GLY B 172      27.074  25.086  84.908  1.00 17.05           C
ATOM   1294  O   GLY B 172      27.808  24.116  84.729  1.00 17.05           O
ATOM   1295  N   LYS B 173      27.546  26.338  85.057  1.00138.57           N
ATOM   1296  CA  LYS B 173      28.933  26.682  84.945  1.00138.57           C
ATOM   1297  CB  LYS B 173      29.173  28.196  85.096  1.00138.57           C
ATOM   1298  CG  LYS B 173      28.678  28.780  86.423  0.00138.57           C
ATOM   1299  CD  LYS B 173      27.165  28.653  86.629  0.00138.57           C
ATOM   1300  CE  LYS B 173      26.664  29.236  87.953  0.00138.57           C
ATOM   1301  NZ  LYS B 173      26.447  30.695  87.821  0.00138.57           N
ATOM   1302  C   LYS B 173      29.730  25.981  86.001  1.00138.57           C
ATOM   1303  O   LYS B 173      30.832  25.504  85.734  1.00138.57           O
ATOM   1304  N   ALA B 174      29.199  25.899  87.233  1.00 26.39           N
ATOM   1305  CA  ALA B 174      29.937  25.298  88.308  1.00 26.39           C
ATOM   1306  CB  ALA B 174      29.183  25.351  89.647  1.00 26.39           C
ATOM   1307  C   ALA B 174      30.188  23.856  87.997  1.00 26.39           C
ATOM   1308  O   ALA B 174      31.300  23.360  88.174  1.00 26.39           O
ATOM   1309  N   LEU B 175      29.159  23.150  87.497  1.00 38.56           N
ATOM   1310  CA  LEU B 175      29.279  21.748  87.216  1.00 38.56           C
ATOM   1311  CB  LEU B 175      27.961  21.120  86.732  1.00 38.56           C
ATOM   1312  CG  LEU B 175      28.083  19.617  86.422  1.00 38.56           C
ATOM   1313  CD1 LEU B 175      28.431  18.815  87.688  1.00 38.56           C
ATOM   1314  CD2 LEU B 175      26.833  19.084  85.705  1.00 38.56           C
ATOM   1315  C   LEU B 175      30.286  21.551  86.129  1.00 38.56           C
ATOM   1316  O   LEU B 175      31.100  20.630  86.181  1.00 38.56           O
ATOM   1317  N   LYS B 176      30.251  22.416  85.100  1.00 96.14           N
ATOM   1318  CA  LYS B 176      31.142  22.259  83.995  1.00 96.14           C
ATOM   1319  CB  LYS B 176      30.823  23.223  82.843  1.00 96.14           C
ATOM   1320  CG  LYS B 176      31.482  22.820  81.525  1.00 96.14           C
ATOM   1321  CD  LYS B 176      30.829  23.472  80.307  1.00 96.14           C
ATOM   1322  CE  LYS B 176      29.465  22.867  79.964  1.00 96.14           C
ATOM   1323  NZ  LYS B 176      28.877  23.565  78.800  1.00 96.14           N
ATOM   1324  C   LYS B 176      32.555  22.477  84.446  1.00 96.14           C
ATOM   1325  O   LYS B 176      33.464  21.756  84.036  1.00 96.14           O
ATOM   1326  N   ASP B 177      32.773  23.481  85.314  1.00 29.55           N
ATOM   1327  CA  ASP B 177      34.090  23.820  85.774  1.00 29.55           C
ATOM   1328  CB  ASP B 177      34.106  25.077  86.661  1.00 29.55           C
ATOM   1329  CG  ASP B 177      33.787  26.276  85.779  1.00 29.55           C
ATOM   1330  OD1 ASP B 177      33.690  26.087  84.537  1.00 29.55           O
ATOM   1331  OD2 ASP B 177      33.638  27.398  86.335  1.00 29.55           O
ATOM   1332  C   ASP B 177      34.660  22.694  86.581  1.00 29.55           C
ATOM   1333  O   ASP B 177      35.854  22.410  86.499  1.00 29.55           O
ATOM   1334  N   ALA B 178      33.826  22.035  87.406  1.00 28.30           N
ATOM   1335  CA  ALA B 178      34.309  20.983  88.254  1.00 28.30           C
ATOM   1336  CB  ALA B 178      33.220  20.420  89.184  1.00 28.30           C
ATOM   1337  C   ALA B 178      34.813  19.848  87.417  1.00 28.30           C
ATOM   1338  O   ALA B 178      35.868  19.282  87.696  1.00 28.30           O
ATOM   1339  N   VAL B 179      34.058  19.481  86.366  1.00 96.52           N
ATOM   1340  CA  VAL B 179      34.435  18.379  85.529  1.00 96.52           C
ATOM   1341  CB  VAL B 179      33.369  17.989  84.541  1.00 96.52           C
ATOM   1342  CG1 VAL B 179      33.285  19.042  83.427  1.00 96.52           C
ATOM   1343  CG2 VAL B 179      33.665  16.568  84.036  1.00 96.52           C
ATOM   1344  C   VAL B 179      35.673  18.744  84.779  1.00 96.52           C
ATOM   1345  O   VAL B 179      36.547  17.910  84.550  1.00 96.52           O
ATOM   1346  N   LYS B 180      35.762  20.018  84.359  1.00 88.14           N
ATOM   1347  CA  LYS B 180      36.890  20.469  83.611  1.00 88.14           C
ATOM   1348  CB  LYS B 180      36.490  20.986  82.218  1.00 88.14           C
ATOM   1349  CG  LYS B 180      37.658  21.482  81.366  1.00 88.14           C
ATOM   1350  CD  LYS B 180      37.275  21.724  79.905  1.00 88.14           C
ATOM   1351  CE  LYS B 180      38.374  22.395  79.080  1.00 88.14           C
ATOM   1352  NZ  LYS B 180      38.546  23.796  79.526  1.00 88.14           N
ATOM   1353  C   LYS B 180      37.488  21.638  84.375  1.00 88.14           C
ATOM   1354  O   LYS B 180      37.441  22.770  83.825  1.00 88.14           O
ATOM   1355  OXT LYS B 180      37.995  21.422  85.509  1.00 88.14           O
TER    1356      LYS B 180
END
