# Supplementary material for: Comparison of histone-like HU protein DNA-binding properties and HU/IHF protein sequence alignment
Source: PLoS One. 2017 Nov 13;12(11):e0188037. doi: 10.1371/journal.pone.0188037 (PMC5683647; doi:10.1371/journal.pone.0188037)
Supplement: S3 File — (ZIP) [file pone.0188037.s003.zip › D_1.pdb]

EXPDTA    THEORETICAL MODEL, MODELLER 9.17 2017/01/17 19:05:28
REMARK   6 MODELLER OBJECTIVE FUNCTION:       756.1566
REMARK   6 MODELLER BEST TEMPLATE % SEQ ID: 100.000
REMARK   6 SEQUENCE: D_1
REMARK   6 DOPE score: -19002.89258
REMARK   6 GA341 score: 1.00000
REMARK   6 TEMPLATE: 1p71 1:A - 93:B MODELS 1:A - 187:B AT 100.0%
ATOM      1  N   MET A   1       9.351  26.724  91.481  1.00 29.20           N
ATOM      2  CA  MET A   1      10.374  26.257  92.443  1.00 29.20           C
ATOM      3  CB  MET A   1      10.530  24.730  92.341  1.00 29.20           C
ATOM      4  CG  MET A   1      11.567  24.148  93.304  1.00 29.20           C
ATOM      5  SD  MET A   1      11.764  22.343  93.197  1.00 29.20           S
ATOM      6  CE  MET A   1      12.557  22.363  91.564  1.00 29.20           C
ATOM      7  C   MET A   1      11.701  26.887  92.170  1.00 29.20           C
ATOM      8  O   MET A   1      12.233  26.788  91.064  1.00 29.20           O
ATOM      9  N   ASN A   2      12.249  27.590  93.179  1.00 44.42           N
ATOM     10  CA  ASN A   2      13.538  28.207  93.063  1.00 44.42           C
ATOM     11  CB  ASN A   2      13.642  29.583  93.747  1.00 44.42           C
ATOM     12  CG  ASN A   2      13.429  29.403  95.241  1.00 44.42           C
ATOM     13  OD1 ASN A   2      12.863  28.405  95.683  1.00 44.42           O
ATOM     14  ND2 ASN A   2      13.889  30.398  96.045  1.00 44.42           N
ATOM     15  C   ASN A   2      14.539  27.291  93.696  1.00 44.42           C
ATOM     16  O   ASN A   2      14.201  26.198  94.146  1.00 44.42           O
ATOM     17  N   LYS A   3      15.816  27.718  93.719  1.00 49.15           N
ATOM     18  CA  LYS A   3      16.881  26.928  94.271  1.00 49.15           C
ATOM     19  CB  LYS A   3      18.250  27.613  94.130  1.00 49.15           C
ATOM     20  CG  LYS A   3      19.424  26.724  94.540  0.00 49.15           C
ATOM     21  CD  LYS A   3      20.772  27.242  94.037  0.00 49.15           C
ATOM     22  CE  LYS A   3      21.954  26.353  94.422  0.00 49.15           C
ATOM     23  NZ  LYS A   3      23.159  26.781  93.679  0.00 49.15           N
ATOM     24  C   LYS A   3      16.630  26.692  95.730  1.00 49.15           C
ATOM     25  O   LYS A   3      16.814  25.582  96.226  1.00 49.15           O
ATOM     26  N   GLY A   4      16.182  27.731  96.459  1.00 19.52           N
ATOM     27  CA  GLY A   4      15.972  27.595  97.873  1.00 19.52           C
ATOM     28  C   GLY A   4      14.922  26.557  98.123  1.00 19.52           C
ATOM     29  O   GLY A   4      15.053  25.743  99.035  1.00 19.52           O
ATOM     30  N   GLU A   5      13.840  26.568  97.323  1.00 35.17           N
ATOM     31  CA  GLU A   5      12.762  25.638  97.513  1.00 35.17           C
ATOM     32  CB  GLU A   5      11.557  25.913  96.599  1.00 35.17           C
ATOM     33  CG  GLU A   5      10.786  27.176  96.987  1.00 35.17           C
ATOM     34  CD  GLU A   5       9.636  27.343  96.008  1.00 35.17           C
ATOM     35  OE1 GLU A   5       9.200  26.316  95.423  1.00 35.17           O
ATOM     36  OE2 GLU A   5       9.179  28.503  95.830  1.00 35.17           O
ATOM     37  C   GLU A   5      13.240  24.251  97.228  1.00 35.17           C
ATOM     38  O   GLU A   5      12.841  23.302  97.899  1.00 35.17           O
ATOM     39  N   LEU A   6      14.099  24.096  96.204  1.00 46.45           N
ATOM     40  CA  LEU A   6      14.586  22.800  95.830  1.00 46.45           C
ATOM     41  CB  LEU A   6      15.483  22.847  94.581  1.00 46.45           C
ATOM     42  CG  LEU A   6      16.022  21.469  94.157  1.00 46.45           C
ATOM     43  CD1 LEU A   6      14.874  20.524  93.768  1.00 46.45           C
ATOM     44  CD2 LEU A   6      17.074  21.602  93.045  1.00 46.45           C
ATOM     45  C   LEU A   6      15.412  22.249  96.948  1.00 46.45           C
ATOM     46  O   LEU A   6      15.306  21.069  97.283  1.00 46.45           O
ATOM     47  N   VAL A   7      16.260  23.095  97.564  1.00 93.84           N
ATOM     48  CA  VAL A   7      17.124  22.626  98.605  1.00 93.84           C
ATOM     49  CB  VAL A   7      18.084  23.678  99.106  1.00 93.84           C
ATOM     50  CG1 VAL A   7      17.361  24.658 100.043  1.00 93.84           C
ATOM     51  CG2 VAL A   7      19.296  22.982  99.739  1.00 93.84           C
ATOM     52  C   VAL A   7      16.271  22.136  99.735  1.00 93.84           C
ATOM     53  O   VAL A   7      16.548  21.090 100.320  1.00 93.84           O
ATOM     54  N   ASP A   8      15.180  22.867 100.044  1.00 40.31           N
ATOM     55  CA  ASP A   8      14.330  22.514 101.145  1.00 40.31           C
ATOM     56  CB  ASP A   8      13.160  23.496 101.336  1.00 40.31           C
ATOM     57  CG  ASP A   8      13.714  24.785 101.933  1.00 40.31           C
ATOM     58  OD1 ASP A   8      14.627  24.690 102.796  1.00 40.31           O
ATOM     59  OD2 ASP A   8      13.237  25.879 101.531  1.00 40.31           O
ATOM     60  C   ASP A   8      13.762  21.149 100.912  1.00 40.31           C
ATOM     61  O   ASP A   8      13.749  20.319 101.819  1.00 40.31           O
ATOM     62  N   ALA A   9      13.278  20.880  99.686  1.00 35.85           N
ATOM     63  CA  ALA A   9      12.692  19.609  99.367  1.00 35.85           C
ATOM     64  CB  ALA A   9      12.108  19.567  97.945  1.00 35.85           C
ATOM     65  C   ALA A   9      13.731  18.534  99.450  1.00 35.85           C
ATOM     66  O   ALA A   9      13.467  17.445  99.956  1.00 35.85           O
ATOM     67  N   VAL A  10      14.942  18.813  98.928  1.00108.56           N
ATOM     68  CA  VAL A  10      15.987  17.831  98.877  1.00108.56           C
ATOM     69  CB  VAL A  10      17.141  18.257  98.008  1.00108.56           C
ATOM     70  CG1 VAL A  10      17.953  19.353  98.707  1.00108.56           C
ATOM     71  CG2 VAL A  10      17.945  17.009  97.625  1.00108.56           C
ATOM     72  C   VAL A  10      16.471  17.492 100.254  1.00108.56           C
ATOM     73  O   VAL A  10      16.663  16.322 100.581  1.00108.56           O
ATOM     74  N   ALA A  11      16.639  18.505 101.123  1.00 36.86           N
ATOM     75  CA  ALA A  11      17.148  18.266 102.442  1.00 36.86           C
ATOM     76  CB  ALA A  11      17.201  19.546 103.295  1.00 36.86           C
ATOM     77  C   ALA A  11      16.210  17.315 103.110  1.00 36.86           C
ATOM     78  O   ALA A  11      16.629  16.416 103.837  1.00 36.86           O
ATOM     79  N   GLU A  12      14.904  17.507 102.878  1.00 81.90           N
ATOM     80  CA  GLU A  12      13.901  16.675 103.469  1.00 81.90           C
ATOM     81  CB  GLU A  12      12.494  17.176 103.109  1.00 81.90           C
ATOM     82  CG  GLU A  12      11.351  16.368 103.715  0.00 81.90           C
ATOM     83  CD  GLU A  12      10.059  16.982 103.193  0.00 81.90           C
ATOM     84  OE1 GLU A  12      10.125  17.676 102.143  0.00 81.90           O
ATOM     85  OE2 GLU A  12       8.992  16.766 103.827  0.00 81.90           O
ATOM     86  C   GLU A  12      14.020  15.269 102.951  1.00 81.90           C
ATOM     87  O   GLU A  12      14.018  14.315 103.727  1.00 81.90           O
ATOM     88  N   LYS A  13      14.125  15.108 101.616  1.00 59.49           N
ATOM     89  CA  LYS A  13      14.150  13.808 101.001  1.00 59.49           C
ATOM     90  CB  LYS A  13      13.975  13.916  99.475  1.00 59.49           C
ATOM     91  CG  LYS A  13      12.593  14.480  99.119  1.00 59.49           C
ATOM     92  CD  LYS A  13      12.443  14.997  97.687  0.00 59.49           C
ATOM     93  CE  LYS A  13      11.043  15.547  97.398  0.00 59.49           C
ATOM     94  NZ  LYS A  13      10.955  16.031  96.003  0.00 59.49           N
ATOM     95  C   LYS A  13      15.418  13.065 101.325  1.00 59.49           C
ATOM     96  O   LYS A  13      15.391  11.876 101.637  1.00 59.49           O
ATOM     97  N   ALA A  14      16.564  13.755 101.206  1.00 71.95           N
ATOM     98  CA  ALA A  14      17.902  13.279 101.445  1.00 71.95           C
ATOM     99  CB  ALA A  14      18.972  14.234 100.887  1.00 71.95           C
ATOM    100  C   ALA A  14      18.183  13.078 102.901  1.00 71.95           C
ATOM    101  O   ALA A  14      19.013  12.241 103.259  1.00 71.95           O
ATOM    102  N   SER A  15      17.514  13.853 103.776  1.00104.18           N
ATOM    103  CA  SER A  15      17.794  13.840 105.183  1.00104.18           C
ATOM    104  CB  SER A  15      17.791  12.414 105.765  1.00104.18           C
ATOM    105  OG  SER A  15      18.054  12.444 107.157  1.00104.18           O
ATOM    106  C   SER A  15      19.138  14.471 105.435  1.00104.18           C
ATOM    107  O   SER A  15      19.899  14.023 106.294  1.00104.18           O
ATOM    108  N   VAL A  16      19.459  15.547 104.677  1.00 50.07           N
ATOM    109  CA  VAL A  16      20.671  16.301 104.870  1.00 50.07           C
ATOM    110  CB  VAL A  16      21.538  16.377 103.644  1.00 50.07           C
ATOM    111  CG1 VAL A  16      21.977  14.953 103.261  1.00 50.07           C
ATOM    112  CG2 VAL A  16      20.768  17.117 102.537  1.00 50.07           C
ATOM    113  C   VAL A  16      20.269  17.708 105.209  1.00 50.07           C
ATOM    114  O   VAL A  16      19.160  18.137 104.890  1.00 50.07           O
ATOM    115  N   THR A  17      21.178  18.469 105.862  1.00108.47           N
ATOM    116  CA  THR A  17      20.856  19.801 106.298  1.00108.47           C
ATOM    117  CB  THR A  17      21.926  20.444 107.134  1.00108.47           C
ATOM    118  OG1 THR A  17      21.410  21.591 107.789  1.00108.47           O
ATOM    119  CG2 THR A  17      23.098  20.846 106.226  1.00108.47           C
ATOM    120  C   THR A  17      20.619  20.659 105.093  1.00108.47           C
ATOM    121  O   THR A  17      21.067  20.347 103.991  1.00108.47           O
ATOM    122  N   LYS A  18      19.881  21.772 105.289  1.00 44.24           N
ATOM    123  CA  LYS A  18      19.545  22.670 104.220  1.00 44.24           C
ATOM    124  CB  LYS A  18      18.681  23.866 104.655  1.00 44.24           C
ATOM    125  CG  LYS A  18      17.226  23.494 104.943  1.00 44.24           C
ATOM    126  CD  LYS A  18      16.417  24.630 105.571  1.00 44.24           C
ATOM    127  CE  LYS A  18      14.936  24.291 105.753  0.00 44.24           C
ATOM    128  NZ  LYS A  18      14.196  25.485 106.217  0.00 44.24           N
ATOM    129  C   LYS A  18      20.813  23.217 103.656  1.00 44.24           C
ATOM    130  O   LYS A  18      20.913  23.457 102.454  1.00 44.24           O
ATOM    131  N   LYS A  19      21.810  23.458 104.524  1.00 59.70           N
ATOM    132  CA  LYS A  19      23.071  23.967 104.073  1.00 59.70           C
ATOM    133  CB  LYS A  19      24.049  24.216 105.233  1.00 59.70           C
ATOM    134  CG  LYS A  19      25.410  24.757 104.791  0.00 59.70           C
ATOM    135  CD  LYS A  19      26.270  25.277 105.944  0.00 59.70           C
ATOM    136  CE  LYS A  19      27.705  25.600 105.527  0.00 59.70           C
ATOM    137  NZ  LYS A  19      27.721  26.784 104.640  0.00 59.70           N
ATOM    138  C   LYS A  19      23.717  22.954 103.170  1.00 59.70           C
ATOM    139  O   LYS A  19      24.211  23.301 102.100  1.00 59.70           O
ATOM    140  N   GLN A  20      23.714  21.668 103.583  1.00 60.99           N
ATOM    141  CA  GLN A  20      24.375  20.608 102.870  1.00 60.99           C
ATOM    142  CB  GLN A  20      24.356  19.282 103.651  1.00 60.99           C
ATOM    143  CG  GLN A  20      25.235  19.301 104.907  1.00 60.99           C
ATOM    144  CD  GLN A  20      24.916  18.058 105.726  1.00 60.99           C
ATOM    145  OE1 GLN A  20      25.687  17.655 106.595  1.00 60.99           O
ATOM    146  NE2 GLN A  20      23.741  17.434 105.443  1.00 60.99           N
ATOM    147  C   GLN A  20      23.724  20.378 101.546  1.00 60.99           C
ATOM    148  O   GLN A  20      24.399  20.168 100.538  1.00 60.99           O
ATOM    149  N   ALA A  21      22.384  20.404 101.507  1.00 32.14           N
ATOM    150  CA  ALA A  21      21.720  20.194 100.258  1.00 32.14           C
ATOM    151  CB  ALA A  21      20.194  20.252 100.394  1.00 32.14           C
ATOM    152  C   ALA A  21      22.151  21.304  99.357  1.00 32.14           C
ATOM    153  O   ALA A  21      22.459  21.091  98.184  1.00 32.14           O
ATOM    154  N   ASP A  22      22.200  22.531  99.906  1.00 48.11           N
ATOM    155  CA  ASP A  22      22.584  23.676  99.135  1.00 48.11           C
ATOM    156  CB  ASP A  22      22.536  24.985  99.940  1.00 48.11           C
ATOM    157  CG  ASP A  22      22.953  26.117  99.010  1.00 48.11           C
ATOM    158  OD1 ASP A  22      22.835  25.941  97.771  1.00 48.11           O
ATOM    159  OD2 ASP A  22      23.399  27.176  99.533  1.00 48.11           O
ATOM    160  C   ASP A  22      23.997  23.510  98.682  1.00 48.11           C
ATOM    161  O   ASP A  22      24.322  23.787  97.529  1.00 48.11           O
ATOM    162  N   ALA A  23      24.880  23.048  99.588  1.00 36.30           N
ATOM    163  CA  ALA A  23      26.273  22.940  99.268  1.00 36.30           C
ATOM    164  CB  ALA A  23      27.123  22.479 100.465  1.00 36.30           C
ATOM    165  C   ALA A  23      26.473  21.947  98.166  1.00 36.30           C
ATOM    166  O   ALA A  23      27.170  22.229  97.193  1.00 36.30           O
ATOM    167  N   VAL A  24      25.850  20.758  98.282  1.00 51.47           N
ATOM    168  CA  VAL A  24      26.037  19.733  97.295  1.00 51.47           C
ATOM    169  CB  VAL A  24      25.470  18.401  97.677  1.00 51.47           C
ATOM    170  CG1 VAL A  24      25.746  17.437  96.510  1.00 51.47           C
ATOM    171  CG2 VAL A  24      26.100  17.955  99.008  1.00 51.47           C
ATOM    172  C   VAL A  24      25.407  20.134  95.997  1.00 51.47           C
ATOM    173  O   VAL A  24      25.958  19.875  94.929  1.00 51.47           O
ATOM    174  N   LEU A  25      24.218  20.762  96.051  1.00 52.56           N
ATOM    175  CA  LEU A  25      23.520  21.146  94.855  1.00 52.56           C
ATOM    176  CB  LEU A  25      22.135  21.751  95.154  1.00 52.56           C
ATOM    177  CG  LEU A  25      21.348  22.184  93.901  1.00 52.56           C
ATOM    178  CD1 LEU A  25      21.082  21.000  92.958  1.00 52.56           C
ATOM    179  CD2 LEU A  25      20.056  22.922  94.296  1.00 52.56           C
ATOM    180  C   LEU A  25      24.312  22.164  94.091  1.00 52.56           C
ATOM    181  O   LEU A  25      24.451  22.055  92.874  1.00 52.56           O
ATOM    182  N   THR A  26      24.871  23.173  94.789  1.00115.44           N
ATOM    183  CA  THR A  26      25.594  24.233  94.142  1.00115.44           C
ATOM    184  CB  THR A  26      26.105  25.270  95.104  1.00115.44           C
ATOM    185  OG1 THR A  26      26.968  24.674  96.058  1.00115.44           O
ATOM    186  CG2 THR A  26      24.919  25.922  95.824  1.00115.44           C
ATOM    187  C   THR A  26      26.782  23.660  93.437  1.00115.44           C
ATOM    188  O   THR A  26      27.076  24.026  92.300  1.00115.44           O
ATOM    189  N   ALA A  27      27.496  22.738  94.101  1.00 36.05           N
ATOM    190  CA  ALA A  27      28.673  22.146  93.537  1.00 36.05           C
ATOM    191  CB  ALA A  27      29.366  21.165  94.498  1.00 36.05           C
ATOM    192  C   ALA A  27      28.304  21.374  92.310  1.00 36.05           C
ATOM    193  O   ALA A  27      29.052  21.360  91.335  1.00 36.05           O
ATOM    194  N   ALA A  28      27.150  20.680  92.338  1.00 38.51           N
ATOM    195  CA  ALA A  28      26.748  19.853  91.234  1.00 38.51           C
ATOM    196  CB  ALA A  28      25.463  19.060  91.526  1.00 38.51           C
ATOM    197  C   ALA A  28      26.502  20.682  90.007  1.00 38.51           C
ATOM    198  O   ALA A  28      26.947  20.326  88.916  1.00 38.51           O
ATOM    199  N   LEU A  29      25.783  21.814  90.151  1.00 47.18           N
ATOM    200  CA  LEU A  29      25.453  22.657  89.040  1.00 47.18           C
ATOM    201  CB  LEU A  29      24.509  23.808  89.426  1.00 47.18           C
ATOM    202  CG  LEU A  29      23.131  23.328  89.919  1.00 47.18           C
ATOM    203  CD1 LEU A  29      22.229  24.515  90.293  1.00 47.18           C
ATOM    204  CD2 LEU A  29      22.477  22.377  88.906  1.00 47.18           C
ATOM    205  C   LEU A  29      26.702  23.272  88.497  1.00 47.18           C
ATOM    206  O   LEU A  29      26.879  23.397  87.288  1.00 47.18           O
ATOM    207  N   GLU A  30      27.604  23.681  89.407  1.00 45.32           N
ATOM    208  CA  GLU A  30      28.829  24.325  89.037  1.00 45.32           C
ATOM    209  CB  GLU A  30      29.625  24.744  90.287  1.00 45.32           C
ATOM    210  CG  GLU A  30      28.873  25.775  91.138  1.00 45.32           C
ATOM    211  CD  GLU A  30      29.468  25.808  92.542  1.00 45.32           C
ATOM    212  OE1 GLU A  30      30.627  25.347  92.716  1.00 45.32           O
ATOM    213  OE2 GLU A  30      28.760  26.297  93.463  1.00 45.32           O
ATOM    214  C   GLU A  30      29.648  23.355  88.237  1.00 45.32           C
ATOM    215  O   GLU A  30      30.271  23.728  87.244  1.00 45.32           O
ATOM    216  N   THR A  31      29.661  22.075  88.656  1.00 39.86           N
ATOM    217  CA  THR A  31      30.428  21.039  88.017  1.00 39.86           C
ATOM    218  CB  THR A  31      30.353  19.735  88.766  1.00 39.86           C
ATOM    219  OG1 THR A  31      30.818  19.905  90.098  1.00 39.86           O
ATOM    220  CG2 THR A  31      31.216  18.691  88.037  1.00 39.86           C
ATOM    221  C   THR A  31      29.912  20.790  86.631  1.00 39.86           C
ATOM    222  O   THR A  31      30.690  20.597  85.697  1.00 39.86           O
ATOM    223  N   ILE A  32      28.577  20.784  86.458  1.00 38.71           N
ATOM    224  CA  ILE A  32      27.996  20.499  85.177  1.00 38.71           C
ATOM    225  CB  ILE A  32      26.495  20.483  85.212  1.00 38.71           C
ATOM    226  CG1 ILE A  32      25.998  19.371  86.152  1.00 38.71           C
ATOM    227  CG2 ILE A  32      25.987  20.341  83.768  1.00 38.71           C
ATOM    228  CD1 ILE A  32      24.505  19.454  86.470  1.00 38.71           C
ATOM    229  C   ILE A  32      28.417  21.552  84.201  1.00 38.71           C
ATOM    230  O   ILE A  32      28.785  21.244  83.069  1.00 38.71           O
ATOM    231  N   ILE A  33      28.385  22.829  84.622  1.00 49.92           N
ATOM    232  CA  ILE A  33      28.738  23.915  83.752  1.00 49.92           C
ATOM    233  CB  ILE A  33      28.565  25.266  84.388  1.00 49.92           C
ATOM    234  CG1 ILE A  33      27.078  25.526  84.689  1.00 49.92           C
ATOM    235  CG2 ILE A  33      29.193  26.316  83.456  1.00 49.92           C
ATOM    236  CD1 ILE A  33      26.823  26.768  85.543  1.00 49.92           C
ATOM    237  C   ILE A  33      30.173  23.764  83.347  1.00 49.92           C
ATOM    238  O   ILE A  33      30.524  24.032  82.199  1.00 49.92           O
ATOM    239  N   GLU A  34      31.043  23.351  84.291  1.00 76.01           N
ATOM    240  CA  GLU A  34      32.449  23.200  84.031  1.00 76.01           C
ATOM    241  CB  GLU A  34      33.243  22.782  85.282  1.00 76.01           C
ATOM    242  CG  GLU A  34      33.377  23.883  86.333  1.00 76.01           C
ATOM    243  CD  GLU A  34      34.410  24.874  85.822  0.00 76.01           C
ATOM    244  OE1 GLU A  34      35.454  24.412  85.287  0.00 76.01           O
ATOM    245  OE2 GLU A  34      34.169  26.103  85.952  0.00 76.01           O
ATOM    246  C   GLU A  34      32.694  22.127  83.010  1.00 76.01           C
ATOM    247  O   GLU A  34      33.468  22.325  82.076  1.00 76.01           O
ATOM    248  N   ALA A  35      32.045  20.957  83.165  1.00 35.15           N
ATOM    249  CA  ALA A  35      32.268  19.847  82.279  1.00 35.15           C
ATOM    250  CB  ALA A  35      31.514  18.580  82.717  1.00 35.15           C
ATOM    251  C   ALA A  35      31.810  20.195  80.894  1.00 35.15           C
ATOM    252  O   ALA A  35      32.474  19.868  79.911  1.00 35.15           O
ATOM    253  N   VAL A  36      30.647  20.860  80.780  1.00 39.56           N
ATOM    254  CA  VAL A  36      30.098  21.207  79.498  1.00 39.56           C
ATOM    255  CB  VAL A  36      28.749  21.860  79.601  1.00 39.56           C
ATOM    256  CG1 VAL A  36      28.319  22.335  78.202  1.00 39.56           C
ATOM    257  CG2 VAL A  36      27.773  20.859  80.244  1.00 39.56           C
ATOM    258  C   VAL A  36      31.002  22.183  78.806  1.00 39.56           C
ATOM    259  O   VAL A  36      31.259  22.061  77.609  1.00 39.56           O
ATOM    260  N   SER A  37      31.517  23.179  79.552  1.00 44.72           N
ATOM    261  CA  SER A  37      32.314  24.226  78.975  1.00 44.72           C
ATOM    262  CB  SER A  37      32.681  25.317  79.992  1.00 44.72           C
ATOM    263  OG  SER A  37      31.501  25.984  80.417  1.00 44.72           O
ATOM    264  C   SER A  37      33.580  23.659  78.409  1.00 44.72           C
ATOM    265  O   SER A  37      34.115  24.181  77.431  1.00 44.72           O
ATOM    266  N   SER A  38      34.105  22.595  79.046  1.00 91.08           N
ATOM    267  CA  SER A  38      35.298  21.909  78.634  1.00 91.08           C
ATOM    268  CB  SER A  38      35.834  20.967  79.723  1.00 91.08           C
ATOM    269  OG  SER A  38      36.141  21.706  80.895  1.00 91.08           O
ATOM    270  C   SER A  38      34.993  21.061  77.435  1.00 91.08           C
ATOM    271  O   SER A  38      35.904  20.631  76.733  1.00 91.08           O
ATOM    272  N   GLY A  39      33.702  20.783  77.165  1.00 36.72           N
ATOM    273  CA  GLY A  39      33.388  19.980  76.016  1.00 36.72           C
ATOM    274  C   GLY A  39      33.034  18.577  76.410  1.00 36.72           C
ATOM    275  O   GLY A  39      32.900  17.713  75.545  1.00 36.72           O
ATOM    276  N   ASP A  40      32.904  18.292  77.720  1.00 49.81           N
ATOM    277  CA  ASP A  40      32.509  16.967  78.115  1.00 49.81           C
ATOM    278  CB  ASP A  40      32.968  16.604  79.537  1.00 49.81           C
ATOM    279  CG  ASP A  40      32.899  15.094  79.704  1.00 49.81           C
ATOM    280  OD1 ASP A  40      32.664  14.389  78.686  1.00 49.81           O
ATOM    281  OD2 ASP A  40      33.095  14.624  80.857  1.00 49.81           O
ATOM    282  C   ASP A  40      31.008  16.899  78.081  1.00 49.81           C
ATOM    283  O   ASP A  40      30.329  17.924  78.060  1.00 49.81           O
ATOM    284  N   LYS A  41      30.451  15.668  78.070  1.00 67.28           N
ATOM    285  CA  LYS A  41      29.026  15.461  78.067  1.00 67.28           C
ATOM    286  CB  LYS A  41      28.586  14.357  77.089  1.00 67.28           C
ATOM    287  CG  LYS A  41      27.077  14.107  77.065  1.00 67.28           C
ATOM    288  CD  LYS A  41      26.648  13.100  75.995  1.00 67.28           C
ATOM    289  CE  LYS A  41      25.152  12.783  76.013  1.00 67.28           C
ATOM    290  NZ  LYS A  41      24.831  11.818  74.937  1.00 67.28           N
ATOM    291  C   LYS A  41      28.651  14.978  79.434  1.00 67.28           C
ATOM    292  O   LYS A  41      29.272  14.058  79.963  1.00 67.28           O
ATOM    293  N   VAL A  42      27.622  15.592  80.052  1.00 46.93           N
ATOM    294  CA  VAL A  42      27.208  15.144  81.352  1.00 46.93           C
ATOM    295  CB  VAL A  42      26.771  16.254  82.267  1.00 46.93           C
ATOM    296  CG1 VAL A  42      26.231  15.642  83.571  1.00 46.93           C
ATOM    297  CG2 VAL A  42      27.958  17.209  82.474  1.00 46.93           C
ATOM    298  C   VAL A  42      26.024  14.265  81.140  1.00 46.93           C
ATOM    299  O   VAL A  42      25.048  14.667  80.506  1.00 46.93           O
ATOM    300  N   THR A  43      26.076  13.026  81.663  1.00118.87           N
ATOM    301  CA  THR A  43      24.960  12.172  81.407  1.00118.87           C
ATOM    302  CB  THR A  43      25.321  10.989  80.548  1.00118.87           C
ATOM    303  OG1 THR A  43      24.159  10.483  79.916  1.00118.87           O
ATOM    304  CG2 THR A  43      25.965   9.892  81.412  1.00118.87           C
ATOM    305  C   THR A  43      24.405  11.701  82.716  1.00118.87           C
ATOM    306  O   THR A  43      25.136  11.290  83.615  1.00118.87           O
ATOM    307  N   LEU A  44      23.068  11.798  82.873  1.00 69.04           N
ATOM    308  CA  LEU A  44      22.423  11.333  84.064  1.00 69.04           C
ATOM    309  CB  LEU A  44      21.781  12.472  84.874  1.00 69.04           C
ATOM    310  CG  LEU A  44      22.796  13.538  85.340  1.00 69.04           C
ATOM    311  CD1 LEU A  44      22.110  14.658  86.136  1.00 69.04           C
ATOM    312  CD2 LEU A  44      23.966  12.906  86.108  1.00 69.04           C
ATOM    313  C   LEU A  44      21.325  10.433  83.592  1.00 69.04           C
ATOM    314  O   LEU A  44      20.356  10.896  82.993  1.00 69.04           O
ATOM    315  N   VAL A  45      21.420   9.122  83.879  1.00 94.26           N
ATOM    316  CA  VAL A  45      20.469   8.211  83.311  1.00 94.26           C
ATOM    317  CB  VAL A  45      20.786   6.768  83.588  1.00 94.26           C
ATOM    318  CG1 VAL A  45      20.663   6.513  85.100  0.00 94.26           C
ATOM    319  CG2 VAL A  45      19.862   5.887  82.730  0.00 94.26           C
ATOM    320  C   VAL A  45      19.096   8.495  83.829  1.00 94.26           C
ATOM    321  O   VAL A  45      18.870   8.607  85.033  1.00 94.26           O
ATOM    322  N   GLY A  46      18.145   8.643  82.885  1.00 37.94           N
ATOM    323  CA  GLY A  46      16.753   8.830  83.172  1.00 37.94           C
ATOM    324  C   GLY A  46      16.430  10.292  83.143  1.00 37.94           C
ATOM    325  O   GLY A  46      15.390  10.692  82.622  1.00 37.94           O
ATOM    326  N   PHE A  47      17.296  11.119  83.762  1.00 78.58           N
ATOM    327  CA  PHE A  47      17.087  12.540  83.824  1.00 78.58           C
ATOM    328  CB  PHE A  47      18.001  13.178  84.883  1.00 78.58           C
ATOM    329  CG  PHE A  47      17.719  14.635  84.973  1.00 78.58           C
ATOM    330  CD1 PHE A  47      16.626  15.096  85.671  1.00 78.58           C
ATOM    331  CD2 PHE A  47      18.565  15.541  84.379  1.00 78.58           C
ATOM    332  CE1 PHE A  47      16.375  16.445  85.758  1.00 78.58           C
ATOM    333  CE2 PHE A  47      18.319  16.890  84.462  1.00 78.58           C
ATOM    334  CZ  PHE A  47      17.223  17.344  85.156  1.00 78.58           C
ATOM    335  C   PHE A  47      17.357  13.202  82.503  1.00 78.58           C
ATOM    336  O   PHE A  47      16.488  13.878  81.953  1.00 78.58           O
ATOM    337  N   GLY A  48      18.566  12.991  81.932  1.00 28.22           N
ATOM    338  CA  GLY A  48      18.886  13.643  80.690  1.00 28.22           C
ATOM    339  C   GLY A  48      20.360  13.914  80.616  1.00 28.22           C
ATOM    340  O   GLY A  48      21.123  13.536  81.505  1.00 28.22           O
ATOM    341  N   SER A  49      20.798  14.593  79.531  1.00 34.95           N
ATOM    342  CA  SER A  49      22.198  14.868  79.367  1.00 34.95           C
ATOM    343  CB  SER A  49      22.874  14.000  78.294  1.00 34.95           C
ATOM    344  OG  SER A  49      22.333  14.302  77.015  1.00 34.95           O
ATOM    345  C   SER A  49      22.389  16.296  78.955  1.00 34.95           C
ATOM    346  O   SER A  49      21.500  16.922  78.379  1.00 34.95           O
ATOM    347  N   PHE A  50      23.586  16.839  79.269  1.00 57.97           N
ATOM    348  CA  PHE A  50      23.955  18.187  78.938  1.00 57.97           C
ATOM    349  CB  PHE A  50      24.401  19.022  80.153  1.00 57.97           C
ATOM    350  CG  PHE A  50      23.256  19.204  81.088  1.00 57.97           C
ATOM    351  CD1 PHE A  50      22.941  18.230  82.007  1.00 57.97           C
ATOM    352  CD2 PHE A  50      22.507  20.358  81.054  1.00 57.97           C
ATOM    353  CE1 PHE A  50      21.888  18.401  82.875  1.00 57.97           C
ATOM    354  CE2 PHE A  50      21.453  20.535  81.919  1.00 57.97           C
ATOM    355  CZ  PHE A  50      21.141  19.554  82.831  1.00 57.97           C
ATOM    356  C   PHE A  50      25.173  18.104  78.066  1.00 57.97           C
ATOM    357  O   PHE A  50      26.066  17.296  78.318  1.00 57.97           O
ATOM    358  N   GLU A  51      25.241  18.950  77.014  1.00133.20           N
ATOM    359  CA  GLU A  51      26.374  18.933  76.124  1.00133.20           C
ATOM    360  CB  GLU A  51      26.165  18.108  74.844  1.00133.20           C
ATOM    361  CG  GLU A  51      25.978  16.610  75.020  1.00133.20           C
ATOM    362  CD  GLU A  51      25.793  16.017  73.630  1.00133.20           C
ATOM    363  OE1 GLU A  51      25.175  16.698  72.769  1.00133.20           O
ATOM    364  OE2 GLU A  51      26.265  14.870  73.415  1.00133.20           O
ATOM    365  C   GLU A  51      26.545  20.306  75.561  1.00133.20           C
ATOM    366  O   GLU A  51      25.685  21.171  75.694  1.00133.20           O
ATOM    367  N   SER A  52      27.697  20.519  74.890  1.00 55.82           N
ATOM    368  CA  SER A  52      27.912  21.755  74.203  1.00 55.82           C
ATOM    369  CB  SER A  52      29.324  22.334  74.392  1.00 55.82           C
ATOM    370  OG  SER A  52      29.446  23.557  73.681  1.00 55.82           O
ATOM    371  C   SER A  52      27.721  21.431  72.750  1.00 55.82           C
ATOM    372  O   SER A  52      28.136  20.372  72.286  1.00 55.82           O
ATOM    373  N   ARG A  53      27.041  22.325  71.998  1.00 98.78           N
ATOM    374  CA  ARG A  53      26.833  22.045  70.605  1.00 98.78           C
ATOM    375  CB  ARG A  53      25.379  21.655  70.278  1.00 98.78           C
ATOM    376  CG  ARG A  53      25.052  20.294  70.906  1.00 98.78           C
ATOM    377  CD  ARG A  53      23.643  19.742  70.678  1.00 98.78           C
ATOM    378  NE  ARG A  53      23.634  18.391  71.316  1.00 98.78           N
ATOM    379  CZ  ARG A  53      22.513  17.615  71.340  1.00 98.78           C
ATOM    380  NH1 ARG A  53      21.349  18.058  70.787  1.00 98.78           N
ATOM    381  NH2 ARG A  53      22.558  16.380  71.925  1.00 98.78           N
ATOM    382  C   ARG A  53      27.258  23.234  69.796  1.00 98.78           C
ATOM    383  O   ARG A  53      27.077  24.383  70.195  1.00 98.78           O
ATOM    384  N   GLU A  54      27.870  22.967  68.625  1.00 91.84           N
ATOM    385  CA  GLU A  54      28.386  24.018  67.792  1.00 91.84           C
ATOM    386  CB  GLU A  54      29.466  23.550  66.802  1.00 91.84           C
ATOM    387  CG  GLU A  54      30.838  23.360  67.454  1.00 91.84           C
ATOM    388  CD  GLU A  54      30.714  22.299  68.535  1.00 91.84           C
ATOM    389  OE1 GLU A  54      30.017  21.280  68.290  1.00 91.84           O
ATOM    390  OE2 GLU A  54      31.309  22.499  69.628  1.00 91.84           O
ATOM    391  C   GLU A  54      27.292  24.682  67.017  1.00 91.84           C
ATOM    392  O   GLU A  54      26.302  24.057  66.637  1.00 91.84           O
ATOM    393  N   ARG A  55      27.463  26.002  66.780  1.00 72.71           N
ATOM    394  CA  ARG A  55      26.528  26.783  66.020  1.00 72.71           C
ATOM    395  CB  ARG A  55      25.803  27.857  66.850  1.00 72.71           C
ATOM    396  CG  ARG A  55      24.823  27.293  67.882  1.00 72.71           C
ATOM    397  CD  ARG A  55      23.469  26.904  67.283  1.00 72.71           C
ATOM    398  NE  ARG A  55      22.611  26.385  68.386  1.00 72.71           N
ATOM    399  CZ  ARG A  55      22.658  25.064  68.730  1.00 72.71           C
ATOM    400  NH1 ARG A  55      23.523  24.224  68.093  1.00 72.71           N
ATOM    401  NH2 ARG A  55      21.841  24.585  69.713  1.00 72.71           N
ATOM    402  C   ARG A  55      27.306  27.504  64.965  1.00 72.71           C
ATOM    403  O   ARG A  55      28.389  28.029  65.221  1.00 72.71           O
ATOM    404  N   LYS A  56      26.760  27.549  63.736  1.00 45.57           N
ATOM    405  CA  LYS A  56      27.452  28.190  62.657  1.00 45.57           C
ATOM    406  CB  LYS A  56      27.121  27.623  61.271  1.00 45.57           C
ATOM    407  CG  LYS A  56      27.727  26.232  61.081  1.00 45.57           C
ATOM    408  CD  LYS A  56      27.208  25.474  59.863  1.00 45.57           C
ATOM    409  CE  LYS A  56      27.841  24.090  59.709  1.00 45.57           C
ATOM    410  NZ  LYS A  56      27.265  23.403  58.534  1.00 45.57           N
ATOM    411  C   LYS A  56      27.175  29.659  62.665  1.00 45.57           C
ATOM    412  O   LYS A  56      26.264  30.142  63.334  1.00 45.57           O
ATOM    413  N   ALA A  57      28.002  30.406  61.907  1.00 38.13           N
ATOM    414  CA  ALA A  57      27.923  31.835  61.835  1.00 38.13           C
ATOM    415  CB  ALA A  57      29.052  32.471  61.000  1.00 38.13           C
ATOM    416  C   ALA A  57      26.626  32.241  61.213  1.00 38.13           C
ATOM    417  O   ALA A  57      26.057  31.518  60.397  1.00 38.13           O
ATOM    418  N   ARG A  58      26.111  33.418  61.634  1.00 98.77           N
ATOM    419  CA  ARG A  58      24.894  33.955  61.094  1.00 98.77           C
ATOM    420  CB  ARG A  58      23.638  33.397  61.785  1.00 98.77           C
ATOM    421  CG  ARG A  58      23.623  33.575  63.304  1.00 98.77           C
ATOM    422  CD  ARG A  58      22.586  32.682  63.990  1.00 98.77           C
ATOM    423  NE  ARG A  58      22.822  32.742  65.459  1.00 98.77           N
ATOM    424  CZ  ARG A  58      22.200  33.689  66.221  1.00 98.77           C
ATOM    425  NH1 ARG A  58      21.352  34.585  65.637  1.00 98.77           N
ATOM    426  NH2 ARG A  58      22.420  33.734  67.566  1.00 98.77           N
ATOM    427  C   ARG A  58      24.931  35.448  61.239  1.00 98.77           C
ATOM    428  O   ARG A  58      25.618  35.986  62.105  1.00 98.77           O
ATOM    429  N   GLU A  59      24.197  36.171  60.370  1.00 54.55           N
ATOM    430  CA  GLU A  59      24.236  37.603  60.429  1.00 54.55           C
ATOM    431  CB  GLU A  59      23.793  38.303  59.137  1.00 54.55           C
ATOM    432  CG  GLU A  59      24.781  38.125  57.984  0.00 54.55           C
ATOM    433  CD  GLU A  59      24.239  38.917  56.805  0.00 54.55           C
ATOM    434  OE1 GLU A  59      23.354  38.378  56.087  0.00 54.55           O
ATOM    435  OE2 GLU A  59      24.691  40.077  56.615  0.00 54.55           O
ATOM    436  C   GLU A  59      23.361  38.091  61.534  1.00 54.55           C
ATOM    437  O   GLU A  59      22.373  37.459  61.905  1.00 54.55           O
ATOM    438  N   GLY A  60      23.733  39.255  62.095  1.00 49.44           N
ATOM    439  CA  GLY A  60      22.988  39.882  63.145  1.00 49.44           C
ATOM    440  C   GLY A  60      23.216  41.343  62.966  1.00 49.44           C
ATOM    441  O   GLY A  60      23.954  41.752  62.070  1.00 49.44           O
ATOM    442  N   ARG A  61      22.574  42.190  63.788  1.00139.19           N
ATOM    443  CA  ARG A  61      22.831  43.588  63.612  1.00139.19           C
ATOM    444  CB  ARG A  61      21.793  44.287  62.724  1.00139.19           C
ATOM    445  CG  ARG A  61      20.382  44.286  63.305  1.00139.19           C
ATOM    446  CD  ARG A  61      19.307  44.150  62.230  1.00139.19           C
ATOM    447  NE  ARG A  61      19.729  44.968  61.059  1.00139.19           N
ATOM    448  CZ  ARG A  61      19.103  44.782  59.859  1.00139.19           C
ATOM    449  NH1 ARG A  61      18.047  43.921  59.780  1.00139.19           N
ATOM    450  NH2 ARG A  61      19.528  45.444  58.747  1.00139.19           N
ATOM    451  C   ARG A  61      22.820  44.224  64.958  1.00139.19           C
ATOM    452  O   ARG A  61      22.190  43.720  65.886  1.00139.19           O
ATOM    453  N   ASN A  62      23.539  45.352  65.110  1.00107.56           N
ATOM    454  CA  ASN A  62      23.535  45.953  66.410  1.00107.56           C
ATOM    455  CB  ASN A  62      24.864  46.609  66.834  1.00107.56           C
ATOM    456  CG  ASN A  62      25.129  47.820  65.965  1.00107.56           C
ATOM    457  OD1 ASN A  62      24.818  48.945  66.353  1.00107.56           O
ATOM    458  ND2 ASN A  62      25.726  47.583  64.766  1.00107.56           N
ATOM    459  C   ASN A  62      22.459  46.988  66.415  1.00107.56           C
ATOM    460  O   ASN A  62      22.380  47.841  65.537  1.00107.56           O
ATOM    461  N   PRO A  63      21.616  46.901  67.402  1.00 79.86           N
ATOM    462  CA  PRO A  63      20.448  47.731  67.521  1.00 79.86           C
ATOM    463  CD  PRO A  63      21.965  46.259  68.658  1.00 79.86           C
ATOM    464  CB  PRO A  63      19.784  47.298  68.825  1.00 79.86           C
ATOM    465  CG  PRO A  63      20.971  46.827  69.684  1.00 79.86           C
ATOM    466  C   PRO A  63      20.712  49.207  67.518  1.00 79.86           C
ATOM    467  O   PRO A  63      19.835  49.952  67.083  1.00 79.86           O
ATOM    468  N   LYS A  64      21.850  49.676  68.061  1.00 64.80           N
ATOM    469  CA  LYS A  64      22.028  51.099  68.105  1.00 64.80           C
ATOM    470  CB  LYS A  64      23.221  51.494  68.983  1.00 64.80           C
ATOM    471  CG  LYS A  64      22.972  51.126  70.443  1.00 64.80           C
ATOM    472  CD  LYS A  64      24.224  51.115  71.314  1.00 64.80           C
ATOM    473  CE  LYS A  64      23.935  50.740  72.768  1.00 64.80           C
ATOM    474  NZ  LYS A  64      25.203  50.642  73.526  1.00 64.80           N
ATOM    475  C   LYS A  64      22.226  51.687  66.738  1.00 64.80           C
ATOM    476  O   LYS A  64      21.440  52.528  66.301  1.00 64.80           O
ATOM    477  N   THR A  65      23.292  51.251  66.032  1.00 64.72           N
ATOM    478  CA  THR A  65      23.628  51.763  64.729  1.00 64.72           C
ATOM    479  CB  THR A  65      25.066  51.566  64.343  1.00 64.72           C
ATOM    480  OG1 THR A  65      25.361  50.191  64.164  1.00 64.72           O
ATOM    481  CG2 THR A  65      25.946  52.153  65.460  1.00 64.72           C
ATOM    482  C   THR A  65      22.761  51.143  63.682  1.00 64.72           C
ATOM    483  O   THR A  65      22.490  51.741  62.641  1.00 64.72           O
ATOM    484  N   ASN A  66      22.305  49.911  63.948  1.00 72.06           N
ATOM    485  CA  ASN A  66      21.545  49.116  63.031  1.00 72.06           C
ATOM    486  CB  ASN A  66      20.335  49.852  62.429  1.00 72.06           C
ATOM    487  CG  ASN A  66      19.400  48.804  61.839  1.00 72.06           C
ATOM    488  OD1 ASN A  66      19.487  48.468  60.659  1.00 72.06           O
ATOM    489  ND2 ASN A  66      18.490  48.257  62.689  1.00 72.06           N
ATOM    490  C   ASN A  66      22.460  48.667  61.931  1.00 72.06           C
ATOM    491  O   ASN A  66      22.013  48.287  60.849  1.00 72.06           O
ATOM    492  N   GLU A  67      23.782  48.677  62.198  1.00 82.25           N
ATOM    493  CA  GLU A  67      24.733  48.206  61.234  1.00 82.25           C
ATOM    494  CB  GLU A  67      26.181  48.605  61.564  1.00 82.25           C
ATOM    495  CG  GLU A  67      27.157  48.429  60.401  1.00 82.25           C
ATOM    496  CD  GLU A  67      26.986  49.632  59.484  1.00 82.25           C
ATOM    497  OE1 GLU A  67      25.981  49.663  58.723  1.00 82.25           O
ATOM    498  OE2 GLU A  67      27.855  50.542  59.538  1.00 82.25           O
ATOM    499  C   GLU A  67      24.664  46.715  61.267  1.00 82.25           C
ATOM    500  O   GLU A  67      24.541  46.114  62.334  1.00 82.25           O
ATOM    501  N   LYS A  68      24.736  46.061  60.094  1.00 75.78           N
ATOM    502  CA  LYS A  68      24.633  44.639  60.152  1.00 75.78           C
ATOM    503  CB  LYS A  68      23.991  44.008  58.908  1.00 75.78           C
ATOM    504  CG  LYS A  68      23.430  42.619  59.205  1.00 75.78           C
ATOM    505  CD  LYS A  68      22.353  42.164  58.222  1.00 75.78           C
ATOM    506  CE  LYS A  68      21.694  40.846  58.632  1.00 75.78           C
ATOM    507  NZ  LYS A  68      20.665  40.459  57.642  1.00 75.78           N
ATOM    508  C   LYS A  68      25.999  44.082  60.379  1.00 75.78           C
ATOM    509  O   LYS A  68      26.994  44.684  59.979  1.00 75.78           O
ATOM    510  N   MET A  69      26.074  42.926  61.073  1.00 66.86           N
ATOM    511  CA  MET A  69      27.335  42.302  61.348  1.00 66.86           C
ATOM    512  CB  MET A  69      27.806  42.391  62.808  1.00 66.86           C
ATOM    513  CG  MET A  69      28.143  43.794  63.290  1.00 66.86           C
ATOM    514  SD  MET A  69      29.092  43.828  64.839  1.00 66.86           S
ATOM    515  CE  MET A  69      27.986  42.697  65.731  1.00 66.86           C
ATOM    516  C   MET A  69      27.198  40.836  61.100  1.00 66.86           C
ATOM    517  O   MET A  69      26.096  40.310  60.949  1.00 66.86           O
ATOM    518  N   GLU A  70      28.345  40.131  61.039  1.00105.73           N
ATOM    519  CA  GLU A  70      28.291  38.714  60.853  1.00105.73           C
ATOM    520  CB  GLU A  70      29.234  38.199  59.750  1.00105.73           C
ATOM    521  CG  GLU A  70      30.718  38.198  60.117  1.00105.73           C
ATOM    522  CD  GLU A  70      31.152  36.747  60.257  1.00105.73           C
ATOM    523  OE1 GLU A  70      30.730  35.926  59.400  1.00105.73           O
ATOM    524  OE2 GLU A  70      31.910  36.439  61.214  1.00105.73           O
ATOM    525  C   GLU A  70      28.698  38.116  62.154  1.00105.73           C
ATOM    526  O   GLU A  70      29.696  38.508  62.759  1.00105.73           O
ATOM    527  N   ILE A  71      27.914  37.133  62.617  1.00 68.21           N
ATOM    528  CA  ILE A  71      28.173  36.527  63.882  1.00 68.21           C
ATOM    529  CB  ILE A  71      26.908  36.177  64.617  1.00 68.21           C
ATOM    530  CG1 ILE A  71      26.115  37.452  64.951  1.00 68.21           C
ATOM    531  CG2 ILE A  71      27.265  35.331  65.849  1.00 68.21           C
ATOM    532  CD1 ILE A  71      24.690  37.173  65.428  1.00 68.21           C
ATOM    533  C   ILE A  71      28.923  35.269  63.613  1.00 68.21           C
ATOM    534  O   ILE A  71      28.482  34.408  62.856  1.00 68.21           O
ATOM    535  N   PRO A  72      30.073  35.168  64.219  1.00 75.83           N
ATOM    536  CA  PRO A  72      30.925  34.028  64.039  1.00 75.83           C
ATOM    537  CD  PRO A  72      30.799  36.331  64.696  1.00 75.83           C
ATOM    538  CB  PRO A  72      32.308  34.450  64.540  1.00 75.83           C
ATOM    539  CG  PRO A  72      32.056  35.737  65.347  1.00 75.83           C
ATOM    540  C   PRO A  72      30.357  32.843  64.745  1.00 75.83           C
ATOM    541  O   PRO A  72      29.508  33.008  65.620  1.00 75.83           O
ATOM    542  N   ALA A  73      30.812  31.634  64.375  1.00 41.06           N
ATOM    543  CA  ALA A  73      30.283  30.440  64.960  1.00 41.06           C
ATOM    544  CB  ALA A  73      30.862  29.151  64.351  1.00 41.06           C
ATOM    545  C   ALA A  73      30.580  30.439  66.429  1.00 41.06           C
ATOM    546  O   ALA A  73      31.573  31.016  66.874  1.00 41.06           O
ATOM    547  N   THR A  74      29.683  29.806  67.221  1.00141.26           N
ATOM    548  CA  THR A  74      29.837  29.733  68.649  1.00141.26           C
ATOM    549  CB  THR A  74      28.909  30.612  69.435  1.00141.26           C
ATOM    550  OG1 THR A  74      27.569  30.180  69.261  1.00141.26           O
ATOM    551  CG2 THR A  74      29.056  32.063  68.979  1.00141.26           C
ATOM    552  C   THR A  74      29.448  28.361  69.091  1.00141.26           C
ATOM    553  O   THR A  74      29.236  27.462  68.277  1.00141.26           O
ATOM    554  N   ARG A  75      29.377  28.184  70.428  1.00108.80           N
ATOM    555  CA  ARG A  75      28.961  26.958  71.047  1.00108.80           C
ATOM    556  CB  ARG A  75      30.052  26.253  71.876  1.00108.80           C
ATOM    557  CG  ARG A  75      31.165  25.599  71.056  1.00108.80           C
ATOM    558  CD  ARG A  75      32.216  24.900  71.924  1.00108.80           C
ATOM    559  NE  ARG A  75      33.210  24.263  71.016  1.00108.80           N
ATOM    560  CZ  ARG A  75      34.290  24.974  70.579  1.00108.80           C
ATOM    561  NH1 ARG A  75      34.447  26.275  70.960  1.00108.80           N
ATOM    562  NH2 ARG A  75      35.212  24.384  69.763  1.00108.80           N
ATOM    563  C   ARG A  75      27.883  27.312  72.022  1.00108.80           C
ATOM    564  O   ARG A  75      27.884  28.408  72.587  1.00108.80           O
ATOM    565  N   VAL A  76      26.923  26.387  72.239  1.00121.53           N
ATOM    566  CA  VAL A  76      25.859  26.668  73.159  1.00121.53           C
ATOM    567  CB  VAL A  76      24.583  27.012  72.453  1.00121.53           C
ATOM    568  CG1 VAL A  76      23.504  27.298  73.495  1.00121.53           C
ATOM    569  CG2 VAL A  76      24.844  28.175  71.495  1.00121.53           C
ATOM    570  C   VAL A  76      25.599  25.414  73.948  1.00121.53           C
ATOM    571  O   VAL A  76      25.867  24.305  73.484  1.00121.53           O
ATOM    572  N   PRO A  77      25.107  25.564  75.153  1.00169.49           N
ATOM    573  CA  PRO A  77      24.798  24.422  75.980  1.00169.49           C
ATOM    574  CD  PRO A  77      25.453  26.735  75.939  1.00169.49           C
ATOM    575  CB  PRO A  77      24.684  24.956  77.403  1.00169.49           C
ATOM    576  CG  PRO A  77      25.534  26.238  77.386  1.00169.49           C
ATOM    577  C   PRO A  77      23.529  23.777  75.499  1.00169.49           C
ATOM    578  O   PRO A  77      22.662  24.490  74.995  1.00169.49           O
ATOM    579  N   ALA A  78      23.382  22.442  75.654  1.00 38.58           N
ATOM    580  CA  ALA A  78      22.175  21.795  75.207  1.00 38.58           C
ATOM    581  CB  ALA A  78      22.324  21.093  73.845  1.00 38.58           C
ATOM    582  C   ALA A  78      21.786  20.736  76.200  1.00 38.58           C
ATOM    583  O   ALA A  78      22.638  20.115  76.834  1.00 38.58           O
ATOM    584  N   PHE A  79      20.462  20.506  76.354  1.00 65.05           N
ATOM    585  CA  PHE A  79      19.965  19.511  77.267  1.00 65.05           C
ATOM    586  CB  PHE A  79      19.172  20.129  78.439  1.00 65.05           C
ATOM    587  CG  PHE A  79      18.632  19.066  79.342  1.00 65.05           C
ATOM    588  CD1 PHE A  79      19.450  18.376  80.208  1.00 65.05           C
ATOM    589  CD2 PHE A  79      17.285  18.781  79.347  1.00 65.05           C
ATOM    590  CE1 PHE A  79      18.940  17.408  81.043  1.00 65.05           C
ATOM    591  CE2 PHE A  79      16.768  17.815  80.180  1.00 65.05           C
ATOM    592  CZ  PHE A  79      17.596  17.122  81.031  1.00 65.05           C
ATOM    593  C   PHE A  79      19.050  18.598  76.513  1.00 65.05           C
ATOM    594  O   PHE A  79      18.242  19.040  75.699  1.00 65.05           O
ATOM    595  N   SER A  80      19.181  17.277  76.744  1.00 88.79           N
ATOM    596  CA  SER A  80      18.285  16.337  76.136  1.00 88.79           C
ATOM    597  CB  SER A  80      18.977  15.424  75.109  1.00 88.79           C
ATOM    598  OG  SER A  80      20.133  14.837  75.685  1.00 88.79           O
ATOM    599  C   SER A  80      17.719  15.512  77.250  1.00 88.79           C
ATOM    600  O   SER A  80      18.449  14.849  77.984  1.00 88.79           O
ATOM    601  N   ALA A  81      16.379  15.536  77.397  1.00 32.33           N
ATOM    602  CA  ALA A  81      15.733  14.871  78.495  1.00 32.33           C
ATOM    603  CB  ALA A  81      14.262  15.281  78.686  1.00 32.33           C
ATOM    604  C   ALA A  81      15.769  13.390  78.300  1.00 32.33           C
ATOM    605  O   ALA A  81      15.694  12.891  77.179  1.00 32.33           O
ATOM    606  N   GLY A  82      15.878  12.652  79.425  1.00 17.94           N
ATOM    607  CA  GLY A  82      15.921  11.217  79.407  1.00 17.94           C
ATOM    608  C   GLY A  82      14.516  10.711  79.319  1.00 17.94           C
ATOM    609  O   GLY A  82      13.558  11.471  79.441  1.00 17.94           O
ATOM    610  N   LYS A  83      14.369   9.383  79.136  1.00 41.40           N
ATOM    611  CA  LYS A  83      13.085   8.771  78.936  1.00 41.40           C
ATOM    612  CB  LYS A  83      13.163   7.269  78.613  1.00 41.40           C
ATOM    613  CG  LYS A  83      11.803   6.689  78.218  1.00 41.40           C
ATOM    614  CD  LYS A  83      11.865   5.318  77.543  1.00 41.40           C
ATOM    615  CE  LYS A  83      10.487   4.800  77.124  1.00 41.40           C
ATOM    616  NZ  LYS A  83      10.614   3.500  76.430  1.00 41.40           N
ATOM    617  C   LYS A  83      12.206   8.928  80.141  1.00 41.40           C
ATOM    618  O   LYS A  83      11.001   9.130  80.003  1.00 41.40           O
ATOM    619  N   LEU A  84      12.771   8.814  81.358  1.00 96.02           N
ATOM    620  CA  LEU A  84      11.968   8.895  82.549  1.00 96.02           C
ATOM    621  CB  LEU A  84      12.787   8.563  83.817  1.00 96.02           C
ATOM    622  CG  LEU A  84      11.984   8.334  85.122  1.00 96.02           C
ATOM    623  CD1 LEU A  84      12.932   8.017  86.288  1.00 96.02           C
ATOM    624  CD2 LEU A  84      11.036   9.492  85.469  1.00 96.02           C
ATOM    625  C   LEU A  84      11.402  10.279  82.662  1.00 96.02           C
ATOM    626  O   LEU A  84      10.237  10.454  83.020  1.00 96.02           O
ATOM    627  N   PHE A  85      12.218  11.308  82.356  1.00114.30           N
ATOM    628  CA  PHE A  85      11.790  12.675  82.484  1.00114.30           C
ATOM    629  CB  PHE A  85      12.893  13.663  82.064  1.00114.30           C
ATOM    630  CG  PHE A  85      12.617  15.005  82.654  1.00114.30           C
ATOM    631  CD1 PHE A  85      11.442  15.675  82.404  1.00114.30           C
ATOM    632  CD2 PHE A  85      13.573  15.614  83.432  1.00114.30           C
ATOM    633  CE1 PHE A  85      11.216  16.917  82.951  1.00114.30           C
ATOM    634  CE2 PHE A  85      13.355  16.855  83.980  1.00114.30           C
ATOM    635  CZ  PHE A  85      12.170  17.508  83.744  1.00114.30           C
ATOM    636  C   PHE A  85      10.648  12.892  81.531  1.00114.30           C
ATOM    637  O   PHE A  85       9.611  13.447  81.893  1.00114.30           O
ATOM    638  N   ARG A  86      10.809  12.433  80.274  1.00 90.53           N
ATOM    639  CA  ARG A  86       9.813  12.654  79.261  1.00 90.53           C
ATOM    640  CB  ARG A  86      10.249  12.162  77.868  1.00 90.53           C
ATOM    641  CG  ARG A  86      11.381  13.002  77.270  1.00 90.53           C
ATOM    642  CD  ARG A  86      11.740  12.655  75.821  1.00 90.53           C
ATOM    643  NE  ARG A  86      12.421  11.329  75.811  1.00 90.53           N
ATOM    644  CZ  ARG A  86      11.700  10.183  75.641  1.00 90.53           C
ATOM    645  NH1 ARG A  86      10.346  10.243  75.480  1.00 90.53           N
ATOM    646  NH2 ARG A  86      12.335   8.974  75.621  1.00 90.53           N
ATOM    647  C   ARG A  86       8.521  11.976  79.617  1.00 90.53           C
ATOM    648  O   ARG A  86       7.445  12.529  79.387  1.00 90.53           O
ATOM    649  N   GLU A  87       8.590  10.749  80.165  1.00 54.28           N
ATOM    650  CA  GLU A  87       7.413   9.984  80.484  1.00 54.28           C
ATOM    651  CB  GLU A  87       7.730   8.526  80.843  1.00 54.28           C
ATOM    652  CG  GLU A  87       8.272   7.740  79.649  1.00 54.28           C
ATOM    653  CD  GLU A  87       8.508   6.308  80.095  1.00 54.28           C
ATOM    654  OE1 GLU A  87       9.285   6.108  81.070  1.00 54.28           O
ATOM    655  OE2 GLU A  87       7.915   5.394  79.469  1.00 54.28           O
ATOM    656  C   GLU A  87       6.656  10.593  81.624  1.00 54.28           C
ATOM    657  O   GLU A  87       5.428  10.537  81.654  1.00 54.28           O
ATOM    658  N   LYS A  88       7.369  11.152  82.619  1.00142.42           N
ATOM    659  CA  LYS A  88       6.717  11.755  83.747  1.00142.42           C
ATOM    660  CB  LYS A  88       7.731  12.289  84.772  1.00142.42           C
ATOM    661  CG  LYS A  88       8.628  11.204  85.370  1.00142.42           C
ATOM    662  CD  LYS A  88       7.880  10.171  86.210  1.00142.42           C
ATOM    663  CE  LYS A  88       7.708  10.604  87.667  1.00142.42           C
ATOM    664  NZ  LYS A  88       9.038  10.788  88.291  1.00142.42           N
ATOM    665  C   LYS A  88       5.939  12.936  83.252  1.00142.42           C
ATOM    666  O   LYS A  88       4.804  13.168  83.668  1.00142.42           O
ATOM    667  N   VAL A  89       6.558  13.728  82.355  1.00 45.63           N
ATOM    668  CA  VAL A  89       5.929  14.890  81.794  1.00 45.63           C
ATOM    669  CB  VAL A  89       6.851  15.680  80.915  1.00 45.63           C
ATOM    670  CG1 VAL A  89       6.048  16.814  80.255  1.00 45.63           C
ATOM    671  CG2 VAL A  89       8.026  16.174  81.774  1.00 45.63           C
ATOM    672  C   VAL A  89       4.766  14.450  80.962  1.00 45.63           C
ATOM    673  O   VAL A  89       3.706  15.074  80.992  1.00 45.63           O
ATOM    674  N   ALA A  90       4.941  13.384  80.153  1.00 62.92           N
ATOM    675  CA  ALA A  90       3.807  12.907  79.418  1.00 62.92           C
ATOM    676  CB  ALA A  90       3.912  13.160  77.902  1.00 62.92           C
ATOM    677  C   ALA A  90       3.724  11.423  79.615  1.00 62.92           C
ATOM    678  O   ALA A  90       4.457  10.664  78.992  1.00 62.92           O
ATOM    679  N   PRO A  91       2.798  10.982  80.424  1.00 75.56           N
ATOM    680  CA  PRO A  91       2.694   9.566  80.662  1.00 75.56           C
ATOM    681  CD  PRO A  91       2.392  11.755  81.586  1.00 75.56           C
ATOM    682  CB  PRO A  91       1.761   9.417  81.862  1.00 75.56           C
ATOM    683  CG  PRO A  91       1.993  10.720  82.652  1.00 75.56           C
ATOM    684  C   PRO A  91       2.256   8.855  79.422  1.00 75.56           C
ATOM    685  O   PRO A  91       1.350   9.336  78.748  1.00 75.56           O
ATOM    686  N   PRO A  92       2.860   7.735  79.123  1.00 86.51           N
ATOM    687  CA  PRO A  92       2.517   7.059  77.902  1.00 86.51           C
ATOM    688  CD  PRO A  92       4.254   7.528  79.482  1.00 86.51           C
ATOM    689  CB  PRO A  92       3.618   6.023  77.679  1.00 86.51           C
ATOM    690  CG  PRO A  92       4.846   6.654  78.363  1.00 86.51           C
ATOM    691  C   PRO A  92       1.127   6.509  77.858  1.00 86.51           C
ATOM    692  O   PRO A  92       0.787   5.687  78.708  1.00 86.51           O
ATOM    693  N   LYS A  93       0.306   6.975  76.890  1.00121.37           N
ATOM    694  CA  LYS A  93      -1.018   6.459  76.683  1.00121.37           C
ATOM    695  CB  LYS A  93      -1.891   7.392  75.827  1.00121.37           C
ATOM    696  CG  LYS A  93      -3.363   6.981  75.802  1.00121.37           C
ATOM    697  CD  LYS A  93      -4.021   7.053  77.182  1.00121.37           C
ATOM    698  CE  LYS A  93      -3.645   8.308  77.973  1.00121.37           C
ATOM    699  NZ  LYS A  93      -4.238   8.248  79.327  1.00121.37           N
ATOM    700  C   LYS A  93      -0.932   5.139  75.986  1.00121.37           C
ATOM    701  O   LYS A  93      -1.563   4.162  76.389  1.00121.37           O
ATOM    702  N   ALA A  94      -0.117   5.081  74.913  1.00 23.41           N
ATOM    703  CA  ALA A  94      -0.011   3.877  74.145  1.00 23.41           C
ATOM    704  CB  ALA A  94      -0.528   4.029  72.705  1.00 23.41           C
ATOM    705  C   ALA A  94       1.465   3.522  74.053  1.00 23.41           C
ATOM    706  O   ALA A  94       2.098   3.333  75.124  1.00 23.41           O
ATOM    707  OXT ALA A  94       1.980   3.432  72.907  1.00 23.41           O
TER     708      ALA A  94
ATOM    709  N   MET B  95      31.045  12.749  81.611  1.00 40.27           N
ATOM    710  CA  MET B  95      30.744  12.640  83.058  1.00 40.27           C
ATOM    711  CB  MET B  95      30.780  14.030  83.715  1.00 40.27           C
ATOM    712  CG  MET B  95      30.631  13.999  85.237  1.00 40.27           C
ATOM    713  SD  MET B  95      30.769  15.626  86.037  1.00 40.27           S
ATOM    714  CE  MET B  95      32.556  15.791  85.756  1.00 40.27           C
ATOM    715  C   MET B  95      29.402  12.029  83.295  1.00 40.27           C
ATOM    716  O   MET B  95      28.376  12.511  82.819  1.00 40.27           O
ATOM    717  N   ASN B  96      29.415  10.917  84.045  1.00137.68           N
ATOM    718  CA  ASN B  96      28.284  10.112  84.389  1.00137.68           C
ATOM    719  CB  ASN B  96      28.733   8.641  84.430  1.00137.68           C
ATOM    720  CG  ASN B  96      27.599   7.710  84.780  1.00137.68           C
ATOM    721  OD1 ASN B  96      27.293   7.495  85.947  1.00137.68           O
ATOM    722  ND2 ASN B  96      26.977   7.112  83.727  1.00137.68           N
ATOM    723  C   ASN B  96      27.804  10.533  85.753  1.00137.68           C
ATOM    724  O   ASN B  96      28.458  11.316  86.439  1.00137.68           O
ATOM    725  N   LYS B  97      26.633  10.012  86.179  1.00 71.02           N
ATOM    726  CA  LYS B  97      26.049  10.347  87.452  1.00 71.02           C
ATOM    727  CB  LYS B  97      24.731   9.598  87.708  0.00 71.02           C
ATOM    728  CG  LYS B  97      24.083   9.929  89.054  0.00 71.02           C
ATOM    729  CD  LYS B  97      22.657   9.390  89.194  0.00 71.02           C
ATOM    730  CE  LYS B  97      22.104   9.476  90.618  0.00 71.02           C
ATOM    731  NZ  LYS B  97      21.621  10.845  90.901  0.00 71.02           N
ATOM    732  C   LYS B  97      26.995   9.966  88.551  1.00 71.02           C
ATOM    733  O   LYS B  97      27.228  10.745  89.475  1.00 71.02           O
ATOM    734  N   GLY B  98      27.589   8.760  88.470  1.00 25.58           N
ATOM    735  CA  GLY B  98      28.470   8.294  89.505  1.00 25.58           C
ATOM    736  C   GLY B  98      29.645   9.213  89.587  1.00 25.58           C
ATOM    737  O   GLY B  98      30.164   9.482  90.668  1.00 25.58           O
ATOM    738  N   GLU B  99      30.112   9.679  88.417  1.00 64.97           N
ATOM    739  CA  GLU B  99      31.258  10.532  88.273  1.00 64.97           C
ATOM    740  CB  GLU B  99      31.571  10.754  86.785  1.00 64.97           C
ATOM    741  CG  GLU B  99      31.858   9.452  86.033  1.00 64.97           C
ATOM    742  CD  GLU B  99      31.949   9.778  84.551  1.00 64.97           C
ATOM    743  OE1 GLU B  99      32.536  10.840  84.217  1.00 64.97           O
ATOM    744  OE2 GLU B  99      31.424   8.976  83.732  1.00 64.97           O
ATOM    745  C   GLU B  99      30.988  11.880  88.875  1.00 64.97           C
ATOM    746  O   GLU B  99      31.860  12.460  89.520  1.00 64.97           O
ATOM    747  N   LEU B 100      29.777  12.425  88.650  1.00 45.82           N
ATOM    748  CA  LEU B 100      29.403  13.724  89.140  1.00 45.82           C
ATOM    749  CB  LEU B 100      28.017  14.162  88.629  1.00 45.82           C
ATOM    750  CG  LEU B 100      27.569  15.549  89.126  1.00 45.82           C
ATOM    751  CD1 LEU B 100      28.550  16.648  88.694  1.00 45.82           C
ATOM    752  CD2 LEU B 100      26.124  15.848  88.689  1.00 45.82           C
ATOM    753  C   LEU B 100      29.355  13.705  90.637  1.00 45.82           C
ATOM    754  O   LEU B 100      29.787  14.647  91.298  1.00 45.82           O
ATOM    755  N   VAL B 101      28.823  12.608  91.210  1.00 33.86           N
ATOM    756  CA  VAL B 101      28.675  12.484  92.632  1.00 33.86           C
ATOM    757  CB  VAL B 101      28.030  11.189  93.040  1.00 33.86           C
ATOM    758  CG1 VAL B 101      28.061  11.093  94.575  1.00 33.86           C
ATOM    759  CG2 VAL B 101      26.614  11.129  92.442  1.00 33.86           C
ATOM    760  C   VAL B 101      30.026  12.529  93.276  1.00 33.86           C
ATOM    761  O   VAL B 101      30.202  13.150  94.324  1.00 33.86           O
ATOM    762  N   ASP B 102      31.024  11.860  92.670  1.00 41.78           N
ATOM    763  CA  ASP B 102      32.333  11.821  93.256  1.00 41.78           C
ATOM    764  CB  ASP B 102      33.313  10.938  92.463  1.00 41.78           C
ATOM    765  CG  ASP B 102      32.906   9.486  92.682  1.00 41.78           C
ATOM    766  OD1 ASP B 102      32.691   9.104  93.861  1.00 41.78           O
ATOM    767  OD2 ASP B 102      32.813   8.736  91.671  1.00 41.78           O
ATOM    768  C   ASP B 102      32.893  13.211  93.303  1.00 41.78           C
ATOM    769  O   ASP B 102      33.500  13.608  94.296  1.00 41.78           O
ATOM    770  N   ALA B 103      32.695  13.991  92.224  1.00 35.46           N
ATOM    771  CA  ALA B 103      33.230  15.320  92.131  1.00 35.46           C
ATOM    772  CB  ALA B 103      32.957  15.960  90.758  1.00 35.46           C
ATOM    773  C   ALA B 103      32.618  16.211  93.176  1.00 35.46           C
ATOM    774  O   ALA B 103      33.310  17.029  93.781  1.00 35.46           O
ATOM    775  N   VAL B 104      31.290  16.095  93.384  1.00127.29           N
ATOM    776  CA  VAL B 104      30.538  16.907  94.310  1.00127.29           C
ATOM    777  CB  VAL B 104      29.053  16.843  94.096  1.00127.29           C
ATOM    778  CG1 VAL B 104      28.723  17.569  92.788  1.00127.29           C
ATOM    779  CG2 VAL B 104      28.614  15.374  94.076  1.00127.29           C
ATOM    780  C   VAL B 104      30.826  16.580  95.742  1.00127.29           C
ATOM    781  O   VAL B 104      30.740  17.449  96.608  1.00127.29           O
ATOM    782  N   ALA B 105      31.121  15.308  96.049  1.00 37.83           N
ATOM    783  CA  ALA B 105      31.404  14.959  97.410  1.00 37.83           C
ATOM    784  CB  ALA B 105      31.720  13.464  97.590  1.00 37.83           C
ATOM    785  C   ALA B 105      32.619  15.735  97.818  1.00 37.83           C
ATOM    786  O   ALA B 105      32.722  16.192  98.955  1.00 37.83           O
ATOM    787  N   GLU B 106      33.578  15.884  96.884  1.00 86.47           N
ATOM    788  CA  GLU B 106      34.835  16.528  97.151  1.00 86.47           C
ATOM    789  CB  GLU B 106      35.784  16.465  95.942  1.00 86.47           C
ATOM    790  CG  GLU B 106      36.159  15.044  95.518  1.00 86.47           C
ATOM    791  CD  GLU B 106      36.882  14.373  96.676  0.00 86.47           C
ATOM    792  OE1 GLU B 106      36.281  14.280  97.777  0.00 86.47           O
ATOM    793  OE2 GLU B 106      38.050  13.942  96.469  0.00 86.47           O
ATOM    794  C   GLU B 106      34.682  17.991  97.477  1.00 86.47           C
ATOM    795  O   GLU B 106      35.191  18.454  98.497  1.00 86.47           O
ATOM    796  N   LYS B 107      33.967  18.758  96.628  1.00 72.87           N
ATOM    797  CA  LYS B 107      33.870  20.186  96.808  1.00 72.87           C
ATOM    798  CB  LYS B 107      33.099  20.898  95.683  1.00 72.87           C
ATOM    799  CG  LYS B 107      33.832  20.981  94.345  1.00 72.87           C
ATOM    800  CD  LYS B 107      32.947  21.543  93.230  1.00 72.87           C
ATOM    801  CE  LYS B 107      33.698  21.852  91.934  1.00 72.87           C
ATOM    802  NZ  LYS B 107      33.588  20.714  90.996  1.00 72.87           N
ATOM    803  C   LYS B 107      33.141  20.525  98.075  1.00 72.87           C
ATOM    804  O   LYS B 107      33.532  21.430  98.810  1.00 72.87           O
ATOM    805  N   ALA B 108      32.026  19.821  98.320  1.00 65.71           N
ATOM    806  CA  ALA B 108      31.127  19.979  99.430  1.00 65.71           C
ATOM    807  CB  ALA B 108      29.827  19.178  99.244  1.00 65.71           C
ATOM    808  C   ALA B 108      31.751  19.552 100.726  1.00 65.71           C
ATOM    809  O   ALA B 108      31.382  20.064 101.781  1.00 65.71           O
ATOM    810  N   SER B 109      32.707  18.601 100.669  1.00123.25           N
ATOM    811  CA  SER B 109      33.322  17.956 101.802  1.00123.25           C
ATOM    812  CB  SER B 109      34.077  18.897 102.771  1.00123.25           C
ATOM    813  OG  SER B 109      33.186  19.661 103.571  1.00123.25           O
ATOM    814  C   SER B 109      32.326  17.140 102.578  1.00123.25           C
ATOM    815  O   SER B 109      32.184  17.292 103.792  1.00123.25           O
ATOM    816  N   VAL B 110      31.608  16.243 101.862  1.00 76.56           N
ATOM    817  CA  VAL B 110      30.680  15.302 102.434  1.00 76.56           C
ATOM    818  CB  VAL B 110      29.254  15.495 101.998  1.00 76.56           C
ATOM    819  CG1 VAL B 110      28.741  16.840 102.542  1.00 76.56           C
ATOM    820  CG2 VAL B 110      29.185  15.382 100.465  1.00 76.56           C
ATOM    821  C   VAL B 110      31.101  13.938 101.961  1.00 76.56           C
ATOM    822  O   VAL B 110      32.167  13.785 101.367  1.00 76.56           O
ATOM    823  N   THR B 111      30.291  12.901 102.285  1.00115.37           N
ATOM    824  CA  THR B 111      30.526  11.548 101.853  1.00115.37           C
ATOM    825  CB  THR B 111      29.843  10.523 102.713  1.00115.37           C
ATOM    826  OG1 THR B 111      30.117   9.214 102.231  1.00115.37           O
ATOM    827  CG2 THR B 111      28.328  10.794 102.699  1.00115.37           C
ATOM    828  C   THR B 111      29.955  11.399 100.470  1.00115.37           C
ATOM    829  O   THR B 111      29.256  12.280  99.975  1.00115.37           O
ATOM    830  N   LYS B 112      30.292  10.277  99.796  1.00 53.19           N
ATOM    831  CA  LYS B 112      29.775   9.982  98.487  1.00 53.19           C
ATOM    832  CB  LYS B 112      30.406   8.746  97.823  1.00 53.19           C
ATOM    833  CG  LYS B 112      31.833   8.962  97.320  1.00 53.19           C
ATOM    834  CD  LYS B 112      32.456   7.696  96.727  0.00 53.19           C
ATOM    835  CE  LYS B 112      33.821   7.929  96.077  0.00 53.19           C
ATOM    836  NZ  LYS B 112      34.257   6.704  95.369  0.00 53.19           N
ATOM    837  C   LYS B 112      28.311   9.704  98.606  1.00 53.19           C
ATOM    838  O   LYS B 112      27.524  10.057  97.728  1.00 53.19           O
ATOM    839  N   LYS B 113      27.918   9.049  99.714  1.00 47.41           N
ATOM    840  CA  LYS B 113      26.565   8.636  99.944  1.00 47.41           C
ATOM    841  CB  LYS B 113      26.408   7.847 101.255  1.00 47.41           C
ATOM    842  CG  LYS B 113      25.039   7.182 101.407  1.00 47.41           C
ATOM    843  CD  LYS B 113      25.000   6.110 102.498  1.00 47.41           C
ATOM    844  CE  LYS B 113      23.634   5.440 102.646  1.00 47.41           C
ATOM    845  NZ  LYS B 113      23.685   4.419 103.715  1.00 47.41           N
ATOM    846  C   LYS B 113      25.667   9.833 100.020  1.00 47.41           C
ATOM    847  O   LYS B 113      24.518   9.765  99.585  1.00 47.41           O
ATOM    848  N   GLN B 114      26.138  10.935 100.643  1.00 62.78           N
ATOM    849  CA  GLN B 114      25.352  12.139 100.772  1.00 62.78           C
ATOM    850  CB  GLN B 114      25.974  13.169 101.727  1.00 62.78           C
ATOM    851  CG  GLN B 114      25.967  12.762 103.198  1.00 62.78           C
ATOM    852  CD  GLN B 114      26.617  13.904 103.960  1.00 62.78           C
ATOM    853  OE1 GLN B 114      26.385  15.076 103.660  1.00 62.78           O
ATOM    854  NE2 GLN B 114      27.473  13.564 104.957  1.00 62.78           N
ATOM    855  C   GLN B 114      25.212  12.840  99.458  1.00 62.78           C
ATOM    856  O   GLN B 114      24.139  13.333  99.116  1.00 62.78           O
ATOM    857  N   ALA B 115      26.309  12.916  98.685  1.00 39.37           N
ATOM    858  CA  ALA B 115      26.242  13.627  97.446  1.00 39.37           C
ATOM    859  CB  ALA B 115      27.569  13.599  96.670  1.00 39.37           C
ATOM    860  C   ALA B 115      25.214  12.949  96.601  1.00 39.37           C
ATOM    861  O   ALA B 115      24.344  13.599  96.023  1.00 39.37           O
ATOM    862  N   ASP B 116      25.264  11.605  96.554  1.00 51.56           N
ATOM    863  CA  ASP B 116      24.377  10.852  95.713  1.00 51.56           C
ATOM    864  CB  ASP B 116      24.663   9.343  95.728  1.00 51.56           C
ATOM    865  CG  ASP B 116      23.737   8.703  94.705  1.00 51.56           C
ATOM    866  OD1 ASP B 116      23.621   9.262  93.582  1.00 51.56           O
ATOM    867  OD2 ASP B 116      23.141   7.640  95.027  1.00 51.56           O
ATOM    868  C   ASP B 116      22.952  11.026  96.147  1.00 51.56           C
ATOM    869  O   ASP B 116      22.072  11.233  95.314  1.00 51.56           O
ATOM    870  N   ALA B 117      22.686  10.944  97.464  1.00 36.47           N
ATOM    871  CA  ALA B 117      21.346  11.037  97.972  1.00 36.47           C
ATOM    872  CB  ALA B 117      21.274  10.837  99.497  1.00 36.47           C
ATOM    873  C   ALA B 117      20.796  12.395  97.671  1.00 36.47           C
ATOM    874  O   ALA B 117      19.620  12.539  97.338  1.00 36.47           O
ATOM    875  N   VAL B 118      21.625  13.443  97.829  1.00105.26           N
ATOM    876  CA  VAL B 118      21.160  14.771  97.563  1.00105.26           C
ATOM    877  CB  VAL B 118      22.098  15.838  98.054  1.00105.26           C
ATOM    878  CG1 VAL B 118      23.323  15.891  97.138  1.00105.26           C
ATOM    879  CG2 VAL B 118      21.330  17.163  98.167  1.00105.26           C
ATOM    880  C   VAL B 118      20.915  14.943  96.089  1.00105.26           C
ATOM    881  O   VAL B 118      19.901  15.514  95.691  1.00105.26           O
ATOM    882  N   LEU B 119      21.830  14.439  95.232  1.00 54.72           N
ATOM    883  CA  LEU B 119      21.693  14.604  93.808  1.00 54.72           C
ATOM    884  CB  LEU B 119      22.887  14.033  93.017  1.00 54.72           C
ATOM    885  CG  LEU B 119      22.751  14.200  91.490  1.00 54.72           C
ATOM    886  CD1 LEU B 119      22.665  15.681  91.091  1.00 54.72           C
ATOM    887  CD2 LEU B 119      23.870  13.456  90.743  1.00 54.72           C
ATOM    888  C   LEU B 119      20.462  13.904  93.330  1.00 54.72           C
ATOM    889  O   LEU B 119      19.671  14.475  92.580  1.00 54.72           O
ATOM    890  N   THR B 120      20.243  12.653  93.783  1.00 39.31           N
ATOM    891  CA  THR B 120      19.113  11.898  93.320  1.00 39.31           C
ATOM    892  CB  THR B 120      19.020  10.528  93.926  1.00 39.31           C
ATOM    893  OG1 THR B 120      20.173   9.765  93.601  1.00 39.31           O
ATOM    894  CG2 THR B 120      17.748   9.838  93.397  1.00 39.31           C
ATOM    895  C   THR B 120      17.862  12.622  93.694  1.00 39.31           C
ATOM    896  O   THR B 120      16.949  12.755  92.881  1.00 39.31           O
ATOM    897  N   ALA B 121      17.797  13.129  94.937  1.00 27.65           N
ATOM    898  CA  ALA B 121      16.604  13.774  95.396  1.00 27.65           C
ATOM    899  CB  ALA B 121      16.712  14.257  96.852  1.00 27.65           C
ATOM    900  C   ALA B 121      16.331  14.970  94.539  1.00 27.65           C
ATOM    901  O   ALA B 121      15.190  15.213  94.147  1.00 27.65           O
ATOM    902  N   ALA B 122      17.383  15.741  94.208  1.00 37.99           N
ATOM    903  CA  ALA B 122      17.221  16.951  93.453  1.00 37.99           C
ATOM    904  CB  ALA B 122      18.545  17.717  93.279  1.00 37.99           C
ATOM    905  C   ALA B 122      16.668  16.669  92.080  1.00 37.99           C
ATOM    906  O   ALA B 122      15.779  17.384  91.619  1.00 37.99           O
ATOM    907  N   LEU B 123      17.179  15.627  91.387  1.00103.15           N
ATOM    908  CA  LEU B 123      16.731  15.316  90.051  1.00103.15           C
ATOM    909  CB  LEU B 123      17.540  14.195  89.367  1.00103.15           C
ATOM    910  CG  LEU B 123      18.930  14.630  88.863  1.00103.15           C
ATOM    911  CD1 LEU B 123      18.830  15.518  87.617  1.00103.15           C
ATOM    912  CD2 LEU B 123      19.734  15.317  89.967  1.00103.15           C
ATOM    913  C   LEU B 123      15.302  14.885  90.068  1.00103.15           C
ATOM    914  O   LEU B 123      14.518  15.277  89.204  1.00103.15           O
ATOM    915  N   GLU B 124      14.933  14.056  91.057  1.00 81.78           N
ATOM    916  CA  GLU B 124      13.600  13.542  91.167  1.00 81.78           C
ATOM    917  CB  GLU B 124      13.482  12.576  92.357  1.00 81.78           C
ATOM    918  CG  GLU B 124      12.186  11.772  92.416  1.00 81.78           C
ATOM    919  CD  GLU B 124      12.277  10.893  93.656  1.00 81.78           C
ATOM    920  OE1 GLU B 124      13.068   9.916  93.634  1.00 81.78           O
ATOM    921  OE2 GLU B 124      11.564  11.201  94.652  1.00 81.78           O
ATOM    922  C   GLU B 124      12.666  14.688  91.401  1.00 81.78           C
ATOM    923  O   GLU B 124      11.583  14.745  90.821  1.00 81.78           O
ATOM    924  N   THR B 125      13.075  15.643  92.258  1.00 37.07           N
ATOM    925  CA  THR B 125      12.253  16.769  92.609  1.00 37.07           C
ATOM    926  CB  THR B 125      12.913  17.674  93.614  1.00 37.07           C
ATOM    927  OG1 THR B 125      13.238  16.955  94.795  1.00 37.07           O
ATOM    928  CG2 THR B 125      11.952  18.830  93.942  1.00 37.07           C
ATOM    929  C   THR B 125      11.997  17.601  91.392  1.00 37.07           C
ATOM    930  O   THR B 125      10.870  18.029  91.149  1.00 37.07           O
ATOM    931  N   ILE B 126      13.045  17.848  90.584  1.00 40.96           N
ATOM    932  CA  ILE B 126      12.907  18.679  89.422  1.00 40.96           C
ATOM    933  CB  ILE B 126      14.213  18.889  88.708  1.00 40.96           C
ATOM    934  CG1 ILE B 126      15.205  19.621  89.630  1.00 40.96           C
ATOM    935  CG2 ILE B 126      13.928  19.636  87.394  1.00 40.96           C
ATOM    936  CD1 ILE B 126      16.652  19.599  89.135  1.00 40.96           C
ATOM    937  C   ILE B 126      11.944  18.036  88.470  1.00 40.96           C
ATOM    938  O   ILE B 126      11.079  18.705  87.908  1.00 40.96           O
ATOM    939  N   ILE B 127      12.058  16.709  88.275  1.00 44.85           N
ATOM    940  CA  ILE B 127      11.212  16.014  87.346  1.00 44.85           C
ATOM    941  CB  ILE B 127      11.547  14.553  87.236  1.00 44.85           C
ATOM    942  CG1 ILE B 127      12.939  14.370  86.607  1.00 44.85           C
ATOM    943  CG2 ILE B 127      10.417  13.853  86.465  1.00 44.85           C
ATOM    944  CD1 ILE B 127      13.462  12.936  86.685  1.00 44.85           C
ATOM    945  C   ILE B 127       9.785  16.126  87.792  1.00 44.85           C
ATOM    946  O   ILE B 127       8.894  16.347  86.972  1.00 44.85           O
ATOM    947  N   GLU B 128       9.535  15.959  89.105  1.00 76.44           N
ATOM    948  CA  GLU B 128       8.203  16.017  89.640  1.00 76.44           C
ATOM    949  CB  GLU B 128       8.149  15.693  91.144  1.00 76.44           C
ATOM    950  CG  GLU B 128       8.361  14.213  91.472  1.00 76.44           C
ATOM    951  CD  GLU B 128       7.044  13.480  91.246  1.00 76.44           C
ATOM    952  OE1 GLU B 128       6.751  13.138  90.069  1.00 76.44           O
ATOM    953  OE2 GLU B 128       6.312  13.253  92.247  1.00 76.44           O
ATOM    954  C   GLU B 128       7.651  17.396  89.475  1.00 76.44           C
ATOM    955  O   GLU B 128       6.499  17.565  89.077  1.00 76.44           O
ATOM    956  N   ALA B 129       8.467  18.424  89.771  1.00 29.87           N
ATOM    957  CA  ALA B 129       7.993  19.776  89.701  1.00 29.87           C
ATOM    958  CB  ALA B 129       9.064  20.800  90.113  1.00 29.87           C
ATOM    959  C   ALA B 129       7.601  20.085  88.290  1.00 29.87           C
ATOM    960  O   ALA B 129       6.540  20.656  88.044  1.00 29.87           O
ATOM    961  N   VAL B 130       8.448  19.694  87.321  1.00 33.60           N
ATOM    962  CA  VAL B 130       8.199  19.975  85.934  1.00 33.60           C
ATOM    963  CB  VAL B 130       9.324  19.532  85.048  1.00 33.60           C
ATOM    964  CG1 VAL B 130       8.899  19.735  83.584  1.00 33.60           C
ATOM    965  CG2 VAL B 130      10.593  20.306  85.443  1.00 33.60           C
ATOM    966  C   VAL B 130       6.968  19.258  85.475  1.00 33.60           C
ATOM    967  O   VAL B 130       6.135  19.824  84.769  1.00 33.60           O
ATOM    968  N   SER B 131       6.813  17.984  85.878  1.00 35.61           N
ATOM    969  CA  SER B 131       5.707  17.191  85.423  1.00 35.61           C
ATOM    970  CB  SER B 131       5.753  15.752  85.959  1.00 35.61           C
ATOM    971  OG  SER B 131       6.898  15.086  85.448  1.00 35.61           O
ATOM    972  C   SER B 131       4.427  17.811  85.895  1.00 35.61           C
ATOM    973  O   SER B 131       3.404  17.711  85.219  1.00 35.61           O
ATOM    974  N   SER B 132       4.452  18.444  87.085  1.00 49.19           N
ATOM    975  CA  SER B 132       3.288  19.067  87.653  1.00 49.19           C
ATOM    976  CB  SER B 132       3.408  19.338  89.166  1.00 49.19           C
ATOM    977  OG  SER B 132       4.376  20.343  89.422  1.00 49.19           O
ATOM    978  C   SER B 132       2.996  20.368  86.961  1.00 49.19           C
ATOM    979  O   SER B 132       1.926  20.942  87.158  1.00 49.19           O
ATOM    980  N   GLY B 133       3.928  20.883  86.132  1.00 32.07           N
ATOM    981  CA  GLY B 133       3.660  22.120  85.445  1.00 32.07           C
ATOM    982  C   GLY B 133       4.350  23.265  86.125  1.00 32.07           C
ATOM    983  O   GLY B 133       4.086  24.425  85.807  1.00 32.07           O
ATOM    984  N   ASP B 134       5.243  22.974  87.089  1.00 56.62           N
ATOM    985  CA  ASP B 134       5.960  24.009  87.781  1.00 56.62           C
ATOM    986  CB  ASP B 134       6.352  23.585  89.210  1.00 56.62           C
ATOM    987  CG  ASP B 134       6.755  24.804  90.029  1.00 56.62           C
ATOM    988  OD1 ASP B 134       6.677  25.944  89.503  1.00 56.62           O
ATOM    989  OD2 ASP B 134       7.138  24.601  91.214  1.00 56.62           O
ATOM    990  C   ASP B 134       7.220  24.287  87.013  1.00 56.62           C
ATOM    991  O   ASP B 134       7.720  23.432  86.285  1.00 56.62           O
ATOM    992  N   LYS B 135       7.751  25.521  87.150  1.00 48.53           N
ATOM    993  CA  LYS B 135       8.966  25.914  86.494  1.00 48.53           C
ATOM    994  CB  LYS B 135       8.874  27.339  85.917  1.00 48.53           C
ATOM    995  CG  LYS B 135      10.125  27.826  85.187  1.00 48.53           C
ATOM    996  CD  LYS B 135       9.866  29.082  84.352  1.00 48.53           C
ATOM    997  CE  LYS B 135      11.101  29.619  83.628  1.00 48.53           C
ATOM    998  NZ  LYS B 135      10.720  30.760  82.765  1.00 48.53           N
ATOM    999  C   LYS B 135      10.041  25.907  87.541  1.00 48.53           C
ATOM   1000  O   LYS B 135       9.861  26.456  88.627  1.00 48.53           O
ATOM   1001  N   VAL B 136      11.189  25.260  87.247  1.00 45.83           N
ATOM   1002  CA  VAL B 136      12.267  25.205  88.195  1.00 45.83           C
ATOM   1003  CB  VAL B 136      12.925  23.853  88.246  1.00 45.83           C
ATOM   1004  CG1 VAL B 136      14.095  23.887  89.245  1.00 45.83           C
ATOM   1005  CG2 VAL B 136      11.852  22.805  88.586  1.00 45.83           C
ATOM   1006  C   VAL B 136      13.300  26.192  87.736  1.00 45.83           C
ATOM   1007  O   VAL B 136      13.819  26.080  86.626  1.00 45.83           O
ATOM   1008  N   THR B 137      13.627  27.195  88.581  1.00 40.36           N
ATOM   1009  CA  THR B 137      14.595  28.184  88.187  1.00 40.36           C
ATOM   1010  CB  THR B 137      14.052  29.584  88.204  1.00 40.36           C
ATOM   1011  OG1 THR B 137      12.934  29.686  87.333  1.00 40.36           O
ATOM   1012  CG2 THR B 137      15.159  30.552  87.752  1.00 40.36           C
ATOM   1013  C   THR B 137      15.740  28.135  89.154  1.00 40.36           C
ATOM   1014  O   THR B 137      15.560  28.299  90.359  1.00 40.36           O
ATOM   1015  N   LEU B 138      16.963  27.912  88.634  1.00 63.32           N
ATOM   1016  CA  LEU B 138      18.122  27.805  89.474  1.00 63.32           C
ATOM   1017  CB  LEU B 138      18.893  26.501  89.207  1.00 63.32           C
ATOM   1018  CG  LEU B 138      18.055  25.227  89.426  1.00 63.32           C
ATOM   1019  CD1 LEU B 138      18.880  23.964  89.138  1.00 63.32           C
ATOM   1020  CD2 LEU B 138      17.420  25.200  90.826  1.00 63.32           C
ATOM   1021  C   LEU B 138      19.040  28.930  89.119  1.00 63.32           C
ATOM   1022  O   LEU B 138      19.577  28.977  88.014  1.00 63.32           O
ATOM   1023  N   VAL B 139      19.279  29.854  90.067  1.00 35.93           N
ATOM   1024  CA  VAL B 139      20.109  30.975  89.748  1.00 35.93           C
ATOM   1025  CB  VAL B 139      20.220  31.968  90.867  1.00 35.93           C
ATOM   1026  CG1 VAL B 139      21.200  33.077  90.449  1.00 35.93           C
ATOM   1027  CG2 VAL B 139      18.805  32.470  91.204  1.00 35.93           C
ATOM   1028  C   VAL B 139      21.477  30.462  89.454  1.00 35.93           C
ATOM   1029  O   VAL B 139      22.030  29.649  90.193  1.00 35.93           O
ATOM   1030  N   GLY B 140      22.041  30.911  88.320  1.00 66.27           N
ATOM   1031  CA  GLY B 140      23.380  30.562  87.962  1.00 66.27           C
ATOM   1032  C   GLY B 140      23.404  29.332  87.094  1.00 66.27           C
ATOM   1033  O   GLY B 140      24.444  29.039  86.507  1.00 66.27           O
ATOM   1034  N   PHE B 141      22.378  28.452  87.140  1.00129.86           N
ATOM   1035  CA  PHE B 141      22.374  27.349  86.206  1.00129.86           C
ATOM   1036  CB  PHE B 141      21.978  26.037  86.901  1.00129.86           C
ATOM   1037  CG  PHE B 141      22.307  24.904  85.995  1.00129.86           C
ATOM   1038  CD1 PHE B 141      23.609  24.475  85.869  1.00129.86           C
ATOM   1039  CD2 PHE B 141      21.319  24.261  85.289  1.00129.86           C
ATOM   1040  CE1 PHE B 141      23.924  23.423  85.043  1.00129.86           C
ATOM   1041  CE2 PHE B 141      21.629  23.208  84.462  1.00129.86           C
ATOM   1042  CZ  PHE B 141      22.932  22.792  84.333  1.00129.86           C
ATOM   1043  C   PHE B 141      21.488  27.518  84.986  1.00129.86           C
ATOM   1044  O   PHE B 141      21.938  27.387  83.847  1.00129.86           O
ATOM   1045  N   GLY B 142      20.190  27.857  85.206  1.00 39.20           N
ATOM   1046  CA  GLY B 142      19.208  27.878  84.141  1.00 39.20           C
ATOM   1047  C   GLY B 142      17.885  27.402  84.696  1.00 39.20           C
ATOM   1048  O   GLY B 142      17.733  27.273  85.910  1.00 39.20           O
ATOM   1049  N   SER B 143      16.884  27.115  83.822  1.00 39.55           N
ATOM   1050  CA  SER B 143      15.582  26.721  84.314  1.00 39.55           C
ATOM   1051  CB  SER B 143      14.559  27.872  84.272  1.00 39.55           C
ATOM   1052  OG  SER B 143      14.351  28.291  82.931  1.00 39.55           O
ATOM   1053  C   SER B 143      15.016  25.577  83.511  1.00 39.55           C
ATOM   1054  O   SER B 143      15.402  25.354  82.365  1.00 39.55           O
ATOM   1055  N   PHE B 144      14.075  24.810  84.126  1.00 59.03           N
ATOM   1056  CA  PHE B 144      13.433  23.678  83.496  1.00 59.03           C
ATOM   1057  CB  PHE B 144      13.651  22.349  84.248  1.00 59.03           C
ATOM   1058  CG  PHE B 144      15.103  22.000  84.243  1.00 59.03           C
ATOM   1059  CD1 PHE B 144      15.964  22.591  85.140  1.00 59.03           C
ATOM   1060  CD2 PHE B 144      15.603  21.071  83.359  1.00 59.03           C
ATOM   1061  CE1 PHE B 144      17.302  22.272  85.147  1.00 59.03           C
ATOM   1062  CE2 PHE B 144      16.941  20.747  83.361  1.00 59.03           C
ATOM   1063  CZ  PHE B 144      17.794  21.349  84.255  1.00 59.03           C
ATOM   1064  C   PHE B 144      11.947  23.911  83.509  1.00 59.03           C
ATOM   1065  O   PHE B 144      11.390  24.357  84.511  1.00 59.03           O
ATOM   1066  N   GLU B 145      11.256  23.604  82.386  1.00 44.49           N
ATOM   1067  CA  GLU B 145       9.830  23.806  82.330  1.00 44.49           C
ATOM   1068  CB  GLU B 145       9.442  25.222  81.874  1.00 44.49           C
ATOM   1069  CG  GLU B 145       9.969  25.574  80.482  1.00 44.49           C
ATOM   1070  CD  GLU B 145       9.523  26.990  80.151  1.00 44.49           C
ATOM   1071  OE1 GLU B 145       8.657  27.527  80.890  1.00 44.49           O
ATOM   1072  OE2 GLU B 145      10.048  27.555  79.153  1.00 44.49           O
ATOM   1073  C   GLU B 145       9.227  22.845  81.348  1.00 44.49           C
ATOM   1074  O   GLU B 145       9.931  22.191  80.580  1.00 44.49           O
ATOM   1075  N   SER B 146       7.881  22.732  81.361  1.00 40.56           N
ATOM   1076  CA  SER B 146       7.192  21.856  80.453  1.00 40.56           C
ATOM   1077  CB  SER B 146       6.000  21.128  81.104  1.00 40.56           C
ATOM   1078  OG  SER B 146       5.363  20.277  80.163  1.00 40.56           O
ATOM   1079  C   SER B 146       6.666  22.684  79.315  1.00 40.56           C
ATOM   1080  O   SER B 146       6.202  23.806  79.515  1.00 40.56           O
ATOM   1081  N   ARG B 147       6.749  22.153  78.072  1.00 63.09           N
ATOM   1082  CA  ARG B 147       6.270  22.883  76.926  1.00 63.09           C
ATOM   1083  CB  ARG B 147       7.373  23.243  75.916  1.00 63.09           C
ATOM   1084  CG  ARG B 147       8.365  24.276  76.451  1.00 63.09           C
ATOM   1085  CD  ARG B 147       9.412  24.715  75.427  1.00 63.09           C
ATOM   1086  NE  ARG B 147      10.242  25.767  76.077  1.00 63.09           N
ATOM   1087  CZ  ARG B 147      11.134  26.493  75.341  1.00 63.09           C
ATOM   1088  NH1 ARG B 147      11.288  26.242  74.008  1.00 63.09           N
ATOM   1089  NH2 ARG B 147      11.866  27.475  75.942  1.00 63.09           N
ATOM   1090  C   ARG B 147       5.264  22.049  76.188  1.00 63.09           C
ATOM   1091  O   ARG B 147       5.340  20.822  76.172  1.00 63.09           O
ATOM   1092  N   GLU B 148       4.267  22.714  75.566  1.00 77.67           N
ATOM   1093  CA  GLU B 148       3.258  22.020  74.813  1.00 77.67           C
ATOM   1094  CB  GLU B 148       1.941  22.808  74.685  1.00 77.67           C
ATOM   1095  CG  GLU B 148       1.241  23.035  76.029  1.00 77.67           C
ATOM   1096  CD  GLU B 148       0.781  21.686  76.565  1.00 77.67           C
ATOM   1097  OE1 GLU B 148       0.478  20.792  75.731  1.00 77.67           O
ATOM   1098  OE2 GLU B 148       0.729  21.530  77.815  1.00 77.67           O
ATOM   1099  C   GLU B 148       3.784  21.758  73.430  1.00 77.67           C
ATOM   1100  O   GLU B 148       4.520  22.568  72.867  1.00 77.67           O
ATOM   1101  N   ARG B 149       3.398  20.604  72.841  1.00123.07           N
ATOM   1102  CA  ARG B 149       3.867  20.210  71.541  1.00123.07           C
ATOM   1103  CB  ARG B 149       4.616  18.862  71.580  1.00123.07           C
ATOM   1104  CG  ARG B 149       5.466  18.560  70.344  1.00123.07           C
ATOM   1105  CD  ARG B 149       6.870  19.165  70.415  1.00123.07           C
ATOM   1106  NE  ARG B 149       6.728  20.623  70.682  1.00123.07           N
ATOM   1107  CZ  ARG B 149       7.461  21.187  71.686  1.00123.07           C
ATOM   1108  NH1 ARG B 149       8.264  20.402  72.462  1.00123.07           N
ATOM   1109  NH2 ARG B 149       7.387  22.529  71.921  1.00123.07           N
ATOM   1110  C   ARG B 149       2.661  19.983  70.688  1.00123.07           C
ATOM   1111  O   ARG B 149       1.665  19.425  71.146  1.00123.07           O
ATOM   1112  N   LYS B 150       2.719  20.417  69.416  1.00117.51           N
ATOM   1113  CA  LYS B 150       1.605  20.221  68.538  1.00117.51           C
ATOM   1114  CB  LYS B 150       1.549  21.234  67.383  1.00117.51           C
ATOM   1115  CG  LYS B 150       0.237  21.187  66.602  1.00117.51           C
ATOM   1116  CD  LYS B 150       0.075  22.333  65.603  1.00117.51           C
ATOM   1117  CE  LYS B 150       0.005  23.712  66.258  1.00117.51           C
ATOM   1118  NZ  LYS B 150       1.373  24.223  66.502  1.00117.51           N
ATOM   1119  C   LYS B 150       1.724  18.852  67.942  1.00117.51           C
ATOM   1120  O   LYS B 150       2.803  18.263  67.918  1.00117.51           O
ATOM   1121  N   ALA B 151       0.595  18.298  67.457  1.00 30.12           N
ATOM   1122  CA  ALA B 151       0.623  16.996  66.857  1.00 30.12           C
ATOM   1123  CB  ALA B 151      -0.765  16.477  66.438  1.00 30.12           C
ATOM   1124  C   ALA B 151       1.471  17.089  65.629  1.00 30.12           C
ATOM   1125  O   ALA B 151       1.550  18.141  64.997  1.00 30.12           O
ATOM   1126  N   ARG B 152       2.160  15.985  65.278  1.00 96.66           N
ATOM   1127  CA  ARG B 152       3.011  15.997  64.124  1.00 96.66           C
ATOM   1128  CB  ARG B 152       4.461  16.393  64.453  1.00 96.66           C
ATOM   1129  CG  ARG B 152       5.089  15.545  65.559  1.00 96.66           C
ATOM   1130  CD  ARG B 152       6.465  16.050  65.998  1.00 96.66           C
ATOM   1131  NE  ARG B 152       6.830  15.332  67.253  1.00 96.66           N
ATOM   1132  CZ  ARG B 152       7.388  14.088  67.209  1.00 96.66           C
ATOM   1133  NH1 ARG B 152       7.562  13.453  66.013  1.00 96.66           N
ATOM   1134  NH2 ARG B 152       7.771  13.477  68.368  1.00 96.66           N
ATOM   1135  C   ARG B 152       2.998  14.644  63.487  1.00 96.66           C
ATOM   1136  O   ARG B 152       2.506  13.675  64.062  1.00 96.66           O
ATOM   1137  N   GLU B 153       3.527  14.555  62.251  1.00 45.66           N
ATOM   1138  CA  GLU B 153       3.524  13.317  61.525  1.00 45.66           C
ATOM   1139  CB  GLU B 153       3.418  13.496  60.002  1.00 45.66           C
ATOM   1140  CG  GLU B 153       4.602  14.263  59.410  0.00 45.66           C
ATOM   1141  CD  GLU B 153       4.403  14.358  57.906  0.00 45.66           C
ATOM   1142  OE1 GLU B 153       4.433  13.286  57.238  0.00 45.66           O
ATOM   1143  OE2 GLU B 153       4.216  15.495  57.405  0.00 45.66           O
ATOM   1144  C   GLU B 153       4.812  12.616  61.787  1.00 45.66           C
ATOM   1145  O   GLU B 153       5.849  13.242  61.999  1.00 45.66           O
ATOM   1146  N   GLY B 154       4.759  11.272  61.789  1.00 19.41           N
ATOM   1147  CA  GLY B 154       5.930  10.480  62.005  1.00 19.41           C
ATOM   1148  C   GLY B 154       5.660   9.151  61.382  1.00 19.41           C
ATOM   1149  O   GLY B 154       4.582   8.919  60.839  1.00 19.41           O
ATOM   1150  N   ARG B 155       6.655   8.246  61.417  1.00 59.33           N
ATOM   1151  CA  ARG B 155       6.456   6.935  60.877  1.00 59.33           C
ATOM   1152  CB  ARG B 155       7.179   6.726  59.533  1.00 59.33           C
ATOM   1153  CG  ARG B 155       6.753   5.465  58.777  1.00 59.33           C
ATOM   1154  CD  ARG B 155       7.307   5.400  57.351  1.00 59.33           C
ATOM   1155  NE  ARG B 155       6.724   6.545  56.591  1.00 59.33           N
ATOM   1156  CZ  ARG B 155       5.632   6.367  55.791  1.00 59.33           C
ATOM   1157  NH1 ARG B 155       5.090   5.124  55.634  1.00 59.33           N
ATOM   1158  NH2 ARG B 155       5.087   7.436  55.139  1.00 59.33           N
ATOM   1159  C   ARG B 155       7.016   5.991  61.891  1.00 59.33           C
ATOM   1160  O   ARG B 155       8.012   6.301  62.544  1.00 59.33           O
ATOM   1161  N   ASN B 156       6.395   4.810  62.078  1.00102.89           N
ATOM   1162  CA  ASN B 156       6.938   3.975  63.109  1.00102.89           C
ATOM   1163  CB  ASN B 156       5.893   3.331  64.034  1.00102.89           C
ATOM   1164  CG  ASN B 156       5.111   2.300  63.252  1.00102.89           C
ATOM   1165  OD1 ASN B 156       4.529   2.591  62.207  1.00102.89           O
ATOM   1166  ND2 ASN B 156       5.112   1.048  63.780  1.00102.89           N
ATOM   1167  C   ASN B 156       7.746   2.897  62.481  1.00102.89           C
ATOM   1168  O   ASN B 156       7.323   2.224  61.548  1.00102.89           O
ATOM   1169  N   PRO B 157       8.930   2.744  62.988  1.00 72.86           N
ATOM   1170  CA  PRO B 157       9.877   1.796  62.475  1.00 72.86           C
ATOM   1171  CD  PRO B 157       9.257   3.188  64.332  1.00 72.86           C
ATOM   1172  CB  PRO B 157      11.090   1.912  63.396  1.00 72.86           C
ATOM   1173  CG  PRO B 157      10.475   2.342  64.740  1.00 72.86           C
ATOM   1174  C   PRO B 157       9.372   0.382  62.430  1.00 72.86           C
ATOM   1175  O   PRO B 157       9.762  -0.343  61.516  1.00 72.86           O
ATOM   1176  N   LYS B 158       8.572  -0.064  63.420  1.00 96.17           N
ATOM   1177  CA  LYS B 158       8.152  -1.439  63.411  1.00 96.17           C
ATOM   1178  CB  LYS B 158       7.412  -1.829  64.704  1.00 96.17           C
ATOM   1179  CG  LYS B 158       8.325  -1.905  65.930  1.00 96.17           C
ATOM   1180  CD  LYS B 158       8.948  -0.564  66.325  1.00 96.17           C
ATOM   1181  CE  LYS B 158       9.868  -0.646  67.544  1.00 96.17           C
ATOM   1182  NZ  LYS B 158      10.529   0.661  67.766  1.00 96.17           N
ATOM   1183  C   LYS B 158       7.222  -1.722  62.267  1.00 96.17           C
ATOM   1184  O   LYS B 158       7.485  -2.592  61.436  1.00 96.17           O
ATOM   1185  N   THR B 159       6.101  -0.977  62.224  1.00127.66           N
ATOM   1186  CA  THR B 159       5.038  -1.119  61.266  1.00127.66           C
ATOM   1187  CB  THR B 159       3.801  -0.376  61.663  1.00127.66           C
ATOM   1188  OG1 THR B 159       3.338  -0.806  62.932  1.00127.66           O
ATOM   1189  CG2 THR B 159       2.727  -0.634  60.599  1.00127.66           C
ATOM   1190  C   THR B 159       5.411  -0.564  59.927  1.00127.66           C
ATOM   1191  O   THR B 159       5.063  -1.125  58.890  1.00127.66           O
ATOM   1192  N   ASN B 160       6.152   0.558  59.928  1.00 72.56           N
ATOM   1193  CA  ASN B 160       6.468   1.317  58.751  1.00 72.56           C
ATOM   1194  CB  ASN B 160       6.892   0.430  57.563  1.00 72.56           C
ATOM   1195  CG  ASN B 160       7.402   1.300  56.417  1.00 72.56           C
ATOM   1196  OD1 ASN B 160       6.660   1.654  55.501  1.00 72.56           O
ATOM   1197  ND2 ASN B 160       8.714   1.649  56.466  1.00 72.56           N
ATOM   1198  C   ASN B 160       5.242   2.085  58.358  1.00 72.56           C
ATOM   1199  O   ASN B 160       5.184   2.684  57.286  1.00 72.56           O
ATOM   1200  N   GLU B 161       4.228   2.117  59.244  1.00 54.64           N
ATOM   1201  CA  GLU B 161       3.038   2.865  58.965  1.00 54.64           C
ATOM   1202  CB  GLU B 161       1.835   2.350  59.775  1.00 54.64           C
ATOM   1203  CG  GLU B 161       0.507   3.050  59.488  0.00 54.64           C
ATOM   1204  CD  GLU B 161      -0.567   2.270  60.235  0.00 54.64           C
ATOM   1205  OE1 GLU B 161      -0.252   1.142  60.702  0.00 54.64           O
ATOM   1206  OE2 GLU B 161      -1.712   2.784  60.345  0.00 54.64           O
ATOM   1207  C   GLU B 161       3.296   4.288  59.352  1.00 54.64           C
ATOM   1208  O   GLU B 161       3.938   4.556  60.367  1.00 54.64           O
ATOM   1209  N   LYS B 162       2.817   5.257  58.544  1.00179.85           N
ATOM   1210  CA  LYS B 162       3.025   6.608  58.966  1.00179.85           C
ATOM   1211  CB  LYS B 162       2.977   7.660  57.849  1.00179.85           C
ATOM   1212  CG  LYS B 162       1.590   7.982  57.309  1.00179.85           C
ATOM   1213  CD  LYS B 162       1.629   9.137  56.312  1.00179.85           C
ATOM   1214  CE  LYS B 162       2.664  10.216  56.647  1.00179.85           C
ATOM   1215  NZ  LYS B 162       2.234  10.993  57.830  1.00179.85           N
ATOM   1216  C   LYS B 162       1.962   6.874  59.967  1.00179.85           C
ATOM   1217  O   LYS B 162       0.888   6.278  59.912  1.00179.85           O
ATOM   1218  N   MET B 163       2.241   7.747  60.945  1.00127.56           N
ATOM   1219  CA  MET B 163       1.251   7.952  61.950  1.00127.56           C
ATOM   1220  CB  MET B 163       1.539   7.158  63.235  1.00127.56           C
ATOM   1221  CG  MET B 163       2.895   7.519  63.845  1.00127.56           C
ATOM   1222  SD  MET B 163       3.220   6.813  65.487  1.00127.56           S
ATOM   1223  CE  MET B 163       3.367   5.096  64.921  1.00127.56           C
ATOM   1224  C   MET B 163       1.239   9.390  62.326  1.00127.56           C
ATOM   1225  O   MET B 163       2.146  10.150  61.990  1.00127.56           O
ATOM   1226  N   GLU B 164       0.162   9.807  63.012  1.00 47.60           N
ATOM   1227  CA  GLU B 164       0.121  11.141  63.512  1.00 47.60           C
ATOM   1228  CB  GLU B 164      -1.222  11.863  63.324  1.00 47.60           C
ATOM   1229  CG  GLU B 164      -1.197  13.289  63.882  1.00 47.60           C
ATOM   1230  CD  GLU B 164      -2.407  14.038  63.347  1.00 47.60           C
ATOM   1231  OE1 GLU B 164      -2.931  13.618  62.282  1.00 47.60           O
ATOM   1232  OE2 GLU B 164      -2.818  15.043  63.987  1.00 47.60           O
ATOM   1233  C   GLU B 164       0.366  11.026  64.969  1.00 47.60           C
ATOM   1234  O   GLU B 164      -0.264  10.230  65.663  1.00 47.60           O
ATOM   1235  N   ILE B 165       1.313  11.826  65.474  1.00 61.70           N
ATOM   1236  CA  ILE B 165       1.598  11.767  66.865  1.00 61.70           C
ATOM   1237  CB  ILE B 165       3.054  11.952  67.193  1.00 61.70           C
ATOM   1238  CG1 ILE B 165       3.871  10.776  66.626  1.00 61.70           C
ATOM   1239  CG2 ILE B 165       3.194  12.118  68.714  1.00 61.70           C
ATOM   1240  CD1 ILE B 165       5.381  10.997  66.668  1.00 61.70           C
ATOM   1241  C   ILE B 165       0.802  12.860  67.485  1.00 61.70           C
ATOM   1242  O   ILE B 165       0.754  13.989  66.997  1.00 61.70           O
ATOM   1243  N   PRO B 166       0.135  12.497  68.540  1.00 68.77           N
ATOM   1244  CA  PRO B 166      -0.734  13.426  69.202  1.00 68.77           C
ATOM   1245  CD  PRO B 166      -0.343  11.129  68.662  1.00 68.77           C
ATOM   1246  CB  PRO B 166      -1.614  12.588  70.125  1.00 68.77           C
ATOM   1247  CG  PRO B 166      -1.674  11.220  69.425  1.00 68.77           C
ATOM   1248  C   PRO B 166       0.041  14.479  69.917  1.00 68.77           C
ATOM   1249  O   PRO B 166       1.249  14.327  70.094  1.00 68.77           O
ATOM   1250  N   ALA B 167      -0.639  15.568  70.315  1.00 35.38           N
ATOM   1251  CA  ALA B 167       0.013  16.630  71.018  1.00 35.38           C
ATOM   1252  CB  ALA B 167      -0.928  17.789  71.384  1.00 35.38           C
ATOM   1253  C   ALA B 167       0.552  16.051  72.289  1.00 35.38           C
ATOM   1254  O   ALA B 167      -0.022  15.118  72.849  1.00 35.38           O
ATOM   1255  N   THR B 168       1.698  16.589  72.761  1.00 75.36           N
ATOM   1256  CA  THR B 168       2.354  16.065  73.926  1.00 75.36           C
ATOM   1257  CB  THR B 168       3.498  15.161  73.525  1.00 75.36           C
ATOM   1258  OG1 THR B 168       3.012  14.138  72.676  1.00 75.36           O
ATOM   1259  CG2 THR B 168       4.158  14.501  74.744  1.00 75.36           C
ATOM   1260  C   THR B 168       2.928  17.237  74.671  1.00 75.36           C
ATOM   1261  O   THR B 168       2.837  18.376  74.216  1.00 75.36           O
ATOM   1262  N   ARG B 169       3.494  16.978  75.868  1.00108.25           N
ATOM   1263  CA  ARG B 169       4.166  17.956  76.671  1.00108.25           C
ATOM   1264  CB  ARG B 169       3.589  18.043  78.094  1.00108.25           C
ATOM   1265  CG  ARG B 169       2.116  18.457  78.098  1.00108.25           C
ATOM   1266  CD  ARG B 169       1.418  18.286  79.447  1.00108.25           C
ATOM   1267  NE  ARG B 169       0.008  18.731  79.267  1.00108.25           N
ATOM   1268  CZ  ARG B 169      -0.925  17.859  78.772  1.00108.25           C
ATOM   1269  NH1 ARG B 169      -0.572  16.579  78.470  1.00108.25           N
ATOM   1270  NH2 ARG B 169      -2.211  18.277  78.578  1.00108.25           N
ATOM   1271  C   ARG B 169       5.581  17.473  76.763  1.00108.25           C
ATOM   1272  O   ARG B 169       5.812  16.254  76.819  1.00108.25           O
ATOM   1273  N   VAL B 170       6.568  18.383  76.748  1.00121.14           N
ATOM   1274  CA  VAL B 170       7.948  17.971  76.769  1.00121.14           C
ATOM   1275  CB  VAL B 170       8.605  18.144  75.433  1.00121.14           C
ATOM   1276  CG1 VAL B 170      10.059  17.677  75.526  1.00121.14           C
ATOM   1277  CG2 VAL B 170       7.779  17.405  74.370  1.00121.14           C
ATOM   1278  C   VAL B 170       8.697  18.847  77.728  1.00121.14           C
ATOM   1279  O   VAL B 170       8.335  20.005  77.940  1.00121.14           O
ATOM   1280  N   PRO B 171       9.729  18.318  78.338  1.00 82.42           N
ATOM   1281  CA  PRO B 171      10.553  19.100  79.222  1.00 82.42           C
ATOM   1282  CD  PRO B 171       9.794  16.899  78.642  1.00 82.42           C
ATOM   1283  CB  PRO B 171      11.269  18.103  80.135  1.00 82.42           C
ATOM   1284  CG  PRO B 171      11.108  16.747  79.425  1.00 82.42           C
ATOM   1285  C   PRO B 171      11.481  19.957  78.419  1.00 82.42           C
ATOM   1286  O   PRO B 171      11.906  19.527  77.347  1.00 82.42           O
ATOM   1287  N   ALA B 172      11.821  21.162  78.922  1.00 33.92           N
ATOM   1288  CA  ALA B 172      12.711  22.027  78.200  1.00 33.92           C
ATOM   1289  CB  ALA B 172      12.002  23.175  77.462  1.00 33.92           C
ATOM   1290  C   ALA B 172      13.644  22.649  79.187  1.00 33.92           C
ATOM   1291  O   ALA B 172      13.294  22.868  80.346  1.00 33.92           O
ATOM   1292  N   PHE B 173      14.873  22.944  78.724  1.00 64.97           N
ATOM   1293  CA  PHE B 173      15.896  23.514  79.549  1.00 64.97           C
ATOM   1294  CB  PHE B 173      17.111  22.565  79.629  1.00 64.97           C
ATOM   1295  CG  PHE B 173      18.277  23.206  80.303  1.00 64.97           C
ATOM   1296  CD1 PHE B 173      18.295  23.397  81.664  1.00 64.97           C
ATOM   1297  CD2 PHE B 173      19.376  23.583  79.564  1.00 64.97           C
ATOM   1298  CE1 PHE B 173      19.384  23.977  82.273  1.00 64.97           C
ATOM   1299  CE2 PHE B 173      20.468  24.162  80.167  1.00 64.97           C
ATOM   1300  CZ  PHE B 173      20.472  24.364  81.526  1.00 64.97           C
ATOM   1301  C   PHE B 173      16.332  24.795  78.910  1.00 64.97           C
ATOM   1302  O   PHE B 173      16.518  24.860  77.697  1.00 64.97           O
ATOM   1303  N   SER B 174      16.470  25.866  79.717  1.00 46.00           N
ATOM   1304  CA  SER B 174      16.975  27.107  79.203  1.00 46.00           C
ATOM   1305  CB  SER B 174      16.008  28.291  79.367  1.00 46.00           C
ATOM   1306  OG  SER B 174      14.835  28.071  78.597  1.00 46.00           O
ATOM   1307  C   SER B 174      18.185  27.401  80.026  1.00 46.00           C
ATOM   1308  O   SER B 174      18.098  27.512  81.249  1.00 46.00           O
ATOM   1309  N   ALA B 175      19.353  27.528  79.371  1.00 35.25           N
ATOM   1310  CA  ALA B 175      20.570  27.749  80.098  1.00 35.25           C
ATOM   1311  CB  ALA B 175      21.839  27.500  79.263  1.00 35.25           C
ATOM   1312  C   ALA B 175      20.608  29.168  80.563  1.00 35.25           C
ATOM   1313  O   ALA B 175      20.119  30.071  79.887  1.00 35.25           O
ATOM   1314  N   GLY B 176      21.213  29.392  81.747  1.00 20.33           N
ATOM   1315  CA  GLY B 176      21.318  30.712  82.300  1.00 20.33           C
ATOM   1316  C   GLY B 176      22.434  31.424  81.600  1.00 20.33           C
ATOM   1317  O   GLY B 176      23.201  30.824  80.849  1.00 20.33           O
ATOM   1318  N   LYS B 177      22.554  32.740  81.863  1.00 87.33           N
ATOM   1319  CA  LYS B 177      23.519  33.593  81.227  1.00 87.33           C
ATOM   1320  CB  LYS B 177      23.388  35.057  81.685  1.00 87.33           C
ATOM   1321  CG  LYS B 177      22.020  35.672  81.375  0.00 87.33           C
ATOM   1322  CD  LYS B 177      20.884  35.077  82.212  0.00 87.33           C
ATOM   1323  CE  LYS B 177      19.512  35.684  81.913  0.00 87.33           C
ATOM   1324  NZ  LYS B 177      18.918  35.027  80.728  0.00 87.33           N
ATOM   1325  C   LYS B 177      24.904  33.131  81.564  1.00 87.33           C
ATOM   1326  O   LYS B 177      25.791  33.129  80.710  1.00 87.33           O
ATOM   1327  N   LEU B 178      25.125  32.723  82.826  1.00 43.05           N
ATOM   1328  CA  LEU B 178      26.423  32.298  83.271  1.00 43.05           C
ATOM   1329  CB  LEU B 178      26.417  31.937  84.767  1.00 43.05           C
ATOM   1330  CG  LEU B 178      27.764  31.426  85.310  1.00 43.05           C
ATOM   1331  CD1 LEU B 178      28.879  32.465  85.121  0.00 43.05           C
ATOM   1332  CD2 LEU B 178      27.627  30.969  86.773  0.00 43.05           C
ATOM   1333  C   LEU B 178      26.841  31.081  82.504  1.00 43.05           C
ATOM   1334  O   LEU B 178      27.972  30.993  82.026  1.00 43.05           O
ATOM   1335  N   PHE B 179      25.913  30.121  82.346  1.00114.22           N
ATOM   1336  CA  PHE B 179      26.193  28.873  81.697  1.00114.22           C
ATOM   1337  CB  PHE B 179      24.945  27.973  81.661  1.00114.22           C
ATOM   1338  CG  PHE B 179      25.361  26.564  81.416  1.00114.22           C
ATOM   1339  CD1 PHE B 179      26.157  26.241  80.346  1.00114.22           C
ATOM   1340  CD2 PHE B 179      24.911  25.555  82.235  1.00114.22           C
ATOM   1341  CE1 PHE B 179      26.531  24.939  80.114  1.00114.22           C
ATOM   1342  CE2 PHE B 179      25.279  24.249  82.009  1.00114.22           C
ATOM   1343  CZ  PHE B 179      26.093  23.939  80.947  1.00114.22           C
ATOM   1344  C   PHE B 179      26.557  29.165  80.271  1.00114.22           C
ATOM   1345  O   PHE B 179      27.518  28.615  79.733  1.00114.22           O
ATOM   1346  N   ARG B 180      25.780  30.048  79.616  1.00101.72           N
ATOM   1347  CA  ARG B 180      26.011  30.358  78.236  1.00101.72           C
ATOM   1348  CB  ARG B 180      24.889  31.209  77.617  1.00101.72           C
ATOM   1349  CG  ARG B 180      23.570  30.432  77.540  1.00101.72           C
ATOM   1350  CD  ARG B 180      22.492  31.065  76.657  1.00101.72           C
ATOM   1351  NE  ARG B 180      22.060  32.345  77.286  1.00101.72           N
ATOM   1352  CZ  ARG B 180      20.744  32.709  77.249  1.00101.72           C
ATOM   1353  NH1 ARG B 180      19.815  31.861  76.715  1.00101.72           N
ATOM   1354  NH2 ARG B 180      20.356  33.918  77.748  1.00101.72           N
ATOM   1355  C   ARG B 180      27.332  31.050  78.071  1.00101.72           C
ATOM   1356  O   ARG B 180      28.049  30.807  77.102  1.00101.72           O
ATOM   1357  N   GLU B 181      27.686  31.940  79.015  1.00 87.36           N
ATOM   1358  CA  GLU B 181      28.920  32.675  78.934  1.00 87.36           C
ATOM   1359  CB  GLU B 181      29.062  33.732  80.042  1.00 87.36           C
ATOM   1360  CG  GLU B 181      30.369  34.522  79.955  1.00 87.36           C
ATOM   1361  CD  GLU B 181      30.399  35.530  81.097  1.00 87.36           C
ATOM   1362  OE1 GLU B 181      30.493  35.088  82.274  1.00 87.36           O
ATOM   1363  OE2 GLU B 181      30.328  36.754  80.809  1.00 87.36           O
ATOM   1364  C   GLU B 181      30.090  31.749  79.069  1.00 87.36           C
ATOM   1365  O   GLU B 181      31.115  31.937  78.416  1.00 87.36           O
ATOM   1366  N   LYS B 182      29.976  30.735  79.946  1.00122.78           N
ATOM   1367  CA  LYS B 182      31.056  29.821  80.189  1.00122.78           C
ATOM   1368  CB  LYS B 182      30.675  28.752  81.228  1.00122.78           C
ATOM   1369  CG  LYS B 182      30.607  29.266  82.667  1.00122.78           C
ATOM   1370  CD  LYS B 182      31.982  29.558  83.264  1.00122.78           C
ATOM   1371  CE  LYS B 182      32.697  28.283  83.720  1.00122.78           C
ATOM   1372  NZ  LYS B 182      34.081  28.585  84.144  1.00122.78           N
ATOM   1373  C   LYS B 182      31.379  29.085  78.926  1.00122.78           C
ATOM   1374  O   LYS B 182      32.546  28.950  78.558  1.00122.78           O
ATOM   1375  N   VAL B 183      30.345  28.576  78.229  1.00119.82           N
ATOM   1376  CA  VAL B 183      30.569  27.828  77.024  1.00119.82           C
ATOM   1377  CB  VAL B 183      29.347  27.138  76.491  1.00119.82           C
ATOM   1378  CG1 VAL B 183      29.012  25.957  77.413  1.00119.82           C
ATOM   1379  CG2 VAL B 183      28.207  28.158  76.402  1.00119.82           C
ATOM   1380  C   VAL B 183      31.133  28.717  75.966  1.00119.82           C
ATOM   1381  O   VAL B 183      31.994  28.292  75.196  1.00119.82           O
ATOM   1382  N   ALA B 184      30.640  29.965  75.858  1.00 59.34           N
ATOM   1383  CA  ALA B 184      31.239  30.832  74.889  1.00 59.34           C
ATOM   1384  CB  ALA B 184      30.329  31.129  73.684  1.00 59.34           C
ATOM   1385  C   ALA B 184      31.528  32.133  75.566  1.00 59.34           C
ATOM   1386  O   ALA B 184      30.628  32.815  76.043  1.00 59.34           O
ATOM   1387  N   PRO B 185      32.769  32.520  75.567  1.00 91.07           N
ATOM   1388  CA  PRO B 185      33.139  33.742  76.229  1.00 91.07           C
ATOM   1389  CD  PRO B 185      33.843  31.541  75.597  1.00 91.07           C
ATOM   1390  CB  PRO B 185      34.663  33.719  76.310  1.00 91.07           C
ATOM   1391  CG  PRO B 185      34.995  32.216  76.363  1.00 91.07           C
ATOM   1392  C   PRO B 185      32.567  34.932  75.524  1.00 91.07           C
ATOM   1393  O   PRO B 185      32.302  34.872  74.326  1.00 91.07           O
ATOM   1394  N   PRO B 186      32.392  35.998  76.245  1.00168.21           N
ATOM   1395  CA  PRO B 186      31.729  37.157  75.720  1.00168.21           C
ATOM   1396  CD  PRO B 186      32.284  35.912  77.692  1.00168.21           C
ATOM   1397  CB  PRO B 186      31.554  38.098  76.909  1.00168.21           C
ATOM   1398  CG  PRO B 186      31.462  37.142  78.114  1.00168.21           C
ATOM   1399  C   PRO B 186      32.350  37.791  74.517  1.00168.21           C
ATOM   1400  O   PRO B 186      31.608  38.369  73.725  1.00168.21           O
ATOM   1401  N   LYS B 187      33.681  37.730  74.341  1.00206.07           N
ATOM   1402  CA  LYS B 187      34.208  38.372  73.175  1.00206.07           C
ATOM   1403  CB  LYS B 187      35.263  39.438  73.512  1.00206.07           C
ATOM   1404  CG  LYS B 187      34.625  40.597  74.284  1.00206.07           C
ATOM   1405  CD  LYS B 187      35.607  41.498  75.032  1.00206.07           C
ATOM   1406  CE  LYS B 187      34.909  42.539  75.912  1.00206.07           C
ATOM   1407  NZ  LYS B 187      35.903  43.244  76.752  1.00206.07           N
ATOM   1408  C   LYS B 187      34.793  37.312  72.302  1.00206.07           C
ATOM   1409  O   LYS B 187      35.655  36.542  72.725  1.00206.07           O
ATOM   1410  N   ALA B 188      34.309  37.235  71.047  1.00 26.10           N
ATOM   1411  CA  ALA B 188      34.783  36.233  70.141  1.00 26.10           C
ATOM   1412  CB  ALA B 188      33.655  35.550  69.347  1.00 26.10           C
ATOM   1413  C   ALA B 188      35.690  36.919  69.129  1.00 26.10           C
ATOM   1414  O   ALA B 188      35.442  36.741  67.905  1.00 26.10           O
ATOM   1415  OXT ALA B 188      36.639  37.626  69.559  1.00 26.10           O
TER    1416      ALA B 188
END
