# Supplementary material for: Comparison of histone-like HU protein DNA-binding properties and HU/IHF protein sequence alignment
Source: PLoS One. 2017 Nov 13;12(11):e0188037. doi: 10.1371/journal.pone.0188037 (PMC5683647; doi:10.1371/journal.pone.0188037)
Supplement: S3 File — (ZIP) [file pone.0188037.s003.zip › D_2.pdb]

EXPDTA    THEORETICAL MODEL, MODELLER 9.17 2017/01/17 19:06:10
REMARK   6 MODELLER OBJECTIVE FUNCTION:       796.8464
REMARK   6 MODELLER BEST TEMPLATE % SEQ ID:  98.396
REMARK   6 SEQUENCE: D_2
REMARK   6 DOPE score: -18677.45898
REMARK   6 GA341 score: 1.00000
REMARK   6 TEMPLATE: 1p71 1:A - 93:B MODELS 1:A - 187:B AT 98.4%
ATOM      1  N   MET A   1       9.805  27.167  91.393  1.00143.59           N
ATOM      2  CA  MET A   1      10.799  26.528  92.287  1.00143.59           C
ATOM      3  CB  MET A   1      10.913  25.033  91.953  1.00143.59           C
ATOM      4  CG  MET A   1       9.644  24.227  92.225  1.00143.59           C
ATOM      5  SD  MET A   1       9.403  23.761  93.963  1.00143.59           S
ATOM      6  CE  MET A   1      10.414  22.256  93.866  1.00143.59           C
ATOM      7  C   MET A   1      12.151  27.124  92.073  1.00143.59           C
ATOM      8  O   MET A   1      12.718  27.018  90.985  1.00143.59           O
ATOM      9  N   ASN A   2      12.688  27.796  93.107  1.00 59.56           N
ATOM     10  CA  ASN A   2      14.005  28.354  93.028  1.00 59.56           C
ATOM     11  CB  ASN A   2      14.128  29.759  93.655  1.00 59.56           C
ATOM     12  CG  ASN A   2      13.709  29.719  95.118  1.00 59.56           C
ATOM     13  OD1 ASN A   2      14.112  28.844  95.874  1.00 59.56           O
ATOM     14  ND2 ASN A   2      12.859  30.701  95.526  1.00 59.56           N
ATOM     15  C   ASN A   2      14.947  27.400  93.697  1.00 59.56           C
ATOM     16  O   ASN A   2      14.541  26.330  94.150  1.00 59.56           O
ATOM     17  N   LYS A   3      16.244  27.761  93.751  1.00110.31           N
ATOM     18  CA  LYS A   3      17.251  26.908  94.319  1.00110.31           C
ATOM     19  CB  LYS A   3      18.645  27.566  94.246  1.00110.31           C
ATOM     20  CG  LYS A   3      19.849  26.616  94.267  0.00110.31           C
ATOM     21  CD  LYS A   3      20.048  25.787  95.537  0.00110.31           C
ATOM     22  CE  LYS A   3      21.280  24.878  95.443  0.00110.31           C
ATOM     23  NZ  LYS A   3      21.443  24.089  96.682  0.00110.31           N
ATOM     24  C   LYS A   3      16.923  26.659  95.765  1.00110.31           C
ATOM     25  O   LYS A   3      16.999  25.528  96.245  1.00110.31           O
ATOM     26  N   GLY A   4      16.512  27.712  96.495  1.00 25.22           N
ATOM     27  CA  GLY A   4      16.246  27.578  97.902  1.00 25.22           C
ATOM     28  C   GLY A   4      15.141  26.591  98.131  1.00 25.22           C
ATOM     29  O   GLY A   4      15.217  25.769  99.044  1.00 25.22           O
ATOM     30  N   GLU A   5      14.078  26.656  97.311  1.00 33.71           N
ATOM     31  CA  GLU A   5      12.934  25.799  97.459  1.00 33.71           C
ATOM     32  CB  GLU A   5      11.804  26.144  96.476  1.00 33.71           C
ATOM     33  CG  GLU A   5      11.156  27.501  96.754  1.00 33.71           C
ATOM     34  CD  GLU A   5      10.064  27.724  95.718  1.00 33.71           C
ATOM     35  OE1 GLU A   5       9.220  26.803  95.545  1.00 33.71           O
ATOM     36  OE2 GLU A   5      10.060  28.811  95.085  1.00 33.71           O
ATOM     37  C   GLU A   5      13.336  24.385  97.193  1.00 33.71           C
ATOM     38  O   GLU A   5      12.866  23.464  97.859  1.00 33.71           O
ATOM     39  N   LEU A   6      14.210  24.179  96.192  1.00 47.18           N
ATOM     40  CA  LEU A   6      14.640  22.863  95.818  1.00 47.18           C
ATOM     41  CB  LEU A   6      15.559  22.888  94.583  1.00 47.18           C
ATOM     42  CG  LEU A   6      16.054  21.500  94.139  1.00 47.18           C
ATOM     43  CD1 LEU A   6      14.883  20.599  93.722  1.00 47.18           C
ATOM     44  CD2 LEU A   6      17.127  21.620  93.043  1.00 47.18           C
ATOM     45  C   LEU A   6      15.403  22.259  96.954  1.00 47.18           C
ATOM     46  O   LEU A   6      15.232  21.083  97.274  1.00 47.18           O
ATOM     47  N   VAL A   7      16.266  23.060  97.607  1.00 31.48           N
ATOM     48  CA  VAL A   7      17.065  22.564  98.685  1.00 31.48           C
ATOM     49  CB  VAL A   7      17.985  23.610  99.246  1.00 31.48           C
ATOM     50  CG1 VAL A   7      18.726  23.020 100.456  1.00 31.48           C
ATOM     51  CG2 VAL A   7      18.918  24.089  98.120  1.00 31.48           C
ATOM     52  C   VAL A   7      16.155  22.102  99.781  1.00 31.48           C
ATOM     53  O   VAL A   7      16.365  21.036 100.360  1.00 31.48           O
ATOM     54  N   ASP A   8      15.094  22.880 100.073  1.00 35.93           N
ATOM     55  CA  ASP A   8      14.205  22.541 101.148  1.00 35.93           C
ATOM     56  CB  ASP A   8      13.050  23.543 101.319  1.00 35.93           C
ATOM     57  CG  ASP A   8      13.599  24.818 101.944  1.00 35.93           C
ATOM     58  OD1 ASP A   8      14.760  24.788 102.432  1.00 35.93           O
ATOM     59  OD2 ASP A   8      12.859  25.837 101.950  1.00 35.93           O
ATOM     60  C   ASP A   8      13.599  21.198 100.886  1.00 35.93           C
ATOM     61  O   ASP A   8      13.541  20.357 101.782  1.00 35.93           O
ATOM     62  N   ALA A   9      13.133  20.959  99.646  1.00 29.77           N
ATOM     63  CA  ALA A   9      12.512  19.710  99.304  1.00 29.77           C
ATOM     64  CB  ALA A   9      11.966  19.688  97.865  1.00 29.77           C
ATOM     65  C   ALA A   9      13.517  18.602  99.409  1.00 29.77           C
ATOM     66  O   ALA A   9      13.202  17.517  99.897  1.00 29.77           O
ATOM     67  N   VAL A  10      14.753  18.847  98.932  1.00 35.27           N
ATOM     68  CA  VAL A  10      15.785  17.847  98.911  1.00 35.27           C
ATOM     69  CB  VAL A  10      17.026  18.318  98.211  1.00 35.27           C
ATOM     70  CG1 VAL A  10      18.100  17.225  98.335  1.00 35.27           C
ATOM     71  CG2 VAL A  10      16.666  18.677  96.760  1.00 35.27           C
ATOM     72  C   VAL A  10      16.180  17.465 100.303  1.00 35.27           C
ATOM     73  O   VAL A  10      16.287  16.283 100.625  1.00 35.27           O
ATOM     74  N   ALA A  11      16.366  18.464 101.184  1.00 34.59           N
ATOM     75  CA  ALA A  11      16.829  18.192 102.513  1.00 34.59           C
ATOM     76  CB  ALA A  11      16.917  19.457 103.385  1.00 34.59           C
ATOM     77  C   ALA A  11      15.845  17.268 103.147  1.00 34.59           C
ATOM     78  O   ALA A  11      16.220  16.349 103.873  1.00 34.59           O
ATOM     79  N   GLU A  12      14.547  17.500 102.891  1.00109.27           N
ATOM     80  CA  GLU A  12      13.530  16.671 103.463  1.00109.27           C
ATOM     81  CB  GLU A  12      12.118  17.192 103.165  1.00109.27           C
ATOM     82  CG  GLU A  12      11.037  16.454 103.951  0.00109.27           C
ATOM     83  CD  GLU A  12      10.961  17.080 105.337  0.00109.27           C
ATOM     84  OE1 GLU A  12      10.477  18.241 105.426  0.00109.27           O
ATOM     85  OE2 GLU A  12      11.382  16.415 106.318  0.00109.27           O
ATOM     86  C   GLU A  12      13.606  15.277 102.906  1.00109.27           C
ATOM     87  O   GLU A  12      13.546  14.300 103.651  1.00109.27           O
ATOM     88  N   LYS A  13      13.735  15.153 101.570  1.00122.31           N
ATOM     89  CA  LYS A  13      13.716  13.875 100.906  1.00122.31           C
ATOM     90  CB  LYS A  13      13.728  14.066  99.381  1.00122.31           C
ATOM     91  CG  LYS A  13      13.267  12.862  98.563  1.00122.31           C
ATOM     92  CD  LYS A  13      12.946  13.239  97.114  0.00122.31           C
ATOM     93  CE  LYS A  13      11.919  14.371  97.002  0.00122.31           C
ATOM     94  NZ  LYS A  13      11.675  14.707  95.582  0.00122.31           N
ATOM     95  C   LYS A  13      14.920  13.057 101.286  1.00122.31           C
ATOM     96  O   LYS A  13      14.812  11.875 101.605  1.00122.31           O
ATOM     97  N   ALA A  14      16.107  13.682 101.206  1.00 71.39           N
ATOM     98  CA  ALA A  14      17.413  13.148 101.485  1.00 71.39           C
ATOM     99  CB  ALA A  14      18.543  14.052 100.966  1.00 71.39           C
ATOM    100  C   ALA A  14      17.643  12.935 102.946  1.00 71.39           C
ATOM    101  O   ALA A  14      18.433  12.074 103.328  1.00 71.39           O
ATOM    102  N   SER A  15      16.978  13.734 103.802  1.00103.33           N
ATOM    103  CA  SER A  15      17.222  13.685 105.213  1.00103.33           C
ATOM    104  CB  SER A  15      17.159  12.245 105.757  1.00103.33           C
ATOM    105  OG  SER A  15      17.381  12.231 107.157  1.00103.33           O
ATOM    106  C   SER A  15      18.580  14.265 105.511  1.00103.33           C
ATOM    107  O   SER A  15      19.286  13.796 106.404  1.00103.33           O
ATOM    108  N   VAL A  16      18.975  15.320 104.758  1.00 48.71           N
ATOM    109  CA  VAL A  16      20.210  16.021 105.003  1.00 48.71           C
ATOM    110  CB  VAL A  16      21.148  16.048 103.828  1.00 48.71           C
ATOM    111  CG1 VAL A  16      21.564  14.605 103.499  1.00 48.71           C
ATOM    112  CG2 VAL A  16      20.474  16.795 102.665  1.00 48.71           C
ATOM    113  C   VAL A  16      19.865  17.446 105.325  1.00 48.71           C
ATOM    114  O   VAL A  16      18.790  17.933 104.974  1.00 48.71           O
ATOM    115  N   THR A  17      20.794  18.158 106.002  1.00111.52           N
ATOM    116  CA  THR A  17      20.536  19.503 106.436  1.00111.52           C
ATOM    117  CB  THR A  17      21.633  20.075 107.286  1.00111.52           C
ATOM    118  OG1 THR A  17      21.189  21.256 107.934  1.00111.52           O
ATOM    119  CG2 THR A  17      22.838  20.394 106.394  1.00111.52           C
ATOM    120  C   THR A  17      20.355  20.377 105.234  1.00111.52           C
ATOM    121  O   THR A  17      20.797  20.055 104.132  1.00111.52           O
ATOM    122  N   LYS A  18      19.674  21.520 105.442  1.00 73.48           N
ATOM    123  CA  LYS A  18      19.363  22.470 104.414  1.00 73.48           C
ATOM    124  CB  LYS A  18      18.598  23.679 104.977  1.00 73.48           C
ATOM    125  CG  LYS A  18      18.105  24.670 103.924  1.00 73.48           C
ATOM    126  CD  LYS A  18      17.093  25.672 104.484  1.00 73.48           C
ATOM    127  CE  LYS A  18      16.576  26.675 103.452  0.00 73.48           C
ATOM    128  NZ  LYS A  18      15.597  27.586 104.085  0.00 73.48           N
ATOM    129  C   LYS A  18      20.657  22.961 103.854  1.00 73.48           C
ATOM    130  O   LYS A  18      20.777  23.208 102.655  1.00 73.48           O
ATOM    131  N   LYS A  19      21.659  23.136 104.732  1.00114.89           N
ATOM    132  CA  LYS A  19      22.949  23.601 104.321  1.00114.89           C
ATOM    133  CB  LYS A  19      23.903  23.750 105.517  1.00114.89           C
ATOM    134  CG  LYS A  19      23.416  24.748 106.568  0.00114.89           C
ATOM    135  CD  LYS A  19      24.126  24.613 107.916  0.00114.89           C
ATOM    136  CE  LYS A  19      25.560  25.146 107.918  0.00114.89           C
ATOM    137  NZ  LYS A  19      25.552  26.625 107.963  0.00114.89           N
ATOM    138  C   LYS A  19      23.564  22.581 103.404  1.00114.89           C
ATOM    139  O   LYS A  19      24.085  22.918 102.342  1.00114.89           O
ATOM    140  N   GLN A  20      23.496  21.294 103.798  1.00 63.43           N
ATOM    141  CA  GLN A  20      24.125  20.215 103.085  1.00 63.43           C
ATOM    142  CB  GLN A  20      24.032  18.875 103.835  1.00 63.43           C
ATOM    143  CG  GLN A  20      24.938  18.810 105.067  1.00 63.43           C
ATOM    144  CD  GLN A  20      24.553  17.583 105.880  1.00 63.43           C
ATOM    145  OE1 GLN A  20      25.324  17.112 106.717  1.00 63.43           O
ATOM    146  NE2 GLN A  20      23.319  17.061 105.649  1.00 63.43           N
ATOM    147  C   GLN A  20      23.502  20.028 101.742  1.00 63.43           C
ATOM    148  O   GLN A  20      24.199  19.789 100.756  1.00 63.43           O
ATOM    149  N   ALA A  21      22.165  20.116 101.664  1.00 27.63           N
ATOM    150  CA  ALA A  21      21.532  19.946 100.393  1.00 27.63           C
ATOM    151  CB  ALA A  21      20.003  20.078 100.469  1.00 27.63           C
ATOM    152  C   ALA A  21      22.043  21.041  99.519  1.00 27.63           C
ATOM    153  O   ALA A  21      22.397  20.820  98.361  1.00 27.63           O
ATOM    154  N   ASP A  22      22.124  22.260 100.082  1.00 43.19           N
ATOM    155  CA  ASP A  22      22.575  23.401  99.340  1.00 43.19           C
ATOM    156  CB  ASP A  22      22.521  24.695 100.173  1.00 43.19           C
ATOM    157  CG  ASP A  22      22.886  25.877  99.285  1.00 43.19           C
ATOM    158  OD1 ASP A  22      23.155  25.663  98.074  1.00 43.19           O
ATOM    159  OD2 ASP A  22      22.892  27.020  99.814  1.00 43.19           O
ATOM    160  C   ASP A  22      24.000  23.185  98.926  1.00 43.19           C
ATOM    161  O   ASP A  22      24.371  23.452  97.784  1.00 43.19           O
ATOM    162  N   ALA A  23      24.840  22.681  99.849  1.00 35.20           N
ATOM    163  CA  ALA A  23      26.234  22.506  99.558  1.00 35.20           C
ATOM    164  CB  ALA A  23      27.030  21.991 100.769  1.00 35.20           C
ATOM    165  C   ALA A  23      26.407  21.510  98.452  1.00 35.20           C
ATOM    166  O   ALA A  23      27.141  21.751  97.495  1.00 35.20           O
ATOM    167  N   VAL A  24      25.714  20.361  98.548  1.00 41.92           N
ATOM    168  CA  VAL A  24      25.848  19.315  97.575  1.00 41.92           C
ATOM    169  CB  VAL A  24      25.119  18.066  97.976  1.00 41.92           C
ATOM    170  CG1 VAL A  24      25.247  17.034  96.843  1.00 41.92           C
ATOM    171  CG2 VAL A  24      25.676  17.587  99.329  1.00 41.92           C
ATOM    172  C   VAL A  24      25.291  19.762  96.255  1.00 41.92           C
ATOM    173  O   VAL A  24      25.867  19.478  95.206  1.00 41.92           O
ATOM    174  N   LEU A  25      24.143  20.465  96.268  1.00126.68           N
ATOM    175  CA  LEU A  25      23.502  20.834  95.041  1.00126.68           C
ATOM    176  CB  LEU A  25      22.125  21.496  95.279  1.00126.68           C
ATOM    177  CG  LEU A  25      21.212  21.662  94.038  1.00126.68           C
ATOM    178  CD1 LEU A  25      19.887  22.329  94.431  1.00126.68           C
ATOM    179  CD2 LEU A  25      21.877  22.400  92.868  1.00126.68           C
ATOM    180  C   LEU A  25      24.375  21.791  94.283  1.00126.68           C
ATOM    181  O   LEU A  25      24.588  21.606  93.087  1.00126.68           O
ATOM    182  N   THR A  26      24.926  22.819  94.960  1.00131.88           N
ATOM    183  CA  THR A  26      25.727  23.815  94.308  1.00131.88           C
ATOM    184  CB  THR A  26      26.181  24.911  95.230  1.00131.88           C
ATOM    185  OG1 THR A  26      26.825  24.369  96.374  1.00131.88           O
ATOM    186  CG2 THR A  26      24.968  25.749  95.646  1.00131.88           C
ATOM    187  C   THR A  26      26.929  23.184  93.682  1.00131.88           C
ATOM    188  O   THR A  26      27.310  23.511  92.560  1.00131.88           O
ATOM    189  N   ALA A  27      27.564  22.248  94.389  1.00 40.77           N
ATOM    190  CA  ALA A  27      28.735  21.598  93.874  1.00 40.77           C
ATOM    191  CB  ALA A  27      29.337  20.588  94.868  1.00 40.77           C
ATOM    192  C   ALA A  27      28.368  20.844  92.630  1.00 40.77           C
ATOM    193  O   ALA A  27      29.148  20.788  91.680  1.00 40.77           O
ATOM    194  N   ALA A  28      27.174  20.219  92.613  1.00 44.41           N
ATOM    195  CA  ALA A  28      26.769  19.397  91.507  1.00 44.41           C
ATOM    196  CB  ALA A  28      25.432  18.679  91.762  1.00 44.41           C
ATOM    197  C   ALA A  28      26.606  20.224  90.264  1.00 44.41           C
ATOM    198  O   ALA A  28      27.073  19.832  89.194  1.00 44.41           O
ATOM    199  N   LEU A  29      25.939  21.393  90.380  1.00 59.44           N
ATOM    200  CA  LEU A  29      25.684  22.232  89.250  1.00 59.44           C
ATOM    201  CB  LEU A  29      24.806  23.441  89.612  1.00 59.44           C
ATOM    202  CG  LEU A  29      23.414  23.055  90.150  1.00 59.44           C
ATOM    203  CD1 LEU A  29      22.591  24.306  90.492  1.00 59.44           C
ATOM    204  CD2 LEU A  29      22.681  22.101  89.192  1.00 59.44           C
ATOM    205  C   LEU A  29      26.980  22.766  88.734  1.00 59.44           C
ATOM    206  O   LEU A  29      27.214  22.810  87.525  1.00 59.44           O
ATOM    207  N   GLU A  30      27.866  23.176  89.657  1.00 45.40           N
ATOM    208  CA  GLU A  30      29.133  23.747  89.300  1.00 45.40           C
ATOM    209  CB  GLU A  30      29.946  24.163  90.540  1.00 45.40           C
ATOM    210  CG  GLU A  30      29.284  25.291  91.338  1.00 45.40           C
ATOM    211  CD  GLU A  30      30.118  25.554  92.584  1.00 45.40           C
ATOM    212  OE1 GLU A  30      30.398  24.579  93.326  1.00 45.40           O
ATOM    213  OE2 GLU A  30      30.487  26.741  92.809  1.00 45.40           O
ATOM    214  C   GLU A  30      29.921  22.727  88.537  1.00 45.40           C
ATOM    215  O   GLU A  30      30.587  23.052  87.555  1.00 45.40           O
ATOM    216  N   THR A  31      29.858  21.457  88.976  1.00 39.30           N
ATOM    217  CA  THR A  31      30.593  20.381  88.364  1.00 39.30           C
ATOM    218  CB  THR A  31      30.452  19.089  89.118  1.00 39.30           C
ATOM    219  OG1 THR A  31      30.919  19.248  90.450  1.00 39.30           O
ATOM    220  CG2 THR A  31      31.262  17.996  88.397  1.00 39.30           C
ATOM    221  C   THR A  31      30.094  20.144  86.971  1.00 39.30           C
ATOM    222  O   THR A  31      30.884  19.911  86.057  1.00 39.30           O
ATOM    223  N   ILE A  32      28.765  20.195  86.768  1.00 38.79           N
ATOM    224  CA  ILE A  32      28.208  19.924  85.472  1.00 38.79           C
ATOM    225  CB  ILE A  32      26.707  19.978  85.460  1.00 38.79           C
ATOM    226  CG1 ILE A  32      26.125  18.874  86.360  1.00 38.79           C
ATOM    227  CG2 ILE A  32      26.238  19.892  83.998  1.00 38.79           C
ATOM    228  CD1 ILE A  32      24.626  19.015  86.619  1.00 38.79           C
ATOM    229  C   ILE A  32      28.707  20.946  84.497  1.00 38.79           C
ATOM    230  O   ILE A  32      29.101  20.606  83.383  1.00 38.79           O
ATOM    231  N   ILE A  33      28.718  22.229  84.902  1.00 51.03           N
ATOM    232  CA  ILE A  33      29.146  23.286  84.032  1.00 51.03           C
ATOM    233  CB  ILE A  33      29.026  24.638  84.669  1.00 51.03           C
ATOM    234  CG1 ILE A  33      27.553  24.927  85.008  1.00 51.03           C
ATOM    235  CG2 ILE A  33      29.648  25.667  83.712  1.00 51.03           C
ATOM    236  CD1 ILE A  33      27.353  26.129  85.929  1.00 51.03           C
ATOM    237  C   ILE A  33      30.584  23.063  83.667  1.00 51.03           C
ATOM    238  O   ILE A  33      30.979  23.297  82.525  1.00 51.03           O
ATOM    239  N   GLU A  34      31.409  22.624  84.639  1.00 74.41           N
ATOM    240  CA  GLU A  34      32.816  22.418  84.420  1.00 74.41           C
ATOM    241  CB  GLU A  34      33.554  21.981  85.697  1.00 74.41           C
ATOM    242  CG  GLU A  34      33.574  23.038  86.802  1.00 74.41           C
ATOM    243  CD  GLU A  34      34.548  24.129  86.389  0.00 74.41           C
ATOM    244  OE1 GLU A  34      35.598  23.783  85.784  0.00 74.41           O
ATOM    245  OE2 GLU A  34      34.255  25.321  86.668  0.00 74.41           O
ATOM    246  C   GLU A  34      33.043  21.329  83.412  1.00 74.41           C
ATOM    247  O   GLU A  34      33.841  21.489  82.491  1.00 74.41           O
ATOM    248  N   ALA A  35      32.344  20.186  83.564  1.00 34.84           N
ATOM    249  CA  ALA A  35      32.535  19.052  82.701  1.00 34.84           C
ATOM    250  CB  ALA A  35      31.703  17.832  83.135  1.00 34.84           C
ATOM    251  C   ALA A  35      32.130  19.394  81.300  1.00 34.84           C
ATOM    252  O   ALA A  35      32.803  19.018  80.342  1.00 34.84           O
ATOM    253  N   VAL A  36      31.000  20.105  81.142  1.00 36.60           N
ATOM    254  CA  VAL A  36      30.504  20.452  79.839  1.00 36.60           C
ATOM    255  CB  VAL A  36      29.160  21.118  79.891  1.00 36.60           C
ATOM    256  CG1 VAL A  36      28.778  21.565  78.470  1.00 36.60           C
ATOM    257  CG2 VAL A  36      28.159  20.138  80.528  1.00 36.60           C
ATOM    258  C   VAL A  36      31.457  21.394  79.166  1.00 36.60           C
ATOM    259  O   VAL A  36      31.733  21.262  77.974  1.00 36.60           O
ATOM    260  N   SER A  37      31.995  22.370  79.921  1.00 41.87           N
ATOM    261  CA  SER A  37      32.849  23.381  79.360  1.00 41.87           C
ATOM    262  CB  SER A  37      33.268  24.444  80.390  1.00 41.87           C
ATOM    263  OG  SER A  37      32.124  25.158  80.837  1.00 41.87           O
ATOM    264  C   SER A  37      34.094  22.752  78.817  1.00 41.87           C
ATOM    265  O   SER A  37      34.669  23.242  77.846  1.00 41.87           O
ATOM    266  N   SER A  38      34.560  21.675  79.474  1.00 91.48           N
ATOM    267  CA  SER A  38      35.723  20.930  79.086  1.00 91.48           C
ATOM    268  CB  SER A  38      36.214  20.009  80.211  1.00 91.48           C
ATOM    269  OG  SER A  38      37.358  19.292  79.778  1.00 91.48           O
ATOM    270  C   SER A  38      35.403  20.065  77.901  1.00 91.48           C
ATOM    271  O   SER A  38      36.308  19.556  77.242  1.00 91.48           O
ATOM    272  N   GLY A  39      34.108  19.851  77.596  1.00 34.93           N
ATOM    273  CA  GLY A  39      33.784  19.041  76.452  1.00 34.93           C
ATOM    274  C   GLY A  39      33.368  17.657  76.856  1.00 34.93           C
ATOM    275  O   GLY A  39      33.225  16.785  76.001  1.00 34.93           O
ATOM    276  N   ASP A  40      33.198  17.397  78.167  1.00 48.15           N
ATOM    277  CA  ASP A  40      32.736  16.098  78.571  1.00 48.15           C
ATOM    278  CB  ASP A  40      33.156  15.725  80.005  1.00 48.15           C
ATOM    279  CG  ASP A  40      33.020  14.217  80.188  1.00 48.15           C
ATOM    280  OD1 ASP A  40      32.692  13.523  79.189  1.00 48.15           O
ATOM    281  OD2 ASP A  40      33.258  13.736  81.329  1.00 48.15           O
ATOM    282  C   ASP A  40      31.235  16.116  78.515  1.00 48.15           C
ATOM    283  O   ASP A  40      30.617  17.180  78.522  1.00 48.15           O
ATOM    284  N   LYS A  41      30.604  14.925  78.451  1.00 77.85           N
ATOM    285  CA  LYS A  41      29.170  14.851  78.424  1.00 77.85           C
ATOM    286  CB  LYS A  41      28.636  13.887  77.350  1.00 77.85           C
ATOM    287  CG  LYS A  41      27.111  13.848  77.254  1.00 77.85           C
ATOM    288  CD  LYS A  41      26.599  13.220  75.957  1.00 77.85           C
ATOM    289  CE  LYS A  41      26.775  11.705  75.895  1.00 77.85           C
ATOM    290  NZ  LYS A  41      26.250  11.193  74.611  1.00 77.85           N
ATOM    291  C   LYS A  41      28.732  14.343  79.761  1.00 77.85           C
ATOM    292  O   LYS A  41      29.286  13.373  80.275  1.00 77.85           O
ATOM    293  N   VAL A  42      27.725  15.001  80.370  1.00 38.71           N
ATOM    294  CA  VAL A  42      27.259  14.564  81.655  1.00 38.71           C
ATOM    295  CB  VAL A  42      26.897  15.693  82.578  1.00 38.71           C
ATOM    296  CG1 VAL A  42      26.319  15.112  83.879  1.00 38.71           C
ATOM    297  CG2 VAL A  42      28.146  16.566  82.792  1.00 38.71           C
ATOM    298  C   VAL A  42      26.024  13.756  81.416  1.00 38.71           C
ATOM    299  O   VAL A  42      25.079  14.220  80.780  1.00 38.71           O
ATOM    300  N   THR A  43      26.004  12.509  81.924  1.00 39.93           N
ATOM    301  CA  THR A  43      24.872  11.668  81.671  1.00 39.93           C
ATOM    302  CB  THR A  43      25.234  10.416  80.929  1.00 39.93           C
ATOM    303  OG1 THR A  43      25.835  10.742  79.685  1.00 39.93           O
ATOM    304  CG2 THR A  43      23.961   9.586  80.700  1.00 39.93           C
ATOM    305  C   THR A  43      24.259  11.254  82.972  1.00 39.93           C
ATOM    306  O   THR A  43      24.944  10.796  83.883  1.00 39.93           O
ATOM    307  N   LEU A  44      22.927  11.427  83.087  1.00 66.14           N
ATOM    308  CA  LEU A  44      22.216  11.016  84.263  1.00 66.14           C
ATOM    309  CB  LEU A  44      21.638  12.212  85.038  1.00 66.14           C
ATOM    310  CG  LEU A  44      22.722  13.198  85.516  1.00 66.14           C
ATOM    311  CD1 LEU A  44      22.109  14.377  86.288  1.00 66.14           C
ATOM    312  CD2 LEU A  44      23.826  12.481  86.311  1.00 66.14           C
ATOM    313  C   LEU A  44      21.072  10.184  83.769  1.00 66.14           C
ATOM    314  O   LEU A  44      20.136  10.702  83.170  1.00 66.14           O
ATOM    315  N   VAL A  45      21.094   8.865  84.045  1.00 93.63           N
ATOM    316  CA  VAL A  45      20.097   8.013  83.462  1.00 93.63           C
ATOM    317  CB  VAL A  45      20.307   6.553  83.748  1.00 93.63           C
ATOM    318  CG1 VAL A  45      20.143   6.320  85.259  0.00 93.63           C
ATOM    319  CG2 VAL A  45      19.328   5.739  82.886  0.00 93.63           C
ATOM    320  C   VAL A  45      18.734   8.379  83.959  1.00 93.63           C
ATOM    321  O   VAL A  45      18.498   8.515  85.158  1.00 93.63           O
ATOM    322  N   GLY A  46      17.808   8.571  82.998  1.00 38.38           N
ATOM    323  CA  GLY A  46      16.423   8.832  83.253  1.00 38.38           C
ATOM    324  C   GLY A  46      16.175  10.310  83.219  1.00 38.38           C
ATOM    325  O   GLY A  46      15.166  10.760  82.675  1.00 38.38           O
ATOM    326  N   PHE A  47      17.066  11.095  83.859  1.00 67.15           N
ATOM    327  CA  PHE A  47      16.925  12.526  83.908  1.00 67.15           C
ATOM    328  CB  PHE A  47      17.835  13.145  84.986  1.00 67.15           C
ATOM    329  CG  PHE A  47      17.599  14.615  85.051  1.00 67.15           C
ATOM    330  CD1 PHE A  47      16.526  15.118  85.750  1.00 67.15           C
ATOM    331  CD2 PHE A  47      18.459  15.493  84.432  1.00 67.15           C
ATOM    332  CE1 PHE A  47      16.304  16.474  85.820  1.00 67.15           C
ATOM    333  CE2 PHE A  47      18.243  16.850  84.498  1.00 67.15           C
ATOM    334  CZ  PHE A  47      17.165  17.343  85.194  1.00 67.15           C
ATOM    335  C   PHE A  47      17.268  13.163  82.592  1.00 67.15           C
ATOM    336  O   PHE A  47      16.452  13.877  82.012  1.00 67.15           O
ATOM    337  N   GLY A  48      18.482  12.884  82.061  1.00 30.00           N
ATOM    338  CA  GLY A  48      18.869  13.514  80.827  1.00 30.00           C
ATOM    339  C   GLY A  48      20.360  13.673  80.774  1.00 30.00           C
ATOM    340  O   GLY A  48      21.087  13.225  81.663  1.00 30.00           O
ATOM    341  N   SER A  49      20.855  14.342  79.708  1.00 80.12           N
ATOM    342  CA  SER A  49      22.268  14.502  79.517  1.00 80.12           C
ATOM    343  CB  SER A  49      22.794  13.604  78.382  1.00 80.12           C
ATOM    344  OG  SER A  49      24.190  13.776  78.207  1.00 80.12           O
ATOM    345  C   SER A  49      22.551  15.932  79.146  1.00 80.12           C
ATOM    346  O   SER A  49      21.703  16.615  78.571  1.00 80.12           O
ATOM    347  N   PHE A  50      23.764  16.416  79.495  1.00 58.21           N
ATOM    348  CA  PHE A  50      24.188  17.755  79.182  1.00 58.21           C
ATOM    349  CB  PHE A  50      24.597  18.594  80.409  1.00 58.21           C
ATOM    350  CG  PHE A  50      23.417  18.848  81.283  1.00 58.21           C
ATOM    351  CD1 PHE A  50      23.028  17.917  82.220  1.00 58.21           C
ATOM    352  CD2 PHE A  50      22.710  20.023  81.177  1.00 58.21           C
ATOM    353  CE1 PHE A  50      21.946  18.153  83.035  1.00 58.21           C
ATOM    354  CE2 PHE A  50      21.626  20.265  81.989  1.00 58.21           C
ATOM    355  CZ  PHE A  50      21.240  19.326  82.915  1.00 58.21           C
ATOM    356  C   PHE A  50      25.441  17.631  78.372  1.00 58.21           C
ATOM    357  O   PHE A  50      26.294  16.793  78.666  1.00 58.21           O
ATOM    358  N   GLU A  51      25.590  18.462  77.322  1.00 49.79           N
ATOM    359  CA  GLU A  51      26.776  18.366  76.518  1.00 49.79           C
ATOM    360  CB  GLU A  51      26.691  17.251  75.461  1.00 49.79           C
ATOM    361  CG  GLU A  51      25.513  17.410  74.498  1.00 49.79           C
ATOM    362  CD  GLU A  51      25.473  16.187  73.592  1.00 49.79           C
ATOM    363  OE1 GLU A  51      26.352  15.298  73.752  1.00 49.79           O
ATOM    364  OE2 GLU A  51      24.556  16.122  72.731  1.00 49.79           O
ATOM    365  C   GLU A  51      26.989  19.666  75.807  1.00 49.79           C
ATOM    366  O   GLU A  51      26.125  20.539  75.795  1.00 49.79           O
ATOM    367  N   SER A  52      28.185  19.827  75.204  1.00 39.94           N
ATOM    368  CA  SER A  52      28.469  21.022  74.469  1.00 39.94           C
ATOM    369  CB  SER A  52      29.922  21.502  74.626  1.00 39.94           C
ATOM    370  OG  SER A  52      30.133  22.687  73.873  1.00 39.94           O
ATOM    371  C   SER A  52      28.244  20.684  73.025  1.00 39.94           C
ATOM    372  O   SER A  52      28.560  19.584  72.579  1.00 39.94           O
ATOM    373  N   ARG A  53      27.648  21.625  72.262  1.00 70.80           N
ATOM    374  CA  ARG A  53      27.396  21.362  70.873  1.00 70.80           C
ATOM    375  CB  ARG A  53      25.900  21.309  70.521  1.00 70.80           C
ATOM    376  CG  ARG A  53      25.173  20.093  71.099  1.00 70.80           C
ATOM    377  CD  ARG A  53      23.685  20.048  70.747  1.00 70.80           C
ATOM    378  NE  ARG A  53      23.138  18.771  71.284  1.00 70.80           N
ATOM    379  CZ  ARG A  53      21.821  18.684  71.626  1.00 70.80           C
ATOM    380  NH1 ARG A  53      21.008  19.771  71.503  1.00 70.80           N
ATOM    381  NH2 ARG A  53      21.320  17.501  72.095  1.00 70.80           N
ATOM    382  C   ARG A  53      27.982  22.479  70.070  1.00 70.80           C
ATOM    383  O   ARG A  53      27.913  23.644  70.458  1.00 70.80           O
ATOM    384  N   GLU A  54      28.594  22.145  68.916  1.00 94.49           N
ATOM    385  CA  GLU A  54      29.147  23.165  68.071  1.00 94.49           C
ATOM    386  CB  GLU A  54      30.225  22.668  67.088  1.00 94.49           C
ATOM    387  CG  GLU A  54      31.641  22.647  67.677  1.00 94.49           C
ATOM    388  CD  GLU A  54      31.668  21.776  68.924  1.00 94.49           C
ATOM    389  OE1 GLU A  54      31.066  20.671  68.895  1.00 94.49           O
ATOM    390  OE2 GLU A  54      32.291  22.213  69.928  1.00 94.49           O
ATOM    391  C   GLU A  54      28.047  23.817  67.292  1.00 94.49           C
ATOM    392  O   GLU A  54      27.037  23.193  66.967  1.00 94.49           O
ATOM    393  N   ARG A  55      28.222  25.123  67.000  1.00 82.02           N
ATOM    394  CA  ARG A  55      27.254  25.867  66.245  1.00 82.02           C
ATOM    395  CB  ARG A  55      26.591  27.014  67.030  1.00 82.02           C
ATOM    396  CG  ARG A  55      25.632  26.572  68.136  1.00 82.02           C
ATOM    397  CD  ARG A  55      24.343  25.936  67.609  1.00 82.02           C
ATOM    398  NE  ARG A  55      23.375  25.886  68.741  1.00 82.02           N
ATOM    399  CZ  ARG A  55      23.483  24.923  69.700  1.00 82.02           C
ATOM    400  NH1 ARG A  55      24.509  24.023  69.655  1.00 82.02           N
ATOM    401  NH2 ARG A  55      22.575  24.868  70.717  1.00 82.02           N
ATOM    402  C   ARG A  55      27.962  26.520  65.103  1.00 82.02           C
ATOM    403  O   ARG A  55      29.084  27.006  65.242  1.00 82.02           O
ATOM    404  N   LYS A  56      27.298  26.545  63.933  1.00 90.43           N
ATOM    405  CA  LYS A  56      27.849  27.140  62.751  1.00 90.43           C
ATOM    406  CB  LYS A  56      27.222  26.608  61.450  1.00 90.43           C
ATOM    407  CG  LYS A  56      27.576  25.152  61.142  1.00 90.43           C
ATOM    408  CD  LYS A  56      26.658  24.503  60.102  1.00 90.43           C
ATOM    409  CE  LYS A  56      26.340  25.394  58.898  1.00 90.43           C
ATOM    410  NZ  LYS A  56      25.314  26.399  59.263  1.00 90.43           N
ATOM    411  C   LYS A  56      27.587  28.611  62.794  1.00 90.43           C
ATOM    412  O   LYS A  56      26.699  29.081  63.505  1.00 90.43           O
ATOM    413  N   ALA A  57      28.384  29.383  62.028  1.00 34.10           N
ATOM    414  CA  ALA A  57      28.215  30.807  61.977  1.00 34.10           C
ATOM    415  CB  ALA A  57      29.303  31.546  61.173  1.00 34.10           C
ATOM    416  C   ALA A  57      26.906  31.089  61.314  1.00 34.10           C
ATOM    417  O   ALA A  57      26.425  30.302  60.502  1.00 34.10           O
ATOM    418  N   ARG A  58      26.276  32.223  61.688  1.00 82.83           N
ATOM    419  CA  ARG A  58      25.023  32.599  61.098  1.00 82.83           C
ATOM    420  CB  ARG A  58      23.811  32.027  61.853  1.00 82.83           C
ATOM    421  CG  ARG A  58      23.794  32.403  63.335  1.00 82.83           C
ATOM    422  CD  ARG A  58      22.596  31.846  64.102  1.00 82.83           C
ATOM    423  NE  ARG A  58      21.418  32.666  63.708  1.00 82.83           N
ATOM    424  CZ  ARG A  58      21.148  33.825  64.377  1.00 82.83           C
ATOM    425  NH1 ARG A  58      21.934  34.210  65.424  1.00 82.83           N
ATOM    426  NH2 ARG A  58      20.089  34.600  64.001  1.00 82.83           N
ATOM    427  C   ARG A  58      24.921  34.095  61.115  1.00 82.83           C
ATOM    428  O   ARG A  58      25.627  34.769  61.858  1.00 82.83           O
ATOM    429  N   GLU A  59      24.053  34.667  60.257  1.00 40.31           N
ATOM    430  CA  GLU A  59      23.893  36.094  60.240  1.00 40.31           C
ATOM    431  CB  GLU A  59      23.319  36.629  58.917  1.00 40.31           C
ATOM    432  CG  GLU A  59      24.286  36.449  57.743  0.00 40.31           C
ATOM    433  CD  GLU A  59      23.626  36.996  56.483  0.00 40.31           C
ATOM    434  OE1 GLU A  59      22.941  38.041  56.583  0.00 40.31           O
ATOM    435  OE2 GLU A  59      23.801  36.361  55.400  0.00 40.31           O
ATOM    436  C   GLU A  59      22.947  36.461  61.335  1.00 40.31           C
ATOM    437  O   GLU A  59      22.042  35.700  61.671  1.00 40.31           O
ATOM    438  N   GLY A  60      23.136  37.656  61.919  1.00 41.10           N
ATOM    439  CA  GLY A  60      22.278  38.093  62.981  1.00 41.10           C
ATOM    440  C   GLY A  60      22.104  39.565  62.816  1.00 41.10           C
ATOM    441  O   GLY A  60      22.644  40.155  61.882  1.00 41.10           O
ATOM    442  N   ARG A  61      21.322  40.189  63.718  1.00128.18           N
ATOM    443  CA  ARG A  61      21.096  41.601  63.644  1.00128.18           C
ATOM    444  CB  ARG A  61      19.652  41.955  63.250  1.00128.18           C
ATOM    445  CG  ARG A  61      19.423  43.446  62.999  1.00128.18           C
ATOM    446  CD  ARG A  61      19.907  43.920  61.628  1.00128.18           C
ATOM    447  NE  ARG A  61      18.715  43.971  60.736  1.00128.18           N
ATOM    448  CZ  ARG A  61      18.282  42.852  60.090  1.00128.18           C
ATOM    449  NH1 ARG A  61      18.928  41.662  60.260  1.00128.18           N
ATOM    450  NH2 ARG A  61      17.188  42.929  59.278  1.00128.18           N
ATOM    451  C   ARG A  61      21.330  42.151  65.016  1.00128.18           C
ATOM    452  O   ARG A  61      21.052  41.491  66.017  1.00128.18           O
ATOM    453  N   ASN A  62      21.854  43.387  65.100  1.00 52.60           N
ATOM    454  CA  ASN A  62      22.121  43.984  66.378  1.00 52.60           C
ATOM    455  CB  ASN A  62      23.379  44.874  66.343  1.00 52.60           C
ATOM    456  CG  ASN A  62      23.818  45.195  67.764  1.00 52.60           C
ATOM    457  OD1 ASN A  62      23.057  45.746  68.555  1.00 52.60           O
ATOM    458  ND2 ASN A  62      25.087  44.840  68.098  1.00 52.60           N
ATOM    459  C   ASN A  62      20.932  44.832  66.703  1.00 52.60           C
ATOM    460  O   ASN A  62      20.507  45.648  65.891  1.00 52.60           O
ATOM    461  N   PRO A  63      20.337  44.637  67.846  1.00162.12           N
ATOM    462  CA  PRO A  63      19.177  45.418  68.176  1.00162.12           C
ATOM    463  CD  PRO A  63      20.304  43.324  68.470  1.00162.12           C
ATOM    464  CB  PRO A  63      18.551  44.738  69.391  1.00162.12           C
ATOM    465  CG  PRO A  63      18.968  43.265  69.231  1.00162.12           C
ATOM    466  C   PRO A  63      19.449  46.877  68.373  1.00162.12           C
ATOM    467  O   PRO A  63      18.568  47.684  68.075  1.00162.12           O
ATOM    468  N   LYS A  64      20.620  47.242  68.926  1.00115.20           N
ATOM    469  CA  LYS A  64      20.881  48.634  69.163  1.00115.20           C
ATOM    470  CB  LYS A  64      22.149  48.856  70.004  1.00115.20           C
ATOM    471  CG  LYS A  64      22.130  48.138  71.354  1.00115.20           C
ATOM    472  CD  LYS A  64      22.249  46.618  71.223  1.00115.20           C
ATOM    473  CE  LYS A  64      22.235  45.876  72.560  1.00115.20           C
ATOM    474  NZ  LYS A  64      20.854  45.808  73.085  1.00115.20           N
ATOM    475  C   LYS A  64      21.103  49.361  67.868  1.00115.20           C
ATOM    476  O   LYS A  64      20.403  50.321  67.549  1.00115.20           O
ATOM    477  N   THR A  65      22.113  48.897  67.104  1.00 59.86           N
ATOM    478  CA  THR A  65      22.563  49.471  65.863  1.00 59.86           C
ATOM    479  CB  THR A  65      23.930  48.980  65.486  1.00 59.86           C
ATOM    480  OG1 THR A  65      23.910  47.576  65.277  1.00 59.86           O
ATOM    481  CG2 THR A  65      24.900  49.322  66.630  1.00 59.86           C
ATOM    482  C   THR A  65      21.626  49.150  64.737  1.00 59.86           C
ATOM    483  O   THR A  65      21.414  49.957  63.834  1.00 59.86           O
ATOM    484  N   ASN A  66      21.039  47.945  64.781  1.00 79.70           N
ATOM    485  CA  ASN A  66      20.195  47.404  63.752  1.00 79.70           C
ATOM    486  CB  ASN A  66      19.088  48.365  63.278  1.00 79.70           C
ATOM    487  CG  ASN A  66      18.091  47.553  62.459  1.00 79.70           C
ATOM    488  OD1 ASN A  66      17.334  46.751  63.001  1.00 79.70           O
ATOM    489  ND2 ASN A  66      18.086  47.763  61.114  1.00 79.70           N
ATOM    490  C   ASN A  66      21.047  47.052  62.572  1.00 79.70           C
ATOM    491  O   ASN A  66      20.541  46.795  61.481  1.00 79.70           O
ATOM    492  N   GLU A  67      22.379  46.987  62.765  1.00 72.27           N
ATOM    493  CA  GLU A  67      23.219  46.618  61.665  1.00 72.27           C
ATOM    494  CB  GLU A  67      24.686  47.055  61.814  1.00 72.27           C
ATOM    495  CG  GLU A  67      25.429  46.340  62.945  1.00 72.27           C
ATOM    496  CD  GLU A  67      26.858  46.862  62.966  1.00 72.27           C
ATOM    497  OE1 GLU A  67      27.035  48.106  62.993  1.00 72.27           O
ATOM    498  OE2 GLU A  67      27.796  46.017  62.950  1.00 72.27           O
ATOM    499  C   GLU A  67      23.214  45.126  61.573  1.00 72.27           C
ATOM    500  O   GLU A  67      23.085  44.429  62.579  1.00 72.27           O
ATOM    501  N   LYS A  68      23.343  44.584  60.347  1.00 70.43           N
ATOM    502  CA  LYS A  68      23.366  43.157  60.243  1.00 70.43           C
ATOM    503  CB  LYS A  68      22.975  42.628  58.858  1.00 70.43           C
ATOM    504  CG  LYS A  68      22.529  41.169  58.902  1.00 70.43           C
ATOM    505  CD  LYS A  68      21.641  40.785  57.722  1.00 70.43           C
ATOM    506  CE  LYS A  68      20.961  39.427  57.891  1.00 70.43           C
ATOM    507  NZ  LYS A  68      20.153  39.122  56.690  1.00 70.43           N
ATOM    508  C   LYS A  68      24.751  42.724  60.600  1.00 70.43           C
ATOM    509  O   LYS A  68      25.710  43.464  60.390  1.00 70.43           O
ATOM    510  N   MET A  69      24.890  41.512  61.178  1.00123.58           N
ATOM    511  CA  MET A  69      26.184  41.106  61.649  1.00123.58           C
ATOM    512  CB  MET A  69      26.324  41.320  63.169  1.00123.58           C
ATOM    513  CG  MET A  69      27.750  41.234  63.716  1.00123.58           C
ATOM    514  SD  MET A  69      28.795  42.673  63.333  1.00123.58           S
ATOM    515  CE  MET A  69      29.242  42.122  61.661  1.00123.58           C
ATOM    516  C   MET A  69      26.371  39.644  61.385  1.00123.58           C
ATOM    517  O   MET A  69      25.415  38.911  61.131  1.00123.58           O
ATOM    518  N   GLU A  70      27.643  39.193  61.424  1.00124.38           N
ATOM    519  CA  GLU A  70      27.972  37.810  61.237  1.00124.38           C
ATOM    520  CB  GLU A  70      29.269  37.558  60.457  1.00124.38           C
ATOM    521  CG  GLU A  70      29.129  37.682  58.949  1.00124.38           C
ATOM    522  CD  GLU A  70      28.464  36.412  58.444  1.00124.38           C
ATOM    523  OE1 GLU A  70      28.224  35.497  59.274  1.00124.38           O
ATOM    524  OE2 GLU A  70      28.187  36.341  57.217  1.00124.38           O
ATOM    525  C   GLU A  70      28.254  37.242  62.572  1.00124.38           C
ATOM    526  O   GLU A  70      29.028  37.786  63.358  1.00124.38           O
ATOM    527  N   ILE A  71      27.641  36.094  62.860  1.00125.89           N
ATOM    528  CA  ILE A  71      27.961  35.521  64.115  1.00125.89           C
ATOM    529  CB  ILE A  71      26.758  35.046  64.892  1.00125.89           C
ATOM    530  CG1 ILE A  71      27.091  34.945  66.383  1.00125.89           C
ATOM    531  CG2 ILE A  71      26.247  33.720  64.311  1.00125.89           C
ATOM    532  CD1 ILE A  71      25.846  34.732  67.243  1.00125.89           C
ATOM    533  C   ILE A  71      28.868  34.379  63.786  1.00125.89           C
ATOM    534  O   ILE A  71      28.593  33.551  62.919  1.00125.89           O
ATOM    535  N   PRO A  72      29.998  34.375  64.426  1.00 73.67           N
ATOM    536  CA  PRO A  72      30.966  33.343  64.199  1.00 73.67           C
ATOM    537  CD  PRO A  72      30.610  35.602  64.899  1.00 73.67           C
ATOM    538  CB  PRO A  72      32.304  33.893  64.700  1.00 73.67           C
ATOM    539  CG  PRO A  72      31.932  35.136  65.527  1.00 73.67           C
ATOM    540  C   PRO A  72      30.523  32.095  64.882  1.00 73.67           C
ATOM    541  O   PRO A  72      29.636  32.158  65.732  1.00 73.67           O
ATOM    542  N   ALA A  73      31.116  30.946  64.513  1.00 34.42           N
ATOM    543  CA  ALA A  73      30.724  29.701  65.104  1.00 34.42           C
ATOM    544  CB  ALA A  73      31.414  28.476  64.479  1.00 34.42           C
ATOM    545  C   ALA A  73      31.070  29.725  66.560  1.00 34.42           C
ATOM    546  O   ALA A  73      32.039  30.363  66.973  1.00 34.42           O
ATOM    547  N   THR A  74      30.246  29.035  67.382  1.00138.43           N
ATOM    548  CA  THR A  74      30.464  28.974  68.801  1.00138.43           C
ATOM    549  CB  THR A  74      29.547  29.835  69.623  1.00138.43           C
ATOM    550  OG1 THR A  74      28.210  29.374  69.500  1.00138.43           O
ATOM    551  CG2 THR A  74      29.640  31.290  69.164  1.00138.43           C
ATOM    552  C   THR A  74      30.119  27.600  69.269  1.00138.43           C
ATOM    553  O   THR A  74      29.872  26.692  68.470  1.00138.43           O
ATOM    554  N   LYS A  75      30.130  27.424  70.606  1.00104.65           N
ATOM    555  CA  LYS A  75      29.732  26.202  71.243  1.00104.65           C
ATOM    556  CB  LYS A  75      30.870  25.488  71.993  1.00104.65           C
ATOM    557  CG  LYS A  75      31.948  24.918  71.067  1.00104.65           C
ATOM    558  CD  LYS A  75      33.210  24.460  71.802  1.00104.65           C
ATOM    559  CE  LYS A  75      34.199  25.586  72.098  1.00104.65           C
ATOM    560  NZ  LYS A  75      34.871  26.015  70.850  1.00104.65           N
ATOM    561  C   LYS A  75      28.691  26.580  72.251  1.00104.65           C
ATOM    562  O   LYS A  75      28.751  27.671  72.826  1.00104.65           O
ATOM    563  N   VAL A  76      27.693  25.701  72.481  1.00123.27           N
ATOM    564  CA  VAL A  76      26.651  26.042  73.412  1.00123.27           C
ATOM    565  CB  VAL A  76      25.389  26.449  72.712  1.00123.27           C
ATOM    566  CG1 VAL A  76      24.334  26.792  73.763  1.00123.27           C
ATOM    567  CG2 VAL A  76      25.694  27.592  71.743  1.00123.27           C
ATOM    568  C   VAL A  76      26.327  24.811  74.211  1.00123.27           C
ATOM    569  O   VAL A  76      26.537  23.689  73.753  1.00123.27           O
ATOM    570  N   PRO A  77      25.838  24.990  75.414  1.00 84.59           N
ATOM    571  CA  PRO A  77      25.444  23.874  76.234  1.00 84.59           C
ATOM    572  CD  PRO A  77      26.155  26.166  76.203  1.00 84.59           C
ATOM    573  CB  PRO A  77      25.388  24.401  77.671  1.00 84.59           C
ATOM    574  CG  PRO A  77      25.406  25.934  77.525  1.00 84.59           C
ATOM    575  C   PRO A  77      24.145  23.318  75.736  1.00 84.59           C
ATOM    576  O   PRO A  77      23.329  24.084  75.227  1.00 84.59           O
ATOM    577  N   ALA A  78      23.923  21.993  75.871  1.00 33.03           N
ATOM    578  CA  ALA A  78      22.692  21.423  75.396  1.00 33.03           C
ATOM    579  CB  ALA A  78      22.826  20.727  74.031  1.00 33.03           C
ATOM    580  C   ALA A  78      22.225  20.386  76.374  1.00 33.03           C
ATOM    581  O   ALA A  78      23.028  19.713  77.019  1.00 33.03           O
ATOM    582  N   PHE A  79      20.888  20.240  76.497  1.00 58.55           N
ATOM    583  CA  PHE A  79      20.292  19.299  77.404  1.00 58.55           C
ATOM    584  CB  PHE A  79      19.445  20.006  78.484  1.00 58.55           C
ATOM    585  CG  PHE A  79      18.756  19.017  79.368  1.00 58.55           C
ATOM    586  CD1 PHE A  79      19.445  18.334  80.343  1.00 58.55           C
ATOM    587  CD2 PHE A  79      17.402  18.799  79.240  1.00 58.55           C
ATOM    588  CE1 PHE A  79      18.799  17.434  81.159  1.00 58.55           C
ATOM    589  CE2 PHE A  79      16.750  17.900  80.053  1.00 58.55           C
ATOM    590  CZ  PHE A  79      17.449  17.214  81.016  1.00 58.55           C
ATOM    591  C   PHE A  79      19.386  18.401  76.619  1.00 58.55           C
ATOM    592  O   PHE A  79      18.651  18.853  75.744  1.00 58.55           O
ATOM    593  N   SER A  80      19.445  17.084  76.901  1.00 47.70           N
ATOM    594  CA  SER A  80      18.564  16.151  76.257  1.00 47.70           C
ATOM    595  CB  SER A  80      19.310  15.103  75.413  1.00 47.70           C
ATOM    596  OG  SER A  80      20.032  15.741  74.369  1.00 47.70           O
ATOM    597  C   SER A  80      17.876  15.421  77.368  1.00 47.70           C
ATOM    598  O   SER A  80      18.524  14.777  78.190  1.00 47.70           O
ATOM    599  N   ALA A  81      16.533  15.497  77.413  1.00 34.24           N
ATOM    600  CA  ALA A  81      15.806  14.892  78.494  1.00 34.24           C
ATOM    601  CB  ALA A  81      14.340  15.352  78.592  1.00 34.24           C
ATOM    602  C   ALA A  81      15.793  13.408  78.326  1.00 34.24           C
ATOM    603  O   ALA A  81      15.747  12.894  77.210  1.00 34.24           O
ATOM    604  N   GLY A  82      15.824  12.685  79.465  1.00 17.85           N
ATOM    605  CA  GLY A  82      15.805  11.249  79.462  1.00 17.85           C
ATOM    606  C   GLY A  82      14.379  10.809  79.332  1.00 17.85           C
ATOM    607  O   GLY A  82      13.458  11.619  79.409  1.00 17.85           O
ATOM    608  N   LYS A  83      14.172   9.488  79.164  1.00 43.62           N
ATOM    609  CA  LYS A  83      12.867   8.930  78.932  1.00 43.62           C
ATOM    610  CB  LYS A  83      12.886   7.420  78.636  1.00 43.62           C
ATOM    611  CG  LYS A  83      11.500   6.872  78.283  1.00 43.62           C
ATOM    612  CD  LYS A  83      11.530   5.511  77.585  1.00 43.62           C
ATOM    613  CE  LYS A  83      10.145   4.988  77.197  1.00 43.62           C
ATOM    614  NZ  LYS A  83      10.282   3.818  76.301  1.00 43.62           N
ATOM    615  C   LYS A  83      11.961   9.152  80.106  1.00 43.62           C
ATOM    616  O   LYS A  83      10.773   9.417  79.927  1.00 43.62           O
ATOM    617  N   LEU A  84      12.483   9.030  81.340  1.00 36.47           N
ATOM    618  CA  LEU A  84      11.655   9.191  82.504  1.00 36.47           C
ATOM    619  CB  LEU A  84      12.425   8.942  83.814  1.00 36.47           C
ATOM    620  CG  LEU A  84      11.561   9.118  85.077  1.00 36.47           C
ATOM    621  CD1 LEU A  84      10.480   8.030  85.171  1.00 36.47           C
ATOM    622  CD2 LEU A  84      12.428   9.218  86.342  1.00 36.47           C
ATOM    623  C   LEU A  84      11.153  10.600  82.566  1.00 36.47           C
ATOM    624  O   LEU A  84       9.985  10.841  82.872  1.00 36.47           O
ATOM    625  N   PHE A  85      12.036  11.573  82.272  1.00112.30           N
ATOM    626  CA  PHE A  85      11.684  12.964  82.374  1.00112.30           C
ATOM    627  CB  PHE A  85      12.856  13.871  81.959  1.00112.30           C
ATOM    628  CG  PHE A  85      12.666  15.236  82.531  1.00112.30           C
ATOM    629  CD1 PHE A  85      11.533  15.974  82.278  1.00112.30           C
ATOM    630  CD2 PHE A  85      13.663  15.799  83.292  1.00112.30           C
ATOM    631  CE1 PHE A  85      11.386  17.233  82.810  1.00112.30           C
ATOM    632  CE2 PHE A  85      13.525  17.059  83.825  1.00112.30           C
ATOM    633  CZ  PHE A  85      12.380  17.779  83.587  1.00112.30           C
ATOM    634  C   PHE A  85      10.577  13.232  81.395  1.00112.30           C
ATOM    635  O   PHE A  85       9.552  13.820  81.736  1.00112.30           O
ATOM    636  N   ARG A  86      10.752  12.777  80.141  1.00144.48           N
ATOM    637  CA  ARG A  86       9.789  13.059  79.113  1.00144.48           C
ATOM    638  CB  ARG A  86      10.253  12.616  77.714  1.00144.48           C
ATOM    639  CG  ARG A  86      10.596  11.133  77.602  1.00144.48           C
ATOM    640  CD  ARG A  86      11.115  10.743  76.217  1.00144.48           C
ATOM    641  NE  ARG A  86      11.415   9.284  76.236  1.00144.48           N
ATOM    642  CZ  ARG A  86      11.874   8.672  75.103  1.00144.48           C
ATOM    643  NH1 ARG A  86      12.045   9.399  73.961  1.00144.48           N
ATOM    644  NH2 ARG A  86      12.163   7.340  75.111  1.00144.48           N
ATOM    645  C   ARG A  86       8.457  12.437  79.420  1.00144.48           C
ATOM    646  O   ARG A  86       7.418  13.046  79.165  1.00144.48           O
ATOM    647  N   GLU A  87       8.445  11.204  79.960  1.00 55.12           N
ATOM    648  CA  GLU A  87       7.213  10.511  80.235  1.00 55.12           C
ATOM    649  CB  GLU A  87       7.415   9.029  80.588  1.00 55.12           C
ATOM    650  CG  GLU A  87       7.843   8.191  79.382  1.00 55.12           C
ATOM    651  CD  GLU A  87       7.891   6.730  79.805  1.00 55.12           C
ATOM    652  OE1 GLU A  87       8.054   6.469  81.026  1.00 55.12           O
ATOM    653  OE2 GLU A  87       7.765   5.854  78.909  1.00 55.12           O
ATOM    654  C   GLU A  87       6.451  11.156  81.352  1.00 55.12           C
ATOM    655  O   GLU A  87       5.221  11.172  81.332  1.00 55.12           O
ATOM    656  N   LYS A  88       7.151  11.664  82.384  1.00127.26           N
ATOM    657  CA  LYS A  88       6.465  12.294  83.477  1.00127.26           C
ATOM    658  CB  LYS A  88       7.418  12.737  84.600  1.00127.26           C
ATOM    659  CG  LYS A  88       8.106  11.567  85.306  1.00127.26           C
ATOM    660  CD  LYS A  88       7.139  10.620  86.018  1.00127.26           C
ATOM    661  CE  LYS A  88       6.949  10.946  87.500  1.00127.26           C
ATOM    662  NZ  LYS A  88       8.200  10.662  88.238  1.00127.26           N
ATOM    663  C   LYS A  88       5.792  13.524  82.954  1.00127.26           C
ATOM    664  O   LYS A  88       4.655  13.827  83.317  1.00127.26           O
ATOM    665  N   VAL A  89       6.501  14.279  82.094  1.00 44.45           N
ATOM    666  CA  VAL A  89       5.963  15.477  81.515  1.00 44.45           C
ATOM    667  CB  VAL A  89       6.968  16.227  80.691  1.00 44.45           C
ATOM    668  CG1 VAL A  89       6.266  17.424  80.027  1.00 44.45           C
ATOM    669  CG2 VAL A  89       8.139  16.627  81.605  1.00 44.45           C
ATOM    670  C   VAL A  89       4.810  15.106  80.631  1.00 44.45           C
ATOM    671  O   VAL A  89       3.785  15.787  80.631  1.00 44.45           O
ATOM    672  N   ALA A  90       4.950  14.041  79.814  1.00 62.48           N
ATOM    673  CA  ALA A  90       3.808  13.638  79.043  1.00 62.48           C
ATOM    674  CB  ALA A  90       3.930  13.974  77.546  1.00 62.48           C
ATOM    675  C   ALA A  90       3.672  12.151  79.156  1.00 62.48           C
ATOM    676  O   ALA A  90       4.420  11.398  78.535  1.00 62.48           O
ATOM    677  N   PRO A  91       2.697  11.688  79.883  1.00149.36           N
ATOM    678  CA  PRO A  91       2.543  10.266  80.036  1.00149.36           C
ATOM    679  CD  PRO A  91       2.176  12.411  81.026  1.00149.36           C
ATOM    680  CB  PRO A  91       1.576  10.064  81.206  1.00149.36           C
ATOM    681  CG  PRO A  91       1.066  11.482  81.543  1.00149.36           C
ATOM    682  C   PRO A  91       2.134   9.633  78.742  1.00149.36           C
ATOM    683  O   PRO A  91       1.227  10.144  78.089  1.00149.36           O
ATOM    684  N   PRO A  92       2.756   8.543  78.376  1.00 87.61           N
ATOM    685  CA  PRO A  92       2.448   7.958  77.098  1.00 87.61           C
ATOM    686  CD  PRO A  92       4.153   8.346  78.730  1.00 87.61           C
ATOM    687  CB  PRO A  92       3.594   6.999  76.785  1.00 87.61           C
ATOM    688  CG  PRO A  92       4.790   7.613  77.536  1.00 87.61           C
ATOM    689  C   PRO A  92       1.090   7.349  76.970  1.00 87.61           C
ATOM    690  O   PRO A  92       0.758   6.470  77.763  1.00 87.61           O
ATOM    691  N   LYS A  93       0.286   7.824  75.992  1.00 86.08           N
ATOM    692  CA  LYS A  93      -0.993   7.244  75.694  1.00 86.08           C
ATOM    693  CB  LYS A  93      -1.877   8.134  74.803  1.00 86.08           C
ATOM    694  CG  LYS A  93      -3.239   7.502  74.501  1.00 86.08           C
ATOM    695  CD  LYS A  93      -4.270   8.469  73.912  1.00 86.08           C
ATOM    696  CE  LYS A  93      -4.347   8.447  72.382  1.00 86.08           C
ATOM    697  NZ  LYS A  93      -3.170   9.126  71.797  1.00 86.08           N
ATOM    698  C   LYS A  93      -0.789   5.961  74.955  1.00 86.08           C
ATOM    699  O   LYS A  93      -1.401   4.940  75.268  1.00 86.08           O
ATOM    700  N   SER A  94       0.104   5.991  73.946  1.00 23.19           N
ATOM    701  CA  SER A  94       0.329   4.841  73.122  1.00 23.19           C
ATOM    702  CB  SER A  94       0.732   5.196  71.677  1.00 23.19           C
ATOM    703  OG  SER A  94       1.967   5.901  71.660  1.00 23.19           O
ATOM    704  C   SER A  94       1.459   4.024  73.730  1.00 23.19           C
ATOM    705  O   SER A  94       2.616   4.524  73.742  1.00 23.19           O
ATOM    706  OXT SER A  94       1.181   2.880  74.178  1.00 23.19           O
TER     707      SER A  94
ATOM    708  N   MET B  95      30.952  12.001  82.015  1.00 31.37           N
ATOM    709  CA  MET B  95      30.652  11.844  83.457  1.00 31.37           C
ATOM    710  CB  MET B  95      30.813  13.188  84.189  1.00 31.37           C
ATOM    711  CG  MET B  95      30.520  13.103  85.688  1.00 31.37           C
ATOM    712  SD  MET B  95      30.702  14.673  86.588  1.00 31.37           S
ATOM    713  CE  MET B  95      32.516  14.636  86.615  1.00 31.37           C
ATOM    714  C   MET B  95      29.259  11.350  83.682  1.00 31.37           C
ATOM    715  O   MET B  95      28.288  11.958  83.235  1.00 31.37           O
ATOM    716  N   ASN B  96      29.142  10.199  84.370  1.00 57.23           N
ATOM    717  CA  ASN B  96      27.867   9.610  84.665  1.00 57.23           C
ATOM    718  CB  ASN B  96      27.846   8.078  84.495  1.00 57.23           C
ATOM    719  CG  ASN B  96      28.882   7.434  85.407  1.00 57.23           C
ATOM    720  OD1 ASN B  96      29.368   8.040  86.361  1.00 57.23           O
ATOM    721  ND2 ASN B  96      29.243   6.161  85.094  1.00 57.23           N
ATOM    722  C   ASN B  96      27.456   9.981  86.060  1.00 57.23           C
ATOM    723  O   ASN B  96      28.162  10.705  86.763  1.00 57.23           O
ATOM    724  N   LYS B  97      26.282   9.479  86.493  1.00 66.71           N
ATOM    725  CA  LYS B  97      25.730   9.805  87.781  1.00 66.71           C
ATOM    726  CB  LYS B  97      24.434   9.029  88.077  0.00 66.71           C
ATOM    727  CG  LYS B  97      23.814   9.340  89.443  0.00 66.71           C
ATOM    728  CD  LYS B  97      22.499   8.596  89.687  0.00 66.71           C
ATOM    729  CE  LYS B  97      21.945   8.759  91.103  0.00 66.71           C
ATOM    730  NZ  LYS B  97      20.913   9.819  91.127  0.00 66.71           N
ATOM    731  C   LYS B  97      26.693   9.430  88.863  1.00 66.71           C
ATOM    732  O   LYS B  97      26.958  10.223  89.766  1.00 66.71           O
ATOM    733  N   GLY B  98      27.268   8.214  88.793  1.00 23.54           N
ATOM    734  CA  GLY B  98      28.136   7.744  89.834  1.00 23.54           C
ATOM    735  C   GLY B  98      29.339   8.629  89.934  1.00 23.54           C
ATOM    736  O   GLY B  98      29.837   8.891  91.028  1.00 23.54           O
ATOM    737  N   GLU B  99      29.862   9.068  88.776  1.00 43.04           N
ATOM    738  CA  GLU B  99      31.038   9.891  88.711  1.00 43.04           C
ATOM    739  CB  GLU B  99      31.521  10.099  87.265  1.00 43.04           C
ATOM    740  CG  GLU B  99      31.996   8.817  86.576  1.00 43.04           C
ATOM    741  CD  GLU B  99      32.421   9.177  85.159  1.00 43.04           C
ATOM    742  OE1 GLU B  99      33.393   9.966  85.012  1.00 43.04           O
ATOM    743  OE2 GLU B  99      31.774   8.673  84.203  1.00 43.04           O
ATOM    744  C   GLU B  99      30.759  11.250  89.279  1.00 43.04           C
ATOM    745  O   GLU B  99      31.613  11.835  89.944  1.00 43.04           O
ATOM    746  N   LEU B 100      29.564  11.806  89.002  1.00 45.76           N
ATOM    747  CA  LEU B 100      29.209  13.120  89.463  1.00 45.76           C
ATOM    748  CB  LEU B 100      27.837  13.572  88.921  1.00 45.76           C
ATOM    749  CG  LEU B 100      27.397  14.974  89.379  1.00 45.76           C
ATOM    750  CD1 LEU B 100      28.359  16.054  88.862  1.00 45.76           C
ATOM    751  CD2 LEU B 100      25.936  15.255  88.992  1.00 45.76           C
ATOM    752  C   LEU B 100      29.129  13.117  90.957  1.00 45.76           C
ATOM    753  O   LEU B 100      29.593  14.043  91.622  1.00 45.76           O
ATOM    754  N   VAL B 101      28.536  12.049  91.525  1.00 96.85           N
ATOM    755  CA  VAL B 101      28.325  11.960  92.939  1.00 96.85           C
ATOM    756  CB  VAL B 101      27.516  10.749  93.328  1.00 96.85           C
ATOM    757  CG1 VAL B 101      28.401   9.493  93.289  1.00 96.85           C
ATOM    758  CG2 VAL B 101      26.831  11.021  94.675  1.00 96.85           C
ATOM    759  C   VAL B 101      29.652  11.928  93.642  1.00 96.85           C
ATOM    760  O   VAL B 101      29.817  12.544  94.694  1.00 96.85           O
ATOM    761  N   ASP B 102      30.640  11.208  93.076  1.00 42.00           N
ATOM    762  CA  ASP B 102      31.930  11.109  93.701  1.00 42.00           C
ATOM    763  CB  ASP B 102      32.889  10.166  92.954  1.00 42.00           C
ATOM    764  CG  ASP B 102      32.426   8.736  93.207  1.00 42.00           C
ATOM    765  OD1 ASP B 102      32.278   8.365  94.401  1.00 42.00           O
ATOM    766  OD2 ASP B 102      32.224   7.993  92.209  1.00 42.00           O
ATOM    767  C   ASP B 102      32.557  12.470  93.756  1.00 42.00           C
ATOM    768  O   ASP B 102      33.150  12.844  94.765  1.00 42.00           O
ATOM    769  N   ALA B 103      32.438  13.252  92.666  1.00 33.54           N
ATOM    770  CA  ALA B 103      33.042  14.554  92.590  1.00 33.54           C
ATOM    771  CB  ALA B 103      32.868  15.209  91.209  1.00 33.54           C
ATOM    772  C   ALA B 103      32.430  15.480  93.602  1.00 33.54           C
ATOM    773  O   ALA B 103      33.126  16.296  94.203  1.00 33.54           O
ATOM    774  N   VAL B 104      31.096  15.400  93.774  1.00 53.78           N
ATOM    775  CA  VAL B 104      30.323  16.248  94.647  1.00 53.78           C
ATOM    776  CB  VAL B 104      28.846  16.114  94.412  1.00 53.78           C
ATOM    777  CG1 VAL B 104      28.099  16.993  95.429  1.00 53.78           C
ATOM    778  CG2 VAL B 104      28.557  16.476  92.945  1.00 53.78           C
ATOM    779  C   VAL B 104      30.578  15.956  96.095  1.00 53.78           C
ATOM    780  O   VAL B 104      30.513  16.853  96.935  1.00 53.78           O
ATOM    781  N   ALA B 105      30.818  14.681  96.442  1.00 42.21           N
ATOM    782  CA  ALA B 105      31.057  14.342  97.814  1.00 42.21           C
ATOM    783  CB  ALA B 105      31.290  12.838  98.030  1.00 42.21           C
ATOM    784  C   ALA B 105      32.299  15.058  98.240  1.00 42.21           C
ATOM    785  O   ALA B 105      32.408  15.518  99.374  1.00 42.21           O
ATOM    786  N   GLU B 106      33.275  15.148  97.321  1.00116.87           N
ATOM    787  CA  GLU B 106      34.559  15.721  97.602  1.00116.87           C
ATOM    788  CB  GLU B 106      35.498  15.578  96.396  1.00116.87           C
ATOM    789  CG  GLU B 106      36.972  15.668  96.770  1.00116.87           C
ATOM    790  CD  GLU B 106      37.307  14.351  97.449  0.00116.87           C
ATOM    791  OE1 GLU B 106      36.351  13.577  97.725  0.00116.87           O
ATOM    792  OE2 GLU B 106      38.516  14.098  97.697  0.00116.87           O
ATOM    793  C   GLU B 106      34.478  17.191  97.922  1.00116.87           C
ATOM    794  O   GLU B 106      34.989  17.633  98.950  1.00116.87           O
ATOM    795  N   LYS B 107      33.821  17.989  97.055  1.00 96.55           N
ATOM    796  CA  LYS B 107      33.785  19.421  97.219  1.00 96.55           C
ATOM    797  CB  LYS B 107      33.130  20.150  96.034  1.00 96.55           C
ATOM    798  CG  LYS B 107      33.959  20.099  94.749  1.00 96.55           C
ATOM    799  CD  LYS B 107      33.198  20.581  93.513  1.00 96.55           C
ATOM    800  CE  LYS B 107      32.174  19.572  92.992  1.00 96.55           C
ATOM    801  NZ  LYS B 107      32.867  18.439  92.339  1.00 96.55           N
ATOM    802  C   LYS B 107      33.027  19.805  98.457  1.00 96.55           C
ATOM    803  O   LYS B 107      33.421  20.721  99.177  1.00 96.55           O
ATOM    804  N   ALA B 108      31.887  19.134  98.693  1.00 70.15           N
ATOM    805  CA  ALA B 108      30.976  19.326  99.791  1.00 70.15           C
ATOM    806  CB  ALA B 108      29.654  18.563  99.597  1.00 70.15           C
ATOM    807  C   ALA B 108      31.566  18.876 101.097  1.00 70.15           C
ATOM    808  O   ALA B 108      31.202  19.402 102.149  1.00 70.15           O
ATOM    809  N   SER B 109      32.489  17.891 101.064  1.00 77.51           N
ATOM    810  CA  SER B 109      33.020  17.271 102.251  1.00 77.51           C
ATOM    811  CB  SER B 109      33.649  18.261 103.249  1.00 77.51           C
ATOM    812  OG  SER B 109      34.848  18.809 102.720  1.00 77.51           O
ATOM    813  C   SER B 109      31.948  16.507 102.969  1.00 77.51           C
ATOM    814  O   SER B 109      31.733  16.683 104.169  1.00 77.51           O
ATOM    815  N   VAL B 110      31.254  15.617 102.222  1.00156.39           N
ATOM    816  CA  VAL B 110      30.210  14.780 102.747  1.00156.39           C
ATOM    817  CB  VAL B 110      28.885  15.062 102.083  1.00156.39           C
ATOM    818  CG1 VAL B 110      27.759  14.353 102.834  1.00156.39           C
ATOM    819  CG2 VAL B 110      28.684  16.572 101.970  1.00156.39           C
ATOM    820  C   VAL B 110      30.605  13.378 102.355  1.00156.39           C
ATOM    821  O   VAL B 110      31.698  13.166 101.834  1.00156.39           O
ATOM    822  N   THR B 111      29.745  12.378 102.665  1.00127.56           N
ATOM    823  CA  THR B 111      29.928  11.008 102.266  1.00127.56           C
ATOM    824  CB  THR B 111      29.160  10.045 103.121  1.00127.56           C
ATOM    825  OG1 THR B 111      29.376   8.713 102.678  1.00127.56           O
ATOM    826  CG2 THR B 111      27.665  10.397 103.050  1.00127.56           C
ATOM    827  C   THR B 111      29.390  10.876 100.870  1.00127.56           C
ATOM    828  O   THR B 111      28.733  11.774 100.353  1.00127.56           O
ATOM    829  N   LYS B 112      29.710   9.739 100.209  1.00 82.51           N
ATOM    830  CA  LYS B 112      29.236   9.456  98.884  1.00 82.51           C
ATOM    831  CB  LYS B 112      29.883   8.212  98.256  1.00 82.51           C
ATOM    832  CG  LYS B 112      29.366   7.932  96.844  1.00 82.51           C
ATOM    833  CD  LYS B 112      30.203   6.917  96.065  0.00 82.51           C
ATOM    834  CE  LYS B 112      29.677   6.650  94.654  0.00 82.51           C
ATOM    835  NZ  LYS B 112      30.538   5.662  93.965  0.00 82.51           N
ATOM    836  C   LYS B 112      27.760   9.208  98.940  1.00 82.51           C
ATOM    837  O   LYS B 112      27.015   9.581  98.033  1.00 82.51           O
ATOM    838  N   LYS B 113      27.304   8.554 100.022  1.00 97.04           N
ATOM    839  CA  LYS B 113      25.927   8.189 100.167  1.00 97.04           C
ATOM    840  CB  LYS B 113      25.652   7.343 101.422  1.00 97.04           C
ATOM    841  CG  LYS B 113      24.222   6.801 101.478  1.00 97.04           C
ATOM    842  CD  LYS B 113      24.040   5.644 102.462  1.00 97.04           C
ATOM    843  CE  LYS B 113      24.479   4.294 101.891  1.00 97.04           C
ATOM    844  NZ  LYS B 113      25.946   4.281 101.692  1.00 97.04           N
ATOM    845  C   LYS B 113      25.076   9.419 100.235  1.00 97.04           C
ATOM    846  O   LYS B 113      23.942   9.404  99.758  1.00 97.04           O
ATOM    847  N   GLN B 114      25.565  10.493 100.890  1.00 71.88           N
ATOM    848  CA  GLN B 114      24.803  11.709 101.000  1.00 71.88           C
ATOM    849  CB  GLN B 114      25.327  12.670 102.080  1.00 71.88           C
ATOM    850  CG  GLN B 114      25.149  12.117 103.495  1.00 71.88           C
ATOM    851  CD  GLN B 114      25.417  13.243 104.479  1.00 71.88           C
ATOM    852  OE1 GLN B 114      25.827  13.012 105.616  1.00 71.88           O
ATOM    853  NE2 GLN B 114      25.163  14.502 104.034  1.00 71.88           N
ATOM    854  C   GLN B 114      24.747  12.449  99.700  1.00 71.88           C
ATOM    855  O   GLN B 114      23.714  13.014  99.341  1.00 71.88           O
ATOM    856  N   ALA B 115      25.866  12.483  98.955  1.00 40.45           N
ATOM    857  CA  ALA B 115      25.857  13.214  97.726  1.00 40.45           C
ATOM    858  CB  ALA B 115      27.211  13.168  96.999  1.00 40.45           C
ATOM    859  C   ALA B 115      24.825  12.588  96.841  1.00 40.45           C
ATOM    860  O   ALA B 115      24.003  13.282  96.242  1.00 40.45           O
ATOM    861  N   ASP B 116      24.815  11.242  96.783  1.00 50.60           N
ATOM    862  CA  ASP B 116      23.923  10.520  95.918  1.00 50.60           C
ATOM    863  CB  ASP B 116      24.183   9.001  95.929  1.00 50.60           C
ATOM    864  CG  ASP B 116      23.421   8.361  94.772  1.00 50.60           C
ATOM    865  OD1 ASP B 116      22.188   8.591  94.660  1.00 50.60           O
ATOM    866  OD2 ASP B 116      24.072   7.637  93.972  1.00 50.60           O
ATOM    867  C   ASP B 116      22.493  10.750  96.316  1.00 50.60           C
ATOM    868  O   ASP B 116      21.644  10.994  95.461  1.00 50.60           O
ATOM    869  N   ALA B 117      22.188  10.681  97.626  1.00 33.29           N
ATOM    870  CA  ALA B 117      20.838  10.833  98.099  1.00 33.29           C
ATOM    871  CB  ALA B 117      20.719  10.638  99.621  1.00 33.29           C
ATOM    872  C   ALA B 117      20.359  12.218  97.784  1.00 33.29           C
ATOM    873  O   ALA B 117      19.201  12.417  97.419  1.00 33.29           O
ATOM    874  N   VAL B 118      21.234  13.225  97.962  1.00 37.13           N
ATOM    875  CA  VAL B 118      20.869  14.584  97.680  1.00 37.13           C
ATOM    876  CB  VAL B 118      21.933  15.563  98.087  1.00 37.13           C
ATOM    877  CG1 VAL B 118      21.509  16.969  97.633  1.00 37.13           C
ATOM    878  CG2 VAL B 118      22.148  15.446  99.605  1.00 37.13           C
ATOM    879  C   VAL B 118      20.640  14.751  96.208  1.00 37.13           C
ATOM    880  O   VAL B 118      19.654  15.356  95.791  1.00 37.13           O
ATOM    881  N   LEU B 119      21.547  14.203  95.377  1.00 51.65           N
ATOM    882  CA  LEU B 119      21.451  14.362  93.951  1.00 51.65           C
ATOM    883  CB  LEU B 119      22.627  13.694  93.218  1.00 51.65           C
ATOM    884  CG  LEU B 119      22.558  13.815  91.685  1.00 51.65           C
ATOM    885  CD1 LEU B 119      22.597  15.282  91.231  1.00 51.65           C
ATOM    886  CD2 LEU B 119      23.644  12.959  91.013  1.00 51.65           C
ATOM    887  C   LEU B 119      20.191  13.733  93.446  1.00 51.65           C
ATOM    888  O   LEU B 119      19.441  14.349  92.691  1.00 51.65           O
ATOM    889  N   THR B 120      19.905  12.494  93.889  1.00 33.23           N
ATOM    890  CA  THR B 120      18.761  11.783  93.400  1.00 33.23           C
ATOM    891  CB  THR B 120      18.629  10.412  93.995  1.00 33.23           C
ATOM    892  OG1 THR B 120      19.793   9.645  93.714  1.00 33.23           O
ATOM    893  CG2 THR B 120      17.388   9.727  93.396  1.00 33.23           C
ATOM    894  C   THR B 120      17.530  12.553  93.747  1.00 33.23           C
ATOM    895  O   THR B 120      16.635  12.715  92.918  1.00 33.23           O
ATOM    896  N   ALA B 121      17.461  13.073  94.985  1.00 26.29           N
ATOM    897  CA  ALA B 121      16.289  13.772  95.421  1.00 26.29           C
ATOM    898  CB  ALA B 121      16.408  14.269  96.872  1.00 26.29           C
ATOM    899  C   ALA B 121      16.082  14.976  94.556  1.00 26.29           C
ATOM    900  O   ALA B 121      14.964  15.262  94.131  1.00 26.29           O
ATOM    901  N   ALA B 122      17.170  15.705  94.255  1.00 35.66           N
ATOM    902  CA  ALA B 122      17.066  16.926  93.509  1.00 35.66           C
ATOM    903  CB  ALA B 122      18.419  17.640  93.354  1.00 35.66           C
ATOM    904  C   ALA B 122      16.526  16.677  92.130  1.00 35.66           C
ATOM    905  O   ALA B 122      15.691  17.441  91.647  1.00 35.66           O
ATOM    906  N   LEU B 123      16.998  15.611  91.452  1.00 44.44           N
ATOM    907  CA  LEU B 123      16.580  15.327  90.104  1.00 44.44           C
ATOM    908  CB  LEU B 123      17.377  14.179  89.464  1.00 44.44           C
ATOM    909  CG  LEU B 123      18.869  14.516  89.287  1.00 44.44           C
ATOM    910  CD1 LEU B 123      19.624  13.372  88.593  1.00 44.44           C
ATOM    911  CD2 LEU B 123      19.052  15.873  88.588  1.00 44.44           C
ATOM    912  C   LEU B 123      15.131  14.960  90.078  1.00 44.44           C
ATOM    913  O   LEU B 123      14.389  15.385  89.194  1.00 44.44           O
ATOM    914  N   GLU B 124      14.692  14.152  91.060  1.00 76.79           N
ATOM    915  CA  GLU B 124      13.334  13.696  91.121  1.00 76.79           C
ATOM    916  CB  GLU B 124      13.087  12.776  92.329  1.00 76.79           C
ATOM    917  CG  GLU B 124      14.027  11.569  92.410  1.00 76.79           C
ATOM    918  CD  GLU B 124      13.789  10.660  91.215  1.00 76.79           C
ATOM    919  OE1 GLU B 124      13.757  11.178  90.067  1.00 76.79           O
ATOM    920  OE2 GLU B 124      13.639   9.429  91.439  1.00 76.79           O
ATOM    921  C   GLU B 124      12.452  14.891  91.318  1.00 76.79           C
ATOM    922  O   GLU B 124      11.394  15.002  90.700  1.00 76.79           O
ATOM    923  N   THR B 125      12.878  15.824  92.192  1.00 34.10           N
ATOM    924  CA  THR B 125      12.093  16.984  92.514  1.00 34.10           C
ATOM    925  CB  THR B 125      12.714  17.817  93.598  1.00 34.10           C
ATOM    926  OG1 THR B 125      12.892  17.036  94.771  1.00 34.10           O
ATOM    927  CG2 THR B 125      11.788  19.010  93.897  1.00 34.10           C
ATOM    928  C   THR B 125      11.936  17.848  91.298  1.00 34.10           C
ATOM    929  O   THR B 125      10.850  18.359  91.028  1.00 34.10           O
ATOM    930  N   ILE B 126      13.019  18.029  90.520  1.00 94.47           N
ATOM    931  CA  ILE B 126      12.968  18.864  89.351  1.00 94.47           C
ATOM    932  CB  ILE B 126      14.281  18.920  88.620  1.00 94.47           C
ATOM    933  CG1 ILE B 126      15.382  19.556  89.482  1.00 94.47           C
ATOM    934  CG2 ILE B 126      14.043  19.663  87.295  1.00 94.47           C
ATOM    935  CD1 ILE B 126      15.127  21.025  89.799  1.00 94.47           C
ATOM    936  C   ILE B 126      11.978  18.286  88.385  1.00 94.47           C
ATOM    937  O   ILE B 126      11.159  19.007  87.818  1.00 94.47           O
ATOM    938  N   ILE B 127      12.022  16.956  88.178  1.00 44.18           N
ATOM    939  CA  ILE B 127      11.161  16.330  87.215  1.00 44.18           C
ATOM    940  CB  ILE B 127      11.416  14.860  87.062  1.00 44.18           C
ATOM    941  CG1 ILE B 127      12.824  14.623  86.490  1.00 44.18           C
ATOM    942  CG2 ILE B 127      10.290  14.270  86.197  1.00 44.18           C
ATOM    943  CD1 ILE B 127      13.265  13.161  86.534  1.00 44.18           C
ATOM    944  C   ILE B 127       9.736  16.509  87.628  1.00 44.18           C
ATOM    945  O   ILE B 127       8.871  16.772  86.792  1.00 44.18           O
ATOM    946  N   GLU B 128       9.455  16.347  88.933  1.00105.31           N
ATOM    947  CA  GLU B 128       8.113  16.447  89.423  1.00105.31           C
ATOM    948  CB  GLU B 128       8.008  16.087  90.913  1.00105.31           C
ATOM    949  CG  GLU B 128       6.583  15.751  91.342  1.00105.31           C
ATOM    950  CD  GLU B 128       6.264  14.369  90.787  1.00105.31           C
ATOM    951  OE1 GLU B 128       7.205  13.535  90.705  1.00105.31           O
ATOM    952  OE2 GLU B 128       5.078  14.129  90.440  1.00105.31           O
ATOM    953  C   GLU B 128       7.623  17.852  89.255  1.00105.31           C
ATOM    954  O   GLU B 128       6.493  18.076  88.824  1.00105.31           O
ATOM    955  N   ALA B 129       8.476  18.843  89.582  1.00 28.68           N
ATOM    956  CA  ALA B 129       8.067  20.215  89.504  1.00 28.68           C
ATOM    957  CB  ALA B 129       9.162  21.192  89.969  1.00 28.68           C
ATOM    958  C   ALA B 129       7.739  20.550  88.080  1.00 28.68           C
ATOM    959  O   ALA B 129       6.726  21.190  87.803  1.00 28.68           O
ATOM    960  N   VAL B 130       8.589  20.114  87.133  1.00 33.40           N
ATOM    961  CA  VAL B 130       8.388  20.416  85.742  1.00 33.40           C
ATOM    962  CB  VAL B 130       9.516  19.938  84.877  1.00 33.40           C
ATOM    963  CG1 VAL B 130       9.149  20.200  83.407  1.00 33.40           C
ATOM    964  CG2 VAL B 130      10.810  20.639  85.329  1.00 33.40           C
ATOM    965  C   VAL B 130       7.134  19.763  85.244  1.00 33.40           C
ATOM    966  O   VAL B 130       6.354  20.376  84.518  1.00 33.40           O
ATOM    967  N   SER B 131       6.900  18.495  85.635  1.00 35.88           N
ATOM    968  CA  SER B 131       5.760  17.767  85.153  1.00 35.88           C
ATOM    969  CB  SER B 131       5.703  16.326  85.683  1.00 35.88           C
ATOM    970  OG  SER B 131       6.819  15.590  85.203  1.00 35.88           O
ATOM    971  C   SER B 131       4.510  18.463  85.601  1.00 35.88           C
ATOM    972  O   SER B 131       3.492  18.415  84.910  1.00 35.88           O
ATOM    973  N   SER B 132       4.551  19.098  86.790  1.00 50.89           N
ATOM    974  CA  SER B 132       3.415  19.790  87.333  1.00 50.89           C
ATOM    975  CB  SER B 132       3.502  20.031  88.857  1.00 50.89           C
ATOM    976  OG  SER B 132       4.559  20.922  89.176  1.00 50.89           O
ATOM    977  C   SER B 132       3.218  21.114  86.649  1.00 50.89           C
ATOM    978  O   SER B 132       2.195  21.765  86.856  1.00 50.89           O
ATOM    979  N   GLY B 133       4.183  21.563  85.819  1.00 29.51           N
ATOM    980  CA  GLY B 133       3.999  22.814  85.131  1.00 29.51           C
ATOM    981  C   GLY B 133       4.728  23.921  85.832  1.00 29.51           C
ATOM    982  O   GLY B 133       4.526  25.094  85.519  1.00 29.51           O
ATOM    983  N   ASP B 134       5.589  23.582  86.808  1.00 60.86           N
ATOM    984  CA  ASP B 134       6.323  24.590  87.518  1.00 60.86           C
ATOM    985  CB  ASP B 134       6.566  24.201  88.989  1.00 60.86           C
ATOM    986  CG  ASP B 134       6.987  25.433  89.775  1.00 60.86           C
ATOM    987  OD1 ASP B 134       8.190  25.799  89.709  1.00 60.86           O
ATOM    988  OD2 ASP B 134       6.111  26.014  90.469  1.00 60.86           O
ATOM    989  C   ASP B 134       7.642  24.775  86.828  1.00 60.86           C
ATOM    990  O   ASP B 134       8.144  23.868  86.168  1.00 60.86           O
ATOM    991  N   LYS B 135       8.222  25.990  86.936  1.00 49.13           N
ATOM    992  CA  LYS B 135       9.495  26.251  86.325  1.00 49.13           C
ATOM    993  CB  LYS B 135       9.577  27.629  85.646  1.00 49.13           C
ATOM    994  CG  LYS B 135      10.880  27.857  84.879  1.00 49.13           C
ATOM    995  CD  LYS B 135      10.813  29.043  83.916  1.00 49.13           C
ATOM    996  CE  LYS B 135      12.110  29.278  83.142  1.00 49.13           C
ATOM    997  NZ  LYS B 135      11.879  30.266  82.065  1.00 49.13           N
ATOM    998  C   LYS B 135      10.521  26.218  87.412  1.00 49.13           C
ATOM    999  O   LYS B 135      10.330  26.802  88.478  1.00 49.13           O
ATOM   1000  N   VAL B 136      11.641  25.509  87.170  1.00 48.94           N
ATOM   1001  CA  VAL B 136      12.672  25.429  88.164  1.00 48.94           C
ATOM   1002  CB  VAL B 136      13.237  24.044  88.313  1.00 48.94           C
ATOM   1003  CG1 VAL B 136      14.360  24.078  89.361  1.00 48.94           C
ATOM   1004  CG2 VAL B 136      12.091  23.079  88.667  1.00 48.94           C
ATOM   1005  C   VAL B 136      13.784  26.334  87.719  1.00 48.94           C
ATOM   1006  O   VAL B 136      14.338  26.164  86.635  1.00 48.94           O
ATOM   1007  N   THR B 137      14.139  27.334  88.556  1.00 41.43           N
ATOM   1008  CA  THR B 137      15.171  28.261  88.179  1.00 41.43           C
ATOM   1009  CB  THR B 137      14.697  29.686  88.172  1.00 41.43           C
ATOM   1010  OG1 THR B 137      13.606  29.834  87.274  1.00 41.43           O
ATOM   1011  CG2 THR B 137      15.859  30.598  87.744  1.00 41.43           C
ATOM   1012  C   THR B 137      16.290  28.157  89.175  1.00 41.43           C
ATOM   1013  O   THR B 137      16.089  28.346  90.373  1.00 41.43           O
ATOM   1014  N   LEU B 138      17.513  27.857  88.689  1.00 79.36           N
ATOM   1015  CA  LEU B 138      18.653  27.703  89.549  1.00 79.36           C
ATOM   1016  CB  LEU B 138      19.359  26.355  89.322  1.00 79.36           C
ATOM   1017  CG  LEU B 138      18.437  25.141  89.565  1.00 79.36           C
ATOM   1018  CD1 LEU B 138      19.174  23.816  89.325  1.00 79.36           C
ATOM   1019  CD2 LEU B 138      17.777  25.198  90.952  1.00 79.36           C
ATOM   1020  C   LEU B 138      19.618  28.795  89.204  1.00 79.36           C
ATOM   1021  O   LEU B 138      19.994  28.939  88.040  1.00 79.36           O
ATOM   1022  N   VAL B 139      20.084  29.550  90.223  1.00192.41           N
ATOM   1023  CA  VAL B 139      20.829  30.750  89.965  1.00192.41           C
ATOM   1024  CB  VAL B 139      21.377  31.364  91.222  1.00192.41           C
ATOM   1025  CG1 VAL B 139      22.164  32.634  90.856  1.00192.41           C
ATOM   1026  CG2 VAL B 139      20.212  31.601  92.200  1.00192.41           C
ATOM   1027  C   VAL B 139      21.981  30.505  89.043  1.00192.41           C
ATOM   1028  O   VAL B 139      21.846  30.710  87.866  1.00192.41           O
ATOM   1029  N   GLY B 140      23.103  29.922  89.432  1.00181.54           N
ATOM   1030  CA  GLY B 140      24.216  29.853  88.516  1.00181.54           C
ATOM   1031  C   GLY B 140      24.018  28.911  87.351  1.00181.54           C
ATOM   1032  O   GLY B 140      24.879  28.874  86.483  1.00181.54           O
ATOM   1033  N   PHE B 141      23.088  27.939  87.424  1.00149.93           N
ATOM   1034  CA  PHE B 141      22.951  26.950  86.372  1.00149.93           C
ATOM   1035  CB  PHE B 141      22.460  25.642  87.014  1.00149.93           C
ATOM   1036  CG  PHE B 141      22.571  24.498  86.076  1.00149.93           C
ATOM   1037  CD1 PHE B 141      23.794  23.932  85.806  1.00149.93           C
ATOM   1038  CD2 PHE B 141      21.441  23.968  85.500  1.00149.93           C
ATOM   1039  CE1 PHE B 141      23.893  22.864  84.949  1.00149.93           C
ATOM   1040  CE2 PHE B 141      21.534  22.899  84.643  1.00149.93           C
ATOM   1041  CZ  PHE B 141      22.761  22.348  84.365  1.00149.93           C
ATOM   1042  C   PHE B 141      22.079  27.248  85.161  1.00149.93           C
ATOM   1043  O   PHE B 141      22.553  27.202  84.023  1.00149.93           O
ATOM   1044  N   GLY B 142      20.778  27.581  85.367  1.00 39.02           N
ATOM   1045  CA  GLY B 142      19.842  27.717  84.270  1.00 39.02           C
ATOM   1046  C   GLY B 142      18.470  27.327  84.774  1.00 39.02           C
ATOM   1047  O   GLY B 142      18.257  27.276  85.984  1.00 39.02           O
ATOM   1048  N   SER B 143      17.498  27.036  83.865  1.00 43.00           N
ATOM   1049  CA  SER B 143      16.163  26.730  84.324  1.00 43.00           C
ATOM   1050  CB  SER B 143      15.206  27.928  84.215  1.00 43.00           C
ATOM   1051  OG  SER B 143      15.069  28.318  82.856  1.00 43.00           O
ATOM   1052  C   SER B 143      15.560  25.609  83.518  1.00 43.00           C
ATOM   1053  O   SER B 143      15.985  25.337  82.396  1.00 43.00           O
ATOM   1054  N   PHE B 144      14.542  24.921  84.097  1.00 59.83           N
ATOM   1055  CA  PHE B 144      13.856  23.829  83.449  1.00 59.83           C
ATOM   1056  CB  PHE B 144      13.952  22.494  84.212  1.00 59.83           C
ATOM   1057  CG  PHE B 144      15.370  22.036  84.257  1.00 59.83           C
ATOM   1058  CD1 PHE B 144      16.229  22.522  85.216  1.00 59.83           C
ATOM   1059  CD2 PHE B 144      15.835  21.111  83.352  1.00 59.83           C
ATOM   1060  CE1 PHE B 144      17.536  22.096  85.266  1.00 59.83           C
ATOM   1061  CE2 PHE B 144      17.141  20.682  83.398  1.00 59.83           C
ATOM   1062  CZ  PHE B 144      17.995  21.176  84.355  1.00 59.83           C
ATOM   1063  C   PHE B 144      12.386  24.150  83.421  1.00 59.83           C
ATOM   1064  O   PHE B 144      11.827  24.614  84.415  1.00 59.83           O
ATOM   1065  N   GLU B 145      11.716  23.901  82.271  1.00 84.28           N
ATOM   1066  CA  GLU B 145      10.302  24.163  82.196  1.00 84.28           C
ATOM   1067  CB  GLU B 145       9.938  25.590  81.741  1.00 84.28           C
ATOM   1068  CG  GLU B 145      10.257  25.896  80.273  1.00 84.28           C
ATOM   1069  CD  GLU B 145      11.728  26.262  80.148  1.00 84.28           C
ATOM   1070  OE1 GLU B 145      12.447  26.169  81.177  1.00 84.28           O
ATOM   1071  OE2 GLU B 145      12.152  26.643  79.024  1.00 84.28           O
ATOM   1072  C   GLU B 145       9.681  23.234  81.195  1.00 84.28           C
ATOM   1073  O   GLU B 145      10.371  22.545  80.448  1.00 84.28           O
ATOM   1074  N   SER B 146       8.330  23.200  81.168  1.00 40.75           N
ATOM   1075  CA  SER B 146       7.619  22.367  80.240  1.00 40.75           C
ATOM   1076  CB  SER B 146       6.344  21.746  80.842  1.00 40.75           C
ATOM   1077  OG  SER B 146       5.687  20.936  79.878  1.00 40.75           O
ATOM   1078  C   SER B 146       7.204  23.237  79.088  1.00 40.75           C
ATOM   1079  O   SER B 146       6.860  24.400  79.274  1.00 40.75           O
ATOM   1080  N   ARG B 147       7.257  22.691  77.852  1.00 62.53           N
ATOM   1081  CA  ARG B 147       6.872  23.470  76.705  1.00 62.53           C
ATOM   1082  CB  ARG B 147       8.042  23.779  75.757  1.00 62.53           C
ATOM   1083  CG  ARG B 147       9.115  24.651  76.410  1.00 62.53           C
ATOM   1084  CD  ARG B 147      10.246  25.069  75.469  1.00 62.53           C
ATOM   1085  NE  ARG B 147      11.185  25.905  76.268  1.00 62.53           N
ATOM   1086  CZ  ARG B 147      12.287  26.454  75.683  1.00 62.53           C
ATOM   1087  NH1 ARG B 147      12.520  26.268  74.353  1.00 62.53           N
ATOM   1088  NH2 ARG B 147      13.159  27.195  76.430  1.00 62.53           N
ATOM   1089  C   ARG B 147       5.850  22.707  75.918  1.00 62.53           C
ATOM   1090  O   ARG B 147       5.889  21.479  75.846  1.00 62.53           O
ATOM   1091  N   GLU B 148       4.882  23.432  75.320  1.00 74.23           N
ATOM   1092  CA  GLU B 148       3.861  22.802  74.530  1.00 74.23           C
ATOM   1093  CB  GLU B 148       2.572  23.636  74.410  1.00 74.23           C
ATOM   1094  CG  GLU B 148       1.782  23.738  75.718  1.00 74.23           C
ATOM   1095  CD  GLU B 148       1.058  22.416  75.942  1.00 74.23           C
ATOM   1096  OE1 GLU B 148       0.260  22.021  75.049  1.00 74.23           O
ATOM   1097  OE2 GLU B 148       1.292  21.783  77.005  1.00 74.23           O
ATOM   1098  C   GLU B 148       4.392  22.566  73.147  1.00 74.23           C
ATOM   1099  O   GLU B 148       5.199  23.338  72.632  1.00 74.23           O
ATOM   1100  N   ARG B 149       3.935  21.467  72.513  1.00129.00           N
ATOM   1101  CA  ARG B 149       4.374  21.128  71.189  1.00129.00           C
ATOM   1102  CB  ARG B 149       5.199  19.830  71.163  1.00129.00           C
ATOM   1103  CG  ARG B 149       6.004  19.602  69.883  1.00129.00           C
ATOM   1104  CD  ARG B 149       7.148  20.604  69.716  1.00129.00           C
ATOM   1105  NE  ARG B 149       7.548  21.040  71.083  1.00129.00           N
ATOM   1106  CZ  ARG B 149       8.757  21.642  71.290  1.00129.00           C
ATOM   1107  NH1 ARG B 149       9.638  21.772  70.256  1.00129.00           N
ATOM   1108  NH2 ARG B 149       9.079  22.115  72.528  1.00129.00           N
ATOM   1109  C   ARG B 149       3.143  20.894  70.374  1.00129.00           C
ATOM   1110  O   ARG B 149       2.190  20.273  70.841  1.00129.00           O
ATOM   1111  N   LYS B 150       3.131  21.403  69.127  1.00149.00           N
ATOM   1112  CA  LYS B 150       1.993  21.223  68.275  1.00149.00           C
ATOM   1113  CB  LYS B 150       1.855  22.282  67.164  1.00149.00           C
ATOM   1114  CG  LYS B 150       3.075  22.413  66.247  1.00149.00           C
ATOM   1115  CD  LYS B 150       4.316  22.974  66.942  1.00149.00           C
ATOM   1116  CE  LYS B 150       4.303  24.501  67.047  1.00149.00           C
ATOM   1117  NZ  LYS B 150       5.521  24.975  67.740  1.00149.00           N
ATOM   1118  C   LYS B 150       2.081  19.871  67.638  1.00149.00           C
ATOM   1119  O   LYS B 150       3.136  19.238  67.629  1.00149.00           O
ATOM   1120  N   ALA B 151       0.945  19.385  67.104  1.00 32.41           N
ATOM   1121  CA  ALA B 151       0.904  18.095  66.477  1.00 32.41           C
ATOM   1122  CB  ALA B 151      -0.502  17.685  66.003  1.00 32.41           C
ATOM   1123  C   ALA B 151       1.798  18.138  65.280  1.00 32.41           C
ATOM   1124  O   ALA B 151       2.007  19.193  64.685  1.00 32.41           O
ATOM   1125  N   ARG B 152       2.377  16.976  64.912  1.00117.32           N
ATOM   1126  CA  ARG B 152       3.283  16.935  63.800  1.00117.32           C
ATOM   1127  CB  ARG B 152       4.755  16.961  64.242  1.00117.32           C
ATOM   1128  CG  ARG B 152       5.126  15.775  65.133  1.00117.32           C
ATOM   1129  CD  ARG B 152       6.497  15.906  65.796  1.00117.32           C
ATOM   1130  NE  ARG B 152       6.271  16.301  67.214  1.00117.32           N
ATOM   1131  CZ  ARG B 152       6.069  15.333  68.154  1.00117.32           C
ATOM   1132  NH1 ARG B 152       6.076  14.019  67.788  1.00117.32           N
ATOM   1133  NH2 ARG B 152       5.867  15.679  69.461  1.00117.32           N
ATOM   1134  C   ARG B 152       3.056  15.650  63.062  1.00117.32           C
ATOM   1135  O   ARG B 152       2.337  14.774  63.519  1.00117.32           O
ATOM   1136  N   GLU B 153       3.668  15.525  61.862  1.00124.87           N
ATOM   1137  CA  GLU B 153       3.521  14.332  61.078  1.00124.87           C
ATOM   1138  CB  GLU B 153       3.485  14.579  59.558  1.00124.87           C
ATOM   1139  CG  GLU B 153       2.244  15.335  59.082  0.00124.87           C
ATOM   1140  CD  GLU B 153       1.049  14.399  59.190  0.00124.87           C
ATOM   1141  OE1 GLU B 153       0.944  13.470  58.346  0.00124.87           O
ATOM   1142  OE2 GLU B 153       0.227  14.597  60.123  0.00124.87           O
ATOM   1143  C   GLU B 153       4.710  13.473  61.346  1.00124.87           C
ATOM   1144  O   GLU B 153       5.802  13.962  61.631  1.00124.87           O
ATOM   1145  N   GLY B 154       4.508  12.145  61.277  1.00 17.27           N
ATOM   1146  CA  GLY B 154       5.583  11.231  61.507  1.00 17.27           C
ATOM   1147  C   GLY B 154       5.201   9.952  60.845  1.00 17.27           C
ATOM   1148  O   GLY B 154       4.127   9.841  60.258  1.00 17.27           O
ATOM   1149  N   ARG B 155       6.094   8.948  60.903  1.00 74.14           N
ATOM   1150  CA  ARG B 155       5.776   7.688  60.308  1.00 74.14           C
ATOM   1151  CB  ARG B 155       6.501   7.471  58.971  1.00 74.14           C
ATOM   1152  CG  ARG B 155       6.096   6.191  58.245  1.00 74.14           C
ATOM   1153  CD  ARG B 155       6.576   6.164  56.795  1.00 74.14           C
ATOM   1154  NE  ARG B 155       5.882   7.283  56.099  1.00 74.14           N
ATOM   1155  CZ  ARG B 155       6.161   7.554  54.791  1.00 74.14           C
ATOM   1156  NH1 ARG B 155       7.072   6.798  54.118  1.00 74.14           N
ATOM   1157  NH2 ARG B 155       5.525   8.586  54.159  1.00 74.14           N
ATOM   1158  C   ARG B 155       6.217   6.640  61.276  1.00 74.14           C
ATOM   1159  O   ARG B 155       7.213   6.813  61.973  1.00 74.14           O
ATOM   1160  N   ASN B 156       5.481   5.515  61.366  1.00 98.66           N
ATOM   1161  CA  ASN B 156       5.918   4.541  62.322  1.00 98.66           C
ATOM   1162  CB  ASN B 156       4.797   3.917  63.172  1.00 98.66           C
ATOM   1163  CG  ASN B 156       3.875   3.136  62.266  1.00 98.66           C
ATOM   1164  OD1 ASN B 156       3.221   3.705  61.394  1.00 98.66           O
ATOM   1165  ND2 ASN B 156       3.831   1.793  62.477  1.00 98.66           N
ATOM   1166  C   ASN B 156       6.650   3.466  61.592  1.00 98.66           C
ATOM   1167  O   ASN B 156       6.270   3.037  60.509  1.00 98.66           O
ATOM   1168  N   PRO B 157       7.738   3.056  62.174  1.00158.21           N
ATOM   1169  CA  PRO B 157       8.547   2.051  61.548  1.00158.21           C
ATOM   1170  CD  PRO B 157       8.531   3.957  62.996  1.00158.21           C
ATOM   1171  CB  PRO B 157       9.871   2.053  62.306  1.00158.21           C
ATOM   1172  CG  PRO B 157       9.987   3.496  62.825  1.00158.21           C
ATOM   1173  C   PRO B 157       7.907   0.701  61.457  1.00158.21           C
ATOM   1174  O   PRO B 157       8.312  -0.079  60.595  1.00158.21           O
ATOM   1175  N   LYS B 158       6.958   0.369  62.353  1.00151.20           N
ATOM   1176  CA  LYS B 158       6.393  -0.946  62.277  1.00151.20           C
ATOM   1177  CB  LYS B 158       5.405  -1.222  63.423  1.00151.20           C
ATOM   1178  CG  LYS B 158       6.037  -1.191  64.817  1.00151.20           C
ATOM   1179  CD  LYS B 158       7.109  -2.259  65.041  1.00151.20           C
ATOM   1180  CE  LYS B 158       8.523  -1.800  64.684  1.00151.20           C
ATOM   1181  NZ  LYS B 158       9.018  -0.852  65.707  1.00151.20           N
ATOM   1182  C   LYS B 158       5.618  -1.105  61.000  1.00151.20           C
ATOM   1183  O   LYS B 158       5.957  -1.941  60.163  1.00151.20           O
ATOM   1184  N   THR B 159       4.544  -0.297  60.844  1.00 68.68           N
ATOM   1185  CA  THR B 159       3.658  -0.333  59.707  1.00 68.68           C
ATOM   1186  CB  THR B 159       2.278   0.191  59.994  1.00 68.68           C
ATOM   1187  OG1 THR B 159       2.307   1.582  60.257  1.00 68.68           O
ATOM   1188  CG2 THR B 159       1.729  -0.557  61.221  1.00 68.68           C
ATOM   1189  C   THR B 159       4.226   0.419  58.544  1.00 68.68           C
ATOM   1190  O   THR B 159       3.987   0.070  57.390  1.00 68.68           O
ATOM   1191  N   ASN B 160       5.010   1.473  58.834  1.00 71.57           N
ATOM   1192  CA  ASN B 160       5.569   2.355  57.847  1.00 71.57           C
ATOM   1193  CB  ASN B 160       6.207   1.600  56.664  1.00 71.57           C
ATOM   1194  CG  ASN B 160       7.090   2.575  55.895  1.00 71.57           C
ATOM   1195  OD1 ASN B 160       6.672   3.176  54.909  1.00 71.57           O
ATOM   1196  ND2 ASN B 160       8.353   2.742  56.372  1.00 71.57           N
ATOM   1197  C   ASN B 160       4.492   3.252  57.318  1.00 71.57           C
ATOM   1198  O   ASN B 160       4.653   3.886  56.274  1.00 71.57           O
ATOM   1199  N   GLU B 161       3.360   3.357  58.039  1.00 48.23           N
ATOM   1200  CA  GLU B 161       2.322   4.245  57.602  1.00 48.23           C
ATOM   1201  CB  GLU B 161       0.912   3.778  58.004  1.00 48.23           C
ATOM   1202  CG  GLU B 161      -0.213   4.519  57.276  0.00 48.23           C
ATOM   1203  CD  GLU B 161      -1.529   3.840  57.627  0.00 48.23           C
ATOM   1204  OE1 GLU B 161      -1.515   2.953  58.522  0.00 48.23           O
ATOM   1205  OE2 GLU B 161      -2.564   4.198  57.005  0.00 48.23           O
ATOM   1206  C   GLU B 161       2.570   5.591  58.210  1.00 48.23           C
ATOM   1207  O   GLU B 161       3.159   5.705  59.284  1.00 48.23           O
ATOM   1208  N   LYS B 162       2.135   6.664  57.519  1.00113.33           N
ATOM   1209  CA  LYS B 162       2.322   7.973  58.073  1.00113.33           C
ATOM   1210  CB  LYS B 162       2.144   9.126  57.076  1.00113.33           C
ATOM   1211  CG  LYS B 162       3.278   9.227  56.061  1.00113.33           C
ATOM   1212  CD  LYS B 162       3.012  10.258  54.971  1.00113.33           C
ATOM   1213  CE  LYS B 162       3.223  11.702  55.428  1.00113.33           C
ATOM   1214  NZ  LYS B 162       2.137  12.100  56.348  1.00113.33           N
ATOM   1215  C   LYS B 162       1.305   8.147  59.140  1.00113.33           C
ATOM   1216  O   LYS B 162       0.244   7.526  59.113  1.00113.33           O
ATOM   1217  N   MET B 163       1.625   8.981  60.143  1.00 97.62           N
ATOM   1218  CA  MET B 163       0.678   9.185  61.192  1.00 97.62           C
ATOM   1219  CB  MET B 163       0.869   8.210  62.368  1.00 97.62           C
ATOM   1220  CG  MET B 163       2.224   8.336  63.065  1.00 97.62           C
ATOM   1221  SD  MET B 163       2.618   6.950  64.173  1.00 97.62           S
ATOM   1222  CE  MET B 163       1.199   7.214  65.273  1.00 97.62           C
ATOM   1223  C   MET B 163       0.823  10.582  61.691  1.00 97.62           C
ATOM   1224  O   MET B 163       1.813  11.259  61.415  1.00 97.62           O
ATOM   1225  N   GLU B 164      -0.202  11.068  62.416  1.00 38.73           N
ATOM   1226  CA  GLU B 164      -0.111  12.384  62.967  1.00 38.73           C
ATOM   1227  CB  GLU B 164      -1.384  13.233  62.809  1.00 38.73           C
ATOM   1228  CG  GLU B 164      -1.227  14.644  63.383  1.00 38.73           C
ATOM   1229  CD  GLU B 164      -2.508  15.421  63.114  1.00 38.73           C
ATOM   1230  OE1 GLU B 164      -3.496  14.790  62.654  1.00 38.73           O
ATOM   1231  OE2 GLU B 164      -2.515  16.657  63.360  1.00 38.73           O
ATOM   1232  C   GLU B 164       0.133  12.209  64.420  1.00 38.73           C
ATOM   1233  O   GLU B 164      -0.531  11.418  65.091  1.00 38.73           O
ATOM   1234  N   ILE B 165       1.115  12.952  64.944  1.00 56.61           N
ATOM   1235  CA  ILE B 165       1.430  12.855  66.328  1.00 56.61           C
ATOM   1236  CB  ILE B 165       2.904  12.916  66.612  1.00 56.61           C
ATOM   1237  CG1 ILE B 165       3.605  11.700  65.981  1.00 56.61           C
ATOM   1238  CG2 ILE B 165       3.108  13.024  68.133  1.00 56.61           C
ATOM   1239  CD1 ILE B 165       5.127  11.809  65.962  1.00 56.61           C
ATOM   1240  C   ILE B 165       0.765  14.014  66.978  1.00 56.61           C
ATOM   1241  O   ILE B 165       0.875  15.160  66.541  1.00 56.61           O
ATOM   1242  N   PRO B 166       0.042  13.702  68.011  1.00146.94           N
ATOM   1243  CA  PRO B 166      -0.741  14.648  68.748  1.00146.94           C
ATOM   1244  CD  PRO B 166      -0.189  12.329  68.423  1.00146.94           C
ATOM   1245  CB  PRO B 166      -1.605  13.817  69.699  1.00146.94           C
ATOM   1246  CG  PRO B 166      -0.882  12.459  69.786  1.00146.94           C
ATOM   1247  C   PRO B 166       0.145  15.609  69.466  1.00146.94           C
ATOM   1248  O   PRO B 166       1.331  15.331  69.636  1.00146.94           O
ATOM   1249  N   ALA B 167      -0.413  16.762  69.872  1.00 29.29           N
ATOM   1250  CA  ALA B 167       0.359  17.739  70.574  1.00 29.29           C
ATOM   1251  CB  ALA B 167      -0.400  19.049  70.837  1.00 29.29           C
ATOM   1252  C   ALA B 167       0.734  17.149  71.896  1.00 29.29           C
ATOM   1253  O   ALA B 167       0.018  16.310  72.439  1.00 29.29           O
ATOM   1254  N   THR B 168       1.902  17.559  72.432  1.00103.76           N
ATOM   1255  CA  THR B 168       2.352  17.025  73.685  1.00103.76           C
ATOM   1256  CB  THR B 168       3.250  15.833  73.515  1.00103.76           C
ATOM   1257  OG1 THR B 168       3.489  15.205  74.767  1.00103.76           O
ATOM   1258  CG2 THR B 168       4.573  16.298  72.886  1.00103.76           C
ATOM   1259  C   THR B 168       3.131  18.095  74.389  1.00103.76           C
ATOM   1260  O   THR B 168       3.171  19.239  73.946  1.00103.76           O
ATOM   1261  N   LYS B 169       3.742  17.738  75.540  1.00 97.90           N
ATOM   1262  CA  LYS B 169       4.536  18.656  76.309  1.00 97.90           C
ATOM   1263  CB  LYS B 169       3.998  18.848  77.734  1.00 97.90           C
ATOM   1264  CG  LYS B 169       2.613  19.494  77.745  1.00 97.90           C
ATOM   1265  CD  LYS B 169       1.866  19.342  79.068  1.00 97.90           C
ATOM   1266  CE  LYS B 169       1.512  17.891  79.391  1.00 97.90           C
ATOM   1267  NZ  LYS B 169       0.730  17.302  78.282  1.00 97.90           N
ATOM   1268  C   LYS B 169       5.908  18.062  76.419  1.00 97.90           C
ATOM   1269  O   LYS B 169       6.055  16.843  76.479  1.00 97.90           O
ATOM   1270  N   VAL B 170       6.957  18.916  76.424  1.00 43.74           N
ATOM   1271  CA  VAL B 170       8.300  18.413  76.524  1.00 43.74           C
ATOM   1272  CB  VAL B 170       9.053  18.456  75.224  1.00 43.74           C
ATOM   1273  CG1 VAL B 170       8.356  17.526  74.217  1.00 43.74           C
ATOM   1274  CG2 VAL B 170       9.146  19.917  74.754  1.00 43.74           C
ATOM   1275  C   VAL B 170       9.059  19.268  77.498  1.00 43.74           C
ATOM   1276  O   VAL B 170       8.755  20.443  77.686  1.00 43.74           O
ATOM   1277  N   PRO B 171      10.030  18.679  78.155  1.00 79.99           N
ATOM   1278  CA  PRO B 171      10.868  19.407  79.074  1.00 79.99           C
ATOM   1279  CD  PRO B 171      10.005  17.256  78.444  1.00 79.99           C
ATOM   1280  CB  PRO B 171      11.497  18.360  79.997  1.00 79.99           C
ATOM   1281  CG  PRO B 171      11.280  17.021  79.268  1.00 79.99           C
ATOM   1282  C   PRO B 171      11.870  20.215  78.313  1.00 79.99           C
ATOM   1283  O   PRO B 171      12.308  19.770  77.253  1.00 79.99           O
ATOM   1284  N   ALA B 172      12.261  21.395  78.835  1.00 31.03           N
ATOM   1285  CA  ALA B 172      13.221  22.199  78.136  1.00 31.03           C
ATOM   1286  CB  ALA B 172      12.596  23.368  77.357  1.00 31.03           C
ATOM   1287  C   ALA B 172      14.148  22.788  79.145  1.00 31.03           C
ATOM   1288  O   ALA B 172      13.763  23.062  80.281  1.00 31.03           O
ATOM   1289  N   PHE B 173      15.413  22.990  78.734  1.00 62.80           N
ATOM   1290  CA  PHE B 173      16.415  23.529  79.600  1.00 62.80           C
ATOM   1291  CB  PHE B 173      17.573  22.530  79.795  1.00 62.80           C
ATOM   1292  CG  PHE B 173      18.700  23.151  80.545  1.00 62.80           C
ATOM   1293  CD1 PHE B 173      18.614  23.384  81.898  1.00 62.80           C
ATOM   1294  CD2 PHE B 173      19.865  23.473  79.888  1.00 62.80           C
ATOM   1295  CE1 PHE B 173      19.668  23.947  82.577  1.00 62.80           C
ATOM   1296  CE2 PHE B 173      20.923  24.035  80.561  1.00 62.80           C
ATOM   1297  CZ  PHE B 173      20.823  24.279  81.909  1.00 62.80           C
ATOM   1298  C   PHE B 173      16.947  24.770  78.961  1.00 62.80           C
ATOM   1299  O   PHE B 173      17.178  24.811  77.754  1.00 62.80           O
ATOM   1300  N   SER B 174      17.112  25.839  79.763  1.00 44.48           N
ATOM   1301  CA  SER B 174      17.702  27.041  79.255  1.00 44.48           C
ATOM   1302  CB  SER B 174      16.790  28.274  79.357  1.00 44.48           C
ATOM   1303  OG  SER B 174      15.659  28.106  78.515  1.00 44.48           O
ATOM   1304  C   SER B 174      18.901  27.280  80.110  1.00 44.48           C
ATOM   1305  O   SER B 174      18.794  27.429  81.327  1.00 44.48           O
ATOM   1306  N   ALA B 175      20.087  27.314  79.477  1.00 35.54           N
ATOM   1307  CA  ALA B 175      21.299  27.478  80.225  1.00 35.54           C
ATOM   1308  CB  ALA B 175      22.572  27.182  79.409  1.00 35.54           C
ATOM   1309  C   ALA B 175      21.384  28.893  80.685  1.00 35.54           C
ATOM   1310  O   ALA B 175      20.932  29.814  80.011  1.00 35.54           O
ATOM   1311  N   GLY B 176      21.977  29.097  81.873  1.00 25.05           N
ATOM   1312  CA  GLY B 176      22.131  30.419  82.409  1.00 25.05           C
ATOM   1313  C   GLY B 176      23.289  31.047  81.702  1.00 25.05           C
ATOM   1314  O   GLY B 176      24.065  30.364  81.039  1.00 25.05           O
ATOM   1315  N   LYS B 177      23.447  32.376  81.866  1.00113.28           N
ATOM   1316  CA  LYS B 177      24.465  33.134  81.202  1.00113.28           C
ATOM   1317  CB  LYS B 177      24.396  34.634  81.537  1.00113.28           C
ATOM   1318  CG  LYS B 177      23.101  35.320  81.087  0.00113.28           C
ATOM   1319  CD  LYS B 177      22.851  35.283  79.575  0.00113.28           C
ATOM   1320  CE  LYS B 177      21.822  34.235  79.145  0.00113.28           C
ATOM   1321  NZ  LYS B 177      21.493  34.402  77.711  0.00113.28           N
ATOM   1322  C   LYS B 177      25.821  32.637  81.605  1.00113.28           C
ATOM   1323  O   LYS B 177      26.726  32.563  80.778  1.00113.28           O
ATOM   1324  N   LEU B 178      26.007  32.286  82.889  1.00 45.32           N
ATOM   1325  CA  LEU B 178      27.296  31.857  83.357  1.00 45.32           C
ATOM   1326  CB  LEU B 178      27.331  31.616  84.876  1.00 45.32           C
ATOM   1327  CG  LEU B 178      28.730  31.240  85.399  1.00 45.32           C
ATOM   1328  CD1 LEU B 178      29.738  32.368  85.128  0.00 45.32           C
ATOM   1329  CD2 LEU B 178      28.685  30.836  86.882  0.00 45.32           C
ATOM   1330  C   LEU B 178      27.685  30.587  82.663  1.00 45.32           C
ATOM   1331  O   LEU B 178      28.829  30.426  82.240  1.00 45.32           O
ATOM   1332  N   PHE B 179      26.727  29.655  82.513  1.00118.38           N
ATOM   1333  CA  PHE B 179      26.965  28.375  81.916  1.00118.38           C
ATOM   1334  CB  PHE B 179      25.681  27.527  81.866  1.00118.38           C
ATOM   1335  CG  PHE B 179      26.034  26.091  81.681  1.00118.38           C
ATOM   1336  CD1 PHE B 179      26.790  25.666  80.614  1.00118.38           C
ATOM   1337  CD2 PHE B 179      25.559  25.155  82.569  1.00118.38           C
ATOM   1338  CE1 PHE B 179      27.092  24.332  80.457  1.00118.38           C
ATOM   1339  CE2 PHE B 179      25.854  23.821  82.417  1.00118.38           C
ATOM   1340  CZ  PHE B 179      26.631  23.408  81.363  1.00118.38           C
ATOM   1341  C   PHE B 179      27.363  28.614  80.492  1.00118.38           C
ATOM   1342  O   PHE B 179      28.303  28.006  79.983  1.00118.38           O
ATOM   1343  N   ARG B 180      26.634  29.515  79.808  1.00141.35           N
ATOM   1344  CA  ARG B 180      26.883  29.765  78.421  1.00141.35           C
ATOM   1345  CB  ARG B 180      25.812  30.655  77.771  1.00141.35           C
ATOM   1346  CG  ARG B 180      25.866  30.622  76.244  1.00141.35           C
ATOM   1347  CD  ARG B 180      24.570  31.088  75.577  1.00141.35           C
ATOM   1348  NE  ARG B 180      23.531  30.063  75.880  1.00141.35           N
ATOM   1349  CZ  ARG B 180      22.214  30.322  75.623  1.00141.35           C
ATOM   1350  NH1 ARG B 180      21.846  31.521  75.084  1.00141.35           N
ATOM   1351  NH2 ARG B 180      21.266  29.384  75.911  1.00141.35           N
ATOM   1352  C   ARG B 180      28.234  30.386  78.237  1.00141.35           C
ATOM   1353  O   ARG B 180      28.953  30.057  77.295  1.00141.35           O
ATOM   1354  N   GLU B 181      28.616  31.310  79.137  1.00 48.55           N
ATOM   1355  CA  GLU B 181      29.876  31.983  79.012  1.00 48.55           C
ATOM   1356  CB  GLU B 181      30.025  33.180  79.967  1.00 48.55           C
ATOM   1357  CG  GLU B 181      29.103  34.341  79.579  1.00 48.55           C
ATOM   1358  CD  GLU B 181      29.309  35.487  80.558  1.00 48.55           C
ATOM   1359  OE1 GLU B 181      30.468  35.972  80.662  1.00 48.55           O
ATOM   1360  OE2 GLU B 181      28.313  35.894  81.211  1.00 48.55           O
ATOM   1361  C   GLU B 181      31.010  31.027  79.232  1.00 48.55           C
ATOM   1362  O   GLU B 181      32.061  31.162  78.607  1.00 48.55           O
ATOM   1363  N   LYS B 182      30.853  30.050  80.145  1.00 70.87           N
ATOM   1364  CA  LYS B 182      31.930  29.133  80.390  1.00 70.87           C
ATOM   1365  CB  LYS B 182      31.677  28.196  81.580  1.00 70.87           C
ATOM   1366  CG  LYS B 182      31.732  28.935  82.917  1.00 70.87           C
ATOM   1367  CD  LYS B 182      31.285  28.088  84.105  1.00 70.87           C
ATOM   1368  CE  LYS B 182      32.300  27.005  84.481  1.00 70.87           C
ATOM   1369  NZ  LYS B 182      31.881  26.321  85.724  1.00 70.87           N
ATOM   1370  C   LYS B 182      32.186  28.305  79.167  1.00 70.87           C
ATOM   1371  O   LYS B 182      33.337  28.040  78.824  1.00 70.87           O
ATOM   1372  N   VAL B 183      31.112  27.863  78.484  1.00 44.25           N
ATOM   1373  CA  VAL B 183      31.249  27.055  77.305  1.00 44.25           C
ATOM   1374  CB  VAL B 183      29.932  26.569  76.776  1.00 44.25           C
ATOM   1375  CG1 VAL B 183      30.181  25.811  75.461  1.00 44.25           C
ATOM   1376  CG2 VAL B 183      29.257  25.712  77.860  1.00 44.25           C
ATOM   1377  C   VAL B 183      31.913  27.857  76.228  1.00 44.25           C
ATOM   1378  O   VAL B 183      32.771  27.347  75.507  1.00 44.25           O
ATOM   1379  N   ALA B 184      31.506  29.129  76.050  1.00 56.06           N
ATOM   1380  CA  ALA B 184      32.183  29.933  75.074  1.00 56.06           C
ATOM   1381  CB  ALA B 184      31.320  30.256  73.840  1.00 56.06           C
ATOM   1382  C   ALA B 184      32.514  31.231  75.739  1.00 56.06           C
ATOM   1383  O   ALA B 184      31.637  32.042  76.014  1.00 56.06           O
ATOM   1384  N   PRO B 185      33.776  31.464  75.960  1.00 65.71           N
ATOM   1385  CA  PRO B 185      34.151  32.674  76.640  1.00 65.71           C
ATOM   1386  CD  PRO B 185      34.678  30.369  76.279  1.00 65.71           C
ATOM   1387  CB  PRO B 185      35.601  32.477  77.072  1.00 65.71           C
ATOM   1388  CG  PRO B 185      35.710  30.953  77.260  1.00 65.71           C
ATOM   1389  C   PRO B 185      33.924  33.876  75.795  1.00 65.71           C
ATOM   1390  O   PRO B 185      34.054  33.792  74.574  1.00 65.71           O
ATOM   1391  N   PRO B 186      33.591  34.972  76.411  1.00 97.17           N
ATOM   1392  CA  PRO B 186      33.367  36.147  75.631  1.00 97.17           C
ATOM   1393  CD  PRO B 186      32.753  34.944  77.599  1.00 97.17           C
ATOM   1394  CB  PRO B 186      32.692  37.150  76.563  1.00 97.17           C
ATOM   1395  CG  PRO B 186      31.930  36.246  77.553  1.00 97.17           C
ATOM   1396  C   PRO B 186      34.645  36.596  75.013  1.00 97.17           C
ATOM   1397  O   PRO B 186      35.667  36.645  75.697  1.00 97.17           O
ATOM   1398  N   LYS B 187      34.601  36.921  73.710  1.00244.01           N
ATOM   1399  CA  LYS B 187      35.757  37.364  72.995  1.00244.01           C
ATOM   1400  CB  LYS B 187      36.617  36.198  72.475  1.00244.01           C
ATOM   1401  CG  LYS B 187      35.829  35.181  71.644  1.00244.01           C
ATOM   1402  CD  LYS B 187      36.705  34.135  70.952  1.00244.01           C
ATOM   1403  CE  LYS B 187      35.906  33.050  70.228  1.00244.01           C
ATOM   1404  NZ  LYS B 187      36.828  32.078  69.602  1.00244.01           N
ATOM   1405  C   LYS B 187      35.231  38.118  71.825  1.00244.01           C
ATOM   1406  O   LYS B 187      34.076  37.944  71.442  1.00244.01           O
ATOM   1407  N   SER B 188      36.057  39.000  71.236  1.00 75.02           N
ATOM   1408  CA  SER B 188      35.586  39.742  70.106  1.00 75.02           C
ATOM   1409  CB  SER B 188      36.447  40.974  69.780  1.00 75.02           C
ATOM   1410  OG  SER B 188      36.386  41.906  70.850  1.00 75.02           O
ATOM   1411  C   SER B 188      35.637  38.807  68.906  1.00 75.02           C
ATOM   1412  O   SER B 188      34.555  38.520  68.329  1.00 75.02           O
ATOM   1413  OXT SER B 188      36.764  38.366  68.549  1.00 75.02           O
TER    1414      SER B 188
END
