# Supplementary material for: Comparison of histone-like HU protein DNA-binding properties and HU/IHF protein sequence alignment
Source: PLoS One. 2017 Nov 13;12(11):e0188037. doi: 10.1371/journal.pone.0188037 (PMC5683647; doi:10.1371/journal.pone.0188037)
Supplement: S3 File — (ZIP) [file pone.0188037.s003.zip › D_3.pdb]

EXPDTA    THEORETICAL MODEL, MODELLER 9.17 2017/01/17 19:06:51
REMARK   6 MODELLER OBJECTIVE FUNCTION:       764.2194
REMARK   6 MODELLER BEST TEMPLATE % SEQ ID:  94.118
REMARK   6 SEQUENCE: D_3
REMARK   6 DOPE score: -18824.11133
REMARK   6 GA341 score: 1.00000
REMARK   6 TEMPLATE: 1p71 1:A - 93:B MODELS 1:A - 187:B AT 94.1%
ATOM      1  N   MET A   1       9.378  26.539  91.457  1.00 73.64           N
ATOM      2  CA  MET A   1      10.324  26.055  92.491  1.00 73.64           C
ATOM      3  CB  MET A   1      10.453  24.521  92.431  1.00 73.64           C
ATOM      4  CG  MET A   1      11.244  23.921  93.596  1.00 73.64           C
ATOM      5  SD  MET A   1      11.501  22.124  93.492  1.00 73.64           S
ATOM      6  CE  MET A   1       9.776  21.671  93.824  1.00 73.64           C
ATOM      7  C   MET A   1      11.684  26.643  92.291  1.00 73.64           C
ATOM      8  O   MET A   1      12.256  26.572  91.203  1.00 73.64           O
ATOM      9  N   ASN A   2      12.220  27.272  93.354  1.00 50.27           N
ATOM     10  CA  ASN A   2      13.525  27.867  93.337  1.00 50.27           C
ATOM     11  CB  ASN A   2      13.601  29.168  94.152  1.00 50.27           C
ATOM     12  CG  ASN A   2      13.247  28.853  95.602  1.00 50.27           C
ATOM     13  OD1 ASN A   2      12.244  28.200  95.884  1.00 50.27           O
ATOM     14  ND2 ASN A   2      14.098  29.330  96.550  1.00 50.27           N
ATOM     15  C   ASN A   2      14.484  26.890  93.941  1.00 50.27           C
ATOM     16  O   ASN A   2      14.100  25.787  94.325  1.00 50.27           O
ATOM     17  N   LYS A   3      15.777  27.269  94.014  1.00125.23           N
ATOM     18  CA  LYS A   3      16.760  26.386  94.579  1.00125.23           C
ATOM     19  CB  LYS A   3      18.196  26.935  94.584  1.00125.23           C
ATOM     20  CG  LYS A   3      18.933  26.811  93.253  0.00125.23           C
ATOM     21  CD  LYS A   3      20.307  27.486  93.255  0.00125.23           C
ATOM     22  CE  LYS A   3      21.356  26.772  94.117  0.00125.23           C
ATOM     23  NZ  LYS A   3      21.153  27.093  95.548  0.00125.23           N
ATOM     24  C   LYS A   3      16.425  26.121  96.010  1.00125.23           C
ATOM     25  O   LYS A   3      16.533  24.988  96.474  1.00125.23           O
ATOM     26  N   GLY A   4      16.001  27.163  96.749  1.00 23.04           N
ATOM     27  CA  GLY A   4      15.728  27.000  98.147  1.00 23.04           C
ATOM     28  C   GLY A   4      14.629  26.000  98.322  1.00 23.04           C
ATOM     29  O   GLY A   4      14.688  25.154  99.214  1.00 23.04           O
ATOM     30  N   GLU A   5      13.592  26.081  97.470  1.00104.31           N
ATOM     31  CA  GLU A   5      12.447  25.218  97.558  1.00104.31           C
ATOM     32  CB  GLU A   5      11.373  25.592  96.523  1.00104.31           C
ATOM     33  CG  GLU A   5       9.972  25.103  96.883  1.00104.31           C
ATOM     34  CD  GLU A   5       9.416  26.101  97.888  1.00104.31           C
ATOM     35  OE1 GLU A   5       9.351  27.312  97.548  1.00104.31           O
ATOM     36  OE2 GLU A   5       9.060  25.667  99.016  1.00104.31           O
ATOM     37  C   GLU A   5      12.881  23.810  97.278  1.00104.31           C
ATOM     38  O   GLU A   5      12.416  22.864  97.911  1.00104.31           O
ATOM     39  N   LEU A   6      13.790  23.652  96.301  1.00 59.34           N
ATOM     40  CA  LEU A   6      14.315  22.388  95.867  1.00 59.34           C
ATOM     41  CB  LEU A   6      15.330  22.607  94.726  1.00 59.34           C
ATOM     42  CG  LEU A   6      16.027  21.344  94.196  1.00 59.34           C
ATOM     43  CD1 LEU A   6      15.036  20.407  93.500  1.00 59.34           C
ATOM     44  CD2 LEU A   6      17.223  21.707  93.302  1.00 59.34           C
ATOM     45  C   LEU A   6      15.054  21.747  97.002  1.00 59.34           C
ATOM     46  O   LEU A   6      14.897  20.555  97.269  1.00 59.34           O
ATOM     47  N   VAL A   7      15.881  22.535  97.710  1.00 32.06           N
ATOM     48  CA  VAL A   7      16.666  22.009  98.787  1.00 32.06           C
ATOM     49  CB  VAL A   7      17.547  23.046  99.420  1.00 32.06           C
ATOM     50  CG1 VAL A   7      18.304  22.395 100.591  1.00 32.06           C
ATOM     51  CG2 VAL A   7      18.461  23.647  98.338  1.00 32.06           C
ATOM     52  C   VAL A   7      15.740  21.496  99.843  1.00 32.06           C
ATOM     53  O   VAL A   7      15.957  20.421 100.400  1.00 32.06           O
ATOM     54  N   ASP A   8      14.659  22.248 100.123  1.00 39.29           N
ATOM     55  CA  ASP A   8      13.744  21.896 101.170  1.00 39.29           C
ATOM     56  CB  ASP A   8      12.570  22.881 101.280  1.00 39.29           C
ATOM     57  CG  ASP A   8      13.115  24.228 101.734  1.00 39.29           C
ATOM     58  OD1 ASP A   8      14.041  24.238 102.589  1.00 39.29           O
ATOM     59  OD2 ASP A   8      12.619  25.268 101.223  1.00 39.29           O
ATOM     60  C   ASP A   8      13.165  20.545 100.882  1.00 39.29           C
ATOM     61  O   ASP A   8      13.112  19.690 101.765  1.00 39.29           O
ATOM     62  N   ALA A   9      12.715  20.316  99.634  1.00 32.18           N
ATOM     63  CA  ALA A   9      12.117  19.064  99.260  1.00 32.18           C
ATOM     64  CB  ALA A   9      11.571  19.073  97.821  1.00 32.18           C
ATOM     65  C   ALA A   9      13.137  17.967  99.347  1.00 32.18           C
ATOM     66  O   ALA A   9      12.833  16.865  99.801  1.00 32.18           O
ATOM     67  N   VAL A  10      14.375  18.239  98.887  1.00 37.98           N
ATOM     68  CA  VAL A  10      15.428  17.260  98.853  1.00 37.98           C
ATOM     69  CB  VAL A  10      16.668  17.776  98.181  1.00 37.98           C
ATOM     70  CG1 VAL A  10      17.770  16.707  98.288  1.00 37.98           C
ATOM     71  CG2 VAL A  10      16.313  18.171  96.736  1.00 37.98           C
ATOM     72  C   VAL A  10      15.818  16.856 100.240  1.00 37.98           C
ATOM     73  O   VAL A  10      15.940  15.671 100.541  1.00 37.98           O
ATOM     74  N   ALA A  11      15.986  17.840 101.140  1.00 35.65           N
ATOM     75  CA  ALA A  11      16.440  17.548 102.468  1.00 35.65           C
ATOM     76  CB  ALA A  11      16.507  18.802 103.357  1.00 35.65           C
ATOM     77  C   ALA A  11      15.457  16.605 103.077  1.00 35.65           C
ATOM     78  O   ALA A  11      15.831  15.684 103.802  1.00 35.65           O
ATOM     79  N   GLU A  12      14.162  16.831 102.806  1.00 78.15           N
ATOM     80  CA  GLU A  12      13.140  15.990 103.346  1.00 78.15           C
ATOM     81  CB  GLU A  12      11.737  16.542 103.056  1.00 78.15           C
ATOM     82  CG  GLU A  12      10.613  15.732 103.694  0.00 78.15           C
ATOM     83  CD  GLU A  12       9.301  16.406 103.316  0.00 78.15           C
ATOM     84  OE1 GLU A  12       9.231  16.974 102.192  0.00 78.15           O
ATOM     85  OE2 GLU A  12       8.356  16.371 104.147  0.00 78.15           O
ATOM     86  C   GLU A  12      13.223  14.604 102.762  1.00 78.15           C
ATOM     87  O   GLU A  12      13.157  13.617 103.493  1.00 78.15           O
ATOM     88  N   LYS A  13      13.365  14.494 101.425  1.00 55.11           N
ATOM     89  CA  LYS A  13      13.369  13.214 100.765  1.00 55.11           C
ATOM     90  CB  LYS A  13      13.297  13.359  99.234  1.00 55.11           C
ATOM     91  CG  LYS A  13      11.962  13.952  98.771  1.00 55.11           C
ATOM     92  CD  LYS A  13      11.948  14.451  97.324  0.00 55.11           C
ATOM     93  CE  LYS A  13      10.594  15.036  96.913  0.00 55.11           C
ATOM     94  NZ  LYS A  13      10.640  15.506  95.511  0.00 55.11           N
ATOM     95  C   LYS A  13      14.596  12.415 101.115  1.00 55.11           C
ATOM     96  O   LYS A  13      14.519  11.214 101.366  1.00 55.11           O
ATOM     97  N   ALA A  14      15.767  13.074 101.072  1.00 70.86           N
ATOM     98  CA  ALA A  14      17.083  12.557 101.348  1.00 70.86           C
ATOM     99  CB  ALA A  14      18.201  13.498 100.869  1.00 70.86           C
ATOM    100  C   ALA A  14      17.308  12.307 102.806  1.00 70.86           C
ATOM    101  O   ALA A  14      18.118  11.454 103.167  1.00 70.86           O
ATOM    102  N   SER A  15      16.619  13.065 103.682  1.00 61.46           N
ATOM    103  CA  SER A  15      16.855  13.014 105.099  1.00 61.46           C
ATOM    104  CB  SER A  15      16.817  11.585 105.673  1.00 61.46           C
ATOM    105  OG  SER A  15      15.516  11.030 105.535  1.00 61.46           O
ATOM    106  C   SER A  15      18.201  13.607 105.420  1.00 61.46           C
ATOM    107  O   SER A  15      18.905  13.112 106.301  1.00 61.46           O
ATOM    108  N   VAL A  16      18.589  14.691 104.706  1.00 47.09           N
ATOM    109  CA  VAL A  16      19.814  15.397 104.982  1.00 47.09           C
ATOM    110  CB  VAL A  16      20.766  15.458 103.822  1.00 47.09           C
ATOM    111  CG1 VAL A  16      21.178  14.025 103.444  1.00 47.09           C
ATOM    112  CG2 VAL A  16      20.107  16.252 102.681  1.00 47.09           C
ATOM    113  C   VAL A  16      19.453  16.813 105.329  1.00 47.09           C
ATOM    114  O   VAL A  16      18.372  17.291 104.985  1.00 47.09           O
ATOM    115  N   THR A  17      20.377  17.522 106.018  1.00 39.28           N
ATOM    116  CA  THR A  17      20.140  18.862 106.482  1.00 39.28           C
ATOM    117  CB  THR A  17      21.293  19.423 107.268  1.00 39.28           C
ATOM    118  OG1 THR A  17      21.576  18.594 108.384  1.00 39.28           O
ATOM    119  CG2 THR A  17      20.936  20.838 107.752  1.00 39.28           C
ATOM    120  C   THR A  17      19.923  19.746 105.294  1.00 39.28           C
ATOM    121  O   THR A  17      20.358  19.442 104.185  1.00 39.28           O
ATOM    122  N   LYS A  18      19.213  20.871 105.516  1.00 99.39           N
ATOM    123  CA  LYS A  18      18.904  21.812 104.479  1.00 99.39           C
ATOM    124  CB  LYS A  18      18.080  23.012 104.983  1.00 99.39           C
ATOM    125  CG  LYS A  18      17.733  24.027 103.889  1.00 99.39           C
ATOM    126  CD  LYS A  18      16.668  25.048 104.299  1.00 99.39           C
ATOM    127  CE  LYS A  18      16.557  26.231 103.336  0.00 99.39           C
ATOM    128  NZ  LYS A  18      16.197  25.753 101.984  0.00 99.39           N
ATOM    129  C   LYS A  18      20.195  22.341 103.948  1.00 99.39           C
ATOM    130  O   LYS A  18      20.333  22.570 102.747  1.00 99.39           O
ATOM    131  N   LYS A  19      21.180  22.575 104.834  1.00 67.70           N
ATOM    132  CA  LYS A  19      22.430  23.080 104.353  1.00 67.70           C
ATOM    133  CB  LYS A  19      23.414  23.493 105.463  1.00 67.70           C
ATOM    134  CG  LYS A  19      24.561  24.351 104.920  0.00 67.70           C
ATOM    135  CD  LYS A  19      25.314  25.147 105.987  0.00 67.70           C
ATOM    136  CE  LYS A  19      26.301  26.157 105.397  0.00 67.70           C
ATOM    137  NZ  LYS A  19      25.565  27.217 104.668  0.00 67.70           N
ATOM    138  C   LYS A  19      23.093  22.037 103.499  1.00 67.70           C
ATOM    139  O   LYS A  19      23.652  22.360 102.454  1.00 67.70           O
ATOM    140  N   GLN A  20      23.040  20.755 103.912  1.00 51.30           N
ATOM    141  CA  GLN A  20      23.711  19.692 103.209  1.00 51.30           C
ATOM    142  CB  GLN A  20      23.645  18.356 103.968  1.00 51.30           C
ATOM    143  CG  GLN A  20      24.409  18.378 105.295  1.00 51.30           C
ATOM    144  CD  GLN A  20      24.211  17.028 105.970  1.00 51.30           C
ATOM    145  OE1 GLN A  20      24.857  16.711 106.969  1.00 51.30           O
ATOM    146  NE2 GLN A  20      23.283  16.207 105.412  1.00 51.30           N
ATOM    147  C   GLN A  20      23.103  19.489 101.860  1.00 51.30           C
ATOM    148  O   GLN A  20      23.808  19.252 100.879  1.00 51.30           O
ATOM    149  N   ALA A  21      21.765  19.557 101.773  1.00 29.20           N
ATOM    150  CA  ALA A  21      21.146  19.388 100.497  1.00 29.20           C
ATOM    151  CB  ALA A  21      19.612  19.479 100.569  1.00 29.20           C
ATOM    152  C   ALA A  21      21.642  20.504  99.637  1.00 29.20           C
ATOM    153  O   ALA A  21      22.002  20.297  98.479  1.00 29.20           O
ATOM    154  N   ASP A  22      21.702  21.725 100.201  1.00 54.04           N
ATOM    155  CA  ASP A  22      22.133  22.840  99.411  1.00 54.04           C
ATOM    156  CB  ASP A  22      22.008  24.206 100.101  1.00 54.04           C
ATOM    157  CG  ASP A  22      22.147  25.247  98.996  1.00 54.04           C
ATOM    158  OD1 ASP A  22      22.067  24.844  97.805  1.00 54.04           O
ATOM    159  OD2 ASP A  22      22.334  26.450  99.318  1.00 54.04           O
ATOM    160  C   ASP A  22      23.571  22.663  99.032  1.00 54.04           C
ATOM    161  O   ASP A  22      23.961  22.966  97.907  1.00 54.04           O
ATOM    162  N   ALA A  23      24.404  22.169  99.968  1.00 37.33           N
ATOM    163  CA  ALA A  23      25.809  22.024  99.720  1.00 37.33           C
ATOM    164  CB  ALA A  23      26.575  21.503 100.944  1.00 37.33           C
ATOM    165  C   ALA A  23      26.030  21.040  98.613  1.00 37.33           C
ATOM    166  O   ALA A  23      26.787  21.305  97.681  1.00 37.33           O
ATOM    167  N   VAL A  24      25.360  19.876  98.683  1.00 39.06           N
ATOM    168  CA  VAL A  24      25.533  18.850  97.695  1.00 39.06           C
ATOM    169  CB  VAL A  24      24.849  17.570  98.075  1.00 39.06           C
ATOM    170  CG1 VAL A  24      25.006  16.562  96.925  1.00 39.06           C
ATOM    171  CG2 VAL A  24      25.444  17.084  99.409  1.00 39.06           C
ATOM    172  C   VAL A  24      24.979  19.314  96.381  1.00 39.06           C
ATOM    173  O   VAL A  24      25.564  19.061  95.329  1.00 39.06           O
ATOM    174  N   LEU A  25      23.821  20.002  96.406  1.00 51.51           N
ATOM    175  CA  LEU A  25      23.181  20.447  95.198  1.00 51.51           C
ATOM    176  CB  LEU A  25      21.827  21.132  95.470  1.00 51.51           C
ATOM    177  CG  LEU A  25      21.106  21.623  94.198  1.00 51.51           C
ATOM    178  CD1 LEU A  25      20.656  20.448  93.318  1.00 51.51           C
ATOM    179  CD2 LEU A  25      19.962  22.597  94.531  1.00 51.51           C
ATOM    180  C   LEU A  25      24.046  21.446  94.484  1.00 51.51           C
ATOM    181  O   LEU A  25      24.234  21.352  93.272  1.00 51.51           O
ATOM    182  N   SER A  26      24.611  22.421  95.223  1.00 37.72           N
ATOM    183  CA  SER A  26      25.389  23.461  94.611  1.00 37.72           C
ATOM    184  CB  SER A  26      25.846  24.534  95.615  1.00 37.72           C
ATOM    185  OG  SER A  26      24.725  25.266  96.090  1.00 37.72           O
ATOM    186  C   SER A  26      26.597  22.867  93.956  1.00 37.72           C
ATOM    187  O   SER A  26      26.972  23.265  92.855  1.00 37.72           O
ATOM    188  N   ALA A  27      27.239  21.890  94.618  1.00 35.47           N
ATOM    189  CA  ALA A  27      28.414  21.263  94.083  1.00 35.47           C
ATOM    190  CB  ALA A  27      29.021  20.219  95.037  1.00 35.47           C
ATOM    191  C   ALA A  27      28.057  20.538  92.820  1.00 35.47           C
ATOM    192  O   ALA A  27      28.842  20.502  91.876  1.00 35.47           O
ATOM    193  N   ALA A  28      26.872  19.901  92.782  1.00 36.60           N
ATOM    194  CA  ALA A  28      26.482  19.127  91.634  1.00 36.60           C
ATOM    195  CB  ALA A  28      25.152  18.381  91.849  1.00 36.60           C
ATOM    196  C   ALA A  28      26.321  20.014  90.432  1.00 36.60           C
ATOM    197  O   ALA A  28      26.766  19.673  89.337  1.00 36.60           O
ATOM    198  N   ILE A  29      25.664  21.176  90.609  1.00 39.79           N
ATOM    199  CA  ILE A  29      25.421  22.097  89.533  1.00 39.79           C
ATOM    200  CB  ILE A  29      24.564  23.253  89.963  1.00 39.79           C
ATOM    201  CG1 ILE A  29      23.154  22.767  90.334  1.00 39.79           C
ATOM    202  CG2 ILE A  29      24.596  24.321  88.860  1.00 39.79           C
ATOM    203  CD1 ILE A  29      22.303  23.829  91.030  1.00 39.79           C
ATOM    204  C   ILE A  29      26.719  22.661  89.061  1.00 39.79           C
ATOM    205  O   ILE A  29      26.946  22.795  87.859  1.00 39.79           O
ATOM    206  N   GLU A  30      27.604  23.020  90.008  1.00 86.70           N
ATOM    207  CA  GLU A  30      28.849  23.624  89.638  1.00 86.70           C
ATOM    208  CB  GLU A  30      29.709  24.059  90.838  1.00 86.70           C
ATOM    209  CG  GLU A  30      30.150  22.907  91.741  1.00 86.70           C
ATOM    210  CD  GLU A  30      31.226  23.430  92.682  1.00 86.70           C
ATOM    211  OE1 GLU A  30      32.355  23.700  92.190  1.00 86.70           O
ATOM    212  OE2 GLU A  30      30.938  23.571  93.900  1.00 86.70           O
ATOM    213  C   GLU A  30      29.656  22.646  88.848  1.00 86.70           C
ATOM    214  O   GLU A  30      30.307  23.014  87.873  1.00 86.70           O
ATOM    215  N   THR A  31      29.641  21.365  89.257  1.00116.92           N
ATOM    216  CA  THR A  31      30.435  20.370  88.600  1.00116.92           C
ATOM    217  CB  THR A  31      30.499  19.081  89.363  1.00116.92           C
ATOM    218  OG1 THR A  31      31.549  18.271  88.861  1.00116.92           O
ATOM    219  CG2 THR A  31      29.161  18.351  89.240  1.00116.92           C
ATOM    220  C   THR A  31      29.931  20.130  87.204  1.00116.92           C
ATOM    221  O   THR A  31      30.723  19.906  86.291  1.00116.92           O
ATOM    222  N   ILE A  32      28.600  20.166  86.994  1.00 42.86           N
ATOM    223  CA  ILE A  32      28.043  19.939  85.686  1.00 42.86           C
ATOM    224  CB  ILE A  32      26.540  19.936  85.685  1.00 42.86           C
ATOM    225  CG1 ILE A  32      26.016  18.762  86.530  1.00 42.86           C
ATOM    226  CG2 ILE A  32      26.052  19.916  84.226  1.00 42.86           C
ATOM    227  CD1 ILE A  32      24.510  18.810  86.790  1.00 42.86           C
ATOM    228  C   ILE A  32      28.510  21.016  84.752  1.00 42.86           C
ATOM    229  O   ILE A  32      28.903  20.736  83.620  1.00 42.86           O
ATOM    230  N   ILE A  33      28.495  22.283  85.207  1.00 48.36           N
ATOM    231  CA  ILE A  33      28.905  23.376  84.373  1.00 48.36           C
ATOM    232  CB  ILE A  33      28.761  24.713  85.036  1.00 48.36           C
ATOM    233  CG1 ILE A  33      27.277  24.998  85.325  1.00 48.36           C
ATOM    234  CG2 ILE A  33      29.418  25.767  84.128  1.00 48.36           C
ATOM    235  CD1 ILE A  33      27.045  26.189  86.250  1.00 48.36           C
ATOM    236  C   ILE A  33      30.347  23.195  84.010  1.00 48.36           C
ATOM    237  O   ILE A  33      30.746  23.481  82.881  1.00 48.36           O
ATOM    238  N   GLU A  34      31.173  22.740  84.973  1.00 74.27           N
ATOM    239  CA  GLU A  34      32.581  22.566  84.747  1.00 74.27           C
ATOM    240  CB  GLU A  34      33.351  22.182  86.024  1.00 74.27           C
ATOM    241  CG  GLU A  34      33.487  23.339  87.017  1.00 74.27           C
ATOM    242  CD  GLU A  34      34.405  24.380  86.387  0.00 74.27           C
ATOM    243  OE1 GLU A  34      35.107  24.030  85.400  0.00 74.27           O
ATOM    244  OE2 GLU A  34      34.416  25.538  86.884  0.00 74.27           O
ATOM    245  C   GLU A  34      32.837  21.500  83.720  1.00 74.27           C
ATOM    246  O   GLU A  34      33.660  21.688  82.827  1.00 74.27           O
ATOM    247  N   ALA A  35      32.143  20.349  83.818  1.00 34.75           N
ATOM    248  CA  ALA A  35      32.366  19.258  82.909  1.00 34.75           C
ATOM    249  CB  ALA A  35      31.544  18.009  83.270  1.00 34.75           C
ATOM    250  C   ALA A  35      31.978  19.662  81.518  1.00 34.75           C
ATOM    251  O   ALA A  35      32.668  19.342  80.552  1.00 34.75           O
ATOM    252  N   VAL A  36      30.840  20.368  81.381  1.00 35.23           N
ATOM    253  CA  VAL A  36      30.354  20.774  80.092  1.00 35.23           C
ATOM    254  CB  VAL A  36      29.005  21.429  80.162  1.00 35.23           C
ATOM    255  CG1 VAL A  36      28.621  21.919  78.756  1.00 35.23           C
ATOM    256  CG2 VAL A  36      28.006  20.425  80.765  1.00 35.23           C
ATOM    257  C   VAL A  36      31.306  21.758  79.477  1.00 35.23           C
ATOM    258  O   VAL A  36      31.602  21.684  78.285  1.00 35.23           O
ATOM    259  N   ALA A  37      31.825  22.701  80.287  1.00 42.63           N
ATOM    260  CA  ALA A  37      32.684  23.752  79.806  1.00 42.63           C
ATOM    261  CB  ALA A  37      33.120  24.730  80.912  1.00 42.63           C
ATOM    262  C   ALA A  37      33.930  23.159  79.225  1.00 42.63           C
ATOM    263  O   ALA A  37      34.484  23.685  78.259  1.00 42.63           O
ATOM    264  N   SER A  38      34.429  22.080  79.856  1.00 92.80           N
ATOM    265  CA  SER A  38      35.612  21.374  79.453  1.00 92.80           C
ATOM    266  CB  SER A  38      36.110  20.406  80.536  1.00 92.80           C
ATOM    267  OG  SER A  38      36.448  21.134  81.705  1.00 92.80           O
ATOM    268  C   SER A  38      35.328  20.558  78.230  1.00 92.80           C
ATOM    269  O   SER A  38      36.257  20.100  77.569  1.00 92.80           O
ATOM    270  N   GLY A  39      34.042  20.335  77.893  1.00 36.11           N
ATOM    271  CA  GLY A  39      33.753  19.566  76.713  1.00 36.11           C
ATOM    272  C   GLY A  39      33.350  18.164  77.058  1.00 36.11           C
ATOM    273  O   GLY A  39      33.229  17.325  76.166  1.00 36.11           O
ATOM    274  N   ASP A  40      33.162  17.850  78.354  1.00 49.14           N
ATOM    275  CA  ASP A  40      32.714  16.528  78.691  1.00 49.14           C
ATOM    276  CB  ASP A  40      33.113  16.093  80.113  1.00 49.14           C
ATOM    277  CG  ASP A  40      33.027  14.574  80.195  1.00 49.14           C
ATOM    278  OD1 ASP A  40      32.773  13.933  79.141  1.00 49.14           O
ATOM    279  OD2 ASP A  40      33.233  14.030  81.313  1.00 49.14           O
ATOM    280  C   ASP A  40      31.214  16.512  78.601  1.00 49.14           C
ATOM    281  O   ASP A  40      30.563  17.557  78.595  1.00 49.14           O
ATOM    282  N   LYS A  41      30.626  15.302  78.523  1.00 54.75           N
ATOM    283  CA  LYS A  41      29.203  15.149  78.433  1.00 54.75           C
ATOM    284  CB  LYS A  41      28.813  14.154  77.323  1.00 54.75           C
ATOM    285  CG  LYS A  41      27.313  14.015  77.067  1.00 54.75           C
ATOM    286  CD  LYS A  41      27.002  13.436  75.684  1.00 54.75           C
ATOM    287  CE  LYS A  41      25.510  13.360  75.349  1.00 54.75           C
ATOM    288  NZ  LYS A  41      25.330  13.022  73.917  1.00 54.75           N
ATOM    289  C   LYS A  41      28.750  14.606  79.754  1.00 54.75           C
ATOM    290  O   LYS A  41      29.317  13.639  80.260  1.00 54.75           O
ATOM    291  N   VAL A  42      27.722  15.232  80.364  1.00 42.36           N
ATOM    292  CA  VAL A  42      27.241  14.753  81.630  1.00 42.36           C
ATOM    293  CB  VAL A  42      26.868  15.851  82.587  1.00 42.36           C
ATOM    294  CG1 VAL A  42      26.292  15.218  83.866  1.00 42.36           C
ATOM    295  CG2 VAL A  42      28.108  16.726  82.835  1.00 42.36           C
ATOM    296  C   VAL A  42      26.010  13.954  81.352  1.00 42.36           C
ATOM    297  O   VAL A  42      25.074  14.432  80.712  1.00 42.36           O
ATOM    298  N   THR A  43      25.985  12.694  81.829  1.00 49.20           N
ATOM    299  CA  THR A  43      24.866  11.854  81.528  1.00 49.20           C
ATOM    300  CB  THR A  43      25.248  10.650  80.719  1.00 49.20           C
ATOM    301  OG1 THR A  43      25.845  11.053  79.496  1.00 49.20           O
ATOM    302  CG2 THR A  43      23.988   9.820  80.436  1.00 49.20           C
ATOM    303  C   THR A  43      24.250  11.357  82.796  1.00 49.20           C
ATOM    304  O   THR A  43      24.932  10.850  83.686  1.00 49.20           O
ATOM    305  N   LEU A  44      22.916  11.511  82.914  1.00113.65           N
ATOM    306  CA  LEU A  44      22.236  10.989  84.062  1.00113.65           C
ATOM    307  CB  LEU A  44      21.674  12.081  84.982  1.00113.65           C
ATOM    308  CG  LEU A  44      22.758  13.098  85.383  1.00113.65           C
ATOM    309  CD1 LEU A  44      23.044  14.089  84.243  1.00113.65           C
ATOM    310  CD2 LEU A  44      22.447  13.775  86.718  1.00113.65           C
ATOM    311  C   LEU A  44      21.097  10.184  83.524  1.00113.65           C
ATOM    312  O   LEU A  44      20.149  10.732  82.963  1.00113.65           O
ATOM    313  N   VAL A  45      21.137   8.852  83.720  1.00104.44           N
ATOM    314  CA  VAL A  45      20.153   8.034  83.077  1.00104.44           C
ATOM    315  CB  VAL A  45      20.366   6.559  83.243  1.00104.44           C
ATOM    316  CG1 VAL A  45      21.724   6.193  82.626  0.00104.44           C
ATOM    317  CG2 VAL A  45      20.213   6.195  84.729  0.00104.44           C
ATOM    318  C   VAL A  45      18.791   8.350  83.591  1.00104.44           C
ATOM    319  O   VAL A  45      18.546   8.417  84.795  1.00104.44           O
ATOM    320  N   GLY A  46      17.872   8.572  82.635  1.00 40.06           N
ATOM    321  CA  GLY A  46      16.485   8.800  82.899  1.00 40.06           C
ATOM    322  C   GLY A  46      16.216  10.273  82.900  1.00 40.06           C
ATOM    323  O   GLY A  46      15.207  10.723  82.358  1.00 40.06           O
ATOM    324  N   PHE A  47      17.089  11.053  83.571  1.00 69.60           N
ATOM    325  CA  PHE A  47      16.918  12.478  83.649  1.00 69.60           C
ATOM    326  CB  PHE A  47      17.813  13.101  84.722  1.00 69.60           C
ATOM    327  CG  PHE A  47      17.559  14.566  84.797  1.00 69.60           C
ATOM    328  CD1 PHE A  47      16.476  15.051  85.494  1.00 69.60           C
ATOM    329  CD2 PHE A  47      18.407  15.454  84.180  1.00 69.60           C
ATOM    330  CE1 PHE A  47      16.243  16.402  85.576  1.00 69.60           C
ATOM    331  CE2 PHE A  47      18.177  16.808  84.257  1.00 69.60           C
ATOM    332  CZ  PHE A  47      17.091  17.285  84.952  1.00 69.60           C
ATOM    333  C   PHE A  47      17.265  13.153  82.357  1.00 69.60           C
ATOM    334  O   PHE A  47      16.447  13.877  81.791  1.00 69.60           O
ATOM    335  N   GLY A  48      18.493  12.911  81.838  1.00 30.60           N
ATOM    336  CA  GLY A  48      18.896  13.574  80.624  1.00 30.60           C
ATOM    337  C   GLY A  48      20.383  13.803  80.622  1.00 30.60           C
ATOM    338  O   GLY A  48      21.094  13.402  81.543  1.00 30.60           O
ATOM    339  N   SER A  49      20.893  14.471  79.560  1.00 33.34           N
ATOM    340  CA  SER A  49      22.306  14.707  79.459  1.00 33.34           C
ATOM    341  CB  SER A  49      23.004  13.820  78.412  1.00 33.34           C
ATOM    342  OG  SER A  49      22.506  14.111  77.116  1.00 33.34           O
ATOM    343  C   SER A  49      22.553  16.135  79.076  1.00 33.34           C
ATOM    344  O   SER A  49      21.711  16.791  78.462  1.00 33.34           O
ATOM    345  N   PHE A  50      23.741  16.647  79.463  1.00 53.74           N
ATOM    346  CA  PHE A  50      24.145  17.992  79.170  1.00 53.74           C
ATOM    347  CB  PHE A  50      24.512  18.824  80.412  1.00 53.74           C
ATOM    348  CG  PHE A  50      23.306  19.062  81.256  1.00 53.74           C
ATOM    349  CD1 PHE A  50      22.894  18.122  82.172  1.00 53.74           C
ATOM    350  CD2 PHE A  50      22.597  20.236  81.143  1.00 53.74           C
ATOM    351  CE1 PHE A  50      21.786  18.346  82.957  1.00 53.74           C
ATOM    352  CE2 PHE A  50      21.489  20.465  81.924  1.00 53.74           C
ATOM    353  CZ  PHE A  50      21.081  19.519  82.833  1.00 53.74           C
ATOM    354  C   PHE A  50      25.414  17.908  78.377  1.00 53.74           C
ATOM    355  O   PHE A  50      26.268  17.063  78.647  1.00 53.74           O
ATOM    356  N   GLU A  51      25.568  18.786  77.365  1.00 46.11           N
ATOM    357  CA  GLU A  51      26.774  18.767  76.584  1.00 46.11           C
ATOM    358  CB  GLU A  51      26.752  17.739  75.440  1.00 46.11           C
ATOM    359  CG  GLU A  51      25.638  17.979  74.420  1.00 46.11           C
ATOM    360  CD  GLU A  51      25.736  16.896  73.357  1.00 46.11           C
ATOM    361  OE1 GLU A  51      26.634  16.021  73.480  1.00 46.11           O
ATOM    362  OE2 GLU A  51      24.908  16.928  72.406  1.00 46.11           O
ATOM    363  C   GLU A  51      26.963  20.111  75.957  1.00 46.11           C
ATOM    364  O   GLU A  51      26.083  20.969  76.000  1.00 46.11           O
ATOM    365  N   SER A  52      28.152  20.334  75.363  1.00 45.00           N
ATOM    366  CA  SER A  52      28.409  21.573  74.691  1.00 45.00           C
ATOM    367  CB  SER A  52      29.843  22.093  74.901  1.00 45.00           C
ATOM    368  OG  SER A  52      30.031  23.321  74.215  1.00 45.00           O
ATOM    369  C   SER A  52      28.216  21.309  73.226  1.00 45.00           C
ATOM    370  O   SER A  52      28.594  20.248  72.732  1.00 45.00           O
ATOM    371  N   ARG A  53      27.589  22.259  72.496  1.00 89.36           N
ATOM    372  CA  ARG A  53      27.374  22.073  71.084  1.00 89.36           C
ATOM    373  CB  ARG A  53      25.885  22.011  70.686  1.00 89.36           C
ATOM    374  CG  ARG A  53      25.202  20.718  71.146  1.00 89.36           C
ATOM    375  CD  ARG A  53      23.716  20.605  70.789  1.00 89.36           C
ATOM    376  NE  ARG A  53      23.289  19.217  71.134  1.00 89.36           N
ATOM    377  CZ  ARG A  53      22.022  18.960  71.574  1.00 89.36           C
ATOM    378  NH1 ARG A  53      21.128  19.980  71.726  1.00 89.36           N
ATOM    379  NH2 ARG A  53      21.651  17.680  71.872  1.00 89.36           N
ATOM    380  C   ARG A  53      28.013  23.212  70.349  1.00 89.36           C
ATOM    381  O   ARG A  53      27.945  24.364  70.774  1.00 89.36           O
ATOM    382  N   GLU A  54      28.674  22.908  69.214  1.00116.96           N
ATOM    383  CA  GLU A  54      29.371  23.934  68.493  1.00116.96           C
ATOM    384  CB  GLU A  54      30.522  23.395  67.626  1.00116.96           C
ATOM    385  CG  GLU A  54      31.587  24.444  67.303  1.00116.96           C
ATOM    386  CD  GLU A  54      32.440  24.636  68.553  1.00116.96           C
ATOM    387  OE1 GLU A  54      32.298  23.818  69.502  1.00116.96           O
ATOM    388  OE2 GLU A  54      33.245  25.605  68.574  1.00116.96           O
ATOM    389  C   GLU A  54      28.409  24.678  67.617  1.00116.96           C
ATOM    390  O   GLU A  54      27.421  24.120  67.141  1.00116.96           O
ATOM    391  N   ARG A  55      28.681  25.986  67.407  1.00 81.10           N
ATOM    392  CA  ARG A  55      27.875  26.819  66.556  1.00 81.10           C
ATOM    393  CB  ARG A  55      27.121  27.921  67.322  1.00 81.10           C
ATOM    394  CG  ARG A  55      26.083  27.358  68.292  1.00 81.10           C
ATOM    395  CD  ARG A  55      24.659  27.321  67.734  1.00 81.10           C
ATOM    396  NE  ARG A  55      23.886  26.407  68.617  1.00 81.10           N
ATOM    397  CZ  ARG A  55      23.803  25.084  68.292  1.00 81.10           C
ATOM    398  NH1 ARG A  55      24.294  24.646  67.097  1.00 81.10           N
ATOM    399  NH2 ARG A  55      23.252  24.191  69.162  1.00 81.10           N
ATOM    400  C   ARG A  55      28.804  27.503  65.598  1.00 81.10           C
ATOM    401  O   ARG A  55      29.874  27.970  65.984  1.00 81.10           O
ATOM    402  N   LYS A  56      28.418  27.577  64.308  1.00 76.63           N
ATOM    403  CA  LYS A  56      29.266  28.212  63.338  1.00 76.63           C
ATOM    404  CB  LYS A  56      29.120  27.697  61.895  1.00 76.63           C
ATOM    405  CG  LYS A  56      29.710  26.298  61.691  1.00 76.63           C
ATOM    406  CD  LYS A  56      29.558  25.761  60.264  1.00 76.63           C
ATOM    407  CE  LYS A  56      28.105  25.626  59.805  1.00 76.63           C
ATOM    408  NZ  LYS A  56      28.069  25.152  58.402  1.00 76.63           N
ATOM    409  C   LYS A  56      29.008  29.687  63.332  1.00 76.63           C
ATOM    410  O   LYS A  56      28.037  30.170  63.913  1.00 76.63           O
ATOM    411  N   ALA A  57      29.913  30.441  62.676  1.00 36.62           N
ATOM    412  CA  ALA A  57      29.828  31.872  62.625  1.00 36.62           C
ATOM    413  CB  ALA A  57      31.047  32.541  61.962  1.00 36.62           C
ATOM    414  C   ALA A  57      28.607  32.271  61.858  1.00 36.62           C
ATOM    415  O   ALA A  57      28.133  31.540  60.989  1.00 36.62           O
ATOM    416  N   ARG A  58      28.052  33.454  62.205  1.00 88.65           N
ATOM    417  CA  ARG A  58      26.857  33.960  61.590  1.00 88.65           C
ATOM    418  CB  ARG A  58      25.602  33.423  62.290  1.00 88.65           C
ATOM    419  CG  ARG A  58      25.618  33.736  63.786  1.00 88.65           C
ATOM    420  CD  ARG A  58      24.620  32.926  64.611  1.00 88.65           C
ATOM    421  NE  ARG A  58      24.969  33.150  66.042  1.00 88.65           N
ATOM    422  CZ  ARG A  58      23.986  33.267  66.979  1.00 88.65           C
ATOM    423  NH1 ARG A  58      22.676  33.187  66.606  1.00 88.65           N
ATOM    424  NH2 ARG A  58      24.315  33.470  68.288  1.00 88.65           N
ATOM    425  C   ARG A  58      26.855  35.456  61.717  1.00 88.65           C
ATOM    426  O   ARG A  58      27.609  36.020  62.506  1.00 88.65           O
ATOM    427  N   GLU A  59      26.011  36.146  60.920  1.00 46.80           N
ATOM    428  CA  GLU A  59      25.944  37.583  60.974  1.00 46.80           C
ATOM    429  CB  GLU A  59      25.301  38.248  59.743  1.00 46.80           C
ATOM    430  CG  GLU A  59      26.144  38.190  58.467  0.00 46.80           C
ATOM    431  CD  GLU A  59      25.374  38.923  57.376  0.00 46.80           C
ATOM    432  OE1 GLU A  59      24.193  39.283  57.630  0.00 46.80           O
ATOM    433  OE2 GLU A  59      25.955  39.139  56.279  0.00 46.80           O
ATOM    434  C   GLU A  59      25.115  37.994  62.150  1.00 46.80           C
ATOM    435  O   GLU A  59      24.192  37.296  62.565  1.00 46.80           O
ATOM    436  N   GLY A  60      25.436  39.173  62.711  1.00 44.20           N
ATOM    437  CA  GLY A  60      24.716  39.701  63.831  1.00 44.20           C
ATOM    438  C   GLY A  60      24.743  41.182  63.676  1.00 44.20           C
ATOM    439  O   GLY A  60      25.283  41.695  62.696  1.00 44.20           O
ATOM    440  N   ARG A  61      24.140  41.914  64.632  1.00126.40           N
ATOM    441  CA  ARG A  61      24.143  43.340  64.509  1.00126.40           C
ATOM    442  CB  ARG A  61      22.785  43.887  64.045  1.00126.40           C
ATOM    443  CG  ARG A  61      22.864  45.241  63.345  1.00126.40           C
ATOM    444  CD  ARG A  61      21.587  45.550  62.563  1.00126.40           C
ATOM    445  NE  ARG A  61      21.916  46.573  61.534  1.00126.40           N
ATOM    446  CZ  ARG A  61      21.570  46.353  60.231  1.00126.40           C
ATOM    447  NH1 ARG A  61      20.981  45.176  59.868  1.00126.40           N
ATOM    448  NH2 ARG A  61      21.814  47.310  59.292  1.00126.40           N
ATOM    449  C   ARG A  61      24.462  43.908  65.856  1.00126.40           C
ATOM    450  O   ARG A  61      24.116  43.333  66.887  1.00126.40           O
ATOM    451  N   ASN A  62      25.147  45.067  65.876  1.00 52.43           N
ATOM    452  CA  ASN A  62      25.542  45.683  67.111  1.00 52.43           C
ATOM    453  CB  ASN A  62      26.819  46.532  66.947  1.00 52.43           C
ATOM    454  CG  ASN A  62      27.396  46.877  68.313  1.00 52.43           C
ATOM    455  OD1 ASN A  62      26.778  47.585  69.107  1.00 52.43           O
ATOM    456  ND2 ASN A  62      28.624  46.365  68.593  1.00 52.43           N
ATOM    457  C   ASN A  62      24.420  46.580  67.528  1.00 52.43           C
ATOM    458  O   ASN A  62      23.943  47.394  66.741  1.00 52.43           O
ATOM    459  N   PRO A  63      23.944  46.429  68.733  1.00161.72           N
ATOM    460  CA  PRO A  63      22.859  47.258  69.178  1.00161.72           C
ATOM    461  CD  PRO A  63      23.945  45.132  69.390  1.00161.72           C
ATOM    462  CB  PRO A  63      22.353  46.622  70.471  1.00161.72           C
ATOM    463  CG  PRO A  63      22.704  45.133  70.299  1.00161.72           C
ATOM    464  C   PRO A  63      23.216  48.703  69.317  1.00161.72           C
ATOM    465  O   PRO A  63      22.346  49.549  69.109  1.00161.72           O
ATOM    466  N   LYS A  64      24.459  49.012  69.730  1.00136.52           N
ATOM    467  CA  LYS A  64      24.828  50.385  69.916  1.00136.52           C
ATOM    468  CB  LYS A  64      26.182  50.503  70.628  1.00136.52           C
ATOM    469  CG  LYS A  64      26.280  49.609  71.865  1.00136.52           C
ATOM    470  CD  LYS A  64      25.239  49.899  72.944  1.00136.52           C
ATOM    471  CE  LYS A  64      25.750  50.855  74.020  1.00136.52           C
ATOM    472  NZ  LYS A  64      24.743  51.007  75.092  1.00136.52           N
ATOM    473  C   LYS A  64      24.969  51.082  68.592  1.00136.52           C
ATOM    474  O   LYS A  64      24.297  52.075  68.316  1.00136.52           O
ATOM    475  N   THR A  65      25.877  50.549  67.747  1.00 57.93           N
ATOM    476  CA  THR A  65      26.231  51.097  66.465  1.00 57.93           C
ATOM    477  CB  THR A  65      27.551  50.584  65.965  1.00 57.93           C
ATOM    478  OG1 THR A  65      27.501  49.179  65.768  1.00 57.93           O
ATOM    479  CG2 THR A  65      28.634  50.933  67.001  1.00 57.93           C
ATOM    480  C   THR A  65      25.185  50.807  65.434  1.00 57.93           C
ATOM    481  O   THR A  65      24.941  51.609  64.534  1.00 57.93           O
ATOM    482  N   ASN A  66      24.532  49.639  65.550  1.00 71.36           N
ATOM    483  CA  ASN A  66      23.568  49.177  64.591  1.00 71.36           C
ATOM    484  CB  ASN A  66      22.556  50.271  64.200  1.00 71.36           C
ATOM    485  CG  ASN A  66      21.450  49.651  63.353  1.00 71.36           C
ATOM    486  OD1 ASN A  66      21.209  50.069  62.222  1.00 71.36           O
ATOM    487  ND2 ASN A  66      20.761  48.620  63.911  1.00 71.36           N
ATOM    488  C   ASN A  66      24.299  48.723  63.361  1.00 71.36           C
ATOM    489  O   ASN A  66      23.696  48.465  62.321  1.00 71.36           O
ATOM    490  N   GLU A  67      25.632  48.569  63.460  1.00 50.96           N
ATOM    491  CA  GLU A  67      26.392  48.105  62.336  1.00 50.96           C
ATOM    492  CB  GLU A  67      27.875  48.499  62.421  1.00 50.96           C
ATOM    493  CG  GLU A  67      28.664  48.228  61.142  1.00 50.96           C
ATOM    494  CD  GLU A  67      29.988  48.961  61.274  1.00 50.96           C
ATOM    495  OE1 GLU A  67      29.997  50.197  61.027  1.00 50.96           O
ATOM    496  OE2 GLU A  67      31.003  48.305  61.631  1.00 50.96           O
ATOM    497  C   GLU A  67      26.296  46.613  62.300  1.00 50.96           C
ATOM    498  O   GLU A  67      26.232  45.958  63.340  1.00 50.96           O
ATOM    499  N   LYS A  68      26.269  46.020  61.092  1.00 72.02           N
ATOM    500  CA  LYS A  68      26.168  44.593  61.064  1.00 72.02           C
ATOM    501  CB  LYS A  68      25.475  44.050  59.806  1.00 72.02           C
ATOM    502  CG  LYS A  68      24.885  42.662  60.031  1.00 72.02           C
ATOM    503  CD  LYS A  68      23.764  42.318  59.056  1.00 72.02           C
ATOM    504  CE  LYS A  68      23.048  41.018  59.420  1.00 72.02           C
ATOM    505  NZ  LYS A  68      21.936  40.765  58.478  1.00 72.02           N
ATOM    506  C   LYS A  68      27.548  44.035  61.192  1.00 72.02           C
ATOM    507  O   LYS A  68      28.518  44.660  60.767  1.00 72.02           O
ATOM    508  N   MET A  69      27.685  42.845  61.814  1.00111.11           N
ATOM    509  CA  MET A  69      29.004  42.306  61.998  1.00111.11           C
ATOM    510  CB  MET A  69      29.631  42.680  63.353  1.00111.11           C
ATOM    511  CG  MET A  69      28.943  42.032  64.556  1.00111.11           C
ATOM    512  SD  MET A  69      29.677  42.473  66.159  1.00111.11           S
ATOM    513  CE  MET A  69      28.757  41.231  67.112  1.00111.11           C
ATOM    514  C   MET A  69      28.959  40.812  61.906  1.00111.11           C
ATOM    515  O   MET A  69      27.893  40.211  61.786  1.00111.11           O
ATOM    516  N   GLU A  70      30.149  40.170  61.929  1.00 48.10           N
ATOM    517  CA  GLU A  70      30.219  38.739  61.833  1.00 48.10           C
ATOM    518  CB  GLU A  70      31.334  38.209  60.915  1.00 48.10           C
ATOM    519  CG  GLU A  70      31.356  36.678  60.857  1.00 48.10           C
ATOM    520  CD  GLU A  70      32.478  36.240  59.929  1.00 48.10           C
ATOM    521  OE1 GLU A  70      33.668  36.388  60.316  1.00 48.10           O
ATOM    522  OE2 GLU A  70      32.154  35.750  58.815  1.00 48.10           O
ATOM    523  C   GLU A  70      30.490  38.180  63.186  1.00 48.10           C
ATOM    524  O   GLU A  70      31.371  38.635  63.914  1.00 48.10           O
ATOM    525  N   ILE A  71      29.730  37.134  63.542  1.00 59.27           N
ATOM    526  CA  ILE A  71      29.879  36.530  64.824  1.00 59.27           C
ATOM    527  CB  ILE A  71      28.565  36.142  65.446  1.00 59.27           C
ATOM    528  CG1 ILE A  71      27.660  37.373  65.636  1.00 59.27           C
ATOM    529  CG2 ILE A  71      28.855  35.398  66.758  1.00 59.27           C
ATOM    530  CD1 ILE A  71      26.209  37.016  65.964  1.00 59.27           C
ATOM    531  C   ILE A  71      30.658  35.275  64.620  1.00 59.27           C
ATOM    532  O   ILE A  71      30.292  34.410  63.826  1.00 59.27           O
ATOM    533  N   PRO A  72      31.751  35.193  65.320  1.00 72.49           N
ATOM    534  CA  PRO A  72      32.654  34.078  65.277  1.00 72.49           C
ATOM    535  CD  PRO A  72      32.111  36.178  66.325  1.00 72.49           C
ATOM    536  CB  PRO A  72      33.842  34.499  66.142  1.00 72.49           C
ATOM    537  CG  PRO A  72      33.237  35.513  67.130  1.00 72.49           C
ATOM    538  C   PRO A  72      31.965  32.873  65.836  1.00 72.49           C
ATOM    539  O   PRO A  72      30.996  33.026  66.577  1.00 72.49           O
ATOM    540  N   ALA A  73      32.445  31.664  65.493  1.00 38.83           N
ATOM    541  CA  ALA A  73      31.818  30.466  65.973  1.00 38.83           C
ATOM    542  CB  ALA A  73      32.456  29.176  65.430  1.00 38.83           C
ATOM    543  C   ALA A  73      31.919  30.431  67.468  1.00 38.83           C
ATOM    544  O   ALA A  73      32.864  30.966  68.050  1.00 38.83           O
ATOM    545  N   THR A  74      30.910  29.812  68.125  1.00136.49           N
ATOM    546  CA  THR A  74      30.883  29.712  69.559  1.00136.49           C
ATOM    547  CB  THR A  74      29.909  30.634  70.229  1.00136.49           C
ATOM    548  OG1 THR A  74      28.585  30.297  69.847  1.00136.49           O
ATOM    549  CG2 THR A  74      30.212  32.082  69.839  1.00136.49           C
ATOM    550  C   THR A  74      30.376  28.354  69.912  1.00136.49           C
ATOM    551  O   THR A  74      30.153  27.506  69.049  1.00136.49           O
ATOM    552  N   LYS A  75      30.213  28.116  71.227  1.00134.73           N
ATOM    553  CA  LYS A  75      29.652  26.891  71.705  1.00134.73           C
ATOM    554  CB  LYS A  75      30.694  25.891  72.238  1.00134.73           C
ATOM    555  CG  LYS A  75      31.744  26.499  73.163  1.00134.73           C
ATOM    556  CD  LYS A  75      32.647  25.441  73.801  1.00134.73           C
ATOM    557  CE  LYS A  75      33.314  24.516  72.779  1.00134.73           C
ATOM    558  NZ  LYS A  75      34.186  23.538  73.469  1.00134.73           N
ATOM    559  C   LYS A  75      28.651  27.237  72.756  1.00134.73           C
ATOM    560  O   LYS A  75      28.762  28.270  73.418  1.00134.73           O
ATOM    561  N   VAL A  76      27.608  26.391  72.891  1.00 48.87           N
ATOM    562  CA  VAL A  76      26.573  26.636  73.855  1.00 48.87           C
ATOM    563  CB  VAL A  76      25.306  27.149  73.232  1.00 48.87           C
ATOM    564  CG1 VAL A  76      25.602  28.521  72.599  1.00 48.87           C
ATOM    565  CG2 VAL A  76      24.797  26.107  72.219  1.00 48.87           C
ATOM    566  C   VAL A  76      26.247  25.341  74.546  1.00 48.87           C
ATOM    567  O   VAL A  76      26.495  24.256  74.022  1.00 48.87           O
ATOM    568  N   PRO A  77      25.719  25.438  75.741  1.00 79.06           N
ATOM    569  CA  PRO A  77      25.325  24.275  76.497  1.00 79.06           C
ATOM    570  CD  PRO A  77      25.963  26.591  76.588  1.00 79.06           C
ATOM    571  CB  PRO A  77      25.226  24.734  77.954  1.00 79.06           C
ATOM    572  CG  PRO A  77      25.196  26.273  77.879  1.00 79.06           C
ATOM    573  C   PRO A  77      24.047  23.709  75.948  1.00 79.06           C
ATOM    574  O   PRO A  77      23.226  24.479  75.451  1.00 79.06           O
ATOM    575  N   ALA A  78      23.854  22.373  76.026  1.00 35.06           N
ATOM    576  CA  ALA A  78      22.643  21.788  75.517  1.00 35.06           C
ATOM    577  CB  ALA A  78      22.803  21.161  74.122  1.00 35.06           C
ATOM    578  C   ALA A  78      22.193  20.695  76.445  1.00 35.06           C
ATOM    579  O   ALA A  78      23.005  20.016  77.073  1.00 35.06           O
ATOM    580  N   PHE A  79      20.858  20.510  76.545  1.00 69.08           N
ATOM    581  CA  PHE A  79      20.264  19.530  77.416  1.00 69.08           C
ATOM    582  CB  PHE A  79      19.391  20.198  78.500  1.00 69.08           C
ATOM    583  CG  PHE A  79      18.674  19.182  79.325  1.00 69.08           C
ATOM    584  CD1 PHE A  79      19.337  18.461  80.289  1.00 69.08           C
ATOM    585  CD2 PHE A  79      17.322  18.972  79.158  1.00 69.08           C
ATOM    586  CE1 PHE A  79      18.671  17.532  81.053  1.00 69.08           C
ATOM    587  CE2 PHE A  79      16.651  18.044  79.921  1.00 69.08           C
ATOM    588  CZ  PHE A  79      17.326  17.318  80.873  1.00 69.08           C
ATOM    589  C   PHE A  79      19.371  18.650  76.595  1.00 69.08           C
ATOM    590  O   PHE A  79      18.622  19.129  75.748  1.00 69.08           O
ATOM    591  N   SER A  80      19.452  17.321  76.810  1.00 92.50           N
ATOM    592  CA  SER A  80      18.554  16.421  76.144  1.00 92.50           C
ATOM    593  CB  SER A  80      19.247  15.503  75.121  1.00 92.50           C
ATOM    594  OG  SER A  80      20.321  14.809  75.731  1.00 92.50           O
ATOM    595  C   SER A  80      17.918  15.592  77.219  1.00 92.50           C
ATOM    596  O   SER A  80      18.602  14.908  77.978  1.00 92.50           O
ATOM    597  N   ALA A  81      16.573  15.638  77.305  1.00 34.07           N
ATOM    598  CA  ALA A  81      15.870  14.970  78.367  1.00 34.07           C
ATOM    599  CB  ALA A  81      14.405  15.423  78.525  1.00 34.07           C
ATOM    600  C   ALA A  81      15.865  13.494  78.137  1.00 34.07           C
ATOM    601  O   ALA A  81      15.815  13.026  77.000  1.00 34.07           O
ATOM    602  N   GLY A  82      15.911  12.724  79.245  1.00 18.99           N
ATOM    603  CA  GLY A  82      15.907  11.289  79.186  1.00 18.99           C
ATOM    604  C   GLY A  82      14.490  10.841  79.010  1.00 18.99           C
ATOM    605  O   GLY A  82      13.557  11.635  79.110  1.00 18.99           O
ATOM    606  N   LYS A  83      14.298   9.529  78.767  1.00145.65           N
ATOM    607  CA  LYS A  83      12.991   9.003  78.480  1.00145.65           C
ATOM    608  CB  LYS A  83      12.996   7.541  77.985  1.00145.65           C
ATOM    609  CG  LYS A  83      13.224   6.466  79.046  1.00145.65           C
ATOM    610  CD  LYS A  83      12.004   6.199  79.930  1.00145.65           C
ATOM    611  CE  LYS A  83      12.151   4.964  80.815  1.00145.65           C
ATOM    612  NZ  LYS A  83      12.159   3.749  79.971  1.00145.65           N
ATOM    613  C   LYS A  83      12.074   9.129  79.663  1.00145.65           C
ATOM    614  O   LYS A  83      10.879   9.366  79.494  1.00145.65           O
ATOM    615  N   LEU A  84      12.591   8.946  80.893  1.00 98.78           N
ATOM    616  CA  LEU A  84      11.757   9.007  82.065  1.00 98.78           C
ATOM    617  CB  LEU A  84      12.540   8.623  83.340  1.00 98.78           C
ATOM    618  CG  LEU A  84      11.745   8.644  84.665  1.00 98.78           C
ATOM    619  CD1 LEU A  84      11.404  10.070  85.131  1.00 98.78           C
ATOM    620  CD2 LEU A  84      10.518   7.723  84.589  1.00 98.78           C
ATOM    621  C   LEU A  84      11.227  10.401  82.212  1.00 98.78           C
ATOM    622  O   LEU A  84      10.054  10.600  82.529  1.00 98.78           O
ATOM    623  N   PHE A  85      12.087  11.409  81.977  1.00111.21           N
ATOM    624  CA  PHE A  85      11.691  12.778  82.147  1.00111.21           C
ATOM    625  CB  PHE A  85      12.840  13.748  81.827  1.00111.21           C
ATOM    626  CG  PHE A  85      12.566  15.053  82.492  1.00111.21           C
ATOM    627  CD1 PHE A  85      11.355  15.684  82.347  1.00111.21           C
ATOM    628  CD2 PHE A  85      13.548  15.672  83.230  1.00111.21           C
ATOM    629  CE1 PHE A  85      11.115  16.895  82.952  1.00111.21           C
ATOM    630  CE2 PHE A  85      13.318  16.884  83.836  1.00111.21           C
ATOM    631  CZ  PHE A  85      12.095  17.494  83.707  1.00111.21           C
ATOM    632  C   PHE A  85      10.601  13.062  81.151  1.00111.21           C
ATOM    633  O   PHE A  85       9.568  13.646  81.472  1.00111.21           O
ATOM    634  N   ARG A  86      10.810  12.622  79.898  1.00 90.77           N
ATOM    635  CA  ARG A  86       9.898  12.871  78.816  1.00 90.77           C
ATOM    636  CB  ARG A  86      10.440  12.275  77.505  1.00 90.77           C
ATOM    637  CG  ARG A  86      11.741  12.946  77.055  1.00 90.77           C
ATOM    638  CD  ARG A  86      12.573  12.123  76.067  1.00 90.77           C
ATOM    639  NE  ARG A  86      11.681  11.689  74.956  1.00 90.77           N
ATOM    640  CZ  ARG A  86      11.101  10.454  74.985  1.00 90.77           C
ATOM    641  NH1 ARG A  86      11.343   9.607  76.028  1.00 90.77           N
ATOM    642  NH2 ARG A  86      10.286  10.065  73.961  1.00 90.77           N
ATOM    643  C   ARG A  86       8.560  12.246  79.102  1.00 90.77           C
ATOM    644  O   ARG A  86       7.517  12.843  78.836  1.00 90.77           O
ATOM    645  N   GLU A  87       8.561  11.012  79.636  1.00 59.41           N
ATOM    646  CA  GLU A  87       7.352  10.277  79.894  1.00 59.41           C
ATOM    647  CB  GLU A  87       7.625   8.795  80.219  1.00 59.41           C
ATOM    648  CG  GLU A  87       8.168   8.034  79.002  1.00 59.41           C
ATOM    649  CD  GLU A  87       8.339   6.561  79.347  1.00 59.41           C
ATOM    650  OE1 GLU A  87       8.142   6.201  80.537  1.00 59.41           O
ATOM    651  OE2 GLU A  87       8.669   5.776  78.418  1.00 59.41           O
ATOM    652  C   GLU A  87       6.557  10.889  81.010  1.00 59.41           C
ATOM    653  O   GLU A  87       5.328  10.883  80.962  1.00 59.41           O
ATOM    654  N   ARG A  88       7.223  11.400  82.066  1.00 73.53           N
ATOM    655  CA  ARG A  88       6.490  12.000  83.147  1.00 73.53           C
ATOM    656  CB  ARG A  88       7.377  12.438  84.328  1.00 73.53           C
ATOM    657  CG  ARG A  88       7.994  11.282  85.119  1.00 73.53           C
ATOM    658  CD  ARG A  88       6.969  10.269  85.635  1.00 73.53           C
ATOM    659  NE  ARG A  88       5.981  11.011  86.465  1.00 73.53           N
ATOM    660  CZ  ARG A  88       6.203  11.195  87.799  1.00 73.53           C
ATOM    661  NH1 ARG A  88       7.326  10.684  88.383  1.00 73.53           N
ATOM    662  NH2 ARG A  88       5.294  11.883  88.549  1.00 73.53           N
ATOM    663  C   ARG A  88       5.802  13.229  82.637  1.00 73.53           C
ATOM    664  O   ARG A  88       4.659  13.506  82.998  1.00 73.53           O
ATOM    665  N   VAL A  89       6.505  14.017  81.799  1.00 47.19           N
ATOM    666  CA  VAL A  89       5.944  15.215  81.241  1.00 47.19           C
ATOM    667  CB  VAL A  89       6.928  16.005  80.437  1.00 47.19           C
ATOM    668  CG1 VAL A  89       6.187  17.175  79.769  1.00 47.19           C
ATOM    669  CG2 VAL A  89       8.057  16.449  81.381  1.00 47.19           C
ATOM    670  C   VAL A  89       4.814  14.838  80.338  1.00 47.19           C
ATOM    671  O   VAL A  89       3.785  15.512  80.314  1.00 47.19           O
ATOM    672  N   ALA A  90       4.985  13.778  79.524  1.00 63.16           N
ATOM    673  CA  ALA A  90       3.870  13.363  78.726  1.00 63.16           C
ATOM    674  CB  ALA A  90       4.056  13.630  77.220  1.00 63.16           C
ATOM    675  C   ALA A  90       3.711  11.884  78.892  1.00 63.16           C
ATOM    676  O   ALA A  90       4.465  11.101  78.319  1.00 63.16           O
ATOM    677  N   PRO A  91       2.703  11.464  79.603  1.00 75.90           N
ATOM    678  CA  PRO A  91       2.537  10.049  79.798  1.00 75.90           C
ATOM    679  CD  PRO A  91       2.213  12.225  80.741  1.00 75.90           C
ATOM    680  CB  PRO A  91       1.492   9.902  80.899  1.00 75.90           C
ATOM    681  CG  PRO A  91       1.685  11.178  81.740  1.00 75.90           C
ATOM    682  C   PRO A  91       2.191   9.372  78.512  1.00 75.90           C
ATOM    683  O   PRO A  91       1.407   9.921  77.738  1.00 75.90           O
ATOM    684  N   PRO A  92       2.731   8.206  78.281  1.00 81.74           N
ATOM    685  CA  PRO A  92       2.499   7.553  77.024  1.00 81.74           C
ATOM    686  CD  PRO A  92       4.036   7.871  78.829  1.00 81.74           C
ATOM    687  CB  PRO A  92       3.511   6.412  76.951  1.00 81.74           C
ATOM    688  CG  PRO A  92       4.686   6.928  77.802  1.00 81.74           C
ATOM    689  C   PRO A  92       1.084   7.143  76.780  1.00 81.74           C
ATOM    690  O   PRO A  92       0.522   6.418  77.599  1.00 81.74           O
ATOM    691  N   LYS A  93       0.501   7.623  75.660  1.00127.20           N
ATOM    692  CA  LYS A  93      -0.820   7.286  75.214  1.00127.20           C
ATOM    693  CB  LYS A  93      -1.292   8.222  74.084  1.00127.20           C
ATOM    694  CG  LYS A  93      -0.373   8.197  72.857  1.00127.20           C
ATOM    695  CD  LYS A  93      -0.916   8.950  71.641  1.00127.20           C
ATOM    696  CE  LYS A  93      -2.215   8.367  71.082  1.00127.20           C
ATOM    697  NZ  LYS A  93      -3.378   9.040  71.703  1.00127.20           N
ATOM    698  C   LYS A  93      -0.814   5.896  74.676  1.00127.20           C
ATOM    699  O   LYS A  93      -1.665   5.078  75.022  1.00127.20           O
ATOM    700  N   GLU A  94       0.176   5.593  73.812  1.00 92.73           N
ATOM    701  CA  GLU A  94       0.231   4.298  73.206  1.00 92.73           C
ATOM    702  CB  GLU A  94       0.295   4.338  71.668  1.00 92.73           C
ATOM    703  CG  GLU A  94       0.094   2.968  71.012  1.00 92.73           C
ATOM    704  CD  GLU A  94      -1.390   2.637  71.084  1.00 92.73           C
ATOM    705  OE1 GLU A  94      -2.156   3.499  71.593  1.00 92.73           O
ATOM    706  OE2 GLU A  94      -1.781   1.526  70.635  1.00 92.73           O
ATOM    707  C   GLU A  94       1.509   3.627  73.690  1.00 92.73           C
ATOM    708  O   GLU A  94       2.608   4.139  73.343  1.00 92.73           O
ATOM    709  OXT GLU A  94       1.408   2.596  74.407  1.00 92.73           O
TER     710      GLU A  94
ATOM    711  N   MET B  95      30.916  12.209  81.973  1.00 65.90           N
ATOM    712  CA  MET B  95      30.583  12.006  83.403  1.00 65.90           C
ATOM    713  CB  MET B  95      30.744  13.324  84.185  1.00 65.90           C
ATOM    714  CG  MET B  95      30.493  13.189  85.690  1.00 65.90           C
ATOM    715  SD  MET B  95      30.700  14.735  86.628  1.00 65.90           S
ATOM    716  CE  MET B  95      29.211  15.533  85.959  1.00 65.90           C
ATOM    717  C   MET B  95      29.186  11.499  83.588  1.00 65.90           C
ATOM    718  O   MET B  95      28.214  12.132  83.178  1.00 65.90           O
ATOM    719  N   ASN B  96      29.075  10.303  84.197  1.00 59.60           N
ATOM    720  CA  ASN B  96      27.829   9.658  84.487  1.00 59.60           C
ATOM    721  CB  ASN B  96      27.876   8.129  84.299  1.00 59.60           C
ATOM    722  CG  ASN B  96      28.961   7.517  85.184  1.00 59.60           C
ATOM    723  OD1 ASN B  96      29.305   8.039  86.243  1.00 59.60           O
ATOM    724  ND2 ASN B  96      29.533   6.373  84.721  1.00 59.60           N
ATOM    725  C   ASN B  96      27.402   9.984  85.891  1.00 59.60           C
ATOM    726  O   ASN B  96      28.112  10.655  86.640  1.00 59.60           O
ATOM    727  N   LYS B  97      26.204   9.503  86.285  1.00 56.18           N
ATOM    728  CA  LYS B  97      25.668   9.836  87.575  1.00 56.18           C
ATOM    729  CB  LYS B  97      24.275   9.245  87.856  0.00 56.18           C
ATOM    730  CG  LYS B  97      23.702   9.731  89.192  0.00 56.18           C
ATOM    731  CD  LYS B  97      22.232   9.376  89.420  0.00 56.18           C
ATOM    732  CE  LYS B  97      21.695   9.863  90.767  0.00 56.18           C
ATOM    733  NZ  LYS B  97      20.286   9.445  90.933  0.00 56.18           N
ATOM    734  C   LYS B  97      26.585   9.355  88.660  1.00 56.18           C
ATOM    735  O   LYS B  97      26.838  10.075  89.624  1.00 56.18           O
ATOM    736  N   GLY B  98      27.130   8.133  88.528  1.00 24.57           N
ATOM    737  CA  GLY B  98      27.959   7.585  89.565  1.00 24.57           C
ATOM    738  C   GLY B  98      29.163   8.451  89.766  1.00 24.57           C
ATOM    739  O   GLY B  98      29.578   8.675  90.902  1.00 24.57           O
ATOM    740  N   GLU B  99      29.777   8.926  88.663  1.00105.46           N
ATOM    741  CA  GLU B  99      30.956   9.744  88.747  1.00105.46           C
ATOM    742  CB  GLU B  99      31.785   9.816  87.448  1.00105.46           C
ATOM    743  CG  GLU B  99      31.063  10.288  86.193  1.00105.46           C
ATOM    744  CD  GLU B  99      32.020  10.008  85.036  1.00105.46           C
ATOM    745  OE1 GLU B  99      33.239  10.285  85.201  1.00105.46           O
ATOM    746  OE2 GLU B  99      31.556   9.492  83.985  1.00105.46           O
ATOM    747  C   GLU B  99      30.635  11.115  89.267  1.00105.46           C
ATOM    748  O   GLU B  99      31.467  11.739  89.923  1.00105.46           O
ATOM    749  N   LEU B 100      29.431  11.637  88.963  1.00 56.20           N
ATOM    750  CA  LEU B 100      29.017  12.936  89.423  1.00 56.20           C
ATOM    751  CB  LEU B 100      27.617  13.277  88.880  1.00 56.20           C
ATOM    752  CG  LEU B 100      27.070  14.649  89.299  1.00 56.20           C
ATOM    753  CD1 LEU B 100      27.895  15.766  88.662  1.00 56.20           C
ATOM    754  CD2 LEU B 100      25.572  14.781  88.990  1.00 56.20           C
ATOM    755  C   LEU B 100      28.920  12.902  90.923  1.00 56.20           C
ATOM    756  O   LEU B 100      29.357  13.822  91.617  1.00 56.20           O
ATOM    757  N   VAL B 101      28.342  11.810  91.460  1.00 38.02           N
ATOM    758  CA  VAL B 101      28.128  11.653  92.873  1.00 38.02           C
ATOM    759  CB  VAL B 101      27.427  10.368  93.207  1.00 38.02           C
ATOM    760  CG1 VAL B 101      27.390  10.208  94.738  1.00 38.02           C
ATOM    761  CG2 VAL B 101      26.036  10.384  92.550  1.00 38.02           C
ATOM    762  C   VAL B 101      29.443  11.635  93.583  1.00 38.02           C
ATOM    763  O   VAL B 101      29.591  12.246  94.640  1.00 38.02           O
ATOM    764  N   ASP B 102      30.441  10.921  93.029  1.00123.59           N
ATOM    765  CA  ASP B 102      31.698  10.845  93.713  1.00123.59           C
ATOM    766  CB  ASP B 102      32.671   9.798  93.130  1.00123.59           C
ATOM    767  CG  ASP B 102      33.044  10.116  91.703  1.00123.59           C
ATOM    768  OD1 ASP B 102      33.676  11.181  91.480  1.00123.59           O
ATOM    769  OD2 ASP B 102      32.727   9.277  90.819  1.00123.59           O
ATOM    770  C   ASP B 102      32.333  12.203  93.767  1.00123.59           C
ATOM    771  O   ASP B 102      32.943  12.562  94.771  1.00123.59           O
ATOM    772  N   ALA B 103      32.198  13.005  92.693  1.00 38.68           N
ATOM    773  CA  ALA B 103      32.797  14.311  92.645  1.00 38.68           C
ATOM    774  CB  ALA B 103      32.595  15.008  91.288  1.00 38.68           C
ATOM    775  C   ALA B 103      32.183  15.203  93.686  1.00 38.68           C
ATOM    776  O   ALA B 103      32.878  15.990  94.325  1.00 38.68           O
ATOM    777  N   VAL B 104      30.848  15.122  93.840  1.00 54.92           N
ATOM    778  CA  VAL B 104      30.068  15.939  94.735  1.00 54.92           C
ATOM    779  CB  VAL B 104      28.597  15.838  94.460  1.00 54.92           C
ATOM    780  CG1 VAL B 104      27.846  16.692  95.496  1.00 54.92           C
ATOM    781  CG2 VAL B 104      28.347  16.264  93.001  1.00 54.92           C
ATOM    782  C   VAL B 104      30.292  15.590  96.176  1.00 54.92           C
ATOM    783  O   VAL B 104      30.203  16.452  97.050  1.00 54.92           O
ATOM    784  N   ALA B 105      30.528  14.304  96.479  1.00 38.41           N
ATOM    785  CA  ALA B 105      30.736  13.913  97.843  1.00 38.41           C
ATOM    786  CB  ALA B 105      30.963  12.401  98.003  1.00 38.41           C
ATOM    787  C   ALA B 105      31.963  14.613  98.330  1.00 38.41           C
ATOM    788  O   ALA B 105      32.028  15.047  99.479  1.00 38.41           O
ATOM    789  N   GLU B 106      32.978  14.723  97.456  1.00119.17           N
ATOM    790  CA  GLU B 106      34.234  15.300  97.834  1.00119.17           C
ATOM    791  CB  GLU B 106      35.301  15.123  96.746  1.00119.17           C
ATOM    792  CG  GLU B 106      36.714  15.365  97.267  1.00119.17           C
ATOM    793  CD  GLU B 106      37.032  14.224  98.225  0.00119.17           C
ATOM    794  OE1 GLU B 106      36.255  14.040  99.199  0.00119.17           O
ATOM    795  OE2 GLU B 106      38.049  13.518  97.991  0.00119.17           O
ATOM    796  C   GLU B 106      34.137  16.771  98.136  1.00119.17           C
ATOM    797  O   GLU B 106      34.627  17.226  99.168  1.00119.17           O
ATOM    798  N   LYS B 107      33.493  17.558  97.251  1.00 67.03           N
ATOM    799  CA  LYS B 107      33.441  18.988  97.406  1.00 67.03           C
ATOM    800  CB  LYS B 107      32.746  19.683  96.219  1.00 67.03           C
ATOM    801  CG  LYS B 107      33.501  19.554  94.891  1.00 67.03           C
ATOM    802  CD  LYS B 107      32.683  19.994  93.672  1.00 67.03           C
ATOM    803  CE  LYS B 107      33.450  19.924  92.348  1.00 67.03           C
ATOM    804  NZ  LYS B 107      33.316  18.578  91.746  1.00 67.03           N
ATOM    805  C   LYS B 107      32.678  19.352  98.647  1.00 67.03           C
ATOM    806  O   LYS B 107      33.077  20.245  99.392  1.00 67.03           O
ATOM    807  N   ALA B 108      31.531  18.685  98.865  1.00 64.61           N
ATOM    808  CA  ALA B 108      30.614  18.869  99.961  1.00 64.61           C
ATOM    809  CB  ALA B 108      29.283  18.129  99.741  1.00 64.61           C
ATOM    810  C   ALA B 108      31.184  18.396 101.268  1.00 64.61           C
ATOM    811  O   ALA B 108      30.824  18.922 102.322  1.00 64.61           O
ATOM    812  N   SER B 109      32.091  17.397 101.231  1.00 74.25           N
ATOM    813  CA  SER B 109      32.604  16.745 102.407  1.00 74.25           C
ATOM    814  CB  SER B 109      33.211  17.709 103.445  1.00 74.25           C
ATOM    815  OG  SER B 109      34.405  18.297 102.953  1.00 74.25           O
ATOM    816  C   SER B 109      31.535  15.945 103.097  1.00 74.25           C
ATOM    817  O   SER B 109      31.321  16.082 104.302  1.00 74.25           O
ATOM    818  N   VAL B 110      30.841  15.079 102.321  1.00 74.31           N
ATOM    819  CA  VAL B 110      29.839  14.168 102.818  1.00 74.31           C
ATOM    820  CB  VAL B 110      28.462  14.424 102.273  1.00 74.31           C
ATOM    821  CG1 VAL B 110      27.986  15.805 102.750  1.00 74.31           C
ATOM    822  CG2 VAL B 110      28.488  14.257 100.744  1.00 74.31           C
ATOM    823  C   VAL B 110      30.234  12.789 102.360  1.00 74.31           C
ATOM    824  O   VAL B 110      31.346  12.594 101.868  1.00 74.31           O
ATOM    825  N   THR B 111      29.344  11.787 102.576  1.00137.68           N
ATOM    826  CA  THR B 111      29.559  10.426 102.146  1.00137.68           C
ATOM    827  CB  THR B 111      28.684   9.425 102.835  1.00137.68           C
ATOM    828  OG1 THR B 111      27.338   9.608 102.423  1.00137.68           O
ATOM    829  CG2 THR B 111      28.770   9.631 104.348  1.00137.68           C
ATOM    830  C   THR B 111      29.098  10.340 100.719  1.00137.68           C
ATOM    831  O   THR B 111      28.474  11.263 100.196  1.00137.68           O
ATOM    832  N   LYS B 112      29.422   9.213 100.052  1.00137.28           N
ATOM    833  CA  LYS B 112      28.966   8.925  98.720  1.00137.28           C
ATOM    834  CB  LYS B 112      29.554   7.614  98.163  1.00137.28           C
ATOM    835  CG  LYS B 112      30.967   7.684  97.574  1.00137.28           C
ATOM    836  CD  LYS B 112      31.056   8.399  96.225  0.00137.28           C
ATOM    837  CE  LYS B 112      32.334   8.045  95.465  0.00137.28           C
ATOM    838  NZ  LYS B 112      33.483   8.804  96.005  0.00137.28           N
ATOM    839  C   LYS B 112      27.483   8.717  98.784  1.00137.28           C
ATOM    840  O   LYS B 112      26.743   9.124  97.889  1.00137.28           O
ATOM    841  N   LYS B 113      27.023   8.062  99.867  1.00125.92           N
ATOM    842  CA  LYS B 113      25.649   7.692 100.050  1.00125.92           C
ATOM    843  CB  LYS B 113      25.418   6.895 101.347  1.00125.92           C
ATOM    844  CG  LYS B 113      26.121   5.534 101.371  1.00125.92           C
ATOM    845  CD  LYS B 113      26.152   4.881 102.756  1.00125.92           C
ATOM    846  CE  LYS B 113      25.053   3.837 102.969  1.00125.92           C
ATOM    847  NZ  LYS B 113      23.726   4.446 102.731  1.00125.92           N
ATOM    848  C   LYS B 113      24.789   8.917 100.122  1.00125.92           C
ATOM    849  O   LYS B 113      23.654   8.901  99.650  1.00125.92           O
ATOM    850  N   GLN B 114      25.273   9.987 100.784  1.00 64.64           N
ATOM    851  CA  GLN B 114      24.514  11.200 100.920  1.00 64.64           C
ATOM    852  CB  GLN B 114      25.071  12.134 102.011  1.00 64.64           C
ATOM    853  CG  GLN B 114      24.911  11.550 103.418  1.00 64.64           C
ATOM    854  CD  GLN B 114      25.469  12.540 104.432  1.00 64.64           C
ATOM    855  OE1 GLN B 114      25.102  12.519 105.605  1.00 64.64           O
ATOM    856  NE2 GLN B 114      26.380  13.436 103.972  1.00 64.64           N
ATOM    857  C   GLN B 114      24.447  11.954  99.627  1.00 64.64           C
ATOM    858  O   GLN B 114      23.404  12.502  99.270  1.00 64.64           O
ATOM    859  N   ALA B 115      25.566  12.008  98.881  1.00 38.84           N
ATOM    860  CA  ALA B 115      25.565  12.751  97.655  1.00 38.84           C
ATOM    861  CB  ALA B 115      26.915  12.688  96.921  1.00 38.84           C
ATOM    862  C   ALA B 115      24.539  12.139  96.753  1.00 38.84           C
ATOM    863  O   ALA B 115      23.716  12.843  96.169  1.00 38.84           O
ATOM    864  N   ASP B 116      24.539  10.794  96.662  1.00 56.30           N
ATOM    865  CA  ASP B 116      23.648  10.094  95.779  1.00 56.30           C
ATOM    866  CB  ASP B 116      23.847   8.570  95.786  1.00 56.30           C
ATOM    867  CG  ASP B 116      22.826   7.978  94.820  1.00 56.30           C
ATOM    868  OD1 ASP B 116      22.497   8.655  93.810  1.00 56.30           O
ATOM    869  OD2 ASP B 116      22.360   6.837  95.082  1.00 56.30           O
ATOM    870  C   ASP B 116      22.222  10.321  96.168  1.00 56.30           C
ATOM    871  O   ASP B 116      21.387  10.601  95.311  1.00 56.30           O
ATOM    872  N   ALA B 117      21.905  10.203  97.471  1.00 32.91           N
ATOM    873  CA  ALA B 117      20.551  10.336  97.931  1.00 32.91           C
ATOM    874  CB  ALA B 117      20.406  10.098  99.444  1.00 32.91           C
ATOM    875  C   ALA B 117      20.070  11.725  97.652  1.00 32.91           C
ATOM    876  O   ALA B 117      18.913  11.930  97.289  1.00 32.91           O
ATOM    877  N   VAL B 118      20.938  12.730  97.865  1.00 39.51           N
ATOM    878  CA  VAL B 118      20.563  14.092  97.618  1.00 39.51           C
ATOM    879  CB  VAL B 118      21.613  15.071  98.061  1.00 39.51           C
ATOM    880  CG1 VAL B 118      21.183  16.482  97.625  1.00 39.51           C
ATOM    881  CG2 VAL B 118      21.811  14.930  99.580  1.00 39.51           C
ATOM    882  C   VAL B 118      20.345  14.300  96.148  1.00 39.51           C
ATOM    883  O   VAL B 118      19.355  14.904  95.738  1.00 39.51           O
ATOM    884  N   LEU B 119      21.269  13.788  95.312  1.00114.38           N
ATOM    885  CA  LEU B 119      21.216  13.987  93.887  1.00114.38           C
ATOM    886  CB  LEU B 119      22.431  13.325  93.199  1.00114.38           C
ATOM    887  CG  LEU B 119      22.586  13.554  91.678  1.00114.38           C
ATOM    888  CD1 LEU B 119      21.465  12.902  90.855  1.00114.38           C
ATOM    889  CD2 LEU B 119      22.782  15.041  91.357  1.00114.38           C
ATOM    890  C   LEU B 119      19.968  13.359  93.345  1.00114.38           C
ATOM    891  O   LEU B 119      19.218  13.992  92.603  1.00114.38           O
ATOM    892  N   SER B 120      19.693  12.101  93.734  1.00 80.35           N
ATOM    893  CA  SER B 120      18.561  11.405  93.199  1.00 80.35           C
ATOM    894  CB  SER B 120      18.503   9.932  93.649  1.00 80.35           C
ATOM    895  OG  SER B 120      18.549   9.839  95.064  1.00 80.35           O
ATOM    896  C   SER B 120      17.298  12.105  93.596  1.00 80.35           C
ATOM    897  O   SER B 120      16.361  12.209  92.805  1.00 80.35           O
ATOM    898  N   ALA B 121      17.233  12.618  94.835  1.00 26.44           N
ATOM    899  CA  ALA B 121      16.036  13.274  95.274  1.00 26.44           C
ATOM    900  CB  ALA B 121      16.114  13.724  96.743  1.00 26.44           C
ATOM    901  C   ALA B 121      15.807  14.494  94.438  1.00 26.44           C
ATOM    902  O   ALA B 121      14.686  14.762  94.009  1.00 26.44           O
ATOM    903  N   ALA B 122      16.881  15.258  94.166  1.00 35.23           N
ATOM    904  CA  ALA B 122      16.768  16.499  93.453  1.00 35.23           C
ATOM    905  CB  ALA B 122      18.111  17.236  93.327  1.00 35.23           C
ATOM    906  C   ALA B 122      16.258  16.283  92.059  1.00 35.23           C
ATOM    907  O   ALA B 122      15.432  17.053  91.571  1.00 35.23           O
ATOM    908  N   ILE B 123      16.758  15.234  91.380  1.00 94.64           N
ATOM    909  CA  ILE B 123      16.428  14.941  90.013  1.00 94.64           C
ATOM    910  CB  ILE B 123      17.321  13.831  89.503  1.00 94.64           C
ATOM    911  CG1 ILE B 123      17.386  13.758  87.981  1.00 94.64           C
ATOM    912  CG2 ILE B 123      16.914  12.498  90.143  1.00 94.64           C
ATOM    913  CD1 ILE B 123      18.544  12.861  87.551  1.00 94.64           C
ATOM    914  C   ILE B 123      14.976  14.571  89.928  1.00 94.64           C
ATOM    915  O   ILE B 123      14.262  15.023  89.033  1.00 94.64           O
ATOM    916  N   GLU B 124      14.501  13.745  90.881  1.00 42.29           N
ATOM    917  CA  GLU B 124      13.147  13.274  90.895  1.00 42.29           C
ATOM    918  CB  GLU B 124      12.890  12.282  92.041  1.00 42.29           C
ATOM    919  CG  GLU B 124      13.715  10.998  91.939  1.00 42.29           C
ATOM    920  CD  GLU B 124      13.476  10.189  93.207  1.00 42.29           C
ATOM    921  OE1 GLU B 124      12.401   9.536  93.300  1.00 42.29           O
ATOM    922  OE2 GLU B 124      14.364  10.217  94.099  1.00 42.29           O
ATOM    923  C   GLU B 124      12.230  14.433  91.117  1.00 42.29           C
ATOM    924  O   GLU B 124      11.190  14.544  90.471  1.00 42.29           O
ATOM    925  N   THR B 125      12.601  15.333  92.045  1.00117.66           N
ATOM    926  CA  THR B 125      11.751  16.438  92.374  1.00117.66           C
ATOM    927  CB  THR B 125      12.198  17.164  93.609  1.00117.66           C
ATOM    928  OG1 THR B 125      11.191  18.065  94.038  1.00117.66           O
ATOM    929  CG2 THR B 125      13.500  17.911  93.320  1.00117.66           C
ATOM    930  C   THR B 125      11.630  17.378  91.204  1.00117.66           C
ATOM    931  O   THR B 125      10.547  17.893  90.929  1.00117.66           O
ATOM    932  N   ILE B 126      12.733  17.622  90.469  1.00 43.28           N
ATOM    933  CA  ILE B 126      12.683  18.510  89.338  1.00 43.28           C
ATOM    934  CB  ILE B 126      14.028  18.725  88.705  1.00 43.28           C
ATOM    935  CG1 ILE B 126      14.966  19.443  89.692  1.00 43.28           C
ATOM    936  CG2 ILE B 126      13.824  19.479  87.380  1.00 43.28           C
ATOM    937  CD1 ILE B 126      16.432  19.448  89.262  1.00 43.28           C
ATOM    938  C   ILE B 126      11.760  17.937  88.305  1.00 43.28           C
ATOM    939  O   ILE B 126      10.947  18.655  87.725  1.00 43.28           O
ATOM    940  N   ILE B 127      11.848  16.616  88.057  1.00 46.54           N
ATOM    941  CA  ILE B 127      11.026  15.995  87.056  1.00 46.54           C
ATOM    942  CB  ILE B 127      11.301  14.527  86.878  1.00 46.54           C
ATOM    943  CG1 ILE B 127      12.720  14.296  86.325  1.00 46.54           C
ATOM    944  CG2 ILE B 127      10.193  13.943  85.986  1.00 46.54           C
ATOM    945  CD1 ILE B 127      13.151  12.828  86.336  1.00 46.54           C
ATOM    946  C   ILE B 127       9.586  16.136  87.446  1.00 46.54           C
ATOM    947  O   ILE B 127       8.736  16.410  86.599  1.00 46.54           O
ATOM    948  N   GLU B 128       9.264  15.927  88.736  1.00 48.61           N
ATOM    949  CA  GLU B 128       7.896  16.016  89.161  1.00 48.61           C
ATOM    950  CB  GLU B 128       7.669  15.519  90.592  1.00 48.61           C
ATOM    951  CG  GLU B 128       7.828  14.003  90.673  1.00 48.61           C
ATOM    952  CD  GLU B 128       7.593  13.566  92.101  1.00 48.61           C
ATOM    953  OE1 GLU B 128       6.741  14.188  92.791  1.00 48.61           O
ATOM    954  OE2 GLU B 128       8.277  12.596  92.520  1.00 48.61           O
ATOM    955  C   GLU B 128       7.406  17.421  89.055  1.00 48.61           C
ATOM    956  O   GLU B 128       6.277  17.652  88.624  1.00 48.61           O
ATOM    957  N   ALA B 129       8.243  18.403  89.436  1.00 30.37           N
ATOM    958  CA  ALA B 129       7.808  19.770  89.395  1.00 30.37           C
ATOM    959  CB  ALA B 129       8.879  20.751  89.901  1.00 30.37           C
ATOM    960  C   ALA B 129       7.492  20.140  87.976  1.00 30.37           C
ATOM    961  O   ALA B 129       6.464  20.757  87.702  1.00 30.37           O
ATOM    962  N   VAL B 130       8.367  19.753  87.028  1.00 36.96           N
ATOM    963  CA  VAL B 130       8.186  20.087  85.639  1.00 36.96           C
ATOM    964  CB  VAL B 130       9.339  19.648  84.785  1.00 36.96           C
ATOM    965  CG1 VAL B 130       8.990  19.919  83.310  1.00 36.96           C
ATOM    966  CG2 VAL B 130      10.608  20.369  85.272  1.00 36.96           C
ATOM    967  C   VAL B 130       6.952  19.424  85.099  1.00 36.96           C
ATOM    968  O   VAL B 130       6.171  20.042  84.375  1.00 36.96           O
ATOM    969  N   ALA B 131       6.736  18.146  85.456  1.00 38.66           N
ATOM    970  CA  ALA B 131       5.627  17.389  84.946  1.00 38.66           C
ATOM    971  CB  ALA B 131       5.586  15.956  85.503  1.00 38.66           C
ATOM    972  C   ALA B 131       4.363  18.076  85.358  1.00 38.66           C
ATOM    973  O   ALA B 131       3.374  18.068  84.626  1.00 38.66           O
ATOM    974  N   SER B 132       4.370  18.655  86.572  1.00 87.16           N
ATOM    975  CA  SER B 132       3.250  19.351  87.138  1.00 87.16           C
ATOM    976  CB  SER B 132       3.462  19.681  88.623  1.00 87.16           C
ATOM    977  OG  SER B 132       2.331  20.371  89.127  1.00 87.16           O
ATOM    978  C   SER B 132       3.017  20.654  86.428  1.00 87.16           C
ATOM    979  O   SER B 132       1.943  21.238  86.560  1.00 87.16           O
ATOM    980  N   GLY B 133       4.004  21.159  85.659  1.00 33.54           N
ATOM    981  CA  GLY B 133       3.798  22.409  84.978  1.00 33.54           C
ATOM    982  C   GLY B 133       4.493  23.513  85.714  1.00 33.54           C
ATOM    983  O   GLY B 133       4.307  24.687  85.396  1.00 33.54           O
ATOM    984  N   ASP B 134       5.303  23.176  86.736  1.00 57.33           N
ATOM    985  CA  ASP B 134       5.993  24.208  87.452  1.00 57.33           C
ATOM    986  CB  ASP B 134       6.235  23.880  88.934  1.00 57.33           C
ATOM    987  CG  ASP B 134       6.555  25.188  89.642  1.00 57.33           C
ATOM    988  OD1 ASP B 134       6.174  26.255  89.090  1.00 57.33           O
ATOM    989  OD2 ASP B 134       7.177  25.145  90.736  1.00 57.33           O
ATOM    990  C   ASP B 134       7.324  24.426  86.799  1.00 57.33           C
ATOM    991  O   ASP B 134       7.846  23.549  86.110  1.00 57.33           O
ATOM    992  N   LYS B 135       7.898  25.632  86.990  1.00 42.96           N
ATOM    993  CA  LYS B 135       9.176  25.956  86.428  1.00 42.96           C
ATOM    994  CB  LYS B 135       9.232  27.389  85.865  1.00 42.96           C
ATOM    995  CG  LYS B 135      10.574  27.772  85.242  1.00 42.96           C
ATOM    996  CD  LYS B 135      10.519  29.076  84.444  1.00 42.96           C
ATOM    997  CE  LYS B 135      11.858  29.461  83.814  1.00 42.96           C
ATOM    998  NZ  LYS B 135      11.723  30.730  83.065  1.00 42.96           N
ATOM    999  C   LYS B 135      10.178  25.868  87.538  1.00 42.96           C
ATOM   1000  O   LYS B 135       9.948  26.374  88.636  1.00 42.96           O
ATOM   1001  N   VAL B 136      11.318  25.194  87.285  1.00 48.82           N
ATOM   1002  CA  VAL B 136      12.334  25.086  88.292  1.00 48.82           C
ATOM   1003  CB  VAL B 136      12.928  23.706  88.383  1.00 48.82           C
ATOM   1004  CG1 VAL B 136      14.011  23.686  89.477  1.00 48.82           C
ATOM   1005  CG2 VAL B 136      11.784  22.702  88.618  1.00 48.82           C
ATOM   1006  C   VAL B 136      13.427  26.034  87.905  1.00 48.82           C
ATOM   1007  O   VAL B 136      13.989  25.926  86.817  1.00 48.82           O
ATOM   1008  N   THR B 137      13.756  26.998  88.792  1.00 44.24           N
ATOM   1009  CA  THR B 137      14.772  27.963  88.469  1.00 44.24           C
ATOM   1010  CB  THR B 137      14.265  29.377  88.502  1.00 44.24           C
ATOM   1011  OG1 THR B 137      13.196  29.536  87.580  1.00 44.24           O
ATOM   1012  CG2 THR B 137      15.419  30.324  88.137  1.00 44.24           C
ATOM   1013  C   THR B 137      15.886  27.851  89.471  1.00 44.24           C
ATOM   1014  O   THR B 137      15.671  27.978  90.675  1.00 44.24           O
ATOM   1015  N   LEU B 138      17.123  27.608  88.985  1.00116.71           N
ATOM   1016  CA  LEU B 138      18.266  27.451  89.843  1.00116.71           C
ATOM   1017  CB  LEU B 138      19.089  26.190  89.516  1.00116.71           C
ATOM   1018  CG  LEU B 138      18.383  24.837  89.724  1.00116.71           C
ATOM   1019  CD1 LEU B 138      18.229  24.499  91.209  1.00116.71           C
ATOM   1020  CD2 LEU B 138      17.050  24.773  88.975  1.00116.71           C
ATOM   1021  C   LEU B 138      19.204  28.588  89.570  1.00116.71           C
ATOM   1022  O   LEU B 138      19.761  28.694  88.479  1.00116.71           O
ATOM   1023  N   VAL B 139      19.450  29.449  90.574  1.00 35.88           N
ATOM   1024  CA  VAL B 139      20.331  30.555  90.337  1.00 35.88           C
ATOM   1025  CB  VAL B 139      20.446  31.494  91.504  1.00 35.88           C
ATOM   1026  CG1 VAL B 139      21.459  32.600  91.154  1.00 35.88           C
ATOM   1027  CG2 VAL B 139      19.042  32.023  91.843  1.00 35.88           C
ATOM   1028  C   VAL B 139      21.689  29.998  90.068  1.00 35.88           C
ATOM   1029  O   VAL B 139      22.182  29.137  90.793  1.00 35.88           O
ATOM   1030  N   GLY B 140      22.310  30.463  88.970  1.00 65.46           N
ATOM   1031  CA  GLY B 140      23.649  30.082  88.638  1.00 65.46           C
ATOM   1032  C   GLY B 140      23.669  28.874  87.735  1.00 65.46           C
ATOM   1033  O   GLY B 140      24.722  28.554  87.188  1.00 65.46           O
ATOM   1034  N   PHE B 141      22.609  28.034  87.716  1.00135.35           N
ATOM   1035  CA  PHE B 141      22.587  26.953  86.755  1.00135.35           C
ATOM   1036  CB  PHE B 141      22.101  25.651  87.421  1.00135.35           C
ATOM   1037  CG  PHE B 141      22.253  24.508  86.477  1.00135.35           C
ATOM   1038  CD1 PHE B 141      23.502  24.038  86.140  1.00135.35           C
ATOM   1039  CD2 PHE B 141      21.144  23.883  85.956  1.00135.35           C
ATOM   1040  CE1 PHE B 141      23.643  22.975  85.278  1.00135.35           C
ATOM   1041  CE2 PHE B 141      21.278  22.820  85.094  1.00135.35           C
ATOM   1042  CZ  PHE B 141      22.530  22.365  84.752  1.00135.35           C
ATOM   1043  C   PHE B 141      21.760  27.195  85.508  1.00135.35           C
ATOM   1044  O   PHE B 141      22.254  27.097  84.384  1.00135.35           O
ATOM   1045  N   GLY B 142      20.466  27.572  85.690  1.00 39.44           N
ATOM   1046  CA  GLY B 142      19.524  27.658  84.593  1.00 39.44           C
ATOM   1047  C   GLY B 142      18.167  27.206  85.086  1.00 39.44           C
ATOM   1048  O   GLY B 142      17.956  27.070  86.291  1.00 39.44           O
ATOM   1049  N   SER B 143      17.202  26.951  84.164  1.00 42.80           N
ATOM   1050  CA  SER B 143      15.870  26.583  84.586  1.00 42.80           C
ATOM   1051  CB  SER B 143      14.880  27.759  84.533  1.00 42.80           C
ATOM   1052  OG  SER B 143      14.770  28.245  83.203  1.00 42.80           O
ATOM   1053  C   SER B 143      15.306  25.478  83.729  1.00 42.80           C
ATOM   1054  O   SER B 143      15.756  25.245  82.608  1.00 42.80           O
ATOM   1055  N   PHE B 144      14.287  24.762  84.271  1.00 61.22           N
ATOM   1056  CA  PHE B 144      13.635  23.668  83.591  1.00 61.22           C
ATOM   1057  CB  PHE B 144      13.742  22.326  84.341  1.00 61.22           C
ATOM   1058  CG  PHE B 144      15.171  21.917  84.443  1.00 61.22           C
ATOM   1059  CD1 PHE B 144      15.958  22.387  85.471  1.00 61.22           C
ATOM   1060  CD2 PHE B 144      15.721  21.052  83.523  1.00 61.22           C
ATOM   1061  CE1 PHE B 144      17.276  22.010  85.577  1.00 61.22           C
ATOM   1062  CE2 PHE B 144      17.040  20.671  83.623  1.00 61.22           C
ATOM   1063  CZ  PHE B 144      17.818  21.151  84.650  1.00 61.22           C
ATOM   1064  C   PHE B 144      12.161  23.962  83.532  1.00 61.22           C
ATOM   1065  O   PHE B 144      11.570  24.402  84.518  1.00 61.22           O
ATOM   1066  N   GLU B 145      11.521  23.711  82.366  1.00 47.95           N
ATOM   1067  CA  GLU B 145      10.109  23.969  82.240  1.00 47.95           C
ATOM   1068  CB  GLU B 145       9.800  25.418  81.824  1.00 47.95           C
ATOM   1069  CG  GLU B 145      10.412  25.801  80.473  1.00 47.95           C
ATOM   1070  CD  GLU B 145      10.093  27.263  80.186  1.00 47.95           C
ATOM   1071  OE1 GLU B 145       9.205  27.823  80.883  1.00 47.95           O
ATOM   1072  OE2 GLU B 145      10.732  27.838  79.264  1.00 47.95           O
ATOM   1073  C   GLU B 145       9.527  23.063  81.190  1.00 47.95           C
ATOM   1074  O   GLU B 145      10.250  22.405  80.444  1.00 47.95           O
ATOM   1075  N   SER B 146       8.177  23.005  81.122  1.00 42.98           N
ATOM   1076  CA  SER B 146       7.492  22.187  80.157  1.00 42.98           C
ATOM   1077  CB  SER B 146       6.200  21.552  80.704  1.00 42.98           C
ATOM   1078  OG  SER B 146       5.573  20.765  79.701  1.00 42.98           O
ATOM   1079  C   SER B 146       7.101  23.064  79.005  1.00 42.98           C
ATOM   1080  O   SER B 146       6.678  24.202  79.200  1.00 42.98           O
ATOM   1081  N   ARG B 147       7.249  22.552  77.762  1.00 69.39           N
ATOM   1082  CA  ARG B 147       6.904  23.322  76.595  1.00 69.39           C
ATOM   1083  CB  ARG B 147       8.120  23.657  75.709  1.00 69.39           C
ATOM   1084  CG  ARG B 147       9.110  24.624  76.369  1.00 69.39           C
ATOM   1085  CD  ARG B 147      10.317  24.972  75.489  1.00 69.39           C
ATOM   1086  NE  ARG B 147      11.186  25.919  76.248  1.00 69.39           N
ATOM   1087  CZ  ARG B 147      12.398  26.298  75.744  1.00 69.39           C
ATOM   1088  NH1 ARG B 147      12.833  25.803  74.548  1.00 69.39           N
ATOM   1089  NH2 ARG B 147      13.179  27.176  76.441  1.00 69.39           N
ATOM   1090  C   ARG B 147       5.942  22.530  75.755  1.00 69.39           C
ATOM   1091  O   ARG B 147       5.993  21.301  75.716  1.00 69.39           O
ATOM   1092  N   GLU B 148       5.010  23.225  75.066  1.00103.38           N
ATOM   1093  CA  GLU B 148       4.052  22.529  74.250  1.00103.38           C
ATOM   1094  CB  GLU B 148       2.711  23.270  74.080  1.00103.38           C
ATOM   1095  CG  GLU B 148       1.989  23.553  75.403  1.00103.38           C
ATOM   1096  CD  GLU B 148       2.088  22.316  76.284  1.00103.38           C
ATOM   1097  OE1 GLU B 148       3.202  22.073  76.821  1.00103.38           O
ATOM   1098  OE2 GLU B 148       1.062  21.600  76.434  1.00103.38           O
ATOM   1099  C   GLU B 148       4.629  22.313  72.881  1.00103.38           C
ATOM   1100  O   GLU B 148       5.426  23.112  72.390  1.00103.38           O
ATOM   1101  N   ARG B 149       4.222  21.201  72.229  1.00159.07           N
ATOM   1102  CA  ARG B 149       4.671  20.884  70.902  1.00159.07           C
ATOM   1103  CB  ARG B 149       5.473  19.574  70.811  1.00159.07           C
ATOM   1104  CG  ARG B 149       6.794  19.613  71.568  1.00159.07           C
ATOM   1105  CD  ARG B 149       7.996  20.007  70.712  1.00159.07           C
ATOM   1106  NE  ARG B 149       9.098  20.323  71.659  1.00159.07           N
ATOM   1107  CZ  ARG B 149       9.310  21.619  72.031  1.00159.07           C
ATOM   1108  NH1 ARG B 149       8.606  22.621  71.430  1.00159.07           N
ATOM   1109  NH2 ARG B 149      10.222  21.920  72.999  1.00159.07           N
ATOM   1110  C   ARG B 149       3.451  20.650  70.080  1.00159.07           C
ATOM   1111  O   ARG B 149       2.472  20.075  70.553  1.00159.07           O
ATOM   1112  N   LYS B 150       3.477  21.105  68.815  1.00 96.00           N
ATOM   1113  CA  LYS B 150       2.351  20.875  67.965  1.00 96.00           C
ATOM   1114  CB  LYS B 150       2.141  21.964  66.900  1.00 96.00           C
ATOM   1115  CG  LYS B 150       1.786  23.308  67.538  1.00 96.00           C
ATOM   1116  CD  LYS B 150       0.557  23.223  68.447  1.00 96.00           C
ATOM   1117  CE  LYS B 150       0.297  24.485  69.270  1.00 96.00           C
ATOM   1118  NZ  LYS B 150      -0.906  24.292  70.111  1.00 96.00           N
ATOM   1119  C   LYS B 150       2.540  19.549  67.300  1.00 96.00           C
ATOM   1120  O   LYS B 150       3.639  18.995  67.278  1.00 96.00           O
ATOM   1121  N   ALA B 151       1.439  18.991  66.762  1.00 30.73           N
ATOM   1122  CA  ALA B 151       1.486  17.705  66.127  1.00 30.73           C
ATOM   1123  CB  ALA B 151       0.102  17.169  65.718  1.00 30.73           C
ATOM   1124  C   ALA B 151       2.317  17.813  64.893  1.00 30.73           C
ATOM   1125  O   ALA B 151       2.406  18.876  64.283  1.00 30.73           O
ATOM   1126  N   ARG B 152       2.981  16.702  64.510  1.00 64.99           N
ATOM   1127  CA  ARG B 152       3.793  16.725  63.327  1.00 64.99           C
ATOM   1128  CB  ARG B 152       5.261  17.099  63.600  1.00 64.99           C
ATOM   1129  CG  ARG B 152       5.975  16.151  64.562  1.00 64.99           C
ATOM   1130  CD  ARG B 152       7.269  16.727  65.140  1.00 64.99           C
ATOM   1131  NE  ARG B 152       7.931  15.636  65.910  1.00 64.99           N
ATOM   1132  CZ  ARG B 152       7.573  15.383  67.200  1.00 64.99           C
ATOM   1133  NH1 ARG B 152       6.612  16.138  67.808  1.00 64.99           N
ATOM   1134  NH2 ARG B 152       8.172  14.360  67.880  1.00 64.99           N
ATOM   1135  C   ARG B 152       3.733  15.374  62.680  1.00 64.99           C
ATOM   1136  O   ARG B 152       3.174  14.430  63.230  1.00 64.99           O
ATOM   1137  N   GLU B 153       4.294  15.254  61.458  1.00 92.63           N
ATOM   1138  CA  GLU B 153       4.223  14.014  60.733  1.00 92.63           C
ATOM   1139  CB  GLU B 153       4.208  14.185  59.203  1.00 92.63           C
ATOM   1140  CG  GLU B 153       2.956  14.877  58.665  0.00 92.63           C
ATOM   1141  CD  GLU B 153       3.092  14.968  57.152  0.00 92.63           C
ATOM   1142  OE1 GLU B 153       4.108  14.443  56.621  0.00 92.63           O
ATOM   1143  OE2 GLU B 153       2.191  15.567  56.509  0.00 92.63           O
ATOM   1144  C   GLU B 153       5.416  13.174  61.051  1.00 92.63           C
ATOM   1145  O   GLU B 153       6.485  13.669  61.406  1.00 92.63           O
ATOM   1146  N   GLY B 154       5.236  11.846  60.932  1.00 18.25           N
ATOM   1147  CA  GLY B 154       6.299  10.918  61.170  1.00 18.25           C
ATOM   1148  C   GLY B 154       5.946   9.665  60.436  1.00 18.25           C
ATOM   1149  O   GLY B 154       4.883   9.563  59.827  1.00 18.25           O
ATOM   1150  N   ARG B 155       6.853   8.672  60.454  1.00130.32           N
ATOM   1151  CA  ARG B 155       6.550   7.440  59.790  1.00130.32           C
ATOM   1152  CB  ARG B 155       7.285   7.265  58.450  1.00130.32           C
ATOM   1153  CG  ARG B 155       6.660   6.206  57.539  1.00130.32           C
ATOM   1154  CD  ARG B 155       7.357   6.096  56.182  1.00130.32           C
ATOM   1155  NE  ARG B 155       6.447   5.343  55.280  1.00130.32           N
ATOM   1156  CZ  ARG B 155       5.459   6.006  54.611  1.00130.32           C
ATOM   1157  NH1 ARG B 155       5.317   7.355  54.762  1.00130.32           N
ATOM   1158  NH2 ARG B 155       4.610   5.318  53.796  1.00130.32           N
ATOM   1159  C   ARG B 155       6.980   6.339  60.705  1.00130.32           C
ATOM   1160  O   ARG B 155       7.889   6.508  61.515  1.00130.32           O
ATOM   1161  N   ASN B 156       6.325   5.168  60.609  1.00 58.17           N
ATOM   1162  CA  ASN B 156       6.678   4.090  61.485  1.00 58.17           C
ATOM   1163  CB  ASN B 156       5.467   3.241  61.905  1.00 58.17           C
ATOM   1164  CG  ASN B 156       5.913   2.270  62.987  1.00 58.17           C
ATOM   1165  OD1 ASN B 156       5.917   2.600  64.172  1.00 58.17           O
ATOM   1166  ND2 ASN B 156       6.295   1.033  62.573  1.00 58.17           N
ATOM   1167  C   ASN B 156       7.624   3.200  60.746  1.00 58.17           C
ATOM   1168  O   ASN B 156       7.313   2.680  59.682  1.00 58.17           O
ATOM   1169  N   PRO B 157       8.795   3.034  61.278  1.00 78.23           N
ATOM   1170  CA  PRO B 157       9.807   2.235  60.645  1.00 78.23           C
ATOM   1171  CD  PRO B 157       9.023   3.192  62.701  1.00 78.23           C
ATOM   1172  CB  PRO B 157      10.968   2.207  61.635  1.00 78.23           C
ATOM   1173  CG  PRO B 157      10.260   2.327  62.997  1.00 78.23           C
ATOM   1174  C   PRO B 157       9.369   0.842  60.290  1.00 78.23           C
ATOM   1175  O   PRO B 157       9.677   0.400  59.184  1.00 78.23           O
ATOM   1176  N   LYS B 158       8.714   0.098  61.205  1.00139.01           N
ATOM   1177  CA  LYS B 158       8.390  -1.253  60.836  1.00139.01           C
ATOM   1178  CB  LYS B 158       8.049  -2.167  62.030  1.00139.01           C
ATOM   1179  CG  LYS B 158       6.804  -1.777  62.823  1.00139.01           C
ATOM   1180  CD  LYS B 158       6.296  -2.903  63.727  1.00139.01           C
ATOM   1181  CE  LYS B 158       7.351  -3.482  64.673  1.00139.01           C
ATOM   1182  NZ  LYS B 158       6.763  -4.598  65.452  1.00139.01           N
ATOM   1183  C   LYS B 158       7.268  -1.334  59.842  1.00139.01           C
ATOM   1184  O   LYS B 158       7.389  -2.011  58.821  1.00139.01           O
ATOM   1185  N   THR B 159       6.146  -0.645  60.142  1.00 63.09           N
ATOM   1186  CA  THR B 159       4.931  -0.669  59.370  1.00 63.09           C
ATOM   1187  CB  THR B 159       3.761  -0.116  60.132  1.00 63.09           C
ATOM   1188  OG1 THR B 159       3.991   1.242  60.481  1.00 63.09           O
ATOM   1189  CG2 THR B 159       3.572  -0.961  61.404  1.00 63.09           C
ATOM   1190  C   THR B 159       5.058   0.103  58.093  1.00 63.09           C
ATOM   1191  O   THR B 159       4.498  -0.280  57.068  1.00 63.09           O
ATOM   1192  N   ASN B 160       5.817   1.209  58.146  1.00132.88           N
ATOM   1193  CA  ASN B 160       6.033   2.205  57.132  1.00132.88           C
ATOM   1194  CB  ASN B 160       6.634   1.714  55.787  1.00132.88           C
ATOM   1195  CG  ASN B 160       5.675   0.919  54.901  1.00132.88           C
ATOM   1196  OD1 ASN B 160       4.466   1.146  54.871  1.00132.88           O
ATOM   1197  ND2 ASN B 160       6.249  -0.032  54.119  1.00132.88           N
ATOM   1198  C   ASN B 160       4.761   2.957  56.894  1.00132.88           C
ATOM   1199  O   ASN B 160       4.564   3.542  55.831  1.00132.88           O
ATOM   1200  N   GLU B 161       3.859   2.969  57.894  1.00 44.01           N
ATOM   1201  CA  GLU B 161       2.661   3.739  57.760  1.00 44.01           C
ATOM   1202  CB  GLU B 161       1.549   3.292  58.724  1.00 44.01           C
ATOM   1203  CG  GLU B 161       0.186   3.933  58.462  0.00 44.01           C
ATOM   1204  CD  GLU B 161      -0.747   3.454  59.563  0.00 44.01           C
ATOM   1205  OE1 GLU B 161      -0.226   3.004  60.620  0.00 44.01           O
ATOM   1206  OE2 GLU B 161      -1.989   3.530  59.364  0.00 44.01           O
ATOM   1207  C   GLU B 161       3.022   5.142  58.124  1.00 44.01           C
ATOM   1208  O   GLU B 161       3.832   5.367  59.023  1.00 44.01           O
ATOM   1209  N   LYS B 162       2.440   6.134  57.424  1.00157.01           N
ATOM   1210  CA  LYS B 162       2.728   7.490  57.781  1.00157.01           C
ATOM   1211  CB  LYS B 162       2.312   8.502  56.700  1.00157.01           C
ATOM   1212  CG  LYS B 162       3.062   9.830  56.781  1.00157.01           C
ATOM   1213  CD  LYS B 162       4.554   9.686  56.473  1.00157.01           C
ATOM   1214  CE  LYS B 162       5.292  11.020  56.378  1.00157.01           C
ATOM   1215  NZ  LYS B 162       5.237  11.715  57.682  1.00157.01           N
ATOM   1216  C   LYS B 162       1.917   7.722  59.008  1.00157.01           C
ATOM   1217  O   LYS B 162       0.864   7.110  59.171  1.00157.01           O
ATOM   1218  N   MET B 163       2.394   8.568  59.939  1.00117.29           N
ATOM   1219  CA  MET B 163       1.599   8.735  61.116  1.00117.29           C
ATOM   1220  CB  MET B 163       2.030   7.830  62.286  1.00117.29           C
ATOM   1221  CG  MET B 163       3.448   8.082  62.800  1.00117.29           C
ATOM   1222  SD  MET B 163       3.993   6.898  64.069  1.00117.29           S
ATOM   1223  CE  MET B 163       5.629   7.643  64.328  1.00117.29           C
ATOM   1224  C   MET B 163       1.670  10.150  61.567  1.00117.29           C
ATOM   1225  O   MET B 163       2.639  10.862  61.308  1.00117.29           O
ATOM   1226  N   GLU B 164       0.598  10.602  62.244  1.00 46.89           N
ATOM   1227  CA  GLU B 164       0.608  11.931  62.757  1.00 46.89           C
ATOM   1228  CB  GLU B 164      -0.747  12.650  62.688  1.00 46.89           C
ATOM   1229  CG  GLU B 164      -0.682  14.079  63.229  1.00 46.89           C
ATOM   1230  CD  GLU B 164      -2.068  14.692  63.113  1.00 46.89           C
ATOM   1231  OE1 GLU B 164      -2.393  15.239  62.025  1.00 46.89           O
ATOM   1232  OE2 GLU B 164      -2.826  14.617  64.116  1.00 46.89           O
ATOM   1233  C   GLU B 164       0.956  11.799  64.193  1.00 46.89           C
ATOM   1234  O   GLU B 164       0.394  10.978  64.916  1.00 46.89           O
ATOM   1235  N   ILE B 165       1.917  12.619  64.635  1.00151.70           N
ATOM   1236  CA  ILE B 165       2.317  12.578  65.997  1.00151.70           C
ATOM   1237  CB  ILE B 165       3.783  12.870  66.181  1.00151.70           C
ATOM   1238  CG1 ILE B 165       4.259  12.454  67.578  1.00151.70           C
ATOM   1239  CG2 ILE B 165       4.034  14.347  65.851  1.00151.70           C
ATOM   1240  CD1 ILE B 165       4.345  10.944  67.771  1.00151.70           C
ATOM   1241  C   ILE B 165       1.486  13.631  66.659  1.00151.70           C
ATOM   1242  O   ILE B 165       1.348  14.749  66.165  1.00151.70           O
ATOM   1243  N   PRO B 166       0.873  13.264  67.746  1.00 69.78           N
ATOM   1244  CA  PRO B 166      -0.013  14.181  68.408  1.00 69.78           C
ATOM   1245  CD  PRO B 166       0.441  11.884  67.903  1.00 69.78           C
ATOM   1246  CB  PRO B 166      -0.860  13.335  69.353  1.00 69.78           C
ATOM   1247  CG  PRO B 166      -0.880  11.950  68.683  1.00 69.78           C
ATOM   1248  C   PRO B 166       0.742  15.252  69.117  1.00 69.78           C
ATOM   1249  O   PRO B 166       1.948  15.108  69.314  1.00 69.78           O
ATOM   1250  N   ALA B 167       0.051  16.345  69.488  1.00 35.79           N
ATOM   1251  CA  ALA B 167       0.701  17.392  70.213  1.00 35.79           C
ATOM   1252  CB  ALA B 167      -0.215  18.589  70.522  1.00 35.79           C
ATOM   1253  C   ALA B 167       1.139  16.791  71.510  1.00 35.79           C
ATOM   1254  O   ALA B 167       0.486  15.888  72.032  1.00 35.79           O
ATOM   1255  N   THR B 168       2.281  17.269  72.048  1.00 73.09           N
ATOM   1256  CA  THR B 168       2.830  16.695  73.243  1.00 73.09           C
ATOM   1257  CB  THR B 168       3.951  15.737  72.910  1.00 73.09           C
ATOM   1258  OG1 THR B 168       3.483  14.767  71.990  1.00 73.09           O
ATOM   1259  CG2 THR B 168       4.445  14.999  74.165  1.00 73.09           C
ATOM   1260  C   THR B 168       3.410  17.824  74.043  1.00 73.09           C
ATOM   1261  O   THR B 168       3.399  18.973  73.606  1.00 73.09           O
ATOM   1262  N   LYS B 169       3.888  17.517  75.266  1.00 84.14           N
ATOM   1263  CA  LYS B 169       4.561  18.451  76.118  1.00 84.14           C
ATOM   1264  CB  LYS B 169       3.932  18.529  77.519  1.00 84.14           C
ATOM   1265  CG  LYS B 169       2.479  19.010  77.470  1.00 84.14           C
ATOM   1266  CD  LYS B 169       1.675  18.739  78.745  1.00 84.14           C
ATOM   1267  CE  LYS B 169       1.842  19.810  79.824  1.00 84.14           C
ATOM   1268  NZ  LYS B 169       0.946  19.525  80.968  1.00 84.14           N
ATOM   1269  C   LYS B 169       5.956  17.914  76.253  1.00 84.14           C
ATOM   1270  O   LYS B 169       6.156  16.699  76.267  1.00 84.14           O
ATOM   1271  N   VAL B 170       6.964  18.807  76.327  1.00115.75           N
ATOM   1272  CA  VAL B 170       8.327  18.357  76.401  1.00115.75           C
ATOM   1273  CB  VAL B 170       9.017  18.489  75.075  1.00115.75           C
ATOM   1274  CG1 VAL B 170       8.923  19.961  74.647  1.00115.75           C
ATOM   1275  CG2 VAL B 170      10.456  17.967  75.182  1.00115.75           C
ATOM   1276  C   VAL B 170       9.067  19.197  77.407  1.00115.75           C
ATOM   1277  O   VAL B 170       8.736  20.359  77.635  1.00115.75           O
ATOM   1278  N   PRO B 171      10.048  18.601  78.045  1.00166.49           N
ATOM   1279  CA  PRO B 171      10.851  19.315  79.008  1.00166.49           C
ATOM   1280  CD  PRO B 171       9.961  17.184  78.352  1.00166.49           C
ATOM   1281  CB  PRO B 171      11.541  18.250  79.857  1.00166.49           C
ATOM   1282  CG  PRO B 171      10.623  17.022  79.727  1.00166.49           C
ATOM   1283  C   PRO B 171      11.830  20.194  78.295  1.00166.49           C
ATOM   1284  O   PRO B 171      12.300  19.807  77.226  1.00166.49           O
ATOM   1285  N   ALA B 172      12.176  21.364  78.870  1.00 35.98           N
ATOM   1286  CA  ALA B 172      13.116  22.221  78.206  1.00 35.98           C
ATOM   1287  CB  ALA B 172      12.458  23.399  77.470  1.00 35.98           C
ATOM   1288  C   ALA B 172      14.026  22.798  79.238  1.00 35.98           C
ATOM   1289  O   ALA B 172      13.624  23.041  80.374  1.00 35.98           O
ATOM   1290  N   PHE B 173      15.294  23.026  78.848  1.00 63.27           N
ATOM   1291  CA  PHE B 173      16.271  23.555  79.749  1.00 63.27           C
ATOM   1292  CB  PHE B 173      17.452  22.585  79.931  1.00 63.27           C
ATOM   1293  CG  PHE B 173      18.493  23.205  80.796  1.00 63.27           C
ATOM   1294  CD1 PHE B 173      18.294  23.339  82.150  1.00 63.27           C
ATOM   1295  CD2 PHE B 173      19.684  23.626  80.249  1.00 63.27           C
ATOM   1296  CE1 PHE B 173      19.263  23.905  82.944  1.00 63.27           C
ATOM   1297  CE2 PHE B 173      20.658  24.192  81.038  1.00 63.27           C
ATOM   1298  CZ  PHE B 173      20.443  24.335  82.388  1.00 63.27           C
ATOM   1299  C   PHE B 173      16.781  24.825  79.159  1.00 63.27           C
ATOM   1300  O   PHE B 173      17.017  24.912  77.955  1.00 63.27           O
ATOM   1301  N   SER B 174      16.923  25.864  80.001  1.00 90.82           N
ATOM   1302  CA  SER B 174      17.462  27.100  79.527  1.00 90.82           C
ATOM   1303  CB  SER B 174      16.466  28.260  79.663  1.00 90.82           C
ATOM   1304  OG  SER B 174      16.972  29.418  79.025  1.00 90.82           O
ATOM   1305  C   SER B 174      18.635  27.364  80.414  1.00 90.82           C
ATOM   1306  O   SER B 174      18.484  27.517  81.625  1.00 90.82           O
ATOM   1307  N   ALA B 175      19.846  27.413  79.825  1.00 32.21           N
ATOM   1308  CA  ALA B 175      21.032  27.586  80.612  1.00 32.21           C
ATOM   1309  CB  ALA B 175      22.335  27.314  79.838  1.00 32.21           C
ATOM   1310  C   ALA B 175      21.086  28.993  81.104  1.00 32.21           C
ATOM   1311  O   ALA B 175      20.655  29.921  80.422  1.00 32.21           O
ATOM   1312  N   GLY B 176      21.639  29.179  82.318  1.00 19.44           N
ATOM   1313  CA  GLY B 176      21.752  30.487  82.893  1.00 19.44           C
ATOM   1314  C   GLY B 176      22.919  31.173  82.255  1.00 19.44           C
ATOM   1315  O   GLY B 176      23.690  30.564  81.516  1.00 19.44           O
ATOM   1316  N   LYS B 177      23.081  32.475  82.558  1.00 96.89           N
ATOM   1317  CA  LYS B 177      24.109  33.296  81.983  1.00 96.89           C
ATOM   1318  CB  LYS B 177      24.009  34.764  82.440  1.00 96.89           C
ATOM   1319  CG  LYS B 177      25.069  35.675  81.820  0.00 96.89           C
ATOM   1320  CD  LYS B 177      24.768  37.168  81.975  0.00 96.89           C
ATOM   1321  CE  LYS B 177      25.000  37.713  83.387  0.00 96.89           C
ATOM   1322  NZ  LYS B 177      24.773  39.177  83.409  0.00 96.89           N
ATOM   1323  C   LYS B 177      25.464  32.780  82.368  1.00 96.89           C
ATOM   1324  O   LYS B 177      26.389  32.787  81.558  1.00 96.89           O
ATOM   1325  N   LEU B 178      25.619  32.325  83.623  1.00 96.15           N
ATOM   1326  CA  LEU B 178      26.898  31.879  84.098  1.00 96.15           C
ATOM   1327  CB  LEU B 178      26.837  31.498  85.592  1.00 96.15           C
ATOM   1328  CG  LEU B 178      28.180  31.220  86.305  1.00 96.15           C
ATOM   1329  CD1 LEU B 178      27.929  30.861  87.775  0.00 96.15           C
ATOM   1330  CD2 LEU B 178      29.044  30.155  85.610  0.00 96.15           C
ATOM   1331  C   LEU B 178      27.307  30.675  83.303  1.00 96.15           C
ATOM   1332  O   LEU B 178      28.452  30.570  82.862  1.00 96.15           O
ATOM   1333  N   PHE B 179      26.361  29.745  83.082  1.00115.46           N
ATOM   1334  CA  PHE B 179      26.621  28.510  82.400  1.00115.46           C
ATOM   1335  CB  PHE B 179      25.336  27.672  82.277  1.00115.46           C
ATOM   1336  CG  PHE B 179      25.678  26.254  81.979  1.00115.46           C
ATOM   1337  CD1 PHE B 179      26.431  25.916  80.879  1.00115.46           C
ATOM   1338  CD2 PHE B 179      25.190  25.252  82.786  1.00115.46           C
ATOM   1339  CE1 PHE B 179      26.727  24.600  80.614  1.00115.46           C
ATOM   1340  CE2 PHE B 179      25.480  23.934  82.525  1.00115.46           C
ATOM   1341  CZ  PHE B 179      26.255  23.609  81.439  1.00115.46           C
ATOM   1342  C   PHE B 179      27.054  28.836  81.002  1.00115.46           C
ATOM   1343  O   PHE B 179      28.021  28.276  80.487  1.00115.46           O
ATOM   1344  N   ARG B 180      26.331  29.765  80.347  1.00 61.89           N
ATOM   1345  CA  ARG B 180      26.631  30.117  78.990  1.00 61.89           C
ATOM   1346  CB  ARG B 180      25.597  31.077  78.380  1.00 61.89           C
ATOM   1347  CG  ARG B 180      24.247  30.393  78.156  1.00 61.89           C
ATOM   1348  CD  ARG B 180      23.187  31.270  77.491  1.00 61.89           C
ATOM   1349  NE  ARG B 180      21.984  30.413  77.291  1.00 61.89           N
ATOM   1350  CZ  ARG B 180      20.874  30.917  76.679  1.00 61.89           C
ATOM   1351  NH1 ARG B 180      20.860  32.213  76.250  1.00 61.89           N
ATOM   1352  NH2 ARG B 180      19.779  30.122  76.500  1.00 61.89           N
ATOM   1353  C   ARG B 180      27.985  30.752  78.911  1.00 61.89           C
ATOM   1354  O   ARG B 180      28.748  30.490  77.983  1.00 61.89           O
ATOM   1355  N   GLU B 181      28.319  31.608  79.890  1.00 78.23           N
ATOM   1356  CA  GLU B 181      29.571  32.312  79.871  1.00 78.23           C
ATOM   1357  CB  GLU B 181      29.683  33.356  80.996  1.00 78.23           C
ATOM   1358  CG  GLU B 181      28.654  34.482  80.881  1.00 78.23           C
ATOM   1359  CD  GLU B 181      28.914  35.246  79.590  1.00 78.23           C
ATOM   1360  OE1 GLU B 181      29.828  34.834  78.826  1.00 78.23           O
ATOM   1361  OE2 GLU B 181      28.200  36.254  79.348  1.00 78.23           O
ATOM   1362  C   GLU B 181      30.715  31.356  80.028  1.00 78.23           C
ATOM   1363  O   GLU B 181      31.766  31.535  79.414  1.00 78.23           O
ATOM   1364  N   ARG B 182      30.553  30.324  80.878  1.00 77.79           N
ATOM   1365  CA  ARG B 182      31.625  29.400  81.123  1.00 77.79           C
ATOM   1366  CB  ARG B 182      31.286  28.371  82.219  1.00 77.79           C
ATOM   1367  CG  ARG B 182      30.827  29.004  83.540  1.00 77.79           C
ATOM   1368  CD  ARG B 182      31.770  30.066  84.115  1.00 77.79           C
ATOM   1369  NE  ARG B 182      32.986  29.379  84.629  1.00 77.79           N
ATOM   1370  CZ  ARG B 182      33.046  28.986  85.934  1.00 77.79           C
ATOM   1371  NH1 ARG B 182      31.994  29.226  86.771  1.00 77.79           N
ATOM   1372  NH2 ARG B 182      34.164  28.361  86.404  1.00 77.79           N
ATOM   1373  C   ARG B 182      31.932  28.652  79.856  1.00 77.79           C
ATOM   1374  O   ARG B 182      33.096  28.433  79.524  1.00 77.79           O
ATOM   1375  N   VAL B 183      30.885  28.235  79.117  1.00 47.58           N
ATOM   1376  CA  VAL B 183      31.047  27.497  77.894  1.00 47.58           C
ATOM   1377  CB  VAL B 183      29.733  27.067  77.310  1.00 47.58           C
ATOM   1378  CG1 VAL B 183      29.985  26.403  75.945  1.00 47.58           C
ATOM   1379  CG2 VAL B 183      29.036  26.148  78.325  1.00 47.58           C
ATOM   1380  C   VAL B 183      31.733  28.371  76.893  1.00 47.58           C
ATOM   1381  O   VAL B 183      32.609  27.919  76.157  1.00 47.58           O
ATOM   1382  N   ALA B 184      31.324  29.649  76.803  1.00 61.98           N
ATOM   1383  CA  ALA B 184      32.026  30.516  75.907  1.00 61.98           C
ATOM   1384  CB  ALA B 184      31.217  30.877  74.650  1.00 61.98           C
ATOM   1385  C   ALA B 184      32.311  31.785  76.645  1.00 61.98           C
ATOM   1386  O   ALA B 184      31.406  32.523  77.026  1.00 61.98           O
ATOM   1387  N   PRO B 185      33.562  32.093  76.798  1.00159.60           N
ATOM   1388  CA  PRO B 185      33.952  33.266  77.532  1.00159.60           C
ATOM   1389  CD  PRO B 185      34.603  31.083  76.799  1.00159.60           C
ATOM   1390  CB  PRO B 185      35.453  33.121  77.800  1.00159.60           C
ATOM   1391  CG  PRO B 185      35.890  31.905  76.956  1.00159.60           C
ATOM   1392  C   PRO B 185      33.562  34.518  76.817  1.00159.60           C
ATOM   1393  O   PRO B 185      33.445  34.522  75.593  1.00159.60           O
ATOM   1394  N   PRO B 186      33.368  35.564  77.562  1.00169.43           N
ATOM   1395  CA  PRO B 186      32.896  36.792  76.994  1.00169.43           C
ATOM   1396  CD  PRO B 186      33.006  35.433  78.964  1.00169.43           C
ATOM   1397  CB  PRO B 186      32.598  37.702  78.185  1.00169.43           C
ATOM   1398  CG  PRO B 186      32.225  36.712  79.305  1.00169.43           C
ATOM   1399  C   PRO B 186      33.770  37.399  75.944  1.00169.43           C
ATOM   1400  O   PRO B 186      33.223  37.992  75.015  1.00169.43           O
ATOM   1401  N   LYS B 187      35.109  37.294  76.042  1.00188.50           N
ATOM   1402  CA  LYS B 187      35.887  37.899  75.002  1.00188.50           C
ATOM   1403  CB  LYS B 187      37.374  38.114  75.332  1.00188.50           C
ATOM   1404  CG  LYS B 187      38.108  38.818  74.188  1.00188.50           C
ATOM   1405  CD  LYS B 187      39.479  39.387  74.558  1.00188.50           C
ATOM   1406  CE  LYS B 187      40.145  40.139  73.404  1.00188.50           C
ATOM   1407  NZ  LYS B 187      41.403  40.770  73.864  1.00188.50           N
ATOM   1408  C   LYS B 187      35.837  36.973  73.844  1.00188.50           C
ATOM   1409  O   LYS B 187      35.974  35.763  74.009  1.00188.50           O
ATOM   1410  N   GLU B 188      35.656  37.532  72.633  1.00103.01           N
ATOM   1411  CA  GLU B 188      35.561  36.724  71.455  1.00103.01           C
ATOM   1412  CB  GLU B 188      36.789  35.829  71.212  1.00103.01           C
ATOM   1413  CG  GLU B 188      36.664  34.972  69.949  1.00103.01           C
ATOM   1414  CD  GLU B 188      37.928  34.134  69.803  1.00103.01           C
ATOM   1415  OE1 GLU B 188      38.811  34.223  70.698  1.00103.01           O
ATOM   1416  OE2 GLU B 188      38.026  33.391  68.790  1.00103.01           O
ATOM   1417  C   GLU B 188      34.338  35.823  71.575  1.00103.01           C
ATOM   1418  O   GLU B 188      34.423  34.772  72.266  1.00103.01           O
ATOM   1419  OXT GLU B 188      33.294  36.175  70.965  1.00103.01           O
TER    1420      GLU B 188
END
