# Supplementary material for: Comparison of histone-like HU protein DNA-binding properties and HU/IHF protein sequence alignment
Source: PLoS One. 2017 Nov 13;12(11):e0188037. doi: 10.1371/journal.pone.0188037 (PMC5683647; doi:10.1371/journal.pone.0188037)
Supplement: S3 File — (ZIP) [file pone.0188037.s003.zip › D_4.pdb]

EXPDTA    THEORETICAL MODEL, MODELLER 9.17 2017/01/17 19:07:33
REMARK   6 MODELLER OBJECTIVE FUNCTION:       749.9993
REMARK   6 MODELLER BEST TEMPLATE % SEQ ID:  95.187
REMARK   6 SEQUENCE: D_4
REMARK   6 DOPE score: -18560.58008
REMARK   6 GA341 score: 1.00000
REMARK   6 TEMPLATE: 1p71 1:A - 93:B MODELS 1:A - 187:B AT 95.2%
ATOM      1  N   MET A   1       9.645  27.050  91.507  1.00 69.01           N
ATOM      2  CA  MET A   1      10.625  26.596  92.520  1.00 69.01           C
ATOM      3  CB  MET A   1      10.775  25.067  92.463  1.00 69.01           C
ATOM      4  CG  MET A   1      11.745  24.499  93.501  1.00 69.01           C
ATOM      5  SD  MET A   1      11.925  22.690  93.448  1.00 69.01           S
ATOM      6  CE  MET A   1      10.294  22.331  94.161  1.00 69.01           C
ATOM      7  C   MET A   1      11.967  27.201  92.267  1.00 69.01           C
ATOM      8  O   MET A   1      12.514  27.077  91.171  1.00 69.01           O
ATOM      9  N   ASN A   2      12.516  27.908  93.275  1.00 49.57           N
ATOM     10  CA  ASN A   2      13.827  28.475  93.146  1.00 49.57           C
ATOM     11  CB  ASN A   2      13.995  29.880  93.760  1.00 49.57           C
ATOM     12  CG  ASN A   2      13.876  29.818  95.275  1.00 49.57           C
ATOM     13  OD1 ASN A   2      13.454  28.816  95.845  1.00 49.57           O
ATOM     14  ND2 ASN A   2      14.257  30.934  95.953  1.00 49.57           N
ATOM     15  C   ASN A   2      14.777  27.537  93.819  1.00 49.57           C
ATOM     16  O   ASN A   2      14.382  26.469  94.283  1.00 49.57           O
ATOM     17  N   LYS A   3      16.071  27.905  93.879  1.00113.32           N
ATOM     18  CA  LYS A   3      17.018  27.008  94.471  1.00113.32           C
ATOM     19  CB  LYS A   3      18.488  27.443  94.323  1.00113.32           C
ATOM     20  CG  LYS A   3      18.976  28.501  95.308  0.00113.32           C
ATOM     21  CD  LYS A   3      20.500  28.642  95.280  0.00113.32           C
ATOM     22  CE  LYS A   3      21.237  27.301  95.195  0.00113.32           C
ATOM     23  NZ  LYS A   3      22.689  27.527  95.014  0.00113.32           N
ATOM     24  C   LYS A   3      16.698  26.809  95.924  1.00113.32           C
ATOM     25  O   LYS A   3      16.828  25.700  96.439  1.00113.32           O
ATOM     26  N   GLY A   4      16.252  27.871  96.625  1.00 24.46           N
ATOM     27  CA  GLY A   4      15.976  27.763  98.032  1.00 24.46           C
ATOM     28  C   GLY A   4      14.896  26.748  98.263  1.00 24.46           C
ATOM     29  O   GLY A   4      15.002  25.928  99.174  1.00 24.46           O
ATOM     30  N   GLU A   5      13.821  26.776  97.449  1.00 79.15           N
ATOM     31  CA  GLU A   5      12.739  25.846  97.625  1.00 79.15           C
ATOM     32  CB  GLU A   5      11.505  26.109  96.737  1.00 79.15           C
ATOM     33  CG  GLU A   5      10.520  27.127  97.324  1.00 79.15           C
ATOM     34  CD  GLU A   5      11.008  28.537  97.040  1.00 79.15           C
ATOM     35  OE1 GLU A   5      10.729  29.047  95.922  1.00 79.15           O
ATOM     36  OE2 GLU A   5      11.672  29.123  97.936  1.00 79.15           O
ATOM     37  C   GLU A   5      13.207  24.455  97.341  1.00 79.15           C
ATOM     38  O   GLU A   5      12.772  23.511  97.997  1.00 79.15           O
ATOM     39  N   LEU A   6      14.090  24.287  96.340  1.00 40.25           N
ATOM     40  CA  LEU A   6      14.579  22.986  95.981  1.00 40.25           C
ATOM     41  CB  LEU A   6      15.510  23.034  94.756  1.00 40.25           C
ATOM     42  CG  LEU A   6      16.061  21.660  94.335  1.00 40.25           C
ATOM     43  CD1 LEU A   6      14.931  20.708  93.913  1.00 40.25           C
ATOM     44  CD2 LEU A   6      17.147  21.807  93.256  1.00 40.25           C
ATOM     45  C   LEU A   6      15.359  22.420  97.128  1.00 40.25           C
ATOM     46  O   LEU A   6      15.226  21.243  97.459  1.00 40.25           O
ATOM     47  N   VAL A   7      16.188  23.256  97.777  1.00 32.07           N
ATOM     48  CA  VAL A   7      17.003  22.807  98.868  1.00 32.07           C
ATOM     49  CB  VAL A   7      17.832  23.911  99.458  1.00 32.07           C
ATOM     50  CG1 VAL A   7      18.605  23.357 100.667  1.00 32.07           C
ATOM     51  CG2 VAL A   7      18.728  24.500  98.355  1.00 32.07           C
ATOM     52  C   VAL A   7      16.106  22.303  99.954  1.00 32.07           C
ATOM     53  O   VAL A   7      16.355  21.247 100.534  1.00 32.07           O
ATOM     54  N   ASP A   8      15.015  23.040 100.239  1.00 40.94           N
ATOM     55  CA  ASP A   8      14.132  22.681 101.311  1.00 40.94           C
ATOM     56  CB  ASP A   8      12.971  23.675 101.484  1.00 40.94           C
ATOM     57  CG  ASP A   8      13.538  24.966 102.069  1.00 40.94           C
ATOM     58  OD1 ASP A   8      14.684  24.931 102.592  1.00 40.94           O
ATOM     59  OD2 ASP A   8      12.828  26.005 102.001  1.00 40.94           O
ATOM     60  C   ASP A   8      13.561  21.319 101.052  1.00 40.94           C
ATOM     61  O   ASP A   8      13.516  20.482 101.952  1.00 40.94           O
ATOM     62  N   ALA A   9      13.111  21.057  99.811  1.00 30.96           N
ATOM     63  CA  ALA A   9      12.535  19.787  99.465  1.00 30.96           C
ATOM     64  CB  ALA A   9      11.979  19.761  98.030  1.00 30.96           C
ATOM     65  C   ALA A   9      13.578  18.710  99.561  1.00 30.96           C
ATOM     66  O   ALA A   9      13.300  17.604 100.020  1.00 30.96           O
ATOM     67  N   VAL A  10      14.808  19.001  99.098  1.00 37.90           N
ATOM     68  CA  VAL A  10      15.872  18.034  99.087  1.00 37.90           C
ATOM     69  CB  VAL A  10      17.105  18.552  98.405  1.00 37.90           C
ATOM     70  CG1 VAL A  10      18.226  17.510  98.558  1.00 37.90           C
ATOM     71  CG2 VAL A  10      16.757  18.887  96.944  1.00 37.90           C
ATOM     72  C   VAL A  10      16.258  17.667 100.486  1.00 37.90           C
ATOM     73  O   VAL A  10      16.392  16.490 100.818  1.00 37.90           O
ATOM     74  N   ALA A  11      16.405  18.675 101.362  1.00 36.23           N
ATOM     75  CA  ALA A  11      16.857  18.423 102.697  1.00 36.23           C
ATOM     76  CB  ALA A  11      16.909  19.694 103.564  1.00 36.23           C
ATOM     77  C   ALA A  11      15.894  17.474 103.331  1.00 36.23           C
ATOM     78  O   ALA A  11      16.302  16.573 104.061  1.00 36.23           O
ATOM     79  N   GLU A  12      14.584  17.657 103.087  1.00 88.88           N
ATOM     80  CA  GLU A  12      13.638  16.761 103.685  1.00 88.88           C
ATOM     81  CB  GLU A  12      12.173  17.241 103.594  1.00 88.88           C
ATOM     82  CG  GLU A  12      11.629  17.407 102.177  0.00 88.88           C
ATOM     83  CD  GLU A  12      10.184  17.882 102.264  0.00 88.88           C
ATOM     84  OE1 GLU A  12       9.620  17.866 103.392  0.00 88.88           O
ATOM     85  OE2 GLU A  12       9.623  18.263 101.202  0.00 88.88           O
ATOM     86  C   GLU A  12      13.739  15.380 103.092  1.00 88.88           C
ATOM     87  O   GLU A  12      13.698  14.392 103.824  1.00 88.88           O
ATOM     88  N   LYS A  13      13.869  15.262 101.753  1.00 72.32           N
ATOM     89  CA  LYS A  13      13.900  13.961 101.131  1.00 72.32           C
ATOM     90  CB  LYS A  13      13.881  14.018  99.593  1.00 72.32           C
ATOM     91  CG  LYS A  13      12.552  14.489  99.000  1.00 72.32           C
ATOM     92  CD  LYS A  13      12.618  14.750  97.493  0.00 72.32           C
ATOM     93  CE  LYS A  13      11.281  15.172  96.880  0.00 72.32           C
ATOM     94  NZ  LYS A  13      11.062  16.621  97.087  0.00 72.32           N
ATOM     95  C   LYS A  13      15.139  13.207 101.520  1.00 72.32           C
ATOM     96  O   LYS A  13      15.086  12.021 101.835  1.00 72.32           O
ATOM     97  N   ALA A  14      16.294  13.887 101.440  1.00 70.88           N
ATOM     98  CA  ALA A  14      17.622  13.410 101.724  1.00 70.88           C
ATOM     99  CB  ALA A  14      18.711  14.359 101.199  1.00 70.88           C
ATOM    100  C   ALA A  14      17.868  13.209 103.187  1.00 70.88           C
ATOM    101  O   ALA A  14      18.699  12.383 103.562  1.00 70.88           O
ATOM    102  N   SER A  15      17.175  13.977 104.051  1.00 61.14           N
ATOM    103  CA  SER A  15      17.432  13.966 105.465  1.00 61.14           C
ATOM    104  CB  SER A  15      17.460  12.551 106.072  1.00 61.14           C
ATOM    105  OG  SER A  15      16.178  11.949 105.978  1.00 61.14           O
ATOM    106  C   SER A  15      18.761  14.609 105.754  1.00 61.14           C
ATOM    107  O   SER A  15      19.484  14.171 106.649  1.00 61.14           O
ATOM    108  N   VAL A  16      19.111  15.675 104.996  1.00 48.27           N
ATOM    109  CA  VAL A  16      20.318  16.422 105.244  1.00 48.27           C
ATOM    110  CB  VAL A  16      21.254  16.486 104.071  1.00 48.27           C
ATOM    111  CG1 VAL A  16      21.707  15.057 103.727  1.00 48.27           C
ATOM    112  CG2 VAL A  16      20.556  17.223 102.915  1.00 48.27           C
ATOM    113  C   VAL A  16      19.919  17.835 105.559  1.00 48.27           C
ATOM    114  O   VAL A  16      18.832  18.280 105.190  1.00 48.27           O
ATOM    115  N   THR A  17      20.811  18.582 106.249  1.00110.55           N
ATOM    116  CA  THR A  17      20.509  19.921 106.673  1.00110.55           C
ATOM    117  CB  THR A  17      21.590  20.534 107.510  1.00110.55           C
ATOM    118  OG1 THR A  17      21.127  21.727 108.123  1.00110.55           O
ATOM    119  CG2 THR A  17      22.789  20.839 106.606  1.00110.55           C
ATOM    120  C   THR A  17      20.306  20.768 105.458  1.00110.55           C
ATOM    121  O   THR A  17      20.789  20.449 104.372  1.00110.55           O
ATOM    122  N   LYS A  18      19.554  21.877 105.616  1.00138.78           N
ATOM    123  CA  LYS A  18      19.251  22.713 104.494  1.00138.78           C
ATOM    124  CB  LYS A  18      18.229  23.832 104.768  1.00138.78           C
ATOM    125  CG  LYS A  18      18.768  25.091 105.439  1.00138.78           C
ATOM    126  CD  LYS A  18      17.779  26.255 105.341  1.00138.78           C
ATOM    127  CE  LYS A  18      17.318  26.538 103.908  0.00138.78           C
ATOM    128  NZ  LYS A  18      16.205  27.514 103.911  0.00138.78           N
ATOM    129  C   LYS A  18      20.523  23.301 103.976  1.00138.78           C
ATOM    130  O   LYS A  18      20.658  23.539 102.777  1.00138.78           O
ATOM    131  N   LYS A  19      21.487  23.586 104.871  1.00 99.46           N
ATOM    132  CA  LYS A  19      22.736  24.117 104.413  1.00 99.46           C
ATOM    133  CB  LYS A  19      23.663  24.579 105.557  1.00 99.46           C
ATOM    134  CG  LYS A  19      24.084  23.483 106.535  0.00 99.46           C
ATOM    135  CD  LYS A  19      25.168  23.926 107.518  0.00 99.46           C
ATOM    136  CE  LYS A  19      24.647  24.866 108.607  0.00 99.46           C
ATOM    137  NZ  LYS A  19      25.746  25.239 109.525  0.00 99.46           N
ATOM    138  C   LYS A  19      23.439  23.079 103.580  1.00 99.46           C
ATOM    139  O   LYS A  19      23.996  23.401 102.533  1.00 99.46           O
ATOM    140  N   GLN A  20      23.419  21.799 104.012  1.00 65.29           N
ATOM    141  CA  GLN A  20      24.108  20.738 103.322  1.00 65.29           C
ATOM    142  CB  GLN A  20      24.116  19.419 104.115  1.00 65.29           C
ATOM    143  CG  GLN A  20      25.057  19.465 105.323  1.00 65.29           C
ATOM    144  CD  GLN A  20      24.811  18.232 106.180  1.00 65.29           C
ATOM    145  OE1 GLN A  20      25.582  17.932 107.090  1.00 65.29           O
ATOM    146  NE2 GLN A  20      23.703  17.500 105.887  1.00 65.29           N
ATOM    147  C   GLN A  20      23.496  20.484 101.981  1.00 65.29           C
ATOM    148  O   GLN A  20      24.204  20.242 101.004  1.00 65.29           O
ATOM    149  N   ALA A  21      22.156  20.518 101.893  1.00 28.35           N
ATOM    150  CA  ALA A  21      21.536  20.302 100.621  1.00 28.35           C
ATOM    151  CB  ALA A  21      20.003  20.387 100.682  1.00 28.35           C
ATOM    152  C   ALA A  21      22.014  21.402  99.733  1.00 28.35           C
ATOM    153  O   ALA A  21      22.378  21.179  98.579  1.00 28.35           O
ATOM    154  N   ASP A  22      22.051  22.630 100.279  1.00 43.37           N
ATOM    155  CA  ASP A  22      22.464  23.776  99.524  1.00 43.37           C
ATOM    156  CB  ASP A  22      22.375  25.077 100.340  1.00 43.37           C
ATOM    157  CG  ASP A  22      22.714  26.243  99.423  1.00 43.37           C
ATOM    158  OD1 ASP A  22      22.490  26.114  98.190  1.00 43.37           O
ATOM    159  OD2 ASP A  22      23.193  27.284  99.947  1.00 43.37           O
ATOM    160  C   ASP A  22      23.895  23.604  99.116  1.00 43.37           C
ATOM    161  O   ASP A  22      24.256  23.875  97.972  1.00 43.37           O
ATOM    162  N   ALA A  23      24.753  23.141 100.046  1.00 35.74           N
ATOM    163  CA  ALA A  23      26.154  23.013  99.762  1.00 35.74           C
ATOM    164  CB  ALA A  23      26.971  22.551 100.981  1.00 35.74           C
ATOM    165  C   ALA A  23      26.369  22.004  98.676  1.00 35.74           C
ATOM    166  O   ALA A  23      27.097  22.261  97.719  1.00 35.74           O
ATOM    167  N   VAL A  24      25.723  20.829  98.789  1.00 38.25           N
ATOM    168  CA  VAL A  24      25.898  19.773  97.829  1.00 38.25           C
ATOM    169  CB  VAL A  24      25.208  18.502  98.232  1.00 38.25           C
ATOM    170  CG1 VAL A  24      25.340  17.485  97.086  1.00 38.25           C
ATOM    171  CG2 VAL A  24      25.816  18.018  99.560  1.00 38.25           C
ATOM    172  C   VAL A  24      25.340  20.190  96.503  1.00 38.25           C
ATOM    173  O   VAL A  24      25.936  19.922  95.462  1.00 38.25           O
ATOM    174  N   LEU A  25      24.168  20.850  96.507  1.00 48.55           N
ATOM    175  CA  LEU A  25      23.531  21.245  95.281  1.00 48.55           C
ATOM    176  CB  LEU A  25      22.166  21.918  95.513  1.00 48.55           C
ATOM    177  CG  LEU A  25      21.466  22.354  94.211  1.00 48.55           C
ATOM    178  CD1 LEU A  25      21.102  21.145  93.334  1.00 48.55           C
ATOM    179  CD2 LEU A  25      20.266  23.270  94.504  1.00 48.55           C
ATOM    180  C   LEU A  25      24.379  22.234  94.540  1.00 48.55           C
ATOM    181  O   LEU A  25      24.568  22.106  93.331  1.00 48.55           O
ATOM    182  N   SER A  26      24.925  23.243  95.245  1.00 33.58           N
ATOM    183  CA  SER A  26      25.673  24.280  94.591  1.00 33.58           C
ATOM    184  CB  SER A  26      26.140  25.382  95.558  1.00 33.58           C
ATOM    185  OG  SER A  26      25.015  26.064  96.094  1.00 33.58           O
ATOM    186  C   SER A  26      26.881  23.691  93.936  1.00 33.58           C
ATOM    187  O   SER A  26      27.225  24.051  92.812  1.00 33.58           O
ATOM    188  N   ALA A  27      27.556  22.758  94.626  1.00 33.62           N
ATOM    189  CA  ALA A  27      28.741  22.144  94.102  1.00 33.62           C
ATOM    190  CB  ALA A  27      29.391  21.155  95.083  1.00 33.62           C
ATOM    191  C   ALA A  27      28.395  21.369  92.868  1.00 33.62           C
ATOM    192  O   ALA A  27      29.174  21.330  91.918  1.00 33.62           O
ATOM    193  N   ALA A  28      27.226  20.700  92.864  1.00 34.69           N
ATOM    194  CA  ALA A  28      26.838  19.878  91.751  1.00 34.69           C
ATOM    195  CB  ALA A  28      25.519  19.126  92.005  1.00 34.69           C
ATOM    196  C   ALA A  28      26.647  20.713  90.517  1.00 34.69           C
ATOM    197  O   ALA A  28      27.096  20.340  89.434  1.00 34.69           O
ATOM    198  N   LEU A  29      25.962  21.865  90.649  1.00 46.92           N
ATOM    199  CA  LEU A  29      25.688  22.719  89.529  1.00 46.92           C
ATOM    200  CB  LEU A  29      24.773  23.897  89.901  1.00 46.92           C
ATOM    201  CG  LEU A  29      23.379  23.460  90.389  1.00 46.92           C
ATOM    202  CD1 LEU A  29      22.507  24.675  90.747  1.00 46.92           C
ATOM    203  CD2 LEU A  29      22.705  22.516  89.382  1.00 46.92           C
ATOM    204  C   LEU A  29      26.967  23.301  89.024  1.00 46.92           C
ATOM    205  O   LEU A  29      27.180  23.404  87.816  1.00 46.92           O
ATOM    206  N   GLU A  30      27.853  23.710  89.951  1.00 81.80           N
ATOM    207  CA  GLU A  30      29.082  24.336  89.563  1.00 81.80           C
ATOM    208  CB  GLU A  30      29.882  24.887  90.761  1.00 81.80           C
ATOM    209  CG  GLU A  30      30.288  23.835  91.794  1.00 81.80           C
ATOM    210  CD  GLU A  30      30.963  24.550  92.958  1.00 81.80           C
ATOM    211  OE1 GLU A  30      30.773  25.789  93.085  1.00 81.80           O
ATOM    212  OE2 GLU A  30      31.674  23.862  93.739  1.00 81.80           O
ATOM    213  C   GLU A  30      29.924  23.352  88.812  1.00 81.80           C
ATOM    214  O   GLU A  30      30.568  23.704  87.825  1.00 81.80           O
ATOM    215  N   THR A  31      29.938  22.085  89.262  1.00120.10           N
ATOM    216  CA  THR A  31      30.745  21.080  88.634  1.00120.10           C
ATOM    217  CB  THR A  31      30.872  19.828  89.459  1.00120.10           C
ATOM    218  OG1 THR A  31      31.881  18.988  88.924  1.00120.10           O
ATOM    219  CG2 THR A  31      29.532  19.092  89.502  1.00120.10           C
ATOM    220  C   THR A  31      30.226  20.772  87.255  1.00120.10           C
ATOM    221  O   THR A  31      31.010  20.523  86.341  1.00120.10           O
ATOM    222  N   ILE A  32      28.891  20.781  87.058  1.00 40.69           N
ATOM    223  CA  ILE A  32      28.331  20.493  85.762  1.00 40.69           C
ATOM    224  CB  ILE A  32      26.827  20.496  85.754  1.00 40.69           C
ATOM    225  CG1 ILE A  32      26.283  19.351  86.626  1.00 40.69           C
ATOM    226  CG2 ILE A  32      26.352  20.438  84.292  1.00 40.69           C
ATOM    227  CD1 ILE A  32      24.776  19.427  86.870  1.00 40.69           C
ATOM    228  C   ILE A  32      28.787  21.535  84.785  1.00 40.69           C
ATOM    229  O   ILE A  32      29.181  21.213  83.664  1.00 40.69           O
ATOM    230  N   ILE A  33      28.758  22.818  85.188  1.00 47.85           N
ATOM    231  CA  ILE A  33      29.145  23.883  84.307  1.00 47.85           C
ATOM    232  CB  ILE A  33      28.968  25.246  84.913  1.00 47.85           C
ATOM    233  CG1 ILE A  33      27.478  25.505  85.199  1.00 47.85           C
ATOM    234  CG2 ILE A  33      29.595  26.279  83.961  1.00 47.85           C
ATOM    235  CD1 ILE A  33      27.217  26.748  86.047  1.00 47.85           C
ATOM    236  C   ILE A  33      30.589  23.711  83.942  1.00 47.85           C
ATOM    237  O   ILE A  33      30.973  23.958  82.799  1.00 47.85           O
ATOM    238  N   GLU A  34      31.430  23.305  84.914  1.00 70.28           N
ATOM    239  CA  GLU A  34      32.842  23.149  84.690  1.00 70.28           C
ATOM    240  CB  GLU A  34      33.607  22.776  85.971  1.00 70.28           C
ATOM    241  CG  GLU A  34      33.591  23.876  87.035  1.00 70.28           C
ATOM    242  CD  GLU A  34      34.387  25.061  86.507  0.00 70.28           C
ATOM    243  OE1 GLU A  34      35.397  24.826  85.791  0.00 70.28           O
ATOM    244  OE2 GLU A  34      33.992  26.218  86.810  0.00 70.28           O
ATOM    245  C   GLU A  34      33.105  22.059  83.691  1.00 70.28           C
ATOM    246  O   GLU A  34      33.907  22.236  82.776  1.00 70.28           O
ATOM    247  N   ALA A  35      32.435  20.898  83.840  1.00 32.96           N
ATOM    248  CA  ALA A  35      32.656  19.770  82.975  1.00 32.96           C
ATOM    249  CB  ALA A  35      31.857  18.529  83.409  1.00 32.96           C
ATOM    250  C   ALA A  35      32.240  20.105  81.575  1.00 32.96           C
ATOM    251  O   ALA A  35      32.918  19.750  80.613  1.00 32.96           O
ATOM    252  N   VAL A  36      31.092  20.789  81.427  1.00 34.11           N
ATOM    253  CA  VAL A  36      30.575  21.133  80.132  1.00 34.11           C
ATOM    254  CB  VAL A  36      29.233  21.800  80.215  1.00 34.11           C
ATOM    255  CG1 VAL A  36      28.792  22.197  78.795  1.00 34.11           C
ATOM    256  CG2 VAL A  36      28.259  20.852  80.936  1.00 34.11           C
ATOM    257  C   VAL A  36      31.508  22.090  79.450  1.00 34.11           C
ATOM    258  O   VAL A  36      31.782  21.960  78.258  1.00 34.11           O
ATOM    259  N   SER A  37      32.029  23.079  80.201  1.00 41.53           N
ATOM    260  CA  SER A  37      32.862  24.104  79.633  1.00 41.53           C
ATOM    261  CB  SER A  37      33.240  25.194  80.648  1.00 41.53           C
ATOM    262  OG  SER A  37      32.074  25.896  81.054  1.00 41.53           O
ATOM    263  C   SER A  37      34.130  23.508  79.099  1.00 41.53           C
ATOM    264  O   SER A  37      34.690  24.013  78.126  1.00 41.53           O
ATOM    265  N   SER A  38      34.634  22.447  79.759  1.00 54.08           N
ATOM    266  CA  SER A  38      35.827  21.754  79.356  1.00 54.08           C
ATOM    267  CB  SER A  38      36.444  20.907  80.487  1.00 54.08           C
ATOM    268  OG  SER A  38      35.554  19.874  80.881  1.00 54.08           O
ATOM    269  C   SER A  38      35.533  20.848  78.193  1.00 54.08           C
ATOM    270  O   SER A  38      36.457  20.329  77.569  1.00 54.08           O
ATOM    271  N   GLY A  39      34.244  20.612  77.868  1.00 35.57           N
ATOM    272  CA  GLY A  39      33.939  19.787  76.729  1.00 35.57           C
ATOM    273  C   GLY A  39      33.553  18.391  77.131  1.00 35.57           C
ATOM    274  O   GLY A  39      33.429  17.517  76.274  1.00 35.57           O
ATOM    275  N   ASP A  40      33.385  18.125  78.441  1.00 61.12           N
ATOM    276  CA  ASP A  40      32.957  16.818  78.864  1.00 61.12           C
ATOM    277  CB  ASP A  40      33.381  16.515  80.317  1.00 61.12           C
ATOM    278  CG  ASP A  40      33.412  15.013  80.590  1.00 61.12           C
ATOM    279  OD1 ASP A  40      32.412  14.305  80.305  1.00 61.12           O
ATOM    280  OD2 ASP A  40      34.461  14.555  81.115  1.00 61.12           O
ATOM    281  C   ASP A  40      31.456  16.808  78.800  1.00 61.12           C
ATOM    282  O   ASP A  40      30.821  17.861  78.831  1.00 61.12           O
ATOM    283  N   LYS A  41      30.833  15.614  78.691  1.00154.33           N
ATOM    284  CA  LYS A  41      29.400  15.589  78.708  1.00154.33           C
ATOM    285  CB  LYS A  41      28.755  14.807  77.548  1.00154.33           C
ATOM    286  CG  LYS A  41      28.906  13.291  77.611  1.00154.33           C
ATOM    287  CD  LYS A  41      28.226  12.587  76.434  1.00154.33           C
ATOM    288  CE  LYS A  41      26.744  12.931  76.275  1.00154.33           C
ATOM    289  NZ  LYS A  41      25.951  12.236  77.310  1.00154.33           N
ATOM    290  C   LYS A  41      28.985  15.001  80.017  1.00154.33           C
ATOM    291  O   LYS A  41      29.565  14.023  80.488  1.00154.33           O
ATOM    292  N   VAL A  42      27.975  15.617  80.661  1.00 40.12           N
ATOM    293  CA  VAL A  42      27.530  15.131  81.934  1.00 40.12           C
ATOM    294  CB  VAL A  42      27.133  16.227  82.883  1.00 40.12           C
ATOM    295  CG1 VAL A  42      26.602  15.601  84.184  1.00 40.12           C
ATOM    296  CG2 VAL A  42      28.345  17.152  83.086  1.00 40.12           C
ATOM    297  C   VAL A  42      26.328  14.283  81.681  1.00 40.12           C
ATOM    298  O   VAL A  42      25.378  14.710  81.024  1.00 40.12           O
ATOM    299  N   THR A  43      26.345  13.040  82.198  1.00 40.78           N
ATOM    300  CA  THR A  43      25.248  12.157  81.937  1.00 40.78           C
ATOM    301  CB  THR A  43      25.662  10.910  81.211  1.00 40.78           C
ATOM    302  OG1 THR A  43      26.278  11.248  79.978  1.00 40.78           O
ATOM    303  CG2 THR A  43      24.418  10.044  80.956  1.00 40.78           C
ATOM    304  C   THR A  43      24.639  11.730  83.236  1.00 40.78           C
ATOM    305  O   THR A  43      25.332  11.295  84.154  1.00 40.78           O
ATOM    306  N   LEU A  44      23.302  11.866  83.341  1.00 66.72           N
ATOM    307  CA  LEU A  44      22.596  11.437  84.515  1.00 66.72           C
ATOM    308  CB  LEU A  44      21.939  12.608  85.268  1.00 66.72           C
ATOM    309  CG  LEU A  44      22.947  13.656  85.778  1.00 66.72           C
ATOM    310  CD1 LEU A  44      22.236  14.798  86.522  1.00 66.72           C
ATOM    311  CD2 LEU A  44      24.060  13.001  86.615  1.00 66.72           C
ATOM    312  C   LEU A  44      21.493  10.553  84.019  1.00 66.72           C
ATOM    313  O   LEU A  44      20.534  11.030  83.415  1.00 66.72           O
ATOM    314  N   VAL A  45      21.569   9.239  84.300  1.00 95.45           N
ATOM    315  CA  VAL A  45      20.613   8.331  83.731  1.00 95.45           C
ATOM    316  CB  VAL A  45      20.875   6.893  84.080  1.00 95.45           C
ATOM    317  CG1 VAL A  45      20.747   6.732  85.604  0.00 95.45           C
ATOM    318  CG2 VAL A  45      19.906   6.002  83.283  0.00 95.45           C
ATOM    319  C   VAL A  45      19.233   8.660  84.200  1.00 95.45           C
ATOM    320  O   VAL A  45      18.971   8.811  85.393  1.00 95.45           O
ATOM    321  N   GLY A  46      18.315   8.802  83.224  1.00 38.70           N
ATOM    322  CA  GLY A  46      16.918   9.015  83.462  1.00 38.70           C
ATOM    323  C   GLY A  46      16.614  10.481  83.412  1.00 38.70           C
ATOM    324  O   GLY A  46      15.595  10.887  82.853  1.00 38.70           O
ATOM    325  N   PHE A  47      17.462  11.308  84.058  1.00 83.41           N
ATOM    326  CA  PHE A  47      17.243  12.729  84.082  1.00 83.41           C
ATOM    327  CB  PHE A  47      18.036  13.418  85.203  1.00 83.41           C
ATOM    328  CG  PHE A  47      17.699  14.870  85.213  1.00 83.41           C
ATOM    329  CD1 PHE A  47      16.508  15.316  85.739  1.00 83.41           C
ATOM    330  CD2 PHE A  47      18.590  15.790  84.711  1.00 83.41           C
ATOM    331  CE1 PHE A  47      16.207  16.657  85.755  1.00 83.41           C
ATOM    332  CE2 PHE A  47      18.296  17.133  84.723  1.00 83.41           C
ATOM    333  CZ  PHE A  47      17.102  17.567  85.245  1.00 83.41           C
ATOM    334  C   PHE A  47      17.597  13.377  82.776  1.00 83.41           C
ATOM    335  O   PHE A  47      16.772  14.070  82.181  1.00 83.41           O
ATOM    336  N   GLY A  48      18.830  13.144  82.269  1.00 29.29           N
ATOM    337  CA  GLY A  48      19.205  13.785  81.037  1.00 29.29           C
ATOM    338  C   GLY A  48      20.685  14.022  81.011  1.00 29.29           C
ATOM    339  O   GLY A  48      21.412  13.640  81.927  1.00 29.29           O
ATOM    340  N   SER A  49      21.167  14.683  79.935  1.00 80.04           N
ATOM    341  CA  SER A  49      22.575  14.914  79.785  1.00 80.04           C
ATOM    342  CB  SER A  49      23.200  14.027  78.696  1.00 80.04           C
ATOM    343  OG  SER A  49      24.587  14.293  78.584  1.00 80.04           O
ATOM    344  C   SER A  49      22.801  16.345  79.392  1.00 80.04           C
ATOM    345  O   SER A  49      21.934  16.983  78.797  1.00 80.04           O
ATOM    346  N   PHE A  50      23.991  16.882  79.747  1.00 58.93           N
ATOM    347  CA  PHE A  50      24.368  18.230  79.417  1.00 58.93           C
ATOM    348  CB  PHE A  50      24.725  19.098  80.639  1.00 58.93           C
ATOM    349  CG  PHE A  50      23.533  19.271  81.518  1.00 58.93           C
ATOM    350  CD1 PHE A  50      23.204  18.311  82.447  1.00 58.93           C
ATOM    351  CD2 PHE A  50      22.753  20.402  81.425  1.00 58.93           C
ATOM    352  CE1 PHE A  50      22.109  18.471  83.265  1.00 58.93           C
ATOM    353  CE2 PHE A  50      21.658  20.567  82.240  1.00 58.93           C
ATOM    354  CZ  PHE A  50      21.333  19.600  83.161  1.00 58.93           C
ATOM    355  C   PHE A  50      25.638  18.142  78.628  1.00 58.93           C
ATOM    356  O   PHE A  50      26.514  17.339  78.945  1.00 58.93           O
ATOM    357  N   GLU A  51      25.774  18.967  77.568  1.00 55.36           N
ATOM    358  CA  GLU A  51      26.983  18.930  76.793  1.00 55.36           C
ATOM    359  CB  GLU A  51      27.011  17.778  75.771  1.00 55.36           C
ATOM    360  CG  GLU A  51      25.845  17.803  74.784  1.00 55.36           C
ATOM    361  CD  GLU A  51      25.983  16.609  73.849  1.00 55.36           C
ATOM    362  OE1 GLU A  51      26.878  15.758  74.098  1.00 55.36           O
ATOM    363  OE2 GLU A  51      25.189  16.530  72.874  1.00 55.36           O
ATOM    364  C   GLU A  51      27.137  20.229  76.065  1.00 55.36           C
ATOM    365  O   GLU A  51      26.238  21.068  76.054  1.00 55.36           O
ATOM    366  N   SER A  52      28.321  20.443  75.459  1.00 41.63           N
ATOM    367  CA  SER A  52      28.548  21.651  74.721  1.00 41.63           C
ATOM    368  CB  SER A  52      29.967  22.218  74.898  1.00 41.63           C
ATOM    369  OG  SER A  52      30.119  23.410  74.141  1.00 41.63           O
ATOM    370  C   SER A  52      28.361  21.309  73.276  1.00 41.63           C
ATOM    371  O   SER A  52      28.749  20.230  72.832  1.00 41.63           O
ATOM    372  N   ARG A  53      27.720  22.212  72.505  1.00 90.06           N
ATOM    373  CA  ARG A  53      27.525  21.935  71.110  1.00 90.06           C
ATOM    374  CB  ARG A  53      26.052  21.736  70.711  1.00 90.06           C
ATOM    375  CG  ARG A  53      25.505  20.391  71.196  1.00 90.06           C
ATOM    376  CD  ARG A  53      24.042  20.127  70.832  1.00 90.06           C
ATOM    377  NE  ARG A  53      23.737  18.729  71.251  1.00 90.06           N
ATOM    378  CZ  ARG A  53      22.535  18.417  71.819  1.00 90.06           C
ATOM    379  NH1 ARG A  53      21.592  19.383  72.013  1.00 90.06           N
ATOM    380  NH2 ARG A  53      22.280  17.134  72.206  1.00 90.06           N
ATOM    381  C   ARG A  53      28.090  23.069  70.320  1.00 90.06           C
ATOM    382  O   ARG A  53      28.005  24.230  70.718  1.00 90.06           O
ATOM    383  N   GLU A  54      28.711  22.751  69.169  1.00118.59           N
ATOM    384  CA  GLU A  54      29.324  23.779  68.382  1.00118.59           C
ATOM    385  CB  GLU A  54      30.450  23.260  67.471  1.00118.59           C
ATOM    386  CG  GLU A  54      31.402  24.357  66.995  1.00118.59           C
ATOM    387  CD  GLU A  54      32.309  24.726  68.166  1.00118.59           C
ATOM    388  OE1 GLU A  54      32.193  24.072  69.237  1.00118.59           O
ATOM    389  OE2 GLU A  54      33.130  25.667  68.002  1.00118.59           O
ATOM    390  C   GLU A  54      28.280  24.434  67.531  1.00118.59           C
ATOM    391  O   GLU A  54      27.300  23.802  67.137  1.00118.59           O
ATOM    392  N   ARG A  55      28.465  25.743  67.251  1.00102.60           N
ATOM    393  CA  ARG A  55      27.564  26.482  66.410  1.00102.60           C
ATOM    394  CB  ARG A  55      26.848  27.631  67.141  1.00102.60           C
ATOM    395  CG  ARG A  55      26.005  27.141  68.316  1.00102.60           C
ATOM    396  CD  ARG A  55      24.698  26.468  67.898  1.00102.60           C
ATOM    397  NE  ARG A  55      24.211  25.710  69.083  1.00102.60           N
ATOM    398  CZ  ARG A  55      23.572  24.517  68.906  1.00102.60           C
ATOM    399  NH1 ARG A  55      23.232  24.102  67.652  1.00102.60           N
ATOM    400  NH2 ARG A  55      23.301  23.726  69.983  1.00102.60           N
ATOM    401  C   ARG A  55      28.397  27.106  65.336  1.00102.60           C
ATOM    402  O   ARG A  55      29.451  27.678  65.608  1.00102.60           O
ATOM    403  N   LYS A  56      27.936  27.007  64.076  1.00103.18           N
ATOM    404  CA  LYS A  56      28.688  27.542  62.979  1.00103.18           C
ATOM    405  CB  LYS A  56      28.394  26.837  61.643  1.00103.18           C
ATOM    406  CG  LYS A  56      29.405  27.153  60.540  1.00103.18           C
ATOM    407  CD  LYS A  56      29.392  26.132  59.399  1.00103.18           C
ATOM    408  CE  LYS A  56      27.993  25.801  58.880  1.00103.18           C
ATOM    409  NZ  LYS A  56      28.076  24.733  57.857  1.00103.18           N
ATOM    410  C   LYS A  56      28.388  29.005  62.852  1.00103.18           C
ATOM    411  O   LYS A  56      27.401  29.501  63.394  1.00103.18           O
ATOM    412  N   ALA A  57      29.267  29.742  62.144  1.00 34.55           N
ATOM    413  CA  ALA A  57      29.099  31.157  61.970  1.00 34.55           C
ATOM    414  CB  ALA A  57      30.277  31.839  61.251  1.00 34.55           C
ATOM    415  C   ALA A  57      27.870  31.399  61.152  1.00 34.55           C
ATOM    416  O   ALA A  57      27.490  30.575  60.321  1.00 34.55           O
ATOM    417  N   ARG A  58      27.203  32.547  61.404  1.00192.00           N
ATOM    418  CA  ARG A  58      25.991  32.899  60.716  1.00192.00           C
ATOM    419  CB  ARG A  58      24.747  32.635  61.578  1.00192.00           C
ATOM    420  CG  ARG A  58      24.503  31.161  61.886  1.00192.00           C
ATOM    421  CD  ARG A  58      23.713  30.932  63.177  1.00192.00           C
ATOM    422  NE  ARG A  58      22.633  31.954  63.242  1.00192.00           N
ATOM    423  CZ  ARG A  58      22.190  32.391  64.458  1.00192.00           C
ATOM    424  NH1 ARG A  58      22.742  31.894  65.603  1.00192.00           N
ATOM    425  NH2 ARG A  58      21.204  33.333  64.530  1.00192.00           N
ATOM    426  C   ARG A  58      26.008  34.381  60.505  1.00192.00           C
ATOM    427  O   ARG A  58      26.502  35.122  61.350  1.00192.00           O
ATOM    428  N   GLU A  59      25.475  34.867  59.365  1.00 50.65           N
ATOM    429  CA  GLU A  59      25.422  36.291  59.201  1.00 50.65           C
ATOM    430  CB  GLU A  59      25.348  36.770  57.739  1.00 50.65           C
ATOM    431  CG  GLU A  59      26.668  36.576  56.988  0.00 50.65           C
ATOM    432  CD  GLU A  59      26.493  37.080  55.563  0.00 50.65           C
ATOM    433  OE1 GLU A  59      25.327  37.341  55.166  0.00 50.65           O
ATOM    434  OE2 GLU A  59      27.525  37.214  54.854  0.00 50.65           O
ATOM    435  C   GLU A  59      24.217  36.769  59.936  1.00 50.65           C
ATOM    436  O   GLU A  59      23.232  36.047  60.080  1.00 50.65           O
ATOM    437  N   GLY A  60      24.278  38.012  60.446  1.00 44.30           N
ATOM    438  CA  GLY A  60      23.171  38.545  61.180  1.00 44.30           C
ATOM    439  C   GLY A  60      23.187  40.020  60.969  1.00 44.30           C
ATOM    440  O   GLY A  60      23.998  40.530  60.198  1.00 44.30           O
ATOM    441  N   ARG A  61      22.268  40.744  61.640  1.00120.09           N
ATOM    442  CA  ARG A  61      22.237  42.171  61.506  1.00120.09           C
ATOM    443  CB  ARG A  61      21.017  42.720  60.748  1.00120.09           C
ATOM    444  CG  ARG A  61      21.083  42.515  59.238  1.00120.09           C
ATOM    445  CD  ARG A  61      19.875  43.075  58.487  1.00120.09           C
ATOM    446  NE  ARG A  61      20.091  42.800  57.039  1.00120.09           N
ATOM    447  CZ  ARG A  61      20.773  43.700  56.271  1.00120.09           C
ATOM    448  NH1 ARG A  61      21.249  44.852  56.829  1.00120.09           N
ATOM    449  NH2 ARG A  61      20.978  43.450  54.945  1.00120.09           N
ATOM    450  C   ARG A  61      22.178  42.783  62.868  1.00120.09           C
ATOM    451  O   ARG A  61      21.697  42.180  63.826  1.00120.09           O
ATOM    452  N   ASN A  62      22.678  44.029  62.973  1.00 54.41           N
ATOM    453  CA  ASN A  62      22.659  44.747  64.214  1.00 54.41           C
ATOM    454  CB  ASN A  62      23.816  45.760  64.324  1.00 54.41           C
ATOM    455  CG  ASN A  62      23.916  46.275  65.753  1.00 54.41           C
ATOM    456  OD1 ASN A  62      22.958  46.816  66.304  1.00 54.41           O
ATOM    457  ND2 ASN A  62      25.114  46.105  66.373  1.00 54.41           N
ATOM    458  C   ASN A  62      21.367  45.501  64.228  1.00 54.41           C
ATOM    459  O   ASN A  62      21.035  46.199  63.273  1.00 54.41           O
ATOM    460  N   PRO A  63      20.597  45.348  65.266  1.00167.51           N
ATOM    461  CA  PRO A  63      19.327  46.015  65.305  1.00167.51           C
ATOM    462  CD  PRO A  63      20.586  44.109  66.027  1.00167.51           C
ATOM    463  CB  PRO A  63      18.571  45.397  66.478  1.00167.51           C
ATOM    464  CG  PRO A  63      19.151  43.973  66.565  1.00167.51           C
ATOM    465  C   PRO A  63      19.402  47.506  65.339  1.00167.51           C
ATOM    466  O   PRO A  63      18.527  48.153  64.764  1.00167.51           O
ATOM    467  N   LYS A  64      20.386  48.079  66.052  1.00111.40           N
ATOM    468  CA  LYS A  64      20.455  49.510  66.118  1.00111.40           C
ATOM    469  CB  LYS A  64      21.407  49.985  67.220  1.00111.40           C
ATOM    470  CG  LYS A  64      20.945  49.555  68.611  1.00111.40           C
ATOM    471  CD  LYS A  64      22.031  49.696  69.673  1.00111.40           C
ATOM    472  CE  LYS A  64      23.308  48.926  69.333  1.00111.40           C
ATOM    473  NZ  LYS A  64      24.091  49.672  68.323  1.00111.40           N
ATOM    474  C   LYS A  64      20.924  50.101  64.821  1.00111.40           C
ATOM    475  O   LYS A  64      20.259  50.957  64.240  1.00111.40           O
ATOM    476  N   THR A  65      22.105  49.643  64.352  1.00 54.09           N
ATOM    477  CA  THR A  65      22.765  50.134  63.170  1.00 54.09           C
ATOM    478  CB  THR A  65      24.212  49.739  63.114  1.00 54.09           C
ATOM    479  OG1 THR A  65      24.344  48.326  63.059  1.00 54.09           O
ATOM    480  CG2 THR A  65      24.907  50.291  64.370  1.00 54.09           C
ATOM    481  C   THR A  65      22.095  49.639  61.925  1.00 54.09           C
ATOM    482  O   THR A  65      22.028  50.343  60.918  1.00 54.09           O
ATOM    483  N   ASN A  66      21.570  48.405  61.978  1.00 70.40           N
ATOM    484  CA  ASN A  66      20.975  47.739  60.854  1.00 70.40           C
ATOM    485  CB  ASN A  66      19.942  48.605  60.105  1.00 70.40           C
ATOM    486  CG  ASN A  66      19.189  47.724  59.113  1.00 70.40           C
ATOM    487  OD1 ASN A  66      19.200  47.976  57.909  1.00 70.40           O
ATOM    488  ND2 ASN A  66      18.525  46.654  59.626  1.00 70.40           N
ATOM    489  C   ASN A  66      22.060  47.334  59.899  1.00 70.40           C
ATOM    490  O   ASN A  66      21.792  46.947  58.763  1.00 70.40           O
ATOM    491  N   GLU A  67      23.331  47.369  60.347  1.00 72.20           N
ATOM    492  CA  GLU A  67      24.381  46.926  59.476  1.00 72.20           C
ATOM    493  CB  GLU A  67      25.786  47.432  59.841  1.00 72.20           C
ATOM    494  CG  GLU A  67      26.024  48.895  59.481  1.00 72.20           C
ATOM    495  CD  GLU A  67      27.458  49.245  59.847  1.00 72.20           C
ATOM    496  OE1 GLU A  67      28.212  48.321  60.255  1.00 72.20           O
ATOM    497  OE2 GLU A  67      27.821  50.445  59.719  1.00 72.20           O
ATOM    498  C   GLU A  67      24.432  45.437  59.531  1.00 72.20           C
ATOM    499  O   GLU A  67      24.092  44.821  60.539  1.00 72.20           O
ATOM    500  N   LYS A  68      24.854  44.815  58.417  1.00 63.84           N
ATOM    501  CA  LYS A  68      24.950  43.389  58.400  1.00 63.84           C
ATOM    502  CB  LYS A  68      24.896  42.804  56.982  1.00 63.84           C
ATOM    503  CG  LYS A  68      24.564  41.317  56.948  1.00 63.84           C
ATOM    504  CD  LYS A  68      24.092  40.854  55.572  1.00 63.84           C
ATOM    505  CE  LYS A  68      23.580  39.416  55.572  1.00 63.84           C
ATOM    506  NZ  LYS A  68      23.250  38.995  54.194  1.00 63.84           N
ATOM    507  C   LYS A  68      26.261  43.029  59.019  1.00 63.84           C
ATOM    508  O   LYS A  68      27.226  43.786  58.925  1.00 63.84           O
ATOM    509  N   MET A  69      26.320  41.868  59.705  1.00152.09           N
ATOM    510  CA  MET A  69      27.561  41.472  60.303  1.00152.09           C
ATOM    511  CB  MET A  69      27.747  41.940  61.759  1.00152.09           C
ATOM    512  CG  MET A  69      26.935  41.153  62.788  1.00152.09           C
ATOM    513  SD  MET A  69      25.153  41.499  62.806  1.00152.09           S
ATOM    514  CE  MET A  69      24.804  40.286  64.110  1.00152.09           C
ATOM    515  C   MET A  69      27.653  39.977  60.293  1.00152.09           C
ATOM    516  O   MET A  69      26.687  39.277  59.991  1.00152.09           O
ATOM    517  N   GLU A  70      28.854  39.447  60.601  1.00 47.25           N
ATOM    518  CA  GLU A  70      29.020  38.025  60.622  1.00 47.25           C
ATOM    519  CB  GLU A  70      30.252  37.517  59.852  1.00 47.25           C
ATOM    520  CG  GLU A  70      30.399  35.994  59.892  1.00 47.25           C
ATOM    521  CD  GLU A  70      31.502  35.600  58.923  1.00 47.25           C
ATOM    522  OE1 GLU A  70      31.464  36.083  57.760  1.00 47.25           O
ATOM    523  OE2 GLU A  70      32.398  34.814  59.329  1.00 47.25           O
ATOM    524  C   GLU A  70      29.163  37.596  62.041  1.00 47.25           C
ATOM    525  O   GLU A  70      29.892  38.191  62.833  1.00 47.25           O
ATOM    526  N   ILE A  71      28.451  36.515  62.384  1.00 58.44           N
ATOM    527  CA  ILE A  71      28.474  35.973  63.703  1.00 58.44           C
ATOM    528  CB  ILE A  71      27.141  35.400  64.114  1.00 58.44           C
ATOM    529  CG1 ILE A  71      26.067  36.500  64.162  1.00 58.44           C
ATOM    530  CG2 ILE A  71      27.312  34.650  65.444  1.00 58.44           C
ATOM    531  CD1 ILE A  71      24.643  35.957  64.293  1.00 58.44           C
ATOM    532  C   ILE A  71      29.448  34.844  63.645  1.00 58.44           C
ATOM    533  O   ILE A  71      29.300  33.909  62.860  1.00 58.44           O
ATOM    534  N   PRO A  72      30.464  34.937  64.453  1.00150.91           N
ATOM    535  CA  PRO A  72      31.467  33.912  64.458  1.00150.91           C
ATOM    536  CD  PRO A  72      31.023  36.237  64.787  1.00150.91           C
ATOM    537  CB  PRO A  72      32.673  34.502  65.182  1.00150.91           C
ATOM    538  CG  PRO A  72      32.538  36.012  64.935  1.00150.91           C
ATOM    539  C   PRO A  72      30.935  32.680  65.103  1.00150.91           C
ATOM    540  O   PRO A  72      29.933  32.754  65.813  1.00150.91           O
ATOM    541  N   ALA A  73      31.585  31.533  64.856  1.00 33.99           N
ATOM    542  CA  ALA A  73      31.123  30.309  65.431  1.00 33.99           C
ATOM    543  CB  ALA A  73      31.883  29.066  64.935  1.00 33.99           C
ATOM    544  C   ALA A  73      31.308  30.396  66.913  1.00 33.99           C
ATOM    545  O   ALA A  73      32.220  31.064  67.397  1.00 33.99           O
ATOM    546  N   THR A  74      30.405  29.734  67.669  1.00132.36           N
ATOM    547  CA  THR A  74      30.468  29.712  69.103  1.00132.36           C
ATOM    548  CB  THR A  74      29.455  30.578  69.792  1.00132.36           C
ATOM    549  OG1 THR A  74      28.146  30.112  69.503  1.00132.36           O
ATOM    550  CG2 THR A  74      29.611  32.029  69.333  1.00132.36           C
ATOM    551  C   THR A  74      30.110  28.335  69.551  1.00132.36           C
ATOM    552  O   THR A  74      29.918  27.425  68.746  1.00132.36           O
ATOM    553  N   LYS A  75      30.045  28.154  70.883  1.00150.76           N
ATOM    554  CA  LYS A  75      29.632  26.909  71.459  1.00150.76           C
ATOM    555  CB  LYS A  75      30.805  26.098  72.035  1.00150.76           C
ATOM    556  CG  LYS A  75      31.830  26.949  72.781  1.00150.76           C
ATOM    557  CD  LYS A  75      32.988  26.133  73.359  1.00150.76           C
ATOM    558  CE  LYS A  75      33.907  25.546  72.287  1.00150.76           C
ATOM    559  NZ  LYS A  75      34.641  26.631  71.598  1.00150.76           N
ATOM    560  C   LYS A  75      28.629  27.241  72.515  1.00150.76           C
ATOM    561  O   LYS A  75      28.711  28.295  73.142  1.00150.76           O
ATOM    562  N   VAL A  76      27.621  26.362  72.706  1.00 46.41           N
ATOM    563  CA  VAL A  76      26.594  26.627  73.675  1.00 46.41           C
ATOM    564  CB  VAL A  76      25.299  27.058  73.050  1.00 46.41           C
ATOM    565  CG1 VAL A  76      25.536  28.383  72.305  1.00 46.41           C
ATOM    566  CG2 VAL A  76      24.787  25.922  72.148  1.00 46.41           C
ATOM    567  C   VAL A  76      26.317  25.365  74.439  1.00 46.41           C
ATOM    568  O   VAL A  76      26.573  24.261  73.961  1.00 46.41           O
ATOM    569  N   PRO A  77      25.822  25.511  75.644  1.00 78.07           N
ATOM    570  CA  PRO A  77      25.466  24.376  76.455  1.00 78.07           C
ATOM    571  CD  PRO A  77      26.081  26.696  76.441  1.00 78.07           C
ATOM    572  CB  PRO A  77      25.391  24.890  77.895  1.00 78.07           C
ATOM    573  CG  PRO A  77      25.339  26.423  77.758  1.00 78.07           C
ATOM    574  C   PRO A  77      24.185  23.777  75.956  1.00 78.07           C
ATOM    575  O   PRO A  77      23.342  24.518  75.453  1.00 78.07           O
ATOM    576  N   ALA A  78      24.007  22.444  76.086  1.00 32.12           N
ATOM    577  CA  ALA A  78      22.800  21.830  75.603  1.00 32.12           C
ATOM    578  CB  ALA A  78      22.971  21.136  74.241  1.00 32.12           C
ATOM    579  C   ALA A  78      22.363  20.777  76.579  1.00 32.12           C
ATOM    580  O   ALA A  78      23.181  20.140  77.241  1.00 32.12           O
ATOM    581  N   PHE A  79      21.032  20.573  76.681  1.00 59.91           N
ATOM    582  CA  PHE A  79      20.468  19.610  77.587  1.00 59.91           C
ATOM    583  CB  PHE A  79      19.606  20.286  78.672  1.00 59.91           C
ATOM    584  CG  PHE A  79      18.945  19.269  79.539  1.00 59.91           C
ATOM    585  CD1 PHE A  79      19.650  18.591  80.507  1.00 59.91           C
ATOM    586  CD2 PHE A  79      17.599  19.017  79.400  1.00 59.91           C
ATOM    587  CE1 PHE A  79      19.024  17.664  81.307  1.00 59.91           C
ATOM    588  CE2 PHE A  79      16.967  18.091  80.198  1.00 59.91           C
ATOM    589  CZ  PHE A  79      17.681  17.410  81.154  1.00 59.91           C
ATOM    590  C   PHE A  79      19.592  18.682  76.803  1.00 59.91           C
ATOM    591  O   PHE A  79      18.844  19.107  75.925  1.00 59.91           O
ATOM    592  N   SER A  80      19.689  17.367  77.088  1.00 47.67           N
ATOM    593  CA  SER A  80      18.841  16.408  76.440  1.00 47.67           C
ATOM    594  CB  SER A  80      19.624  15.402  75.581  1.00 47.67           C
ATOM    595  OG  SER A  80      20.320  16.087  74.549  1.00 47.67           O
ATOM    596  C   SER A  80      18.179  15.645  77.545  1.00 47.67           C
ATOM    597  O   SER A  80      18.848  15.005  78.354  1.00 47.67           O
ATOM    598  N   ALA A  81      16.834  15.687  77.598  1.00 30.82           N
ATOM    599  CA  ALA A  81      16.122  15.060  78.678  1.00 30.82           C
ATOM    600  CB  ALA A  81      14.648  15.493  78.774  1.00 30.82           C
ATOM    601  C   ALA A  81      16.146  13.574  78.515  1.00 30.82           C
ATOM    602  O   ALA A  81      16.104  13.055  77.402  1.00 30.82           O
ATOM    603  N   GLY A  82      16.201  12.852  79.654  1.00 18.52           N
ATOM    604  CA  GLY A  82      16.230  11.417  79.651  1.00 18.52           C
ATOM    605  C   GLY A  82      14.824  10.920  79.512  1.00 18.52           C
ATOM    606  O   GLY A  82      13.867  11.690  79.560  1.00 18.52           O
ATOM    607  N   LYS A  83      14.679   9.588  79.369  1.00 97.79           N
ATOM    608  CA  LYS A  83      13.417   8.941  79.132  1.00 97.79           C
ATOM    609  CB  LYS A  83      13.573   7.417  78.973  1.00 97.79           C
ATOM    610  CG  LYS A  83      12.266   6.670  78.698  1.00 97.79           C
ATOM    611  CD  LYS A  83      11.692   6.918  77.302  1.00 97.79           C
ATOM    612  CE  LYS A  83      10.468   6.056  76.985  1.00 97.79           C
ATOM    613  NZ  LYS A  83      10.851   4.626  76.954  1.00 97.79           N
ATOM    614  C   LYS A  83      12.477   9.165  80.277  1.00 97.79           C
ATOM    615  O   LYS A  83      11.293   9.425  80.066  1.00 97.79           O
ATOM    616  N   MET A  84      12.971   9.050  81.523  1.00 29.03           N
ATOM    617  CA  MET A  84      12.108   9.189  82.661  1.00 29.03           C
ATOM    618  CB  MET A  84      12.807   8.877  83.994  1.00 29.03           C
ATOM    619  CG  MET A  84      11.855   8.910  85.192  1.00 29.03           C
ATOM    620  SD  MET A  84      12.621   8.492  86.787  1.00 29.03           S
ATOM    621  CE  MET A  84      13.643   9.990  86.871  1.00 29.03           C
ATOM    622  C   MET A  84      11.582  10.588  82.739  1.00 29.03           C
ATOM    623  O   MET A  84      10.409  10.801  83.044  1.00 29.03           O
ATOM    624  N   PHE A  85      12.440  11.587  82.460  1.00120.81           N
ATOM    625  CA  PHE A  85      12.018  12.954  82.570  1.00120.81           C
ATOM    626  CB  PHE A  85      13.136  13.944  82.199  1.00120.81           C
ATOM    627  CG  PHE A  85      12.788  15.296  82.728  1.00120.81           C
ATOM    628  CD1 PHE A  85      11.595  15.908  82.422  1.00120.81           C
ATOM    629  CD2 PHE A  85      13.698  15.980  83.497  1.00120.81           C
ATOM    630  CE1 PHE A  85      11.296  17.159  82.910  1.00120.81           C
ATOM    631  CE2 PHE A  85      13.411  17.232  83.988  1.00120.81           C
ATOM    632  CZ  PHE A  85      12.205  17.821  83.698  1.00120.81           C
ATOM    633  C   PHE A  85      10.916  13.176  81.574  1.00120.81           C
ATOM    634  O   PHE A  85       9.878  13.754  81.892  1.00120.81           O
ATOM    635  N   ARG A  86      11.117  12.707  80.329  1.00 93.75           N
ATOM    636  CA  ARG A  86      10.153  12.941  79.290  1.00 93.75           C
ATOM    637  CB  ARG A  86      10.636  12.463  77.909  1.00 93.75           C
ATOM    638  CG  ARG A  86      11.731  13.371  77.341  1.00 93.75           C
ATOM    639  CD  ARG A  86      12.258  12.957  75.966  1.00 93.75           C
ATOM    640  NE  ARG A  86      13.153  11.781  76.153  1.00 93.75           N
ATOM    641  CZ  ARG A  86      12.636  10.519  76.163  1.00 93.75           C
ATOM    642  NH1 ARG A  86      11.291  10.331  76.027  1.00 93.75           N
ATOM    643  NH2 ARG A  86      13.468   9.447  76.303  1.00 93.75           N
ATOM    644  C   ARG A  86       8.839  12.290  79.611  1.00 93.75           C
ATOM    645  O   ARG A  86       7.784  12.863  79.341  1.00 93.75           O
ATOM    646  N   GLU A  87       8.862  11.068  80.175  1.00 58.70           N
ATOM    647  CA  GLU A  87       7.649  10.356  80.481  1.00 58.70           C
ATOM    648  CB  GLU A  87       7.883   8.883  80.853  1.00 58.70           C
ATOM    649  CG  GLU A  87       8.236   8.023  79.639  1.00 58.70           C
ATOM    650  CD  GLU A  87       8.444   6.595  80.117  1.00 58.70           C
ATOM    651  OE1 GLU A  87       9.092   6.422  81.183  1.00 58.70           O
ATOM    652  OE2 GLU A  87       7.966   5.660  79.420  1.00 58.70           O
ATOM    653  C   GLU A  87       6.893  11.008  81.599  1.00 58.70           C
ATOM    654  O   GLU A  87       5.663  11.005  81.593  1.00 58.70           O
ATOM    655  N   ARG A  88       7.596  11.547  82.614  1.00121.83           N
ATOM    656  CA  ARG A  88       6.901  12.197  83.691  1.00121.83           C
ATOM    657  CB  ARG A  88       7.832  12.684  84.818  1.00121.83           C
ATOM    658  CG  ARG A  88       8.208  11.588  85.813  1.00121.83           C
ATOM    659  CD  ARG A  88       7.131  11.387  86.881  1.00121.83           C
ATOM    660  NE  ARG A  88       5.848  11.128  86.167  1.00121.83           N
ATOM    661  CZ  ARG A  88       4.666  11.554  86.699  1.00121.83           C
ATOM    662  NH1 ARG A  88       4.653  12.225  87.888  1.00121.83           N
ATOM    663  NH2 ARG A  88       3.494  11.313  86.040  1.00121.83           N
ATOM    664  C   ARG A  88       6.189  13.401  83.158  1.00121.83           C
ATOM    665  O   ARG A  88       5.037  13.652  83.508  1.00121.83           O
ATOM    666  N   VAL A  89       6.866  14.195  82.305  1.00127.04           N
ATOM    667  CA  VAL A  89       6.223  15.352  81.748  1.00127.04           C
ATOM    668  CB  VAL A  89       7.136  16.301  81.021  1.00127.04           C
ATOM    669  CG1 VAL A  89       7.989  17.043  82.059  1.00127.04           C
ATOM    670  CG2 VAL A  89       7.990  15.513  80.024  1.00127.04           C
ATOM    671  C   VAL A  89       5.112  14.920  80.844  1.00127.04           C
ATOM    672  O   VAL A  89       4.068  15.569  80.804  1.00127.04           O
ATOM    673  N   ALA A  90       5.307  13.845  80.053  1.00 67.47           N
ATOM    674  CA  ALA A  90       4.186  13.393  79.282  1.00 67.47           C
ATOM    675  CB  ALA A  90       4.355  13.631  77.770  1.00 67.47           C
ATOM    676  C   ALA A  90       4.043  11.916  79.497  1.00 67.47           C
ATOM    677  O   ALA A  90       4.765  11.119  78.901  1.00 67.47           O
ATOM    678  N   PRO A  91       3.088  11.510  80.289  1.00 75.55           N
ATOM    679  CA  PRO A  91       2.948  10.099  80.529  1.00 75.55           C
ATOM    680  CD  PRO A  91       2.703  12.292  81.453  1.00 75.55           C
ATOM    681  CB  PRO A  91       2.019   9.970  81.733  1.00 75.55           C
ATOM    682  CG  PRO A  91       2.286  11.265  82.523  1.00 75.55           C
ATOM    683  C   PRO A  91       2.483   9.406  79.293  1.00 75.55           C
ATOM    684  O   PRO A  91       1.610   9.937  78.609  1.00 75.55           O
ATOM    685  N   PRO A  92       3.021   8.256  78.998  1.00 87.41           N
ATOM    686  CA  PRO A  92       2.617   7.602  77.788  1.00 87.41           C
ATOM    687  CD  PRO A  92       4.408   7.970  79.330  1.00 87.41           C
ATOM    688  CB  PRO A  92       3.638   6.491  77.553  1.00 87.41           C
ATOM    689  CG  PRO A  92       4.918   7.045  78.210  1.00 87.41           C
ATOM    690  C   PRO A  92       1.185   7.168  77.805  1.00 87.41           C
ATOM    691  O   PRO A  92       0.819   6.364  78.661  1.00 87.41           O
ATOM    692  N   LYS A  93       0.357   7.713  76.884  1.00 85.59           N
ATOM    693  CA  LYS A  93      -1.024   7.339  76.759  1.00 85.59           C
ATOM    694  CB  LYS A  93      -1.836   8.336  75.917  1.00 85.59           C
ATOM    695  CG  LYS A  93      -3.344   8.247  76.162  1.00 85.59           C
ATOM    696  CD  LYS A  93      -3.743   8.736  77.558  1.00 85.59           C
ATOM    697  CE  LYS A  93      -5.245   8.665  77.841  1.00 85.59           C
ATOM    698  NZ  LYS A  93      -5.524   9.157  79.210  1.00 85.59           N
ATOM    699  C   LYS A  93      -1.102   6.008  76.090  1.00 85.59           C
ATOM    700  O   LYS A  93      -1.831   5.115  76.520  1.00 85.59           O
ATOM    701  N   GLU A  94      -0.320   5.848  75.005  1.00 62.91           N
ATOM    702  CA  GLU A  94      -0.349   4.632  74.254  1.00 62.91           C
ATOM    703  CB  GLU A  94      -0.339   4.872  72.737  1.00 62.91           C
ATOM    704  CG  GLU A  94      -0.550   3.604  71.910  1.00 62.91           C
ATOM    705  CD  GLU A  94      -0.514   4.009  70.445  1.00 62.91           C
ATOM    706  OE1 GLU A  94      -1.600   4.358  69.907  1.00 62.91           O
ATOM    707  OE2 GLU A  94       0.594   3.986  69.846  1.00 62.91           O
ATOM    708  C   GLU A  94       0.909   3.852  74.608  1.00 62.91           C
ATOM    709  O   GLU A  94       2.021   4.345  74.282  1.00 62.91           O
ATOM    710  OXT GLU A  94       0.774   2.752  75.208  1.00 62.91           O
TER     711      GLU A  94
ATOM    712  N   MET B  95      31.307  12.671  82.297  1.00 62.97           N
ATOM    713  CA  MET B  95      31.014  12.516  83.741  1.00 62.97           C
ATOM    714  CB  MET B  95      31.125  13.873  84.460  1.00 62.97           C
ATOM    715  CG  MET B  95      30.898  13.786  85.972  1.00 62.97           C
ATOM    716  SD  MET B  95      31.134  15.350  86.870  1.00 62.97           S
ATOM    717  CE  MET B  95      29.630  16.145  86.238  1.00 62.97           C
ATOM    718  C   MET B  95      29.642  11.969  83.962  1.00 62.97           C
ATOM    719  O   MET B  95      28.650  12.543  83.516  1.00 62.97           O
ATOM    720  N   ASN B  96      29.569  10.810  84.645  1.00 58.74           N
ATOM    721  CA  ASN B  96      28.322  10.166  84.939  1.00 58.74           C
ATOM    722  CB  ASN B  96      28.375   8.632  84.782  1.00 58.74           C
ATOM    723  CG  ASN B  96      29.449   8.040  85.690  1.00 58.74           C
ATOM    724  OD1 ASN B  96      29.824   8.618  86.709  1.00 58.74           O
ATOM    725  ND2 ASN B  96      29.976   6.851  85.294  1.00 58.74           N
ATOM    726  C   ASN B  96      27.890  10.522  86.332  1.00 58.74           C
ATOM    727  O   ASN B  96      28.572  11.256  87.045  1.00 58.74           O
ATOM    728  N   LYS B  97      26.721   9.996  86.752  1.00 66.71           N
ATOM    729  CA  LYS B  97      26.153  10.307  88.036  1.00 66.71           C
ATOM    730  CB  LYS B  97      24.853   9.530  88.304  0.00 66.71           C
ATOM    731  CG  LYS B  97      24.224   9.838  89.664  0.00 66.71           C
ATOM    732  CD  LYS B  97      22.817   9.261  89.831  0.00 66.71           C
ATOM    733  CE  LYS B  97      22.218   9.490  91.220  0.00 66.71           C
ATOM    734  NZ  LYS B  97      21.827  10.908  91.379  0.00 66.71           N
ATOM    735  C   LYS B  97      27.109   9.936  89.129  1.00 66.71           C
ATOM    736  O   LYS B  97      27.343  10.722  90.046  1.00 66.71           O
ATOM    737  N   GLY B  98      27.710   8.737  89.050  1.00 22.32           N
ATOM    738  CA  GLY B  98      28.575   8.286  90.103  1.00 22.32           C
ATOM    739  C   GLY B  98      29.746   9.209  90.223  1.00 22.32           C
ATOM    740  O   GLY B  98      30.207   9.489  91.328  1.00 22.32           O
ATOM    741  N   GLU B  99      30.280   9.665  89.075  1.00 41.35           N
ATOM    742  CA  GLU B  99      31.429  10.527  89.030  1.00 41.35           C
ATOM    743  CB  GLU B  99      31.963  10.718  87.598  1.00 41.35           C
ATOM    744  CG  GLU B  99      32.577   9.442  87.013  1.00 41.35           C
ATOM    745  CD  GLU B  99      33.037   9.722  85.589  1.00 41.35           C
ATOM    746  OE1 GLU B  99      32.725  10.827  85.072  1.00 41.35           O
ATOM    747  OE2 GLU B  99      33.704   8.832  84.997  1.00 41.35           O
ATOM    748  C   GLU B  99      31.096  11.880  89.582  1.00 41.35           C
ATOM    749  O   GLU B  99      31.926  12.506  90.239  1.00 41.35           O
ATOM    750  N   LEU B 100      29.880  12.382  89.301  1.00 49.29           N
ATOM    751  CA  LEU B 100      29.451  13.682  89.738  1.00 49.29           C
ATOM    752  CB  LEU B 100      28.043  13.992  89.191  1.00 49.29           C
ATOM    753  CG  LEU B 100      27.474  15.370  89.567  1.00 49.29           C
ATOM    754  CD1 LEU B 100      28.285  16.494  88.912  1.00 49.29           C
ATOM    755  CD2 LEU B 100      25.976  15.465  89.235  1.00 49.29           C
ATOM    756  C   LEU B 100      29.378  13.691  91.239  1.00 49.29           C
ATOM    757  O   LEU B 100      29.811  14.640  91.894  1.00 49.29           O
ATOM    758  N   VAL B 101      28.831  12.607  91.819  1.00 35.62           N
ATOM    759  CA  VAL B 101      28.645  12.498  93.238  1.00 35.62           C
ATOM    760  CB  VAL B 101      27.964  11.223  93.643  1.00 35.62           C
ATOM    761  CG1 VAL B 101      27.964  11.137  95.178  1.00 35.62           C
ATOM    762  CG2 VAL B 101      26.556  11.198  93.025  1.00 35.62           C
ATOM    763  C   VAL B 101      29.973  12.531  93.928  1.00 35.62           C
ATOM    764  O   VAL B 101      30.116  13.170  94.969  1.00 35.62           O
ATOM    765  N   ASP B 102      30.983  11.832  93.375  1.00 37.73           N
ATOM    766  CA  ASP B 102      32.265  11.795  94.017  1.00 37.73           C
ATOM    767  CB  ASP B 102      33.280  10.876  93.314  1.00 37.73           C
ATOM    768  CG  ASP B 102      32.945   9.439  93.690  1.00 37.73           C
ATOM    769  OD1 ASP B 102      32.141   9.249  94.641  1.00 37.73           O
ATOM    770  OD2 ASP B 102      33.498   8.512  93.041  1.00 37.73           O
ATOM    771  C   ASP B 102      32.839  13.177  94.062  1.00 37.73           C
ATOM    772  O   ASP B 102      33.415  13.580  95.070  1.00 37.73           O
ATOM    773  N   ALA B 103      32.691  13.945  92.966  1.00 33.94           N
ATOM    774  CA  ALA B 103      33.250  15.265  92.887  1.00 33.94           C
ATOM    775  CB  ALA B 103      33.037  15.913  91.507  1.00 33.94           C
ATOM    776  C   ALA B 103      32.611  16.167  93.904  1.00 33.94           C
ATOM    777  O   ALA B 103      33.287  16.988  94.522  1.00 33.94           O
ATOM    778  N   VAL B 104      31.279  16.052  94.065  1.00 53.67           N
ATOM    779  CA  VAL B 104      30.477  16.870  94.938  1.00 53.67           C
ATOM    780  CB  VAL B 104      29.008  16.709  94.677  1.00 53.67           C
ATOM    781  CG1 VAL B 104      28.230  17.556  95.698  1.00 53.67           C
ATOM    782  CG2 VAL B 104      28.736  17.091  93.210  1.00 53.67           C
ATOM    783  C   VAL B 104      30.723  16.572  96.386  1.00 53.67           C
ATOM    784  O   VAL B 104      30.631  17.460  97.233  1.00 53.67           O
ATOM    785  N   ALA B 105      30.994  15.302  96.726  1.00 38.28           N
ATOM    786  CA  ALA B 105      31.222  14.965  98.100  1.00 38.28           C
ATOM    787  CB  ALA B 105      31.502  13.466  98.303  1.00 38.28           C
ATOM    788  C   ALA B 105      32.429  15.719  98.562  1.00 38.28           C
ATOM    789  O   ALA B 105      32.481  16.197  99.693  1.00 38.28           O
ATOM    790  N   GLU B 106      33.445  15.827  97.691  1.00 62.42           N
ATOM    791  CA  GLU B 106      34.686  16.453  98.046  1.00 62.42           C
ATOM    792  CB  GLU B 106      35.733  16.250  96.950  1.00 62.42           C
ATOM    793  CG  GLU B 106      36.134  14.782  96.817  1.00 62.42           C
ATOM    794  CD  GLU B 106      36.616  14.590  95.395  0.00 62.42           C
ATOM    795  OE1 GLU B 106      35.843  14.973  94.477  0.00 62.42           O
ATOM    796  OE2 GLU B 106      37.746  14.067  95.202  0.00 62.42           O
ATOM    797  C   GLU B 106      34.549  17.931  98.294  1.00 62.42           C
ATOM    798  O   GLU B 106      35.021  18.430  99.314  1.00 62.42           O
ATOM    799  N   LYS B 107      33.890  18.672  97.382  1.00 68.62           N
ATOM    800  CA  LYS B 107      33.809  20.106  97.502  1.00 68.62           C
ATOM    801  CB  LYS B 107      33.106  20.769  96.302  1.00 68.62           C
ATOM    802  CG  LYS B 107      33.890  20.681  94.988  1.00 68.62           C
ATOM    803  CD  LYS B 107      33.074  21.094  93.758  1.00 68.62           C
ATOM    804  CE  LYS B 107      33.892  21.187  92.466  1.00 68.62           C
ATOM    805  NZ  LYS B 107      33.951  19.865  91.803  1.00 68.62           N
ATOM    806  C   LYS B 107      33.041  20.492  98.735  1.00 68.62           C
ATOM    807  O   LYS B 107      33.422  21.418  99.448  1.00 68.62           O
ATOM    808  N   ALA B 108      31.911  19.805  98.977  1.00 63.98           N
ATOM    809  CA  ALA B 108      30.990  19.997 100.069  1.00 63.98           C
ATOM    810  CB  ALA B 108      29.676  19.218  99.882  1.00 63.98           C
ATOM    811  C   ALA B 108      31.574  19.576 101.385  1.00 63.98           C
ATOM    812  O   ALA B 108      31.199  20.115 102.426  1.00 63.98           O
ATOM    813  N   SER B 109      32.509  18.604 101.373  1.00 72.45           N
ATOM    814  CA  SER B 109      33.042  18.016 102.574  1.00 72.45           C
ATOM    815  CB  SER B 109      33.612  19.045 103.570  1.00 72.45           C
ATOM    816  OG  SER B 109      34.792  19.638 103.048  1.00 72.45           O
ATOM    817  C   SER B 109      32.005  17.198 103.294  1.00 72.45           C
ATOM    818  O   SER B 109      31.803  17.349 104.499  1.00 72.45           O
ATOM    819  N   VAL B 110      31.325  16.298 102.547  1.00 72.09           N
ATOM    820  CA  VAL B 110      30.366  15.369 103.089  1.00 72.09           C
ATOM    821  CB  VAL B 110      28.965  15.561 102.579  1.00 72.09           C
ATOM    822  CG1 VAL B 110      28.455  16.941 103.030  1.00 72.09           C
ATOM    823  CG2 VAL B 110      28.960  15.354 101.054  1.00 72.09           C
ATOM    824  C   VAL B 110      30.797  13.994 102.657  1.00 72.09           C
ATOM    825  O   VAL B 110      31.893  13.824 102.121  1.00 72.09           O
ATOM    826  N   THR B 111      29.964  12.969 102.958  1.00116.92           N
ATOM    827  CA  THR B 111      30.195  11.607 102.545  1.00116.92           C
ATOM    828  CB  THR B 111      29.472  10.602 103.396  1.00116.92           C
ATOM    829  OG1 THR B 111      29.739   9.283 102.941  1.00116.92           O
ATOM    830  CG2 THR B 111      27.964  10.898 103.338  1.00116.92           C
ATOM    831  C   THR B 111      29.661  11.450 101.150  1.00116.92           C
ATOM    832  O   THR B 111      28.969  12.328 100.635  1.00116.92           O
ATOM    833  N   LYS B 112      30.018  10.329 100.485  1.00 48.44           N
ATOM    834  CA  LYS B 112      29.543  10.029  99.161  1.00 48.44           C
ATOM    835  CB  LYS B 112      30.227   8.807  98.521  1.00 48.44           C
ATOM    836  CG  LYS B 112      31.666   9.077  98.073  1.00 48.44           C
ATOM    837  CD  LYS B 112      32.429   7.825  97.633  0.00 48.44           C
ATOM    838  CE  LYS B 112      33.769   8.138  96.963  0.00 48.44           C
ATOM    839  NZ  LYS B 112      34.440   6.887  96.546  0.00 48.44           N
ATOM    840  C   LYS B 112      28.073   9.748  99.226  1.00 48.44           C
ATOM    841  O   LYS B 112      27.319  10.093  98.317  1.00 48.44           O
ATOM    842  N   LYS B 113      27.637   9.099 100.321  1.00101.17           N
ATOM    843  CA  LYS B 113      26.271   8.701 100.509  1.00101.17           C
ATOM    844  CB  LYS B 113      26.056   7.929 101.821  1.00101.17           C
ATOM    845  CG  LYS B 113      26.736   6.559 101.840  1.00101.17           C
ATOM    846  CD  LYS B 113      26.838   5.948 103.238  1.00101.17           C
ATOM    847  CE  LYS B 113      27.914   6.601 104.107  1.00101.17           C
ATOM    848  NZ  LYS B 113      27.851   6.058 105.482  1.00101.17           N
ATOM    849  C   LYS B 113      25.388   9.910 100.557  1.00101.17           C
ATOM    850  O   LYS B 113      24.251   9.857 100.093  1.00101.17           O
ATOM    851  N   GLN B 114      25.857  11.004 101.190  1.00 61.81           N
ATOM    852  CA  GLN B 114      25.085  12.214 101.302  1.00 61.81           C
ATOM    853  CB  GLN B 114      25.661  13.186 102.348  1.00 61.81           C
ATOM    854  CG  GLN B 114      25.500  12.675 103.783  1.00 61.81           C
ATOM    855  CD  GLN B 114      26.103  13.701 104.730  1.00 61.81           C
ATOM    856  OE1 GLN B 114      25.413  14.264 105.579  1.00 61.81           O
ATOM    857  NE2 GLN B 114      27.433  13.949 104.593  1.00 61.81           N
ATOM    858  C   GLN B 114      24.995  12.930  99.989  1.00 61.81           C
ATOM    859  O   GLN B 114      23.940  13.449  99.623  1.00 61.81           O
ATOM    860  N   ALA B 115      26.108  12.982  99.237  1.00 37.73           N
ATOM    861  CA  ALA B 115      26.084  13.692  97.994  1.00 37.73           C
ATOM    862  CB  ALA B 115      27.434  13.647  97.259  1.00 37.73           C
ATOM    863  C   ALA B 115      25.068  13.030  97.117  1.00 37.73           C
ATOM    864  O   ALA B 115      24.225  13.695  96.516  1.00 37.73           O
ATOM    865  N   ASP B 116      25.100  11.684  97.068  1.00 50.37           N
ATOM    866  CA  ASP B 116      24.233  10.934  96.203  1.00 50.37           C
ATOM    867  CB  ASP B 116      24.499   9.422  96.250  1.00 50.37           C
ATOM    868  CG  ASP B 116      23.565   8.772  95.242  1.00 50.37           C
ATOM    869  OD1 ASP B 116      23.178   9.465  94.264  1.00 50.37           O
ATOM    870  OD2 ASP B 116      23.229   7.573  95.434  1.00 50.37           O
ATOM    871  C   ASP B 116      22.797  11.127  96.585  1.00 50.37           C
ATOM    872  O   ASP B 116      21.949  11.347  95.722  1.00 50.37           O
ATOM    873  N   ALA B 117      22.484  11.047  97.892  1.00 32.72           N
ATOM    874  CA  ALA B 117      21.128  11.161  98.354  1.00 32.72           C
ATOM    875  CB  ALA B 117      20.995  10.954  99.873  1.00 32.72           C
ATOM    876  C   ALA B 117      20.616  12.533  98.038  1.00 32.72           C
ATOM    877  O   ALA B 117      19.452  12.706  97.679  1.00 32.72           O
ATOM    878  N   VAL B 118      21.467  13.560  98.214  1.00 38.63           N
ATOM    879  CA  VAL B 118      21.073  14.908  97.926  1.00 38.63           C
ATOM    880  CB  VAL B 118      22.112  15.913  98.333  1.00 38.63           C
ATOM    881  CG1 VAL B 118      21.660  17.306  97.864  1.00 38.63           C
ATOM    882  CG2 VAL B 118      22.324  15.807  99.854  1.00 38.63           C
ATOM    883  C   VAL B 118      20.843  15.065  96.451  1.00 38.63           C
ATOM    884  O   VAL B 118      19.835  15.634  96.036  1.00 38.63           O
ATOM    885  N   LEU B 119      21.770  14.553  95.614  1.00 63.84           N
ATOM    886  CA  LEU B 119      21.638  14.714  94.189  1.00 63.84           C
ATOM    887  CB  LEU B 119      22.812  14.137  93.379  1.00 63.84           C
ATOM    888  CG  LEU B 119      22.550  14.143  91.856  1.00 63.84           C
ATOM    889  CD1 LEU B 119      22.271  15.560  91.329  1.00 63.84           C
ATOM    890  CD2 LEU B 119      23.687  13.442  91.095  1.00 63.84           C
ATOM    891  C   LEU B 119      20.411  14.023  93.698  1.00 63.84           C
ATOM    892  O   LEU B 119      19.638  14.600  92.936  1.00 63.84           O
ATOM    893  N   SER B 120      20.182  12.775  94.143  1.00 30.87           N
ATOM    894  CA  SER B 120      19.066  12.023  93.650  1.00 30.87           C
ATOM    895  CB  SER B 120      18.982  10.616  94.264  1.00 30.87           C
ATOM    896  OG  SER B 120      20.117   9.855  93.881  1.00 30.87           O
ATOM    897  C   SER B 120      17.803  12.746  93.989  1.00 30.87           C
ATOM    898  O   SER B 120      16.901  12.858  93.161  1.00 30.87           O
ATOM    899  N   ALA B 121      17.713  13.277  95.220  1.00 26.40           N
ATOM    900  CA  ALA B 121      16.513  13.939  95.638  1.00 26.40           C
ATOM    901  CB  ALA B 121      16.587  14.428  97.094  1.00 26.40           C
ATOM    902  C   ALA B 121      16.275  15.139  94.773  1.00 26.40           C
ATOM    903  O   ALA B 121      15.152  15.389  94.339  1.00 26.40           O
ATOM    904  N   ALA B 122      17.339  15.906  94.479  1.00 38.31           N
ATOM    905  CA  ALA B 122      17.199  17.127  93.735  1.00 38.31           C
ATOM    906  CB  ALA B 122      18.530  17.884  93.595  1.00 38.31           C
ATOM    907  C   ALA B 122      16.681  16.861  92.351  1.00 38.31           C
ATOM    908  O   ALA B 122      15.832  17.593  91.846  1.00 38.31           O
ATOM    909  N   LEU B 123      17.198  15.806  91.701  1.00123.75           N
ATOM    910  CA  LEU B 123      16.868  15.459  90.349  1.00123.75           C
ATOM    911  CB  LEU B 123      17.800  14.308  89.916  1.00123.75           C
ATOM    912  CG  LEU B 123      17.768  13.878  88.446  1.00123.75           C
ATOM    913  CD1 LEU B 123      18.809  12.774  88.188  1.00123.75           C
ATOM    914  CD2 LEU B 123      16.363  13.450  88.012  1.00123.75           C
ATOM    915  C   LEU B 123      15.424  15.061  90.284  1.00123.75           C
ATOM    916  O   LEU B 123      14.697  15.474  89.380  1.00123.75           O
ATOM    917  N   GLU B 124      14.970  14.250  91.257  1.00 34.09           N
ATOM    918  CA  GLU B 124      13.614  13.785  91.281  1.00 34.09           C
ATOM    919  CB  GLU B 124      13.373  12.763  92.405  1.00 34.09           C
ATOM    920  CG  GLU B 124      14.125  11.450  92.170  1.00 34.09           C
ATOM    921  CD  GLU B 124      13.875  10.522  93.350  1.00 34.09           C
ATOM    922  OE1 GLU B 124      13.266  10.984  94.351  1.00 34.09           O
ATOM    923  OE2 GLU B 124      14.293   9.337  93.265  1.00 34.09           O
ATOM    924  C   GLU B 124      12.701  14.952  91.493  1.00 34.09           C
ATOM    925  O   GLU B 124      11.642  15.039  90.874  1.00 34.09           O
ATOM    926  N   THR B 125      13.094  15.889  92.376  1.00 32.36           N
ATOM    927  CA  THR B 125      12.268  17.025  92.681  1.00 32.36           C
ATOM    928  CB  THR B 125      12.841  17.883  93.772  1.00 32.36           C
ATOM    929  OG1 THR B 125      13.004  17.117  94.957  1.00 32.36           O
ATOM    930  CG2 THR B 125      11.882  19.058  94.031  1.00 32.36           C
ATOM    931  C   THR B 125      12.100  17.885  91.462  1.00 32.36           C
ATOM    932  O   THR B 125      11.000  18.353  91.176  1.00 32.36           O
ATOM    933  N   ILE B 126      13.187  18.116  90.700  1.00 41.68           N
ATOM    934  CA  ILE B 126      13.098  18.966  89.546  1.00 41.68           C
ATOM    935  CB  ILE B 126      14.420  19.151  88.852  1.00 41.68           C
ATOM    936  CG1 ILE B 126      15.415  19.879  89.771  1.00 41.68           C
ATOM    937  CG2 ILE B 126      14.168  19.874  87.517  1.00 41.68           C
ATOM    938  CD1 ILE B 126      16.858  19.833  89.268  1.00 41.68           C
ATOM    939  C   ILE B 126      12.156  18.358  88.555  1.00 41.68           C
ATOM    940  O   ILE B 126      11.306  19.048  87.994  1.00 41.68           O
ATOM    941  N   ILE B 127      12.274  17.041  88.315  1.00146.64           N
ATOM    942  CA  ILE B 127      11.430  16.428  87.333  1.00146.64           C
ATOM    943  CB  ILE B 127      11.844  15.034  86.952  1.00146.64           C
ATOM    944  CG1 ILE B 127      11.865  14.075  88.134  1.00146.64           C
ATOM    945  CG2 ILE B 127      13.209  15.132  86.271  1.00146.64           C
ATOM    946  CD1 ILE B 127      12.281  12.672  87.701  1.00146.64           C
ATOM    947  C   ILE B 127      10.000  16.493  87.761  1.00146.64           C
ATOM    948  O   ILE B 127       9.113  16.707  86.935  1.00146.64           O
ATOM    949  N   GLU B 128       9.726  16.294  89.060  1.00 52.39           N
ATOM    950  CA  GLU B 128       8.371  16.347  89.521  1.00 52.39           C
ATOM    951  CB  GLU B 128       8.228  15.868  90.969  1.00 52.39           C
ATOM    952  CG  GLU B 128       8.472  14.363  91.065  1.00 52.39           C
ATOM    953  CD  GLU B 128       8.320  13.936  92.510  1.00 52.39           C
ATOM    954  OE1 GLU B 128       7.367  14.410  93.184  1.00 52.39           O
ATOM    955  OE2 GLU B 128       9.169  13.120  92.955  1.00 52.39           O
ATOM    956  C   GLU B 128       7.834  17.738  89.393  1.00 52.39           C
ATOM    957  O   GLU B 128       6.687  17.929  88.990  1.00 52.39           O
ATOM    958  N   ALA B 129       8.651  18.755  89.725  1.00 31.31           N
ATOM    959  CA  ALA B 129       8.192  20.114  89.658  1.00 31.31           C
ATOM    960  CB  ALA B 129       9.252  21.119  90.144  1.00 31.31           C
ATOM    961  C   ALA B 129       7.856  20.457  88.236  1.00 31.31           C
ATOM    962  O   ALA B 129       6.822  21.064  87.964  1.00 31.31           O
ATOM    963  N   VAL B 130       8.722  20.064  87.282  1.00 39.36           N
ATOM    964  CA  VAL B 130       8.504  20.377  85.895  1.00 39.36           C
ATOM    965  CB  VAL B 130       9.638  19.944  85.014  1.00 39.36           C
ATOM    966  CG1 VAL B 130       9.233  20.179  83.549  1.00 39.36           C
ATOM    967  CG2 VAL B 130      10.906  20.705  85.439  1.00 39.36           C
ATOM    968  C   VAL B 130       7.276  19.678  85.403  1.00 39.36           C
ATOM    969  O   VAL B 130       6.470  20.253  84.674  1.00 39.36           O
ATOM    970  N   SER B 131       7.098  18.409  85.804  1.00 83.40           N
ATOM    971  CA  SER B 131       5.997  17.626  85.328  1.00 83.40           C
ATOM    972  CB  SER B 131       6.044  16.191  85.875  1.00 83.40           C
ATOM    973  OG  SER B 131       4.957  15.437  85.368  1.00 83.40           O
ATOM    974  C   SER B 131       4.715  18.270  85.770  1.00 83.40           C
ATOM    975  O   SER B 131       3.703  18.181  85.075  1.00 83.40           O
ATOM    976  N   SER B 132       4.724  18.917  86.954  1.00 51.18           N
ATOM    977  CA  SER B 132       3.559  19.569  87.487  1.00 51.18           C
ATOM    978  CB  SER B 132       3.632  19.824  89.006  1.00 51.18           C
ATOM    979  OG  SER B 132       4.644  20.769  89.317  1.00 51.18           O
ATOM    980  C   SER B 132       3.314  20.879  86.793  1.00 51.18           C
ATOM    981  O   SER B 132       2.259  21.482  86.982  1.00 51.18           O
ATOM    982  N   GLY B 133       4.269  21.371  85.977  1.00 31.90           N
ATOM    983  CA  GLY B 133       4.039  22.613  85.285  1.00 31.90           C
ATOM    984  C   GLY B 133       4.735  23.744  85.980  1.00 31.90           C
ATOM    985  O   GLY B 133       4.514  24.908  85.643  1.00 31.90           O
ATOM    986  N   ASP B 134       5.588  23.439  86.976  1.00 56.08           N
ATOM    987  CA  ASP B 134       6.297  24.474  87.675  1.00 56.08           C
ATOM    988  CB  ASP B 134       6.607  24.093  89.137  1.00 56.08           C
ATOM    989  CG  ASP B 134       6.950  25.344  89.937  1.00 56.08           C
ATOM    990  OD1 ASP B 134       6.952  26.456  89.344  1.00 56.08           O
ATOM    991  OD2 ASP B 134       7.200  25.202  91.164  1.00 56.08           O
ATOM    992  C   ASP B 134       7.595  24.703  86.960  1.00 56.08           C
ATOM    993  O   ASP B 134       8.110  23.813  86.283  1.00 56.08           O
ATOM    994  N   LYS B 135       8.145  25.930  87.071  1.00 46.20           N
ATOM    995  CA  LYS B 135       9.403  26.241  86.457  1.00 46.20           C
ATOM    996  CB  LYS B 135       9.430  27.634  85.805  1.00 46.20           C
ATOM    997  CG  LYS B 135      10.755  27.974  85.121  1.00 46.20           C
ATOM    998  CD  LYS B 135      10.665  29.186  84.191  1.00 46.20           C
ATOM    999  CE  LYS B 135      11.982  29.535  83.495  1.00 46.20           C
ATOM   1000  NZ  LYS B 135      11.741  30.546  82.442  1.00 46.20           N
ATOM   1001  C   LYS B 135      10.427  26.231  87.548  1.00 46.20           C
ATOM   1002  O   LYS B 135      10.218  26.808  88.614  1.00 46.20           O
ATOM   1003  N   VAL B 136      11.565  25.549  87.309  1.00 45.25           N
ATOM   1004  CA  VAL B 136      12.604  25.485  88.297  1.00 45.25           C
ATOM   1005  CB  VAL B 136      13.230  24.120  88.391  1.00 45.25           C
ATOM   1006  CG1 VAL B 136      14.390  24.162  89.400  1.00 45.25           C
ATOM   1007  CG2 VAL B 136      12.132  23.105  88.749  1.00 45.25           C
ATOM   1008  C   VAL B 136      13.670  26.443  87.861  1.00 45.25           C
ATOM   1009  O   VAL B 136      14.225  26.305  86.772  1.00 45.25           O
ATOM   1010  N   THR B 137      13.983  27.453  88.702  1.00 40.48           N
ATOM   1011  CA  THR B 137      14.978  28.418  88.323  1.00 40.48           C
ATOM   1012  CB  THR B 137      14.452  29.824  88.288  1.00 40.48           C
ATOM   1013  OG1 THR B 137      13.362  29.913  87.380  1.00 40.48           O
ATOM   1014  CG2 THR B 137      15.582  30.765  87.840  1.00 40.48           C
ATOM   1015  C   THR B 137      16.084  28.368  89.331  1.00 40.48           C
ATOM   1016  O   THR B 137      15.860  28.542  90.529  1.00 40.48           O
ATOM   1017  N   LEU B 138      17.324  28.126  88.859  1.00 61.04           N
ATOM   1018  CA  LEU B 138      18.445  28.015  89.747  1.00 61.04           C
ATOM   1019  CB  LEU B 138      19.177  26.674  89.573  1.00 61.04           C
ATOM   1020  CG  LEU B 138      18.281  25.452  89.859  1.00 61.04           C
ATOM   1021  CD1 LEU B 138      19.048  24.133  89.677  1.00 61.04           C
ATOM   1022  CD2 LEU B 138      17.613  25.558  91.240  1.00 61.04           C
ATOM   1023  C   LEU B 138      19.409  29.105  89.403  1.00 61.04           C
ATOM   1024  O   LEU B 138      19.983  29.119  88.314  1.00 61.04           O
ATOM   1025  N   VAL B 139      19.644  30.036  90.347  1.00 95.48           N
ATOM   1026  CA  VAL B 139      20.518  31.129  90.046  1.00 95.48           C
ATOM   1027  CB  VAL B 139      20.650  32.123  91.161  1.00 95.48           C
ATOM   1028  CG1 VAL B 139      19.284  32.787  91.395  1.00 95.48           C
ATOM   1029  CG2 VAL B 139      21.208  31.393  92.395  1.00 95.48           C
ATOM   1030  C   VAL B 139      21.875  30.572  89.790  1.00 95.48           C
ATOM   1031  O   VAL B 139      22.372  29.730  90.536  1.00 95.48           O
ATOM   1032  N   GLY B 140      22.492  31.016  88.682  1.00 66.89           N
ATOM   1033  CA  GLY B 140      23.831  30.635  88.360  1.00 66.89           C
ATOM   1034  C   GLY B 140      23.854  29.408  87.487  1.00 66.89           C
ATOM   1035  O   GLY B 140      24.899  29.099  86.919  1.00 66.89           O
ATOM   1036  N   PHE B 141      22.811  28.549  87.513  1.00129.48           N
ATOM   1037  CA  PHE B 141      22.794  27.437  86.589  1.00129.48           C
ATOM   1038  CB  PHE B 141      22.329  26.155  87.299  1.00129.48           C
ATOM   1039  CG  PHE B 141      22.539  24.979  86.411  1.00129.48           C
ATOM   1040  CD1 PHE B 141      23.803  24.478  86.198  1.00129.48           C
ATOM   1041  CD2 PHE B 141      21.466  24.357  85.818  1.00129.48           C
ATOM   1042  CE1 PHE B 141      23.996  23.386  85.385  1.00129.48           C
ATOM   1043  CE2 PHE B 141      21.653  23.264  85.006  1.00129.48           C
ATOM   1044  CZ  PHE B 141      22.920  22.778  84.786  1.00129.48           C
ATOM   1045  C   PHE B 141      21.954  27.629  85.342  1.00129.48           C
ATOM   1046  O   PHE B 141      22.438  27.491  84.218  1.00129.48           O
ATOM   1047  N   GLY B 142      20.659  28.002  85.524  1.00 38.77           N
ATOM   1048  CA  GLY B 142      19.707  28.047  84.433  1.00 38.77           C
ATOM   1049  C   GLY B 142      18.359  27.600  84.952  1.00 38.77           C
ATOM   1050  O   GLY B 142      18.151  27.531  86.163  1.00 38.77           O
ATOM   1051  N   SER B 143      17.395  27.278  84.049  1.00 41.20           N
ATOM   1052  CA  SER B 143      16.073  26.908  84.500  1.00 41.20           C
ATOM   1053  CB  SER B 143      15.067  28.067  84.409  1.00 41.20           C
ATOM   1054  OG  SER B 143      14.921  28.477  83.057  1.00 41.20           O
ATOM   1055  C   SER B 143      15.511  25.772  83.684  1.00 41.20           C
ATOM   1056  O   SER B 143      15.932  25.531  82.553  1.00 41.20           O
ATOM   1057  N   PHE B 144      14.529  25.035  84.267  1.00 57.82           N
ATOM   1058  CA  PHE B 144      13.876  23.925  83.614  1.00 57.82           C
ATOM   1059  CB  PHE B 144      14.032  22.584  84.360  1.00 57.82           C
ATOM   1060  CG  PHE B 144      15.468  22.185  84.379  1.00 57.82           C
ATOM   1061  CD1 PHE B 144      16.311  22.655  85.361  1.00 57.82           C
ATOM   1062  CD2 PHE B 144      15.970  21.332  83.423  1.00 57.82           C
ATOM   1063  CE1 PHE B 144      17.636  22.285  85.385  1.00 57.82           C
ATOM   1064  CE2 PHE B 144      17.294  20.959  83.442  1.00 57.82           C
ATOM   1065  CZ  PHE B 144      18.129  21.435  84.424  1.00 57.82           C
ATOM   1066  C   PHE B 144      12.396  24.200  83.580  1.00 57.82           C
ATOM   1067  O   PHE B 144      11.820  24.671  84.561  1.00 57.82           O
ATOM   1068  N   GLU B 145      11.732  23.901  82.439  1.00 46.38           N
ATOM   1069  CA  GLU B 145      10.318  24.151  82.331  1.00 46.38           C
ATOM   1070  CB  GLU B 145       9.997  25.569  81.827  1.00 46.38           C
ATOM   1071  CG  GLU B 145      10.557  25.850  80.430  1.00 46.38           C
ATOM   1072  CD  GLU B 145      10.183  27.273  80.035  1.00 46.38           C
ATOM   1073  OE1 GLU B 145       9.392  27.907  80.783  1.00 46.38           O
ATOM   1074  OE2 GLU B 145      10.684  27.744  78.979  1.00 46.38           O
ATOM   1075  C   GLU B 145       9.728  23.198  81.333  1.00 46.38           C
ATOM   1076  O   GLU B 145      10.448  22.539  80.586  1.00 46.38           O
ATOM   1077  N   SER B 146       8.379  23.095  81.303  1.00 91.73           N
ATOM   1078  CA  SER B 146       7.755  22.226  80.344  1.00 91.73           C
ATOM   1079  CB  SER B 146       6.567  21.408  80.887  1.00 91.73           C
ATOM   1080  OG  SER B 146       5.442  22.245  81.110  1.00 91.73           O
ATOM   1081  C   SER B 146       7.248  23.075  79.217  1.00 91.73           C
ATOM   1082  O   SER B 146       6.780  24.194  79.425  1.00 91.73           O
ATOM   1083  N   ARG B 147       7.362  22.565  77.972  1.00 74.67           N
ATOM   1084  CA  ARG B 147       6.899  23.308  76.832  1.00 74.67           C
ATOM   1085  CB  ARG B 147       8.025  23.738  75.876  1.00 74.67           C
ATOM   1086  CG  ARG B 147       8.938  24.817  76.462  1.00 74.67           C
ATOM   1087  CD  ARG B 147      10.025  25.298  75.498  1.00 74.67           C
ATOM   1088  NE  ARG B 147      10.733  26.429  76.162  1.00 74.67           N
ATOM   1089  CZ  ARG B 147      11.917  26.893  75.664  1.00 74.67           C
ATOM   1090  NH1 ARG B 147      12.473  26.307  74.565  1.00 74.67           N
ATOM   1091  NH2 ARG B 147      12.547  27.943  76.267  1.00 74.67           N
ATOM   1092  C   ARG B 147       5.959  22.446  76.047  1.00 74.67           C
ATOM   1093  O   ARG B 147       6.068  21.222  76.044  1.00 74.67           O
ATOM   1094  N   GLU B 148       4.971  23.065  75.372  1.00 79.64           N
ATOM   1095  CA  GLU B 148       4.073  22.257  74.597  1.00 79.64           C
ATOM   1096  CB  GLU B 148       2.616  22.733  74.651  1.00 79.64           C
ATOM   1097  CG  GLU B 148       2.070  22.500  76.060  1.00 79.64           C
ATOM   1098  CD  GLU B 148       0.631  22.958  76.148  1.00 79.64           C
ATOM   1099  OE1 GLU B 148      -0.042  23.047  75.087  1.00 79.64           O
ATOM   1100  OE2 GLU B 148       0.186  23.218  77.296  1.00 79.64           O
ATOM   1101  C   GLU B 148       4.571  22.142  73.189  1.00 79.64           C
ATOM   1102  O   GLU B 148       5.203  23.056  72.660  1.00 79.64           O
ATOM   1103  N   ARG B 149       4.294  20.983  72.551  1.00163.43           N
ATOM   1104  CA  ARG B 149       4.775  20.714  71.225  1.00163.43           C
ATOM   1105  CB  ARG B 149       5.724  19.505  71.149  1.00163.43           C
ATOM   1106  CG  ARG B 149       7.032  19.692  71.912  1.00163.43           C
ATOM   1107  CD  ARG B 149       8.140  20.354  71.091  1.00163.43           C
ATOM   1108  NE  ARG B 149       9.266  20.634  72.024  1.00163.43           N
ATOM   1109  CZ  ARG B 149       9.390  21.864  72.603  1.00163.43           C
ATOM   1110  NH1 ARG B 149       8.520  22.864  72.276  1.00163.43           N
ATOM   1111  NH2 ARG B 149      10.388  22.095  73.505  1.00163.43           N
ATOM   1112  C   ARG B 149       3.620  20.357  70.357  1.00163.43           C
ATOM   1113  O   ARG B 149       2.637  19.767  70.804  1.00163.43           O
ATOM   1114  N   LYS B 150       3.734  20.721  69.068  1.00128.46           N
ATOM   1115  CA  LYS B 150       2.719  20.415  68.110  1.00128.46           C
ATOM   1116  CB  LYS B 150       2.732  21.333  66.876  1.00128.46           C
ATOM   1117  CG  LYS B 150       1.469  21.208  66.022  1.00128.46           C
ATOM   1118  CD  LYS B 150       1.372  22.248  64.906  1.00128.46           C
ATOM   1119  CE  LYS B 150       1.700  23.670  65.363  1.00128.46           C
ATOM   1120  NZ  LYS B 150       3.168  23.859  65.394  1.00128.46           N
ATOM   1121  C   LYS B 150       2.968  19.021  67.626  1.00128.46           C
ATOM   1122  O   LYS B 150       4.057  18.474  67.792  1.00128.46           O
ATOM   1123  N   ALA B 151       1.935  18.403  67.023  1.00 33.95           N
ATOM   1124  CA  ALA B 151       2.057  17.070  66.511  1.00 33.95           C
ATOM   1125  CB  ALA B 151       0.732  16.497  65.975  1.00 33.95           C
ATOM   1126  C   ALA B 151       3.032  17.104  65.379  1.00 33.95           C
ATOM   1127  O   ALA B 151       3.184  18.124  64.709  1.00 33.95           O
ATOM   1128  N   ARG B 152       3.756  15.987  65.161  1.00 91.53           N
ATOM   1129  CA  ARG B 152       4.697  15.947  64.078  1.00 91.53           C
ATOM   1130  CB  ARG B 152       6.148  16.250  64.501  1.00 91.53           C
ATOM   1131  CG  ARG B 152       6.723  15.254  65.509  1.00 91.53           C
ATOM   1132  CD  ARG B 152       8.029  15.700  66.166  1.00 91.53           C
ATOM   1133  NE  ARG B 152       7.674  16.690  67.217  1.00 91.53           N
ATOM   1134  CZ  ARG B 152       7.534  18.000  66.869  1.00 91.53           C
ATOM   1135  NH1 ARG B 152       7.760  18.386  65.580  1.00 91.53           N
ATOM   1136  NH2 ARG B 152       7.161  18.916  67.807  1.00 91.53           N
ATOM   1137  C   ARG B 152       4.662  14.573  63.494  1.00 91.53           C
ATOM   1138  O   ARG B 152       4.098  13.650  64.078  1.00 91.53           O
ATOM   1139  N   GLU B 153       5.250  14.405  62.295  1.00 91.74           N
ATOM   1140  CA  GLU B 153       5.242  13.116  61.671  1.00 91.74           C
ATOM   1141  CB  GLU B 153       5.162  13.156  60.137  1.00 91.74           C
ATOM   1142  CG  GLU B 153       3.808  13.637  59.614  0.00 91.74           C
ATOM   1143  CD  GLU B 153       3.821  13.519  58.098  0.00 91.74           C
ATOM   1144  OE1 GLU B 153       3.539  12.399  57.594  0.00 91.74           O
ATOM   1145  OE2 GLU B 153       4.117  14.542  57.426  0.00 91.74           O
ATOM   1146  C   GLU B 153       6.502  12.414  62.038  1.00 91.74           C
ATOM   1147  O   GLU B 153       7.526  13.037  62.316  1.00 91.74           O
ATOM   1148  N   GLY B 154       6.432  11.072  62.068  1.00 18.73           N
ATOM   1149  CA  GLY B 154       7.566  10.266  62.397  1.00 18.73           C
ATOM   1150  C   GLY B 154       7.324   8.937  61.767  1.00 18.73           C
ATOM   1151  O   GLY B 154       6.294   8.720  61.130  1.00 18.73           O
ATOM   1152  N   ARG B 155       8.285   8.009  61.912  1.00 97.56           N
ATOM   1153  CA  ARG B 155       8.100   6.710  61.342  1.00 97.56           C
ATOM   1154  CB  ARG B 155       8.936   6.467  60.074  1.00 97.56           C
ATOM   1155  CG  ARG B 155       8.896   5.015  59.594  1.00 97.56           C
ATOM   1156  CD  ARG B 155       9.714   4.750  58.330  1.00 97.56           C
ATOM   1157  NE  ARG B 155       8.840   5.032  57.158  1.00 97.56           N
ATOM   1158  CZ  ARG B 155       8.683   6.301  56.686  1.00 97.56           C
ATOM   1159  NH1 ARG B 155       9.259   7.357  57.331  1.00 97.56           N
ATOM   1160  NH2 ARG B 155       7.941   6.506  55.558  1.00 97.56           N
ATOM   1161  C   ARG B 155       8.506   5.698  62.364  1.00 97.56           C
ATOM   1162  O   ARG B 155       9.299   5.981  63.260  1.00 97.56           O
ATOM   1163  N   ASN B 156       7.942   4.480  62.256  1.00 66.31           N
ATOM   1164  CA  ASN B 156       8.267   3.429  63.176  1.00 66.31           C
ATOM   1165  CB  ASN B 156       7.072   2.493  63.438  1.00 66.31           C
ATOM   1166  CG  ASN B 156       7.402   1.564  64.596  1.00 66.31           C
ATOM   1167  OD1 ASN B 156       7.059   1.838  65.744  1.00 66.31           O
ATOM   1168  ND2 ASN B 156       8.078   0.426  64.287  1.00 66.31           N
ATOM   1169  C   ASN B 156       9.352   2.629  62.526  1.00 66.31           C
ATOM   1170  O   ASN B 156       9.200   2.183  61.393  1.00 66.31           O
ATOM   1171  N   PRO B 157      10.468   2.456  63.174  1.00160.18           N
ATOM   1172  CA  PRO B 157      11.528   1.723  62.541  1.00160.18           C
ATOM   1173  CD  PRO B 157      10.975   3.460  64.094  1.00160.18           C
ATOM   1174  CB  PRO B 157      12.771   1.976  63.390  1.00160.18           C
ATOM   1175  CG  PRO B 157      12.508   3.365  63.999  1.00160.18           C
ATOM   1176  C   PRO B 157      11.226   0.277  62.303  1.00160.18           C
ATOM   1177  O   PRO B 157      11.732  -0.279  61.328  1.00160.18           O
ATOM   1178  N   LYS B 158      10.470  -0.372  63.207  1.00147.71           N
ATOM   1179  CA  LYS B 158      10.167  -1.763  63.024  1.00147.71           C
ATOM   1180  CB  LYS B 158       9.550  -2.400  64.281  1.00147.71           C
ATOM   1181  CG  LYS B 158      10.471  -2.377  65.504  1.00147.71           C
ATOM   1182  CD  LYS B 158      11.793  -3.125  65.313  1.00147.71           C
ATOM   1183  CE  LYS B 158      12.949  -2.225  64.872  1.00147.71           C
ATOM   1184  NZ  LYS B 158      13.330  -1.312  65.975  1.00147.71           N
ATOM   1185  C   LYS B 158       9.182  -1.943  61.908  1.00147.71           C
ATOM   1186  O   LYS B 158       9.394  -2.740  60.993  1.00147.71           O
ATOM   1187  N   THR B 159       8.065  -1.192  61.993  1.00122.49           N
ATOM   1188  CA  THR B 159       6.949  -1.247  61.087  1.00122.49           C
ATOM   1189  CB  THR B 159       5.781  -0.453  61.582  1.00122.49           C
ATOM   1190  OG1 THR B 159       5.380  -0.890  62.869  1.00122.49           O
ATOM   1191  CG2 THR B 159       4.629  -0.637  60.589  1.00122.49           C
ATOM   1192  C   THR B 159       7.293  -0.638  59.764  1.00122.49           C
ATOM   1193  O   THR B 159       6.921  -1.155  58.712  1.00122.49           O
ATOM   1194  N   ASN B 160       8.033   0.484  59.799  1.00 75.84           N
ATOM   1195  CA  ASN B 160       8.350   1.281  58.647  1.00 75.84           C
ATOM   1196  CB  ASN B 160       8.804   0.428  57.445  1.00 75.84           C
ATOM   1197  CG  ASN B 160       9.328   1.348  56.348  1.00 75.84           C
ATOM   1198  OD1 ASN B 160      10.396   1.946  56.475  1.00 75.84           O
ATOM   1199  ND2 ASN B 160       8.555   1.463  55.234  1.00 75.84           N
ATOM   1200  C   ASN B 160       7.124   2.053  58.251  1.00 75.84           C
ATOM   1201  O   ASN B 160       7.086   2.679  57.192  1.00 75.84           O
ATOM   1202  N   GLU B 161       6.088   2.068  59.112  1.00 48.80           N
ATOM   1203  CA  GLU B 161       4.911   2.815  58.776  1.00 48.80           C
ATOM   1204  CB  GLU B 161       3.620   2.241  59.386  1.00 48.80           C
ATOM   1205  CG  GLU B 161       2.346   2.896  58.847  0.00 48.80           C
ATOM   1206  CD  GLU B 161       1.152   2.225  59.510  0.00 48.80           C
ATOM   1207  OE1 GLU B 161       1.299   1.779  60.680  0.00 48.80           O
ATOM   1208  OE2 GLU B 161       0.079   2.145  58.855  0.00 48.80           O
ATOM   1209  C   GLU B 161       5.071   4.219  59.272  1.00 48.80           C
ATOM   1210  O   GLU B 161       5.704   4.462  60.299  1.00 48.80           O
ATOM   1211  N   LYS B 162       4.494   5.190  58.533  1.00147.83           N
ATOM   1212  CA  LYS B 162       4.550   6.558  58.957  1.00147.83           C
ATOM   1213  CB  LYS B 162       4.122   7.570  57.881  1.00147.83           C
ATOM   1214  CG  LYS B 162       5.218   7.874  56.863  1.00147.83           C
ATOM   1215  CD  LYS B 162       6.430   8.572  57.485  1.00147.83           C
ATOM   1216  CE  LYS B 162       6.300  10.095  57.543  1.00147.83           C
ATOM   1217  NZ  LYS B 162       5.280  10.480  58.542  1.00147.83           N
ATOM   1218  C   LYS B 162       3.599   6.691  60.091  1.00147.83           C
ATOM   1219  O   LYS B 162       2.600   5.978  60.160  1.00147.83           O
ATOM   1220  N   MET B 163       3.908   7.592  61.038  1.00112.42           N
ATOM   1221  CA  MET B 163       3.012   7.753  62.137  1.00112.42           C
ATOM   1222  CB  MET B 163       3.448   6.977  63.393  1.00112.42           C
ATOM   1223  CG  MET B 163       4.822   7.376  63.937  1.00112.42           C
ATOM   1224  SD  MET B 163       5.432   6.289  65.261  1.00112.42           S
ATOM   1225  CE  MET B 163       6.978   7.202  65.532  1.00112.42           C
ATOM   1226  C   MET B 163       2.930   9.201  62.475  1.00112.42           C
ATOM   1227  O   MET B 163       3.858   9.971  62.230  1.00112.42           O
ATOM   1228  N   GLU B 164       1.774   9.616  63.022  1.00 43.82           N
ATOM   1229  CA  GLU B 164       1.633  10.976  63.428  1.00 43.82           C
ATOM   1230  CB  GLU B 164       0.248  11.582  63.150  1.00 43.82           C
ATOM   1231  CG  GLU B 164       0.136  13.041  63.601  1.00 43.82           C
ATOM   1232  CD  GLU B 164      -1.263  13.538  63.272  1.00 43.82           C
ATOM   1233  OE1 GLU B 164      -2.193  12.690  63.218  1.00 43.82           O
ATOM   1234  OE2 GLU B 164      -1.420  14.771  63.067  1.00 43.82           O
ATOM   1235  C   GLU B 164       1.827  10.970  64.894  1.00 43.82           C
ATOM   1236  O   GLU B 164       1.275  10.139  65.613  1.00 43.82           O
ATOM   1237  N   ILE B 165       2.643  11.908  65.377  1.00118.44           N
ATOM   1238  CA  ILE B 165       2.856  11.942  66.777  1.00118.44           C
ATOM   1239  CB  ILE B 165       4.273  12.257  67.160  1.00118.44           C
ATOM   1240  CG1 ILE B 165       4.511  11.953  68.641  1.00118.44           C
ATOM   1241  CG2 ILE B 165       4.576  13.709  66.781  1.00118.44           C
ATOM   1242  CD1 ILE B 165       5.969  12.140  69.056  1.00118.44           C
ATOM   1243  C   ILE B 165       1.961  13.029  67.279  1.00118.44           C
ATOM   1244  O   ILE B 165       1.877  14.113  66.704  1.00118.44           O
ATOM   1245  N   PRO B 166       1.240  12.727  68.317  1.00 64.83           N
ATOM   1246  CA  PRO B 166       0.327  13.700  68.842  1.00 64.83           C
ATOM   1247  CD  PRO B 166       0.746  11.370  68.494  1.00 64.83           C
ATOM   1248  CB  PRO B 166      -0.632  12.929  69.746  1.00 64.83           C
ATOM   1249  CG  PRO B 166      -0.641  11.515  69.141  1.00 64.83           C
ATOM   1250  C   PRO B 166       1.072  14.776  69.557  1.00 64.83           C
ATOM   1251  O   PRO B 166       2.251  14.594  69.856  1.00 64.83           O
ATOM   1252  N   ALA B 167       0.409  15.916  69.822  1.00 32.06           N
ATOM   1253  CA  ALA B 167       1.054  16.985  70.521  1.00 32.06           C
ATOM   1254  CB  ALA B 167       0.190  18.252  70.639  1.00 32.06           C
ATOM   1255  C   ALA B 167       1.348  16.501  71.908  1.00 32.06           C
ATOM   1256  O   ALA B 167       0.629  15.658  72.444  1.00 32.06           O
ATOM   1257  N   THR B 168       2.445  17.007  72.515  1.00139.22           N
ATOM   1258  CA  THR B 168       2.813  16.593  73.841  1.00139.22           C
ATOM   1259  CB  THR B 168       3.905  15.565  73.898  1.00139.22           C
ATOM   1260  OG1 THR B 168       5.114  16.116  73.397  1.00139.22           O
ATOM   1261  CG2 THR B 168       3.515  14.342  73.070  1.00139.22           C
ATOM   1262  C   THR B 168       3.418  17.763  74.545  1.00139.22           C
ATOM   1263  O   THR B 168       3.330  18.901  74.089  1.00139.22           O
ATOM   1264  N   LYS B 169       4.024  17.482  75.718  1.00 69.01           N
ATOM   1265  CA  LYS B 169       4.749  18.460  76.479  1.00 69.01           C
ATOM   1266  CB  LYS B 169       4.158  18.746  77.873  1.00 69.01           C
ATOM   1267  CG  LYS B 169       2.838  19.519  77.798  1.00 69.01           C
ATOM   1268  CD  LYS B 169       2.072  19.606  79.118  1.00 69.01           C
ATOM   1269  CE  LYS B 169       0.763  20.390  79.002  1.00 69.01           C
ATOM   1270  NZ  LYS B 169       0.073  20.423  80.310  1.00 69.01           N
ATOM   1271  C   LYS B 169       6.129  17.908  76.644  1.00 69.01           C
ATOM   1272  O   LYS B 169       6.307  16.693  76.745  1.00 69.01           O
ATOM   1273  N   VAL B 170       7.152  18.789  76.651  1.00125.50           N
ATOM   1274  CA  VAL B 170       8.508  18.323  76.733  1.00125.50           C
ATOM   1275  CB  VAL B 170       9.230  18.467  75.426  1.00125.50           C
ATOM   1276  CG1 VAL B 170      10.660  17.951  75.594  1.00125.50           C
ATOM   1277  CG2 VAL B 170       8.431  17.766  74.321  1.00125.50           C
ATOM   1278  C   VAL B 170       9.244  19.194  77.711  1.00125.50           C
ATOM   1279  O   VAL B 170       8.901  20.358  77.911  1.00125.50           O
ATOM   1280  N   PRO B 171      10.243  18.638  78.348  1.00 84.05           N
ATOM   1281  CA  PRO B 171      11.068  19.391  79.255  1.00 84.05           C
ATOM   1282  CD  PRO B 171      10.280  17.213  78.622  1.00 84.05           C
ATOM   1283  CB  PRO B 171      11.757  18.363  80.154  1.00 84.05           C
ATOM   1284  CG  PRO B 171      11.581  17.023  79.416  1.00 84.05           C
ATOM   1285  C   PRO B 171      12.026  20.239  78.477  1.00 84.05           C
ATOM   1286  O   PRO B 171      12.473  19.803  77.417  1.00 84.05           O
ATOM   1287  N   ALA B 172      12.367  21.441  78.985  1.00 32.85           N
ATOM   1288  CA  ALA B 172      13.292  22.291  78.289  1.00 32.85           C
ATOM   1289  CB  ALA B 172      12.618  23.450  77.530  1.00 32.85           C
ATOM   1290  C   ALA B 172      14.200  22.904  79.303  1.00 32.85           C
ATOM   1291  O   ALA B 172      13.806  23.160  80.440  1.00 32.85           O
ATOM   1292  N   PHE B 173      15.461  23.146  78.896  1.00 63.21           N
ATOM   1293  CA  PHE B 173      16.446  23.718  79.763  1.00 63.21           C
ATOM   1294  CB  PHE B 173      17.652  22.773  79.942  1.00 63.21           C
ATOM   1295  CG  PHE B 173      18.741  23.432  80.718  1.00 63.21           C
ATOM   1296  CD1 PHE B 173      18.624  23.639  82.072  1.00 63.21           C
ATOM   1297  CD2 PHE B 173      19.904  23.814  80.086  1.00 63.21           C
ATOM   1298  CE1 PHE B 173      19.642  24.238  82.777  1.00 63.21           C
ATOM   1299  CE2 PHE B 173      20.925  24.413  80.785  1.00 63.21           C
ATOM   1300  CZ  PHE B 173      20.794  24.628  82.136  1.00 63.21           C
ATOM   1301  C   PHE B 173      16.929  24.980  79.124  1.00 63.21           C
ATOM   1302  O   PHE B 173      17.163  25.026  77.918  1.00 63.21           O
ATOM   1303  N   SER B 174      17.049  26.059  79.924  1.00 46.29           N
ATOM   1304  CA  SER B 174      17.594  27.286  79.421  1.00 46.29           C
ATOM   1305  CB  SER B 174      16.636  28.483  79.538  1.00 46.29           C
ATOM   1306  OG  SER B 174      15.496  28.271  78.719  1.00 46.29           O
ATOM   1307  C   SER B 174      18.775  27.568  80.288  1.00 46.29           C
ATOM   1308  O   SER B 174      18.641  27.724  81.501  1.00 46.29           O
ATOM   1309  N   ALA B 175      19.974  27.634  79.679  1.00 34.13           N
ATOM   1310  CA  ALA B 175      21.168  27.842  80.447  1.00 34.13           C
ATOM   1311  CB  ALA B 175      22.462  27.557  79.663  1.00 34.13           C
ATOM   1312  C   ALA B 175      21.217  29.267  80.889  1.00 34.13           C
ATOM   1313  O   ALA B 175      20.769  30.166  80.180  1.00 34.13           O
ATOM   1314  N   GLY B 176      21.780  29.503  82.090  1.00 17.76           N
ATOM   1315  CA  GLY B 176      21.893  30.835  82.611  1.00 17.76           C
ATOM   1316  C   GLY B 176      23.049  31.497  81.929  1.00 17.76           C
ATOM   1317  O   GLY B 176      23.829  30.851  81.232  1.00 17.76           O
ATOM   1318  N   LYS B 177      23.192  32.820  82.143  1.00 69.48           N
ATOM   1319  CA  LYS B 177      24.216  33.601  81.508  1.00 69.48           C
ATOM   1320  CB  LYS B 177      24.120  35.100  81.839  1.00 69.48           C
ATOM   1321  CG  LYS B 177      22.942  35.796  81.152  0.00 69.48           C
ATOM   1322  CD  LYS B 177      21.574  35.328  81.648  0.00 69.48           C
ATOM   1323  CE  LYS B 177      20.404  36.031  80.956  0.00 69.48           C
ATOM   1324  NZ  LYS B 177      19.120  35.521  81.486  0.00 69.48           N
ATOM   1325  C   LYS B 177      25.575  33.127  81.922  1.00 69.48           C
ATOM   1326  O   LYS B 177      26.492  33.086  81.103  1.00 69.48           O
ATOM   1327  N   MET B 178      25.753  32.766  83.205  1.00 91.73           N
ATOM   1328  CA  MET B 178      27.047  32.352  83.669  1.00 91.73           C
ATOM   1329  CB  MET B 178      27.068  32.085  85.184  1.00 91.73           C
ATOM   1330  CG  MET B 178      26.975  33.372  86.009  1.00 91.73           C
ATOM   1331  SD  MET B 178      25.399  34.265  85.849  1.00 91.73           S
ATOM   1332  CE  MET B 178      24.415  33.044  86.762  1.00 91.73           C
ATOM   1333  C   MET B 178      27.461  31.102  82.954  1.00 91.73           C
ATOM   1334  O   MET B 178      28.606  30.977  82.521  1.00 91.73           O
ATOM   1335  N   PHE B 179      26.522  30.155  82.790  1.00113.58           N
ATOM   1336  CA  PHE B 179      26.795  28.891  82.165  1.00113.58           C
ATOM   1337  CB  PHE B 179      25.527  28.022  82.095  1.00113.58           C
ATOM   1338  CG  PHE B 179      25.900  26.603  81.839  1.00113.58           C
ATOM   1339  CD1 PHE B 179      26.625  26.239  80.730  1.00113.58           C
ATOM   1340  CD2 PHE B 179      25.472  25.622  82.703  1.00113.58           C
ATOM   1341  CE1 PHE B 179      26.948  24.921  80.508  1.00113.58           C
ATOM   1342  CE2 PHE B 179      25.789  24.303  82.485  1.00113.58           C
ATOM   1343  CZ  PHE B 179      26.533  23.950  81.387  1.00113.58           C
ATOM   1344  C   PHE B 179      27.199  29.160  80.745  1.00113.58           C
ATOM   1345  O   PHE B 179      28.157  28.581  80.233  1.00113.58           O
ATOM   1346  N   ARG B 180      26.455  30.057  80.071  1.00105.79           N
ATOM   1347  CA  ARG B 180      26.688  30.366  78.690  1.00105.79           C
ATOM   1348  CB  ARG B 180      25.619  31.320  78.129  1.00105.79           C
ATOM   1349  CG  ARG B 180      24.209  30.725  78.201  1.00105.79           C
ATOM   1350  CD  ARG B 180      23.865  29.780  77.047  1.00105.79           C
ATOM   1351  NE  ARG B 180      23.544  30.619  75.858  1.00105.79           N
ATOM   1352  CZ  ARG B 180      22.249  30.967  75.604  1.00105.79           C
ATOM   1353  NH1 ARG B 180      21.249  30.519  76.419  1.00105.79           N
ATOM   1354  NH2 ARG B 180      21.953  31.758  74.531  1.00105.79           N
ATOM   1355  C   ARG B 180      28.035  31.004  78.526  1.00105.79           C
ATOM   1356  O   ARG B 180      28.766  30.690  77.587  1.00105.79           O
ATOM   1357  N   GLU B 181      28.402  31.919  79.441  1.00 84.29           N
ATOM   1358  CA  GLU B 181      29.646  32.630  79.337  1.00 84.29           C
ATOM   1359  CB  GLU B 181      29.786  33.771  80.359  1.00 84.29           C
ATOM   1360  CG  GLU B 181      31.064  34.586  80.159  1.00 84.29           C
ATOM   1361  CD  GLU B 181      31.079  35.717  81.178  1.00 84.29           C
ATOM   1362  OE1 GLU B 181      29.990  36.041  81.720  1.00 84.29           O
ATOM   1363  OE2 GLU B 181      32.182  36.274  81.425  1.00 84.29           O
ATOM   1364  C   GLU B 181      30.804  31.700  79.533  1.00 84.29           C
ATOM   1365  O   GLU B 181      31.855  31.873  78.919  1.00 84.29           O
ATOM   1366  N   ARG B 182      30.654  30.706  80.426  1.00 64.72           N
ATOM   1367  CA  ARG B 182      31.724  29.794  80.710  1.00 64.72           C
ATOM   1368  CB  ARG B 182      31.350  28.827  81.844  1.00 64.72           C
ATOM   1369  CG  ARG B 182      31.020  29.578  83.137  1.00 64.72           C
ATOM   1370  CD  ARG B 182      32.090  29.472  84.224  1.00 64.72           C
ATOM   1371  NE  ARG B 182      31.879  28.169  84.913  1.00 64.72           N
ATOM   1372  CZ  ARG B 182      30.979  28.095  85.937  1.00 64.72           C
ATOM   1373  NH1 ARG B 182      30.303  29.215  86.330  1.00 64.72           N
ATOM   1374  NH2 ARG B 182      30.749  26.905  86.565  1.00 64.72           N
ATOM   1375  C   ARG B 182      32.032  28.997  79.477  1.00 64.72           C
ATOM   1376  O   ARG B 182      33.197  28.776  79.146  1.00 64.72           O
ATOM   1377  N   VAL B 183      30.984  28.538  78.767  1.00 47.61           N
ATOM   1378  CA  VAL B 183      31.150  27.750  77.579  1.00 47.61           C
ATOM   1379  CB  VAL B 183      29.848  27.235  77.041  1.00 47.61           C
ATOM   1380  CG1 VAL B 183      30.113  26.500  75.717  1.00 47.61           C
ATOM   1381  CG2 VAL B 183      29.203  26.352  78.122  1.00 47.61           C
ATOM   1382  C   VAL B 183      31.797  28.581  76.515  1.00 47.61           C
ATOM   1383  O   VAL B 183      32.672  28.102  75.794  1.00 47.61           O
ATOM   1384  N   ALA B 184      31.357  29.845  76.350  1.00 56.85           N
ATOM   1385  CA  ALA B 184      32.016  30.675  75.384  1.00 56.85           C
ATOM   1386  CB  ALA B 184      31.151  30.979  74.147  1.00 56.85           C
ATOM   1387  C   ALA B 184      32.317  31.979  76.052  1.00 56.85           C
ATOM   1388  O   ALA B 184      31.416  32.763  76.343  1.00 56.85           O
ATOM   1389  N   PRO B 185      33.572  32.256  76.260  1.00 71.94           N
ATOM   1390  CA  PRO B 185      33.922  33.476  76.936  1.00 71.94           C
ATOM   1391  CD  PRO B 185      34.520  31.192  76.549  1.00 71.94           C
ATOM   1392  CB  PRO B 185      35.384  33.324  77.346  1.00 71.94           C
ATOM   1393  CG  PRO B 185      35.545  31.803  77.521  1.00 71.94           C
ATOM   1394  C   PRO B 185      33.637  34.678  76.102  1.00 71.94           C
ATOM   1395  O   PRO B 185      33.867  34.659  74.894  1.00 71.94           O
ATOM   1396  N   PRO B 186      33.166  35.707  76.741  1.00172.29           N
ATOM   1397  CA  PRO B 186      32.789  36.915  76.074  1.00172.29           C
ATOM   1398  CD  PRO B 186      33.405  35.909  78.159  1.00172.29           C
ATOM   1399  CB  PRO B 186      32.372  37.873  77.187  1.00172.29           C
ATOM   1400  CG  PRO B 186      33.240  37.423  78.376  1.00172.29           C
ATOM   1401  C   PRO B 186      33.938  37.463  75.299  1.00172.29           C
ATOM   1402  O   PRO B 186      35.056  37.497  75.810  1.00172.29           O
ATOM   1403  N   LYS B 187      33.672  37.886  74.053  1.00242.64           N
ATOM   1404  CA  LYS B 187      34.655  38.544  73.253  1.00242.64           C
ATOM   1405  CB  LYS B 187      34.913  37.871  71.894  1.00242.64           C
ATOM   1406  CG  LYS B 187      35.690  36.553  71.953  1.00242.64           C
ATOM   1407  CD  LYS B 187      37.144  36.703  72.406  1.00242.64           C
ATOM   1408  CE  LYS B 187      37.945  35.402  72.307  1.00242.64           C
ATOM   1409  NZ  LYS B 187      39.356  35.638  72.688  1.00242.64           N
ATOM   1410  C   LYS B 187      34.023  39.852  72.951  1.00242.64           C
ATOM   1411  O   LYS B 187      32.907  39.891  72.434  1.00242.64           O
ATOM   1412  N   GLU B 188      34.729  40.950  73.276  1.00 88.24           N
ATOM   1413  CA  GLU B 188      34.213  42.270  73.085  1.00 88.24           C
ATOM   1414  CB  GLU B 188      35.184  43.349  73.593  1.00 88.24           C
ATOM   1415  CG  GLU B 188      34.636  44.775  73.534  1.00 88.24           C
ATOM   1416  CD  GLU B 188      35.701  45.688  74.123  1.00 88.24           C
ATOM   1417  OE1 GLU B 188      36.502  45.192  74.959  1.00 88.24           O
ATOM   1418  OE2 GLU B 188      35.731  46.890  73.745  1.00 88.24           O
ATOM   1419  C   GLU B 188      33.979  42.492  71.597  1.00 88.24           C
ATOM   1420  O   GLU B 188      33.533  43.614  71.237  1.00 88.24           O
ATOM   1421  OXT GLU B 188      34.237  41.549  70.803  1.00 88.24           O
TER    1422      GLU B 188
END
