# Supplementary material for: Comparison of histone-like HU protein DNA-binding properties and HU/IHF protein sequence alignment
Source: PLoS One. 2017 Nov 13;12(11):e0188037. doi: 10.1371/journal.pone.0188037 (PMC5683647; doi:10.1371/journal.pone.0188037)
Supplement: S3 File — (ZIP) [file pone.0188037.s003.zip › E2_1.pdb]

EXPDTA    THEORETICAL MODEL, MODELLER 9.17 2017/01/19 01:10:52
REMARK   6 MODELLER OBJECTIVE FUNCTION:       740.1855
REMARK   6 MODELLER BEST TEMPLATE % SEQ ID:  36.264
REMARK   6 SEQUENCE: E2_1
REMARK   6 DOPE score: -15938.99023
REMARK   6 GA341 score: 0.95082
REMARK   6 TEMPLATE: 1p71 1:A - 91:B MODELS 1:A - 182:B AT 36.3%
ATOM      1  N   MET A   1       7.272  24.607  90.465  1.00 66.85           N
ATOM      2  CA  MET A   1       7.887  24.291  91.769  1.00 66.85           C
ATOM      3  CB  MET A   1       8.101  22.779  91.938  1.00 66.85           C
ATOM      4  CG  MET A   1       6.801  22.016  92.185  1.00 66.85           C
ATOM      5  SD  MET A   1       7.009  20.224  92.397  1.00 66.85           S
ATOM      6  CE  MET A   1       7.995  20.376  93.915  1.00 66.85           C
ATOM      7  C   MET A   1       9.190  24.978  91.972  1.00 66.85           C
ATOM      8  O   MET A   1      10.017  25.062  91.064  1.00 66.85           O
ATOM      9  N   ASN A   2       9.369  25.531  93.186  1.00 53.66           N
ATOM     10  CA  ASN A   2      10.581  26.186  93.569  1.00 53.66           C
ATOM     11  CB  ASN A   2      10.359  27.463  94.406  1.00 53.66           C
ATOM     12  CG  ASN A   2       9.515  27.132  95.627  1.00 53.66           C
ATOM     13  OD1 ASN A   2       9.765  26.154  96.329  1.00 53.66           O
ATOM     14  ND2 ASN A   2       8.476  27.973  95.876  1.00 53.66           N
ATOM     15  C   ASN A   2      11.404  25.205  94.340  1.00 53.66           C
ATOM     16  O   ASN A   2      11.032  24.043  94.490  1.00 53.66           O
ATOM     17  N   ASN A   3      12.572  25.653  94.831  1.00 77.64           N
ATOM     18  CA  ASN A   3      13.462  24.798  95.562  1.00 77.64           C
ATOM     19  CB  ASN A   3      14.751  25.524  95.994  1.00 77.64           C
ATOM     20  CG  ASN A   3      14.371  26.700  96.888  0.00 77.64           C
ATOM     21  OD1 ASN A   3      13.306  27.295  96.736  1.00 77.64           O
ATOM     22  ND2 ASN A   3      15.272  27.061  97.841  1.00 77.64           N
ATOM     23  C   ASN A   3      12.768  24.284  96.788  1.00 77.64           C
ATOM     24  O   ASN A   3      12.884  23.107  97.126  1.00 77.64           O
ATOM     25  N   ASN A   4      11.998  25.145  97.475  1.00 64.73           N
ATOM     26  CA  ASN A   4      11.359  24.759  98.702  1.00 64.73           C
ATOM     27  CB  ASN A   4      10.519  25.909  99.291  1.00 64.73           C
ATOM     28  CG  ASN A   4      10.186  25.593 100.741  1.00 64.73           C
ATOM     29  OD1 ASN A   4      10.137  24.431 101.140  1.00 64.73           O
ATOM     30  ND2 ASN A   4       9.935  26.657 101.551  1.00 64.73           N
ATOM     31  C   ASN A   4      10.439  23.599  98.447  1.00 64.73           C
ATOM     32  O   ASN A   4      10.457  22.615  99.186  1.00 64.73           O
ATOM     33  N   ASP A   5       9.619  23.683  97.380  1.00 36.17           N
ATOM     34  CA  ASP A   5       8.661  22.658  97.068  1.00 36.17           C
ATOM     35  CB  ASP A   5       7.690  23.051  95.941  1.00 36.17           C
ATOM     36  CG  ASP A   5       6.668  24.002  96.544  1.00 36.17           C
ATOM     37  OD1 ASP A   5       6.399  23.874  97.769  1.00 36.17           O
ATOM     38  OD2 ASP A   5       6.146  24.868  95.793  1.00 36.17           O
ATOM     39  C   ASP A   5       9.353  21.391  96.678  1.00 36.17           C
ATOM     40  O   ASP A   5       8.872  20.303  96.987  1.00 36.17           O
ATOM     41  N   LEU A   6      10.494  21.494  95.975  1.00 46.70           N
ATOM     42  CA  LEU A   6      11.217  20.334  95.533  1.00 46.70           C
ATOM     43  CB  LEU A   6      12.431  20.722  94.667  1.00 46.70           C
ATOM     44  CG  LEU A   6      13.260  19.534  94.144  1.00 46.70           C
ATOM     45  CD1 LEU A   6      12.443  18.646  93.193  1.00 46.70           C
ATOM     46  CD2 LEU A   6      14.582  20.020  93.524  1.00 46.70           C
ATOM     47  C   LEU A   6      11.706  19.576  96.730  1.00 46.70           C
ATOM     48  O   LEU A   6      11.636  18.349  96.776  1.00 46.70           O
ATOM     49  N   ALA A   7      12.207  20.302  97.747  1.00 26.97           N
ATOM     50  CA  ALA A   7      12.726  19.676  98.930  1.00 26.97           C
ATOM     51  CB  ALA A   7      13.275  20.686  99.952  1.00 26.97           C
ATOM     52  C   ALA A   7      11.620  18.923  99.601  1.00 26.97           C
ATOM     53  O   ALA A   7      11.814  17.798 100.059  1.00 26.97           O
ATOM     54  N   ASP A   8      10.415  19.518  99.657  1.00 40.84           N
ATOM     55  CA  ASP A   8       9.329  18.879 100.344  1.00 40.84           C
ATOM     56  CB  ASP A   8       8.035  19.704 100.318  1.00 40.84           C
ATOM     57  CG  ASP A   8       8.205  20.852 101.299  1.00 40.84           C
ATOM     58  OD1 ASP A   8       8.635  20.583 102.451  1.00 40.84           O
ATOM     59  OD2 ASP A   8       7.919  22.015 100.907  1.00 40.84           O
ATOM     60  C   ASP A   8       9.033  17.564  99.699  1.00 40.84           C
ATOM     61  O   ASP A   8       8.848  16.561 100.386  1.00 40.84           O
ATOM     62  N   THR A   9       8.983  17.534  98.357  1.00100.82           N
ATOM     63  CA  THR A   9       8.664  16.325  97.656  1.00100.82           C
ATOM     64  CB  THR A   9       8.499  16.551  96.183  1.00100.82           C
ATOM     65  OG1 THR A   9       9.721  16.992  95.608  1.00100.82           O
ATOM     66  CG2 THR A   9       7.411  17.621  95.986  1.00100.82           C
ATOM     67  C   THR A   9       9.754  15.318  97.858  1.00100.82           C
ATOM     68  O   THR A   9       9.487  14.130  98.035  1.00100.82           O
ATOM     69  N   ILE A  10      11.021  15.770  97.812  1.00101.50           N
ATOM     70  CA  ILE A  10      12.140  14.880  97.943  1.00101.50           C
ATOM     71  CB  ILE A  10      13.448  15.526  97.577  1.00101.50           C
ATOM     72  CG1 ILE A  10      13.781  16.709  98.493  1.00101.50           C
ATOM     73  CG2 ILE A  10      13.371  15.912  96.090  1.00101.50           C
ATOM     74  CD1 ILE A  10      15.180  17.263  98.238  1.00101.50           C
ATOM     75  C   ILE A  10      12.221  14.303  99.323  1.00101.50           C
ATOM     76  O   ILE A  10      12.433  13.101  99.478  1.00101.50           O
ATOM     77  N   ALA A  11      12.017  15.131 100.365  1.00 33.64           N
ATOM     78  CA  ALA A  11      12.133  14.639 101.709  1.00 33.64           C
ATOM     79  CB  ALA A  11      11.812  15.702 102.775  1.00 33.64           C
ATOM     80  C   ALA A  11      11.146  13.522 101.857  1.00 33.64           C
ATOM     81  O   ALA A  11      11.427  12.519 102.512  1.00 33.64           O
ATOM     82  N   ALA A  12       9.949  13.676 101.261  1.00 34.83           N
ATOM     83  CA  ALA A  12       8.943  12.653 101.339  1.00 34.83           C
ATOM     84  CB  ALA A  12       7.607  13.090 100.718  1.00 34.83           C
ATOM     85  C   ALA A  12       9.371  11.400 100.616  1.00 34.83           C
ATOM     86  O   ALA A  12       9.238  10.300 101.151  1.00 34.83           O
ATOM     87  N   LYS A  13       9.892  11.526  99.375  1.00 52.95           N
ATOM     88  CA  LYS A  13      10.243  10.359  98.602  1.00 52.95           C
ATOM     89  CB  LYS A  13      10.600  10.661  97.133  1.00 52.95           C
ATOM     90  CG  LYS A  13       9.390  11.020  96.268  1.00 52.95           C
ATOM     91  CD  LYS A  13       9.756  11.521  94.869  0.00 52.95           C
ATOM     92  CE  LYS A  13       8.537  11.767  93.975  0.00 52.95           C
ATOM     93  NZ  LYS A  13       8.962  12.223  92.633  0.00 52.95           N
ATOM     94  C   LYS A  13      11.407   9.635  99.204  1.00 52.95           C
ATOM     95  O   LYS A  13      11.419   8.407  99.274  1.00 52.95           O
ATOM     96  N   HIS A  14      12.434  10.403  99.603  1.00 96.78           N
ATOM     97  CA  HIS A  14      13.678   9.985 100.189  1.00 96.78           C
ATOM     98  ND1 HIS A  14      16.511   9.470 100.810  1.00 96.78           N
ATOM     99  CG  HIS A  14      16.025  10.752 100.785  1.00 96.78           C
ATOM    100  CB  HIS A  14      14.711  11.127 100.175  1.00 96.78           C
ATOM    101  NE2 HIS A  14      18.073  10.748 101.731  1.00 96.78           N
ATOM    102  CD2 HIS A  14      16.990  11.523 101.359  1.00 96.78           C
ATOM    103  CE1 HIS A  14      17.741   9.521 101.381  1.00 96.78           C
ATOM    104  C   HIS A  14      13.498   9.541 101.606  1.00 96.78           C
ATOM    105  O   HIS A  14      14.286   8.742 102.109  1.00 96.78           O
ATOM    106  N   ASP A  15      12.459  10.058 102.286  1.00103.13           N
ATOM    107  CA  ASP A  15      12.219   9.790 103.677  1.00103.13           C
ATOM    108  CB  ASP A  15      12.150   8.287 104.015  1.00103.13           C
ATOM    109  CG  ASP A  15      11.520   8.138 105.396  1.00103.13           C
ATOM    110  OD1 ASP A  15      10.700   9.019 105.766  1.00103.13           O
ATOM    111  OD2 ASP A  15      11.857   7.149 106.102  1.00103.13           O
ATOM    112  C   ASP A  15      13.302  10.408 104.509  1.00103.13           C
ATOM    113  O   ASP A  15      13.718   9.845 105.520  1.00103.13           O
ATOM    114  N   LEU A  16      13.802  11.592 104.088  1.00109.51           N
ATOM    115  CA  LEU A  16      14.770  12.314 104.868  1.00109.51           C
ATOM    116  CB  LEU A  16      16.150  12.395 104.205  1.00109.51           C
ATOM    117  CG  LEU A  16      16.943  11.092 104.386  1.00109.51           C
ATOM    118  CD1 LEU A  16      17.407  10.942 105.845  1.00109.51           C
ATOM    119  CD2 LEU A  16      16.133   9.876 103.916  1.00109.51           C
ATOM    120  C   LEU A  16      14.218  13.673 105.209  1.00109.51           C
ATOM    121  O   LEU A  16      13.299  14.170 104.560  1.00109.51           O
ATOM    122  N   THR A  17      14.785  14.304 106.262  1.00 41.91           N
ATOM    123  CA  THR A  17      14.317  15.552 106.805  1.00 41.91           C
ATOM    124  CB  THR A  17      15.158  16.049 107.954  1.00 41.91           C
ATOM    125  OG1 THR A  17      15.180  15.084 108.996  1.00 41.91           O
ATOM    126  CG2 THR A  17      14.575  17.371 108.483  1.00 41.91           C
ATOM    127  C   THR A  17      14.314  16.600 105.739  1.00 41.91           C
ATOM    128  O   THR A  17      15.053  16.522 104.757  1.00 41.91           O
ATOM    129  N   LYS A  18      13.440  17.610 105.912  1.00 90.60           N
ATOM    130  CA  LYS A  18      13.289  18.684 104.976  1.00 90.60           C
ATOM    131  CB  LYS A  18      12.263  19.737 105.435  1.00 90.60           C
ATOM    132  CG  LYS A  18      10.857  19.193 105.708  1.00 90.60           C
ATOM    133  CD  LYS A  18      10.153  18.572 104.499  1.00 90.60           C
ATOM    134  CE  LYS A  18       8.742  18.071 104.829  0.00 90.60           C
ATOM    135  NZ  LYS A  18       8.094  17.501 103.626  0.00 90.60           N
ATOM    136  C   LYS A  18      14.607  19.383 104.905  1.00 90.60           C
ATOM    137  O   LYS A  18      15.039  19.812 103.837  1.00 90.60           O
ATOM    138  N   THR A  19      15.274  19.531 106.065  1.00 99.47           N
ATOM    139  CA  THR A  19      16.543  20.192 106.104  1.00 99.47           C
ATOM    140  CB  THR A  19      17.050  20.399 107.505  1.00 99.47           C
ATOM    141  OG1 THR A  19      17.233  19.149 108.151  1.00 99.47           O
ATOM    142  CG2 THR A  19      16.029  21.249 108.283  1.00 99.47           C
ATOM    143  C   THR A  19      17.557  19.385 105.345  1.00 99.47           C
ATOM    144  O   THR A  19      18.349  19.944 104.582  1.00 99.47           O
ATOM    145  N   ASP A  20      17.583  18.050 105.518  1.00114.97           N
ATOM    146  CA  ASP A  20      18.601  17.293 104.842  1.00114.97           C
ATOM    147  CB  ASP A  20      18.861  15.879 105.422  1.00114.97           C
ATOM    148  CG  ASP A  20      17.660  14.960 105.301  1.00114.97           C
ATOM    149  OD1 ASP A  20      16.999  14.984 104.235  1.00114.97           O
ATOM    150  OD2 ASP A  20      17.397  14.210 106.282  1.00114.97           O
ATOM    151  C   ASP A  20      18.369  17.259 103.362  1.00114.97           C
ATOM    152  O   ASP A  20      19.319  17.256 102.582  1.00114.97           O
ATOM    153  N   ALA A  21      17.101  17.228 102.918  1.00 34.85           N
ATOM    154  CA  ALA A  21      16.860  17.215 101.509  1.00 34.85           C
ATOM    155  CB  ALA A  21      15.360  17.166 101.179  1.00 34.85           C
ATOM    156  C   ALA A  21      17.415  18.498 100.980  1.00 34.85           C
ATOM    157  O   ALA A  21      18.111  18.522  99.966  1.00 34.85           O
ATOM    158  N   ARG A  22      17.138  19.611 101.687  1.00122.92           N
ATOM    159  CA  ARG A  22      17.629  20.871 101.221  1.00122.92           C
ATOM    160  CB  ARG A  22      17.029  22.101 101.932  1.00122.92           C
ATOM    161  CG  ARG A  22      17.222  22.157 103.444  1.00122.92           C
ATOM    162  CD  ARG A  22      16.590  23.392 104.087  1.00122.92           C
ATOM    163  NE  ARG A  22      16.816  23.285 105.555  1.00122.92           N
ATOM    164  CZ  ARG A  22      17.973  23.750 106.107  1.00122.92           C
ATOM    165  NH1 ARG A  22      18.916  24.351 105.324  1.00122.92           N
ATOM    166  NH2 ARG A  22      18.187  23.614 107.449  1.00122.92           N
ATOM    167  C   ARG A  22      19.122  20.905 101.310  1.00122.92           C
ATOM    168  O   ARG A  22      19.776  21.448 100.425  1.00122.92           O
ATOM    169  N   ALA A  23      19.711  20.335 102.380  1.00 39.67           N
ATOM    170  CA  ALA A  23      21.140  20.390 102.500  1.00 39.67           C
ATOM    171  CB  ALA A  23      21.637  19.851 103.850  1.00 39.67           C
ATOM    172  C   ALA A  23      21.790  19.616 101.386  1.00 39.67           C
ATOM    173  O   ALA A  23      22.715  20.108 100.740  1.00 39.67           O
ATOM    174  N   VAL A  24      21.313  18.385 101.111  1.00110.04           N
ATOM    175  CA  VAL A  24      21.894  17.576 100.072  1.00110.04           C
ATOM    176  CB  VAL A  24      21.354  16.177 100.022  1.00110.04           C
ATOM    177  CG1 VAL A  24      21.860  15.395 101.244  1.00110.04           C
ATOM    178  CG2 VAL A  24      19.823  16.262  99.961  1.00110.04           C
ATOM    179  C   VAL A  24      21.657  18.201  98.731  1.00110.04           C
ATOM    180  O   VAL A  24      22.543  18.204  97.879  1.00110.04           O
ATOM    181  N   VAL A  25      20.446  18.736  98.493  1.00 98.39           N
ATOM    182  CA  VAL A  25      20.137  19.301  97.209  1.00 98.39           C
ATOM    183  CB  VAL A  25      18.703  19.724  97.085  1.00 98.39           C
ATOM    184  CG1 VAL A  25      17.814  18.479  97.223  1.00 98.39           C
ATOM    185  CG2 VAL A  25      18.411  20.799  98.138  1.00 98.39           C
ATOM    186  C   VAL A  25      20.996  20.505  96.943  1.00 98.39           C
ATOM    187  O   VAL A  25      21.504  20.682  95.841  1.00 98.39           O
ATOM    188  N   ASP A  26      21.189  21.373  97.954  1.00 76.64           N
ATOM    189  CA  ASP A  26      21.940  22.579  97.737  1.00 76.64           C
ATOM    190  CB  ASP A  26      21.976  23.472  98.995  1.00 76.64           C
ATOM    191  CG  ASP A  26      22.710  24.767  98.666  1.00 76.64           C
ATOM    192  OD1 ASP A  26      23.944  24.702  98.429  1.00 76.64           O
ATOM    193  OD2 ASP A  26      22.047  25.840  98.639  1.00 76.64           O
ATOM    194  C   ASP A  26      23.338  22.216  97.343  1.00 76.64           C
ATOM    195  O   ASP A  26      23.905  22.799  96.420  1.00 76.64           O
ATOM    196  N   ALA A  27      23.918  21.213  98.025  1.00 34.18           N
ATOM    197  CA  ALA A  27      25.259  20.775  97.765  1.00 34.18           C
ATOM    198  CB  ALA A  27      25.711  19.667  98.732  1.00 34.18           C
ATOM    199  C   ALA A  27      25.366  20.220  96.373  1.00 34.18           C
ATOM    200  O   ALA A  27      26.378  20.426  95.704  1.00 34.18           O
ATOM    201  N   VAL A  28      24.345  19.474  95.901  1.00104.26           N
ATOM    202  CA  VAL A  28      24.449  18.862  94.600  1.00104.26           C
ATOM    203  CB  VAL A  28      23.354  17.883  94.261  1.00104.26           C
ATOM    204  CG1 VAL A  28      23.363  16.747  95.295  1.00104.26           C
ATOM    205  CG2 VAL A  28      22.015  18.619  94.122  1.00104.26           C
ATOM    206  C   VAL A  28      24.479  19.896  93.514  1.00104.26           C
ATOM    207  O   VAL A  28      25.261  19.789  92.572  1.00104.26           O
ATOM    208  N   PHE A  29      23.611  20.921  93.602  1.00 98.84           N
ATOM    209  CA  PHE A  29      23.570  21.929  92.583  1.00 98.84           C
ATOM    210  CB  PHE A  29      22.339  22.842  92.693  1.00 98.84           C
ATOM    211  CG  PHE A  29      21.159  21.984  92.369  1.00 98.84           C
ATOM    212  CD1 PHE A  29      20.729  21.840  91.069  1.00 98.84           C
ATOM    213  CD2 PHE A  29      20.492  21.308  93.364  1.00 98.84           C
ATOM    214  CE1 PHE A  29      19.644  21.048  90.771  1.00 98.84           C
ATOM    215  CE2 PHE A  29      19.407  20.516  93.072  1.00 98.84           C
ATOM    216  CZ  PHE A  29      18.980  20.384  91.774  1.00 98.84           C
ATOM    217  C   PHE A  29      24.828  22.735  92.624  1.00 98.84           C
ATOM    218  O   PHE A  29      25.363  23.127  91.588  1.00 98.84           O
ATOM    219  N   ALA A  30      25.335  23.013  93.836  1.00 24.55           N
ATOM    220  CA  ALA A  30      26.535  23.784  93.971  1.00 24.55           C
ATOM    221  CB  ALA A  30      26.906  24.015  95.445  1.00 24.55           C
ATOM    222  C   ALA A  30      27.668  23.042  93.324  1.00 24.55           C
ATOM    223  O   ALA A  30      28.501  23.638  92.643  1.00 24.55           O
ATOM    224  N   SER A  31      27.726  21.711  93.527  1.00 37.97           N
ATOM    225  CA  SER A  31      28.794  20.900  93.009  1.00 37.97           C
ATOM    226  CB  SER A  31      28.763  19.464  93.564  1.00 37.97           C
ATOM    227  OG  SER A  31      28.941  19.490  94.973  1.00 37.97           O
ATOM    228  C   SER A  31      28.733  20.847  91.510  1.00 37.97           C
ATOM    229  O   SER A  31      29.766  20.818  90.844  1.00 37.97           O
ATOM    230  N   ILE A  32      27.516  20.831  90.933  1.00 38.66           N
ATOM    231  CA  ILE A  32      27.367  20.766  89.506  1.00 38.66           C
ATOM    232  CB  ILE A  32      25.923  20.716  89.089  1.00 38.66           C
ATOM    233  CG1 ILE A  32      25.265  19.408  89.563  1.00 38.66           C
ATOM    234  CG2 ILE A  32      25.848  20.946  87.570  1.00 38.66           C
ATOM    235  CD1 ILE A  32      23.744  19.407  89.417  1.00 38.66           C
ATOM    236  C   ILE A  32      27.964  21.998  88.894  1.00 38.66           C
ATOM    237  O   ILE A  32      28.704  21.922  87.914  1.00 38.66           O
ATOM    238  N   ALA A  33      27.666  23.176  89.473  1.00 31.01           N
ATOM    239  CA  ALA A  33      28.150  24.415  88.938  1.00 31.01           C
ATOM    240  CB  ALA A  33      27.653  25.641  89.724  1.00 31.01           C
ATOM    241  C   ALA A  33      29.644  24.413  88.984  1.00 31.01           C
ATOM    242  O   ALA A  33      30.296  24.895  88.059  1.00 31.01           O
ATOM    243  N   ASP A  34      30.219  23.876  90.078  1.00 35.76           N
ATOM    244  CA  ASP A  34      31.641  23.847  90.278  1.00 35.76           C
ATOM    245  CB  ASP A  34      32.007  23.270  91.656  1.00 35.76           C
ATOM    246  CG  ASP A  34      31.449  24.207  92.722  1.00 35.76           C
ATOM    247  OD1 ASP A  34      31.009  25.329  92.355  1.00 35.76           O
ATOM    248  OD2 ASP A  34      31.451  23.807  93.916  1.00 35.76           O
ATOM    249  C   ASP A  34      32.306  22.987  89.234  1.00 35.76           C
ATOM    250  O   ASP A  34      33.308  23.388  88.643  1.00 35.76           O
ATOM    251  N   ALA A  35      31.763  21.779  88.978  1.00 34.44           N
ATOM    252  CA  ALA A  35      32.359  20.865  88.040  1.00 34.44           C
ATOM    253  CB  ALA A  35      31.634  19.508  87.994  1.00 34.44           C
ATOM    254  C   ALA A  35      32.319  21.446  86.660  1.00 34.44           C
ATOM    255  O   ALA A  35      33.289  21.355  85.909  1.00 34.44           O
ATOM    256  N   ALA A  36      31.180  22.055  86.285  1.00 31.66           N
ATOM    257  CA  ALA A  36      31.032  22.620  84.974  1.00 31.66           C
ATOM    258  CB  ALA A  36      29.615  23.158  84.714  1.00 31.66           C
ATOM    259  C   ALA A  36      31.988  23.761  84.807  1.00 31.66           C
ATOM    260  O   ALA A  36      32.627  23.895  83.765  1.00 31.66           O
ATOM    261  N   ALA A  37      32.135  24.601  85.849  1.00 40.69           N
ATOM    262  CA  ALA A  37      32.948  25.785  85.777  1.00 40.69           C
ATOM    263  CB  ALA A  37      32.928  26.593  87.086  1.00 40.69           C
ATOM    264  C   ALA A  37      34.368  25.397  85.497  1.00 40.69           C
ATOM    265  O   ALA A  37      35.084  26.100  84.786  1.00 40.69           O
ATOM    266  N   LYS A  38      34.814  24.283  86.102  1.00138.92           N
ATOM    267  CA  LYS A  38      36.131  23.742  85.934  1.00138.92           C
ATOM    268  CB  LYS A  38      36.434  22.584  86.897  1.00138.92           C
ATOM    269  CG  LYS A  38      37.882  22.106  86.790  1.00138.92           C
ATOM    270  CD  LYS A  38      38.305  21.120  87.882  1.00138.92           C
ATOM    271  CE  LYS A  38      37.731  19.712  87.701  1.00138.92           C
ATOM    272  NZ  LYS A  38      38.087  19.183  86.365  1.00138.92           N
ATOM    273  C   LYS A  38      36.282  23.217  84.538  1.00138.92           C
ATOM    274  O   LYS A  38      37.390  23.167  84.009  1.00138.92           O
ATOM    275  N   GLY A  39      35.176  22.788  83.897  1.00 35.98           N
ATOM    276  CA  GLY A  39      35.305  22.260  82.568  1.00 35.98           C
ATOM    277  C   GLY A  39      35.026  20.789  82.560  1.00 35.98           C
ATOM    278  O   GLY A  39      35.227  20.125  81.544  1.00 35.98           O
ATOM    279  N   GLU A  40      34.582  20.222  83.698  1.00105.28           N
ATOM    280  CA  GLU A  40      34.242  18.827  83.698  1.00105.28           C
ATOM    281  CB  GLU A  40      34.361  18.158  85.078  1.00105.28           C
ATOM    282  CG  GLU A  40      34.280  16.630  85.021  1.00105.28           C
ATOM    283  CD  GLU A  40      35.613  16.106  84.503  1.00105.28           C
ATOM    284  OE1 GLU A  40      36.642  16.802  84.712  1.00105.28           O
ATOM    285  OE2 GLU A  40      35.621  15.005  83.891  1.00105.28           O
ATOM    286  C   GLU A  40      32.822  18.690  83.238  1.00105.28           C
ATOM    287  O   GLU A  40      32.046  19.644  83.281  1.00105.28           O
ATOM    288  N   GLU A  41      32.445  17.489  82.755  1.00 97.14           N
ATOM    289  CA  GLU A  41      31.094  17.281  82.323  1.00 97.14           C
ATOM    290  CB  GLU A  41      30.981  16.464  81.024  1.00 97.14           C
ATOM    291  CG  GLU A  41      31.580  15.061  81.149  1.00 97.14           C
ATOM    292  CD  GLU A  41      33.095  15.185  81.051  1.00 97.14           C
ATOM    293  OE1 GLU A  41      33.577  15.560  79.950  1.00 97.14           O
ATOM    294  OE2 GLU A  41      33.788  14.910  82.067  1.00 97.14           O
ATOM    295  C   GLU A  41      30.407  16.503  83.397  1.00 97.14           C
ATOM    296  O   GLU A  41      30.976  15.567  83.957  1.00 97.14           O
ATOM    297  N   ILE A  42      29.157  16.881  83.727  1.00129.87           N
ATOM    298  CA  ILE A  42      28.446  16.152  84.735  1.00129.87           C
ATOM    299  CB  ILE A  42      27.739  17.016  85.742  1.00129.87           C
ATOM    300  CG1 ILE A  42      27.169  16.145  86.874  1.00129.87           C
ATOM    301  CG2 ILE A  42      26.683  17.861  85.012  1.00129.87           C
ATOM    302  CD1 ILE A  42      28.240  15.473  87.732  1.00129.87           C
ATOM    303  C   ILE A  42      27.435  15.310  84.032  1.00129.87           C
ATOM    304  O   ILE A  42      26.662  15.796  83.205  1.00129.87           O
ATOM    305  N   SER A  43      27.443  13.996  84.326  1.00 50.93           N
ATOM    306  CA  SER A  43      26.545  13.156  83.601  1.00 50.93           C
ATOM    307  CB  SER A  43      27.275  12.139  82.712  1.00 50.93           C
ATOM    308  OG  SER A  43      28.112  12.821  81.789  1.00 50.93           O
ATOM    309  C   SER A  43      25.693  12.396  84.559  1.00 50.93           C
ATOM    310  O   SER A  43      26.174  11.808  85.526  1.00 50.93           O
ATOM    311  N   LEU A  44      24.374  12.413  84.307  1.00110.87           N
ATOM    312  CA  LEU A  44      23.471  11.662  85.121  1.00110.87           C
ATOM    313  CB  LEU A  44      22.552  12.540  85.981  1.00110.87           C
ATOM    314  CG  LEU A  44      23.340  13.514  86.879  1.00110.87           C
ATOM    315  CD1 LEU A  44      23.892  14.702  86.075  1.00110.87           C
ATOM    316  CD2 LEU A  44      22.527  13.934  88.107  1.00110.87           C
ATOM    317  C   LEU A  44      22.627  10.866  84.180  1.00110.87           C
ATOM    318  O   LEU A  44      21.824  11.418  83.429  1.00110.87           O
ATOM    319  N   ASN A  45      22.766   9.528  84.232  1.00 82.23           N
ATOM    320  CA  ASN A  45      22.099   8.678  83.286  1.00 82.23           C
ATOM    321  CB  ASN A  45      22.421   7.185  83.482  1.00 82.23           C
ATOM    322  CG  ASN A  45      21.945   6.783  84.872  1.00 82.23           C
ATOM    323  OD1 ASN A  45      22.444   7.286  85.878  1.00 82.23           O
ATOM    324  ND2 ASN A  45      20.943   5.865  84.932  1.00 82.23           N
ATOM    325  C   ASN A  45      20.612   8.825  83.365  1.00 82.23           C
ATOM    326  O   ASN A  45      20.005   8.695  84.427  1.00 82.23           O
ATOM    327  N   GLY A  46      19.999   9.119  82.202  1.00 44.75           N
ATOM    328  CA  GLY A  46      18.574   9.199  82.042  1.00 44.75           C
ATOM    329  C   GLY A  46      18.114  10.607  82.244  1.00 44.75           C
ATOM    330  O   GLY A  46      17.184  11.059  81.571  1.00 44.75           O
ATOM    331  N   PHE A  47      18.696  11.307  83.242  1.00 87.87           N
ATOM    332  CA  PHE A  47      18.333  12.680  83.490  1.00 87.87           C
ATOM    333  CB  PHE A  47      18.790  13.141  84.888  1.00 87.87           C
ATOM    334  CG  PHE A  47      18.393  14.561  85.119  1.00 87.87           C
ATOM    335  CD1 PHE A  47      17.100  14.888  85.467  1.00 87.87           C
ATOM    336  CD2 PHE A  47      19.320  15.570  85.000  1.00 87.87           C
ATOM    337  CE1 PHE A  47      16.740  16.196  85.690  1.00 87.87           C
ATOM    338  CE2 PHE A  47      18.965  16.880  85.222  1.00 87.87           C
ATOM    339  CZ  PHE A  47      17.671  17.198  85.560  1.00 87.87           C
ATOM    340  C   PHE A  47      18.939  13.599  82.471  1.00 87.87           C
ATOM    341  O   PHE A  47      18.226  14.352  81.810  1.00 87.87           O
ATOM    342  N   GLY A  48      20.276  13.542  82.275  1.00 37.49           N
ATOM    343  CA  GLY A  48      20.843  14.464  81.327  1.00 37.49           C
ATOM    344  C   GLY A  48      22.258  14.779  81.718  1.00 37.49           C
ATOM    345  O   GLY A  48      22.807  14.196  82.652  1.00 37.49           O
ATOM    346  N   LYS A  49      22.886  15.732  80.995  1.00 90.44           N
ATOM    347  CA  LYS A  49      24.256  16.062  81.256  1.00 90.44           C
ATOM    348  CB  LYS A  49      25.200  15.457  80.202  1.00 90.44           C
ATOM    349  CG  LYS A  49      25.143  13.926  80.196  1.00 90.44           C
ATOM    350  CD  LYS A  49      25.673  13.267  78.920  1.00 90.44           C
ATOM    351  CE  LYS A  49      27.190  13.084  78.889  1.00 90.44           C
ATOM    352  NZ  LYS A  49      27.845  14.356  78.521  1.00 90.44           N
ATOM    353  C   LYS A  49      24.409  17.554  81.222  1.00 90.44           C
ATOM    354  O   LYS A  49      23.645  18.260  80.564  1.00 90.44           O
ATOM    355  N   PHE A  50      25.407  18.066  81.972  1.00 62.91           N
ATOM    356  CA  PHE A  50      25.697  19.472  82.003  1.00 62.91           C
ATOM    357  CB  PHE A  50      25.643  20.107  83.404  1.00 62.91           C
ATOM    358  CG  PHE A  50      24.253  20.107  83.934  1.00 62.91           C
ATOM    359  CD1 PHE A  50      23.731  18.984  84.535  1.00 62.91           C
ATOM    360  CD2 PHE A  50      23.478  21.240  83.848  1.00 62.91           C
ATOM    361  CE1 PHE A  50      22.452  18.988  85.039  1.00 62.91           C
ATOM    362  CE2 PHE A  50      22.198  21.251  84.348  1.00 62.91           C
ATOM    363  CZ  PHE A  50      21.679  20.121  84.935  1.00 62.91           C
ATOM    364  C   PHE A  50      27.129  19.622  81.603  1.00 62.91           C
ATOM    365  O   PHE A  50      27.978  18.830  82.011  1.00 62.91           O
ATOM    366  N   LYS A  51      27.438  20.646  80.784  1.00163.53           N
ATOM    367  CA  LYS A  51      28.810  20.863  80.427  1.00163.53           C
ATOM    368  CB  LYS A  51      29.320  19.934  79.309  1.00163.53           C
ATOM    369  CG  LYS A  51      28.525  20.000  78.006  1.00163.53           C
ATOM    370  CD  LYS A  51      27.062  19.595  78.180  1.00163.53           C
ATOM    371  CE  LYS A  51      26.353  19.307  76.857  1.00163.53           C
ATOM    372  NZ  LYS A  51      26.406  20.498  75.982  1.00163.53           N
ATOM    373  C   LYS A  51      28.990  22.285  79.991  1.00163.53           C
ATOM    374  O   LYS A  51      28.026  23.035  79.843  1.00163.53           O
ATOM    375  N   VAL A  52      30.261  22.697  79.810  1.00 95.96           N
ATOM    376  CA  VAL A  52      30.557  24.022  79.349  1.00 95.96           C
ATOM    377  CB  VAL A  52      31.852  24.582  79.855  1.00 95.96           C
ATOM    378  CG1 VAL A  52      31.717  24.820  81.361  1.00 95.96           C
ATOM    379  CG2 VAL A  52      32.991  23.619  79.475  1.00 95.96           C
ATOM    380  C   VAL A  52      30.699  23.948  77.867  1.00 95.96           C
ATOM    381  O   VAL A  52      31.265  22.995  77.338  1.00 95.96           O
ATOM    382  N   LYS A  53      30.156  24.957  77.158  1.00 69.34           N
ATOM    383  CA  LYS A  53      30.265  24.985  75.728  1.00 69.34           C
ATOM    384  CB  LYS A  53      28.908  25.052  75.010  1.00 69.34           C
ATOM    385  CG  LYS A  53      28.076  23.775  75.111  1.00 69.34           C
ATOM    386  CD  LYS A  53      26.612  23.985  74.721  1.00 69.34           C
ATOM    387  CE  LYS A  53      26.424  24.744  73.409  1.00 69.34           C
ATOM    388  NZ  LYS A  53      24.980  24.949  73.152  1.00 69.34           N
ATOM    389  C   LYS A  53      30.981  26.241  75.355  1.00 69.34           C
ATOM    390  O   LYS A  53      30.691  27.312  75.885  1.00 69.34           O
ATOM    391  N   ASP A  54      31.947  26.134  74.420  1.00 82.10           N
ATOM    392  CA  ASP A  54      32.680  27.289  73.989  1.00 82.10           C
ATOM    393  CB  ASP A  54      33.964  26.956  73.208  1.00 82.10           C
ATOM    394  CG  ASP A  54      33.570  26.204  71.947  1.00 82.10           C
ATOM    395  OD1 ASP A  54      32.717  25.284  72.060  1.00 82.10           O
ATOM    396  OD2 ASP A  54      34.107  26.541  70.860  1.00 82.10           O
ATOM    397  C   ASP A  54      31.801  28.089  73.082  1.00 82.10           C
ATOM    398  O   ASP A  54      30.994  27.532  72.339  1.00 82.10           O
ATOM    399  N   THR A  55      31.930  29.432  73.133  1.00108.66           N
ATOM    400  CA  THR A  55      31.168  30.270  72.252  1.00108.66           C
ATOM    401  CB  THR A  55      30.243  31.232  72.951  1.00108.66           C
ATOM    402  OG1 THR A  55      30.981  32.163  73.728  1.00108.66           O
ATOM    403  CG2 THR A  55      29.280  30.434  73.848  1.00108.66           C
ATOM    404  C   THR A  55      32.155  31.074  71.474  1.00108.66           C
ATOM    405  O   THR A  55      33.136  31.577  72.021  1.00108.66           O
ATOM    406  N   PRO A  56      31.924  31.191  70.197  1.00 65.46           N
ATOM    407  CA  PRO A  56      32.816  31.926  69.348  1.00 65.46           C
ATOM    408  CD  PRO A  56      31.131  30.222  69.459  1.00 65.46           C
ATOM    409  CB  PRO A  56      32.542  31.443  67.922  1.00 65.46           C
ATOM    410  CG  PRO A  56      31.181  30.729  68.009  1.00 65.46           C
ATOM    411  C   PRO A  56      32.590  33.386  69.520  1.00 65.46           C
ATOM    412  O   PRO A  56      31.539  33.772  70.031  1.00 65.46           O
ATOM    413  N   ALA A  57      33.566  34.214  69.106  1.00 34.55           N
ATOM    414  CA  ALA A  57      33.370  35.625  69.201  1.00 34.55           C
ATOM    415  CB  ALA A  57      34.561  36.451  68.685  1.00 34.55           C
ATOM    416  C   ALA A  57      32.194  35.910  68.330  1.00 34.55           C
ATOM    417  O   ALA A  57      31.952  35.195  67.360  1.00 34.55           O
ATOM    418  N   ARG A  58      31.411  36.947  68.682  1.00 67.23           N
ATOM    419  CA  ARG A  58      30.226  37.246  67.935  1.00 67.23           C
ATOM    420  CB  ARG A  58      28.941  36.935  68.718  1.00 67.23           C
ATOM    421  CG  ARG A  58      28.833  37.724  70.023  1.00 67.23           C
ATOM    422  CD  ARG A  58      27.748  37.204  70.966  1.00 67.23           C
ATOM    423  NE  ARG A  58      27.771  38.056  72.187  1.00 67.23           N
ATOM    424  CZ  ARG A  58      27.162  37.639  73.335  1.00 67.23           C
ATOM    425  NH1 ARG A  58      26.548  36.421  73.386  1.00 67.23           N
ATOM    426  NH2 ARG A  58      27.173  38.442  74.439  1.00 67.23           N
ATOM    427  C   ARG A  58      30.225  38.707  67.635  1.00 67.23           C
ATOM    428  O   ARG A  58      30.846  39.503  68.330  1.00 67.23           O
ATOM    429  N   GLU A  59      29.535  39.077  66.539  1.00 92.74           N
ATOM    430  CA  GLU A  59      29.424  40.441  66.130  1.00 92.74           C
ATOM    431  CB  GLU A  59      29.112  40.567  64.627  1.00 92.74           C
ATOM    432  CG  GLU A  59      27.860  39.796  64.194  0.00 92.74           C
ATOM    433  CD  GLU A  59      27.937  39.574  62.690  0.00 92.74           C
ATOM    434  OE1 GLU A  59      28.335  40.526  61.967  0.00 92.74           O
ATOM    435  OE2 GLU A  59      27.615  38.439  62.246  0.00 92.74           O
ATOM    436  C   GLU A  59      28.321  41.067  66.916  1.00 92.74           C
ATOM    437  O   GLU A  59      27.359  40.409  67.310  1.00 92.74           O
ATOM    438  N   GLY A  60      28.461  42.376  67.181  1.00 54.93           N
ATOM    439  CA  GLY A  60      27.471  43.129  67.888  1.00 54.93           C
ATOM    440  C   GLY A  60      27.650  44.523  67.394  1.00 54.93           C
ATOM    441  O   GLY A  60      28.595  44.792  66.656  1.00 54.93           O
ATOM    442  N   ARG A  61      26.740  45.450  67.750  1.00150.82           N
ATOM    443  CA  ARG A  61      26.975  46.792  67.303  1.00150.82           C
ATOM    444  CB  ARG A  61      26.204  47.198  66.038  1.00150.82           C
ATOM    445  CG  ARG A  61      24.685  47.101  66.147  1.00150.82           C
ATOM    446  CD  ARG A  61      23.992  47.515  64.849  1.00150.82           C
ATOM    447  NE  ARG A  61      24.911  47.148  63.732  1.00150.82           N
ATOM    448  CZ  ARG A  61      24.506  46.264  62.775  1.00150.82           C
ATOM    449  NH1 ARG A  61      23.272  45.691  62.861  1.00150.82           N
ATOM    450  NH2 ARG A  61      25.336  45.948  61.737  1.00150.82           N
ATOM    451  C   ARG A  61      26.632  47.745  68.395  1.00150.82           C
ATOM    452  O   ARG A  61      25.775  47.478  69.236  1.00150.82           O
ATOM    453  N   ASN A  62      27.318  48.905  68.404  1.00107.35           N
ATOM    454  CA  ASN A  62      27.057  49.870  69.425  1.00107.35           C
ATOM    455  CB  ASN A  62      28.315  50.611  69.935  1.00107.35           C
ATOM    456  CG  ASN A  62      29.063  51.233  68.769  1.00107.35           C
ATOM    457  OD1 ASN A  62      28.638  51.127  67.621  1.00107.35           O
ATOM    458  ND2 ASN A  62      30.235  51.859  69.064  1.00107.35           N
ATOM    459  C   ASN A  62      26.038  50.836  68.921  1.00107.35           C
ATOM    460  O   ASN A  62      26.136  51.416  67.840  1.00107.35           O
ATOM    461  N   PRO A  63      25.022  50.982  69.708  1.00 65.79           N
ATOM    462  CA  PRO A  63      23.897  51.813  69.395  1.00 65.79           C
ATOM    463  CD  PRO A  63      25.033  50.536  71.092  1.00 65.79           C
ATOM    464  CB  PRO A  63      22.956  51.672  70.591  1.00 65.79           C
ATOM    465  CG  PRO A  63      23.895  51.323  71.760  1.00 65.79           C
ATOM    466  C   PRO A  63      24.270  53.241  69.127  1.00 65.79           C
ATOM    467  O   PRO A  63      23.559  53.891  68.360  1.00 65.79           O
ATOM    468  N   SER A  64      25.326  53.779  69.768  1.00 82.97           N
ATOM    469  CA  SER A  64      25.644  55.158  69.531  1.00 82.97           C
ATOM    470  CB  SER A  64      26.801  55.677  70.401  1.00 82.97           C
ATOM    471  OG  SER A  64      27.057  57.042  70.102  1.00 82.97           O
ATOM    472  C   SER A  64      26.047  55.361  68.106  1.00 82.97           C
ATOM    473  O   SER A  64      25.303  55.937  67.313  1.00 82.97           O
ATOM    474  N   THR A  65      27.259  54.879  67.763  1.00 49.83           N
ATOM    475  CA  THR A  65      27.841  55.048  66.461  1.00 49.83           C
ATOM    476  CB  THR A  65      29.305  54.725  66.428  1.00 49.83           C
ATOM    477  OG1 THR A  65      29.523  53.346  66.674  1.00 49.83           O
ATOM    478  CG2 THR A  65      29.991  55.558  67.522  1.00 49.83           C
ATOM    479  C   THR A  65      27.136  54.199  65.452  1.00 49.83           C
ATOM    480  O   THR A  65      26.922  54.615  64.315  1.00 49.83           O
ATOM    481  N   GLY A  66      26.750  52.973  65.836  1.00 17.88           N
ATOM    482  CA  GLY A  66      26.101  52.107  64.896  1.00 17.88           C
ATOM    483  C   GLY A  66      27.153  51.253  64.263  1.00 17.88           C
ATOM    484  O   GLY A  66      26.859  50.422  63.405  1.00 17.88           O
ATOM    485  N   ALA A  67      28.419  51.444  64.676  1.00 26.47           N
ATOM    486  CA  ALA A  67      29.487  50.666  64.126  1.00 26.47           C
ATOM    487  CB  ALA A  67      30.881  51.247  64.411  1.00 26.47           C
ATOM    488  C   ALA A  67      29.435  49.292  64.708  1.00 26.47           C
ATOM    489  O   ALA A  67      28.992  49.092  65.839  1.00 26.47           O
ATOM    490  N   THR A  68      29.886  48.295  63.925  1.00 98.72           N
ATOM    491  CA  THR A  68      29.863  46.954  64.424  1.00 98.72           C
ATOM    492  CB  THR A  68      29.854  45.902  63.354  1.00 98.72           C
ATOM    493  OG1 THR A  68      29.648  44.623  63.935  1.00 98.72           O
ATOM    494  CG2 THR A  68      31.199  45.942  62.609  1.00 98.72           C
ATOM    495  C   THR A  68      31.080  46.740  65.269  1.00 98.72           C
ATOM    496  O   THR A  68      32.129  47.336  65.027  1.00 98.72           O
ATOM    497  N   ILE A  69      30.955  45.890  66.309  1.00146.20           N
ATOM    498  CA  ILE A  69      32.063  45.581  67.170  1.00146.20           C
ATOM    499  CB  ILE A  69      32.063  46.315  68.482  1.00146.20           C
ATOM    500  CG1 ILE A  69      30.846  45.929  69.334  1.00146.20           C
ATOM    501  CG2 ILE A  69      32.128  47.820  68.173  1.00146.20           C
ATOM    502  CD1 ILE A  69      29.523  46.376  68.723  1.00146.20           C
ATOM    503  C   ILE A  69      32.006  44.114  67.460  1.00146.20           C
ATOM    504  O   ILE A  69      31.004  43.455  67.189  1.00146.20           O
ATOM    505  N   GLN A  70      33.101  43.541  67.997  1.00 50.39           N
ATOM    506  CA  GLN A  70      33.061  42.125  68.221  1.00 50.39           C
ATOM    507  CB  GLN A  70      34.239  41.380  67.567  1.00 50.39           C
ATOM    508  CG  GLN A  70      34.228  39.868  67.788  1.00 50.39           C
ATOM    509  CD  GLN A  70      35.393  39.287  66.994  1.00 50.39           C
ATOM    510  OE1 GLN A  70      36.185  38.494  67.501  1.00 50.39           O
ATOM    511  NE2 GLN A  70      35.493  39.690  65.700  1.00 50.39           N
ATOM    512  C   GLN A  70      33.079  41.836  69.688  1.00 50.39           C
ATOM    513  O   GLN A  70      33.790  42.479  70.459  1.00 50.39           O
ATOM    514  N   ILE A  71      32.274  40.840  70.109  1.00 54.26           N
ATOM    515  CA  ILE A  71      32.276  40.450  71.485  1.00 54.26           C
ATOM    516  CB  ILE A  71      30.919  40.172  72.074  1.00 54.26           C
ATOM    517  CG1 ILE A  71      30.058  41.450  72.101  1.00 54.26           C
ATOM    518  CG2 ILE A  71      31.132  39.560  73.468  1.00 54.26           C
ATOM    519  CD1 ILE A  71      28.616  41.204  72.548  1.00 54.26           C
ATOM    520  C   ILE A  71      33.087  39.196  71.541  1.00 54.26           C
ATOM    521  O   ILE A  71      32.881  38.268  70.760  1.00 54.26           O
ATOM    522  N   ALA A  72      34.048  39.158  72.482  1.00 39.39           N
ATOM    523  CA  ALA A  72      35.002  38.092  72.597  1.00 39.39           C
ATOM    524  CB  ALA A  72      36.067  38.348  73.677  1.00 39.39           C
ATOM    525  C   ALA A  72      34.323  36.805  72.931  1.00 39.39           C
ATOM    526  O   ALA A  72      33.203  36.776  73.435  1.00 39.39           O
ATOM    527  N   ALA A  73      35.006  35.688  72.618  1.00 30.26           N
ATOM    528  CA  ALA A  73      34.463  34.384  72.854  1.00 30.26           C
ATOM    529  CB  ALA A  73      35.300  33.257  72.229  1.00 30.26           C
ATOM    530  C   ALA A  73      34.401  34.143  74.329  1.00 30.26           C
ATOM    531  O   ALA A  73      35.224  34.655  75.087  1.00 30.26           O
ATOM    532  N   SER A  74      33.388  33.357  74.759  1.00 99.49           N
ATOM    533  CA  SER A  74      33.175  33.022  76.139  1.00 99.49           C
ATOM    534  CB  SER A  74      32.080  33.846  76.839  1.00 99.49           C
ATOM    535  OG  SER A  74      32.543  35.154  77.125  1.00 99.49           O
ATOM    536  C   SER A  74      32.710  31.602  76.203  1.00 99.49           C
ATOM    537  O   SER A  74      32.713  30.886  75.207  1.00 99.49           O
ATOM    538  N   LYS A  75      32.333  31.161  77.424  1.00119.91           N
ATOM    539  CA  LYS A  75      31.835  29.830  77.637  1.00119.91           C
ATOM    540  CB  LYS A  75      32.702  28.982  78.584  1.00119.91           C
ATOM    541  CG  LYS A  75      34.065  28.603  78.000  1.00119.91           C
ATOM    542  CD  LYS A  75      33.980  27.698  76.770  1.00119.91           C
ATOM    543  CE  LYS A  75      35.311  27.563  76.028  1.00119.91           C
ATOM    544  NZ  LYS A  75      35.686  28.865  75.433  1.00119.91           N
ATOM    545  C   LYS A  75      30.486  29.945  78.279  1.00119.91           C
ATOM    546  O   LYS A  75      30.189  30.930  78.952  1.00119.91           O
ATOM    547  N   LYS A  76      29.624  28.931  78.053  1.00144.42           N
ATOM    548  CA  LYS A  76      28.304  28.922  78.623  1.00144.42           C
ATOM    549  CB  LYS A  76      27.194  29.260  77.614  1.00144.42           C
ATOM    550  CG  LYS A  76      27.081  30.746  77.280  1.00144.42           C
ATOM    551  CD  LYS A  76      26.640  31.607  78.465  1.00144.42           C
ATOM    552  CE  LYS A  76      25.131  31.570  78.721  1.00144.42           C
ATOM    553  NZ  LYS A  76      24.408  32.147  77.565  1.00144.42           N
ATOM    554  C   LYS A  76      28.002  27.532  79.096  1.00144.42           C
ATOM    555  O   LYS A  76      28.528  26.551  78.573  1.00144.42           O
ATOM    556  N   LEU A  77      27.135  27.423  80.126  1.00128.94           N
ATOM    557  CA  LEU A  77      26.705  26.147  80.623  1.00128.94           C
ATOM    558  CB  LEU A  77      26.052  26.239  82.021  1.00128.94           C
ATOM    559  CG  LEU A  77      25.467  24.925  82.598  1.00128.94           C
ATOM    560  CD1 LEU A  77      24.155  24.514  81.904  1.00128.94           C
ATOM    561  CD2 LEU A  77      26.507  23.793  82.611  1.00128.94           C
ATOM    562  C   LEU A  77      25.698  25.601  79.656  1.00128.94           C
ATOM    563  O   LEU A  77      24.944  26.350  79.044  1.00128.94           O
ATOM    564  N   SER A  78      25.674  24.257  79.494  1.00 73.99           N
ATOM    565  CA  SER A  78      24.732  23.654  78.593  1.00 73.99           C
ATOM    566  CB  SER A  78      25.348  23.210  77.262  1.00 73.99           C
ATOM    567  OG  SER A  78      24.343  22.631  76.442  1.00 73.99           O
ATOM    568  C   SER A  78      24.174  22.417  79.226  1.00 73.99           C
ATOM    569  O   SER A  78      24.847  21.731  79.989  1.00 73.99           O
ATOM    570  N   PHE A  79      22.896  22.107  78.912  1.00 71.29           N
ATOM    571  CA  PHE A  79      22.246  20.943  79.442  1.00 71.29           C
ATOM    572  CB  PHE A  79      21.028  21.295  80.316  1.00 71.29           C
ATOM    573  CG  PHE A  79      20.390  20.047  80.826  1.00 71.29           C
ATOM    574  CD1 PHE A  79      21.023  19.277  81.772  1.00 71.29           C
ATOM    575  CD2 PHE A  79      19.144  19.661  80.384  1.00 71.29           C
ATOM    576  CE1 PHE A  79      20.436  18.130  82.253  1.00 71.29           C
ATOM    577  CE2 PHE A  79      18.551  18.515  80.863  1.00 71.29           C
ATOM    578  CZ  PHE A  79      19.198  17.745  81.799  1.00 71.29           C
ATOM    579  C   PHE A  79      21.769  20.107  78.296  1.00 71.29           C
ATOM    580  O   PHE A  79      21.247  20.626  77.311  1.00 71.29           O
ATOM    581  N   ALA A  80      21.975  18.778  78.407  1.00 70.62           N
ATOM    582  CA  ALA A  80      21.518  17.830  77.429  1.00 70.62           C
ATOM    583  CB  ALA A  80      22.629  16.895  76.937  1.00 70.62           C
ATOM    584  C   ALA A  80      20.522  16.986  78.157  1.00 70.62           C
ATOM    585  O   ALA A  80      20.782  16.484  79.251  1.00 70.62           O
ATOM    586  N   PRO A  81      19.389  16.824  77.549  1.00273.67           N
ATOM    587  CA  PRO A  81      18.277  16.193  78.207  1.00273.67           C
ATOM    588  CD  PRO A  81      18.947  17.862  76.631  1.00273.67           C
ATOM    589  CB  PRO A  81      17.039  16.596  77.407  1.00273.67           C
ATOM    590  CG  PRO A  81      17.423  17.949  76.792  1.00273.67           C
ATOM    591  C   PRO A  81      18.225  14.756  78.591  1.00273.67           C
ATOM    592  O   PRO A  81      17.395  14.487  79.437  1.00273.67           O
ATOM    593  N   ALA A  82      18.995  13.810  78.039  1.00147.89           N
ATOM    594  CA  ALA A  82      18.848  12.425  78.404  1.00147.89           C
ATOM    595  CB  ALA A  82      19.028  12.166  79.902  1.00147.89           C
ATOM    596  C   ALA A  82      17.517  11.926  77.913  1.00147.89           C
ATOM    597  O   ALA A  82      16.510  12.630  77.956  1.00147.89           O
ATOM    598  N   LYS A  83      17.491  10.666  77.433  1.00 87.48           N
ATOM    599  CA  LYS A  83      16.331  10.116  76.785  1.00 87.48           C
ATOM    600  CB  LYS A  83      16.575   8.762  76.102  1.00 87.48           C
ATOM    601  CG  LYS A  83      15.414   8.363  75.186  1.00 87.48           C
ATOM    602  CD  LYS A  83      15.754   7.248  74.198  1.00 87.48           C
ATOM    603  CE  LYS A  83      14.581   6.858  73.293  1.00 87.48           C
ATOM    604  NZ  LYS A  83      14.312   7.932  72.310  1.00 87.48           N
ATOM    605  C   LYS A  83      15.168   9.954  77.709  1.00 87.48           C
ATOM    606  O   LYS A  83      14.027  10.178  77.308  1.00 87.48           O
ATOM    607  N   ALA A  84      15.405   9.546  78.966  1.00 35.59           N
ATOM    608  CA  ALA A  84      14.301   9.299  79.846  1.00 35.59           C
ATOM    609  CB  ALA A  84      14.757   8.779  81.219  1.00 35.59           C
ATOM    610  C   ALA A  84      13.522  10.558  80.066  1.00 35.59           C
ATOM    611  O   ALA A  84      12.293  10.550  80.020  1.00 35.59           O
ATOM    612  N   VAL A  85      14.205  11.691  80.303  1.00132.17           N
ATOM    613  CA  VAL A  85      13.445  12.882  80.553  1.00132.17           C
ATOM    614  CB  VAL A  85      14.210  14.094  81.011  1.00132.17           C
ATOM    615  CG1 VAL A  85      15.202  13.683  82.111  1.00132.17           C
ATOM    616  CG2 VAL A  85      14.732  14.888  79.811  1.00132.17           C
ATOM    617  C   VAL A  85      12.741  13.266  79.289  1.00132.17           C
ATOM    618  O   VAL A  85      11.612  13.748  79.316  1.00132.17           O
ATOM    619  N   LYS A  86      13.399  13.057  78.135  1.00149.25           N
ATOM    620  CA  LYS A  86      12.870  13.450  76.862  1.00149.25           C
ATOM    621  CB  LYS A  86      13.805  13.066  75.704  1.00149.25           C
ATOM    622  CG  LYS A  86      15.161  13.769  75.738  1.00149.25           C
ATOM    623  CD  LYS A  86      15.081  15.276  75.490  1.00149.25           C
ATOM    624  CE  LYS A  86      15.402  15.659  74.045  1.00149.25           C
ATOM    625  NZ  LYS A  86      16.797  15.274  73.730  1.00149.25           N
ATOM    626  C   LYS A  86      11.601  12.711  76.610  1.00149.25           C
ATOM    627  O   LYS A  86      10.625  13.287  76.130  1.00149.25           O
ATOM    628  N   ASP A  87      11.574  11.410  76.950  1.00166.26           N
ATOM    629  CA  ASP A  87      10.446  10.629  76.551  1.00166.26           C
ATOM    630  CB  ASP A  87      10.859   9.202  76.141  1.00166.26           C
ATOM    631  CG  ASP A  87       9.806   8.595  75.222  1.00166.26           C
ATOM    632  OD1 ASP A  87       8.584   8.775  75.476  1.00166.26           O
ATOM    633  OD2 ASP A  87      10.230   7.944  74.233  1.00166.26           O
ATOM    634  C   ASP A  87       9.458  10.518  77.666  1.00166.26           C
ATOM    635  O   ASP A  87       8.913   9.444  77.901  1.00166.26           O
ATOM    636  N   LYS A  88       9.154  11.609  78.391  1.00226.28           N
ATOM    637  CA  LYS A  88       8.107  11.399  79.343  1.00226.28           C
ATOM    638  CB  LYS A  88       8.161  12.325  80.568  1.00226.28           C
ATOM    639  CG  LYS A  88       9.306  11.986  81.524  1.00226.28           C
ATOM    640  CD  LYS A  88       9.481  13.002  82.655  1.00226.28           C
ATOM    641  CE  LYS A  88       8.399  12.899  83.735  1.00226.28           C
ATOM    642  NZ  LYS A  88       8.644  11.718  84.596  1.00226.28           N
ATOM    643  C   LYS A  88       6.819  11.666  78.604  1.00226.28           C
ATOM    644  O   LYS A  88       6.146  12.650  78.920  1.00226.28           O
ATOM    645  N   LEU A  89       6.484  10.793  77.598  1.00247.85           N
ATOM    646  CA  LEU A  89       5.278  10.854  76.796  1.00247.85           C
ATOM    647  CB  LEU A  89       5.348  11.907  75.667  1.00247.85           C
ATOM    648  CG  LEU A  89       4.107  12.000  74.749  1.00247.85           C
ATOM    649  CD1 LEU A  89       4.048  10.854  73.722  1.00247.85           C
ATOM    650  CD2 LEU A  89       2.815  12.121  75.572  1.00247.85           C
ATOM    651  C   LEU A  89       4.993   9.528  76.171  1.00247.85           C
ATOM    652  O   LEU A  89       5.900   8.835  75.716  1.00247.85           O
ATOM    653  N   ASN A  90       3.692   9.162  76.119  1.00236.68           N
ATOM    654  CA  ASN A  90       3.280   7.920  75.531  1.00236.68           C
ATOM    655  CB  ASN A  90       2.705   6.917  76.550  1.00236.68           C
ATOM    656  CG  ASN A  90       2.383   5.620  75.818  1.00236.68           C
ATOM    657  OD1 ASN A  90       1.260   5.409  75.364  1.00236.68           O
ATOM    658  ND2 ASN A  90       3.403   4.730  75.685  1.00236.68           N
ATOM    659  C   ASN A  90       2.193   8.213  74.550  1.00236.68           C
ATOM    660  O   ASN A  90       1.423   9.158  74.717  1.00236.68           O
ATOM    661  N   GLY A  91       2.110   7.395  73.485  1.00 36.82           N
ATOM    662  CA  GLY A  91       1.098   7.599  72.495  1.00 36.82           C
ATOM    663  C   GLY A  91       1.775   8.240  71.291  1.00 36.82           C
ATOM    664  O   GLY A  91       2.618   7.559  70.649  1.00 36.82           O
ATOM    665  OXT GLY A  91       1.451   9.422  70.996  1.00 36.82           O
TER     666      GLY A  91
ATOM    667  N   MET B  92      32.159  14.083  85.877  1.00 44.54           N
ATOM    668  CA  MET B  92      31.532  13.525  87.095  1.00 44.54           C
ATOM    669  CB  MET B  92      31.271  14.635  88.129  1.00 44.54           C
ATOM    670  CG  MET B  92      30.907  14.115  89.520  1.00 44.54           C
ATOM    671  SD  MET B  92      30.987  15.375  90.826  1.00 44.54           S
ATOM    672  CE  MET B  92      32.802  15.381  90.897  1.00 44.54           C
ATOM    673  C   MET B  92      30.253  12.813  86.789  1.00 44.54           C
ATOM    674  O   MET B  92      29.358  13.340  86.130  1.00 44.54           O
ATOM    675  N   ASN B  93      30.184  11.559  87.265  1.00120.43           N
ATOM    676  CA  ASN B  93      29.108  10.623  87.111  1.00120.43           C
ATOM    677  CB  ASN B  93      29.683   9.189  87.118  1.00120.43           C
ATOM    678  CG  ASN B  93      28.606   8.129  87.003  1.00120.43           C
ATOM    679  OD1 ASN B  93      28.294   7.457  87.986  1.00120.43           O
ATOM    680  ND2 ASN B  93      28.032   7.954  85.784  1.00120.43           N
ATOM    681  C   ASN B  93      28.177  10.785  88.275  1.00120.43           C
ATOM    682  O   ASN B  93      28.498  11.465  89.249  1.00120.43           O
ATOM    683  N   ASN B  94      26.983  10.158  88.202  1.00 78.83           N
ATOM    684  CA  ASN B  94      26.027  10.272  89.270  1.00 78.83           C
ATOM    685  CB  ASN B  94      24.709   9.518  89.004  0.00 78.83           C
ATOM    686  CG  ASN B  94      25.019   8.046  88.766  0.00 78.83           C
ATOM    687  OD1 ASN B  94      25.773   7.699  87.858  1.00 78.83           O
ATOM    688  ND2 ASN B  94      24.424   7.153  89.601  1.00 78.83           N
ATOM    689  C   ASN B  94      26.628   9.728  90.528  1.00 78.83           C
ATOM    690  O   ASN B  94      26.479  10.312  91.599  1.00 78.83           O
ATOM    691  N   ASN B  95      27.348   8.598  90.426  1.00 64.55           N
ATOM    692  CA  ASN B  95      27.929   7.969  91.579  1.00 64.55           C
ATOM    693  CB  ASN B  95      28.714   6.695  91.203  1.00 64.55           C
ATOM    694  CG  ASN B  95      29.104   5.948  92.473  1.00 64.55           C
ATOM    695  OD1 ASN B  95      29.290   6.545  93.531  1.00 64.55           O
ATOM    696  ND2 ASN B  95      29.240   4.600  92.365  1.00 64.55           N
ATOM    697  C   ASN B  95      28.900   8.925  92.199  1.00 64.55           C
ATOM    698  O   ASN B  95      28.980   9.056  93.420  1.00 64.55           O
ATOM    699  N   ASP B  96      29.678   9.613  91.347  1.00 41.09           N
ATOM    700  CA  ASP B  96      30.694  10.533  91.774  1.00 41.09           C
ATOM    701  CB  ASP B  96      31.516  11.039  90.579  1.00 41.09           C
ATOM    702  CG  ASP B  96      32.204   9.822  89.974  1.00 41.09           C
ATOM    703  OD1 ASP B  96      32.269   8.771  90.665  1.00 41.09           O
ATOM    704  OD2 ASP B  96      32.666   9.928  88.806  1.00 41.09           O
ATOM    705  C   ASP B  96      30.072  11.722  92.448  1.00 41.09           C
ATOM    706  O   ASP B  96      30.594  12.221  93.444  1.00 41.09           O
ATOM    707  N   LEU B  97      28.939  12.211  91.907  1.00 47.91           N
ATOM    708  CA  LEU B  97      28.261  13.369  92.423  1.00 47.91           C
ATOM    709  CB  LEU B  97      27.062  13.766  91.533  1.00 47.91           C
ATOM    710  CG  LEU B  97      26.340  15.052  91.979  1.00 47.91           C
ATOM    711  CD1 LEU B  97      27.278  16.263  91.879  1.00 47.91           C
ATOM    712  CD2 LEU B  97      25.018  15.267  91.219  1.00 47.91           C
ATOM    713  C   LEU B  97      27.750  13.068  93.803  1.00 47.91           C
ATOM    714  O   LEU B  97      27.823  13.904  94.702  1.00 47.91           O
ATOM    715  N   ALA B  98      27.211  11.853  94.010  1.00 31.07           N
ATOM    716  CA  ALA B  98      26.662  11.473  95.283  1.00 31.07           C
ATOM    717  CB  ALA B  98      26.031  10.069  95.265  1.00 31.07           C
ATOM    718  C   ALA B  98      27.747  11.466  96.320  1.00 31.07           C
ATOM    719  O   ALA B  98      27.533  11.890  97.455  1.00 31.07           O
ATOM    720  N   ASP B  99      28.947  10.976  95.964  1.00 38.42           N
ATOM    721  CA  ASP B  99      30.004  10.905  96.931  1.00 38.42           C
ATOM    722  CB  ASP B  99      31.280  10.235  96.390  1.00 38.42           C
ATOM    723  CG  ASP B  99      31.040   8.729  96.332  1.00 38.42           C
ATOM    724  OD1 ASP B  99      30.038   8.261  96.939  1.00 38.42           O
ATOM    725  OD2 ASP B  99      31.863   8.026  95.688  1.00 38.42           O
ATOM    726  C   ASP B  99      30.365  12.288  97.381  1.00 38.42           C
ATOM    727  O   ASP B  99      30.599  12.508  98.567  1.00 38.42           O
ATOM    728  N   THR B 100      30.424  13.260  96.449  1.00100.39           N
ATOM    729  CA  THR B 100      30.825  14.593  96.807  1.00100.39           C
ATOM    730  CB  THR B 100      31.057  15.499  95.626  1.00100.39           C
ATOM    731  OG1 THR B 100      31.732  16.678  96.041  1.00100.39           O
ATOM    732  CG2 THR B 100      29.707  15.865  94.989  1.00100.39           C
ATOM    733  C   THR B 100      29.799  15.231  97.701  1.00100.39           C
ATOM    734  O   THR B 100      30.153  15.945  98.636  1.00100.39           O
ATOM    735  N   ILE B 101      28.501  15.010  97.411  1.00111.58           N
ATOM    736  CA  ILE B 101      27.393  15.576  98.141  1.00111.58           C
ATOM    737  CB  ILE B 101      26.081  15.425  97.427  1.00111.58           C
ATOM    738  CG1 ILE B 101      25.737  13.946  97.207  1.00111.58           C
ATOM    739  CG2 ILE B 101      26.148  16.255  96.134  1.00111.58           C
ATOM    740  CD1 ILE B 101      24.331  13.741  96.651  1.00111.58           C
ATOM    741  C   ILE B 101      27.265  15.014  99.525  1.00111.58           C
ATOM    742  O   ILE B 101      26.840  15.709 100.446  1.00111.58           O
ATOM    743  N   ALA B 102      27.562  13.718  99.710  1.00 33.21           N
ATOM    744  CA  ALA B 102      27.450  13.137 101.018  1.00 33.21           C
ATOM    745  CB  ALA B 102      27.834  11.647 101.045  1.00 33.21           C
ATOM    746  C   ALA B 102      28.397  13.858 101.929  1.00 33.21           C
ATOM    747  O   ALA B 102      28.081  14.109 103.091  1.00 33.21           O
ATOM    748  N   ALA B 103      29.602  14.189 101.425  1.00 38.67           N
ATOM    749  CA  ALA B 103      30.611  14.828 102.226  1.00 38.67           C
ATOM    750  CB  ALA B 103      31.957  14.946 101.490  1.00 38.67           C
ATOM    751  C   ALA B 103      30.227  16.219 102.669  1.00 38.67           C
ATOM    752  O   ALA B 103      30.363  16.551 103.846  1.00 38.67           O
ATOM    753  N   LYS B 104      29.722  17.065 101.744  1.00126.93           N
ATOM    754  CA  LYS B 104      29.426  18.449 102.031  1.00126.93           C
ATOM    755  CB  LYS B 104      28.917  19.203 100.783  1.00126.93           C
ATOM    756  CG  LYS B 104      29.847  19.139  99.563  1.00126.93           C
ATOM    757  CD  LYS B 104      31.241  19.731  99.784  1.00126.93           C
ATOM    758  CE  LYS B 104      32.154  19.642  98.555  1.00126.93           C
ATOM    759  NZ  LYS B 104      31.839  20.725  97.598  1.00126.93           N
ATOM    760  C   LYS B 104      28.328  18.541 103.055  1.00126.93           C
ATOM    761  O   LYS B 104      28.396  19.332 103.994  1.00126.93           O
ATOM    762  N   HIS B 105      27.277  17.725 102.855  1.00103.76           N
ATOM    763  CA  HIS B 105      26.059  17.602 103.617  1.00103.76           C
ATOM    764  ND1 HIS B 105      22.615  17.220 103.331  1.00103.76           N
ATOM    765  CG  HIS B 105      23.750  16.472 103.569  1.00103.76           C
ATOM    766  CB  HIS B 105      25.061  16.690 102.880  1.00103.76           C
ATOM    767  NE2 HIS B 105      22.053  15.671 104.822  1.00103.76           N
ATOM    768  CD2 HIS B 105      23.388  15.535 104.481  1.00103.76           C
ATOM    769  CE1 HIS B 105      21.634  16.697 104.105  1.00103.76           C
ATOM    770  C   HIS B 105      26.328  16.978 104.949  1.00103.76           C
ATOM    771  O   HIS B 105      25.638  17.270 105.927  1.00103.76           O
ATOM    772  N   ASP B 106      27.363  16.120 105.023  1.00 75.47           N
ATOM    773  CA  ASP B 106      27.665  15.388 106.217  1.00 75.47           C
ATOM    774  CB  ASP B 106      27.708  16.280 107.471  1.00 75.47           C
ATOM    775  CG  ASP B 106      28.921  17.201 107.395  1.00 75.47           C
ATOM    776  OD1 ASP B 106      30.028  16.706 107.055  1.00 75.47           O
ATOM    777  OD2 ASP B 106      28.752  18.418 107.678  1.00 75.47           O
ATOM    778  C   ASP B 106      26.648  14.313 106.476  1.00 75.47           C
ATOM    779  O   ASP B 106      26.269  14.089 107.626  1.00 75.47           O
ATOM    780  N   LEU B 107      26.156  13.620 105.423  1.00172.18           N
ATOM    781  CA  LEU B 107      25.314  12.497 105.717  1.00172.18           C
ATOM    782  CB  LEU B 107      23.835  12.653 105.333  1.00172.18           C
ATOM    783  CG  LEU B 107      22.986  11.591 106.057  1.00172.18           C
ATOM    784  CD1 LEU B 107      23.246  11.657 107.572  1.00172.18           C
ATOM    785  CD2 LEU B 107      21.491  11.727 105.746  1.00172.18           C
ATOM    786  C   LEU B 107      25.933  11.284 105.076  1.00172.18           C
ATOM    787  O   LEU B 107      27.120  11.298 104.752  1.00172.18           O
ATOM    788  N   THR B 108      25.161  10.179 104.947  1.00114.20           N
ATOM    789  CA  THR B 108      25.629   8.953 104.353  1.00114.20           C
ATOM    790  CB  THR B 108      24.834   7.751 104.778  1.00114.20           C
ATOM    791  OG1 THR B 108      25.335   6.574 104.158  1.00114.20           O
ATOM    792  CG2 THR B 108      23.358   7.988 104.418  1.00114.20           C
ATOM    793  C   THR B 108      25.525   9.048 102.860  1.00114.20           C
ATOM    794  O   THR B 108      24.884   9.947 102.316  1.00114.20           O
ATOM    795  N   LYS B 109      26.210   8.118 102.161  1.00 64.16           N
ATOM    796  CA  LYS B 109      26.192   8.035 100.727  1.00 64.16           C
ATOM    797  CB  LYS B 109      27.195   7.006 100.169  1.00 64.16           C
ATOM    798  CG  LYS B 109      28.657   7.438 100.329  1.00 64.16           C
ATOM    799  CD  LYS B 109      29.671   6.316 100.092  0.00 64.16           C
ATOM    800  CE  LYS B 109      31.130   6.757 100.236  0.00 64.16           C
ATOM    801  NZ  LYS B 109      31.576   7.462  99.015  0.00 64.16           N
ATOM    802  C   LYS B 109      24.819   7.634 100.284  1.00 64.16           C
ATOM    803  O   LYS B 109      24.315   8.114  99.269  1.00 64.16           O
ATOM    804  N   THR B 110      24.169   6.740 101.051  1.00105.88           N
ATOM    805  CA  THR B 110      22.876   6.239 100.685  1.00105.88           C
ATOM    806  CB  THR B 110      22.364   5.174 101.606  1.00105.88           C
ATOM    807  OG1 THR B 110      21.216   4.559 101.040  1.00105.88           O
ATOM    808  CG2 THR B 110      22.006   5.813 102.955  1.00105.88           C
ATOM    809  C   THR B 110      21.880   7.360 100.681  1.00105.88           C
ATOM    810  O   THR B 110      20.967   7.363  99.858  1.00105.88           O
ATOM    811  N   ASP B 111      21.997   8.308 101.635  1.00 98.62           N
ATOM    812  CA  ASP B 111      21.108   9.434 101.752  1.00 98.62           C
ATOM    813  CB  ASP B 111      21.400  10.271 103.008  1.00 98.62           C
ATOM    814  CG  ASP B 111      20.578  11.555 102.964  1.00 98.62           C
ATOM    815  OD1 ASP B 111      20.982  12.509 102.246  1.00 98.62           O
ATOM    816  OD2 ASP B 111      19.558  11.616 103.702  1.00 98.62           O
ATOM    817  C   ASP B 111      21.266  10.354 100.590  1.00 98.62           C
ATOM    818  O   ASP B 111      20.285  10.811 100.006  1.00 98.62           O
ATOM    819  N   ALA B 112      22.519  10.655 100.221  1.00 41.01           N
ATOM    820  CA  ALA B 112      22.738  11.588  99.164  1.00 41.01           C
ATOM    821  CB  ALA B 112      24.236  11.802  98.894  1.00 41.01           C
ATOM    822  C   ALA B 112      22.111  11.028  97.923  1.00 41.01           C
ATOM    823  O   ALA B 112      21.392  11.724  97.209  1.00 41.01           O
ATOM    824  N   ARG B 113      22.336   9.726  97.671  1.00120.99           N
ATOM    825  CA  ARG B 113      21.874   9.062  96.483  1.00120.99           C
ATOM    826  CB  ARG B 113      22.343   7.593  96.462  1.00120.99           C
ATOM    827  CG  ARG B 113      21.938   6.770  95.236  1.00120.99           C
ATOM    828  CD  ARG B 113      22.336   5.296  95.372  1.00120.99           C
ATOM    829  NE  ARG B 113      21.878   4.570  94.154  1.00120.99           N
ATOM    830  CZ  ARG B 113      22.727   4.368  93.103  1.00120.99           C
ATOM    831  NH1 ARG B 113      24.021   4.799  93.173  1.00120.99           N
ATOM    832  NH2 ARG B 113      22.282   3.723  91.987  1.00120.99           N
ATOM    833  C   ARG B 113      20.375   9.082  96.414  1.00120.99           C
ATOM    834  O   ARG B 113      19.798   9.436  95.387  1.00120.99           O
ATOM    835  N   ALA B 114      19.700   8.706  97.513  1.00 48.70           N
ATOM    836  CA  ALA B 114      18.268   8.662  97.519  1.00 48.70           C
ATOM    837  CB  ALA B 114      17.706   7.937  98.745  1.00 48.70           C
ATOM    838  C   ALA B 114      17.694  10.044  97.400  1.00 48.70           C
ATOM    839  O   ALA B 114      16.651  10.235  96.778  1.00 48.70           O
ATOM    840  N   VAL B 115      18.321  11.053  98.035  1.00106.84           N
ATOM    841  CA  VAL B 115      17.806  12.386  97.904  1.00106.84           C
ATOM    842  CB  VAL B 115      18.452  13.376  98.839  1.00106.84           C
ATOM    843  CG1 VAL B 115      19.889  13.679  98.395  1.00106.84           C
ATOM    844  CG2 VAL B 115      17.552  14.617  98.904  1.00106.84           C
ATOM    845  C   VAL B 115      17.977  12.855  96.485  1.00106.84           C
ATOM    846  O   VAL B 115      17.066  13.440  95.901  1.00106.84           O
ATOM    847  N   VAL B 116      19.159  12.597  95.888  1.00 41.18           N
ATOM    848  CA  VAL B 116      19.444  13.038  94.551  1.00 41.18           C
ATOM    849  CB  VAL B 116      20.855  12.737  94.130  1.00 41.18           C
ATOM    850  CG1 VAL B 116      21.038  13.165  92.665  1.00 41.18           C
ATOM    851  CG2 VAL B 116      21.822  13.433  95.103  1.00 41.18           C
ATOM    852  C   VAL B 116      18.520  12.367  93.583  1.00 41.18           C
ATOM    853  O   VAL B 116      17.940  13.022  92.721  1.00 41.18           O
ATOM    854  N   ASP B 117      18.328  11.040  93.705  1.00105.77           N
ATOM    855  CA  ASP B 117      17.498  10.397  92.730  1.00105.77           C
ATOM    856  CB  ASP B 117      17.535   8.848  92.755  1.00105.77           C
ATOM    857  CG  ASP B 117      17.109   8.228  94.085  1.00105.77           C
ATOM    858  OD1 ASP B 117      16.187   8.754  94.767  1.00105.77           O
ATOM    859  OD2 ASP B 117      17.705   7.177  94.425  1.00105.77           O
ATOM    860  C   ASP B 117      16.100  10.917  92.821  1.00105.77           C
ATOM    861  O   ASP B 117      15.439  11.104  91.801  1.00105.77           O
ATOM    862  N   ALA B 118      15.616  11.186  94.043  1.00 28.20           N
ATOM    863  CA  ALA B 118      14.276  11.659  94.215  1.00 28.20           C
ATOM    864  CB  ALA B 118      13.902  11.849  95.695  1.00 28.20           C
ATOM    865  C   ALA B 118      14.141  12.990  93.543  1.00 28.20           C
ATOM    866  O   ALA B 118      13.158  13.242  92.848  1.00 28.20           O
ATOM    867  N   VAL B 119      15.140  13.877  93.712  1.00102.75           N
ATOM    868  CA  VAL B 119      15.017  15.205  93.179  1.00102.75           C
ATOM    869  CB  VAL B 119      16.127  16.135  93.578  1.00102.75           C
ATOM    870  CG1 VAL B 119      16.183  16.190  95.113  1.00102.75           C
ATOM    871  CG2 VAL B 119      17.434  15.706  92.899  1.00102.75           C
ATOM    872  C   VAL B 119      14.956  15.177  91.679  1.00102.75           C
ATOM    873  O   VAL B 119      14.188  15.928  91.080  1.00102.75           O
ATOM    874  N   PHE B 120      15.776  14.328  91.027  1.00 53.56           N
ATOM    875  CA  PHE B 120      15.798  14.271  89.587  1.00 53.56           C
ATOM    876  CB  PHE B 120      16.977  13.456  89.028  1.00 53.56           C
ATOM    877  CG  PHE B 120      18.167  14.339  89.184  1.00 53.56           C
ATOM    878  CD1 PHE B 120      18.847  14.409  90.378  1.00 53.56           C
ATOM    879  CD2 PHE B 120      18.597  15.110  88.128  1.00 53.56           C
ATOM    880  CE1 PHE B 120      19.940  15.232  90.514  1.00 53.56           C
ATOM    881  CE2 PHE B 120      19.689  15.935  88.258  1.00 53.56           C
ATOM    882  CZ  PHE B 120      20.364  15.997  89.454  1.00 53.56           C
ATOM    883  C   PHE B 120      14.507  13.741  89.048  1.00 53.56           C
ATOM    884  O   PHE B 120      14.004  14.232  88.037  1.00 53.56           O
ATOM    885  N   ALA B 121      13.946  12.705  89.697  1.00 27.63           N
ATOM    886  CA  ALA B 121      12.707  12.136  89.248  1.00 27.63           C
ATOM    887  CB  ALA B 121      12.274  10.918  90.084  1.00 27.63           C
ATOM    888  C   ALA B 121      11.631  13.173  89.369  1.00 27.63           C
ATOM    889  O   ALA B 121      10.794  13.318  88.479  1.00 27.63           O
ATOM    890  N   SER B 122      11.633  13.933  90.480  1.00 33.63           N
ATOM    891  CA  SER B 122      10.617  14.918  90.727  1.00 33.63           C
ATOM    892  CB  SER B 122      10.768  15.586  92.105  1.00 33.63           C
ATOM    893  OG  SER B 122      10.578  14.627  93.135  1.00 33.63           O
ATOM    894  C   SER B 122      10.679  15.992  89.683  1.00 33.63           C
ATOM    895  O   SER B 122       9.647  16.433  89.181  1.00 33.63           O
ATOM    896  N   ILE B 123      11.895  16.444  89.322  1.00 40.03           N
ATOM    897  CA  ILE B 123      12.030  17.494  88.351  1.00 40.03           C
ATOM    898  CB  ILE B 123      13.455  17.927  88.148  1.00 40.03           C
ATOM    899  CG1 ILE B 123      14.005  18.540  89.448  1.00 40.03           C
ATOM    900  CG2 ILE B 123      13.500  18.890  86.950  1.00 40.03           C
ATOM    901  CD1 ILE B 123      15.516  18.769  89.431  1.00 40.03           C
ATOM    902  C   ILE B 123      11.491  17.019  87.039  1.00 40.03           C
ATOM    903  O   ILE B 123      10.774  17.748  86.356  1.00 40.03           O
ATOM    904  N   ALA B 124      11.813  15.771  86.655  1.00 39.42           N
ATOM    905  CA  ALA B 124      11.377  15.259  85.390  1.00 39.42           C
ATOM    906  CB  ALA B 124      11.885  13.831  85.125  1.00 39.42           C
ATOM    907  C   ALA B 124       9.883  15.219  85.372  1.00 39.42           C
ATOM    908  O   ALA B 124       9.257  15.566  84.372  1.00 39.42           O
ATOM    909  N   ASP B 125       9.279  14.784  86.491  1.00 75.89           N
ATOM    910  CA  ASP B 125       7.857  14.640  86.593  1.00 75.89           C
ATOM    911  CB  ASP B 125       7.443  14.014  87.934  1.00 75.89           C
ATOM    912  CG  ASP B 125       6.010  13.526  87.809  1.00 75.89           C
ATOM    913  OD1 ASP B 125       5.401  13.744  86.725  1.00 75.89           O
ATOM    914  OD2 ASP B 125       5.504  12.929  88.793  1.00 75.89           O
ATOM    915  C   ASP B 125       7.207  15.984  86.496  1.00 75.89           C
ATOM    916  O   ASP B 125       6.219  16.151  85.784  1.00 75.89           O
ATOM    917  N   ALA B 126       7.760  16.984  87.208  1.00 34.46           N
ATOM    918  CA  ALA B 126       7.170  18.291  87.229  1.00 34.46           C
ATOM    919  CB  ALA B 126       7.920  19.278  88.138  1.00 34.46           C
ATOM    920  C   ALA B 126       7.197  18.859  85.847  1.00 34.46           C
ATOM    921  O   ALA B 126       6.210  19.424  85.380  1.00 34.46           O
ATOM    922  N   ALA B 127       8.339  18.704  85.152  1.00 38.26           N
ATOM    923  CA  ALA B 127       8.498  19.252  83.837  1.00 38.26           C
ATOM    924  CB  ALA B 127       9.905  19.018  83.261  1.00 38.26           C
ATOM    925  C   ALA B 127       7.522  18.598  82.909  1.00 38.26           C
ATOM    926  O   ALA B 127       6.877  19.273  82.107  1.00 38.26           O
ATOM    927  N   ALA B 128       7.368  17.264  83.019  1.00 44.50           N
ATOM    928  CA  ALA B 128       6.487  16.520  82.170  1.00 44.50           C
ATOM    929  CB  ALA B 128       6.476  15.015  82.488  1.00 44.50           C
ATOM    930  C   ALA B 128       5.096  17.035  82.379  1.00 44.50           C
ATOM    931  O   ALA B 128       4.301  17.092  81.442  1.00 44.50           O
ATOM    932  N   LYS B 129       4.767  17.399  83.631  1.00142.19           N
ATOM    933  CA  LYS B 129       3.479  17.919  84.002  1.00142.19           C
ATOM    934  CB  LYS B 129       3.302  18.131  85.515  1.00142.19           C
ATOM    935  CG  LYS B 129       2.003  18.870  85.835  1.00142.19           C
ATOM    936  CD  LYS B 129       1.544  18.755  87.286  1.00142.19           C
ATOM    937  CE  LYS B 129       0.491  17.665  87.479  1.00142.19           C
ATOM    938  NZ  LYS B 129      -0.637  17.890  86.545  1.00142.19           N
ATOM    939  C   LYS B 129       3.246  19.239  83.341  1.00142.19           C
ATOM    940  O   LYS B 129       2.101  19.604  83.086  1.00142.19           O
ATOM    941  N   GLY B 130       4.314  20.001  83.044  1.00 37.99           N
ATOM    942  CA  GLY B 130       4.099  21.289  82.452  1.00 37.99           C
ATOM    943  C   GLY B 130       4.473  22.348  83.437  1.00 37.99           C
ATOM    944  O   GLY B 130       4.301  23.537  83.170  1.00 37.99           O
ATOM    945  N   GLU B 131       4.978  21.946  84.619  1.00 95.31           N
ATOM    946  CA  GLU B 131       5.404  22.935  85.565  1.00 95.31           C
ATOM    947  CB  GLU B 131       5.337  22.505  87.041  1.00 95.31           C
ATOM    948  CG  GLU B 131       3.949  22.623  87.663  1.00 95.31           C
ATOM    949  CD  GLU B 131       3.662  24.107  87.867  1.00 95.31           C
ATOM    950  OE1 GLU B 131       4.149  24.666  88.886  1.00 95.31           O
ATOM    951  OE2 GLU B 131       2.965  24.706  87.005  1.00 95.31           O
ATOM    952  C   GLU B 131       6.830  23.260  85.288  1.00 95.31           C
ATOM    953  O   GLU B 131       7.564  22.479  84.682  1.00 95.31           O
ATOM    954  N   GLU B 132       7.253  24.470  85.697  1.00 86.63           N
ATOM    955  CA  GLU B 132       8.638  24.762  85.537  1.00 86.63           C
ATOM    956  CB  GLU B 132       8.966  26.077  84.810  1.00 86.63           C
ATOM    957  CG  GLU B 132       8.490  27.352  85.496  1.00 86.63           C
ATOM    958  CD  GLU B 132       8.924  28.502  84.593  1.00 86.63           C
ATOM    959  OE1 GLU B 132       8.970  28.287  83.353  1.00 86.63           O
ATOM    960  OE2 GLU B 132       9.218  29.606  85.125  1.00 86.63           O
ATOM    961  C   GLU B 132       9.241  24.763  86.896  1.00 86.63           C
ATOM    962  O   GLU B 132       8.632  25.211  87.868  1.00 86.63           O
ATOM    963  N   ILE B 133      10.460  24.210  87.001  1.00 52.73           N
ATOM    964  CA  ILE B 133      11.085  24.163  88.283  1.00 52.73           C
ATOM    965  CB  ILE B 133      11.685  22.828  88.642  1.00 52.73           C
ATOM    966  CG1 ILE B 133      10.581  21.768  88.819  1.00 52.73           C
ATOM    967  CG2 ILE B 133      12.555  23.020  89.895  1.00 52.73           C
ATOM    968  CD1 ILE B 133      11.114  20.349  89.014  1.00 52.73           C
ATOM    969  C   ILE B 133      12.168  25.190  88.302  1.00 52.73           C
ATOM    970  O   ILE B 133      13.053  25.199  87.446  1.00 52.73           O
ATOM    971  N   SER B 134      12.102  26.107  89.291  1.00 38.64           N
ATOM    972  CA  SER B 134      13.089  27.142  89.385  1.00 38.64           C
ATOM    973  CB  SER B 134      12.489  28.557  89.421  1.00 38.64           C
ATOM    974  OG  SER B 134      11.822  28.831  88.198  1.00 38.64           O
ATOM    975  C   SER B 134      13.860  26.945  90.652  1.00 38.64           C
ATOM    976  O   SER B 134      13.292  26.805  91.734  1.00 38.64           O
ATOM    977  N   LEU B 135      15.201  26.928  90.536  1.00109.84           N
ATOM    978  CA  LEU B 135      16.046  26.743  91.681  1.00109.84           C
ATOM    979  CB  LEU B 135      17.040  25.580  91.504  1.00109.84           C
ATOM    980  CG  LEU B 135      16.414  24.177  91.369  1.00109.84           C
ATOM    981  CD1 LEU B 135      15.840  23.678  92.696  1.00109.84           C
ATOM    982  CD2 LEU B 135      15.381  24.121  90.237  1.00109.84           C
ATOM    983  C   LEU B 135      16.900  27.969  91.811  1.00109.84           C
ATOM    984  O   LEU B 135      17.711  28.261  90.934  1.00109.84           O
ATOM    985  N   ASN B 136      16.780  28.705  92.933  1.00 33.03           N
ATOM    986  CA  ASN B 136      17.591  29.881  93.057  1.00 33.03           C
ATOM    987  CB  ASN B 136      17.322  30.719  94.320  1.00 33.03           C
ATOM    988  CG  ASN B 136      16.020  31.488  94.145  1.00 33.03           C
ATOM    989  OD1 ASN B 136      15.742  32.030  93.076  1.00 33.03           O
ATOM    990  ND2 ASN B 136      15.202  31.549  95.229  1.00 33.03           N
ATOM    991  C   ASN B 136      19.021  29.451  93.122  1.00 33.03           C
ATOM    992  O   ASN B 136      19.356  28.447  93.749  1.00 33.03           O
ATOM    993  N   GLY B 137      19.902  30.205  92.435  1.00 38.10           N
ATOM    994  CA  GLY B 137      21.315  29.959  92.480  1.00 38.10           C
ATOM    995  C   GLY B 137      21.696  28.826  91.574  1.00 38.10           C
ATOM    996  O   GLY B 137      22.822  28.338  91.643  1.00 38.10           O
ATOM    997  N   PHE B 138      20.787  28.379  90.685  1.00153.51           N
ATOM    998  CA  PHE B 138      21.106  27.258  89.843  1.00153.51           C
ATOM    999  CB  PHE B 138      20.473  25.950  90.368  1.00153.51           C
ATOM   1000  CG  PHE B 138      20.917  24.794  89.530  1.00153.51           C
ATOM   1001  CD1 PHE B 138      22.193  24.288  89.645  1.00153.51           C
ATOM   1002  CD2 PHE B 138      20.047  24.193  88.649  1.00153.51           C
ATOM   1003  CE1 PHE B 138      22.606  23.222  88.878  1.00153.51           C
ATOM   1004  CE2 PHE B 138      20.453  23.126  87.880  1.00153.51           C
ATOM   1005  CZ  PHE B 138      21.733  22.637  87.994  1.00153.51           C
ATOM   1006  C   PHE B 138      20.565  27.540  88.469  1.00153.51           C
ATOM   1007  O   PHE B 138      21.318  27.836  87.543  1.00153.51           O
ATOM   1008  N   GLY B 139      19.235  27.410  88.288  1.00 40.56           N
ATOM   1009  CA  GLY B 139      18.644  27.654  86.999  1.00 40.56           C
ATOM   1010  C   GLY B 139      17.246  27.117  87.032  1.00 40.56           C
ATOM   1011  O   GLY B 139      16.718  26.823  88.104  1.00 40.56           O
ATOM   1012  N   LYS B 140      16.602  26.986  85.851  1.00114.48           N
ATOM   1013  CA  LYS B 140      15.251  26.499  85.822  1.00114.48           C
ATOM   1014  CB  LYS B 140      14.221  27.617  85.570  1.00114.48           C
ATOM   1015  CG  LYS B 140      14.375  28.344  84.231  1.00114.48           C
ATOM   1016  CD  LYS B 140      13.924  27.534  83.015  1.00114.48           C
ATOM   1017  CE  LYS B 140      13.984  28.319  81.707  1.00114.48           C
ATOM   1018  NZ  LYS B 140      13.527  27.465  80.590  1.00114.48           N
ATOM   1019  C   LYS B 140      15.103  25.467  84.738  1.00114.48           C
ATOM   1020  O   LYS B 140      15.862  25.459  83.770  1.00114.48           O
ATOM   1021  N   PHE B 141      14.105  24.562  84.894  1.00 61.87           N
ATOM   1022  CA  PHE B 141      13.806  23.530  83.930  1.00 61.87           C
ATOM   1023  CB  PHE B 141      13.869  22.106  84.510  1.00 61.87           C
ATOM   1024  CG  PHE B 141      15.267  21.809  84.939  1.00 61.87           C
ATOM   1025  CD1 PHE B 141      15.712  22.198  86.183  1.00 61.87           C
ATOM   1026  CD2 PHE B 141      16.131  21.137  84.103  1.00 61.87           C
ATOM   1027  CE1 PHE B 141      16.999  21.923  86.581  1.00 61.87           C
ATOM   1028  CE2 PHE B 141      17.419  20.859  84.497  1.00 61.87           C
ATOM   1029  CZ  PHE B 141      17.854  21.252  85.740  1.00 61.87           C
ATOM   1030  C   PHE B 141      12.384  23.731  83.482  1.00 61.87           C
ATOM   1031  O   PHE B 141      11.493  23.971  84.296  1.00 61.87           O
ATOM   1032  N   LYS B 142      12.133  23.621  82.161  1.00114.59           N
ATOM   1033  CA  LYS B 142      10.810  23.869  81.658  1.00114.59           C
ATOM   1034  CB  LYS B 142      10.626  25.353  81.296  1.00114.59           C
ATOM   1035  CG  LYS B 142       9.312  25.712  80.603  1.00114.59           C
ATOM   1036  CD  LYS B 142       9.064  27.223  80.558  1.00114.59           C
ATOM   1037  CE  LYS B 142       8.158  27.667  79.407  1.00114.59           C
ATOM   1038  NZ  LYS B 142       8.926  27.683  78.139  1.00114.59           N
ATOM   1039  C   LYS B 142      10.602  23.066  80.414  1.00114.59           C
ATOM   1040  O   LYS B 142      11.548  22.548  79.823  1.00114.59           O
ATOM   1041  N   VAL B 143       9.330  22.939  79.988  1.00 95.82           N
ATOM   1042  CA  VAL B 143       9.036  22.210  78.791  1.00 95.82           C
ATOM   1043  CB  VAL B 143       7.813  21.349  78.908  1.00 95.82           C
ATOM   1044  CG1 VAL B 143       6.597  22.253  79.176  1.00 95.82           C
ATOM   1045  CG2 VAL B 143       7.689  20.501  77.630  1.00 95.82           C
ATOM   1046  C   VAL B 143       8.791  23.211  77.704  1.00 95.82           C
ATOM   1047  O   VAL B 143       8.175  24.248  77.944  1.00 95.82           O
ATOM   1048  N   LYS B 144       9.304  22.936  76.482  1.00 64.41           N
ATOM   1049  CA  LYS B 144       9.096  23.830  75.374  1.00 64.41           C
ATOM   1050  CB  LYS B 144      10.379  24.258  74.645  1.00 64.41           C
ATOM   1051  CG  LYS B 144      11.247  25.206  75.470  1.00 64.41           C
ATOM   1052  CD  LYS B 144      12.570  25.563  74.794  1.00 64.41           C
ATOM   1053  CE  LYS B 144      12.492  26.791  73.885  1.00 64.41           C
ATOM   1054  NZ  LYS B 144      13.820  27.056  73.288  1.00 64.41           N
ATOM   1055  C   LYS B 144       8.230  23.146  74.367  1.00 64.41           C
ATOM   1056  O   LYS B 144       8.334  21.940  74.145  1.00 64.41           O
ATOM   1057  N   ASP B 145       7.335  23.929  73.733  1.00 49.65           N
ATOM   1058  CA  ASP B 145       6.398  23.394  72.792  1.00 49.65           C
ATOM   1059  CB  ASP B 145       5.151  24.278  72.613  1.00 49.65           C
ATOM   1060  CG  ASP B 145       4.391  24.297  73.930  1.00 49.65           C
ATOM   1061  OD1 ASP B 145       5.056  24.361  74.996  1.00 49.65           O
ATOM   1062  OD2 ASP B 145       3.130  24.266  73.882  1.00 49.65           O
ATOM   1063  C   ASP B 145       7.024  23.250  71.444  1.00 49.65           C
ATOM   1064  O   ASP B 145       7.893  24.025  71.047  1.00 49.65           O
ATOM   1065  N   THR B 146       6.576  22.214  70.708  1.00 45.61           N
ATOM   1066  CA  THR B 146       6.977  22.006  69.349  1.00 45.61           C
ATOM   1067  CB  THR B 146       7.840  20.797  69.151  1.00 45.61           C
ATOM   1068  OG1 THR B 146       9.002  20.882  69.963  1.00 45.61           O
ATOM   1069  CG2 THR B 146       8.237  20.733  67.666  1.00 45.61           C
ATOM   1070  C   THR B 146       5.701  21.766  68.597  1.00 45.61           C
ATOM   1071  O   THR B 146       4.873  20.967  69.032  1.00 45.61           O
ATOM   1072  N   PRO B 147       5.495  22.438  67.498  1.00149.59           N
ATOM   1073  CA  PRO B 147       4.273  22.223  66.761  1.00149.59           C
ATOM   1074  CD  PRO B 147       5.892  23.837  67.460  1.00149.59           C
ATOM   1075  CB  PRO B 147       4.066  23.470  65.907  1.00149.59           C
ATOM   1076  CG  PRO B 147       4.768  24.575  66.713  1.00149.59           C
ATOM   1077  C   PRO B 147       4.287  20.952  65.969  1.00149.59           C
ATOM   1078  O   PRO B 147       5.358  20.386  65.751  1.00149.59           O
ATOM   1079  N   ALA B 148       3.098  20.489  65.529  1.00 35.83           N
ATOM   1080  CA  ALA B 148       2.990  19.270  64.778  1.00 35.83           C
ATOM   1081  CB  ALA B 148       1.543  18.851  64.455  1.00 35.83           C
ATOM   1082  C   ALA B 148       3.698  19.453  63.477  1.00 35.83           C
ATOM   1083  O   ALA B 148       3.845  20.568  62.979  1.00 35.83           O
ATOM   1084  N   ARG B 149       4.184  18.332  62.911  1.00188.95           N
ATOM   1085  CA  ARG B 149       4.906  18.375  61.677  1.00188.95           C
ATOM   1086  CB  ARG B 149       6.413  18.136  61.853  1.00188.95           C
ATOM   1087  CG  ARG B 149       7.152  19.260  62.575  1.00188.95           C
ATOM   1088  CD  ARG B 149       8.542  18.843  63.050  1.00188.95           C
ATOM   1089  NE  ARG B 149       9.032  17.806  62.099  1.00188.95           N
ATOM   1090  CZ  ARG B 149       9.846  16.806  62.545  1.00188.95           C
ATOM   1091  NH1 ARG B 149      10.241  16.785  63.851  1.00188.95           N
ATOM   1092  NH2 ARG B 149      10.261  15.827  61.689  1.00188.95           N
ATOM   1093  C   ARG B 149       4.434  17.244  60.827  1.00188.95           C
ATOM   1094  O   ARG B 149       3.815  16.293  61.303  1.00188.95           O
ATOM   1095  N   GLU B 150       4.717  17.342  59.517  1.00117.93           N
ATOM   1096  CA  GLU B 150       4.400  16.286  58.608  1.00117.93           C
ATOM   1097  CB  GLU B 150       3.986  16.788  57.214  1.00117.93           C
ATOM   1098  CG  GLU B 150       2.732  17.668  57.234  0.00117.93           C
ATOM   1099  CD  GLU B 150       1.536  16.799  57.594  0.00117.93           C
ATOM   1100  OE1 GLU B 150       1.144  15.953  56.747  0.00117.93           O
ATOM   1101  OE2 GLU B 150       1.002  16.968  58.722  0.00117.93           O
ATOM   1102  C   GLU B 150       5.685  15.546  58.454  1.00117.93           C
ATOM   1103  O   GLU B 150       6.755  16.149  58.492  1.00117.93           O
ATOM   1104  N   GLY B 151       5.615  14.211  58.313  1.00 17.58           N
ATOM   1105  CA  GLY B 151       6.819  13.451  58.162  1.00 17.58           C
ATOM   1106  C   GLY B 151       6.504  12.304  57.263  1.00 17.58           C
ATOM   1107  O   GLY B 151       5.358  12.108  56.861  1.00 17.58           O
ATOM   1108  N   ARG B 152       7.543  11.521  56.922  1.00133.49           N
ATOM   1109  CA  ARG B 152       7.378  10.393  56.059  1.00133.49           C
ATOM   1110  CB  ARG B 152       8.074  10.604  54.701  1.00133.49           C
ATOM   1111  CG  ARG B 152       7.926   9.459  53.696  1.00133.49           C
ATOM   1112  CD  ARG B 152       6.536   9.367  53.061  1.00133.49           C
ATOM   1113  NE  ARG B 152       6.340  10.586  52.224  1.00133.49           N
ATOM   1114  CZ  ARG B 152       5.774  10.481  50.986  1.00133.49           C
ATOM   1115  NH1 ARG B 152       5.407   9.255  50.511  1.00133.49           N
ATOM   1116  NH2 ARG B 152       5.583  11.595  50.221  1.00133.49           N
ATOM   1117  C   ARG B 152       8.038   9.234  56.745  1.00133.49           C
ATOM   1118  O   ARG B 152       9.005   9.404  57.485  1.00133.49           O
ATOM   1119  N   ASN B 153       7.511   8.014  56.531  1.00 64.18           N
ATOM   1120  CA  ASN B 153       8.093   6.856  57.145  1.00 64.18           C
ATOM   1121  CB  ASN B 153       7.035   5.804  57.528  1.00 64.18           C
ATOM   1122  CG  ASN B 153       7.659   4.789  58.471  1.00 64.18           C
ATOM   1123  OD1 ASN B 153       7.354   4.767  59.662  1.00 64.18           O
ATOM   1124  ND2 ASN B 153       8.550   3.918  57.928  1.00 64.18           N
ATOM   1125  C   ASN B 153       8.995   6.252  56.119  1.00 64.18           C
ATOM   1126  O   ASN B 153       8.545   5.831  55.060  1.00 64.18           O
ATOM   1127  N   PRO B 154      10.268   6.221  56.389  1.00 70.00           N
ATOM   1128  CA  PRO B 154      11.220   5.717  55.439  1.00 70.00           C
ATOM   1129  CD  PRO B 154      10.769   6.177  57.752  1.00 70.00           C
ATOM   1130  CB  PRO B 154      12.554   5.701  56.184  1.00 70.00           C
ATOM   1131  CG  PRO B 154      12.136   5.478  57.650  1.00 70.00           C
ATOM   1132  C   PRO B 154      10.870   4.351  54.937  1.00 70.00           C
ATOM   1133  O   PRO B 154      10.986   4.120  53.733  1.00 70.00           O
ATOM   1134  N   SER B 155      10.487   3.423  55.836  1.00 84.52           N
ATOM   1135  CA  SER B 155      10.195   2.076  55.434  1.00 84.52           C
ATOM   1136  CB  SER B 155      10.027   1.119  56.624  1.00 84.52           C
ATOM   1137  OG  SER B 155       9.738  -0.190  56.153  1.00 84.52           O
ATOM   1138  C   SER B 155       8.923   2.013  54.654  1.00 84.52           C
ATOM   1139  O   SER B 155       8.907   1.593  53.497  1.00 84.52           O
ATOM   1140  N   THR B 156       7.820   2.432  55.303  1.00106.98           N
ATOM   1141  CA  THR B 156       6.498   2.329  54.759  1.00106.98           C
ATOM   1142  CB  THR B 156       5.453   2.776  55.733  1.00106.98           C
ATOM   1143  OG1 THR B 156       5.528   2.023  56.931  1.00106.98           O
ATOM   1144  CG2 THR B 156       4.077   2.586  55.080  1.00106.98           C
ATOM   1145  C   THR B 156       6.342   3.215  53.567  1.00106.98           C
ATOM   1146  O   THR B 156       5.831   2.798  52.530  1.00106.98           O
ATOM   1147  N   GLY B 157       6.790   4.474  53.691  1.00 19.20           N
ATOM   1148  CA  GLY B 157       6.631   5.436  52.643  1.00 19.20           C
ATOM   1149  C   GLY B 157       5.349   6.155  52.907  1.00 19.20           C
ATOM   1150  O   GLY B 157       4.940   7.032  52.145  1.00 19.20           O
ATOM   1151  N   ALA B 158       4.669   5.778  54.006  1.00 31.82           N
ATOM   1152  CA  ALA B 158       3.431   6.402  54.366  1.00 31.82           C
ATOM   1153  CB  ALA B 158       2.580   5.549  55.323  1.00 31.82           C
ATOM   1154  C   ALA B 158       3.727   7.700  55.049  1.00 31.82           C
ATOM   1155  O   ALA B 158       4.751   7.853  55.714  1.00 31.82           O
ATOM   1156  N   THR B 159       2.822   8.686  54.899  1.00 95.03           N
ATOM   1157  CA  THR B 159       3.036   9.947  55.544  1.00 95.03           C
ATOM   1158  CB  THR B 159       2.190  11.058  54.999  1.00 95.03           C
ATOM   1159  OG1 THR B 159       2.591  12.298  55.561  1.00 95.03           O
ATOM   1160  CG2 THR B 159       0.720  10.773  55.351  1.00 95.03           C
ATOM   1161  C   THR B 159       2.655   9.774  56.975  1.00 95.03           C
ATOM   1162  O   THR B 159       1.742   9.017  57.297  1.00 95.03           O
ATOM   1163  N   ILE B 160       3.374  10.456  57.885  1.00 85.99           N
ATOM   1164  CA  ILE B 160       3.027  10.363  59.269  1.00 85.99           C
ATOM   1165  CB  ILE B 160       4.048   9.629  60.094  1.00 85.99           C
ATOM   1166  CG1 ILE B 160       3.503   9.307  61.494  1.00 85.99           C
ATOM   1167  CG2 ILE B 160       5.338  10.462  60.104  1.00 85.99           C
ATOM   1168  CD1 ILE B 160       4.397   8.341  62.270  1.00 85.99           C
ATOM   1169  C   ILE B 160       2.928  11.755  59.797  1.00 85.99           C
ATOM   1170  O   ILE B 160       3.747  12.618  59.485  1.00 85.99           O
ATOM   1171  N   GLN B 161       1.887  12.025  60.599  1.00 51.96           N
ATOM   1172  CA  GLN B 161       1.788  13.326  61.173  1.00 51.96           C
ATOM   1173  CB  GLN B 161       0.345  13.793  61.421  1.00 51.96           C
ATOM   1174  CG  GLN B 161       0.268  15.174  62.067  1.00 51.96           C
ATOM   1175  CD  GLN B 161      -1.203  15.509  62.234  1.00 51.96           C
ATOM   1176  OE1 GLN B 161      -2.055  14.961  61.537  1.00 51.96           O
ATOM   1177  NE2 GLN B 161      -1.510  16.440  63.175  1.00 51.96           N
ATOM   1178  C   GLN B 161       2.443  13.216  62.492  1.00 51.96           C
ATOM   1179  O   GLN B 161       2.200  12.272  63.242  1.00 51.96           O
ATOM   1180  N   ILE B 162       3.324  14.171  62.808  1.00111.77           N
ATOM   1181  CA  ILE B 162       3.906  14.090  64.099  1.00111.77           C
ATOM   1182  CB  ILE B 162       5.377  14.409  64.116  1.00111.77           C
ATOM   1183  CG1 ILE B 162       5.978  14.077  65.488  1.00111.77           C
ATOM   1184  CG2 ILE B 162       5.588  15.859  63.651  1.00111.77           C
ATOM   1185  CD1 ILE B 162       7.505  14.091  65.497  1.00111.77           C
ATOM   1186  C   ILE B 162       3.149  15.085  64.915  1.00111.77           C
ATOM   1187  O   ILE B 162       3.035  16.255  64.554  1.00111.77           O
ATOM   1188  N   ALA B 163       2.555  14.614  66.026  1.00 38.70           N
ATOM   1189  CA  ALA B 163       1.777  15.468  66.868  1.00 38.70           C
ATOM   1190  CB  ALA B 163       1.017  14.724  67.977  1.00 38.70           C
ATOM   1191  C   ALA B 163       2.725  16.400  67.528  1.00 38.70           C
ATOM   1192  O   ALA B 163       3.935  16.184  67.512  1.00 38.70           O
ATOM   1193  N   ALA B 164       2.188  17.487  68.106  1.00 39.85           N
ATOM   1194  CA  ALA B 164       3.048  18.431  68.742  1.00 39.85           C
ATOM   1195  CB  ALA B 164       2.306  19.606  69.399  1.00 39.85           C
ATOM   1196  C   ALA B 164       3.794  17.689  69.800  1.00 39.85           C
ATOM   1197  O   ALA B 164       3.260  16.790  70.449  1.00 39.85           O
ATOM   1198  N   SER B 165       5.079  18.047  69.974  1.00 60.06           N
ATOM   1199  CA  SER B 165       5.911  17.375  70.916  1.00 60.06           C
ATOM   1200  CB  SER B 165       7.168  16.734  70.301  1.00 60.06           C
ATOM   1201  OG  SER B 165       8.088  17.739  69.901  1.00 60.06           O
ATOM   1202  C   SER B 165       6.385  18.402  71.874  1.00 60.06           C
ATOM   1203  O   SER B 165       6.165  19.596  71.685  1.00 60.06           O
ATOM   1204  N   LYS B 166       7.020  17.947  72.961  1.00 65.03           N
ATOM   1205  CA  LYS B 166       7.505  18.871  73.933  1.00 65.03           C
ATOM   1206  CB  LYS B 166       6.761  18.742  75.270  1.00 65.03           C
ATOM   1207  CG  LYS B 166       5.261  18.989  75.114  1.00 65.03           C
ATOM   1208  CD  LYS B 166       4.422  18.444  76.269  1.00 65.03           C
ATOM   1209  CE  LYS B 166       2.923  18.412  75.963  1.00 65.03           C
ATOM   1210  NZ  LYS B 166       2.204  17.652  77.009  1.00 65.03           N
ATOM   1211  C   LYS B 166       8.929  18.497  74.162  1.00 65.03           C
ATOM   1212  O   LYS B 166       9.315  17.347  73.954  1.00 65.03           O
ATOM   1213  N   LYS B 167       9.759  19.476  74.564  1.00121.29           N
ATOM   1214  CA  LYS B 167      11.145  19.196  74.803  1.00121.29           C
ATOM   1215  CB  LYS B 167      12.057  19.812  73.729  1.00121.29           C
ATOM   1216  CG  LYS B 167      11.655  19.434  72.300  1.00121.29           C
ATOM   1217  CD  LYS B 167      11.664  17.929  72.023  1.00121.29           C
ATOM   1218  CE  LYS B 167      11.223  17.557  70.604  1.00121.29           C
ATOM   1219  NZ  LYS B 167      12.328  17.791  69.647  1.00121.29           N
ATOM   1220  C   LYS B 167      11.508  19.860  76.103  1.00121.29           C
ATOM   1221  O   LYS B 167      11.017  20.945  76.407  1.00121.29           O
ATOM   1222  N   LEU B 168      12.367  19.217  76.922  1.00 90.35           N
ATOM   1223  CA  LEU B 168      12.791  19.824  78.159  1.00 90.35           C
ATOM   1224  CB  LEU B 168      13.377  18.833  79.184  1.00 90.35           C
ATOM   1225  CG  LEU B 168      12.355  17.822  79.738  1.00 90.35           C
ATOM   1226  CD1 LEU B 168      11.890  16.839  78.654  1.00 90.35           C
ATOM   1227  CD2 LEU B 168      12.891  17.113  80.992  1.00 90.35           C
ATOM   1228  C   LEU B 168      13.853  20.838  77.852  1.00 90.35           C
ATOM   1229  O   LEU B 168      14.646  20.653  76.930  1.00 90.35           O
ATOM   1230  N   SER B 169      13.889  21.955  78.616  1.00 81.39           N
ATOM   1231  CA  SER B 169      14.902  22.946  78.384  1.00 81.39           C
ATOM   1232  CB  SER B 169      14.394  24.153  77.582  1.00 81.39           C
ATOM   1233  OG  SER B 169      14.003  23.712  76.291  1.00 81.39           O
ATOM   1234  C   SER B 169      15.397  23.433  79.709  1.00 81.39           C
ATOM   1235  O   SER B 169      14.669  23.419  80.701  1.00 81.39           O
ATOM   1236  N   PHE B 170      16.676  23.864  79.753  1.00 68.76           N
ATOM   1237  CA  PHE B 170      17.281  24.321  80.970  1.00 68.76           C
ATOM   1238  CB  PHE B 170      18.445  23.408  81.414  1.00 68.76           C
ATOM   1239  CG  PHE B 170      19.128  23.951  82.625  1.00 68.76           C
ATOM   1240  CD1 PHE B 170      18.512  23.945  83.856  1.00 68.76           C
ATOM   1241  CD2 PHE B 170      20.414  24.429  82.529  1.00 68.76           C
ATOM   1242  CE1 PHE B 170      19.159  24.439  84.967  1.00 68.76           C
ATOM   1243  CE2 PHE B 170      21.067  24.923  83.633  1.00 68.76           C
ATOM   1244  CZ  PHE B 170      20.440  24.927  84.856  1.00 68.76           C
ATOM   1245  C   PHE B 170      17.811  25.695  80.723  1.00 68.76           C
ATOM   1246  O   PHE B 170      18.411  25.960  79.683  1.00 68.76           O
ATOM   1247  N   ALA B 171      17.555  26.626  81.668  1.00 44.38           N
ATOM   1248  CA  ALA B 171      18.101  27.947  81.555  1.00 44.38           C
ATOM   1249  CB  ALA B 171      17.041  29.066  81.562  1.00 44.38           C
ATOM   1250  C   ALA B 171      18.943  28.131  82.772  1.00 44.38           C
ATOM   1251  O   ALA B 171      18.458  28.042  83.900  1.00 44.38           O
ATOM   1252  N   PRO B 172      20.202  28.391  82.565  1.00 88.09           N
ATOM   1253  CA  PRO B 172      21.138  28.541  83.640  1.00 88.09           C
ATOM   1254  CD  PRO B 172      20.845  28.230  81.275  1.00 88.09           C
ATOM   1255  CB  PRO B 172      22.527  28.480  82.999  1.00 88.09           C
ATOM   1256  CG  PRO B 172      22.270  28.758  81.504  1.00 88.09           C
ATOM   1257  C   PRO B 172      20.887  29.821  84.354  1.00 88.09           C
ATOM   1258  O   PRO B 172      20.511  30.799  83.711  1.00 88.09           O
ATOM   1259  N   ALA B 173      21.104  29.833  85.682  1.00 29.38           N
ATOM   1260  CA  ALA B 173      20.924  31.019  86.459  1.00 29.38           C
ATOM   1261  CB  ALA B 173      20.818  30.761  87.973  1.00 29.38           C
ATOM   1262  C   ALA B 173      22.116  31.882  86.214  1.00 29.38           C
ATOM   1263  O   ALA B 173      23.116  31.442  85.650  1.00 29.38           O
ATOM   1264  N   LYS B 174      22.016  33.160  86.621  1.00110.94           N
ATOM   1265  CA  LYS B 174      23.068  34.105  86.408  1.00110.94           C
ATOM   1266  CB  LYS B 174      22.685  35.538  86.825  1.00110.94           C
ATOM   1267  CG  LYS B 174      22.298  35.717  88.292  0.00110.94           C
ATOM   1268  CD  LYS B 174      22.208  37.190  88.694  0.00110.94           C
ATOM   1269  CE  LYS B 174      21.366  38.024  87.725  0.00110.94           C
ATOM   1270  NZ  LYS B 174      21.251  39.414  88.217  0.00110.94           N
ATOM   1271  C   LYS B 174      24.299  33.677  87.148  1.00110.94           C
ATOM   1272  O   LYS B 174      25.411  33.871  86.659  1.00110.94           O
ATOM   1273  N   ALA B 175      24.143  33.089  88.350  1.00 26.13           N
ATOM   1274  CA  ALA B 175      25.293  32.699  89.118  1.00 26.13           C
ATOM   1275  CB  ALA B 175      24.925  32.094  90.484  1.00 26.13           C
ATOM   1276  C   ALA B 175      26.057  31.656  88.363  1.00 26.13           C
ATOM   1277  O   ALA B 175      27.281  31.725  88.259  1.00 26.13           O
ATOM   1278  N   VAL B 176      25.341  30.669  87.793  1.00 29.79           N
ATOM   1279  CA  VAL B 176      25.973  29.595  87.083  1.00 29.79           C
ATOM   1280  CB  VAL B 176      24.987  28.586  86.580  1.00 29.79           C
ATOM   1281  CG1 VAL B 176      25.754  27.489  85.822  1.00 29.79           C
ATOM   1282  CG2 VAL B 176      24.169  28.071  87.776  1.00 29.79           C
ATOM   1283  C   VAL B 176      26.682  30.162  85.895  1.00 29.79           C
ATOM   1284  O   VAL B 176      27.809  29.775  85.586  1.00 29.79           O
ATOM   1285  N   LYS B 177      26.029  31.104  85.190  1.00 33.20           N
ATOM   1286  CA  LYS B 177      26.611  31.674  84.009  1.00 33.20           C
ATOM   1287  CB  LYS B 177      25.658  32.612  83.248  1.00 33.20           C
ATOM   1288  CG  LYS B 177      24.526  31.857  82.550  1.00 33.20           C
ATOM   1289  CD  LYS B 177      23.422  32.764  82.008  1.00 33.20           C
ATOM   1290  CE  LYS B 177      22.277  31.999  81.339  1.00 33.20           C
ATOM   1291  NZ  LYS B 177      21.239  32.946  80.874  1.00 33.20           N
ATOM   1292  C   LYS B 177      27.843  32.448  84.360  1.00 33.20           C
ATOM   1293  O   LYS B 177      28.847  32.380  83.654  1.00 33.20           O
ATOM   1294  N   ASP B 178      27.795  33.206  85.468  1.00 75.56           N
ATOM   1295  CA  ASP B 178      28.900  34.032  85.855  1.00 75.56           C
ATOM   1296  CB  ASP B 178      28.561  34.941  87.054  1.00 75.56           C
ATOM   1297  CG  ASP B 178      29.656  35.987  87.198  1.00 75.56           C
ATOM   1298  OD1 ASP B 178      30.828  35.586  87.427  1.00 75.56           O
ATOM   1299  OD2 ASP B 178      29.333  37.199  87.069  1.00 75.56           O
ATOM   1300  C   ASP B 178      30.066  33.167  86.214  1.00 75.56           C
ATOM   1301  O   ASP B 178      31.212  33.512  85.930  1.00 75.56           O
ATOM   1302  N   LYS B 179      29.804  32.015  86.858  1.00 65.26           N
ATOM   1303  CA  LYS B 179      30.860  31.145  87.291  1.00 65.26           C
ATOM   1304  CB  LYS B 179      30.322  29.957  88.103  1.00 65.26           C
ATOM   1305  CG  LYS B 179      29.566  30.398  89.359  1.00 65.26           C
ATOM   1306  CD  LYS B 179      28.744  29.284  90.007  1.00 65.26           C
ATOM   1307  CE  LYS B 179      27.756  29.791  91.060  1.00 65.26           C
ATOM   1308  NZ  LYS B 179      28.465  30.601  92.075  1.00 65.26           N
ATOM   1309  C   LYS B 179      31.596  30.608  86.101  1.00 65.26           C
ATOM   1310  O   LYS B 179      32.826  30.568  86.095  1.00 65.26           O
ATOM   1311  N   LEU B 180      30.859  30.174  85.058  1.00149.10           N
ATOM   1312  CA  LEU B 180      31.481  29.614  83.890  1.00149.10           C
ATOM   1313  CB  LEU B 180      30.475  29.027  82.888  1.00149.10           C
ATOM   1314  CG  LEU B 180      29.725  27.804  83.447  1.00149.10           C
ATOM   1315  CD1 LEU B 180      28.858  27.149  82.366  1.00149.10           C
ATOM   1316  CD2 LEU B 180      30.686  26.809  84.119  1.00149.10           C
ATOM   1317  C   LEU B 180      32.281  30.672  83.199  1.00149.10           C
ATOM   1318  O   LEU B 180      33.390  30.410  82.735  1.00149.10           O
ATOM   1319  N   ASN B 181      31.732  31.894  83.068  1.00106.79           N
ATOM   1320  CA  ASN B 181      32.549  32.929  82.510  1.00106.79           C
ATOM   1321  CB  ASN B 181      32.246  33.310  81.041  1.00106.79           C
ATOM   1322  CG  ASN B 181      30.857  33.920  80.922  1.00106.79           C
ATOM   1323  OD1 ASN B 181      30.707  35.135  80.795  1.00106.79           O
ATOM   1324  ND2 ASN B 181      29.811  33.052  80.955  1.00106.79           N
ATOM   1325  C   ASN B 181      32.362  34.137  83.363  1.00106.79           C
ATOM   1326  O   ASN B 181      31.252  34.639  83.534  1.00106.79           O
ATOM   1327  N   GLY B 182      33.469  34.637  83.935  1.00 14.02           N
ATOM   1328  CA  GLY B 182      33.378  35.798  84.764  1.00 14.02           C
ATOM   1329  C   GLY B 182      34.360  36.808  84.184  1.00 14.02           C
ATOM   1330  O   GLY B 182      35.560  36.448  84.060  1.00 14.02           O
ATOM   1331  OXT GLY B 182      33.926  37.944  83.854  1.00 14.02           O
TER    1332      GLY B 182
END
