# Supplementary material for: Comparison of histone-like HU protein DNA-binding properties and HU/IHF protein sequence alignment
Source: PLoS One. 2017 Nov 13;12(11):e0188037. doi: 10.1371/journal.pone.0188037 (PMC5683647; doi:10.1371/journal.pone.0188037)
Supplement: S3 File — (ZIP) [file pone.0188037.s003.zip › E2_2.pdb]

EXPDTA    THEORETICAL MODEL, MODELLER 9.17 2017/01/19 01:11:49
REMARK   6 MODELLER OBJECTIVE FUNCTION:       764.1983
REMARK   6 MODELLER BEST TEMPLATE % SEQ ID:  28.804
REMARK   6 SEQUENCE: E2_2
REMARK   6 DOPE score: -16354.02344
REMARK   6 GA341 score: 0.92913
REMARK   6 TEMPLATE: 1p71 1:A - 91:B MODELS 1:A - 184:B AT 28.8%
ATOM      1  N   MET A   1       6.698  26.281  97.070  1.00150.21           N
ATOM      2  CA  MET A   1       7.298  25.640  98.250  1.00150.21           C
ATOM      3  CB  MET A   1       7.473  24.126  98.046  1.00150.21           C
ATOM      4  CG  MET A   1       6.168  23.332  98.105  1.00150.21           C
ATOM      5  SD  MET A   1       6.372  21.541  97.859  1.00150.21           S
ATOM      6  CE  MET A   1       4.612  21.143  98.067  1.00150.21           C
ATOM      7  C   MET A   1       8.627  26.215  98.532  1.00150.21           C
ATOM      8  O   MET A   1       9.485  26.225  97.642  1.00150.21           O
ATOM      9  N   THR A   2       8.765  26.758  99.772  1.00233.28           N
ATOM     10  CA  THR A   2      10.042  27.105 100.317  1.00233.28           C
ATOM     11  CB  THR A   2       9.966  27.900 101.599  1.00233.28           C
ATOM     12  OG1 THR A   2      11.272  28.174 102.084  1.00233.28           O
ATOM     13  CG2 THR A   2       9.102  27.190 102.656  1.00233.28           C
ATOM     14  C   THR A   2      10.564  25.731 100.519  1.00233.28           C
ATOM     15  O   THR A   2      10.479  25.100 101.568  1.00233.28           O
ATOM     16  N   THR A   3      11.122  25.269  99.405  1.00233.13           N
ATOM     17  CA  THR A   3      11.352  23.912  99.100  1.00233.13           C
ATOM     18  CB  THR A   3      11.713  23.706  97.661  1.00233.13           C
ATOM     19  OG1 THR A   3      10.582  24.014  96.862  1.00233.13           O
ATOM     20  CG2 THR A   3      12.175  22.262  97.421  1.00233.13           C
ATOM     21  C   THR A   3      12.273  23.150  99.941  1.00233.13           C
ATOM     22  O   THR A   3      11.933  22.013 100.260  1.00233.13           O
ATOM     23  N   THR A   4      13.442  23.689 100.310  1.00 61.04           N
ATOM     24  CA  THR A   4      14.309  22.812 101.032  1.00 61.04           C
ATOM     25  CB  THR A   4      15.621  23.443 101.386  1.00 61.04           C
ATOM     26  OG1 THR A   4      16.311  23.822 100.206  1.00 61.04           O
ATOM     27  CG2 THR A   4      16.456  22.434 102.190  1.00 61.04           C
ATOM     28  C   THR A   4      13.663  22.388 102.316  1.00 61.04           C
ATOM     29  O   THR A   4      13.472  21.196 102.552  1.00 61.04           O
ATOM     30  N   ASN A   5      13.242  23.355 103.146  1.00 40.91           N
ATOM     31  CA  ASN A   5      12.682  23.008 104.420  1.00 40.91           C
ATOM     32  CB  ASN A   5      12.373  24.243 105.284  1.00 40.91           C
ATOM     33  CG  ASN A   5      13.685  24.938 105.612  1.00 40.91           C
ATOM     34  OD1 ASN A   5      14.762  24.367 105.452  1.00 40.91           O
ATOM     35  ND2 ASN A   5      13.593  26.206 106.094  1.00 40.91           N
ATOM     36  C   ASN A   5      11.383  22.289 104.235  1.00 40.91           C
ATOM     37  O   ASN A   5      11.156  21.234 104.825  1.00 40.91           O
ATOM     38  N   GLU A   6      10.505  22.846 103.381  1.00 67.81           N
ATOM     39  CA  GLU A   6       9.179  22.326 103.206  1.00 67.81           C
ATOM     40  CB  GLU A   6       8.320  23.182 102.260  1.00 67.81           C
ATOM     41  CG  GLU A   6       7.881  24.511 102.875  1.00 67.81           C
ATOM     42  CD  GLU A   6       6.765  24.211 103.863  1.00 67.81           C
ATOM     43  OE1 GLU A   6       6.348  23.024 103.938  1.00 67.81           O
ATOM     44  OE2 GLU A   6       6.312  25.161 104.556  1.00 67.81           O
ATOM     45  C   GLU A   6       9.229  20.952 102.631  1.00 67.81           C
ATOM     46  O   GLU A   6       8.486  20.071 103.058  1.00 67.81           O
ATOM     47  N   ILE A   7      10.108  20.729 101.640  1.00 91.03           N
ATOM     48  CA  ILE A   7      10.161  19.440 101.020  1.00 91.03           C
ATOM     49  CB  ILE A   7      11.069  19.390  99.829  1.00 91.03           C
ATOM     50  CG1 ILE A   7      10.471  20.237  98.697  1.00 91.03           C
ATOM     51  CG2 ILE A   7      11.281  17.919  99.442  1.00 91.03           C
ATOM     52  CD1 ILE A   7       9.103  19.750  98.219  1.00 91.03           C
ATOM     53  C   ILE A   7      10.603  18.417 102.015  1.00 91.03           C
ATOM     54  O   ILE A   7      10.061  17.313 102.054  1.00 91.03           O
ATOM     55  N   ALA A   8      11.594  18.753 102.858  1.00 31.36           N
ATOM     56  CA  ALA A   8      12.082  17.803 103.815  1.00 31.36           C
ATOM     57  CB  ALA A   8      13.198  18.381 104.704  1.00 31.36           C
ATOM     58  C   ALA A   8      10.948  17.415 104.713  1.00 31.36           C
ATOM     59  O   ALA A   8      10.779  16.239 105.034  1.00 31.36           O
ATOM     60  N   ASP A   9      10.120  18.398 105.118  1.00 35.04           N
ATOM     61  CA  ASP A   9       9.044  18.145 106.034  1.00 35.04           C
ATOM     62  CB  ASP A   9       8.222  19.408 106.347  1.00 35.04           C
ATOM     63  CG  ASP A   9       9.080  20.325 107.206  1.00 35.04           C
ATOM     64  OD1 ASP A   9      10.081  19.822 107.785  1.00 35.04           O
ATOM     65  OD2 ASP A   9       8.748  21.537 107.299  1.00 35.04           O
ATOM     66  C   ASP A   9       8.107  17.140 105.440  1.00 35.04           C
ATOM     67  O   ASP A   9       7.708  16.191 106.113  1.00 35.04           O
ATOM     68  N   LYS A  10       7.731  17.319 104.161  1.00135.23           N
ATOM     69  CA  LYS A  10       6.820  16.410 103.520  1.00135.23           C
ATOM     70  CB  LYS A  10       6.383  16.864 102.117  1.00135.23           C
ATOM     71  CG  LYS A  10       5.519  15.821 101.401  1.00135.23           C
ATOM     72  CD  LYS A  10       4.200  15.507 102.111  1.00135.23           C
ATOM     73  CE  LYS A  10       3.038  16.414 101.705  1.00135.23           C
ATOM     74  NZ  LYS A  10       1.801  15.983 102.393  1.00135.23           N
ATOM     75  C   LYS A  10       7.451  15.060 103.377  1.00135.23           C
ATOM     76  O   LYS A  10       6.785  14.040 103.547  1.00135.23           O
ATOM     77  N   ILE A  11       8.755  15.028 103.041  1.00 46.05           N
ATOM     78  CA  ILE A  11       9.484  13.810 102.806  1.00 46.05           C
ATOM     79  CB  ILE A  11      10.901  14.074 102.390  1.00 46.05           C
ATOM     80  CG1 ILE A  11      10.945  14.896 101.093  1.00 46.05           C
ATOM     81  CG2 ILE A  11      11.627  12.721 102.296  1.00 46.05           C
ATOM     82  CD1 ILE A  11      12.308  15.538 100.844  1.00 46.05           C
ATOM     83  C   ILE A  11       9.574  13.012 104.069  1.00 46.05           C
ATOM     84  O   ILE A  11       9.322  11.808 104.083  1.00 46.05           O
ATOM     85  N   ALA A  12       9.917  13.675 105.186  1.00 30.32           N
ATOM     86  CA  ALA A  12      10.093  12.969 106.418  1.00 30.32           C
ATOM     87  CB  ALA A  12      10.425  13.897 107.598  1.00 30.32           C
ATOM     88  C   ALA A  12       8.797  12.295 106.723  1.00 30.32           C
ATOM     89  O   ALA A  12       8.775  11.164 107.205  1.00 30.32           O
ATOM     90  N   ALA A  13       7.677  12.993 106.462  1.00 36.84           N
ATOM     91  CA  ALA A  13       6.381  12.443 106.726  1.00 36.84           C
ATOM     92  CB  ALA A  13       5.256  13.466 106.494  1.00 36.84           C
ATOM     93  C   ALA A  13       6.089  11.257 105.846  1.00 36.84           C
ATOM     94  O   ALA A  13       5.668  10.212 106.342  1.00 36.84           O
ATOM     95  N   ASP A  14       6.296  11.367 104.515  1.00119.51           N
ATOM     96  CA  ASP A  14       5.922  10.251 103.684  1.00119.51           C
ATOM     97  CB  ASP A  14       5.602  10.585 102.205  1.00119.51           C
ATOM     98  CG  ASP A  14       6.754  11.234 101.463  1.00119.51           C
ATOM     99  OD1 ASP A  14       7.778  11.577 102.099  1.00119.51           O
ATOM    100  OD2 ASP A  14       6.598  11.415 100.223  1.00119.51           O
ATOM    101  C   ASP A  14       6.856   9.083 103.823  1.00119.51           C
ATOM    102  O   ASP A  14       6.425   7.933 103.764  1.00119.51           O
ATOM    103  N   HIS A  15       8.166   9.345 103.977  1.00109.50           N
ATOM    104  CA  HIS A  15       9.175   8.334 104.166  1.00109.50           C
ATOM    105  ND1 HIS A  15      12.496   7.336 103.425  1.00109.50           N
ATOM    106  CG  HIS A  15      11.662   7.842 104.392  1.00109.50           C
ATOM    107  CB  HIS A  15      10.609   8.884 104.119  1.00109.50           C
ATOM    108  NE2 HIS A  15      13.058   6.327 105.324  1.00109.50           N
ATOM    109  CD2 HIS A  15      12.022   7.211 105.545  1.00109.50           C
ATOM    110  CE1 HIS A  15      13.306   6.435 104.034  1.00109.50           C
ATOM    111  C   HIS A  15       9.077   7.728 105.526  1.00109.50           C
ATOM    112  O   HIS A  15       9.343   6.539 105.683  1.00109.50           O
ATOM    113  N   LYS A  16       8.668   8.522 106.535  1.00 89.98           N
ATOM    114  CA  LYS A  16       8.721   8.115 107.914  1.00 89.98           C
ATOM    115  CB  LYS A  16       8.209   6.687 108.176  1.00 89.98           C
ATOM    116  CG  LYS A  16       6.723   6.473 107.898  1.00 89.98           C
ATOM    117  CD  LYS A  16       6.322   4.998 107.956  1.00 89.98           C
ATOM    118  CE  LYS A  16       4.839   4.746 107.683  1.00 89.98           C
ATOM    119  NZ  LYS A  16       4.575   4.844 106.231  1.00 89.98           N
ATOM    120  C   LYS A  16      10.148   8.145 108.385  1.00 89.98           C
ATOM    121  O   LYS A  16      10.568   7.288 109.162  1.00 89.98           O
ATOM    122  N   LEU A  17      10.937   9.136 107.913  1.00139.37           N
ATOM    123  CA  LEU A  17      12.294   9.294 108.368  1.00139.37           C
ATOM    124  CB  LEU A  17      13.324   9.273 107.230  1.00139.37           C
ATOM    125  CG  LEU A  17      14.781   9.124 107.676  1.00139.37           C
ATOM    126  CD1 LEU A  17      14.956   7.876 108.556  1.00139.37           C
ATOM    127  CD2 LEU A  17      15.705   9.074 106.447  1.00139.37           C
ATOM    128  C   LEU A  17      12.379  10.628 109.042  1.00139.37           C
ATOM    129  O   LEU A  17      11.558  11.513 108.796  1.00139.37           O
ATOM    130  N   THR A  18      13.397  10.808 109.909  1.00109.47           N
ATOM    131  CA  THR A  18      13.518  12.018 110.670  1.00109.47           C
ATOM    132  CB  THR A  18      14.638  11.981 111.671  1.00109.47           C
ATOM    133  OG1 THR A  18      14.515  13.051 112.593  1.00109.47           O
ATOM    134  CG2 THR A  18      15.972  12.095 110.925  1.00109.47           C
ATOM    135  C   THR A  18      13.750  13.155 109.727  1.00109.47           C
ATOM    136  O   THR A  18      14.199  12.970 108.597  1.00109.47           O
ATOM    137  N   LYS A  19      13.416  14.376 110.185  1.00 71.39           N
ATOM    138  CA  LYS A  19      13.545  15.550 109.375  1.00 71.39           C
ATOM    139  CB  LYS A  19      13.078  16.832 110.082  1.00 71.39           C
ATOM    140  CG  LYS A  19      13.217  18.076 109.202  1.00 71.39           C
ATOM    141  CD  LYS A  19      12.458  19.297 109.725  1.00 71.39           C
ATOM    142  CE  LYS A  19      12.626  20.540 108.848  0.00 71.39           C
ATOM    143  NZ  LYS A  19      11.833  21.660 109.402  0.00 71.39           N
ATOM    144  C   LYS A  19      14.986  15.723 109.038  1.00 71.39           C
ATOM    145  O   LYS A  19      15.327  16.151 107.936  1.00 71.39           O
ATOM    146  N   ALA A  20      15.882  15.419 109.995  1.00 29.00           N
ATOM    147  CA  ALA A  20      17.279  15.570 109.730  1.00 29.00           C
ATOM    148  CB  ALA A  20      18.158  15.264 110.956  1.00 29.00           C
ATOM    149  C   ALA A  20      17.683  14.621 108.639  1.00 29.00           C
ATOM    150  O   ALA A  20      18.397  15.000 107.716  1.00 29.00           O
ATOM    151  N   GLN A  21      17.214  13.357 108.713  1.00 61.07           N
ATOM    152  CA  GLN A  21      17.600  12.345 107.770  1.00 61.07           C
ATOM    153  CB  GLN A  21      17.149  10.941 108.196  1.00 61.07           C
ATOM    154  CG  GLN A  21      17.895  10.438 109.433  1.00 61.07           C
ATOM    155  CD  GLN A  21      17.364   9.058 109.777  1.00 61.07           C
ATOM    156  OE1 GLN A  21      17.717   8.071 109.134  1.00 61.07           O
ATOM    157  NE2 GLN A  21      16.486   8.981 110.811  1.00 61.07           N
ATOM    158  C   GLN A  21      17.064  12.649 106.407  1.00 61.07           C
ATOM    159  O   GLN A  21      17.743  12.432 105.403  1.00 61.07           O
ATOM    160  N   GLY A  22      15.823  13.155 106.323  1.00 26.75           N
ATOM    161  CA  GLY A  22      15.311  13.487 105.028  1.00 26.75           C
ATOM    162  C   GLY A  22      16.219  14.542 104.482  1.00 26.75           C
ATOM    163  O   GLY A  22      16.587  14.526 103.309  1.00 26.75           O
ATOM    164  N   LYS A  23      16.613  15.499 105.340  1.00 59.32           N
ATOM    165  CA  LYS A  23      17.457  16.566 104.893  1.00 59.32           C
ATOM    166  CB  LYS A  23      17.703  17.631 105.975  1.00 59.32           C
ATOM    167  CG  LYS A  23      16.450  18.431 106.333  1.00 59.32           C
ATOM    168  CD  LYS A  23      16.620  19.304 107.576  1.00 59.32           C
ATOM    169  CE  LYS A  23      16.699  18.504 108.877  1.00 59.32           C
ATOM    170  NZ  LYS A  23      16.940  19.418 110.015  1.00 59.32           N
ATOM    171  C   LYS A  23      18.789  16.017 104.485  1.00 59.32           C
ATOM    172  O   LYS A  23      19.339  16.413 103.459  1.00 59.32           O
ATOM    173  N   ALA A  24      19.347  15.084 105.280  1.00 33.79           N
ATOM    174  CA  ALA A  24      20.653  14.564 104.998  1.00 33.79           C
ATOM    175  CB  ALA A  24      21.159  13.614 106.095  1.00 33.79           C
ATOM    176  C   ALA A  24      20.646  13.821 103.696  1.00 33.79           C
ATOM    177  O   ALA A  24      21.526  14.013 102.858  1.00 33.79           O
ATOM    178  N   ILE A  25      19.638  12.957 103.486  1.00 94.77           N
ATOM    179  CA  ILE A  25      19.559  12.184 102.278  1.00 94.77           C
ATOM    180  CB  ILE A  25      18.440  11.199 102.294  1.00 94.77           C
ATOM    181  CG1 ILE A  25      18.421  10.426 100.975  1.00 94.77           C
ATOM    182  CG2 ILE A  25      17.138  11.939 102.616  1.00 94.77           C
ATOM    183  CD1 ILE A  25      17.305   9.398 100.920  1.00 94.77           C
ATOM    184  C   ILE A  25      19.331  13.078 101.101  1.00 94.77           C
ATOM    185  O   ILE A  25      19.927  12.888 100.042  1.00 94.77           O
ATOM    186  N   VAL A  26      18.435  14.068 101.248  1.00 38.33           N
ATOM    187  CA  VAL A  26      18.115  14.952 100.163  1.00 38.33           C
ATOM    188  CB  VAL A  26      17.026  15.922 100.513  1.00 38.33           C
ATOM    189  CG1 VAL A  26      16.894  16.943  99.370  1.00 38.33           C
ATOM    190  CG2 VAL A  26      15.733  15.134 100.777  1.00 38.33           C
ATOM    191  C   VAL A  26      19.326  15.749  99.773  1.00 38.33           C
ATOM    192  O   VAL A  26      19.601  15.926  98.588  1.00 38.33           O
ATOM    193  N   GLU A  27      20.100  16.251 100.751  1.00 29.68           N
ATOM    194  CA  GLU A  27      21.220  17.088 100.416  1.00 29.68           C
ATOM    195  CB  GLU A  27      21.993  17.574 101.656  1.00 29.68           C
ATOM    196  CG  GLU A  27      21.198  18.515 102.561  1.00 29.68           C
ATOM    197  CD  GLU A  27      22.089  18.893 103.736  1.00 29.68           C
ATOM    198  OE1 GLU A  27      23.253  18.408 103.776  1.00 29.68           O
ATOM    199  OE2 GLU A  27      21.618  19.667 104.611  1.00 29.68           O
ATOM    200  C   GLU A  27      22.183  16.292  99.597  1.00 29.68           C
ATOM    201  O   GLU A  27      22.708  16.770  98.593  1.00 29.68           O
ATOM    202  N   ALA A  28      22.423  15.037 100.012  1.00 31.35           N
ATOM    203  CA  ALA A  28      23.363  14.185  99.350  1.00 31.35           C
ATOM    204  CB  ALA A  28      23.523  12.823 100.047  1.00 31.35           C
ATOM    205  C   ALA A  28      22.916  13.918  97.946  1.00 31.35           C
ATOM    206  O   ALA A  28      23.742  13.868  97.039  1.00 31.35           O
ATOM    207  N   VAL A  29      21.599  13.716  97.726  1.00103.84           N
ATOM    208  CA  VAL A  29      21.142  13.378  96.405  1.00103.84           C
ATOM    209  CB  VAL A  29      19.686  12.999  96.326  1.00103.84           C
ATOM    210  CG1 VAL A  29      19.450  11.793  97.251  1.00103.84           C
ATOM    211  CG2 VAL A  29      18.799  14.218  96.613  1.00103.84           C
ATOM    212  C   VAL A  29      21.381  14.507  95.447  1.00103.84           C
ATOM    213  O   VAL A  29      21.869  14.286  94.341  1.00103.84           O
ATOM    214  N   PHE A  30      21.049  15.752  95.846  1.00 47.24           N
ATOM    215  CA  PHE A  30      21.210  16.883  94.973  1.00 47.24           C
ATOM    216  CB  PHE A  30      20.625  18.190  95.540  1.00 47.24           C
ATOM    217  CG  PHE A  30      19.140  18.077  95.483  1.00 47.24           C
ATOM    218  CD1 PHE A  30      18.430  17.543  96.534  1.00 47.24           C
ATOM    219  CD2 PHE A  30      18.458  18.505  94.367  1.00 47.24           C
ATOM    220  CE1 PHE A  30      17.060  17.439  96.469  1.00 47.24           C
ATOM    221  CE2 PHE A  30      17.089  18.404  94.299  1.00 47.24           C
ATOM    222  CZ  PHE A  30      16.386  17.872  95.353  1.00 47.24           C
ATOM    223  C   PHE A  30      22.660  17.109  94.693  1.00 47.24           C
ATOM    224  O   PHE A  30      23.033  17.449  93.572  1.00 47.24           O
ATOM    225  N   ALA A  31      23.515  16.950  95.721  1.00 24.59           N
ATOM    226  CA  ALA A  31      24.924  17.161  95.553  1.00 24.59           C
ATOM    227  CB  ALA A  31      25.714  16.963  96.857  1.00 24.59           C
ATOM    228  C   ALA A  31      25.447  16.165  94.565  1.00 24.59           C
ATOM    229  O   ALA A  31      26.259  16.500  93.705  1.00 24.59           O
ATOM    230  N   ALA A  32      24.991  14.904  94.666  1.00 30.15           N
ATOM    231  CA  ALA A  32      25.455  13.853  93.806  1.00 30.15           C
ATOM    232  CB  ALA A  32      24.852  12.485  94.169  1.00 30.15           C
ATOM    233  C   ALA A  32      25.079  14.147  92.386  1.00 30.15           C
ATOM    234  O   ALA A  32      25.870  13.922  91.472  1.00 30.15           O
ATOM    235  N   ILE A  33      23.854  14.660  92.162  1.00 40.12           N
ATOM    236  CA  ILE A  33      23.385  14.923  90.829  1.00 40.12           C
ATOM    237  CB  ILE A  33      21.980  15.461  90.809  1.00 40.12           C
ATOM    238  CG1 ILE A  33      20.992  14.433  91.388  1.00 40.12           C
ATOM    239  CG2 ILE A  33      21.651  15.886  89.369  1.00 40.12           C
ATOM    240  CD1 ILE A  33      19.605  15.014  91.661  1.00 40.12           C
ATOM    241  C   ILE A  33      24.261  15.952  90.178  1.00 40.12           C
ATOM    242  O   ILE A  33      24.666  15.791  89.027  1.00 40.12           O
ATOM    243  N   THR A  34      24.594  17.038  90.901  1.00 99.59           N
ATOM    244  CA  THR A  34      25.379  18.091  90.323  1.00 99.59           C
ATOM    245  CB  THR A  34      25.553  19.276  91.231  1.00 99.59           C
ATOM    246  OG1 THR A  34      26.103  20.365  90.506  1.00 99.59           O
ATOM    247  CG2 THR A  34      26.481  18.895  92.395  1.00 99.59           C
ATOM    248  C   THR A  34      26.735  17.560  89.972  1.00 99.59           C
ATOM    249  O   THR A  34      27.310  17.943  88.954  1.00 99.59           O
ATOM    250  N   GLY A  35      27.290  16.682  90.832  1.00 25.16           N
ATOM    251  CA  GLY A  35      28.594  16.120  90.622  1.00 25.16           C
ATOM    252  C   GLY A  35      28.614  15.248  89.402  1.00 25.16           C
ATOM    253  O   GLY A  35      29.554  15.301  88.613  1.00 25.16           O
ATOM    254  N   ALA A  36      27.587  14.395  89.222  1.00 33.55           N
ATOM    255  CA  ALA A  36      27.567  13.492  88.105  1.00 33.55           C
ATOM    256  CB  ALA A  36      26.374  12.520  88.146  1.00 33.55           C
ATOM    257  C   ALA A  36      27.474  14.273  86.830  1.00 33.55           C
ATOM    258  O   ALA A  36      28.148  13.965  85.849  1.00 33.55           O
ATOM    259  N   ALA A  37      26.617  15.310  86.815  1.00 33.81           N
ATOM    260  CA  ALA A  37      26.407  16.104  85.638  1.00 33.81           C
ATOM    261  CB  ALA A  37      25.299  17.154  85.825  1.00 33.81           C
ATOM    262  C   ALA A  37      27.665  16.836  85.275  1.00 33.81           C
ATOM    263  O   ALA A  37      28.035  16.903  84.104  1.00 33.81           O
ATOM    264  N   THR A  38      28.372  17.387  86.281  1.00104.62           N
ATOM    265  CA  THR A  38      29.538  18.193  86.031  1.00104.62           C
ATOM    266  CB  THR A  38      30.130  18.792  87.278  1.00104.62           C
ATOM    267  OG1 THR A  38      31.085  19.785  86.935  1.00104.62           O
ATOM    268  CG2 THR A  38      30.802  17.685  88.104  1.00104.62           C
ATOM    269  C   THR A  38      30.588  17.360  85.367  1.00104.62           C
ATOM    270  O   THR A  38      31.330  17.855  84.517  1.00104.62           O
ATOM    271  N   SER A  39      30.697  16.081  85.776  1.00 48.19           N
ATOM    272  CA  SER A  39      31.647  15.154  85.228  1.00 48.19           C
ATOM    273  CB  SER A  39      31.814  13.882  86.081  1.00 48.19           C
ATOM    274  OG  SER A  39      30.602  13.143  86.117  1.00 48.19           O
ATOM    275  C   SER A  39      31.222  14.739  83.849  1.00 48.19           C
ATOM    276  O   SER A  39      32.024  14.182  83.100  1.00 48.19           O
ATOM    277  N   GLY A  40      29.955  14.992  83.460  1.00 37.85           N
ATOM    278  CA  GLY A  40      29.544  14.623  82.132  1.00 37.85           C
ATOM    279  C   GLY A  40      28.694  13.384  82.144  1.00 37.85           C
ATOM    280  O   GLY A  40      28.384  12.843  81.085  1.00 37.85           O
ATOM    281  N   ALA A  41      28.321  12.877  83.337  1.00 36.62           N
ATOM    282  CA  ALA A  41      27.457  11.728  83.410  1.00 36.62           C
ATOM    283  CB  ALA A  41      27.585  10.943  84.728  1.00 36.62           C
ATOM    284  C   ALA A  41      26.033  12.190  83.290  1.00 36.62           C
ATOM    285  O   ALA A  41      25.722  13.356  83.526  1.00 36.62           O
ATOM    286  N   GLU A  42      25.126  11.268  82.899  1.00 81.27           N
ATOM    287  CA  GLU A  42      23.731  11.589  82.755  1.00 81.27           C
ATOM    288  CB  GLU A  42      23.126  11.003  81.470  1.00 81.27           C
ATOM    289  CG  GLU A  42      21.651  11.335  81.254  1.00 81.27           C
ATOM    290  CD  GLU A  42      21.241  10.672  79.947  1.00 81.27           C
ATOM    291  OE1 GLU A  42      21.509   9.451  79.797  1.00 81.27           O
ATOM    292  OE2 GLU A  42      20.661  11.379  79.078  1.00 81.27           O
ATOM    293  C   GLU A  42      23.007  10.962  83.904  1.00 81.27           C
ATOM    294  O   GLU A  42      23.192   9.784  84.199  1.00 81.27           O
ATOM    295  N   THR A  43      22.147  11.734  84.592  1.00113.04           N
ATOM    296  CA  THR A  43      21.436  11.172  85.703  1.00113.04           C
ATOM    297  CB  THR A  43      21.290  12.130  86.845  1.00113.04           C
ATOM    298  OG1 THR A  43      20.511  13.248  86.449  1.00113.04           O
ATOM    299  CG2 THR A  43      22.693  12.595  87.267  1.00113.04           C
ATOM    300  C   THR A  43      20.063  10.863  85.211  1.00113.04           C
ATOM    301  O   THR A  43      19.389  11.723  84.646  1.00113.04           O
ATOM    302  N   SER A  44      19.609   9.611  85.401  1.00 90.03           N
ATOM    303  CA  SER A  44      18.309   9.300  84.891  1.00 90.03           C
ATOM    304  CB  SER A  44      18.356   8.300  83.726  1.00 90.03           C
ATOM    305  OG  SER A  44      19.044   7.127  84.130  1.00 90.03           O
ATOM    306  C   SER A  44      17.460   8.726  85.977  1.00 90.03           C
ATOM    307  O   SER A  44      17.857   7.791  86.671  1.00 90.03           O
ATOM    308  N   ILE A  45      16.256   9.306  86.155  1.00142.04           N
ATOM    309  CA  ILE A  45      15.317   8.807  87.118  1.00142.04           C
ATOM    310  CB  ILE A  45      15.056   9.761  88.258  1.00142.04           C
ATOM    311  CG1 ILE A  45      14.181   9.087  89.327  1.00142.04           C
ATOM    312  CG2 ILE A  45      14.481  11.076  87.705  1.00142.04           C
ATOM    313  CD1 ILE A  45      14.878   7.938  90.056  1.00142.04           C
ATOM    314  C   ILE A  45      14.040   8.531  86.385  1.00142.04           C
ATOM    315  O   ILE A  45      13.423   9.422  85.800  1.00142.04           O
ATOM    316  N   PRO A  46      13.609   7.305  86.409  1.00 73.95           N
ATOM    317  CA  PRO A  46      12.443   6.973  85.646  1.00 73.95           C
ATOM    318  CD  PRO A  46      14.520   6.177  86.526  1.00 73.95           C
ATOM    319  CB  PRO A  46      12.372   5.448  85.634  1.00 73.95           C
ATOM    320  CG  PRO A  46      13.849   5.026  85.753  1.00 73.95           C
ATOM    321  C   PRO A  46      11.211   7.651  86.136  1.00 73.95           C
ATOM    322  O   PRO A  46      10.911   7.587  87.328  1.00 73.95           O
ATOM    323  N   GLY A  47      10.487   8.307  85.214  1.00 37.07           N
ATOM    324  CA  GLY A  47       9.238   8.928  85.519  1.00 37.07           C
ATOM    325  C   GLY A  47       9.479  10.365  85.852  1.00 37.07           C
ATOM    326  O   GLY A  47       8.729  11.228  85.401  1.00 37.07           O
ATOM    327  N   PHE A  48      10.515  10.658  86.667  1.00 70.65           N
ATOM    328  CA  PHE A  48      10.810  12.017  87.037  1.00 70.65           C
ATOM    329  CB  PHE A  48      11.748  12.095  88.256  1.00 70.65           C
ATOM    330  CG  PHE A  48      11.943  13.526  88.624  1.00 70.65           C
ATOM    331  CD1 PHE A  48      11.000  14.189  89.375  1.00 70.65           C
ATOM    332  CD2 PHE A  48      13.076  14.202  88.232  1.00 70.65           C
ATOM    333  CE1 PHE A  48      11.177  15.507  89.726  1.00 70.65           C
ATOM    334  CE2 PHE A  48      13.258  15.520  88.579  1.00 70.65           C
ATOM    335  CZ  PHE A  48      12.306  16.177  89.321  1.00 70.65           C
ATOM    336  C   PHE A  48      11.452  12.781  85.915  1.00 70.65           C
ATOM    337  O   PHE A  48      10.957  13.834  85.516  1.00 70.65           O
ATOM    338  N   GLY A  49      12.562  12.248  85.349  1.00 32.93           N
ATOM    339  CA  GLY A  49      13.241  12.975  84.307  1.00 32.93           C
ATOM    340  C   GLY A  49      14.718  12.696  84.369  1.00 32.93           C
ATOM    341  O   GLY A  49      15.182  11.897  85.182  1.00 32.93           O
ATOM    342  N   LYS A  50      15.502  13.365  83.492  1.00 74.82           N
ATOM    343  CA  LYS A  50      16.921  13.141  83.460  1.00 74.82           C
ATOM    344  CB  LYS A  50      17.404  12.424  82.188  1.00 74.82           C
ATOM    345  CG  LYS A  50      16.785  11.043  81.967  1.00 74.82           C
ATOM    346  CD  LYS A  50      17.048  10.488  80.565  1.00 74.82           C
ATOM    347  CE  LYS A  50      16.553  11.407  79.446  1.00 74.82           C
ATOM    348  NZ  LYS A  50      16.943  10.861  78.127  1.00 74.82           N
ATOM    349  C   LYS A  50      17.626  14.465  83.481  1.00 74.82           C
ATOM    350  O   LYS A  50      17.072  15.492  83.087  1.00 74.82           O
ATOM    351  N   PHE A  51      18.888  14.456  83.969  1.00 57.39           N
ATOM    352  CA  PHE A  51      19.713  15.631  84.017  1.00 57.39           C
ATOM    353  CB  PHE A  51      20.208  16.008  85.427  1.00 57.39           C
ATOM    354  CG  PHE A  51      19.072  16.443  86.288  1.00 57.39           C
ATOM    355  CD1 PHE A  51      18.297  15.514  86.942  1.00 57.39           C
ATOM    356  CD2 PHE A  51      18.794  17.782  86.459  1.00 57.39           C
ATOM    357  CE1 PHE A  51      17.251  15.911  87.742  1.00 57.39           C
ATOM    358  CE2 PHE A  51      17.748  18.184  87.257  1.00 57.39           C
ATOM    359  CZ  PHE A  51      16.978  17.247  87.904  1.00 57.39           C
ATOM    360  C   PHE A  51      20.962  15.309  83.256  1.00 57.39           C
ATOM    361  O   PHE A  51      21.493  14.204  83.365  1.00 57.39           O
ATOM    362  N   LYS A  52      21.466  16.268  82.454  1.00 99.94           N
ATOM    363  CA  LYS A  52      22.677  16.004  81.730  1.00 99.94           C
ATOM    364  CB  LYS A  52      22.457  15.230  80.418  1.00 99.94           C
ATOM    365  CG  LYS A  52      23.763  14.789  79.752  1.00 99.94           C
ATOM    366  CD  LYS A  52      23.587  13.731  78.659  1.00 99.94           C
ATOM    367  CE  LYS A  52      23.152  14.302  77.307  1.00 99.94           C
ATOM    368  NZ  LYS A  52      23.026  13.212  76.314  1.00 99.94           N
ATOM    369  C   LYS A  52      23.312  17.310  81.381  1.00 99.94           C
ATOM    370  O   LYS A  52      22.717  18.371  81.557  1.00 99.94           O
ATOM    371  N   VAL A  53      24.568  17.266  80.896  1.00 43.50           N
ATOM    372  CA  VAL A  53      25.219  18.473  80.485  1.00 43.50           C
ATOM    373  CB  VAL A  53      26.656  18.564  80.898  1.00 43.50           C
ATOM    374  CG1 VAL A  53      27.281  19.799  80.229  1.00 43.50           C
ATOM    375  CG2 VAL A  53      26.702  18.613  82.431  1.00 43.50           C
ATOM    376  C   VAL A  53      25.171  18.499  78.996  1.00 43.50           C
ATOM    377  O   VAL A  53      25.330  17.472  78.338  1.00 43.50           O
ATOM    378  N   LYS A  54      24.899  19.681  78.415  1.00112.46           N
ATOM    379  CA  LYS A  54      24.867  19.735  76.987  1.00112.46           C
ATOM    380  CB  LYS A  54      23.468  20.001  76.416  1.00112.46           C
ATOM    381  CG  LYS A  54      22.836  21.282  76.950  1.00112.46           C
ATOM    382  CD  LYS A  54      21.608  21.722  76.153  1.00112.46           C
ATOM    383  CE  LYS A  54      20.551  20.626  76.009  1.00112.46           C
ATOM    384  NZ  LYS A  54      19.401  21.135  75.230  1.00112.46           N
ATOM    385  C   LYS A  54      25.773  20.836  76.541  1.00112.46           C
ATOM    386  O   LYS A  54      25.830  21.900  77.154  1.00112.46           O
ATOM    387  N   ASP A  55      26.540  20.583  75.462  1.00 29.92           N
ATOM    388  CA  ASP A  55      27.423  21.586  74.945  1.00 29.92           C
ATOM    389  CB  ASP A  55      28.508  21.028  74.008  1.00 29.92           C
ATOM    390  CG  ASP A  55      29.505  20.239  74.847  1.00 29.92           C
ATOM    391  OD1 ASP A  55      29.517  20.432  76.093  1.00 29.92           O
ATOM    392  OD2 ASP A  55      30.272  19.437  74.252  1.00 29.92           O
ATOM    393  C   ASP A  55      26.595  22.544  74.160  1.00 29.92           C
ATOM    394  O   ASP A  55      25.627  22.152  73.510  1.00 29.92           O
ATOM    395  N   THR A  56      26.942  23.844  74.218  1.00109.00           N
ATOM    396  CA  THR A  56      26.196  24.783  73.440  1.00109.00           C
ATOM    397  CB  THR A  56      25.280  25.651  74.253  1.00109.00           C
ATOM    398  OG1 THR A  56      26.022  26.434  75.177  1.00109.00           O
ATOM    399  CG2 THR A  56      24.292  24.738  74.999  1.00109.00           C
ATOM    400  C   THR A  56      27.157  25.674  72.726  1.00109.00           C
ATOM    401  O   THR A  56      28.091  26.226  73.308  1.00109.00           O
ATOM    402  N   PRO A  57      26.938  25.793  71.449  1.00143.74           N
ATOM    403  CA  PRO A  57      27.770  26.664  70.666  1.00143.74           C
ATOM    404  CD  PRO A  57      26.549  24.609  70.697  1.00143.74           C
ATOM    405  CB  PRO A  57      27.651  26.185  69.222  1.00143.74           C
ATOM    406  CG  PRO A  57      27.310  24.693  69.364  1.00143.74           C
ATOM    407  C   PRO A  57      27.335  28.081  70.853  1.00143.74           C
ATOM    408  O   PRO A  57      26.252  28.307  71.391  1.00143.74           O
ATOM    409  N   GLU A  58      28.167  29.047  70.416  1.00 72.41           N
ATOM    410  CA  GLU A  58      27.841  30.438  70.535  1.00 72.41           C
ATOM    411  CB  GLU A  58      28.928  31.371  69.966  1.00 72.41           C
ATOM    412  CG  GLU A  58      28.564  32.854  70.053  1.00 72.41           C
ATOM    413  CD  GLU A  58      29.707  33.670  69.477  1.00 72.41           C
ATOM    414  OE1 GLU A  58      30.868  33.453  69.916  1.00 72.41           O
ATOM    415  OE2 GLU A  58      29.435  34.524  68.590  1.00 72.41           O
ATOM    416  C   GLU A  58      26.598  30.682  69.745  1.00 72.41           C
ATOM    417  O   GLU A  58      26.366  30.038  68.722  1.00 72.41           O
ATOM    418  N   ARG A  59      25.741  31.604  70.230  1.00 97.00           N
ATOM    419  CA  ARG A  59      24.538  31.909  69.512  1.00 97.00           C
ATOM    420  CB  ARG A  59      23.292  31.166  70.024  1.00 97.00           C
ATOM    421  CG  ARG A  59      22.956  31.475  71.481  1.00 97.00           C
ATOM    422  CD  ARG A  59      21.572  30.989  71.915  1.00 97.00           C
ATOM    423  NE  ARG A  59      21.624  29.509  72.064  1.00 97.00           N
ATOM    424  CZ  ARG A  59      20.494  28.837  72.429  1.00 97.00           C
ATOM    425  NH1 ARG A  59      19.328  29.524  72.610  1.00 97.00           N
ATOM    426  NH2 ARG A  59      20.529  27.486  72.615  1.00 97.00           N
ATOM    427  C   ARG A  59      24.263  33.370  69.655  1.00 97.00           C
ATOM    428  O   ARG A  59      24.799  34.037  70.541  1.00 97.00           O
ATOM    429  N   GLU A  60      23.424  33.908  68.747  1.00 39.94           N
ATOM    430  CA  GLU A  60      23.080  35.297  68.776  1.00 39.94           C
ATOM    431  CB  GLU A  60      22.565  35.843  67.431  1.00 39.94           C
ATOM    432  CG  GLU A  60      23.621  35.855  66.322  0.00 39.94           C
ATOM    433  CD  GLU A  60      22.982  36.415  65.058  0.00 39.94           C
ATOM    434  OE1 GLU A  60      21.839  36.938  65.153  0.00 39.94           O
ATOM    435  OE2 GLU A  60      23.630  36.331  63.981  0.00 39.94           O
ATOM    436  C   GLU A  60      21.985  35.501  69.773  1.00 39.94           C
ATOM    437  O   GLU A  60      21.151  34.628  70.003  1.00 39.94           O
ATOM    438  N   ALA A  61      21.989  36.693  70.391  1.00 64.63           N
ATOM    439  CA  ALA A  61      21.011  37.123  71.344  1.00 64.63           C
ATOM    440  CB  ALA A  61      21.520  37.131  72.795  1.00 64.63           C
ATOM    441  C   ALA A  61      20.727  38.537  70.967  1.00 64.63           C
ATOM    442  O   ALA A  61      21.478  39.133  70.197  1.00 64.63           O
ATOM    443  N   ARG A  62      19.616  39.108  71.469  1.00139.54           N
ATOM    444  CA  ARG A  62      19.293  40.449  71.082  1.00139.54           C
ATOM    445  CB  ARG A  62      17.989  40.544  70.274  1.00139.54           C
ATOM    446  CG  ARG A  62      17.998  39.725  68.986  1.00139.54           C
ATOM    447  CD  ARG A  62      18.478  40.500  67.762  1.00139.54           C
ATOM    448  NE  ARG A  62      17.459  41.546  67.483  1.00139.54           N
ATOM    449  CZ  ARG A  62      17.699  42.479  66.519  1.00139.54           C
ATOM    450  NH1 ARG A  62      18.868  42.445  65.817  1.00139.54           N
ATOM    451  NH2 ARG A  62      16.770  43.446  66.263  1.00139.54           N
ATOM    452  C   ARG A  62      19.047  41.248  72.319  1.00139.54           C
ATOM    453  O   ARG A  62      18.617  40.722  73.344  1.00139.54           O
ATOM    454  N   ASN A  63      19.330  42.562  72.247  1.00 51.79           N
ATOM    455  CA  ASN A  63      19.043  43.429  73.350  1.00 51.79           C
ATOM    456  CB  ASN A  63      20.075  44.563  73.517  1.00 51.79           C
ATOM    457  CG  ASN A  63      19.819  45.276  74.838  1.00 51.79           C
ATOM    458  OD1 ASN A  63      18.713  45.746  75.103  1.00 51.79           O
ATOM    459  ND2 ASN A  63      20.868  45.354  75.701  1.00 51.79           N
ATOM    460  C   ASN A  63      17.725  44.044  73.004  1.00 51.79           C
ATOM    461  O   ASN A  63      17.576  44.640  71.940  1.00 51.79           O
ATOM    462  N   PRO A  64      16.740  43.883  73.843  1.00163.71           N
ATOM    463  CA  PRO A  64      15.447  44.405  73.510  1.00163.71           C
ATOM    464  CD  PRO A  64      16.652  42.718  74.708  1.00163.71           C
ATOM    465  CB  PRO A  64      14.479  43.798  74.521  1.00163.71           C
ATOM    466  CG  PRO A  64      15.146  42.462  74.894  1.00163.71           C
ATOM    467  C   PRO A  64      15.369  45.892  73.403  1.00163.71           C
ATOM    468  O   PRO A  64      14.656  46.381  72.528  1.00163.71           O
ATOM    469  N   GLY A  65      16.042  46.636  74.302  1.00 36.65           N
ATOM    470  CA  GLY A  65      15.938  48.064  74.223  1.00 36.65           C
ATOM    471  C   GLY A  65      16.660  48.597  73.023  1.00 36.65           C
ATOM    472  O   GLY A  65      16.096  49.346  72.226  1.00 36.65           O
ATOM    473  N   THR A  66      17.947  48.224  72.883  1.00 41.91           N
ATOM    474  CA  THR A  66      18.779  48.713  71.820  1.00 41.91           C
ATOM    475  CB  THR A  66      20.233  48.434  72.057  1.00 41.91           C
ATOM    476  OG1 THR A  66      20.461  47.034  72.116  1.00 41.91           O
ATOM    477  CG2 THR A  66      20.642  49.092  73.385  1.00 41.91           C
ATOM    478  C   THR A  66      18.395  48.092  70.517  1.00 41.91           C
ATOM    479  O   THR A  66      18.337  48.763  69.488  1.00 41.91           O
ATOM    480  N   GLY A  67      18.118  46.777  70.529  1.00 15.50           N
ATOM    481  CA  GLY A  67      17.801  46.089  69.315  1.00 15.50           C
ATOM    482  C   GLY A  67      19.093  45.609  68.733  1.00 15.50           C
ATOM    483  O   GLY A  67      19.113  44.967  67.685  1.00 15.50           O
ATOM    484  N   ALA A  68      20.216  45.914  69.414  1.00 25.97           N
ATOM    485  CA  ALA A  68      21.503  45.513  68.926  1.00 25.97           C
ATOM    486  CB  ALA A  68      22.675  46.213  69.636  1.00 25.97           C
ATOM    487  C   ALA A  68      21.662  44.046  69.137  1.00 25.97           C
ATOM    488  O   ALA A  68      21.147  43.477  70.099  1.00 25.97           O
ATOM    489  N   THR A  69      22.386  43.385  68.215  1.00 95.18           N
ATOM    490  CA  THR A  69      22.589  41.980  68.379  1.00 95.18           C
ATOM    491  CB  THR A  69      22.881  41.254  67.099  1.00 95.18           C
ATOM    492  OG1 THR A  69      22.862  39.851  67.318  1.00 95.18           O
ATOM    493  CG2 THR A  69      24.260  41.695  66.582  1.00 95.18           C
ATOM    494  C   THR A  69      23.757  41.794  69.293  1.00 95.18           C
ATOM    495  O   THR A  69      24.677  42.610  69.318  1.00 95.18           O
ATOM    496  N   ILE A  70      23.720  40.714  70.097  1.00134.11           N
ATOM    497  CA  ILE A  70      24.782  40.408  71.013  1.00134.11           C
ATOM    498  CB  ILE A  70      24.383  40.674  72.440  1.00134.11           C
ATOM    499  CG1 ILE A  70      25.591  40.740  73.394  1.00134.11           C
ATOM    500  CG2 ILE A  70      23.336  39.614  72.825  1.00134.11           C
ATOM    501  CD1 ILE A  70      26.325  39.417  73.604  1.00134.11           C
ATOM    502  C   ILE A  70      25.056  38.944  70.852  1.00134.11           C
ATOM    503  O   ILE A  70      24.138  38.162  70.624  1.00134.11           O
ATOM    504  N   LYS A  71      26.330  38.516  70.936  1.00 62.31           N
ATOM    505  CA  LYS A  71      26.586  37.113  70.779  1.00 62.31           C
ATOM    506  CB  LYS A  71      27.809  36.811  69.900  1.00 62.31           C
ATOM    507  CG  LYS A  71      29.111  37.395  70.451  1.00 62.31           C
ATOM    508  CD  LYS A  71      30.364  36.842  69.771  1.00 62.31           C
ATOM    509  CE  LYS A  71      31.669  37.423  70.319  1.00 62.31           C
ATOM    510  NZ  LYS A  71      32.824  36.831  69.607  1.00 62.31           N
ATOM    511  C   LYS A  71      26.835  36.519  72.127  1.00 62.31           C
ATOM    512  O   LYS A  71      27.585  37.064  72.935  1.00 62.31           O
ATOM    513  N   VAL A  72      26.191  35.370  72.409  1.00 93.04           N
ATOM    514  CA  VAL A  72      26.418  34.727  73.668  1.00 93.04           C
ATOM    515  CB  VAL A  72      25.194  34.093  74.265  1.00 93.04           C
ATOM    516  CG1 VAL A  72      24.165  35.195  74.570  1.00 93.04           C
ATOM    517  CG2 VAL A  72      24.686  33.011  73.303  1.00 93.04           C
ATOM    518  C   VAL A  72      27.427  33.654  73.415  1.00 93.04           C
ATOM    519  O   VAL A  72      27.300  32.868  72.480  1.00 93.04           O
ATOM    520  N   ALA A  73      28.470  33.601  74.265  1.00 30.26           N
ATOM    521  CA  ALA A  73      29.554  32.683  74.077  1.00 30.26           C
ATOM    522  CB  ALA A  73      30.747  32.953  75.009  1.00 30.26           C
ATOM    523  C   ALA A  73      29.087  31.285  74.322  1.00 30.26           C
ATOM    524  O   ALA A  73      28.072  31.050  74.976  1.00 30.26           O
ATOM    525  N   ALA A  74      29.826  30.313  73.751  1.00 26.52           N
ATOM    526  CA  ALA A  74      29.498  28.926  73.896  1.00 26.52           C
ATOM    527  CB  ALA A  74      30.273  28.005  72.938  1.00 26.52           C
ATOM    528  C   ALA A  74      29.821  28.509  75.292  1.00 26.52           C
ATOM    529  O   ALA A  74      30.697  29.083  75.938  1.00 26.52           O
ATOM    530  N   SER A  75      29.089  27.498  75.804  1.00 82.65           N
ATOM    531  CA  SER A  75      29.324  27.039  77.142  1.00 82.65           C
ATOM    532  CB  SER A  75      28.691  27.969  78.198  1.00 82.65           C
ATOM    533  OG  SER A  75      28.951  27.505  79.517  1.00 82.65           O
ATOM    534  C   SER A  75      28.691  25.683  77.271  1.00 82.65           C
ATOM    535  O   SER A  75      28.128  25.160  76.312  1.00 82.65           O
ATOM    536  N   LYS A  76      28.818  25.068  78.469  1.00 69.51           N
ATOM    537  CA  LYS A  76      28.209  23.803  78.784  1.00 69.51           C
ATOM    538  CB  LYS A  76      29.144  22.846  79.540  1.00 69.51           C
ATOM    539  CG  LYS A  76      30.384  22.414  78.757  1.00 69.51           C
ATOM    540  CD  LYS A  76      31.454  21.771  79.644  1.00 69.51           C
ATOM    541  CE  LYS A  76      32.680  21.272  78.877  1.00 69.51           C
ATOM    542  NZ  LYS A  76      32.347  20.031  78.144  1.00 69.51           N
ATOM    543  C   LYS A  76      27.111  24.136  79.745  1.00 69.51           C
ATOM    544  O   LYS A  76      27.274  25.022  80.583  1.00 69.51           O
ATOM    545  N   LYS A  77      25.953  23.448  79.659  1.00132.56           N
ATOM    546  CA  LYS A  77      24.886  23.824  80.542  1.00132.56           C
ATOM    547  CB  LYS A  77      23.768  24.597  79.823  1.00132.56           C
ATOM    548  CG  LYS A  77      24.269  25.743  78.942  1.00132.56           C
ATOM    549  CD  LYS A  77      25.046  26.829  79.684  1.00132.56           C
ATOM    550  CE  LYS A  77      25.608  27.899  78.746  1.00132.56           C
ATOM    551  NZ  LYS A  77      24.504  28.549  78.006  1.00132.56           N
ATOM    552  C   LYS A  77      24.230  22.582  81.046  1.00132.56           C
ATOM    553  O   LYS A  77      24.219  21.554  80.371  1.00132.56           O
ATOM    554  N   LEU A  78      23.672  22.649  82.270  1.00132.06           N
ATOM    555  CA  LEU A  78      22.944  21.537  82.804  1.00132.06           C
ATOM    556  CB  LEU A  78      22.721  21.642  84.329  1.00132.06           C
ATOM    557  CG  LEU A  78      21.949  20.472  84.976  1.00132.06           C
ATOM    558  CD1 LEU A  78      20.459  20.459  84.596  1.00132.06           C
ATOM    559  CD2 LEU A  78      22.651  19.134  84.691  1.00132.06           C
ATOM    560  C   LEU A  78      21.609  21.556  82.123  1.00132.06           C
ATOM    561  O   LEU A  78      21.068  22.626  81.845  1.00132.06           O
ATOM    562  N   THR A  79      21.050  20.369  81.814  1.00108.43           N
ATOM    563  CA  THR A  79      19.768  20.328  81.165  1.00108.43           C
ATOM    564  CB  THR A  79      19.838  19.927  79.721  1.00108.43           C
ATOM    565  OG1 THR A  79      20.371  18.617  79.599  1.00108.43           O
ATOM    566  CG2 THR A  79      20.719  20.936  78.970  1.00108.43           C
ATOM    567  C   THR A  79      18.919  19.318  81.867  1.00108.43           C
ATOM    568  O   THR A  79      19.418  18.339  82.420  1.00108.43           O
ATOM    569  N   PHE A  80      17.593  19.554  81.860  1.00 63.23           N
ATOM    570  CA  PHE A  80      16.666  18.681  82.516  1.00 63.23           C
ATOM    571  CB  PHE A  80      15.985  19.378  83.711  1.00 63.23           C
ATOM    572  CG  PHE A  80      14.932  18.505  84.302  1.00 63.23           C
ATOM    573  CD1 PHE A  80      15.265  17.438  85.105  1.00 63.23           C
ATOM    574  CD2 PHE A  80      13.603  18.774  84.069  1.00 63.23           C
ATOM    575  CE1 PHE A  80      14.285  16.646  85.655  1.00 63.23           C
ATOM    576  CE2 PHE A  80      12.619  17.985  84.617  1.00 63.23           C
ATOM    577  CZ  PHE A  80      12.960  16.915  85.408  1.00 63.23           C
ATOM    578  C   PHE A  80      15.617  18.318  81.522  1.00 63.23           C
ATOM    579  O   PHE A  80      15.120  19.174  80.791  1.00 63.23           O
ATOM    580  N   THR A  81      15.280  17.016  81.445  1.00115.64           N
ATOM    581  CA  THR A  81      14.219  16.588  80.585  1.00115.64           C
ATOM    582  CB  THR A  81      14.662  15.641  79.501  1.00115.64           C
ATOM    583  OG1 THR A  81      13.556  15.274  78.692  1.00115.64           O
ATOM    584  CG2 THR A  81      15.312  14.395  80.127  1.00115.64           C
ATOM    585  C   THR A  81      13.234  15.888  81.466  1.00115.64           C
ATOM    586  O   THR A  81      13.568  14.935  82.167  1.00115.64           O
ATOM    587  N   PRO A  82      12.023  16.361  81.472  1.00 84.21           N
ATOM    588  CA  PRO A  82      11.032  15.758  82.317  1.00 84.21           C
ATOM    589  CD  PRO A  82      11.765  17.775  81.269  1.00 84.21           C
ATOM    590  CB  PRO A  82       9.909  16.788  82.470  1.00 84.21           C
ATOM    591  CG  PRO A  82      10.244  17.891  81.446  1.00 84.21           C
ATOM    592  C   PRO A  82      10.583  14.446  81.775  1.00 84.21           C
ATOM    593  O   PRO A  82      10.485  14.302  80.558  1.00 84.21           O
ATOM    594  N   ALA A  83      10.307  13.474  82.663  1.00 40.38           N
ATOM    595  CA  ALA A  83       9.841  12.205  82.201  1.00 40.38           C
ATOM    596  CB  ALA A  83      10.202  11.018  83.095  1.00 40.38           C
ATOM    597  C   ALA A  83       8.359  12.290  82.049  1.00 40.38           C
ATOM    598  O   ALA A  83       7.740  13.287  82.414  1.00 40.38           O
ATOM    599  N   LYS A  84       7.758  11.225  81.489  1.00121.97           N
ATOM    600  CA  LYS A  84       6.366  11.198  81.151  1.00121.97           C
ATOM    601  CB  LYS A  84       5.946   9.868  80.506  1.00121.97           C
ATOM    602  CG  LYS A  84       6.635   9.611  79.164  1.00121.97           C
ATOM    603  CD  LYS A  84       6.347  10.688  78.113  1.00121.97           C
ATOM    604  CE  LYS A  84       7.103  10.482  76.798  1.00121.97           C
ATOM    605  NZ  LYS A  84       6.753  11.548  75.832  1.00121.97           N
ATOM    606  C   LYS A  84       5.508  11.403  82.360  1.00121.97           C
ATOM    607  O   LYS A  84       4.513  12.122  82.296  1.00121.97           O
ATOM    608  N   ALA A  85       5.858  10.788  83.502  1.00 27.16           N
ATOM    609  CA  ALA A  85       4.993  10.912  84.641  1.00 27.16           C
ATOM    610  CB  ALA A  85       5.512  10.140  85.866  1.00 27.16           C
ATOM    611  C   ALA A  85       4.890  12.354  85.029  1.00 27.16           C
ATOM    612  O   ALA A  85       3.799  12.858  85.286  1.00 27.16           O
ATOM    613  N   LEU A  86       6.030  13.069  85.068  1.00145.18           N
ATOM    614  CA  LEU A  86       6.008  14.454  85.447  1.00145.18           C
ATOM    615  CB  LEU A  86       7.409  15.084  85.504  1.00145.18           C
ATOM    616  CG  LEU A  86       8.184  14.777  86.793  1.00145.18           C
ATOM    617  CD1 LEU A  86       7.651  15.629  87.952  1.00145.18           C
ATOM    618  CD2 LEU A  86       8.149  13.280  87.126  1.00145.18           C
ATOM    619  C   LEU A  86       5.237  15.253  84.448  1.00145.18           C
ATOM    620  O   LEU A  86       4.417  16.097  84.804  1.00145.18           O
ATOM    621  N   LYS A  87       5.469  14.969  83.159  1.00154.07           N
ATOM    622  CA  LYS A  87       4.939  15.748  82.083  1.00154.07           C
ATOM    623  CB  LYS A  87       5.534  15.389  80.710  1.00154.07           C
ATOM    624  CG  LYS A  87       5.329  13.944  80.262  1.00154.07           C
ATOM    625  CD  LYS A  87       5.663  13.742  78.782  1.00154.07           C
ATOM    626  CE  LYS A  87       7.041  14.281  78.390  1.00154.07           C
ATOM    627  NZ  LYS A  87       7.244  14.148  76.931  1.00154.07           N
ATOM    628  C   LYS A  87       3.450  15.697  82.006  1.00154.07           C
ATOM    629  O   LYS A  87       2.862  16.645  81.496  1.00154.07           O
ATOM    630  N   ASP A  88       2.809  14.609  82.481  1.00170.37           N
ATOM    631  CA  ASP A  88       1.386  14.411  82.341  1.00170.37           C
ATOM    632  CB  ASP A  88       0.911  13.105  83.001  1.00170.37           C
ATOM    633  CG  ASP A  88       1.543  11.930  82.270  1.00170.37           C
ATOM    634  OD1 ASP A  88       1.640  11.992  81.015  1.00170.37           O
ATOM    635  OD2 ASP A  88       1.935  10.951  82.959  1.00170.37           O
ATOM    636  C   ASP A  88       0.574  15.521  82.977  1.00170.37           C
ATOM    637  O   ASP A  88       0.074  15.355  84.089  1.00170.37           O
ATOM    638  N   ALA A  89       0.396  16.666  82.268  1.00154.18           N
ATOM    639  CA  ALA A  89      -0.433  17.761  82.666  1.00154.18           C
ATOM    640  CB  ALA A  89      -0.377  18.937  81.674  1.00154.18           C
ATOM    641  C   ALA A  89      -1.839  17.271  82.696  1.00154.18           C
ATOM    642  O   ALA A  89      -2.602  17.581  83.610  1.00154.18           O
ATOM    643  N   LEU A  90      -2.217  16.477  81.685  1.00200.59           N
ATOM    644  CA  LEU A  90      -3.565  16.008  81.574  1.00200.59           C
ATOM    645  CB  LEU A  90      -4.372  16.819  80.543  1.00200.59           C
ATOM    646  CG  LEU A  90      -5.835  16.378  80.366  1.00200.59           C
ATOM    647  CD1 LEU A  90      -6.655  16.665  81.632  1.00200.59           C
ATOM    648  CD2 LEU A  90      -6.453  16.990  79.098  1.00200.59           C
ATOM    649  C   LEU A  90      -3.493  14.620  81.052  1.00200.59           C
ATOM    650  O   LEU A  90      -2.425  14.151  80.657  1.00200.59           O
ATOM    651  N   ASN A  91      -4.637  13.912  81.044  1.00201.43           N
ATOM    652  CA  ASN A  91      -4.617  12.587  80.511  1.00201.43           C
ATOM    653  CB  ASN A  91      -5.923  11.808  80.752  1.00201.43           C
ATOM    654  CG  ASN A  91      -6.122  11.642  82.253  1.00201.43           C
ATOM    655  OD1 ASN A  91      -7.215  11.863  82.772  1.00201.43           O
ATOM    656  ND2 ASN A  91      -5.040  11.243  82.973  1.00201.43           N
ATOM    657  C   ASN A  91      -4.457  12.736  79.038  1.00201.43           C
ATOM    658  O   ASN A  91      -5.340  13.279  78.372  1.00201.43           O
ATOM    659  N   LYS A  92      -3.322  12.228  78.513  1.00 81.31           N
ATOM    660  CA  LYS A  92      -2.947  12.300  77.129  1.00 81.31           C
ATOM    661  CB  LYS A  92      -3.539  11.174  76.266  1.00 81.31           C
ATOM    662  CG  LYS A  92      -3.052  11.234  74.818  1.00 81.31           C
ATOM    663  CD  LYS A  92      -3.278   9.944  74.032  1.00 81.31           C
ATOM    664  CE  LYS A  92      -2.338   8.809  74.440  1.00 81.31           C
ATOM    665  NZ  LYS A  92      -2.593   7.624  73.593  1.00 81.31           N
ATOM    666  C   LYS A  92      -3.361  13.638  76.532  1.00 81.31           C
ATOM    667  O   LYS A  92      -4.208  13.629  75.601  1.00 81.31           O
ATOM    668  OXT LYS A  92      -2.842  14.687  77.001  1.00 81.31           O
TER     669      LYS A  92
ATOM    670  N   MET B  93      24.728   7.640  84.741  1.00139.38           N
ATOM    671  CA  MET B  93      24.366   7.151  86.078  1.00139.38           C
ATOM    672  CB  MET B  93      25.481   7.413  87.100  1.00139.38           C
ATOM    673  CG  MET B  93      26.763   6.621  86.851  1.00139.38           C
ATOM    674  SD  MET B  93      27.943   6.690  88.232  1.00139.38           S
ATOM    675  CE  MET B  93      28.090   8.499  88.234  1.00139.38           C
ATOM    676  C   MET B  93      23.148   7.769  86.607  1.00139.38           C
ATOM    677  O   MET B  93      22.126   7.838  85.917  1.00139.38           O
ATOM    678  N   THR B  94      23.317   8.312  87.837  1.00168.24           N
ATOM    679  CA  THR B  94      22.309   8.703  88.778  1.00168.24           C
ATOM    680  CB  THR B  94      22.139  10.188  88.895  1.00168.24           C
ATOM    681  OG1 THR B  94      23.374  10.783  89.268  1.00168.24           O
ATOM    682  CG2 THR B  94      21.082  10.480  89.975  1.00168.24           C
ATOM    683  C   THR B  94      21.034   8.079  88.352  1.00168.24           C
ATOM    684  O   THR B  94      20.009   8.733  88.157  1.00168.24           O
ATOM    685  N   THR B  95      21.105   6.740  88.187  1.00143.25           N
ATOM    686  CA  THR B  95      19.946   6.016  87.830  1.00143.25           C
ATOM    687  CB  THR B  95      20.209   4.628  87.325  1.00143.25           C
ATOM    688  OG1 THR B  95      19.003   4.039  86.864  1.00143.25           O
ATOM    689  CG2 THR B  95      20.813   3.791  88.458  1.00143.25           C
ATOM    690  C   THR B  95      19.302   5.954  89.147  1.00143.25           C
ATOM    691  O   THR B  95      19.930   6.326  90.137  1.00143.25           O
ATOM    692  N   THR B  96      18.040   5.526  89.207  1.00116.38           N
ATOM    693  CA  THR B  96      17.428   5.559  90.493  1.00116.38           C
ATOM    694  CB  THR B  96      15.990   5.117  90.470  0.00116.38           C
ATOM    695  OG1 THR B  96      15.402   5.305  91.749  1.00116.38           O
ATOM    696  CG2 THR B  96      15.906   3.639  90.052  1.00116.38           C
ATOM    697  C   THR B  96      18.202   4.669  91.421  1.00116.38           C
ATOM    698  O   THR B  96      18.531   5.068  92.535  1.00116.38           O
ATOM    699  N   ASN B  97      18.572   3.461  90.958  1.00 47.27           N
ATOM    700  CA  ASN B  97      19.272   2.524  91.792  1.00 47.27           C
ATOM    701  CB  ASN B  97      19.554   1.192  91.074  1.00 47.27           C
ATOM    702  CG  ASN B  97      18.235   0.495  90.782  1.00 47.27           C
ATOM    703  OD1 ASN B  97      17.384   1.021  90.064  1.00 47.27           O
ATOM    704  ND2 ASN B  97      18.060  -0.732  91.343  1.00 47.27           N
ATOM    705  C   ASN B  97      20.616   3.065  92.185  1.00 47.27           C
ATOM    706  O   ASN B  97      20.995   3.010  93.354  1.00 47.27           O
ATOM    707  N   GLU B  98      21.378   3.597  91.211  1.00 39.65           N
ATOM    708  CA  GLU B  98      22.724   4.044  91.450  1.00 39.65           C
ATOM    709  CB  GLU B  98      23.476   4.455  90.172  1.00 39.65           C
ATOM    710  CG  GLU B  98      23.791   3.289  89.234  1.00 39.65           C
ATOM    711  CD  GLU B  98      24.570   3.840  88.049  1.00 39.65           C
ATOM    712  OE1 GLU B  98      25.624   4.487  88.285  1.00 39.65           O
ATOM    713  OE2 GLU B  98      24.120   3.624  86.891  1.00 39.65           O
ATOM    714  C   GLU B  98      22.748   5.233  92.352  1.00 39.65           C
ATOM    715  O   GLU B  98      23.601   5.327  93.231  1.00 39.65           O
ATOM    716  N   ILE B  99      21.821   6.184  92.150  1.00119.55           N
ATOM    717  CA  ILE B  99      21.822   7.383  92.936  1.00119.55           C
ATOM    718  CB  ILE B  99      20.793   8.376  92.477  1.00119.55           C
ATOM    719  CG1 ILE B  99      20.946   9.698  93.247  1.00119.55           C
ATOM    720  CG2 ILE B  99      19.404   7.727  92.597  1.00119.55           C
ATOM    721  CD1 ILE B  99      22.254  10.430  92.951  1.00119.55           C
ATOM    722  C   ILE B  99      21.549   7.041  94.368  1.00119.55           C
ATOM    723  O   ILE B  99      22.184   7.578  95.275  1.00119.55           O
ATOM    724  N   ALA B 100      20.591   6.127  94.601  1.00 30.35           N
ATOM    725  CA  ALA B 100      20.206   5.752  95.931  1.00 30.35           C
ATOM    726  CB  ALA B 100      19.067   4.718  95.957  1.00 30.35           C
ATOM    727  C   ALA B 100      21.379   5.141  96.631  1.00 30.35           C
ATOM    728  O   ALA B 100      21.602   5.392  97.814  1.00 30.35           O
ATOM    729  N   ASP B 101      22.162   4.313  95.915  1.00 79.85           N
ATOM    730  CA  ASP B 101      23.273   3.645  96.527  1.00 79.85           C
ATOM    731  CB  ASP B 101      23.982   2.669  95.569  1.00 79.85           C
ATOM    732  CG  ASP B 101      24.973   1.838  96.375  1.00 79.85           C
ATOM    733  OD1 ASP B 101      25.877   2.439  97.014  1.00 79.85           O
ATOM    734  OD2 ASP B 101      24.829   0.587  96.371  1.00 79.85           O
ATOM    735  C   ASP B 101      24.273   4.665  96.984  1.00 79.85           C
ATOM    736  O   ASP B 101      24.826   4.550  98.076  1.00 79.85           O
ATOM    737  N   LYS B 102      24.531   5.697  96.157  1.00 65.29           N
ATOM    738  CA  LYS B 102      25.513   6.690  96.490  1.00 65.29           C
ATOM    739  CB  LYS B 102      25.769   7.688  95.346  1.00 65.29           C
ATOM    740  CG  LYS B 102      26.432   7.054  94.121  1.00 65.29           C
ATOM    741  CD  LYS B 102      26.481   7.977  92.901  1.00 65.29           C
ATOM    742  CE  LYS B 102      25.111   8.270  92.286  1.00 65.29           C
ATOM    743  NZ  LYS B 102      25.263   9.172  91.122  1.00 65.29           N
ATOM    744  C   LYS B 102      25.068   7.472  97.690  1.00 65.29           C
ATOM    745  O   LYS B 102      25.876   7.823  98.547  1.00 65.29           O
ATOM    746  N   ILE B 103      23.760   7.784  97.751  1.00105.77           N
ATOM    747  CA  ILE B 103      23.144   8.578  98.779  1.00105.77           C
ATOM    748  CB  ILE B 103      21.728   8.932  98.449  1.00105.77           C
ATOM    749  CG1 ILE B 103      21.707   9.716  97.131  1.00105.77           C
ATOM    750  CG2 ILE B 103      21.139   9.710  99.639  1.00105.77           C
ATOM    751  CD1 ILE B 103      22.611  10.944  97.173  1.00105.77           C
ATOM    752  C   ILE B 103      23.136   7.879 100.102  1.00105.77           C
ATOM    753  O   ILE B 103      23.281   8.513 101.145  1.00105.77           O
ATOM    754  N   ALA B 104      22.907   6.555 100.103  1.00 32.42           N
ATOM    755  CA  ALA B 104      22.847   5.828 101.336  1.00 32.42           C
ATOM    756  CB  ALA B 104      22.576   4.330 101.124  1.00 32.42           C
ATOM    757  C   ALA B 104      24.175   5.960 102.017  1.00 32.42           C
ATOM    758  O   ALA B 104      24.244   6.092 103.237  1.00 32.42           O
ATOM    759  N   ALA B 105      25.270   5.903 101.233  1.00 37.59           N
ATOM    760  CA  ALA B 105      26.601   5.950 101.771  1.00 37.59           C
ATOM    761  CB  ALA B 105      27.672   5.703 100.695  1.00 37.59           C
ATOM    762  C   ALA B 105      26.927   7.268 102.424  1.00 37.59           C
ATOM    763  O   ALA B 105      27.440   7.293 103.540  1.00 37.59           O
ATOM    764  N   ASP B 106      26.629   8.402 101.755  1.00 45.40           N
ATOM    765  CA  ASP B 106      27.005   9.700 102.259  1.00 45.40           C
ATOM    766  CB  ASP B 106      26.649  10.833 101.282  1.00 45.40           C
ATOM    767  CG  ASP B 106      27.533  10.689 100.053  1.00 45.40           C
ATOM    768  OD1 ASP B 106      28.735  10.351 100.223  1.00 45.40           O
ATOM    769  OD2 ASP B 106      27.013  10.905  98.926  1.00 45.40           O
ATOM    770  C   ASP B 106      26.281   9.992 103.538  1.00 45.40           C
ATOM    771  O   ASP B 106      26.864  10.480 104.504  1.00 45.40           O
ATOM    772  N   HIS B 107      24.970   9.708 103.543  1.00 97.44           N
ATOM    773  CA  HIS B 107      24.043   9.915 104.619  1.00 97.44           C
ATOM    774  ND1 HIS B 107      20.713  10.892 105.341  1.00 97.44           N
ATOM    775  CG  HIS B 107      21.581   9.824 105.248  1.00 97.44           C
ATOM    776  CB  HIS B 107      22.597   9.651 104.164  1.00 97.44           C
ATOM    777  NE2 HIS B 107      20.282   9.571 107.077  1.00 97.44           N
ATOM    778  CD2 HIS B 107      21.301   9.030 106.316  1.00 97.44           C
ATOM    779  CE1 HIS B 107      19.962  10.690 106.449  1.00 97.44           C
ATOM    780  C   HIS B 107      24.317   8.961 105.741  1.00 97.44           C
ATOM    781  O   HIS B 107      24.073   9.285 106.904  1.00 97.44           O
ATOM    782  N   LYS B 108      24.847   7.767 105.408  1.00108.54           N
ATOM    783  CA  LYS B 108      25.034   6.668 106.312  1.00108.54           C
ATOM    784  CB  LYS B 108      26.007   6.907 107.483  1.00108.54           C
ATOM    785  CG  LYS B 108      27.460   6.649 107.077  1.00108.54           C
ATOM    786  CD  LYS B 108      28.483   6.875 108.191  1.00108.54           C
ATOM    787  CE  LYS B 108      29.285   8.169 108.058  1.00108.54           C
ATOM    788  NZ  LYS B 108      30.347   8.208 109.089  1.00108.54           N
ATOM    789  C   LYS B 108      23.727   6.167 106.840  1.00108.54           C
ATOM    790  O   LYS B 108      23.523   6.056 108.047  1.00108.54           O
ATOM    791  N   LEU B 109      22.799   5.871 105.907  1.00122.58           N
ATOM    792  CA  LEU B 109      21.537   5.264 106.222  1.00122.58           C
ATOM    793  CB  LEU B 109      20.301   6.083 105.804  1.00122.58           C
ATOM    794  CG  LEU B 109      20.152   6.304 104.286  1.00122.58           C
ATOM    795  CD1 LEU B 109      18.895   7.128 103.974  1.00122.58           C
ATOM    796  CD2 LEU B 109      21.418   6.921 103.672  1.00122.58           C
ATOM    797  C   LEU B 109      21.481   3.974 105.465  1.00122.58           C
ATOM    798  O   LEU B 109      22.493   3.501 104.947  1.00122.58           O
ATOM    799  N   THR B 110      20.280   3.355 105.432  1.00 71.68           N
ATOM    800  CA  THR B 110      20.029   2.129 104.726  1.00 71.68           C
ATOM    801  CB  THR B 110      18.770   1.456 105.198  1.00 71.68           C
ATOM    802  OG1 THR B 110      18.833   1.229 106.593  1.00 71.68           O
ATOM    803  CG2 THR B 110      18.581   0.115 104.480  1.00 71.68           C
ATOM    804  C   THR B 110      19.771   2.502 103.296  1.00 71.68           C
ATOM    805  O   THR B 110      19.540   3.667 102.979  1.00 71.68           O
ATOM    806  N   LYS B 111      19.849   1.510 102.388  1.00 98.67           N
ATOM    807  CA  LYS B 111      19.524   1.718 101.007  1.00 98.67           C
ATOM    808  CB  LYS B 111      19.822   0.492 100.126  1.00 98.67           C
ATOM    809  CG  LYS B 111      21.305   0.116 100.083  1.00 98.67           C
ATOM    810  CD  LYS B 111      22.222   1.232  99.576  0.00 98.67           C
ATOM    811  CE  LYS B 111      23.697   0.826  99.554  0.00 98.67           C
ATOM    812  NZ  LYS B 111      24.548   2.014  99.329  0.00 98.67           N
ATOM    813  C   LYS B 111      18.051   1.975 100.941  1.00 98.67           C
ATOM    814  O   LYS B 111      17.578   2.782 100.143  1.00 98.67           O
ATOM    815  N   ALA B 112      17.286   1.276 101.800  1.00 42.11           N
ATOM    816  CA  ALA B 112      15.855   1.361 101.808  1.00 42.11           C
ATOM    817  CB  ALA B 112      15.220   0.425 102.850  1.00 42.11           C
ATOM    818  C   ALA B 112      15.432   2.759 102.134  1.00 42.11           C
ATOM    819  O   ALA B 112      14.458   3.258 101.575  1.00 42.11           O
ATOM    820  N   GLN B 113      16.128   3.408 103.088  1.00 61.00           N
ATOM    821  CA  GLN B 113      15.809   4.742 103.515  1.00 61.00           C
ATOM    822  CB  GLN B 113      16.577   5.117 104.790  1.00 61.00           C
ATOM    823  CG  GLN B 113      16.222   4.199 105.963  1.00 61.00           C
ATOM    824  CD  GLN B 113      17.112   4.559 107.141  1.00 61.00           C
ATOM    825  OE1 GLN B 113      17.896   5.502 107.078  1.00 61.00           O
ATOM    826  NE2 GLN B 113      16.990   3.782 108.251  1.00 61.00           N
ATOM    827  C   GLN B 113      16.147   5.734 102.442  1.00 61.00           C
ATOM    828  O   GLN B 113      15.407   6.685 102.191  1.00 61.00           O
ATOM    829  N   GLY B 114      17.291   5.544 101.767  1.00 35.42           N
ATOM    830  CA  GLY B 114      17.651   6.493 100.761  1.00 35.42           C
ATOM    831  C   GLY B 114      16.574   6.491  99.721  1.00 35.42           C
ATOM    832  O   GLY B 114      16.094   7.544  99.301  1.00 35.42           O
ATOM    833  N   LYS B 115      16.143   5.286  99.309  1.00 75.41           N
ATOM    834  CA  LYS B 115      15.176   5.161  98.259  1.00 75.41           C
ATOM    835  CB  LYS B 115      14.907   3.704  97.852  1.00 75.41           C
ATOM    836  CG  LYS B 115      13.872   3.590  96.730  1.00 75.41           C
ATOM    837  CD  LYS B 115      13.835   2.222  96.046  1.00 75.41           C
ATOM    838  CE  LYS B 115      12.793   2.135  94.928  1.00 75.41           C
ATOM    839  NZ  LYS B 115      12.871   0.817  94.261  1.00 75.41           N
ATOM    840  C   LYS B 115      13.861   5.748  98.661  1.00 75.41           C
ATOM    841  O   LYS B 115      13.240   6.475  97.889  1.00 75.41           O
ATOM    842  N   ALA B 116      13.388   5.445  99.882  1.00 37.73           N
ATOM    843  CA  ALA B 116      12.102   5.928 100.285  1.00 37.73           C
ATOM    844  CB  ALA B 116      11.618   5.318 101.611  1.00 37.73           C
ATOM    845  C   ALA B 116      12.132   7.425 100.376  1.00 37.73           C
ATOM    846  O   ALA B 116      11.156   8.089 100.033  1.00 37.73           O
ATOM    847  N   ILE B 117      13.242   8.009 100.870  1.00 91.19           N
ATOM    848  CA  ILE B 117      13.304   9.443 100.940  1.00 91.19           C
ATOM    849  CB  ILE B 117      14.510   9.973 101.646  1.00 91.19           C
ATOM    850  CG1 ILE B 117      14.519   9.566 103.125  1.00 91.19           C
ATOM    851  CG2 ILE B 117      14.472  11.498 101.455  1.00 91.19           C
ATOM    852  CD1 ILE B 117      13.398  10.229 103.921  1.00 91.19           C
ATOM    853  C   ILE B 117      13.340  10.025  99.560  1.00 91.19           C
ATOM    854  O   ILE B 117      12.637  10.993  99.272  1.00 91.19           O
ATOM    855  N   VAL B 118      14.167   9.453  98.664  1.00 93.59           N
ATOM    856  CA  VAL B 118      14.308  10.002  97.344  1.00 93.59           C
ATOM    857  CB  VAL B 118      15.372   9.301  96.538  1.00 93.59           C
ATOM    858  CG1 VAL B 118      14.929   7.862  96.235  1.00 93.59           C
ATOM    859  CG2 VAL B 118      15.681  10.142  95.290  1.00 93.59           C
ATOM    860  C   VAL B 118      12.996   9.927  96.622  1.00 93.59           C
ATOM    861  O   VAL B 118      12.563  10.901  96.007  1.00 93.59           O
ATOM    862  N   GLU B 119      12.301   8.778  96.714  1.00 73.01           N
ATOM    863  CA  GLU B 119      11.064   8.586  96.011  1.00 73.01           C
ATOM    864  CB  GLU B 119      10.469   7.188  96.251  1.00 73.01           C
ATOM    865  CG  GLU B 119      10.204   6.881  97.728  1.00 73.01           C
ATOM    866  CD  GLU B 119       9.621   5.478  97.817  1.00 73.01           C
ATOM    867  OE1 GLU B 119       9.377   4.875  96.738  1.00 73.01           O
ATOM    868  OE2 GLU B 119       9.415   4.990  98.960  1.00 73.01           O
ATOM    869  C   GLU B 119      10.074   9.596  96.488  1.00 73.01           C
ATOM    870  O   GLU B 119       9.350  10.196  95.696  1.00 73.01           O
ATOM    871  N   ALA B 120      10.036   9.823  97.812  1.00 28.88           N
ATOM    872  CA  ALA B 120       9.100  10.739  98.390  1.00 28.88           C
ATOM    873  CB  ALA B 120       9.252  10.813  99.916  1.00 28.88           C
ATOM    874  C   ALA B 120       9.367  12.109  97.849  1.00 28.88           C
ATOM    875  O   ALA B 120       8.444  12.831  97.474  1.00 28.88           O
ATOM    876  N   VAL B 121      10.654  12.488  97.766  1.00 44.58           N
ATOM    877  CA  VAL B 121      11.032  13.808  97.346  1.00 44.58           C
ATOM    878  CB  VAL B 121      12.521  14.000  97.330  1.00 44.58           C
ATOM    879  CG1 VAL B 121      12.822  15.432  96.857  1.00 44.58           C
ATOM    880  CG2 VAL B 121      13.087  13.653  98.717  1.00 44.58           C
ATOM    881  C   VAL B 121      10.568  14.066  95.943  1.00 44.58           C
ATOM    882  O   VAL B 121      10.023  15.130  95.654  1.00 44.58           O
ATOM    883  N   PHE B 122      10.780  13.098  95.027  1.00 51.01           N
ATOM    884  CA  PHE B 122      10.420  13.299  93.649  1.00 51.01           C
ATOM    885  CB  PHE B 122      10.841  12.147  92.717  1.00 51.01           C
ATOM    886  CG  PHE B 122      12.309  12.247  92.481  1.00 51.01           C
ATOM    887  CD1 PHE B 122      13.211  11.668  93.340  1.00 51.01           C
ATOM    888  CD2 PHE B 122      12.784  12.935  91.387  1.00 51.01           C
ATOM    889  CE1 PHE B 122      14.562  11.767  93.103  1.00 51.01           C
ATOM    890  CE2 PHE B 122      14.133  13.037  91.145  1.00 51.01           C
ATOM    891  CZ  PHE B 122      15.028  12.459  92.012  1.00 51.01           C
ATOM    892  C   PHE B 122       8.941  13.455  93.516  1.00 51.01           C
ATOM    893  O   PHE B 122       8.468  14.318  92.778  1.00 51.01           O
ATOM    894  N   ALA B 123       8.166  12.611  94.220  1.00 24.72           N
ATOM    895  CA  ALA B 123       6.738  12.662  94.109  1.00 24.72           C
ATOM    896  CB  ALA B 123       6.036  11.598  94.971  1.00 24.72           C
ATOM    897  C   ALA B 123       6.260  14.001  94.578  1.00 24.72           C
ATOM    898  O   ALA B 123       5.384  14.604  93.960  1.00 24.72           O
ATOM    899  N   ALA B 124       6.836  14.505  95.686  1.00 32.80           N
ATOM    900  CA  ALA B 124       6.409  15.754  96.253  1.00 32.80           C
ATOM    901  CB  ALA B 124       7.153  16.102  97.554  1.00 32.80           C
ATOM    902  C   ALA B 124       6.650  16.874  95.287  1.00 32.80           C
ATOM    903  O   ALA B 124       5.795  17.741  95.107  1.00 32.80           O
ATOM    904  N   ILE B 125       7.822  16.887  94.626  1.00 42.36           N
ATOM    905  CA  ILE B 125       8.138  17.943  93.705  1.00 42.36           C
ATOM    906  CB  ILE B 125       9.512  17.811  93.111  1.00 42.36           C
ATOM    907  CG1 ILE B 125      10.586  17.934  94.203  1.00 42.36           C
ATOM    908  CG2 ILE B 125       9.656  18.853  91.989  1.00 42.36           C
ATOM    909  CD1 ILE B 125      11.982  17.538  93.726  1.00 42.36           C
ATOM    910  C   ILE B 125       7.157  17.916  92.573  1.00 42.36           C
ATOM    911  O   ILE B 125       6.668  18.957  92.137  1.00 42.36           O
ATOM    912  N   THR B 126       6.841  16.710  92.072  1.00 39.75           N
ATOM    913  CA  THR B 126       5.972  16.549  90.941  1.00 39.75           C
ATOM    914  CB  THR B 126       5.758  15.103  90.606  1.00 39.75           C
ATOM    915  OG1 THR B 126       7.004  14.458  90.386  1.00 39.75           O
ATOM    916  CG2 THR B 126       4.883  15.016  89.344  1.00 39.75           C
ATOM    917  C   THR B 126       4.625  17.106  91.281  1.00 39.75           C
ATOM    918  O   THR B 126       4.014  17.812  90.478  1.00 39.75           O
ATOM    919  N   GLY B 127       4.127  16.778  92.490  1.00 25.47           N
ATOM    920  CA  GLY B 127       2.830  17.206  92.927  1.00 25.47           C
ATOM    921  C   GLY B 127       2.806  18.694  93.077  1.00 25.47           C
ATOM    922  O   GLY B 127       1.844  19.346  92.676  1.00 25.47           O
ATOM    923  N   ALA B 128       3.871  19.269  93.669  1.00 37.69           N
ATOM    924  CA  ALA B 128       3.890  20.683  93.903  1.00 37.69           C
ATOM    925  CB  ALA B 128       5.166  21.150  94.624  1.00 37.69           C
ATOM    926  C   ALA B 128       3.836  21.399  92.587  1.00 37.69           C
ATOM    927  O   ALA B 128       3.069  22.345  92.416  1.00 37.69           O
ATOM    928  N   ALA B 129       4.643  20.949  91.609  1.00 39.62           N
ATOM    929  CA  ALA B 129       4.702  21.587  90.322  1.00 39.62           C
ATOM    930  CB  ALA B 129       5.766  20.971  89.397  1.00 39.62           C
ATOM    931  C   ALA B 129       3.379  21.455  89.632  1.00 39.62           C
ATOM    932  O   ALA B 129       2.894  22.389  88.994  1.00 39.62           O
ATOM    933  N   THR B 130       2.745  20.279  89.755  1.00 46.32           N
ATOM    934  CA  THR B 130       1.505  20.032  89.072  1.00 46.32           C
ATOM    935  CB  THR B 130       0.963  18.657  89.327  1.00 46.32           C
ATOM    936  OG1 THR B 130       1.906  17.677  88.921  1.00 46.32           O
ATOM    937  CG2 THR B 130      -0.345  18.491  88.536  1.00 46.32           C
ATOM    938  C   THR B 130       0.489  21.007  89.573  1.00 46.32           C
ATOM    939  O   THR B 130      -0.375  21.457  88.820  1.00 46.32           O
ATOM    940  N   SER B 131       0.567  21.322  90.879  1.00 83.52           N
ATOM    941  CA  SER B 131      -0.317  22.224  91.560  1.00 83.52           C
ATOM    942  CB  SER B 131      -0.094  22.214  93.081  1.00 83.52           C
ATOM    943  OG  SER B 131      -0.977  23.131  93.706  1.00 83.52           O
ATOM    944  C   SER B 131      -0.088  23.628  91.090  1.00 83.52           C
ATOM    945  O   SER B 131      -0.961  24.478  91.247  1.00 83.52           O
ATOM    946  N   GLY B 132       1.083  23.923  90.489  1.00 31.70           N
ATOM    947  CA  GLY B 132       1.328  25.272  90.063  1.00 31.70           C
ATOM    948  C   GLY B 132       2.248  25.940  91.038  1.00 31.70           C
ATOM    949  O   GLY B 132       2.456  27.152  90.970  1.00 31.70           O
ATOM    950  N   ALA B 133       2.806  25.164  91.985  1.00 37.35           N
ATOM    951  CA  ALA B 133       3.726  25.704  92.947  1.00 37.35           C
ATOM    952  CB  ALA B 133       3.733  24.939  94.281  1.00 37.35           C
ATOM    953  C   ALA B 133       5.109  25.633  92.376  1.00 37.35           C
ATOM    954  O   ALA B 133       5.392  24.828  91.490  1.00 37.35           O
ATOM    955  N   GLU B 134       6.004  26.514  92.870  1.00 85.85           N
ATOM    956  CA  GLU B 134       7.374  26.533  92.441  1.00 85.85           C
ATOM    957  CB  GLU B 134       7.926  27.958  92.263  1.00 85.85           C
ATOM    958  CG  GLU B 134       9.385  28.017  91.808  1.00 85.85           C
ATOM    959  CD  GLU B 134       9.869  29.451  91.996  1.00 85.85           C
ATOM    960  OE1 GLU B 134       9.709  30.270  91.052  1.00 85.85           O
ATOM    961  OE2 GLU B 134      10.399  29.749  93.099  1.00 85.85           O
ATOM    962  C   GLU B 134       8.181  25.907  93.537  1.00 85.85           C
ATOM    963  O   GLU B 134       8.018  26.237  94.711  1.00 85.85           O
ATOM    964  N   THR B 135       9.080  24.970  93.181  1.00116.03           N
ATOM    965  CA  THR B 135       9.902  24.357  94.182  1.00116.03           C
ATOM    966  CB  THR B 135      10.027  22.868  94.035  1.00116.03           C
ATOM    967  OG1 THR B 135      10.649  22.546  92.800  1.00116.03           O
ATOM    968  CG2 THR B 135       8.623  22.243  94.105  1.00116.03           C
ATOM    969  C   THR B 135      11.274  24.933  94.027  1.00116.03           C
ATOM    970  O   THR B 135      11.872  24.841  92.955  1.00116.03           O
ATOM    971  N   SER B 136      11.805  25.562  95.098  1.00 43.72           N
ATOM    972  CA  SER B 136      13.111  26.149  95.012  1.00 43.72           C
ATOM    973  CB  SER B 136      13.120  27.656  95.329  1.00 43.72           C
ATOM    974  OG  SER B 136      12.351  28.370  94.371  1.00 43.72           O
ATOM    975  C   SER B 136      13.997  25.493  96.024  1.00 43.72           C
ATOM    976  O   SER B 136      13.722  25.518  97.221  1.00 43.72           O
ATOM    977  N   ILE B 137      15.110  24.895  95.556  1.00 53.11           N
ATOM    978  CA  ILE B 137      16.033  24.246  96.444  1.00 53.11           C
ATOM    979  CB  ILE B 137      16.292  22.812  96.083  1.00 53.11           C
ATOM    980  CG1 ILE B 137      14.986  22.001  96.138  1.00 53.11           C
ATOM    981  CG2 ILE B 137      17.392  22.278  97.017  1.00 53.11           C
ATOM    982  CD1 ILE B 137      15.096  20.612  95.509  1.00 53.11           C
ATOM    983  C   ILE B 137      17.336  24.969  96.347  1.00 53.11           C
ATOM    984  O   ILE B 137      17.969  25.031  95.293  1.00 53.11           O
ATOM    985  N   PRO B 138      17.773  25.504  97.450  1.00106.46           N
ATOM    986  CA  PRO B 138      19.004  26.226  97.414  1.00106.46           C
ATOM    987  CD  PRO B 138      16.882  26.026  98.468  1.00106.46           C
ATOM    988  CB  PRO B 138      19.084  27.010  98.728  1.00106.46           C
ATOM    989  CG  PRO B 138      17.855  26.544  99.538  1.00106.46           C
ATOM    990  C   PRO B 138      20.143  25.308  97.132  1.00106.46           C
ATOM    991  O   PRO B 138      20.161  24.186  97.637  1.00106.46           O
ATOM    992  N   GLY B 139      21.096  25.767  96.302  1.00 37.81           N
ATOM    993  CA  GLY B 139      22.251  24.988  95.980  1.00 37.81           C
ATOM    994  C   GLY B 139      21.922  23.995  94.905  1.00 37.81           C
ATOM    995  O   GLY B 139      22.769  23.175  94.552  1.00 37.81           O
ATOM    996  N   PHE B 140      20.697  24.027  94.340  1.00145.37           N
ATOM    997  CA  PHE B 140      20.397  23.048  93.323  1.00145.37           C
ATOM    998  CB  PHE B 140      19.507  21.895  93.823  1.00145.37           C
ATOM    999  CG  PHE B 140      19.314  20.942  92.689  1.00145.37           C
ATOM   1000  CD1 PHE B 140      20.302  20.046  92.349  1.00145.37           C
ATOM   1001  CD2 PHE B 140      18.141  20.933  91.969  1.00145.37           C
ATOM   1002  CE1 PHE B 140      20.127  19.164  91.308  1.00145.37           C
ATOM   1003  CE2 PHE B 140      17.959  20.053  90.927  1.00145.37           C
ATOM   1004  CZ  PHE B 140      18.954  19.167  90.592  1.00145.37           C
ATOM   1005  C   PHE B 140      19.680  23.695  92.173  1.00145.37           C
ATOM   1006  O   PHE B 140      20.209  23.737  91.065  1.00145.37           O
ATOM   1007  N   GLY B 141      18.430  24.163  92.379  1.00 50.42           N
ATOM   1008  CA  GLY B 141      17.739  24.775  91.273  1.00 50.42           C
ATOM   1009  C   GLY B 141      16.285  24.864  91.632  1.00 50.42           C
ATOM   1010  O   GLY B 141      15.915  24.635  92.780  1.00 50.42           O
ATOM   1011  N   LYS B 142      15.420  25.201  90.647  1.00 46.83           N
ATOM   1012  CA  LYS B 142      14.017  25.357  90.922  1.00 46.83           C
ATOM   1013  CB  LYS B 142      13.574  26.829  90.894  1.00 46.83           C
ATOM   1014  CG  LYS B 142      14.307  27.709  91.909  1.00 46.83           C
ATOM   1015  CD  LYS B 142      14.159  29.208  91.634  1.00 46.83           C
ATOM   1016  CE  LYS B 142      14.976  30.099  92.572  1.00 46.83           C
ATOM   1017  NZ  LYS B 142      14.803  31.520  92.193  1.00 46.83           N
ATOM   1018  C   LYS B 142      13.219  24.658  89.856  1.00 46.83           C
ATOM   1019  O   LYS B 142      13.676  24.509  88.722  1.00 46.83           O
ATOM   1020  N   PHE B 143      11.992  24.204  90.208  1.00 58.83           N
ATOM   1021  CA  PHE B 143      11.121  23.546  89.265  1.00 58.83           C
ATOM   1022  CB  PHE B 143      10.746  22.103  89.660  1.00 58.83           C
ATOM   1023  CG  PHE B 143      11.965  21.246  89.602  1.00 58.83           C
ATOM   1024  CD1 PHE B 143      12.813  21.163  90.683  1.00 58.83           C
ATOM   1025  CD2 PHE B 143      12.254  20.516  88.471  1.00 58.83           C
ATOM   1026  CE1 PHE B 143      13.938  20.374  90.632  1.00 58.83           C
ATOM   1027  CE2 PHE B 143      13.377  19.724  88.416  1.00 58.83           C
ATOM   1028  CZ  PHE B 143      14.220  19.649  89.499  1.00 58.83           C
ATOM   1029  C   PHE B 143       9.828  24.313  89.221  1.00 58.83           C
ATOM   1030  O   PHE B 143       9.308  24.720  90.259  1.00 58.83           O
ATOM   1031  N   LYS B 144       9.272  24.530  88.006  1.00 67.79           N
ATOM   1032  CA  LYS B 144       8.034  25.258  87.879  1.00 67.79           C
ATOM   1033  CB  LYS B 144       8.236  26.774  87.718  1.00 67.79           C
ATOM   1034  CG  LYS B 144       8.789  27.448  88.974  1.00 67.79           C
ATOM   1035  CD  LYS B 144       9.327  28.860  88.732  1.00 67.79           C
ATOM   1036  CE  LYS B 144      10.818  28.906  88.387  1.00 67.79           C
ATOM   1037  NZ  LYS B 144      11.247  30.304  88.153  1.00 67.79           N
ATOM   1038  C   LYS B 144       7.302  24.786  86.656  1.00 67.79           C
ATOM   1039  O   LYS B 144       7.837  24.037  85.838  1.00 67.79           O
ATOM   1040  N   VAL B 145       6.028  25.215  86.508  1.00 43.28           N
ATOM   1041  CA  VAL B 145       5.255  24.826  85.361  1.00 43.28           C
ATOM   1042  CB  VAL B 145       3.854  24.401  85.682  1.00 43.28           C
ATOM   1043  CG1 VAL B 145       3.101  24.178  84.360  1.00 43.28           C
ATOM   1044  CG2 VAL B 145       3.922  23.146  86.566  1.00 43.28           C
ATOM   1045  C   VAL B 145       5.157  25.994  84.427  1.00 43.28           C
ATOM   1046  O   VAL B 145       5.014  27.133  84.866  1.00 43.28           O
ATOM   1047  N   LYS B 146       5.255  25.737  83.103  1.00 63.07           N
ATOM   1048  CA  LYS B 146       5.154  26.796  82.133  1.00 63.07           C
ATOM   1049  CB  LYS B 146       6.391  26.950  81.232  1.00 63.07           C
ATOM   1050  CG  LYS B 146       7.656  27.398  81.963  1.00 63.07           C
ATOM   1051  CD  LYS B 146       8.904  27.324  81.081  1.00 63.07           C
ATOM   1052  CE  LYS B 146      10.190  27.765  81.783  1.00 63.07           C
ATOM   1053  NZ  LYS B 146      10.173  29.227  82.003  1.00 63.07           N
ATOM   1054  C   LYS B 146       4.003  26.498  81.214  1.00 63.07           C
ATOM   1055  O   LYS B 146       3.712  25.341  80.912  1.00 63.07           O
ATOM   1056  N   ASP B 147       3.298  27.557  80.761  1.00 38.21           N
ATOM   1057  CA  ASP B 147       2.182  27.383  79.872  1.00 38.21           C
ATOM   1058  CB  ASP B 147       1.136  28.507  79.968  1.00 38.21           C
ATOM   1059  CG  ASP B 147       0.443  28.375  81.316  1.00 38.21           C
ATOM   1060  OD1 ASP B 147       0.096  27.222  81.689  1.00 38.21           O
ATOM   1061  OD2 ASP B 147       0.247  29.422  81.990  1.00 38.21           O
ATOM   1062  C   ASP B 147       2.666  27.334  78.454  1.00 38.21           C
ATOM   1063  O   ASP B 147       3.656  27.970  78.097  1.00 38.21           O
ATOM   1064  N   THR B 148       1.963  26.556  77.602  1.00 99.68           N
ATOM   1065  CA  THR B 148       2.316  26.489  76.213  1.00 99.68           C
ATOM   1066  CB  THR B 148       2.967  25.195  75.813  1.00 99.68           C
ATOM   1067  OG1 THR B 148       3.480  25.294  74.492  1.00 99.68           O
ATOM   1068  CG2 THR B 148       1.923  24.069  75.891  1.00 99.68           C
ATOM   1069  C   THR B 148       1.055  26.616  75.415  1.00 99.68           C
ATOM   1070  O   THR B 148       0.017  26.051  75.758  1.00 99.68           O
ATOM   1071  N   PRO B 149       1.130  27.380  74.360  1.00148.75           N
ATOM   1072  CA  PRO B 149      -0.025  27.548  73.515  1.00148.75           C
ATOM   1073  CD  PRO B 149       1.904  28.608  74.453  1.00148.75           C
ATOM   1074  CB  PRO B 149       0.182  28.863  72.769  1.00148.75           C
ATOM   1075  CG  PRO B 149       1.089  29.675  73.707  1.00148.75           C
ATOM   1076  C   PRO B 149      -0.222  26.384  72.589  1.00148.75           C
ATOM   1077  O   PRO B 149       0.704  25.595  72.410  1.00148.75           O
ATOM   1078  N   GLU B 150      -1.428  26.270  71.992  1.00 75.59           N
ATOM   1079  CA  GLU B 150      -1.744  25.225  71.059  1.00 75.59           C
ATOM   1080  CB  GLU B 150      -3.190  25.304  70.537  1.00 75.59           C
ATOM   1081  CG  GLU B 150      -3.567  24.206  69.540  1.00 75.59           C
ATOM   1082  CD  GLU B 150      -5.003  24.446  69.101  1.00 75.59           C
ATOM   1083  OE1 GLU B 150      -5.432  25.630  69.130  1.00 75.59           O
ATOM   1084  OE2 GLU B 150      -5.689  23.456  68.728  1.00 75.59           O
ATOM   1085  C   GLU B 150      -0.837  25.403  69.890  1.00 75.59           C
ATOM   1086  O   GLU B 150      -0.473  26.524  69.549  1.00 75.59           O
ATOM   1087  N   ARG B 151      -0.428  24.287  69.253  1.00189.05           N
ATOM   1088  CA  ARG B 151       0.486  24.435  68.164  1.00189.05           C
ATOM   1089  CB  ARG B 151       1.949  24.308  68.618  1.00189.05           C
ATOM   1090  CG  ARG B 151       2.961  24.873  67.626  1.00189.05           C
ATOM   1091  CD  ARG B 151       2.928  26.400  67.526  1.00189.05           C
ATOM   1092  NE  ARG B 151       1.627  26.778  66.908  1.00189.05           N
ATOM   1093  CZ  ARG B 151       1.524  26.849  65.548  1.00189.05           C
ATOM   1094  NH1 ARG B 151       2.610  26.577  64.769  1.00189.05           N
ATOM   1095  NH2 ARG B 151       0.335  27.188  64.970  1.00189.05           N
ATOM   1096  C   ARG B 151       0.217  23.353  67.165  1.00189.05           C
ATOM   1097  O   ARG B 151      -0.568  22.438  67.406  1.00189.05           O
ATOM   1098  N   GLU B 152       0.863  23.462  65.988  1.00 41.27           N
ATOM   1099  CA  GLU B 152       0.735  22.491  64.945  1.00 41.27           C
ATOM   1100  CB  GLU B 152       0.662  23.127  63.549  1.00 41.27           C
ATOM   1101  CG  GLU B 152       1.893  23.977  63.236  0.00 41.27           C
ATOM   1102  CD  GLU B 152       1.734  24.564  61.844  0.00 41.27           C
ATOM   1103  OE1 GLU B 152       1.151  23.869  60.967  0.00 41.27           O
ATOM   1104  OE2 GLU B 152       2.190  25.719  61.641  0.00 41.27           O
ATOM   1105  C   GLU B 152       1.982  21.676  64.981  1.00 41.27           C
ATOM   1106  O   GLU B 152       3.070  22.198  65.217  1.00 41.27           O
ATOM   1107  N   ALA B 153       1.851  20.355  64.770  1.00 36.20           N
ATOM   1108  CA  ALA B 153       3.014  19.525  64.799  1.00 36.20           C
ATOM   1109  CB  ALA B 153       3.420  19.078  66.214  1.00 36.20           C
ATOM   1110  C   ALA B 153       2.702  18.293  64.025  1.00 36.20           C
ATOM   1111  O   ALA B 153       1.590  18.112  63.534  1.00 36.20           O
ATOM   1112  N   ARG B 154       3.717  17.430  63.845  1.00142.81           N
ATOM   1113  CA  ARG B 154       3.475  16.192  63.173  1.00142.81           C
ATOM   1114  CB  ARG B 154       4.118  16.086  61.781  1.00142.81           C
ATOM   1115  CG  ARG B 154       5.634  16.269  61.782  1.00142.81           C
ATOM   1116  CD  ARG B 154       6.263  16.052  60.405  1.00142.81           C
ATOM   1117  NE  ARG B 154       5.191  16.262  59.390  1.00142.81           N
ATOM   1118  CZ  ARG B 154       4.860  17.521  58.980  1.00142.81           C
ATOM   1119  NH1 ARG B 154       5.494  18.603  59.519  1.00142.81           N
ATOM   1120  NH2 ARG B 154       3.891  17.697  58.035  1.00142.81           N
ATOM   1121  C   ARG B 154       4.031  15.101  64.025  1.00142.81           C
ATOM   1122  O   ARG B 154       4.979  15.304  64.782  1.00142.81           O
ATOM   1123  N   ASN B 155       3.424  13.904  63.924  1.00 71.31           N
ATOM   1124  CA  ASN B 155       3.838  12.774  64.702  1.00 71.31           C
ATOM   1125  CB  ASN B 155       2.682  11.776  64.901  1.00 71.31           C
ATOM   1126  CG  ASN B 155       3.076  10.648  65.843  1.00 71.31           C
ATOM   1127  OD1 ASN B 155       2.652  10.616  66.997  1.00 71.31           O
ATOM   1128  ND2 ASN B 155       3.884   9.680  65.338  1.00 71.31           N
ATOM   1129  C   ASN B 155       4.934  12.112  63.937  1.00 71.31           C
ATOM   1130  O   ASN B 155       4.763  11.730  62.784  1.00 71.31           O
ATOM   1131  N   PRO B 156       6.083  12.011  64.533  1.00 70.12           N
ATOM   1132  CA  PRO B 156       7.231  11.420  63.909  1.00 70.12           C
ATOM   1133  CD  PRO B 156       6.259  12.237  65.957  1.00 70.12           C
ATOM   1134  CB  PRO B 156       8.341  11.496  64.959  1.00 70.12           C
ATOM   1135  CG  PRO B 156       7.577  11.524  66.298  1.00 70.12           C
ATOM   1136  C   PRO B 156       6.993  10.020  63.428  1.00 70.12           C
ATOM   1137  O   PRO B 156       7.445   9.691  62.332  1.00 70.12           O
ATOM   1138  N   GLY B 157       6.340   9.160  64.233  1.00 39.69           N
ATOM   1139  CA  GLY B 157       6.156   7.806  63.795  1.00 39.69           C
ATOM   1140  C   GLY B 157       5.179   7.711  62.661  1.00 39.69           C
ATOM   1141  O   GLY B 157       5.471   7.104  61.632  1.00 39.69           O
ATOM   1142  N   THR B 158       3.977   8.295  62.845  1.00112.33           N
ATOM   1143  CA  THR B 158       2.918   8.206  61.876  1.00112.33           C
ATOM   1144  CB  THR B 158       1.579   8.574  62.449  1.00112.33           C
ATOM   1145  OG1 THR B 158       0.554   8.285  61.515  1.00112.33           O
ATOM   1146  CG2 THR B 158       1.555  10.067  62.789  1.00112.33           C
ATOM   1147  C   THR B 158       3.177   9.068  60.679  1.00112.33           C
ATOM   1148  O   THR B 158       2.972   8.650  59.541  1.00112.33           O
ATOM   1149  N   GLY B 159       3.650  10.303  60.912  1.00 19.52           N
ATOM   1150  CA  GLY B 159       3.881  11.244  59.856  1.00 19.52           C
ATOM   1151  C   GLY B 159       2.640  12.070  59.691  1.00 19.52           C
ATOM   1152  O   GLY B 159       2.582  12.955  58.839  1.00 19.52           O
ATOM   1153  N   ALA B 160       1.604  11.795  60.507  1.00 27.93           N
ATOM   1154  CA  ALA B 160       0.373  12.526  60.412  1.00 27.93           C
ATOM   1155  CB  ALA B 160      -0.807  11.814  61.098  1.00 27.93           C
ATOM   1156  C   ALA B 160       0.539  13.866  61.059  1.00 27.93           C
ATOM   1157  O   ALA B 160       1.317  14.029  61.997  1.00 27.93           O
ATOM   1158  N   THR B 161      -0.197  14.877  60.550  1.00 29.50           N
ATOM   1159  CA  THR B 161      -0.145  16.191  61.123  1.00 29.50           C
ATOM   1160  CB  THR B 161      -0.604  17.267  60.184  1.00 29.50           C
ATOM   1161  OG1 THR B 161       0.201  17.272  59.015  1.00 29.50           O
ATOM   1162  CG2 THR B 161      -0.507  18.624  60.902  1.00 29.50           C
ATOM   1163  C   THR B 161      -1.075  16.180  62.286  1.00 29.50           C
ATOM   1164  O   THR B 161      -2.077  15.469  62.279  1.00 29.50           O
ATOM   1165  N   ILE B 162      -0.750  16.949  63.341  1.00 86.66           N
ATOM   1166  CA  ILE B 162      -1.622  16.968  64.475  1.00 86.66           C
ATOM   1167  CB  ILE B 162      -1.202  16.021  65.559  1.00 86.66           C
ATOM   1168  CG1 ILE B 162      -2.308  15.870  66.619  1.00 86.66           C
ATOM   1169  CG2 ILE B 162       0.143  16.514  66.116  1.00 86.66           C
ATOM   1170  CD1 ILE B 162      -2.062  14.716  67.591  1.00 86.66           C
ATOM   1171  C   ILE B 162      -1.620  18.341  65.059  1.00 86.66           C
ATOM   1172  O   ILE B 162      -0.699  19.128  64.835  1.00 86.66           O
ATOM   1173  N   LYS B 163      -2.687  18.684  65.805  1.00 67.06           N
ATOM   1174  CA  LYS B 163      -2.677  19.945  66.480  1.00 67.06           C
ATOM   1175  CB  LYS B 163      -3.989  20.743  66.387  1.00 67.06           C
ATOM   1176  CG  LYS B 163      -5.158  20.108  67.143  1.00 67.06           C
ATOM   1177  CD  LYS B 163      -6.327  21.071  67.365  1.00 67.06           C
ATOM   1178  CE  LYS B 163      -7.503  20.446  68.119  1.00 67.06           C
ATOM   1179  NZ  LYS B 163      -8.502  21.486  68.453  1.00 67.06           N
ATOM   1180  C   LYS B 163      -2.472  19.614  67.915  1.00 67.06           C
ATOM   1181  O   LYS B 163      -3.162  18.765  68.472  1.00 67.06           O
ATOM   1182  N   VAL B 164      -1.491  20.270  68.555  1.00 89.88           N
ATOM   1183  CA  VAL B 164      -1.268  19.967  69.932  1.00 89.88           C
ATOM   1184  CB  VAL B 164       0.174  20.071  70.347  1.00 89.88           C
ATOM   1185  CG1 VAL B 164       0.657  21.519  70.153  1.00 89.88           C
ATOM   1186  CG2 VAL B 164       0.297  19.565  71.795  1.00 89.88           C
ATOM   1187  C   VAL B 164      -2.049  20.965  70.714  1.00 89.88           C
ATOM   1188  O   VAL B 164      -1.989  22.161  70.449  1.00 89.88           O
ATOM   1189  N   ALA B 165      -2.830  20.483  71.696  1.00 29.65           N
ATOM   1190  CA  ALA B 165      -3.624  21.370  72.490  1.00 29.65           C
ATOM   1191  CB  ALA B 165      -4.669  20.651  73.358  1.00 29.65           C
ATOM   1192  C   ALA B 165      -2.699  22.100  73.407  1.00 29.65           C
ATOM   1193  O   ALA B 165      -1.577  21.663  73.651  1.00 29.65           O
ATOM   1194  N   ALA B 166      -3.147  23.263  73.918  1.00 30.01           N
ATOM   1195  CA  ALA B 166      -2.322  24.015  74.814  1.00 30.01           C
ATOM   1196  CB  ALA B 166      -2.916  25.382  75.197  1.00 30.01           C
ATOM   1197  C   ALA B 166      -2.184  23.205  76.059  1.00 30.01           C
ATOM   1198  O   ALA B 166      -3.111  22.498  76.454  1.00 30.01           O
ATOM   1199  N   SER B 167      -1.000  23.271  76.699  1.00101.43           N
ATOM   1200  CA  SER B 167      -0.771  22.515  77.894  1.00101.43           C
ATOM   1201  CB  SER B 167      -0.188  21.109  77.664  1.00101.43           C
ATOM   1202  OG  SER B 167      -1.167  20.244  77.114  1.00101.43           O
ATOM   1203  C   SER B 167       0.251  23.227  78.707  1.00101.43           C
ATOM   1204  O   SER B 167       0.669  24.337  78.382  1.00101.43           O
ATOM   1205  N   LYS B 168       0.646  22.596  79.827  1.00 53.92           N
ATOM   1206  CA  LYS B 168       1.672  23.140  80.667  1.00 53.92           C
ATOM   1207  CB  LYS B 168       1.246  23.358  82.128  1.00 53.92           C
ATOM   1208  CG  LYS B 168       0.248  24.497  82.336  1.00 53.92           C
ATOM   1209  CD  LYS B 168      -0.347  24.517  83.746  1.00 53.92           C
ATOM   1210  CE  LYS B 168      -1.232  25.732  84.030  1.00 53.92           C
ATOM   1211  NZ  LYS B 168      -1.743  25.673  85.419  1.00 53.92           N
ATOM   1212  C   LYS B 168       2.780  22.137  80.696  1.00 53.92           C
ATOM   1213  O   LYS B 168       2.542  20.939  80.545  1.00 53.92           O
ATOM   1214  N   LYS B 169       4.033  22.612  80.862  1.00134.43           N
ATOM   1215  CA  LYS B 169       5.141  21.702  80.937  1.00134.43           C
ATOM   1216  CB  LYS B 169       6.049  21.707  79.695  1.00134.43           C
ATOM   1217  CG  LYS B 169       7.107  20.600  79.721  1.00134.43           C
ATOM   1218  CD  LYS B 169       6.514  19.192  79.627  1.00134.43           C
ATOM   1219  CE  LYS B 169       7.558  18.074  79.681  1.00134.43           C
ATOM   1220  NZ  LYS B 169       8.309  18.013  78.408  1.00134.43           N
ATOM   1221  C   LYS B 169       5.982  22.091  82.114  1.00134.43           C
ATOM   1222  O   LYS B 169       5.985  23.245  82.539  1.00134.43           O
ATOM   1223  N   LEU B 170       6.699  21.111  82.700  1.00103.32           N
ATOM   1224  CA  LEU B 170       7.533  21.396  83.832  1.00103.32           C
ATOM   1225  CB  LEU B 170       7.740  20.160  84.739  1.00103.32           C
ATOM   1226  CG  LEU B 170       8.528  20.389  86.048  1.00103.32           C
ATOM   1227  CD1 LEU B 170       8.445  19.152  86.955  1.00103.32           C
ATOM   1228  CD2 LEU B 170       9.994  20.767  85.786  1.00103.32           C
ATOM   1229  C   LEU B 170       8.838  21.916  83.314  1.00103.32           C
ATOM   1230  O   LEU B 170       9.306  21.494  82.258  1.00103.32           O
ATOM   1231  N   THR B 171       9.441  22.893  84.028  1.00 37.77           N
ATOM   1232  CA  THR B 171      10.704  23.423  83.605  1.00 37.77           C
ATOM   1233  CB  THR B 171      10.614  24.807  83.037  1.00 37.77           C
ATOM   1234  OG1 THR B 171       9.749  24.806  81.911  1.00 37.77           O
ATOM   1235  CG2 THR B 171      12.023  25.264  82.622  1.00 37.77           C
ATOM   1236  C   THR B 171      11.617  23.463  84.787  1.00 37.77           C
ATOM   1237  O   THR B 171      11.178  23.567  85.932  1.00 37.77           O
ATOM   1238  N   PHE B 172      12.933  23.367  84.515  1.00 73.48           N
ATOM   1239  CA  PHE B 172      13.935  23.329  85.537  1.00 73.48           C
ATOM   1240  CB  PHE B 172      14.714  21.998  85.479  1.00 73.48           C
ATOM   1241  CG  PHE B 172      15.902  21.991  86.379  1.00 73.48           C
ATOM   1242  CD1 PHE B 172      15.764  21.902  87.744  1.00 73.48           C
ATOM   1243  CD2 PHE B 172      17.167  22.032  85.838  1.00 73.48           C
ATOM   1244  CE1 PHE B 172      16.874  21.881  88.556  1.00 73.48           C
ATOM   1245  CE2 PHE B 172      18.279  22.011  86.645  1.00 73.48           C
ATOM   1246  CZ  PHE B 172      18.134  21.938  88.009  1.00 73.48           C
ATOM   1247  C   PHE B 172      14.882  24.464  85.302  1.00 73.48           C
ATOM   1248  O   PHE B 172      15.291  24.715  84.169  1.00 73.48           O
ATOM   1249  N   THR B 173      15.217  25.197  86.386  1.00137.12           N
ATOM   1250  CA  THR B 173      16.184  26.258  86.348  1.00137.12           C
ATOM   1251  CB  THR B 173      15.717  27.545  86.962  1.00137.12           C
ATOM   1252  OG1 THR B 173      15.426  27.354  88.339  1.00137.12           O
ATOM   1253  CG2 THR B 173      14.463  28.028  86.213  1.00137.12           C
ATOM   1254  C   THR B 173      17.309  25.756  87.190  1.00137.12           C
ATOM   1255  O   THR B 173      17.129  25.314  88.324  1.00137.12           O
ATOM   1256  N   PRO B 174      18.467  25.828  86.615  1.00234.27           N
ATOM   1257  CA  PRO B 174      19.656  25.232  87.151  1.00234.27           C
ATOM   1258  CD  PRO B 174      18.564  26.058  85.185  1.00234.27           C
ATOM   1259  CB  PRO B 174      20.668  25.205  85.998  1.00234.27           C
ATOM   1260  CG  PRO B 174      20.073  26.131  84.923  1.00234.27           C
ATOM   1261  C   PRO B 174      20.309  25.653  88.417  1.00234.27           C
ATOM   1262  O   PRO B 174      21.019  24.805  88.924  1.00234.27           O
ATOM   1263  N   ALA B 175      20.152  26.886  88.929  1.00143.83           N
ATOM   1264  CA  ALA B 175      20.847  27.344  90.107  1.00143.83           C
ATOM   1265  CB  ALA B 175      20.859  26.373  91.294  1.00143.83           C
ATOM   1266  C   ALA B 175      22.260  27.662  89.733  1.00143.83           C
ATOM   1267  O   ALA B 175      22.860  27.016  88.876  1.00143.83           O
ATOM   1268  N   LYS B 176      22.822  28.688  90.401  1.00160.70           N
ATOM   1269  CA  LYS B 176      24.129  29.213  90.126  1.00160.70           C
ATOM   1270  CB  LYS B 176      24.437  30.472  90.957  1.00160.70           C
ATOM   1271  CG  LYS B 176      24.433  30.226  92.469  0.00160.70           C
ATOM   1272  CD  LYS B 176      23.083  29.745  93.010  0.00160.70           C
ATOM   1273  CE  LYS B 176      23.108  29.365  94.492  0.00160.70           C
ATOM   1274  NZ  LYS B 176      23.211  30.582  95.329  0.00160.70           N
ATOM   1275  C   LYS B 176      25.203  28.209  90.413  1.00160.70           C
ATOM   1276  O   LYS B 176      26.135  28.055  89.624  1.00160.70           O
ATOM   1277  N   ALA B 177      25.109  27.494  91.549  1.00 29.90           N
ATOM   1278  CA  ALA B 177      26.167  26.593  91.911  1.00 29.90           C
ATOM   1279  CB  ALA B 177      25.910  25.888  93.254  1.00 29.90           C
ATOM   1280  C   ALA B 177      26.294  25.528  90.872  1.00 29.90           C
ATOM   1281  O   ALA B 177      27.391  25.219  90.409  1.00 29.90           O
ATOM   1282  N   LEU B 178      25.152  24.960  90.458  1.00 98.13           N
ATOM   1283  CA  LEU B 178      25.132  23.893  89.500  1.00 98.13           C
ATOM   1284  CB  LEU B 178      23.724  23.332  89.246  1.00 98.13           C
ATOM   1285  CG  LEU B 178      23.130  22.612  90.470  1.00 98.13           C
ATOM   1286  CD1 LEU B 178      22.890  23.589  91.633  1.00 98.13           C
ATOM   1287  CD2 LEU B 178      21.885  21.799  90.084  1.00 98.13           C
ATOM   1288  C   LEU B 178      25.667  24.379  88.193  1.00 98.13           C
ATOM   1289  O   LEU B 178      26.428  23.681  87.526  1.00 98.13           O
ATOM   1290  N   LYS B 179      25.276  25.596  87.777  1.00133.13           N
ATOM   1291  CA  LYS B 179      25.724  26.089  86.512  1.00133.13           C
ATOM   1292  CB  LYS B 179      24.996  27.374  86.075  1.00133.13           C
ATOM   1293  CG  LYS B 179      24.938  28.471  87.136  1.00133.13           C
ATOM   1294  CD  LYS B 179      24.361  29.782  86.601  1.00133.13           C
ATOM   1295  CE  LYS B 179      22.921  29.655  86.094  1.00133.13           C
ATOM   1296  NZ  LYS B 179      21.981  29.582  87.235  1.00133.13           N
ATOM   1297  C   LYS B 179      27.204  26.306  86.536  1.00133.13           C
ATOM   1298  O   LYS B 179      27.891  25.994  85.566  1.00133.13           O
ATOM   1299  N   ASP B 180      27.744  26.836  87.650  1.00 99.96           N
ATOM   1300  CA  ASP B 180      29.151  27.113  87.700  1.00 99.96           C
ATOM   1301  CB  ASP B 180      29.585  27.956  88.921  1.00 99.96           C
ATOM   1302  CG  ASP B 180      29.378  27.189  90.220  1.00 99.96           C
ATOM   1303  OD1 ASP B 180      30.051  26.143  90.419  1.00 99.96           O
ATOM   1304  OD2 ASP B 180      28.543  27.653  91.040  1.00 99.96           O
ATOM   1305  C   ASP B 180      29.933  25.836  87.668  1.00 99.96           C
ATOM   1306  O   ASP B 180      31.016  25.789  87.088  1.00 99.96           O
ATOM   1307  N   ALA B 181      29.414  24.761  88.295  1.00 29.14           N
ATOM   1308  CA  ALA B 181      30.140  23.525  88.338  1.00 29.14           C
ATOM   1309  CB  ALA B 181      29.422  22.432  89.148  1.00 29.14           C
ATOM   1310  C   ALA B 181      30.312  23.006  86.946  1.00 29.14           C
ATOM   1311  O   ALA B 181      31.395  22.560  86.571  1.00 29.14           O
ATOM   1312  N   LEU B 182      29.239  23.050  86.136  1.00146.13           N
ATOM   1313  CA  LEU B 182      29.299  22.539  84.797  1.00146.13           C
ATOM   1314  CB  LEU B 182      27.933  22.512  84.101  1.00146.13           C
ATOM   1315  CG  LEU B 182      26.965  21.514  84.754  1.00146.13           C
ATOM   1316  CD1 LEU B 182      25.640  21.453  83.988  1.00146.13           C
ATOM   1317  CD2 LEU B 182      27.614  20.132  84.922  1.00146.13           C
ATOM   1318  C   LEU B 182      30.222  23.377  83.976  1.00146.13           C
ATOM   1319  O   LEU B 182      31.019  22.851  83.200  1.00146.13           O
ATOM   1320  N   ASN B 183      30.124  24.712  84.100  1.00 74.62           N
ATOM   1321  CA  ASN B 183      31.030  25.537  83.358  1.00 74.62           C
ATOM   1322  CB  ASN B 183      30.375  26.336  82.222  1.00 74.62           C
ATOM   1323  CG  ASN B 183      31.498  26.910  81.371  1.00 74.62           C
ATOM   1324  OD1 ASN B 183      32.402  27.575  81.876  1.00 74.62           O
ATOM   1325  ND2 ASN B 183      31.453  26.630  80.041  1.00 74.62           N
ATOM   1326  C   ASN B 183      31.592  26.520  84.322  1.00 74.62           C
ATOM   1327  O   ASN B 183      30.849  27.225  85.000  1.00 74.62           O
ATOM   1328  N   LYS B 184      32.931  26.593  84.395  1.00113.71           N
ATOM   1329  CA  LYS B 184      33.578  27.482  85.312  1.00113.71           C
ATOM   1330  CB  LYS B 184      35.101  27.544  85.103  1.00113.71           C
ATOM   1331  CG  LYS B 184      35.506  28.065  83.722  1.00113.71           C
ATOM   1332  CD  LYS B 184      36.995  28.391  83.598  1.00113.71           C
ATOM   1333  CE  LYS B 184      37.500  29.347  84.680  1.00113.71           C
ATOM   1334  NZ  LYS B 184      37.767  28.596  85.927  1.00113.71           N
ATOM   1335  C   LYS B 184      33.014  28.891  85.133  1.00113.71           C
ATOM   1336  O   LYS B 184      33.172  29.472  84.026  1.00113.71           O
ATOM   1337  OXT LYS B 184      32.411  29.404  86.113  1.00113.71           O
TER    1338      LYS B 184
END
