# Supplementary material for: Comparison of histone-like HU protein DNA-binding properties and HU/IHF protein sequence alignment
Source: PLoS One. 2017 Nov 13;12(11):e0188037. doi: 10.1371/journal.pone.0188037 (PMC5683647; doi:10.1371/journal.pone.0188037)
Supplement: S3 File — (ZIP) [file pone.0188037.s003.zip › E2_3.pdb]

EXPDTA    THEORETICAL MODEL, MODELLER 9.17 2017/01/19 01:12:12
REMARK   6 MODELLER OBJECTIVE FUNCTION:       765.6450
REMARK   6 MODELLER BEST TEMPLATE % SEQ ID:  34.066
REMARK   6 SEQUENCE: E2_3
REMARK   6 DOPE score: -15920.09082
REMARK   6 GA341 score: 0.92085
REMARK   6 TEMPLATE: 1p71 1:A - 91:B MODELS 1:A - 182:B AT 34.1%
ATOM      1  N   MET A   1       9.703  24.571  90.793  1.00 67.56           N
ATOM      2  CA  MET A   1      10.713  23.853  91.606  1.00 67.56           C
ATOM      3  CB  MET A   1      10.764  22.364  91.224  1.00 67.56           C
ATOM      4  CG  MET A   1      11.706  21.544  92.109  1.00 67.56           C
ATOM      5  SD  MET A   1      11.844  19.793  91.644  1.00 67.56           S
ATOM      6  CE  MET A   1      10.136  19.393  92.106  1.00 67.56           C
ATOM      7  C   MET A   1      12.081  24.414  91.404  1.00 67.56           C
ATOM      8  O   MET A   1      12.554  24.545  90.276  1.00 67.56           O
ATOM      9  N   ASN A   2      12.736  24.784  92.519  1.00110.92           N
ATOM     10  CA  ASN A   2      14.073  25.298  92.497  1.00110.92           C
ATOM     11  CB  ASN A   2      14.361  26.350  93.586  1.00110.92           C
ATOM     12  CG  ASN A   2      13.592  27.609  93.231  1.00110.92           C
ATOM     13  OD1 ASN A   2      12.781  27.605  92.308  1.00110.92           O
ATOM     14  ND2 ASN A   2      13.856  28.721  93.968  1.00110.92           N
ATOM     15  C   ASN A   2      14.986  24.150  92.765  1.00110.92           C
ATOM     16  O   ASN A   2      14.548  23.015  92.928  1.00110.92           O
ATOM     17  N   ASN A   3      16.302  24.434  92.790  1.00 74.67           N
ATOM     18  CA  ASN A   3      17.266  23.418  93.084  1.00 74.67           C
ATOM     19  CB  ASN A   3      18.714  23.937  93.062  1.00 74.67           C
ATOM     20  CG  ASN A   3      19.626  22.787  93.464  0.00 74.67           C
ATOM     21  OD1 ASN A   3      19.947  22.621  94.641  1.00 74.67           O
ATOM     22  ND2 ASN A   3      20.042  21.957  92.472  1.00 74.67           N
ATOM     23  C   ASN A   3      16.991  22.906  94.462  1.00 74.67           C
ATOM     24  O   ASN A   3      17.020  21.700  94.700  1.00 74.67           O
ATOM     25  N   SER A   4      16.684  23.815  95.405  1.00 71.00           N
ATOM     26  CA  SER A   4      16.457  23.436  96.771  1.00 71.00           C
ATOM     27  CB  SER A   4      16.087  24.638  97.658  1.00 71.00           C
ATOM     28  OG  SER A   4      15.869  24.215  98.996  1.00 71.00           O
ATOM     29  C   SER A   4      15.316  22.462  96.842  1.00 71.00           C
ATOM     30  O   SER A   4      15.416  21.437  97.516  1.00 71.00           O
ATOM     31  N   ASP A   5      14.204  22.747  96.139  1.00 37.06           N
ATOM     32  CA  ASP A   5      13.041  21.902  96.190  1.00 37.06           C
ATOM     33  CB  ASP A   5      11.855  22.456  95.376  1.00 37.06           C
ATOM     34  CG  ASP A   5      11.254  23.636  96.125  1.00 37.06           C
ATOM     35  OD1 ASP A   5      10.845  23.441  97.301  1.00 37.06           O
ATOM     36  OD2 ASP A   5      11.184  24.744  95.528  1.00 37.06           O
ATOM     37  C   ASP A   5      13.362  20.551  95.623  1.00 37.06           C
ATOM     38  O   ASP A   5      12.905  19.533  96.141  1.00 37.06           O
ATOM     39  N   LEU A   6      14.148  20.512  94.531  1.00 39.14           N
ATOM     40  CA  LEU A   6      14.489  19.281  93.869  1.00 39.14           C
ATOM     41  CB  LEU A   6      15.315  19.512  92.589  1.00 39.14           C
ATOM     42  CG  LEU A   6      15.714  18.230  91.831  1.00 39.14           C
ATOM     43  CD1 LEU A   6      14.474  17.451  91.358  1.00 39.14           C
ATOM     44  CD2 LEU A   6      16.686  18.552  90.683  1.00 39.14           C
ATOM     45  C   LEU A   6      15.304  18.430  94.794  1.00 39.14           C
ATOM     46  O   LEU A   6      15.097  17.221  94.881  1.00 39.14           O
ATOM     47  N   ALA A   7      16.252  19.046  95.520  1.00 25.47           N
ATOM     48  CA  ALA A   7      17.088  18.299  96.411  1.00 25.47           C
ATOM     49  CB  ALA A   7      18.132  19.175  97.125  1.00 25.47           C
ATOM     50  C   ALA A   7      16.215  17.676  97.453  1.00 25.47           C
ATOM     51  O   ALA A   7      16.402  16.516  97.817  1.00 25.47           O
ATOM     52  N   ASP A   8      15.208  18.431  97.935  1.00 37.25           N
ATOM     53  CA  ASP A   8      14.355  17.959  98.988  1.00 37.25           C
ATOM     54  CB  ASP A   8      13.217  18.938  99.323  1.00 37.25           C
ATOM     55  CG  ASP A   8      13.823  20.189  99.933  1.00 37.25           C
ATOM     56  OD1 ASP A   8      14.888  20.065 100.592  1.00 37.25           O
ATOM     57  OD2 ASP A   8      13.233  21.286  99.740  1.00 37.25           O
ATOM     58  C   ASP A   8      13.688  16.703  98.542  1.00 37.25           C
ATOM     59  O   ASP A   8      13.671  15.713  99.271  1.00 37.25           O
ATOM     60  N   GLY A   9      13.121  16.714  97.322  1.00 24.68           N
ATOM     61  CA  GLY A   9      12.417  15.574  96.814  1.00 24.68           C
ATOM     62  C   GLY A   9      13.366  14.429  96.622  1.00 24.68           C
ATOM     63  O   GLY A   9      13.025  13.285  96.919  1.00 24.68           O
ATOM     64  N   VAL A  10      14.576  14.708  96.091  1.00 35.86           N
ATOM     65  CA  VAL A  10      15.545  13.682  95.795  1.00 35.86           C
ATOM     66  CB  VAL A  10      16.775  14.214  95.118  1.00 35.86           C
ATOM     67  CG1 VAL A  10      17.775  13.058  94.934  1.00 35.86           C
ATOM     68  CG2 VAL A  10      16.357  14.890  93.803  1.00 35.86           C
ATOM     69  C   VAL A  10      16.008  13.018  97.053  1.00 35.86           C
ATOM     70  O   VAL A  10      16.060  11.790  97.131  1.00 35.86           O
ATOM     71  N   ALA A  11      16.324  13.813  98.090  1.00 30.68           N
ATOM     72  CA  ALA A  11      16.846  13.252  99.301  1.00 30.68           C
ATOM     73  CB  ALA A  11      17.093  14.307 100.389  1.00 30.68           C
ATOM     74  C   ALA A  11      15.832  12.285  99.821  1.00 30.68           C
ATOM     75  O   ALA A  11      16.186  11.227 100.335  1.00 30.68           O
ATOM     76  N   SER A  12      14.540  12.639  99.714  1.00 65.30           N
ATOM     77  CA  SER A  12      13.484  11.779 100.165  1.00 65.30           C
ATOM     78  CB  SER A  12      12.102  12.443 100.051  1.00 65.30           C
ATOM     79  OG  SER A  12      11.091  11.554 100.500  1.00 65.30           O
ATOM     80  C   SER A  12      13.438  10.536  99.326  1.00 65.30           C
ATOM     81  O   SER A  12      13.343   9.426  99.849  1.00 65.30           O
ATOM     82  N   ALA A  13      13.497  10.702  97.991  1.00 47.11           N
ATOM     83  CA  ALA A  13      13.366   9.611  97.067  1.00 47.11           C
ATOM     84  CB  ALA A  13      13.319  10.074  95.602  1.00 47.11           C
ATOM     85  C   ALA A  13      14.495   8.636  97.189  1.00 47.11           C
ATOM     86  O   ALA A  13      14.263   7.429  97.144  1.00 47.11           O
ATOM     87  N   HIS A  14      15.756   9.096  97.329  1.00187.18           N
ATOM     88  CA  HIS A  14      16.753   8.070  97.362  1.00187.18           C
ATOM     89  ND1 HIS A  14      16.237   8.330  94.171  1.00187.18           N
ATOM     90  CG  HIS A  14      17.054   7.592  94.997  1.00187.18           C
ATOM     91  CB  HIS A  14      17.751   8.136  96.210  1.00187.18           C
ATOM     92  NE2 HIS A  14      16.243   6.258  93.366  1.00187.18           N
ATOM     93  CD2 HIS A  14      17.045   6.325  94.488  1.00187.18           C
ATOM     94  CE1 HIS A  14      15.777   7.485  93.214  1.00187.18           C
ATOM     95  C   HIS A  14      17.424   7.938  98.694  1.00187.18           C
ATOM     96  O   HIS A  14      18.468   7.295  98.809  1.00187.18           O
ATOM     97  N   GLY A  15      16.804   8.506  99.744  1.00 41.47           N
ATOM     98  CA  GLY A  15      17.247   8.293 101.095  1.00 41.47           C
ATOM     99  C   GLY A  15      18.607   8.863 101.358  1.00 41.47           C
ATOM    100  O   GLY A  15      19.397   8.241 102.066  1.00 41.47           O
ATOM    101  N   ILE A  16      18.931  10.052 100.814  1.00168.29           N
ATOM    102  CA  ILE A  16      20.218  10.609 101.122  1.00168.29           C
ATOM    103  CB  ILE A  16      21.131  10.785  99.951  1.00168.29           C
ATOM    104  CG1 ILE A  16      22.572  10.963 100.450  1.00168.29           C
ATOM    105  CG2 ILE A  16      20.627  12.000  99.158  1.00168.29           C
ATOM    106  CD1 ILE A  16      23.106   9.769 101.239  1.00168.29           C
ATOM    107  C   ILE A  16      19.998  11.968 101.708  1.00168.29           C
ATOM    108  O   ILE A  16      18.949  12.581 101.504  1.00168.29           O
ATOM    109  N   THR A  17      20.999  12.471 102.464  1.00118.86           N
ATOM    110  CA  THR A  17      20.857  13.731 103.131  1.00118.86           C
ATOM    111  CB  THR A  17      22.066  14.179 103.899  1.00118.86           C
ATOM    112  OG1 THR A  17      23.175  14.333 103.023  1.00118.86           O
ATOM    113  CG2 THR A  17      22.387  13.158 104.994  1.00118.86           C
ATOM    114  C   THR A  17      20.613  14.785 102.113  1.00118.86           C
ATOM    115  O   THR A  17      20.952  14.637 100.939  1.00118.86           O
ATOM    116  N   LYS A  18      19.992  15.889 102.563  1.00 50.27           N
ATOM    117  CA  LYS A  18      19.705  16.975 101.684  1.00 50.27           C
ATOM    118  CB  LYS A  18      18.905  18.117 102.337  1.00 50.27           C
ATOM    119  CG  LYS A  18      17.431  17.764 102.553  1.00 50.27           C
ATOM    120  CD  LYS A  18      16.652  18.797 103.368  1.00 50.27           C
ATOM    121  CE  LYS A  18      15.144  18.527 103.379  0.00 50.27           C
ATOM    122  NZ  LYS A  18      14.422  19.638 104.038  0.00 50.27           N
ATOM    123  C   LYS A  18      21.005  17.512 101.192  1.00 50.27           C
ATOM    124  O   LYS A  18      21.097  17.985 100.061  1.00 50.27           O
ATOM    125  N   ALA A  19      22.045  17.483 102.045  1.00 33.12           N
ATOM    126  CA  ALA A  19      23.324  17.974 101.626  1.00 33.12           C
ATOM    127  CB  ALA A  19      24.369  17.933 102.753  1.00 33.12           C
ATOM    128  C   ALA A  19      23.845  17.121 100.504  1.00 33.12           C
ATOM    129  O   ALA A  19      24.328  17.642  99.503  1.00 33.12           O
ATOM    130  N   ASP A  20      23.742  15.782 100.646  1.00 39.09           N
ATOM    131  CA  ASP A  20      24.284  14.851  99.691  1.00 39.09           C
ATOM    132  CB  ASP A  20      24.208  13.393 100.171  1.00 39.09           C
ATOM    133  CG  ASP A  20      25.144  13.229 101.361  1.00 39.09           C
ATOM    134  OD1 ASP A  20      25.891  14.197 101.668  1.00 39.09           O
ATOM    135  OD2 ASP A  20      25.116  12.139 101.990  1.00 39.09           O
ATOM    136  C   ASP A  20      23.551  14.942  98.392  1.00 39.09           C
ATOM    137  O   ASP A  20      24.156  14.885  97.322  1.00 39.09           O
ATOM    138  N   ALA A  21      22.217  15.078  98.441  1.00 29.23           N
ATOM    139  CA  ALA A  21      21.485  15.179  97.213  1.00 29.23           C
ATOM    140  CB  ALA A  21      19.974  15.361  97.428  1.00 29.23           C
ATOM    141  C   ALA A  21      21.995  16.413  96.545  1.00 29.23           C
ATOM    142  O   ALA A  21      22.232  16.445  95.338  1.00 29.23           O
ATOM    143  N   ARG A  22      22.194  17.474  97.341  1.00100.48           N
ATOM    144  CA  ARG A  22      22.664  18.722  96.827  1.00100.48           C
ATOM    145  CB  ARG A  22      22.788  19.780  97.937  1.00100.48           C
ATOM    146  CG  ARG A  22      23.428  21.100  97.507  1.00100.48           C
ATOM    147  CD  ARG A  22      23.665  22.033  98.696  1.00100.48           C
ATOM    148  NE  ARG A  22      24.363  23.252  98.196  1.00100.48           N
ATOM    149  CZ  ARG A  22      24.407  24.374  98.964  1.00100.48           C
ATOM    150  NH1 ARG A  22      23.764  24.406 100.172  1.00100.48           N
ATOM    151  NH2 ARG A  22      25.096  25.472  98.535  1.00100.48           N
ATOM    152  C   ARG A  22      24.026  18.534  96.240  1.00100.48           C
ATOM    153  O   ARG A  22      24.294  18.994  95.131  1.00100.48           O
ATOM    154  N   LYS A  23      24.929  17.845  96.961  1.00109.53           N
ATOM    155  CA  LYS A  23      26.268  17.736  96.467  1.00109.53           C
ATOM    156  CB  LYS A  23      27.271  17.204  97.501  1.00109.53           C
ATOM    157  CG  LYS A  23      28.724  17.413  97.065  1.00109.53           C
ATOM    158  CD  LYS A  23      29.729  17.422  98.218  1.00109.53           C
ATOM    159  CE  LYS A  23      29.791  16.117  99.007  1.00109.53           C
ATOM    160  NZ  LYS A  23      30.878  16.190 100.010  1.00109.53           N
ATOM    161  C   LYS A  23      26.321  16.912  95.218  1.00109.53           C
ATOM    162  O   LYS A  23      27.016  17.266  94.269  1.00109.53           O
ATOM    163  N   ILE A  24      25.583  15.788  95.181  1.00 94.84           N
ATOM    164  CA  ILE A  24      25.580  14.937  94.026  1.00 94.84           C
ATOM    165  CB  ILE A  24      24.789  13.687  94.216  1.00 94.84           C
ATOM    166  CG1 ILE A  24      24.838  12.844  92.940  1.00 94.84           C
ATOM    167  CG2 ILE A  24      23.376  14.060  94.668  1.00 94.84           C
ATOM    168  CD1 ILE A  24      24.053  11.554  93.089  1.00 94.84           C
ATOM    169  C   ILE A  24      24.970  15.655  92.864  1.00 94.84           C
ATOM    170  O   ILE A  24      25.471  15.574  91.744  1.00 94.84           O
ATOM    171  N   VAL A  25      23.849  16.365  93.093  1.00 34.09           N
ATOM    172  CA  VAL A  25      23.184  17.037  92.011  1.00 34.09           C
ATOM    173  CB  VAL A  25      21.891  17.678  92.413  1.00 34.09           C
ATOM    174  CG1 VAL A  25      21.341  18.461  91.206  1.00 34.09           C
ATOM    175  CG2 VAL A  25      20.942  16.580  92.922  1.00 34.09           C
ATOM    176  C   VAL A  25      24.066  18.115  91.456  1.00 34.09           C
ATOM    177  O   VAL A  25      24.163  18.282  90.243  1.00 34.09           O
ATOM    178  N   ASP A  26      24.743  18.888  92.322  1.00 64.91           N
ATOM    179  CA  ASP A  26      25.527  19.986  91.827  1.00 64.91           C
ATOM    180  CB  ASP A  26      26.166  20.821  92.949  1.00 64.91           C
ATOM    181  CG  ASP A  26      26.612  22.157  92.360  1.00 64.91           C
ATOM    182  OD1 ASP A  26      26.309  22.414  91.164  1.00 64.91           O
ATOM    183  OD2 ASP A  26      27.258  22.940  93.105  1.00 64.91           O
ATOM    184  C   ASP A  26      26.629  19.459  90.963  1.00 64.91           C
ATOM    185  O   ASP A  26      26.922  20.015  89.905  1.00 64.91           O
ATOM    186  N   GLY A  27      27.269  18.359  91.393  1.00 24.05           N
ATOM    187  CA  GLY A  27      28.359  17.793  90.658  1.00 24.05           C
ATOM    188  C   GLY A  27      27.874  17.311  89.326  1.00 24.05           C
ATOM    189  O   GLY A  27      28.596  17.407  88.335  1.00 24.05           O
ATOM    190  N   VAL A  28      26.654  16.737  89.271  1.00106.63           N
ATOM    191  CA  VAL A  28      26.184  16.194  88.028  1.00106.63           C
ATOM    192  CB  VAL A  28      24.908  15.395  88.127  1.00106.63           C
ATOM    193  CG1 VAL A  28      25.122  14.265  89.148  1.00106.63           C
ATOM    194  CG2 VAL A  28      23.711  16.312  88.406  1.00106.63           C
ATOM    195  C   VAL A  28      25.989  17.287  87.016  1.00106.63           C
ATOM    196  O   VAL A  28      26.411  17.153  85.868  1.00106.63           O
ATOM    197  N   PHE A  29      25.353  18.406  87.416  1.00108.85           N
ATOM    198  CA  PHE A  29      25.112  19.485  86.496  1.00108.85           C
ATOM    199  CB  PHE A  29      24.130  20.547  87.013  1.00108.85           C
ATOM    200  CG  PHE A  29      22.797  19.893  86.888  1.00108.85           C
ATOM    201  CD1 PHE A  29      22.131  19.917  85.683  1.00108.85           C
ATOM    202  CD2 PHE A  29      22.232  19.228  87.951  1.00108.85           C
ATOM    203  CE1 PHE A  29      20.906  19.309  85.545  1.00108.85           C
ATOM    204  CE2 PHE A  29      21.007  18.619  87.818  1.00108.85           C
ATOM    205  CZ  PHE A  29      20.341  18.660  86.615  1.00108.85           C
ATOM    206  C   PHE A  29      26.401  20.121  86.077  1.00108.85           C
ATOM    207  O   PHE A  29      26.556  20.511  84.920  1.00108.85           O
ATOM    208  N   ALA A  30      27.360  20.259  87.010  1.00 21.63           N
ATOM    209  CA  ALA A  30      28.617  20.864  86.669  1.00 21.63           C
ATOM    210  CB  ALA A  30      29.573  20.979  87.869  1.00 21.63           C
ATOM    211  C   ALA A  30      29.294  20.015  85.637  1.00 21.63           C
ATOM    212  O   ALA A  30      29.874  20.530  84.683  1.00 21.63           O
ATOM    213  N   ALA A  31      29.229  18.682  85.810  1.00 29.54           N
ATOM    214  CA  ALA A  31      29.863  17.743  84.927  1.00 29.54           C
ATOM    215  CB  ALA A  31      29.711  16.290  85.406  1.00 29.54           C
ATOM    216  C   ALA A  31      29.262  17.835  83.555  1.00 29.54           C
ATOM    217  O   ALA A  31      29.974  17.755  82.555  1.00 29.54           O
ATOM    218  N   ILE A  32      27.927  17.995  83.471  1.00 37.96           N
ATOM    219  CA  ILE A  32      27.255  18.041  82.204  1.00 37.96           C
ATOM    220  CB  ILE A  32      25.760  18.132  82.348  1.00 37.96           C
ATOM    221  CG1 ILE A  32      25.218  16.868  83.038  1.00 37.96           C
ATOM    222  CG2 ILE A  32      25.150  18.376  80.958  1.00 37.96           C
ATOM    223  CD1 ILE A  32      23.766  16.995  83.492  1.00 37.96           C
ATOM    224  C   ILE A  32      27.733  19.232  81.428  1.00 37.96           C
ATOM    225  O   ILE A  32      28.034  19.119  80.240  1.00 37.96           O
ATOM    226  N   ALA A  33      27.840  20.403  82.086  1.00 29.00           N
ATOM    227  CA  ALA A  33      28.258  21.605  81.417  1.00 29.00           C
ATOM    228  CB  ALA A  33      28.285  22.834  82.345  1.00 29.00           C
ATOM    229  C   ALA A  33      29.647  21.407  80.896  1.00 29.00           C
ATOM    230  O   ALA A  33      29.974  21.855  79.797  1.00 29.00           O
ATOM    231  N   ASP A  34      30.502  20.739  81.693  1.00 78.45           N
ATOM    232  CA  ASP A  34      31.876  20.517  81.349  1.00 78.45           C
ATOM    233  CB  ASP A  34      32.639  19.842  82.505  1.00 78.45           C
ATOM    234  CG  ASP A  34      34.129  19.830  82.192  1.00 78.45           C
ATOM    235  OD1 ASP A  34      34.507  19.296  81.114  1.00 78.45           O
ATOM    236  OD2 ASP A  34      34.910  20.360  83.024  1.00 78.45           O
ATOM    237  C   ASP A  34      31.977  19.644  80.128  1.00 78.45           C
ATOM    238  O   ASP A  34      32.735  19.945  79.207  1.00 78.45           O
ATOM    239  N   ALA A  35      31.217  18.535  80.088  1.00 37.01           N
ATOM    240  CA  ALA A  35      31.279  17.610  78.990  1.00 37.01           C
ATOM    241  CB  ALA A  35      30.414  16.362  79.235  1.00 37.01           C
ATOM    242  C   ALA A  35      30.795  18.265  77.729  1.00 37.01           C
ATOM    243  O   ALA A  35      31.374  18.074  76.661  1.00 37.01           O
ATOM    244  N   ALA A  36      29.700  19.041  77.814  1.00 31.99           N
ATOM    245  CA  ALA A  36      29.142  19.682  76.654  1.00 31.99           C
ATOM    246  CB  ALA A  36      27.833  20.431  76.953  1.00 31.99           C
ATOM    247  C   ALA A  36      30.111  20.686  76.112  1.00 31.99           C
ATOM    248  O   ALA A  36      30.313  20.770  74.902  1.00 31.99           O
ATOM    249  N   ALA A  37      30.766  21.452  77.003  1.00 39.01           N
ATOM    250  CA  ALA A  37      31.654  22.511  76.603  1.00 39.01           C
ATOM    251  CB  ALA A  37      32.278  23.249  77.799  1.00 39.01           C
ATOM    252  C   ALA A  37      32.772  21.934  75.793  1.00 39.01           C
ATOM    253  O   ALA A  37      33.240  22.558  74.839  1.00 39.01           O
ATOM    254  N   LYS A  38      33.253  20.742  76.192  1.00112.90           N
ATOM    255  CA  LYS A  38      34.301  20.032  75.515  1.00112.90           C
ATOM    256  CB  LYS A  38      34.822  18.800  76.273  1.00112.90           C
ATOM    257  CG  LYS A  38      35.935  18.082  75.504  1.00112.90           C
ATOM    258  CD  LYS A  38      36.734  17.072  76.329  1.00112.90           C
ATOM    259  CE  LYS A  38      37.891  17.701  77.108  1.00112.90           C
ATOM    260  NZ  LYS A  38      38.617  16.659  77.866  1.00112.90           N
ATOM    261  C   LYS A  38      33.813  19.555  74.182  1.00112.90           C
ATOM    262  O   LYS A  38      34.611  19.366  73.267  1.00112.90           O
ATOM    263  N   GLY A  39      32.494  19.319  74.022  1.00 35.70           N
ATOM    264  CA  GLY A  39      32.033  18.826  72.752  1.00 35.70           C
ATOM    265  C   GLY A  39      31.562  17.411  72.896  1.00 35.70           C
ATOM    266  O   GLY A  39      31.258  16.750  71.903  1.00 35.70           O
ATOM    267  N   GLU A  40      31.525  16.897  74.139  1.00113.18           N
ATOM    268  CA  GLU A  40      31.005  15.585  74.410  1.00113.18           C
ATOM    269  CB  GLU A  40      31.467  15.045  75.776  1.00113.18           C
ATOM    270  CG  GLU A  40      30.851  13.705  76.176  1.00113.18           C
ATOM    271  CD  GLU A  40      31.689  12.577  75.595  1.00113.18           C
ATOM    272  OE1 GLU A  40      32.124  12.697  74.419  1.00113.18           O
ATOM    273  OE2 GLU A  40      31.901  11.576  76.330  1.00113.18           O
ATOM    274  C   GLU A  40      29.509  15.691  74.461  1.00113.18           C
ATOM    275  O   GLU A  40      28.965  16.754  74.754  1.00113.18           O
ATOM    276  N   GLU A  41      28.795  14.589  74.150  1.00101.56           N
ATOM    277  CA  GLU A  41      27.364  14.638  74.251  1.00101.56           C
ATOM    278  CB  GLU A  41      26.608  13.993  73.079  1.00101.56           C
ATOM    279  CG  GLU A  41      26.730  12.470  73.045  1.00101.56           C
ATOM    280  CD  GLU A  41      28.195  12.122  72.834  1.00101.56           C
ATOM    281  OE1 GLU A  41      28.849  12.800  72.000  1.00101.56           O
ATOM    282  OE2 GLU A  41      28.679  11.175  73.509  1.00101.56           O
ATOM    283  C   GLU A  41      27.004  13.862  75.472  1.00101.56           C
ATOM    284  O   GLU A  41      27.544  12.784  75.712  1.00101.56           O
ATOM    285  N   VAL A  42      26.080  14.402  76.288  1.00 41.14           N
ATOM    286  CA  VAL A  42      25.687  13.707  77.480  1.00 41.14           C
ATOM    287  CB  VAL A  42      25.472  14.616  78.661  1.00 41.14           C
ATOM    288  CG1 VAL A  42      24.991  13.770  79.852  1.00 41.14           C
ATOM    289  CG2 VAL A  42      26.775  15.388  78.935  1.00 41.14           C
ATOM    290  C   VAL A  42      24.391  13.026  77.182  1.00 41.14           C
ATOM    291  O   VAL A  42      23.443  13.646  76.702  1.00 41.14           O
ATOM    292  N   SER A  43      24.322  11.709  77.454  1.00 45.78           N
ATOM    293  CA  SER A  43      23.121  11.000  77.128  1.00 45.78           C
ATOM    294  CB  SER A  43      23.355   9.854  76.130  1.00 45.78           C
ATOM    295  OG  SER A  43      23.863  10.367  74.908  1.00 45.78           O
ATOM    296  C   SER A  43      22.559  10.375  78.368  1.00 45.78           C
ATOM    297  O   SER A  43      23.260   9.703  79.123  1.00 45.78           O
ATOM    298  N   LEU A  44      21.255  10.601  78.604  1.00 89.06           N
ATOM    299  CA  LEU A  44      20.553   9.989  79.699  1.00 89.06           C
ATOM    300  CB  LEU A  44      20.037  11.024  80.712  1.00 89.06           C
ATOM    301  CG  LEU A  44      21.164  11.868  81.352  1.00 89.06           C
ATOM    302  CD1 LEU A  44      20.598  12.883  82.358  1.00 89.06           C
ATOM    303  CD2 LEU A  44      22.270  10.983  81.950  1.00 89.06           C
ATOM    304  C   LEU A  44      19.391   9.321  79.032  1.00 89.06           C
ATOM    305  O   LEU A  44      18.574   9.989  78.404  1.00 89.06           O
ATOM    306  N   ASN A  45      19.245   7.989  79.201  1.00181.13           N
ATOM    307  CA  ASN A  45      18.354   7.265  78.333  1.00181.13           C
ATOM    308  CB  ASN A  45      18.266   5.764  78.663  1.00181.13           C
ATOM    309  CG  ASN A  45      19.515   5.107  78.094  1.00181.13           C
ATOM    310  OD1 ASN A  45      19.884   5.343  76.943  1.00181.13           O
ATOM    311  ND2 ASN A  45      20.190   4.264  78.919  1.00181.13           N
ATOM    312  C   ASN A  45      16.959   7.797  78.249  1.00181.13           C
ATOM    313  O   ASN A  45      16.607   8.314  77.206  1.00181.13           O
ATOM    314  N   GLY A  46      16.120   7.735  79.288  1.00140.09           N
ATOM    315  CA  GLY A  46      14.752   8.181  79.142  1.00140.09           C
ATOM    316  C   GLY A  46      14.621   9.673  79.120  1.00140.09           C
ATOM    317  O   GLY A  46      13.659  10.207  78.565  1.00140.09           O
ATOM    318  N   PHE A  47      15.509  10.357  79.869  1.00103.38           N
ATOM    319  CA  PHE A  47      15.425  11.782  80.082  1.00103.38           C
ATOM    320  CB  PHE A  47      16.357  12.218  81.227  1.00103.38           C
ATOM    321  CG  PHE A  47      16.204  13.681  81.467  1.00103.38           C
ATOM    322  CD1 PHE A  47      15.130  14.160  82.180  1.00103.38           C
ATOM    323  CD2 PHE A  47      17.138  14.578  80.998  1.00103.38           C
ATOM    324  CE1 PHE A  47      14.980  15.506  82.414  1.00103.38           C
ATOM    325  CE2 PHE A  47      16.992  15.926  81.229  1.00103.38           C
ATOM    326  CZ  PHE A  47      15.912  16.395  81.937  1.00103.38           C
ATOM    327  C   PHE A  47      15.748  12.622  78.882  1.00103.38           C
ATOM    328  O   PHE A  47      14.936  13.453  78.473  1.00103.38           O
ATOM    329  N   GLY A  48      16.929  12.432  78.260  1.00 37.13           N
ATOM    330  CA  GLY A  48      17.211  13.287  77.138  1.00 37.13           C
ATOM    331  C   GLY A  48      18.696  13.405  76.988  1.00 37.13           C
ATOM    332  O   GLY A  48      19.453  12.762  77.712  1.00 37.13           O
ATOM    333  N   LYS A  49      19.150  14.251  76.037  1.00 52.84           N
ATOM    334  CA  LYS A  49      20.555  14.359  75.784  1.00 52.84           C
ATOM    335  CB  LYS A  49      20.940  13.685  74.458  1.00 52.84           C
ATOM    336  CG  LYS A  49      20.613  12.190  74.471  1.00 52.84           C
ATOM    337  CD  LYS A  49      20.510  11.555  73.083  1.00 52.84           C
ATOM    338  CE  LYS A  49      19.957  10.127  73.114  1.00 52.84           C
ATOM    339  NZ  LYS A  49      19.613   9.680  71.747  1.00 52.84           N
ATOM    340  C   LYS A  49      20.909  15.812  75.707  1.00 52.84           C
ATOM    341  O   LYS A  49      20.069  16.651  75.384  1.00 52.84           O
ATOM    342  N   PHE A  50      22.177  16.135  76.035  1.00 65.44           N
ATOM    343  CA  PHE A  50      22.663  17.485  76.001  1.00 65.44           C
ATOM    344  CB  PHE A  50      23.223  17.974  77.356  1.00 65.44           C
ATOM    345  CG  PHE A  50      22.160  17.962  78.409  1.00 65.44           C
ATOM    346  CD1 PHE A  50      21.901  16.820  79.133  1.00 65.44           C
ATOM    347  CD2 PHE A  50      21.432  19.097  78.690  1.00 65.44           C
ATOM    348  CE1 PHE A  50      20.928  16.806  80.106  1.00 65.44           C
ATOM    349  CE2 PHE A  50      20.458  19.090  79.662  1.00 65.44           C
ATOM    350  CZ  PHE A  50      20.202  17.943  80.373  1.00 65.44           C
ATOM    351  C   PHE A  50      23.837  17.477  75.067  1.00 65.44           C
ATOM    352  O   PHE A  50      24.658  16.561  75.102  1.00 65.44           O
ATOM    353  N   LYS A  51      23.948  18.497  74.194  1.00110.41           N
ATOM    354  CA  LYS A  51      25.055  18.519  73.277  1.00110.41           C
ATOM    355  CB  LYS A  51      24.802  17.689  72.005  1.00110.41           C
ATOM    356  CG  LYS A  51      23.450  17.996  71.358  1.00110.41           C
ATOM    357  CD  LYS A  51      23.300  17.473  69.930  1.00110.41           C
ATOM    358  CE  LYS A  51      21.853  17.497  69.428  1.00110.41           C
ATOM    359  NZ  LYS A  51      21.273  18.844  69.617  1.00110.41           N
ATOM    360  C   LYS A  51      25.299  19.928  72.848  1.00110.41           C
ATOM    361  O   LYS A  51      24.501  20.825  73.113  1.00110.41           O
ATOM    362  N   VAL A  52      26.450  20.161  72.189  1.00104.15           N
ATOM    363  CA  VAL A  52      26.721  21.469  71.677  1.00104.15           C
ATOM    364  CB  VAL A  52      28.153  21.890  71.777  1.00104.15           C
ATOM    365  CG1 VAL A  52      28.500  21.994  73.266  1.00104.15           C
ATOM    366  CG2 VAL A  52      29.027  20.909  70.978  1.00104.15           C
ATOM    367  C   VAL A  52      26.345  21.448  70.234  1.00104.15           C
ATOM    368  O   VAL A  52      26.590  20.469  69.530  1.00104.15           O
ATOM    369  N   LYS A  53      25.699  22.527  69.759  1.00109.16           N
ATOM    370  CA  LYS A  53      25.279  22.554  68.391  1.00109.16           C
ATOM    371  CB  LYS A  53      23.757  22.677  68.239  1.00109.16           C
ATOM    372  CG  LYS A  53      23.194  23.893  68.971  1.00109.16           C
ATOM    373  CD  LYS A  53      21.771  24.249  68.549  1.00109.16           C
ATOM    374  CE  LYS A  53      21.692  24.739  67.105  1.00109.16           C
ATOM    375  NZ  LYS A  53      20.285  25.001  66.728  1.00109.16           N
ATOM    376  C   LYS A  53      25.913  23.737  67.742  1.00109.16           C
ATOM    377  O   LYS A  53      26.062  24.795  68.352  1.00109.16           O
ATOM    378  N   ASP A  54      26.324  23.570  66.472  1.00 53.77           N
ATOM    379  CA  ASP A  54      26.990  24.634  65.783  1.00 53.77           C
ATOM    380  CB  ASP A  54      27.806  24.177  64.557  1.00 53.77           C
ATOM    381  CG  ASP A  54      28.995  23.346  65.015  1.00 53.77           C
ATOM    382  OD1 ASP A  54      28.846  22.589  66.010  1.00 53.77           O
ATOM    383  OD2 ASP A  54      30.077  23.471  64.381  1.00 53.77           O
ATOM    384  C   ASP A  54      25.993  25.623  65.260  1.00 53.77           C
ATOM    385  O   ASP A  54      24.832  25.297  65.013  1.00 53.77           O
ATOM    386  N   SER A  55      26.458  26.881  65.104  1.00117.41           N
ATOM    387  CA  SER A  55      25.737  27.945  64.459  1.00117.41           C
ATOM    388  CB  SER A  55      25.570  29.205  65.325  1.00117.41           C
ATOM    389  OG  SER A  55      24.720  28.938  66.429  1.00117.41           O
ATOM    390  C   SER A  55      26.647  28.316  63.330  1.00117.41           C
ATOM    391  O   SER A  55      27.783  28.710  63.570  1.00117.41           O
ATOM    392  N   PRO A  56      26.184  28.200  62.112  1.00264.72           N
ATOM    393  CA  PRO A  56      26.996  28.316  60.930  1.00264.72           C
ATOM    394  CD  PRO A  56      24.817  27.794  61.830  1.00264.72           C
ATOM    395  CB  PRO A  56      26.038  28.115  59.753  1.00264.72           C
ATOM    396  CG  PRO A  56      24.847  27.345  60.359  1.00264.72           C
ATOM    397  C   PRO A  56      27.896  29.500  60.741  1.00264.72           C
ATOM    398  O   PRO A  56      29.109  29.334  60.797  1.00264.72           O
ATOM    399  N   ALA A  57      27.360  30.703  60.537  1.00126.19           N
ATOM    400  CA  ALA A  57      28.226  31.813  60.284  1.00126.19           C
ATOM    401  CB  ALA A  57      29.323  31.563  59.226  1.00126.19           C
ATOM    402  C   ALA A  57      27.330  32.834  59.712  1.00126.19           C
ATOM    403  O   ALA A  57      26.197  32.535  59.335  1.00126.19           O
ATOM    404  N   ARG A  58      27.816  34.077  59.642  1.00127.79           N
ATOM    405  CA  ARG A  58      26.975  35.102  59.120  1.00127.79           C
ATOM    406  CB  ARG A  58      25.896  35.468  60.140  1.00127.79           C
ATOM    407  CG  ARG A  58      26.518  35.837  61.486  1.00127.79           C
ATOM    408  CD  ARG A  58      25.540  35.763  62.655  1.00127.79           C
ATOM    409  NE  ARG A  58      24.490  36.785  62.399  1.00127.79           N
ATOM    410  CZ  ARG A  58      24.723  38.089  62.707  1.00127.79           C
ATOM    411  NH1 ARG A  58      25.938  38.464  63.227  1.00127.79           N
ATOM    412  NH2 ARG A  58      23.762  39.027  62.490  1.00127.79           N
ATOM    413  C   ARG A  58      27.841  36.292  58.866  1.00127.79           C
ATOM    414  O   ARG A  58      28.781  36.544  59.615  1.00127.79           O
ATOM    415  N   GLU A  59      27.569  37.060  57.795  1.00 96.16           N
ATOM    416  CA  GLU A  59      28.421  38.192  57.559  1.00 96.16           C
ATOM    417  CB  GLU A  59      28.470  38.689  56.103  1.00 96.16           C
ATOM    418  CG  GLU A  59      27.151  39.233  55.555  0.00 96.16           C
ATOM    419  CD  GLU A  59      27.485  40.023  54.293  0.00 96.16           C
ATOM    420  OE1 GLU A  59      28.268  40.999  54.414  0.00 96.16           O
ATOM    421  OE2 GLU A  59      26.973  39.658  53.200  0.00 96.16           O
ATOM    422  C   GLU A  59      27.969  39.323  58.419  1.00 96.16           C
ATOM    423  O   GLU A  59      26.785  39.459  58.719  1.00 96.16           O
ATOM    424  N   GLY A  60      28.923  40.170  58.843  1.00 49.05           N
ATOM    425  CA  GLY A  60      28.587  41.289  59.672  1.00 49.05           C
ATOM    426  C   GLY A  60      29.556  42.376  59.341  1.00 49.05           C
ATOM    427  O   GLY A  60      30.400  42.217  58.463  1.00 49.05           O
ATOM    428  N   ARG A  61      29.440  43.535  60.020  1.00115.53           N
ATOM    429  CA  ARG A  61      30.382  44.585  59.766  1.00115.53           C
ATOM    430  CB  ARG A  61      29.791  45.826  59.072  1.00115.53           C
ATOM    431  CG  ARG A  61      28.701  46.535  59.877  1.00115.53           C
ATOM    432  CD  ARG A  61      28.251  47.871  59.274  1.00115.53           C
ATOM    433  NE  ARG A  61      27.860  47.629  57.857  1.00115.53           N
ATOM    434  CZ  ARG A  61      28.748  47.856  56.841  1.00115.53           C
ATOM    435  NH1 ARG A  61      29.998  48.337  57.107  1.00115.53           N
ATOM    436  NH2 ARG A  61      28.377  47.614  55.552  1.00115.53           N
ATOM    437  C   ARG A  61      30.930  45.024  61.086  1.00115.53           C
ATOM    438  O   ARG A  61      30.247  44.963  62.107  1.00115.53           O
ATOM    439  N   ASN A  62      32.198  45.479  61.096  1.00 52.26           N
ATOM    440  CA  ASN A  62      32.813  45.885  62.327  1.00 52.26           C
ATOM    441  CB  ASN A  62      34.337  45.678  62.324  1.00 52.26           C
ATOM    442  CG  ASN A  62      34.860  45.754  63.752  1.00 52.26           C
ATOM    443  OD1 ASN A  62      34.632  46.728  64.466  1.00 52.26           O
ATOM    444  ND2 ASN A  62      35.586  44.688  64.183  1.00 52.26           N
ATOM    445  C   ASN A  62      32.537  47.346  62.488  1.00 52.26           C
ATOM    446  O   ASN A  62      32.682  48.122  61.550  1.00 52.26           O
ATOM    447  N   PRO A  63      32.086  47.732  63.650  1.00158.49           N
ATOM    448  CA  PRO A  63      31.784  49.116  63.879  1.00158.49           C
ATOM    449  CD  PRO A  63      31.283  46.851  64.481  1.00158.49           C
ATOM    450  CB  PRO A  63      31.027  49.161  65.205  1.00158.49           C
ATOM    451  CG  PRO A  63      30.350  47.779  65.278  1.00158.49           C
ATOM    452  C   PRO A  63      32.975  50.019  63.824  1.00158.49           C
ATOM    453  O   PRO A  63      32.849  51.132  63.318  1.00158.49           O
ATOM    454  N   SER A  64      34.130  49.583  64.361  1.00 82.97           N
ATOM    455  CA  SER A  64      35.284  50.435  64.352  1.00 82.97           C
ATOM    456  CB  SER A  64      36.434  49.886  65.213  1.00 82.97           C
ATOM    457  OG  SER A  64      36.051  49.855  66.580  1.00 82.97           O
ATOM    458  C   SER A  64      35.802  50.579  62.958  1.00 82.97           C
ATOM    459  O   SER A  64      35.859  51.679  62.408  1.00 82.97           O
ATOM    460  N   THR A  65      36.198  49.434  62.367  1.00 39.84           N
ATOM    461  CA  THR A  65      36.801  49.381  61.067  1.00 39.84           C
ATOM    462  CB  THR A  65      37.323  48.011  60.745  1.00 39.84           C
ATOM    463  OG1 THR A  65      36.262  47.067  60.727  1.00 39.84           O
ATOM    464  CG2 THR A  65      38.350  47.623  61.820  1.00 39.84           C
ATOM    465  C   THR A  65      35.806  49.754  60.019  1.00 39.84           C
ATOM    466  O   THR A  65      36.108  50.519  59.105  1.00 39.84           O
ATOM    467  N   GLY A  66      34.580  49.216  60.131  1.00 16.93           N
ATOM    468  CA  GLY A  66      33.547  49.495  59.177  1.00 16.93           C
ATOM    469  C   GLY A  66      33.658  48.484  58.085  1.00 16.93           C
ATOM    470  O   GLY A  66      32.840  48.447  57.166  1.00 16.93           O
ATOM    471  N   ALA A  67      34.691  47.627  58.163  1.00 25.37           N
ATOM    472  CA  ALA A  67      34.904  46.637  57.152  1.00 25.37           C
ATOM    473  CB  ALA A  67      36.298  45.989  57.231  1.00 25.37           C
ATOM    474  C   ALA A  67      33.887  45.555  57.322  1.00 25.37           C
ATOM    475  O   ALA A  67      33.462  45.251  58.436  1.00 25.37           O
ATOM    476  N   THR A  68      33.456  44.949  56.198  1.00100.12           N
ATOM    477  CA  THR A  68      32.517  43.869  56.284  1.00100.12           C
ATOM    478  CB  THR A  68      31.729  43.655  55.021  1.00100.12           C
ATOM    479  OG1 THR A  68      30.711  42.688  55.234  1.00100.12           O
ATOM    480  CG2 THR A  68      32.677  43.192  53.901  1.00100.12           C
ATOM    481  C   THR A  68      33.307  42.631  56.560  1.00100.12           C
ATOM    482  O   THR A  68      34.434  42.493  56.086  1.00100.12           O
ATOM    483  N   ILE A  69      32.759  41.702  57.369  1.00139.99           N
ATOM    484  CA  ILE A  69      33.502  40.505  57.628  1.00139.99           C
ATOM    485  CB  ILE A  69      34.366  40.581  58.866  1.00139.99           C
ATOM    486  CG1 ILE A  69      33.557  40.734  60.165  1.00139.99           C
ATOM    487  CG2 ILE A  69      35.348  41.742  58.645  1.00139.99           C
ATOM    488  CD1 ILE A  69      32.921  39.438  60.667  1.00139.99           C
ATOM    489  C   ILE A  69      32.548  39.361  57.754  1.00139.99           C
ATOM    490  O   ILE A  69      31.339  39.560  57.868  1.00139.99           O
ATOM    491  N   GLN A  70      33.067  38.116  57.691  1.00 97.38           N
ATOM    492  CA  GLN A  70      32.193  37.002  57.908  1.00 97.38           C
ATOM    493  CB  GLN A  70      32.433  35.763  57.025  1.00 97.38           C
ATOM    494  CG  GLN A  70      33.738  35.018  57.313  1.00 97.38           C
ATOM    495  CD  GLN A  70      33.742  33.751  56.465  1.00 97.38           C
ATOM    496  OE1 GLN A  70      33.400  33.779  55.284  1.00 97.38           O
ATOM    497  NE2 GLN A  70      34.128  32.603  57.085  1.00 97.38           N
ATOM    498  C   GLN A  70      32.429  36.583  59.316  1.00 97.38           C
ATOM    499  O   GLN A  70      33.565  36.531  59.785  1.00 97.38           O
ATOM    500  N   ILE A  71      31.338  36.255  60.023  1.00 67.61           N
ATOM    501  CA  ILE A  71      31.405  35.925  61.410  1.00 67.61           C
ATOM    502  CB  ILE A  71      30.213  36.457  62.162  1.00 67.61           C
ATOM    503  CG1 ILE A  71      30.195  37.996  62.060  1.00 67.61           C
ATOM    504  CG2 ILE A  71      30.250  35.938  63.608  1.00 67.61           C
ATOM    505  CD1 ILE A  71      28.902  38.639  62.559  1.00 67.61           C
ATOM    506  C   ILE A  71      31.460  34.445  61.486  1.00 67.61           C
ATOM    507  O   ILE A  71      30.639  33.737  60.904  1.00 67.61           O
ATOM    508  N   ALA A  72      32.479  33.944  62.202  1.00 46.25           N
ATOM    509  CA  ALA A  72      32.683  32.537  62.289  1.00 46.25           C
ATOM    510  CB  ALA A  72      34.013  32.133  62.950  1.00 46.25           C
ATOM    511  C   ALA A  72      31.578  31.941  63.085  1.00 46.25           C
ATOM    512  O   ALA A  72      30.818  32.618  63.774  1.00 46.25           O
ATOM    513  N   ALA A  73      31.466  30.616  62.967  1.00 47.94           N
ATOM    514  CA  ALA A  73      30.433  29.877  63.615  1.00 47.94           C
ATOM    515  CB  ALA A  73      30.478  28.381  63.257  1.00 47.94           C
ATOM    516  C   ALA A  73      30.624  29.984  65.097  1.00 47.94           C
ATOM    517  O   ALA A  73      31.732  30.224  65.570  1.00 47.94           O
ATOM    518  N   SER A  74      29.512  29.846  65.855  1.00 82.46           N
ATOM    519  CA  SER A  74      29.528  29.858  67.292  1.00 82.46           C
ATOM    520  CB  SER A  74      28.921  31.128  67.913  1.00 82.46           C
ATOM    521  OG  SER A  74      28.981  31.051  69.330  1.00 82.46           O
ATOM    522  C   SER A  74      28.683  28.696  67.714  1.00 82.46           C
ATOM    523  O   SER A  74      27.907  28.178  66.913  1.00 82.46           O
ATOM    524  N   LYS A  75      28.823  28.231  68.975  1.00133.96           N
ATOM    525  CA  LYS A  75      28.061  27.077  69.373  1.00133.96           C
ATOM    526  CB  LYS A  75      28.905  25.847  69.764  1.00133.96           C
ATOM    527  CG  LYS A  75      29.565  25.123  68.584  1.00133.96           C
ATOM    528  CD  LYS A  75      30.807  25.811  68.022  1.00133.96           C
ATOM    529  CE  LYS A  75      32.095  25.422  68.753  1.00133.96           C
ATOM    530  NZ  LYS A  75      32.307  23.958  68.653  1.00133.96           N
ATOM    531  C   LYS A  75      27.196  27.396  70.546  1.00133.96           C
ATOM    532  O   LYS A  75      27.441  28.339  71.294  1.00133.96           O
ATOM    533  N   LYS A  76      26.116  26.604  70.706  1.00 84.12           N
ATOM    534  CA  LYS A  76      25.233  26.771  71.822  1.00 84.12           C
ATOM    535  CB  LYS A  76      23.910  27.476  71.466  1.00 84.12           C
ATOM    536  CG  LYS A  76      22.987  27.674  72.670  1.00 84.12           C
ATOM    537  CD  LYS A  76      21.763  28.554  72.395  1.00 84.12           C
ATOM    538  CE  LYS A  76      20.825  28.674  73.600  1.00 84.12           C
ATOM    539  NZ  LYS A  76      19.620  29.456  73.241  1.00 84.12           N
ATOM    540  C   LYS A  76      24.885  25.398  72.334  1.00 84.12           C
ATOM    541  O   LYS A  76      24.957  24.415  71.597  1.00 84.12           O
ATOM    542  N   LEU A  77      24.522  25.281  73.631  1.00105.11           N
ATOM    543  CA  LEU A  77      24.157  23.985  74.133  1.00105.11           C
ATOM    544  CB  LEU A  77      24.215  23.824  75.655  1.00105.11           C
ATOM    545  CG  LEU A  77      23.296  24.796  76.396  1.00105.11           C
ATOM    546  CD1 LEU A  77      23.216  24.427  77.883  1.00105.11           C
ATOM    547  CD2 LEU A  77      23.721  26.256  76.158  1.00105.11           C
ATOM    548  C   LEU A  77      22.753  23.674  73.703  1.00105.11           C
ATOM    549  O   LEU A  77      21.942  24.575  73.483  1.00105.11           O
ATOM    550  N   GLY A  78      22.432  22.368  73.567  1.00 28.50           N
ATOM    551  CA  GLY A  78      21.123  21.973  73.126  1.00 28.50           C
ATOM    552  C   GLY A  78      20.681  20.774  73.911  1.00 28.50           C
ATOM    553  O   GLY A  78      21.492  19.961  74.354  1.00 28.50           O
ATOM    554  N   PHE A  79      19.350  20.641  74.086  1.00 74.02           N
ATOM    555  CA  PHE A  79      18.766  19.569  74.837  1.00 74.02           C
ATOM    556  CB  PHE A  79      18.033  20.114  76.082  1.00 74.02           C
ATOM    557  CG  PHE A  79      17.280  19.045  76.794  1.00 74.02           C
ATOM    558  CD1 PHE A  79      17.922  18.121  77.587  1.00 74.02           C
ATOM    559  CD2 PHE A  79      15.909  18.997  76.680  1.00 74.02           C
ATOM    560  CE1 PHE A  79      17.200  17.151  78.243  1.00 74.02           C
ATOM    561  CE2 PHE A  79      15.185  18.031  77.332  1.00 74.02           C
ATOM    562  CZ  PHE A  79      15.832  17.105  78.114  1.00 74.02           C
ATOM    563  C   PHE A  79      17.778  18.868  73.955  1.00 74.02           C
ATOM    564  O   PHE A  79      17.003  19.511  73.246  1.00 74.02           O
ATOM    565  N   THR A  80      17.815  17.517  73.962  1.00137.34           N
ATOM    566  CA  THR A  80      16.869  16.716  73.236  1.00137.34           C
ATOM    567  CB  THR A  80      17.486  15.729  72.286  1.00137.34           C
ATOM    568  OG1 THR A  80      16.481  15.113  71.495  1.00137.34           O
ATOM    569  CG2 THR A  80      18.260  14.669  73.088  1.00137.34           C
ATOM    570  C   THR A  80      16.121  15.944  74.278  1.00137.34           C
ATOM    571  O   THR A  80      16.674  15.358  75.209  1.00137.34           O
ATOM    572  N   PRO A  81      14.843  15.963  74.085  1.00279.28           N
ATOM    573  CA  PRO A  81      13.884  15.460  75.032  1.00279.28           C
ATOM    574  CD  PRO A  81      14.279  16.986  73.216  1.00279.28           C
ATOM    575  CB  PRO A  81      12.533  15.910  74.490  1.00279.28           C
ATOM    576  CG  PRO A  81      12.843  17.197  73.707  1.00279.28           C
ATOM    577  C   PRO A  81      13.799  14.048  75.499  1.00279.28           C
ATOM    578  O   PRO A  81      13.301  13.895  76.602  1.00279.28           O
ATOM    579  N   ALA A  82      14.188  13.021  74.730  1.00154.55           N
ATOM    580  CA  ALA A  82      14.057  11.647  75.142  1.00154.55           C
ATOM    581  CB  ALA A  82      14.864  11.316  76.398  1.00154.55           C
ATOM    582  C   ALA A  82      12.599  11.286  75.269  1.00154.55           C
ATOM    583  O   ALA A  82      11.771  12.085  75.701  1.00154.55           O
ATOM    584  N   LYS A  83      12.264  10.032  74.897  1.00 92.01           N
ATOM    585  CA  LYS A  83      10.914   9.552  74.755  1.00 92.01           C
ATOM    586  CB  LYS A  83      10.854   8.124  74.196  1.00 92.01           C
ATOM    587  CG  LYS A  83       9.430   7.608  73.993  1.00 92.01           C
ATOM    588  CD  LYS A  83       9.368   6.368  73.104  1.00 92.01           C
ATOM    589  CE  LYS A  83      10.214   5.207  73.625  1.00 92.01           C
ATOM    590  NZ  LYS A  83      10.105   4.057  72.701  1.00 92.01           N
ATOM    591  C   LYS A  83      10.120   9.562  76.026  1.00 92.01           C
ATOM    592  O   LYS A  83       8.960   9.970  76.016  1.00 92.01           O
ATOM    593  N   ALA A  84      10.698   9.113  77.153  1.00 31.92           N
ATOM    594  CA  ALA A  84       9.918   9.034  78.355  1.00 31.92           C
ATOM    595  CB  ALA A  84      10.713   8.474  79.548  1.00 31.92           C
ATOM    596  C   ALA A  84       9.460  10.405  78.729  1.00 31.92           C
ATOM    597  O   ALA A  84       8.301  10.612  79.082  1.00 31.92           O
ATOM    598  N   VAL A  85      10.368  11.388  78.646  1.00 44.76           N
ATOM    599  CA  VAL A  85      10.054  12.741  79.007  1.00 44.76           C
ATOM    600  CB  VAL A  85      11.234  13.657  78.913  1.00 44.76           C
ATOM    601  CG1 VAL A  85      10.744  15.083  79.207  1.00 44.76           C
ATOM    602  CG2 VAL A  85      12.330  13.158  79.872  1.00 44.76           C
ATOM    603  C   VAL A  85       9.005  13.288  78.084  1.00 44.76           C
ATOM    604  O   VAL A  85       8.041  13.910  78.528  1.00 44.76           O
ATOM    605  N   LYS A  86       9.165  13.045  76.771  1.00100.88           N
ATOM    606  CA  LYS A  86       8.293  13.558  75.754  1.00100.88           C
ATOM    607  CB  LYS A  86       8.696  13.139  74.331  1.00100.88           C
ATOM    608  CG  LYS A  86      10.047  13.681  73.862  1.00100.88           C
ATOM    609  CD  LYS A  86      10.508  13.060  72.543  1.00100.88           C
ATOM    610  CE  LYS A  86      10.541  11.529  72.563  1.00100.88           C
ATOM    611  NZ  LYS A  86      10.834  11.015  71.206  1.00100.88           N
ATOM    612  C   LYS A  86       6.945  12.989  75.978  1.00100.88           C
ATOM    613  O   LYS A  86       5.951  13.625  75.632  1.00100.88           O
ATOM    614  N   ASP A  87       6.906  11.751  76.516  1.00179.21           N
ATOM    615  CA  ASP A  87       5.700  11.050  76.822  1.00179.21           C
ATOM    616  CB  ASP A  87       5.954   9.606  77.285  1.00179.21           C
ATOM    617  CG  ASP A  87       4.692   8.825  76.977  1.00179.21           C
ATOM    618  OD1 ASP A  87       3.810   9.408  76.292  1.00179.21           O
ATOM    619  OD2 ASP A  87       4.590   7.648  77.409  1.00179.21           O
ATOM    620  C   ASP A  87       5.088  11.823  77.944  1.00179.21           C
ATOM    621  O   ASP A  87       4.812  13.004  77.773  1.00179.21           O
ATOM    622  N   LYS A  88       4.865  11.212  79.124  1.00300.44           N
ATOM    623  CA  LYS A  88       4.234  11.961  80.177  1.00300.44           C
ATOM    624  CB  LYS A  88       5.047  13.211  80.566  1.00300.44           C
ATOM    625  CG  LYS A  88       6.426  12.932  81.179  1.00300.44           C
ATOM    626  CD  LYS A  88       6.382  12.291  82.564  1.00300.44           C
ATOM    627  CE  LYS A  88       7.768  12.055  83.168  1.00300.44           C
ATOM    628  NZ  LYS A  88       7.641  11.741  84.607  1.00300.44           N
ATOM    629  C   LYS A  88       2.914  12.431  79.598  1.00300.44           C
ATOM    630  O   LYS A  88       2.436  13.501  79.984  1.00300.44           O
ATOM    631  N   LEU A  89       2.349  11.612  78.653  1.00238.32           N
ATOM    632  CA  LEU A  89       1.222  11.870  77.776  1.00238.32           C
ATOM    633  CB  LEU A  89       1.203  11.038  76.469  1.00238.32           C
ATOM    634  CG  LEU A  89       1.087   9.502  76.620  1.00238.32           C
ATOM    635  CD1 LEU A  89      -0.247   9.055  77.243  1.00238.32           C
ATOM    636  CD2 LEU A  89       1.337   8.807  75.273  1.00238.32           C
ATOM    637  C   LEU A  89      -0.117  11.744  78.413  1.00238.32           C
ATOM    638  O   LEU A  89      -0.281  11.184  79.490  1.00238.32           O
ATOM    639  N   ASN A  90      -1.113  12.338  77.717  1.00251.28           N
ATOM    640  CA  ASN A  90      -2.505  12.309  78.045  1.00251.28           C
ATOM    641  CB  ASN A  90      -3.003  13.638  78.643  1.00251.28           C
ATOM    642  CG  ASN A  90      -4.485  13.505  78.950  1.00251.28           C
ATOM    643  OD1 ASN A  90      -5.329  13.997  78.206  1.00251.28           O
ATOM    644  ND2 ASN A  90      -4.812  12.808  80.072  1.00251.28           N
ATOM    645  C   ASN A  90      -3.207  12.109  76.737  1.00251.28           C
ATOM    646  O   ASN A  90      -2.720  12.540  75.694  1.00251.28           O
ATOM    647  N   GLY A  91      -4.366  11.428  76.749  1.00 50.25           N
ATOM    648  CA  GLY A  91      -5.070  11.211  75.521  1.00 50.25           C
ATOM    649  C   GLY A  91      -6.549  11.243  75.865  1.00 50.25           C
ATOM    650  O   GLY A  91      -7.129  12.361  75.885  1.00 50.25           O
ATOM    651  OXT GLY A  91      -7.116  10.145  76.116  1.00 50.25           O
TER     652      GLY A  91
ATOM    653  N   MET B  92      29.178  10.755  76.931  1.00 55.41           N
ATOM    654  CA  MET B  92      29.009  10.478  78.378  1.00 55.41           C
ATOM    655  CB  MET B  92      29.250  11.771  79.175  1.00 55.41           C
ATOM    656  CG  MET B  92      29.466  11.588  80.676  1.00 55.41           C
ATOM    657  SD  MET B  92      29.752  13.156  81.553  1.00 55.41           S
ATOM    658  CE  MET B  92      30.631  12.401  82.949  1.00 55.41           C
ATOM    659  C   MET B  92      27.616   9.995  78.635  1.00 55.41           C
ATOM    660  O   MET B  92      26.648  10.731  78.458  1.00 55.41           O
ATOM    661  N   ASN B  93      27.494   8.715  79.039  1.00 49.78           N
ATOM    662  CA  ASN B  93      26.217   8.115  79.295  1.00 49.78           C
ATOM    663  CB  ASN B  93      26.143   6.620  78.931  1.00 49.78           C
ATOM    664  CG  ASN B  93      27.092   5.858  79.843  1.00 49.78           C
ATOM    665  OD1 ASN B  93      28.220   6.284  80.081  1.00 49.78           O
ATOM    666  ND2 ASN B  93      26.619   4.700  80.377  1.00 49.78           N
ATOM    667  C   ASN B  93      25.899   8.250  80.750  1.00 49.78           C
ATOM    668  O   ASN B  93      26.680   8.793  81.531  1.00 49.78           O
ATOM    669  N   ASN B  94      24.713   7.742  81.143  1.00 80.88           N
ATOM    670  CA  ASN B  94      24.236   7.846  82.493  1.00 80.88           C
ATOM    671  CB  ASN B  94      22.874   7.150  82.676  0.00 80.88           C
ATOM    672  CG  ASN B  94      22.332   7.511  84.050  0.00 80.88           C
ATOM    673  OD1 ASN B  94      22.283   8.683  84.418  1.00 80.88           O
ATOM    674  ND2 ASN B  94      21.914   6.479  84.832  1.00 80.88           N
ATOM    675  C   ASN B  94      25.209   7.191  83.426  1.00 80.88           C
ATOM    676  O   ASN B  94      25.583   7.767  84.446  1.00 80.88           O
ATOM    677  N   SER B  95      25.673   5.974  83.091  1.00 73.05           N
ATOM    678  CA  SER B  95      26.555   5.264  83.976  1.00 73.05           C
ATOM    679  CB  SER B  95      26.888   3.846  83.491  1.00 73.05           C
ATOM    680  OG  SER B  95      27.765   3.217  84.415  1.00 73.05           O
ATOM    681  C   SER B  95      27.850   6.005  84.110  1.00 73.05           C
ATOM    682  O   SER B  95      28.456   6.010  85.180  1.00 73.05           O
ATOM    683  N   ASP B  96      28.314   6.629  83.014  1.00 76.25           N
ATOM    684  CA  ASP B  96      29.562   7.342  83.003  1.00 76.25           C
ATOM    685  CB  ASP B  96      29.939   7.803  81.582  1.00 76.25           C
ATOM    686  CG  ASP B  96      31.399   8.226  81.538  1.00 76.25           C
ATOM    687  OD1 ASP B  96      31.931   8.687  82.580  1.00 76.25           O
ATOM    688  OD2 ASP B  96      32.005   8.087  80.441  1.00 76.25           O
ATOM    689  C   ASP B  96      29.458   8.553  83.878  1.00 76.25           C
ATOM    690  O   ASP B  96      30.400   8.895  84.590  1.00 76.25           O
ATOM    691  N   LEU B  97      28.306   9.249  83.831  1.00 46.25           N
ATOM    692  CA  LEU B  97      28.101  10.444  84.599  1.00 46.25           C
ATOM    693  CB  LEU B  97      26.790  11.156  84.226  1.00 46.25           C
ATOM    694  CG  LEU B  97      26.545  12.447  85.024  1.00 46.25           C
ATOM    695  CD1 LEU B  97      27.644  13.487  84.755  1.00 46.25           C
ATOM    696  CD2 LEU B  97      25.128  12.991  84.776  1.00 46.25           C
ATOM    697  C   LEU B  97      28.075  10.118  86.063  1.00 46.25           C
ATOM    698  O   LEU B  97      28.621  10.858  86.881  1.00 46.25           O
ATOM    699  N   ALA B  98      27.439   8.988  86.430  1.00 30.68           N
ATOM    700  CA  ALA B  98      27.300   8.585  87.804  1.00 30.68           C
ATOM    701  CB  ALA B  98      26.510   7.272  87.953  1.00 30.68           C
ATOM    702  C   ALA B  98      28.659   8.360  88.392  1.00 30.68           C
ATOM    703  O   ALA B  98      28.925   8.747  89.530  1.00 30.68           O
ATOM    704  N   ASP B  99      29.563   7.720  87.629  1.00 39.13           N
ATOM    705  CA  ASP B  99      30.872   7.441  88.145  1.00 39.13           C
ATOM    706  CB  ASP B  99      31.743   6.622  87.179  1.00 39.13           C
ATOM    707  CG  ASP B  99      31.242   5.184  87.193  1.00 39.13           C
ATOM    708  OD1 ASP B  99      31.234   4.568  88.292  1.00 39.13           O
ATOM    709  OD2 ASP B  99      30.876   4.679  86.099  1.00 39.13           O
ATOM    710  C   ASP B  99      31.577   8.732  88.420  1.00 39.13           C
ATOM    711  O   ASP B  99      32.255   8.866  89.437  1.00 39.13           O
ATOM    712  N   GLY B 100      31.435   9.727  87.526  1.00 25.21           N
ATOM    713  CA  GLY B 100      32.128  10.972  87.702  1.00 25.21           C
ATOM    714  C   GLY B 100      31.642  11.676  88.937  1.00 25.21           C
ATOM    715  O   GLY B 100      32.428  12.279  89.665  1.00 25.21           O
ATOM    716  N   VAL B 101      30.314  11.647  89.168  1.00 50.71           N
ATOM    717  CA  VAL B 101      29.656  12.325  90.255  1.00 50.71           C
ATOM    718  CB  VAL B 101      28.162  12.340  90.108  1.00 50.71           C
ATOM    719  CG1 VAL B 101      27.553  13.032  91.340  1.00 50.71           C
ATOM    720  CG2 VAL B 101      27.812  13.029  88.777  1.00 50.71           C
ATOM    721  C   VAL B 101      29.966  11.708  91.584  1.00 50.71           C
ATOM    722  O   VAL B 101      30.023  12.403  92.596  1.00 50.71           O
ATOM    723  N   ALA B 102      30.122  10.374  91.634  1.00 31.35           N
ATOM    724  CA  ALA B 102      30.399   9.718  92.879  1.00 31.35           C
ATOM    725  CB  ALA B 102      30.515   8.190  92.734  1.00 31.35           C
ATOM    726  C   ALA B 102      31.708  10.232  93.389  1.00 31.35           C
ATOM    727  O   ALA B 102      31.883  10.429  94.590  1.00 31.35           O
ATOM    728  N   SER B 103      32.676  10.446  92.479  1.00 73.07           N
ATOM    729  CA  SER B 103      33.990  10.883  92.859  1.00 73.07           C
ATOM    730  CB  SER B 103      34.971  10.902  91.675  1.00 73.07           C
ATOM    731  OG  SER B 103      36.248  11.341  92.115  1.00 73.07           O
ATOM    732  C   SER B 103      33.988  12.263  93.453  1.00 73.07           C
ATOM    733  O   SER B 103      34.512  12.475  94.546  1.00 73.07           O
ATOM    734  N   ALA B 104      33.390  13.245  92.751  1.00 34.87           N
ATOM    735  CA  ALA B 104      33.435  14.621  93.174  1.00 34.87           C
ATOM    736  CB  ALA B 104      32.752  15.565  92.170  1.00 34.87           C
ATOM    737  C   ALA B 104      32.751  14.794  94.499  1.00 34.87           C
ATOM    738  O   ALA B 104      33.246  15.507  95.371  1.00 34.87           O
ATOM    739  N   HIS B 105      31.577  14.157  94.671  1.00 60.17           N
ATOM    740  CA  HIS B 105      30.769  14.252  95.858  1.00 60.17           C
ATOM    741  ND1 HIS B 105      28.801  13.368  98.174  1.00 60.17           N
ATOM    742  CG  HIS B 105      28.490  13.747  96.887  1.00 60.17           C
ATOM    743  CB  HIS B 105      29.393  13.573  95.699  1.00 60.17           C
ATOM    744  NE2 HIS B 105      26.755  14.221  98.257  1.00 60.17           N
ATOM    745  CD2 HIS B 105      27.230  14.266  96.961  1.00 60.17           C
ATOM    746  CE1 HIS B 105      27.738  13.671  98.953  1.00 60.17           C
ATOM    747  C   HIS B 105      31.440  13.570  97.006  1.00 60.17           C
ATOM    748  O   HIS B 105      31.369  14.047  98.136  1.00 60.17           O
ATOM    749  N   GLY B 106      32.121  12.436  96.750  1.00 32.50           N
ATOM    750  CA  GLY B 106      32.718  11.716  97.836  1.00 32.50           C
ATOM    751  C   GLY B 106      31.728  10.731  98.387  1.00 32.50           C
ATOM    752  O   GLY B 106      31.658  10.525  99.598  1.00 32.50           O
ATOM    753  N   ILE B 107      30.926  10.102  97.502  1.00 65.20           N
ATOM    754  CA  ILE B 107      29.977   9.110  97.926  1.00 65.20           C
ATOM    755  CB  ILE B 107      28.535   9.517  97.802  1.00 65.20           C
ATOM    756  CG1 ILE B 107      28.158   9.856  96.352  1.00 65.20           C
ATOM    757  CG2 ILE B 107      28.277  10.633  98.822  1.00 65.20           C
ATOM    758  CD1 ILE B 107      26.651  10.015  96.150  1.00 65.20           C
ATOM    759  C   ILE B 107      30.196   7.862  97.132  1.00 65.20           C
ATOM    760  O   ILE B 107      31.194   7.729  96.423  1.00 65.20           O
ATOM    761  N   THR B 108      29.300   6.874  97.325  1.00111.31           N
ATOM    762  CA  THR B 108      29.359   5.626  96.623  1.00111.31           C
ATOM    763  CB  THR B 108      28.629   4.520  97.334  1.00111.31           C
ATOM    764  OG1 THR B 108      28.725   3.310  96.597  1.00111.31           O
ATOM    765  CG2 THR B 108      27.158   4.928  97.513  1.00111.31           C
ATOM    766  C   THR B 108      28.725   5.797  95.279  1.00111.31           C
ATOM    767  O   THR B 108      28.063   6.794  94.999  1.00111.31           O
ATOM    768  N   LYS B 109      28.961   4.805  94.403  1.00 87.40           N
ATOM    769  CA  LYS B 109      28.427   4.744  93.075  1.00 87.40           C
ATOM    770  CB  LYS B 109      28.961   3.502  92.339  1.00 87.40           C
ATOM    771  CG  LYS B 109      28.453   3.331  90.911  1.00 87.40           C
ATOM    772  CD  LYS B 109      29.335   2.406  90.073  0.00 87.40           C
ATOM    773  CE  LYS B 109      28.858   2.267  88.628  0.00 87.40           C
ATOM    774  NZ  LYS B 109      29.985   1.862  87.762  0.00 87.40           N
ATOM    775  C   LYS B 109      26.939   4.622  93.173  1.00 87.40           C
ATOM    776  O   LYS B 109      26.193   5.244  92.418  1.00 87.40           O
ATOM    777  N   ALA B 110      26.477   3.807  94.138  1.00 38.35           N
ATOM    778  CA  ALA B 110      25.085   3.526  94.318  1.00 38.35           C
ATOM    779  CB  ALA B 110      24.834   2.519  95.451  1.00 38.35           C
ATOM    780  C   ALA B 110      24.342   4.777  94.664  1.00 38.35           C
ATOM    781  O   ALA B 110      23.207   4.958  94.226  1.00 38.35           O
ATOM    782  N   ASP B 111      24.935   5.645  95.506  1.00 79.50           N
ATOM    783  CA  ASP B 111      24.276   6.846  95.940  1.00 79.50           C
ATOM    784  CB  ASP B 111      25.018   7.528  97.100  1.00 79.50           C
ATOM    785  CG  ASP B 111      24.031   8.447  97.801  1.00 79.50           C
ATOM    786  OD1 ASP B 111      23.366   9.265  97.113  1.00 79.50           O
ATOM    787  OD2 ASP B 111      23.927   8.332  99.051  1.00 79.50           O
ATOM    788  C   ASP B 111      24.167   7.824  94.810  1.00 79.50           C
ATOM    789  O   ASP B 111      23.147   8.498  94.651  1.00 79.50           O
ATOM    790  N   ALA B 112      25.228   7.931  93.987  1.00 39.85           N
ATOM    791  CA  ALA B 112      25.199   8.874  92.913  1.00 39.85           C
ATOM    792  CB  ALA B 112      26.485   8.873  92.067  1.00 39.85           C
ATOM    793  C   ALA B 112      24.063   8.513  92.008  1.00 39.85           C
ATOM    794  O   ALA B 112      23.253   9.365  91.641  1.00 39.85           O
ATOM    795  N   ARG B 113      23.956   7.215  91.672  1.00 82.01           N
ATOM    796  CA  ARG B 113      22.964   6.732  90.755  1.00 82.01           C
ATOM    797  CB  ARG B 113      23.144   5.230  90.449  1.00 82.01           C
ATOM    798  CG  ARG B 113      24.384   4.945  89.594  1.00 82.01           C
ATOM    799  CD  ARG B 113      24.846   3.483  89.578  1.00 82.01           C
ATOM    800  NE  ARG B 113      23.795   2.650  88.926  1.00 82.01           N
ATOM    801  CZ  ARG B 113      22.996   1.846  89.686  1.00 82.01           C
ATOM    802  NH1 ARG B 113      23.169   1.795  91.040  1.00 82.01           N
ATOM    803  NH2 ARG B 113      22.032   1.082  89.096  1.00 82.01           N
ATOM    804  C   ARG B 113      21.586   6.948  91.304  1.00 82.01           C
ATOM    805  O   ARG B 113      20.693   7.408  90.593  1.00 82.01           O
ATOM    806  N   LYS B 114      21.375   6.633  92.593  1.00 62.42           N
ATOM    807  CA  LYS B 114      20.074   6.765  93.180  1.00 62.42           C
ATOM    808  CB  LYS B 114      20.028   6.252  94.632  1.00 62.42           C
ATOM    809  CG  LYS B 114      20.142   4.728  94.741  1.00 62.42           C
ATOM    810  CD  LYS B 114      20.372   4.217  96.165  1.00 62.42           C
ATOM    811  CE  LYS B 114      20.408   2.689  96.265  1.00 62.42           C
ATOM    812  NZ  LYS B 114      19.105   2.123  95.845  1.00 62.42           N
ATOM    813  C   LYS B 114      19.683   8.207  93.178  1.00 62.42           C
ATOM    814  O   LYS B 114      18.546   8.554  92.869  1.00 62.42           O
ATOM    815  N   ILE B 115      20.616   9.104  93.528  1.00 94.49           N
ATOM    816  CA  ILE B 115      20.257  10.487  93.567  1.00 94.49           C
ATOM    817  CB  ILE B 115      21.319  11.356  94.155  1.00 94.49           C
ATOM    818  CG1 ILE B 115      21.690  10.864  95.565  1.00 94.49           C
ATOM    819  CG2 ILE B 115      20.775  12.792  94.123  1.00 94.49           C
ATOM    820  CD1 ILE B 115      20.482  10.767  96.491  1.00 94.49           C
ATOM    821  C   ILE B 115      19.971  10.982  92.180  1.00 94.49           C
ATOM    822  O   ILE B 115      18.992  11.696  91.966  1.00 94.49           O
ATOM    823  N   VAL B 116      20.815  10.625  91.189  1.00 94.52           N
ATOM    824  CA  VAL B 116      20.620  11.129  89.857  1.00 94.52           C
ATOM    825  CB  VAL B 116      21.703  10.705  88.900  1.00 94.52           C
ATOM    826  CG1 VAL B 116      21.698   9.174  88.748  1.00 94.52           C
ATOM    827  CG2 VAL B 116      21.491  11.454  87.575  1.00 94.52           C
ATOM    828  C   VAL B 116      19.298  10.669  89.316  1.00 94.52           C
ATOM    829  O   VAL B 116      18.529  11.467  88.781  1.00 94.52           O
ATOM    830  N   ASP B 117      18.983   9.373  89.481  1.00 78.83           N
ATOM    831  CA  ASP B 117      17.782   8.800  88.954  1.00 78.83           C
ATOM    832  CB  ASP B 117      17.667   7.312  89.331  1.00 78.83           C
ATOM    833  CG  ASP B 117      16.502   6.693  88.580  1.00 78.83           C
ATOM    834  OD1 ASP B 117      15.792   7.445  87.860  1.00 78.83           O
ATOM    835  OD2 ASP B 117      16.305   5.457  88.721  1.00 78.83           O
ATOM    836  C   ASP B 117      16.609   9.521  89.544  1.00 78.83           C
ATOM    837  O   ASP B 117      15.664   9.887  88.846  1.00 78.83           O
ATOM    838  N   GLY B 118      16.652   9.774  90.858  1.00 22.67           N
ATOM    839  CA  GLY B 118      15.549  10.420  91.507  1.00 22.67           C
ATOM    840  C   GLY B 118      15.371  11.792  90.932  1.00 22.67           C
ATOM    841  O   GLY B 118      14.249  12.226  90.680  1.00 22.67           O
ATOM    842  N   VAL B 119      16.484  12.510  90.701  1.00 38.69           N
ATOM    843  CA  VAL B 119      16.411  13.869  90.244  1.00 38.69           C
ATOM    844  CB  VAL B 119      17.760  14.503  90.089  1.00 38.69           C
ATOM    845  CG1 VAL B 119      17.562  15.925  89.537  1.00 38.69           C
ATOM    846  CG2 VAL B 119      18.494  14.447  91.438  1.00 38.69           C
ATOM    847  C   VAL B 119      15.739  13.954  88.903  1.00 38.69           C
ATOM    848  O   VAL B 119      14.888  14.819  88.693  1.00 38.69           O
ATOM    849  N   PHE B 120      16.106  13.077  87.947  1.00 69.43           N
ATOM    850  CA  PHE B 120      15.531  13.173  86.634  1.00 69.43           C
ATOM    851  CB  PHE B 120      16.292  12.374  85.568  1.00 69.43           C
ATOM    852  CG  PHE B 120      17.484  13.228  85.312  1.00 69.43           C
ATOM    853  CD1 PHE B 120      18.559  13.202  86.174  1.00 69.43           C
ATOM    854  CD2 PHE B 120      17.519  14.072  84.225  1.00 69.43           C
ATOM    855  CE1 PHE B 120      19.658  13.998  85.948  1.00 69.43           C
ATOM    856  CE2 PHE B 120      18.615  14.871  83.993  1.00 69.43           C
ATOM    857  CZ  PHE B 120      19.685  14.832  84.856  1.00 69.43           C
ATOM    858  C   PHE B 120      14.074  12.838  86.646  1.00 69.43           C
ATOM    859  O   PHE B 120      13.282  13.485  85.961  1.00 69.43           O
ATOM    860  N   ALA B 121      13.672  11.818  87.424  1.00 28.36           N
ATOM    861  CA  ALA B 121      12.284  11.456  87.477  1.00 28.36           C
ATOM    862  CB  ALA B 121      12.016  10.243  88.386  1.00 28.36           C
ATOM    863  C   ALA B 121      11.499  12.615  88.018  1.00 28.36           C
ATOM    864  O   ALA B 121      10.410  12.914  87.529  1.00 28.36           O
ATOM    865  N   ALA B 122      12.034  13.299  89.049  1.00 30.22           N
ATOM    866  CA  ALA B 122      11.342  14.396  89.669  1.00 30.22           C
ATOM    867  CB  ALA B 122      12.111  14.977  90.869  1.00 30.22           C
ATOM    868  C   ALA B 122      11.149  15.508  88.680  1.00 30.22           C
ATOM    869  O   ALA B 122      10.072  16.098  88.603  1.00 30.22           O
ATOM    870  N   ILE B 123      12.189  15.822  87.886  1.00 41.79           N
ATOM    871  CA  ILE B 123      12.099  16.901  86.941  1.00 41.79           C
ATOM    872  CB  ILE B 123      13.390  17.144  86.209  1.00 41.79           C
ATOM    873  CG1 ILE B 123      14.482  17.619  87.183  1.00 41.79           C
ATOM    874  CG2 ILE B 123      13.118  18.134  85.066  1.00 41.79           C
ATOM    875  CD1 ILE B 123      15.888  17.574  86.587  1.00 41.79           C
ATOM    876  C   ILE B 123      11.039  16.576  85.930  1.00 41.79           C
ATOM    877  O   ILE B 123      10.229  17.430  85.573  1.00 41.79           O
ATOM    878  N   ALA B 124      11.006  15.320  85.448  1.00 37.12           N
ATOM    879  CA  ALA B 124      10.057  14.947  84.440  1.00 37.12           C
ATOM    880  CB  ALA B 124      10.214  13.483  83.997  1.00 37.12           C
ATOM    881  C   ALA B 124       8.668  15.112  84.977  1.00 37.12           C
ATOM    882  O   ALA B 124       7.790  15.612  84.275  1.00 37.12           O
ATOM    883  N   ASP B 125       8.436  14.691  86.237  1.00 43.71           N
ATOM    884  CA  ASP B 125       7.134  14.768  86.845  1.00 43.71           C
ATOM    885  CB  ASP B 125       7.078  14.160  88.259  1.00 43.71           C
ATOM    886  CG  ASP B 125       7.166  12.644  88.182  1.00 43.71           C
ATOM    887  OD1 ASP B 125       7.899  12.129  87.299  1.00 43.71           O
ATOM    888  OD2 ASP B 125       6.504  11.979  89.025  1.00 43.71           O
ATOM    889  C   ASP B 125       6.737  16.199  87.005  1.00 43.71           C
ATOM    890  O   ASP B 125       5.600  16.577  86.727  1.00 43.71           O
ATOM    891  N   ALA B 126       7.683  17.035  87.463  1.00 33.22           N
ATOM    892  CA  ALA B 126       7.387  18.413  87.722  1.00 33.22           C
ATOM    893  CB  ALA B 126       8.602  19.171  88.275  1.00 33.22           C
ATOM    894  C   ALA B 126       6.988  19.079  86.444  1.00 33.22           C
ATOM    895  O   ALA B 126       6.009  19.823  86.399  1.00 33.22           O
ATOM    896  N   ALA B 127       7.743  18.821  85.363  1.00 37.14           N
ATOM    897  CA  ALA B 127       7.462  19.441  84.100  1.00 37.14           C
ATOM    898  CB  ALA B 127       8.502  19.102  83.018  1.00 37.14           C
ATOM    899  C   ALA B 127       6.134  18.969  83.598  1.00 37.14           C
ATOM    900  O   ALA B 127       5.326  19.761  83.117  1.00 37.14           O
ATOM    901  N   ALA B 128       5.859  17.659  83.728  1.00 43.63           N
ATOM    902  CA  ALA B 128       4.651  17.096  83.200  1.00 43.63           C
ATOM    903  CB  ALA B 128       4.538  15.590  83.475  1.00 43.63           C
ATOM    904  C   ALA B 128       3.486  17.759  83.864  1.00 43.63           C
ATOM    905  O   ALA B 128       2.454  18.005  83.241  1.00 43.63           O
ATOM    906  N   LYS B 129       3.620  18.035  85.171  1.00 62.82           N
ATOM    907  CA  LYS B 129       2.591  18.677  85.937  1.00 62.82           C
ATOM    908  CB  LYS B 129       2.814  18.595  87.457  1.00 62.82           C
ATOM    909  CG  LYS B 129       2.470  17.198  87.983  1.00 62.82           C
ATOM    910  CD  LYS B 129       2.915  16.909  89.417  1.00 62.82           C
ATOM    911  CE  LYS B 129       2.549  15.489  89.864  1.00 62.82           C
ATOM    912  NZ  LYS B 129       3.059  15.219  91.227  1.00 62.82           N
ATOM    913  C   LYS B 129       2.414  20.100  85.495  1.00 62.82           C
ATOM    914  O   LYS B 129       1.344  20.675  85.681  1.00 62.82           O
ATOM    915  N   GLY B 130       3.449  20.723  84.897  1.00 39.86           N
ATOM    916  CA  GLY B 130       3.273  22.079  84.462  1.00 39.86           C
ATOM    917  C   GLY B 130       4.114  22.996  85.285  1.00 39.86           C
ATOM    918  O   GLY B 130       3.976  24.215  85.187  1.00 39.86           O
ATOM    919  N   GLU B 131       5.002  22.452  86.139  1.00102.61           N
ATOM    920  CA  GLU B 131       5.810  23.374  86.876  1.00102.61           C
ATOM    921  CB  GLU B 131       6.127  22.980  88.332  1.00102.61           C
ATOM    922  CG  GLU B 131       7.068  21.790  88.518  1.00102.61           C
ATOM    923  CD  GLU B 131       7.415  21.737  90.004  1.00102.61           C
ATOM    924  OE1 GLU B 131       6.883  22.598  90.755  1.00102.61           O
ATOM    925  OE2 GLU B 131       8.210  20.849  90.410  1.00102.61           O
ATOM    926  C   GLU B 131       7.098  23.576  86.147  1.00102.61           C
ATOM    927  O   GLU B 131       7.479  22.792  85.278  1.00102.61           O
ATOM    928  N   GLU B 132       7.776  24.690  86.481  1.00 47.78           N
ATOM    929  CA  GLU B 132       9.022  25.087  85.897  1.00 47.78           C
ATOM    930  CB  GLU B 132       9.116  26.620  85.792  1.00 47.78           C
ATOM    931  CG  GLU B 132      10.443  27.166  85.262  1.00 47.78           C
ATOM    932  CD  GLU B 132      10.447  28.667  85.539  1.00 47.78           C
ATOM    933  OE1 GLU B 132       9.401  29.171  86.030  1.00 47.78           O
ATOM    934  OE2 GLU B 132      11.489  29.325  85.278  1.00 47.78           O
ATOM    935  C   GLU B 132      10.109  24.658  86.832  1.00 47.78           C
ATOM    936  O   GLU B 132      10.038  24.920  88.031  1.00 47.78           O
ATOM    937  N   VAL B 133      11.144  23.973  86.305  1.00 44.83           N
ATOM    938  CA  VAL B 133      12.239  23.569  87.141  1.00 44.83           C
ATOM    939  CB  VAL B 133      12.697  22.164  86.867  1.00 44.83           C
ATOM    940  CG1 VAL B 133      13.916  21.842  87.748  1.00 44.83           C
ATOM    941  CG2 VAL B 133      11.501  21.219  87.080  1.00 44.83           C
ATOM    942  C   VAL B 133      13.377  24.490  86.824  1.00 44.83           C
ATOM    943  O   VAL B 133      13.843  24.541  85.687  1.00 44.83           O
ATOM    944  N   SER B 134      13.859  25.250  87.831  1.00 38.83           N
ATOM    945  CA  SER B 134      14.924  26.183  87.582  1.00 38.83           C
ATOM    946  CB  SER B 134      14.574  27.627  87.992  1.00 38.83           C
ATOM    947  OG  SER B 134      13.492  28.113  87.210  1.00 38.83           O
ATOM    948  C   SER B 134      16.104  25.767  88.404  1.00 38.83           C
ATOM    949  O   SER B 134      16.007  25.623  89.621  1.00 38.83           O
ATOM    950  N   LEU B 135      17.263  25.566  87.748  1.00 56.81           N
ATOM    951  CA  LEU B 135      18.430  25.150  88.469  1.00 56.81           C
ATOM    952  CB  LEU B 135      19.010  23.818  87.962  1.00 56.81           C
ATOM    953  CG  LEU B 135      18.012  22.642  88.046  1.00 56.81           C
ATOM    954  CD1 LEU B 135      18.640  21.331  87.540  1.00 56.81           C
ATOM    955  CD2 LEU B 135      17.401  22.518  89.452  1.00 56.81           C
ATOM    956  C   LEU B 135      19.471  26.196  88.266  1.00 56.81           C
ATOM    957  O   LEU B 135      19.940  26.422  87.153  1.00 56.81           O
ATOM    958  N   ASN B 136      19.892  26.839  89.366  1.00 40.90           N
ATOM    959  CA  ASN B 136      20.820  27.921  89.272  1.00 40.90           C
ATOM    960  CB  ASN B 136      21.109  28.554  90.638  1.00 40.90           C
ATOM    961  CG  ASN B 136      19.764  28.858  91.281  1.00 40.90           C
ATOM    962  OD1 ASN B 136      18.845  29.361  90.636  1.00 40.90           O
ATOM    963  ND2 ASN B 136      19.637  28.518  92.591  1.00 40.90           N
ATOM    964  C   ASN B 136      22.110  27.371  88.760  1.00 40.90           C
ATOM    965  O   ASN B 136      22.545  26.296  89.169  1.00 40.90           O
ATOM    966  N   GLY B 137      22.743  28.100  87.821  1.00 36.08           N
ATOM    967  CA  GLY B 137      24.029  27.721  87.309  1.00 36.08           C
ATOM    968  C   GLY B 137      23.900  26.619  86.298  1.00 36.08           C
ATOM    969  O   GLY B 137      24.905  26.021  85.917  1.00 36.08           O
ATOM    970  N   PHE B 138      22.676  26.319  85.817  1.00144.72           N
ATOM    971  CA  PHE B 138      22.544  25.243  84.870  1.00144.72           C
ATOM    972  CB  PHE B 138      22.032  23.937  85.509  1.00144.72           C
ATOM    973  CG  PHE B 138      22.079  22.835  84.499  1.00144.72           C
ATOM    974  CD1 PHE B 138      23.272  22.235  84.156  1.00144.72           C
ATOM    975  CD2 PHE B 138      20.923  22.379  83.909  1.00144.72           C
ATOM    976  CE1 PHE B 138      23.309  21.215  83.232  1.00144.72           C
ATOM    977  CE2 PHE B 138      20.951  21.359  82.985  1.00144.72           C
ATOM    978  CZ  PHE B 138      22.146  20.775  82.642  1.00144.72           C
ATOM    979  C   PHE B 138      21.565  25.672  83.815  1.00144.72           C
ATOM    980  O   PHE B 138      21.952  25.985  82.690  1.00144.72           O
ATOM    981  N   GLY B 139      20.256  25.652  84.141  1.00 42.41           N
ATOM    982  CA  GLY B 139      19.260  26.058  83.186  1.00 42.41           C
ATOM    983  C   GLY B 139      17.914  25.724  83.756  1.00 42.41           C
ATOM    984  O   GLY B 139      17.799  25.396  84.935  1.00 42.41           O
ATOM    985  N   LYS B 140      16.851  25.806  82.921  1.00 66.09           N
ATOM    986  CA  LYS B 140      15.522  25.544  83.409  1.00 66.09           C
ATOM    987  CB  LYS B 140      14.645  26.803  83.491  1.00 66.09           C
ATOM    988  CG  LYS B 140      15.205  27.898  84.401  1.00 66.09           C
ATOM    989  CD  LYS B 140      14.490  29.237  84.210  1.00 66.09           C
ATOM    990  CE  LYS B 140      15.211  30.424  84.852  1.00 66.09           C
ATOM    991  NZ  LYS B 140      16.265  30.926  83.941  1.00 66.09           N
ATOM    992  C   LYS B 140      14.810  24.624  82.455  1.00 66.09           C
ATOM    993  O   LYS B 140      15.136  24.573  81.269  1.00 66.09           O
ATOM    994  N   PHE B 141      13.809  23.869  82.971  1.00 59.19           N
ATOM    995  CA  PHE B 141      13.015  22.969  82.170  1.00 59.19           C
ATOM    996  CB  PHE B 141      13.073  21.503  82.637  1.00 59.19           C
ATOM    997  CG  PHE B 141      14.471  21.002  82.515  1.00 59.19           C
ATOM    998  CD1 PHE B 141      15.375  21.204  83.532  1.00 59.19           C
ATOM    999  CD2 PHE B 141      14.879  20.322  81.391  1.00 59.19           C
ATOM   1000  CE1 PHE B 141      16.665  20.741  83.432  1.00 59.19           C
ATOM   1001  CE2 PHE B 141      16.170  19.858  81.284  1.00 59.19           C
ATOM   1002  CZ  PHE B 141      17.065  20.066  82.304  1.00 59.19           C
ATOM   1003  C   PHE B 141      11.574  23.378  82.318  1.00 59.19           C
ATOM   1004  O   PHE B 141      11.108  23.649  83.423  1.00 59.19           O
ATOM   1005  N   LYS B 142      10.823  23.426  81.197  1.00 72.05           N
ATOM   1006  CA  LYS B 142       9.444  23.822  81.279  1.00 72.05           C
ATOM   1007  CB  LYS B 142       9.232  25.328  81.067  1.00 72.05           C
ATOM   1008  CG  LYS B 142       9.936  26.221  82.090  1.00 72.05           C
ATOM   1009  CD  LYS B 142       9.965  27.684  81.653  1.00 72.05           C
ATOM   1010  CE  LYS B 142      10.746  28.589  82.600  1.00 72.05           C
ATOM   1011  NZ  LYS B 142      12.190  28.304  82.481  1.00 72.05           N
ATOM   1012  C   LYS B 142       8.691  23.146  80.177  1.00 72.05           C
ATOM   1013  O   LYS B 142       9.283  22.550  79.273  1.00 72.05           O
ATOM   1014  N   VAL B 143       7.346  23.218  80.223  1.00 49.00           N
ATOM   1015  CA  VAL B 143       6.607  22.582  79.180  1.00 49.00           C
ATOM   1016  CB  VAL B 143       5.508  21.707  79.685  1.00 49.00           C
ATOM   1017  CG1 VAL B 143       4.818  21.097  78.464  1.00 49.00           C
ATOM   1018  CG2 VAL B 143       6.105  20.676  80.652  1.00 49.00           C
ATOM   1019  C   VAL B 143       6.008  23.661  78.322  1.00 49.00           C
ATOM   1020  O   VAL B 143       5.591  24.704  78.829  1.00 49.00           O
ATOM   1021  N   LYS B 144       5.989  23.454  76.987  1.00 91.03           N
ATOM   1022  CA  LYS B 144       5.432  24.453  76.116  1.00 91.03           C
ATOM   1023  CB  LYS B 144       6.445  25.078  75.146  1.00 91.03           C
ATOM   1024  CG  LYS B 144       7.388  26.057  75.845  1.00 91.03           C
ATOM   1025  CD  LYS B 144       6.648  27.230  76.493  1.00 91.03           C
ATOM   1026  CE  LYS B 144       7.553  28.149  77.317  1.00 91.03           C
ATOM   1027  NZ  LYS B 144       6.753  29.231  77.934  1.00 91.03           N
ATOM   1028  C   LYS B 144       4.325  23.858  75.302  1.00 91.03           C
ATOM   1029  O   LYS B 144       4.384  22.700  74.888  1.00 91.03           O
ATOM   1030  N   ASP B 145       3.259  24.656  75.072  1.00 41.69           N
ATOM   1031  CA  ASP B 145       2.129  24.194  74.318  1.00 41.69           C
ATOM   1032  CB  ASP B 145       0.815  24.942  74.604  1.00 41.69           C
ATOM   1033  CG  ASP B 145       0.303  24.512  75.968  1.00 41.69           C
ATOM   1034  OD1 ASP B 145       1.028  23.749  76.661  1.00 41.69           O
ATOM   1035  OD2 ASP B 145      -0.827  24.934  76.331  1.00 41.69           O
ATOM   1036  C   ASP B 145       2.380  24.336  72.855  1.00 41.69           C
ATOM   1037  O   ASP B 145       3.074  25.243  72.396  1.00 41.69           O
ATOM   1038  N   SER B 146       1.795  23.402  72.085  1.00 80.35           N
ATOM   1039  CA  SER B 146       1.835  23.447  70.657  1.00 80.35           C
ATOM   1040  CB  SER B 146       2.633  22.293  70.026  1.00 80.35           C
ATOM   1041  OG  SER B 146       2.036  21.046  70.352  1.00 80.35           O
ATOM   1042  C   SER B 146       0.408  23.292  70.245  1.00 80.35           C
ATOM   1043  O   SER B 146      -0.307  22.452  70.793  1.00 80.35           O
ATOM   1044  N   PRO B 147      -0.048  24.089  69.323  1.00 65.62           N
ATOM   1045  CA  PRO B 147      -1.421  23.988  68.909  1.00 65.62           C
ATOM   1046  CD  PRO B 147       0.460  25.444  69.181  1.00 65.62           C
ATOM   1047  CB  PRO B 147      -1.799  25.353  68.329  1.00 65.62           C
ATOM   1048  CG  PRO B 147      -0.457  26.078  68.125  1.00 65.62           C
ATOM   1049  C   PRO B 147      -1.616  22.849  67.964  1.00 65.62           C
ATOM   1050  O   PRO B 147      -0.638  22.390  67.375  1.00 65.62           O
ATOM   1051  N   ALA B 148      -2.867  22.369  67.811  1.00 27.90           N
ATOM   1052  CA  ALA B 148      -3.114  21.297  66.894  1.00 27.90           C
ATOM   1053  CB  ALA B 148      -4.559  20.765  66.916  1.00 27.90           C
ATOM   1054  C   ALA B 148      -2.863  21.841  65.533  1.00 27.90           C
ATOM   1055  O   ALA B 148      -3.062  23.029  65.281  1.00 27.90           O
ATOM   1056  N   ARG B 149      -2.389  20.980  64.615  1.00 95.14           N
ATOM   1057  CA  ARG B 149      -2.126  21.464  63.299  1.00 95.14           C
ATOM   1058  CB  ARG B 149      -0.680  21.958  63.123  1.00 95.14           C
ATOM   1059  CG  ARG B 149       0.375  20.902  63.444  1.00 95.14           C
ATOM   1060  CD  ARG B 149       1.713  21.497  63.893  1.00 95.14           C
ATOM   1061  NE  ARG B 149       2.257  22.316  62.772  1.00 95.14           N
ATOM   1062  CZ  ARG B 149       3.203  21.804  61.936  1.00 95.14           C
ATOM   1063  NH1 ARG B 149       3.715  20.557  62.158  1.00 95.14           N
ATOM   1064  NH2 ARG B 149       3.635  22.537  60.867  1.00 95.14           N
ATOM   1065  C   ARG B 149      -2.435  20.386  62.315  1.00 95.14           C
ATOM   1066  O   ARG B 149      -2.645  19.228  62.674  1.00 95.14           O
ATOM   1067  N   GLU B 150      -2.499  20.772  61.029  1.00 90.64           N
ATOM   1068  CA  GLU B 150      -2.870  19.871  59.982  1.00 90.64           C
ATOM   1069  CB  GLU B 150      -3.515  20.607  58.797  1.00 90.64           C
ATOM   1070  CG  GLU B 150      -4.842  21.268  59.182  0.00 90.64           C
ATOM   1071  CD  GLU B 150      -5.192  22.342  58.158  0.00 90.64           C
ATOM   1072  OE1 GLU B 150      -4.415  23.329  58.048  0.00 90.64           O
ATOM   1073  OE2 GLU B 150      -6.247  22.200  57.487  0.00 90.64           O
ATOM   1074  C   GLU B 150      -1.652  19.156  59.499  1.00 90.64           C
ATOM   1075  O   GLU B 150      -0.550  19.700  59.485  1.00 90.64           O
ATOM   1076  N   GLY B 151      -1.843  17.885  59.100  1.00 21.03           N
ATOM   1077  CA  GLY B 151      -0.777  17.069  58.601  1.00 21.03           C
ATOM   1078  C   GLY B 151      -1.413  16.159  57.607  1.00 21.03           C
ATOM   1079  O   GLY B 151      -2.616  16.232  57.379  1.00 21.03           O
ATOM   1080  N   ARG B 152      -0.613  15.283  56.971  1.00 80.58           N
ATOM   1081  CA  ARG B 152      -1.194  14.406  56.002  1.00 80.58           C
ATOM   1082  CB  ARG B 152      -0.925  14.854  54.558  1.00 80.58           C
ATOM   1083  CG  ARG B 152      -1.667  14.029  53.505  1.00 80.58           C
ATOM   1084  CD  ARG B 152      -1.179  14.307  52.086  1.00 80.58           C
ATOM   1085  NE  ARG B 152      -1.224  15.781  51.914  1.00 80.58           N
ATOM   1086  CZ  ARG B 152      -0.405  16.373  50.995  1.00 80.58           C
ATOM   1087  NH1 ARG B 152       0.393  15.604  50.205  1.00 80.58           N
ATOM   1088  NH2 ARG B 152      -0.380  17.733  50.890  1.00 80.58           N
ATOM   1089  C   ARG B 152      -0.552  13.070  56.161  1.00 80.58           C
ATOM   1090  O   ARG B 152       0.590  12.966  56.604  1.00 80.58           O
ATOM   1091  N   ASN B 153      -1.288  11.999  55.814  1.00 74.82           N
ATOM   1092  CA  ASN B 153      -0.707  10.692  55.859  1.00 74.82           C
ATOM   1093  CB  ASN B 153      -1.707   9.617  56.327  1.00 74.82           C
ATOM   1094  CG  ASN B 153      -0.979   8.324  56.668  1.00 74.82           C
ATOM   1095  OD1 ASN B 153      -1.100   7.803  57.776  1.00 74.82           O
ATOM   1096  ND2 ASN B 153      -0.207   7.782  55.690  1.00 74.82           N
ATOM   1097  C   ASN B 153      -0.305  10.408  54.444  1.00 74.82           C
ATOM   1098  O   ASN B 153      -1.128  10.471  53.535  1.00 74.82           O
ATOM   1099  N   PRO B 154       0.946  10.142  54.208  1.00 81.23           N
ATOM   1100  CA  PRO B 154       1.386   9.909  52.860  1.00 81.23           C
ATOM   1101  CD  PRO B 154       2.010  10.681  55.032  1.00 81.23           C
ATOM   1102  CB  PRO B 154       2.916   9.979  52.900  1.00 81.23           C
ATOM   1103  CG  PRO B 154       3.273  10.088  54.397  1.00 81.23           C
ATOM   1104  C   PRO B 154       0.825   8.668  52.245  1.00 81.23           C
ATOM   1105  O   PRO B 154       0.709   8.609  51.021  1.00 81.23           O
ATOM   1106  N   SER B 155       0.521   7.646  53.059  1.00 81.67           N
ATOM   1107  CA  SER B 155      -0.020   6.430  52.534  1.00 81.67           C
ATOM   1108  CB  SER B 155      -0.073   5.319  53.594  1.00 81.67           C
ATOM   1109  OG  SER B 155       1.244   5.025  54.041  1.00 81.67           O
ATOM   1110  C   SER B 155      -1.415   6.673  52.048  1.00 81.67           C
ATOM   1111  O   SER B 155      -1.734   6.431  50.883  1.00 81.67           O
ATOM   1112  N   THR B 156      -2.281   7.148  52.964  1.00108.06           N
ATOM   1113  CA  THR B 156      -3.669   7.394  52.695  1.00108.06           C
ATOM   1114  CB  THR B 156      -4.457   7.630  53.951  1.00108.06           C
ATOM   1115  OG1 THR B 156      -5.834   7.715  53.641  1.00108.06           O
ATOM   1116  CG2 THR B 156      -3.997   8.932  54.616  1.00108.06           C
ATOM   1117  C   THR B 156      -3.853   8.577  51.791  1.00108.06           C
ATOM   1118  O   THR B 156      -4.654   8.536  50.857  1.00108.06           O
ATOM   1119  N   GLY B 157      -3.113   9.670  52.045  1.00 22.38           N
ATOM   1120  CA  GLY B 157      -3.230  10.860  51.257  1.00 22.38           C
ATOM   1121  C   GLY B 157      -4.231  11.770  51.899  1.00 22.38           C
ATOM   1122  O   GLY B 157      -4.388  12.915  51.478  1.00 22.38           O
ATOM   1123  N   ALA B 158      -4.943  11.288  52.936  1.00 31.76           N
ATOM   1124  CA  ALA B 158      -5.924  12.118  53.574  1.00 31.76           C
ATOM   1125  CB  ALA B 158      -6.967  11.331  54.386  1.00 31.76           C
ATOM   1126  C   ALA B 158      -5.244  13.055  54.515  1.00 31.76           C
ATOM   1127  O   ALA B 158      -4.223  12.726  55.116  1.00 31.76           O
ATOM   1128  N   THR B 159      -5.798  14.273  54.665  1.00102.99           N
ATOM   1129  CA  THR B 159      -5.199  15.160  55.614  1.00102.99           C
ATOM   1130  CB  THR B 159      -5.474  16.616  55.376  1.00102.99           C
ATOM   1131  OG1 THR B 159      -4.750  17.407  56.307  1.00102.99           O
ATOM   1132  CG2 THR B 159      -6.982  16.869  55.530  1.00102.99           C
ATOM   1133  C   THR B 159      -5.756  14.789  56.947  1.00102.99           C
ATOM   1134  O   THR B 159      -6.867  14.270  57.039  1.00102.99           O
ATOM   1135  N   ILE B 160      -4.971  15.013  58.016  1.00 88.49           N
ATOM   1136  CA  ILE B 160      -5.425  14.687  59.337  1.00 88.49           C
ATOM   1137  CB  ILE B 160      -4.870  13.401  59.870  1.00 88.49           C
ATOM   1138  CG1 ILE B 160      -5.595  13.022  61.171  1.00 88.49           C
ATOM   1139  CG2 ILE B 160      -3.347  13.552  60.018  1.00 88.49           C
ATOM   1140  CD1 ILE B 160      -5.345  11.581  61.611  1.00 88.49           C
ATOM   1141  C   ILE B 160      -4.996  15.782  60.255  1.00 88.49           C
ATOM   1142  O   ILE B 160      -4.167  16.617  59.896  1.00 88.49           O
ATOM   1143  N   GLN B 161      -5.584  15.842  61.466  1.00 89.47           N
ATOM   1144  CA  GLN B 161      -5.148  16.877  62.351  1.00 89.47           C
ATOM   1145  CB  GLN B 161      -6.268  17.632  63.092  1.00 89.47           C
ATOM   1146  CG  GLN B 161      -6.981  16.782  64.147  1.00 89.47           C
ATOM   1147  CD  GLN B 161      -7.898  17.688  64.958  1.00 89.47           C
ATOM   1148  OE1 GLN B 161      -8.063  18.864  64.640  1.00 89.47           O
ATOM   1149  NE2 GLN B 161      -8.509  17.133  66.040  1.00 89.47           N
ATOM   1150  C   GLN B 161      -4.334  16.234  63.416  1.00 89.47           C
ATOM   1151  O   GLN B 161      -4.686  15.176  63.937  1.00 89.47           O
ATOM   1152  N   ILE B 162      -3.204  16.869  63.766  1.00119.82           N
ATOM   1153  CA  ILE B 162      -2.419  16.352  64.839  1.00119.82           C
ATOM   1154  CB  ILE B 162      -0.940  16.568  64.690  1.00119.82           C
ATOM   1155  CG1 ILE B 162      -0.612  18.064  64.643  1.00119.82           C
ATOM   1156  CG2 ILE B 162      -0.459  15.812  63.445  1.00119.82           C
ATOM   1157  CD1 ILE B 162       0.882  18.341  64.797  1.00119.82           C
ATOM   1158  C   ILE B 162      -2.876  17.118  66.027  1.00119.82           C
ATOM   1159  O   ILE B 162      -3.007  18.340  65.983  1.00119.82           O
ATOM   1160  N   ALA B 163      -3.166  16.397  67.120  1.00 39.42           N
ATOM   1161  CA  ALA B 163      -3.701  17.021  68.288  1.00 39.42           C
ATOM   1162  CB  ALA B 163      -4.103  16.023  69.387  1.00 39.42           C
ATOM   1163  C   ALA B 163      -2.677  17.933  68.868  1.00 39.42           C
ATOM   1164  O   ALA B 163      -1.484  17.816  68.590  1.00 39.42           O
ATOM   1165  N   ALA B 164      -3.150  18.901  69.678  1.00 37.08           N
ATOM   1166  CA  ALA B 164      -2.256  19.830  70.296  1.00 37.08           C
ATOM   1167  CB  ALA B 164      -2.972  20.928  71.106  1.00 37.08           C
ATOM   1168  C   ALA B 164      -1.421  19.018  71.223  1.00 37.08           C
ATOM   1169  O   ALA B 164      -1.885  18.024  71.778  1.00 37.08           O
ATOM   1170  N   SER B 165      -0.147  19.407  71.391  1.00 87.84           N
ATOM   1171  CA  SER B 165       0.710  18.642  72.232  1.00 87.84           C
ATOM   1172  CB  SER B 165       1.779  17.842  71.471  1.00 87.84           C
ATOM   1173  OG  SER B 165       2.567  17.086  72.379  1.00 87.84           O
ATOM   1174  C   SER B 165       1.429  19.601  73.101  1.00 87.84           C
ATOM   1175  O   SER B 165       1.337  20.813  72.924  1.00 87.84           O
ATOM   1176  N   LYS B 166       2.143  19.070  74.100  1.00134.19           N
ATOM   1177  CA  LYS B 166       2.872  19.919  74.980  1.00134.19           C
ATOM   1178  CB  LYS B 166       2.213  19.869  76.367  1.00134.19           C
ATOM   1179  CG  LYS B 166       2.219  21.194  77.121  1.00134.19           C
ATOM   1180  CD  LYS B 166       1.153  21.264  78.221  1.00134.19           C
ATOM   1181  CE  LYS B 166       1.692  21.474  79.640  1.00134.19           C
ATOM   1182  NZ  LYS B 166       2.128  20.188  80.223  1.00134.19           N
ATOM   1183  C   LYS B 166       4.241  19.304  74.977  1.00134.19           C
ATOM   1184  O   LYS B 166       4.363  18.079  74.991  1.00134.19           O
ATOM   1185  N   LYS B 167       5.313  20.121  74.899  1.00 53.77           N
ATOM   1186  CA  LYS B 167       6.623  19.539  74.797  1.00 53.77           C
ATOM   1187  CB  LYS B 167       7.292  19.838  73.451  1.00 53.77           C
ATOM   1188  CG  LYS B 167       6.482  19.340  72.254  1.00 53.77           C
ATOM   1189  CD  LYS B 167       6.938  19.950  70.929  1.00 53.77           C
ATOM   1190  CE  LYS B 167       6.106  19.520  69.720  1.00 53.77           C
ATOM   1191  NZ  LYS B 167       6.521  20.294  68.529  1.00 53.77           N
ATOM   1192  C   LYS B 167       7.500  20.139  75.852  1.00 53.77           C
ATOM   1193  O   LYS B 167       7.281  21.270  76.283  1.00 53.77           O
ATOM   1194  N   LEU B 168       8.520  19.388  76.320  1.00127.32           N
ATOM   1195  CA  LEU B 168       9.377  19.972  77.311  1.00127.32           C
ATOM   1196  CB  LEU B 168      10.140  19.015  78.242  1.00127.32           C
ATOM   1197  CG  LEU B 168      11.428  18.497  77.602  1.00127.32           C
ATOM   1198  CD1 LEU B 168      12.203  17.551  78.532  1.00127.32           C
ATOM   1199  CD2 LEU B 168      11.098  17.881  76.244  1.00127.32           C
ATOM   1200  C   LEU B 168      10.406  20.786  76.599  1.00127.32           C
ATOM   1201  O   LEU B 168      10.775  20.487  75.462  1.00127.32           O
ATOM   1202  N   GLY B 169      10.898  21.851  77.260  1.00 26.46           N
ATOM   1203  CA  GLY B 169      11.904  22.665  76.647  1.00 26.46           C
ATOM   1204  C   GLY B 169      12.940  22.933  77.684  1.00 26.46           C
ATOM   1205  O   GLY B 169      12.657  22.924  78.881  1.00 26.46           O
ATOM   1206  N   PHE B 170      14.181  23.178  77.227  1.00 67.54           N
ATOM   1207  CA  PHE B 170      15.278  23.430  78.111  1.00 67.54           C
ATOM   1208  CB  PHE B 170      16.362  22.336  77.993  1.00 67.54           C
ATOM   1209  CG  PHE B 170      17.568  22.673  78.805  1.00 67.54           C
ATOM   1210  CD1 PHE B 170      17.546  22.593  80.179  1.00 67.54           C
ATOM   1211  CD2 PHE B 170      18.740  23.033  78.181  1.00 67.54           C
ATOM   1212  CE1 PHE B 170      18.667  22.897  80.916  1.00 67.54           C
ATOM   1213  CE2 PHE B 170      19.863  23.337  78.914  1.00 67.54           C
ATOM   1214  CZ  PHE B 170      19.828  23.273  80.285  1.00 67.54           C
ATOM   1215  C   PHE B 170      15.865  24.745  77.715  1.00 67.54           C
ATOM   1216  O   PHE B 170      16.054  25.022  76.530  1.00 67.54           O
ATOM   1217  N   THR B 171      16.121  25.616  78.711  1.00 42.73           N
ATOM   1218  CA  THR B 171      16.766  26.864  78.428  1.00 42.73           C
ATOM   1219  CB  THR B 171      15.972  28.075  78.822  1.00 42.73           C
ATOM   1220  OG1 THR B 171      14.729  28.096  78.137  1.00 42.73           O
ATOM   1221  CG2 THR B 171      16.793  29.325  78.459  1.00 42.73           C
ATOM   1222  C   THR B 171      18.028  26.863  79.226  1.00 42.73           C
ATOM   1223  O   THR B 171      18.025  26.709  80.446  1.00 42.73           O
ATOM   1224  N   PRO B 172      19.112  27.009  78.522  1.00132.87           N
ATOM   1225  CA  PRO B 172      20.407  26.992  79.149  1.00132.87           C
ATOM   1226  CD  PRO B 172      19.155  26.500  77.163  1.00132.87           C
ATOM   1227  CB  PRO B 172      21.404  26.843  78.011  1.00132.87           C
ATOM   1228  CG  PRO B 172      20.612  26.089  76.928  1.00132.87           C
ATOM   1229  C   PRO B 172      20.638  28.230  79.950  1.00132.87           C
ATOM   1230  O   PRO B 172      20.197  29.298  79.529  1.00132.87           O
ATOM   1231  N   ALA B 173      21.344  28.104  81.090  1.00 30.58           N
ATOM   1232  CA  ALA B 173      21.668  29.217  81.934  1.00 30.58           C
ATOM   1233  CB  ALA B 173      22.145  28.814  83.340  1.00 30.58           C
ATOM   1234  C   ALA B 173      22.789  29.959  81.284  1.00 30.58           C
ATOM   1235  O   ALA B 173      23.423  29.463  80.355  1.00 30.58           O
ATOM   1236  N   LYS B 174      23.047  31.191  81.763  1.00 31.30           N
ATOM   1237  CA  LYS B 174      24.059  32.036  81.202  1.00 31.30           C
ATOM   1238  CB  LYS B 174      24.201  33.385  81.933  1.00 31.30           C
ATOM   1239  CG  LYS B 174      22.980  34.300  81.841  0.00 31.30           C
ATOM   1240  CD  LYS B 174      23.079  35.510  82.775  0.00 31.30           C
ATOM   1241  CE  LYS B 174      21.916  36.492  82.644  0.00 31.30           C
ATOM   1242  NZ  LYS B 174      22.103  37.625  83.579  0.00 31.30           N
ATOM   1243  C   LYS B 174      25.387  31.365  81.332  1.00 31.30           C
ATOM   1244  O   LYS B 174      26.207  31.419  80.417  1.00 31.30           O
ATOM   1245  N   ALA B 175      25.637  30.715  82.483  1.00 26.26           N
ATOM   1246  CA  ALA B 175      26.920  30.125  82.718  1.00 26.26           C
ATOM   1247  CB  ALA B 175      27.010  29.469  84.105  1.00 26.26           C
ATOM   1248  C   ALA B 175      27.177  29.061  81.705  1.00 26.26           C
ATOM   1249  O   ALA B 175      28.259  28.999  81.120  1.00 26.26           O
ATOM   1250  N   VAL B 176      26.173  28.206  81.451  1.00 37.55           N
ATOM   1251  CA  VAL B 176      26.380  27.116  80.544  1.00 37.55           C
ATOM   1252  CB  VAL B 176      25.220  26.177  80.461  1.00 37.55           C
ATOM   1253  CG1 VAL B 176      25.612  25.086  79.454  1.00 37.55           C
ATOM   1254  CG2 VAL B 176      24.895  25.647  81.868  1.00 37.55           C
ATOM   1255  C   VAL B 176      26.637  27.639  79.165  1.00 37.55           C
ATOM   1256  O   VAL B 176      27.486  27.118  78.442  1.00 37.55           O
ATOM   1257  N   LYS B 177      25.894  28.684  78.753  1.00 59.87           N
ATOM   1258  CA  LYS B 177      26.022  29.236  77.436  1.00 59.87           C
ATOM   1259  CB  LYS B 177      25.023  30.371  77.172  1.00 59.87           C
ATOM   1260  CG  LYS B 177      23.568  29.903  77.143  1.00 59.87           C
ATOM   1261  CD  LYS B 177      22.554  31.045  77.193  1.00 59.87           C
ATOM   1262  CE  LYS B 177      22.536  31.769  78.537  1.00 59.87           C
ATOM   1263  NZ  LYS B 177      21.520  32.843  78.515  1.00 59.87           N
ATOM   1264  C   LYS B 177      27.394  29.805  77.258  1.00 59.87           C
ATOM   1265  O   LYS B 177      28.026  29.615  76.220  1.00 59.87           O
ATOM   1266  N   ASP B 178      27.890  30.527  78.277  1.00 44.73           N
ATOM   1267  CA  ASP B 178      29.180  31.145  78.182  1.00 44.73           C
ATOM   1268  CB  ASP B 178      29.479  32.102  79.347  1.00 44.73           C
ATOM   1269  CG  ASP B 178      28.792  33.420  79.013  1.00 44.73           C
ATOM   1270  OD1 ASP B 178      29.242  34.077  78.036  1.00 44.73           O
ATOM   1271  OD2 ASP B 178      27.824  33.793  79.728  1.00 44.73           O
ATOM   1272  C   ASP B 178      30.254  30.108  78.112  1.00 44.73           C
ATOM   1273  O   ASP B 178      31.263  30.307  77.437  1.00 44.73           O
ATOM   1274  N   LYS B 179      30.082  28.980  78.823  1.00 55.08           N
ATOM   1275  CA  LYS B 179      31.096  27.965  78.823  1.00 55.08           C
ATOM   1276  CB  LYS B 179      30.777  26.824  79.802  1.00 55.08           C
ATOM   1277  CG  LYS B 179      30.838  27.280  81.263  1.00 55.08           C
ATOM   1278  CD  LYS B 179      30.165  26.315  82.241  1.00 55.08           C
ATOM   1279  CE  LYS B 179      30.320  26.705  83.713  1.00 55.08           C
ATOM   1280  NZ  LYS B 179      29.410  27.826  84.045  1.00 55.08           N
ATOM   1281  C   LYS B 179      31.243  27.401  77.440  1.00 55.08           C
ATOM   1282  O   LYS B 179      32.361  27.180  76.975  1.00 55.08           O
ATOM   1283  N   LEU B 180      30.120  27.149  76.737  1.00 56.31           N
ATOM   1284  CA  LEU B 180      30.234  26.589  75.419  1.00 56.31           C
ATOM   1285  CB  LEU B 180      28.905  26.172  74.772  1.00 56.31           C
ATOM   1286  CG  LEU B 180      29.136  25.631  73.350  1.00 56.31           C
ATOM   1287  CD1 LEU B 180      30.121  24.452  73.365  1.00 56.31           C
ATOM   1288  CD2 LEU B 180      27.816  25.303  72.642  1.00 56.31           C
ATOM   1289  C   LEU B 180      30.895  27.564  74.499  1.00 56.31           C
ATOM   1290  O   LEU B 180      31.732  27.179  73.684  1.00 56.31           O
ATOM   1291  N   ASN B 181      30.512  28.852  74.565  1.00 60.43           N
ATOM   1292  CA  ASN B 181      31.193  29.795  73.729  1.00 60.43           C
ATOM   1293  CB  ASN B 181      30.388  30.238  72.499  1.00 60.43           C
ATOM   1294  CG  ASN B 181      30.545  29.133  71.466  1.00 60.43           C
ATOM   1295  OD1 ASN B 181      31.148  29.338  70.414  1.00 60.43           O
ATOM   1296  ND2 ASN B 181      30.021  27.919  71.783  1.00 60.43           N
ATOM   1297  C   ASN B 181      31.526  30.986  74.558  1.00 60.43           C
ATOM   1298  O   ASN B 181      30.646  31.712  75.017  1.00 60.43           O
ATOM   1299  N   GLY B 182      32.834  31.220  74.755  1.00 10.71           N
ATOM   1300  CA  GLY B 182      33.259  32.322  75.559  1.00 10.71           C
ATOM   1301  C   GLY B 182      32.767  33.594  74.886  1.00 10.71           C
ATOM   1302  O   GLY B 182      33.110  33.808  73.693  1.00 10.71           O
ATOM   1303  OXT GLY B 182      32.044  34.370  75.563  1.00 10.71           O
TER    1304      GLY B 182
END
